# Supplementary material for: A machine learning approach for gait speed estimation using skin-mounted wearable sensors: From healthy controls to individuals with multiple sclerosis
Source: PLoS One. 2017 Jun 1;12(6):e0178366. doi: 10.1371/journal.pone.0178366 (PMC5453431; doi:10.1371/journal.pone.0178366)
Supplement: S1 File — (ZIP) [file pone.0178366.s002.zip]

Archive with 18 entries (15 files):
- S1_File/
- S1_File/['R:ANTERIOR_THIGH', 'R:TIBIALIS_ANTERIOR']_features_healthy.csv
- __MACOSX/
- __MACOSX/S1_File/
- __MACOSX/S1_File/._['R:ANTERIOR_THIGH', 'R:TIBIALIS_ANTERIOR']_features_healthy.csv
- S1_File/['R:ANTERIOR_THIGH']_features_healthy.csv
- __MACOSX/S1_File/._['R:ANTERIOR_THIGH']_features_healthy.csv
- S1_File/['R:TIBIALIS_ANTERIOR']_features_healthy.csv
- __MACOSX/S1_File/._['R:TIBIALIS_ANTERIOR']_features_healthy.csv
- S1_File/['SACRUM', 'R:ANTERIOR_THIGH', 'R:TIBIALIS_ANTERIOR']_features_healthy.csv
- __MACOSX/S1_File/._['SACRUM', 'R:ANTERIOR_THIGH', 'R:TIBIALIS_ANTERIOR']_features_healthy.csv
- S1_File/['SACRUM', 'R:ANTERIOR_THIGH']_features_healthy.csv
- __MACOSX/S1_File/._['SACRUM', 'R:ANTERIOR_THIGH']_features_healthy.csv
- S1_File/['SACRUM', 'R:TIBIALIS_ANTERIOR']_features_healthy.csv
- __MACOSX/S1_File/._['SACRUM', 'R:TIBIALIS_ANTERIOR']_features_healthy.csv
- S1_File/['SACRUM']_features_healthy.csv
- __MACOSX/S1_File/._['SACRUM']_features_healthy.csv
- __MACOSX/._S1_File
