# Supplementary material for: A machine learning approach for gait speed estimation using skin-mounted wearable sensors: From healthy controls to individuals with multiple sclerosis
Source: PLoS One. 2017 Jun 1;12(6):e0178366. doi: 10.1371/journal.pone.0178366 (PMC5453431; doi:10.1371/journal.pone.0178366)
Supplement: S1 File — (ZIP) [file pone.0178366.s002.zip › S1_File/['R:ANTERIOR_THIGH', 'R:TIBIALIS_ANTERIOR']_features_healthy.csv]

Subject	Ground Truth Speed	Feature 1	Feature 2	Feature 3	Feature 4	Feature 5	Feature 6	Feature 7	Feature 8	Feature 9	Feature 10	Feature 11	Feature 12	Feature 13	Feature 14	Feature 15	Feature 16	Feature 17	Feature 18	Feature 19	Feature 20	Feature 21	Feature 22	Feature 23	Feature 24	Feature 25	Feature 26	Feature 27	Feature 28	Feature 29	Feature 30	Feature 31	Feature 32	Feature 33	Feature 34	Feature 35	Feature 36	Feature 37	Feature 38	Feature 39	Feature 40	Feature 41	Feature 42	Feature 43	Feature 44	Feature 45	Feature 46	Feature 47	Feature 48
S0001	0.491	0.396	0.324	0.698	1.316	0.925	0.825	0.188	0.148	0.100	0.732	0.058	0.344	1.464	0.053	0.530	-0.03	2.317	0.083	0.223	0.092	0.097	0.116	0.462	1.021	-0.02	0.056	0.076	0.419	0.351	-1.13	-0.30	2.199	0.372	0.268	0.807	1.353	0.951	0.923	0.22	0.112	-0.37	0.732	0.108	0.576	1.416	0.108	0.688	-0.40
S0001	0.491	0.396	0.288	0.783	1.544	0.905	0.805	0.2	0.156	0.194	0.683	0.053	0.472	0.683	0.061	0.418	2.196	2.224	0.093	0.244	0.102	0.121	0.148	0.491	1.015	-0.02	0.070	0.092	0.433	0.384	-1.09	-0.23	2.263	0.381	0.257	0.939	1.580	0.945	0.927	0.172	0.132	-0.24	0.683	0.101	0.512	1.367	0.093	0.701	0.455
S0001	0.491	0.38	0.336	0.861	1.210	0.908	0.863	0.192	0.072	0.265	0.585	0.065	0.486	0.634	0.096	0.527	4.743	2.075	0.100	0.233	0.092	0.194	0.164	0.448	1.011	-0.03	0.060	0.069	0.356	0.549	-1.08	-0.41	2.142	0.372	0.256	0.859	1.363	0.956	0.931	0.16	0.112	-0.28	0.634	0.091	0.496	1.220	0.090	0.715	0.667
S0001	0.491	0.386	0.302	0.795	1.202	0.896	0.911	0.175	0.099	0.282	0.537	0.056	0.457	0.537	0.145	0.649	4.426	1.082	0.096	0.238	0.102	0.286	0.202	0.365	1.006	-0.04	0.057	0.055	0.330	0.538	-1.12	-0.28	2.079	0.384	0.212	0.812	1.352	0.965	0.959	0.144	0.1	-0.43	0.537	0.081	0.539	1.074	0.106	0.827	1.108
S0001	0.491	0.397	0.341	0.945	1.316	0.902	0.876	0.172	0.132	0.344	0.585	0.056	0.397	0.537	0.109	0.597	2.833	3.316	0.106	0.223	0.112	0.206	0.196	0.424	1.008	-0.08	0.057	0.066	0.342	0.429	-1.07	-0.31	1.927	0.376	0.236	0.835	1.593	0.968	0.955	0.14	0.084	-0.48	0.537	0.070	0.551	0.537	0.096	0.709	1.511
S0001	0.491	0.386	0.334	0.888	1.391	0.888	0.871	0.151	0.123	0.232	0.537	0.063	0.442	0.537	0.129	0.579	4.307	1.975	0.121	0.263	0.092	0.262	0.237	0.344	0.998	-0.02	0.071	0.078	0.355	0.510	-0.96	-0.22	2.201	0.4	0.272	0.929	1.611	0.949	0.937	0.168	0.124	-0.17	0.537	0.079	0.525	0.488	0.075	0.601	1.366
S0001	0.491	0.345	0.289	1.033	1.257	0.908	0.881	0.192	0.152	0.225	0.585	0.053	0.380	0.537	0.113	0.573	2.997	1.438	0.102	0.232	0.082	0.210	0.177	0.386	1.009	-0.04	0.061	0.062	0.380	0.501	-1.05	-0.28	2.121	0.384	0.24	0.770	1.350	0.961	0.953	0.176	0.06	-0.48	1.660	0.054	0.532	0.585	0.088	0.678	4.552
S0001	0.491	0.358	0.278	0.900	1.471	0.891	0.864	0.191	0.143	0.203	0.585	0.063	0.459	0.585	0.094	0.499	3.095	3.588	0.114	0.236	0.066	0.169	0.183	0.493	1.012	-0.02	0.070	0.069	0.395	0.468	-0.97	-0.36	2.183	0.341	0.224	0.836	1.385	0.964	0.937	0.184	0.116	-0.45	0.585	0.085	0.480	1.171	0.091	0.713	1.471
S0001	0.491	0.384	0.348	1.102	1.366	0.897	0.833	0.16	0.14	0.198	0.537	0.050	0.421	0.585	0.085	0.439	5.114	2.031	0.104	0.223	0.095	0.155	0.196	0.496	1.012	-0.03	0.065	0.075	0.380	0.566	-1.04	-0.31	2.071	0.376	0.264	0.720	1.299	0.962	0.932	0.148	0.088	-0.38	0.585	0.080	0.484	1.123	0.080	0.704	0.106
S0001	0.491	0.376	0.332	1.015	1.346	0.913	0.829	0.232	0.136	0.089	1.220	0.043	0.429	0.634	0.088	0.486	2.727	2.150	0.102	0.229	0.068	0.187	0.158	0.481	1.008	-0.05	0.063	0.081	0.404	0.416	-1.05	-0.29	2.114	0.368	0.264	0.795	1.428	0.963	0.926	0.16	0.088	-0.42	0.634	0.076	0.418	1.269	0.072	0.652	1.175
S0001	0.491	0.356	0.32	0.933	1.121	0.889	0.875	0.224	0.12	0.140	1.220	0.059	0.513	0.634	0.114	0.582	4.416	0.687	0.103	0.213	0.093	0.220	0.171	0.393	1.008	-0.01	0.066	0.063	0.378	0.539	-1.08	-0.34	2.082	0.348	0.244	0.780	1.270	0.967	0.938	0.152	0.124	-0.48	0.634	0.082	0.524	1.220	0.085	0.716	1.417
S0001	0.491	0.368	0.348	0.848	1.120	0.912	0.850	0.168	0.128	0.191	0.634	0.061	0.456	0.634	0.098	0.497	2.263	2.237	0.100	0.216	0.099	0.153	0.140	0.426	1.010	-0.04	0.063	0.074	0.369	0.515	-1.08	-0.46	2.051	0.408	0.304	0.850	1.290	0.964	0.930	0.152	0.076	-0.48	0.634	0.095	0.543	1.220	0.075	0.701	1.637
S0001	0.491	0.412	0.308	0.981	1.178	0.909	0.869	0.184	0.132	0.092	1.220	0.054	0.556	0.585	0.105	0.560	5.501	1.368	0.096	0.222	0.074	0.205	0.175	0.385	1.006	-0.04	0.058	0.066	0.398	0.541	-1.15	-0.37	2.091	0.372	0.252	0.827	1.299	0.961	0.942	0.164	0.072	-0.46	0.585	0.064	0.436	1.171	0.085	0.734	3.151
S0001	0.491	0.364	0.308	0.757	1.549	0.898	0.841	0.188	0.152	0.188	0.683	0.076	0.535	0.683	0.065	0.423	2.646	3.829	0.098	0.232	0.115	0.100	0.170	0.558	1.018	-0.04	0.065	0.078	0.432	0.433	-1.06	-0.31	2.051	0.424	0.28	0.936	1.493	0.958	0.922	0.188	0.096	-0.41	0.634	0.081	0.506	1.318	0.072	0.666	1.139
S0001	0.491	0.376	0.36	0.968	1.255	0.899	0.828	0.148	0.14	0.169	1.220	0.059	0.517	0.585	0.074	0.426	6.238	1.660	0.115	0.234	0.098	0.154	0.220	0.472	1.015	-0.01	0.064	0.085	0.381	0.674	-1.00	-0.23	2.191	0.373	0.281	0.828	1.504	0.955	0.943	0.160	0.132	-0.33	0.585	0.105	0.550	1.171	0.094	0.745	0.704
S0001	0.491	0.38	0.34	0.805	1.422	0.895	0.872	0.188	0.144	0.200	0.585	0.066	0.456	0.585	0.111	0.565	1.421	2.376	0.102	0.238	0.140	0.223	0.192	0.425	1.006	-0.02	0.064	0.074	0.372	0.417	-1.02	-0.26	2.075	0.36	0.248	0.869	1.544	0.961	0.938	0.144	0.088	-0.40	0.585	0.090	0.526	0.585	0.077	0.648	1.857
S0001	0.491	0.368	0.3	1.094	1.302	0.902	0.886	0.184	0.104	0.158	1.025	0.053	0.499	0.537	0.123	0.634	2.852	0.434	0.120	0.232	0.086	0.256	0.257	0.348	1.006	-0.00	0.067	0.062	0.341	0.502	-0.96	-0.22	2.138	0.36	0.2	0.804	1.458	0.957	0.959	0.152	0.076	-0.34	0.537	0.060	0.411	0.537	0.097	0.738	1.102
S0001	0.491	0.408	0.308	0.957	1.129	0.918	0.897	0.204	0.076	0.259	0.537	0.045	0.313	0.537	0.150	0.723	6.211	0.345	0.092	0.223	0.094	0.351	0.213	0.335	1.004	-0.06	0.051	0.054	0.319	0.567	-1.19	-0.27	2.008	0.392	0.2	0.874	1.354	0.952	0.958	0.18	0.08	-0.39	0.585	0.050	0.430	0.585	0.112	0.751	2.139
S0001	0.491	0.396	0.26	0.844	1.128	0.882	0.873	0.208	0.136	0.084	1.220	0.038	0.309	0.585	0.115	0.600	2.658	1.294	0.093	0.233	0.082	0.226	0.167	0.401	1.004	-0.04	0.061	0.058	0.397	0.537	-1.13	-0.30	2.050	0.364	0.232	0.813	1.314	0.954	0.941	0.2	0.096	-0.47	0.585	0.070	0.395	1.171	0.090	0.720	1.577
S0001	0.491	0.368	0.292	1.001	1.302	0.886	0.849	0.188	0.152	0.159	0.585	0.043	0.416	0.537	0.100	0.557	4.373	2.765	0.110	0.222	0.070	0.185	0.178	0.461	1.004	-0.06	0.067	0.062	0.372	0.548	-1.02	-0.31	2.032	0.352	0.244	0.825	1.620	0.957	0.945	0.144	0.104	-0.29	0.585	0.071	0.451	0.585	0.079	0.665	1.619
S0001	0.491	0.392	0.3	0.997	1.530	0.898	0.852	0.156	0.144	0.172	0.634	0.042	0.455	0.585	0.107	0.538	3.517	1.837	0.107	0.230	0.096	0.234	0.195	0.427	1.008	-0.02	0.068	0.069	0.376	0.426	-1.00	-0.29	2.158	0.349	0.301	0.992	1.693	0.956	0.921	0.132	0.084	-0.41	0.634	0.080	0.494	1.220	0.075	0.645	1.389
S0001	0.491	0.368	0.324	0.918	1.502	0.878	0.852	0.204	0.136	0.251	1.171	0.059	0.498	0.585	0.109	0.531	3.413	2.484	0.105	0.243	0.087	0.226	0.178	0.391	1.010	-0.02	0.071	0.075	0.388	0.403	-1.04	-0.26	2.152	0.4	0.236	0.815	1.462	0.956	0.935	0.176	0.076	-0.45	0.585	0.079	0.503	1.171	0.088	0.733	0.874
S0001	0.491	0.368	0.332	1.209	1.320	0.879	0.850	0.168	0.128	0.288	0.634	0.056	0.440	0.585	0.113	0.532	5.687	2.414	0.110	0.225	0.094	0.232	0.227	0.378	1.012	-0.06	0.069	0.068	0.381	0.523	-1.07	-0.38	1.996	0.368	0.268	0.636	1.283	0.955	0.946	0.172	0.068	-0.37	0.585	0.075	0.460	0.537	0.079	0.679	1.986
S0001	0.491	0.332	0.332	0.993	1.435	0.899	0.872	0.148	0.108	0.188	0.585	0.039	0.315	0.585	0.132	0.615	2.947	1.561	0.100	0.229	0.074	0.259	0.214	0.322	1.001	-0.03	0.056	0.065	0.358	0.395	-1.12	-0.34	1.985	0.348	0.248	0.747	1.420	0.958	0.916	0.152	0.096	-0.46	0.537	0.071	0.473	1.220	0.080	0.681	2.892
S0001	0.491	0.352	0.276	0.759	1.020	0.901	0.885	0.204	0.136	0.100	1.220	0.029	0.275	0.585	0.112	0.616	1.639	1.587	0.082	0.222	0.069	0.251	0.131	0.372	1.008	-0.03	0.055	0.059	0.396	0.434	-1.21	-0.44	1.997	0.356	0.244	0.774	1.375	0.957	0.935	0.168	0.072	-0.53	0.585	0.086	0.461	1.220	0.109	0.742	0.909
S0001	0.491	0.308	0.28	0.815	1.077	0.916	0.871	0.216	0.14	0.152	1.220	0.048	0.366	0.585	0.112	0.588	2.029	0.846	0.093	0.224	0.080	0.230	0.127	0.357	1.006	-0.02	0.057	0.067	0.385	0.479	-1.08	-0.26	2.184	0.344	0.26	0.738	1.328	0.958	0.940	0.176	0.096	-0.50	0.634	0.087	0.509	1.220	0.105	0.728	1.514
S0001	0.491	0.328	0.308	0.642	1.081	0.921	0.890	0.232	0.112	0.070	0.585	0.040	0.319	0.634	0.112	0.570	0.939	1.182	0.089	0.214	0.069	0.209	0.117	0.417	1.008	-0.02	0.058	0.059	0.416	0.521	-1.06	-0.32	2.134	0.348	0.22	0.749	1.360	0.955	0.936	0.18	0.092	-0.50	0.585	0.064	0.415	1.269	0.074	0.665	1.512
S0001	0.491	0.356	0.352	0.881	1.176	0.928	0.866	0.148	0.136	0.291	0.634	0.067	0.493	0.585	0.119	0.558	0.920	1.596	0.093	0.217	0.131	0.212	0.155	0.382	1.011	-0.04	0.052	0.067	0.397	0.461	-1.06	-0.37	2.042	0.377	0.253	0.702	1.312	0.969	0.948	0.132	0.068	-0.60	0.585	0.098	0.602	1.171	0.085	0.740	2.045
S0001	0.491	0.392	0.28	1.084	1.294	0.892	0.884	0.168	0.152	0.256	0.585	0.061	0.466	0.585	0.104	0.499	3.761	2.780	0.112	0.239	0.101	0.185	0.197	0.424	1.011	-0.03	0.067	0.059	0.385	0.555	-1.03	-0.35	2.095	0.372	0.248	0.819	1.338	0.946	0.925	0.188	0.096	-0.44	0.537	0.095	0.562	1.171	0.075	0.714	0.747
S0001	0.491	0.364	0.34	1.128	1.408	0.895	0.863	0.168	0.12	0.327	0.585	0.057	0.439	0.585	0.101	0.501	3.027	2.473	0.112	0.259	0.091	0.211	0.186	0.475	1.005	-0.03	0.072	0.076	0.384	0.465	-0.98	-0.26	2.304	0.368	0.228	0.937	1.495	0.947	0.917	0.188	0.124	-0.32	0.585	0.098	0.486	1.171	0.089	0.660	0.509
S0001	0.491	0.356	0.34	0.953	1.375	0.899	0.876	0.204	0.128	0.196	0.537	0.066	0.492	0.585	0.092	0.523	3.984	3.479	0.103	0.221	0.118	0.188	0.176	0.445	1.014	-0.04	0.061	0.064	0.382	0.461	-1.11	-0.42	2.056	0.408	0.228	0.877	1.407	0.957	0.952	0.2	0.096	-0.49	0.585	0.112	0.526	1.171	0.105	0.787	1.326
S0001	0.491	0.412	0.316	0.914	1.406	0.889	0.859	0.196	0.132	0.149	1.220	0.046	0.446	0.585	0.101	0.521	3.685	1.643	0.105	0.248	0.069	0.207	0.154	0.416	1.009	-0.01	0.071	0.080	0.420	0.445	-1.04	-0.18	2.302	0.376	0.224	0.782	1.424	0.967	0.930	0.16	0.104	-0.42	0.585	0.081	0.484	1.171	0.091	0.697	0.688
S0001	0.491	0.412	0.332	1.004	1.286	0.908	0.858	0.164	0.148	0.297	1.171	0.069	0.463	0.585	0.101	0.563	3.499	1.754	0.101	0.233	0.098	0.224	0.161	0.408	1.008	-0.04	0.061	0.075	0.397	0.478	-1.07	-0.34	2.138	0.364	0.268	0.778	1.400	0.969	0.943	0.144	0.08	-0.50	0.585	0.100	0.595	1.220	0.092	0.758	1.087
S0001	0.491	0.396	0.328	0.975	1.185	0.906	0.882	0.212	0.132	0.268	0.585	0.059	0.454	0.585	0.107	0.561	2.337	2.526	0.097	0.215	0.115	0.179	0.186	0.416	1.009	-0.05	0.065	0.060	0.405	0.492	-1.05	-0.43	2.017	0.365	0.257	0.833	1.389	0.965	0.917	0.148	0.092	-0.52	0.585	0.078	0.545	0.585	0.085	0.606	1.291
S0001	0.491	0.352	0.336	1.340	1.347	0.874	0.870	0.196	0.112	0.102	0.585	0.042	0.372	0.585	0.118	0.582	8.430	1.340	0.118	0.230	0.073	0.250	0.228	0.430	1.004	-0.05	0.072	0.068	0.342	0.608	-1.07	-0.36	2.132	0.388	0.256	0.718	1.416	0.963	0.943	0.204	0.076	-0.42	0.585	0.086	0.469	1.171	0.084	0.768	1.207
S0001	0.491	0.328	0.292	1.233	1.377	0.888	0.886	0.16	0.112	0.260	0.585	0.045	0.483	0.585	0.118	0.595	5.512	2.204	0.109	0.245	0.099	0.256	0.186	0.360	1.000	-0.03	0.062	0.061	0.381	0.549	-1.02	-0.25	2.180	0.364	0.244	0.711	1.316	0.956	0.948	0.188	0.08	-0.50	0.537	0.075	0.466	1.123	0.088	0.765	2.449
S0001	0.491	0.36	0.296	1.336	1.392	0.867	0.862	0.192	0.132	0.180	0.537	0.041	0.387	0.585	0.108	0.538	6.790	2.169	0.121	0.241	0.049	0.213	0.223	0.414	1.007	-0.03	0.080	0.074	0.399	0.552	-0.98	-0.29	2.201	0.368	0.244	0.772	1.417	0.963	0.933	0.172	0.092	-0.50	0.585	0.063	0.461	1.123	0.083	0.725	1.285
S0001	0.491	0.372	0.288	0.904	1.288	0.943	0.898	0.156	0.08	0.324	0.585	0.046	0.426	0.537	0.116	0.566	1.869	1.425	0.093	0.257	0.091	0.223	0.146	0.452	1.011	-0.01	0.048	0.062	0.332	0.420	-1.11	-0.22	2.322	0.376	0.216	0.909	1.566	0.953	0.952	0.156	0.108	-0.32	0.537	0.086	0.531	1.074	0.092	0.731	0.730
S0001	0.491	0.36	0.3	0.926	1.230	0.896	0.892	0.184	0.1	0.205	0.537	0.041	0.293	0.585	0.125	0.646	1.197	1.263	0.100	0.240	0.075	0.268	0.144	0.390	1.005	-0.04	0.065	0.059	0.396	0.468	-1.02	-0.27	2.214	0.392	0.272	0.836	1.508	0.955	0.944	0.18	0.08	-0.41	0.585	0.074	0.493	1.123	0.088	0.757	0.296
S0001	0.491	0.328	0.3	0.932	1.313	0.923	0.889	0.156	0.1	0.322	0.537	0.047	0.403	0.537	0.120	0.612	2.484	2.427	0.091	0.226	0.098	0.209	0.161	0.398	1.003	-0.06	0.044	0.052	0.320	0.421	-1.16	-0.33	1.959	0.349	0.240	0.925	1.593	0.957	0.931	0.116	0.100	-0.34	0.537	0.070	0.501	0.537	0.086	0.623	1.556
S0001	0.491	0.34	0.264	0.951	1.383	0.889	0.885	0.184	0.128	0.251	0.585	0.088	0.493	0.585	0.101	0.528	1.801	3.204	0.106	0.246	0.158	0.174	0.162	0.443	1.003	-0.04	0.066	0.062	0.361	0.461	-0.99	-0.34	2.157	0.316	0.248	0.905	1.446	0.953	0.931	0.168	0.08	-0.47	0.585	0.092	0.504	0.585	0.080	0.663	2.467
S0001	0.491	0.408	0.28	1.108	1.188	0.921	0.883	0.212	0.1	0.257	0.585	0.044	0.441	0.585	0.114	0.603	7.019	0.603	0.098	0.233	0.068	0.235	0.161	0.427	1.003	-0.04	0.059	0.067	0.368	0.647	-1.10	-0.22	2.169	0.352	0.228	0.746	1.349	0.950	0.941	0.188	0.092	-0.34	0.585	0.073	0.440	0.585	0.086	0.697	1.333
S0001	0.491	0.324	0.312	1.011	1.264	0.922	0.888	0.164	0.12	0.172	1.123	0.046	0.468	0.585	0.114	0.567	3.401	1.409	0.098	0.233	0.061	0.222	0.180	0.426	1.004	-0.02	0.053	0.063	0.393	0.467	-1.10	-0.32	2.109	0.356	0.196	0.733	1.352	0.962	0.947	0.168	0.084	-0.46	0.537	0.085	0.485	1.171	0.079	0.730	1.661
S0001	0.491	0.4	0.352	1.264	1.573	0.888	0.823	0.18	0.128	0.222	1.123	0.047	0.435	0.585	0.096	0.500	4.078	1.709	0.113	0.249	0.075	0.197	0.199	0.392	1.008	-0.02	0.073	0.093	0.389	0.472	-0.95	-0.21	2.279	0.408	0.244	0.802	1.596	0.938	0.936	0.196	0.092	-0.32	0.585	0.070	0.489	1.123	0.088	0.729	0.984
S0001	0.491	0.38	0.312	0.963	1.263	0.890	0.863	0.192	0.136	0.146	1.171	0.065	0.446	0.634	0.098	0.536	3.316	1.400	0.103	0.239	0.099	0.210	0.157	0.403	1.011	-0.01	0.066	0.068	0.375	0.455	-1.09	-0.25	2.187	0.352	0.22	0.949	1.424	0.943	0.954	0.184	0.092	-0.36	0.585	0.074	0.458	1.220	0.102	0.801	0.798
S0001	0.491	0.356	0.292	1.116	1.182	0.913	0.913	0.184	0.112	0.244	1.220	0.067	0.406	0.585	0.150	0.719	4.555	0.290	0.095	0.221	0.120	0.346	0.185	0.296	1.003	-0.01	0.053	0.052	0.361	0.534	-1.12	-0.29	2.054	0.333	0.232	0.674	1.373	0.971	0.962	0.144	0.048	-0.51	0.585	0.077	0.502	1.171	0.104	0.821	2.193
S0001	0.491	0.372	0.352	1.146	1.331	0.898	0.866	0.184	0.128	0.156	1.220	0.045	0.469	0.585	0.110	0.563	4.536	1.580	0.105	0.232	0.063	0.222	0.203	0.405	1.005	-0.03	0.064	0.072	0.407	0.511	-1.08	-0.34	2.085	0.356	0.268	0.803	1.357	0.956	0.939	0.184	0.096	-0.49	0.585	0.081	0.519	1.220	0.094	0.727	1.248
S0001	0.491	0.392	0.388	1.102	1.608	0.911	0.829	0.16	0.12	0.230	1.171	0.054	0.471	0.585	0.092	0.476	3.595	2.342	0.116	0.254	0.080	0.169	0.215	0.441	1.010	-0.01	0.068	0.086	0.370	0.413	-0.97	-0.24	2.286	0.424	0.216	0.802	1.482	0.951	0.930	0.192	0.136	-0.31	0.585	0.086	0.456	1.171	0.088	0.704	0.715
S0001	0.491	0.356	0.348	0.989	1.582	0.896	0.797	0.152	0.144	0.130	1.318	0.055	0.497	0.634	0.083	0.488	1.913	2.145	0.098	0.243	0.086	0.169	0.172	0.442	1.009	-0.03	0.064	0.095	0.412	0.349	-1.07	-0.26	2.145	0.36	0.26	0.818	1.526	0.948	0.926	0.176	0.104	-0.28	0.634	0.079	0.526	1.318	0.093	0.704	0.730
S0001	0.491	0.388	0.356	1.190	1.741	0.903	0.815	0.184	0.184	0.226	0.634	0.090	0.494	0.634	0.070	0.393	3.368	4.803	0.114	0.246	0.146	0.099	0.162	0.468	1.013	-0.03	0.071	0.092	0.430	0.423	-0.97	-0.35	2.153	0.364	0.264	0.922	1.487	0.952	0.930	0.176	0.104	-0.40	0.634	0.110	0.548	1.269	0.095	0.709	0.996
S0001	0.491	0.356	0.368	0.832	1.292	0.905	0.849	0.192	0.14	0.222	0.634	0.065	0.368	0.634	0.091	0.531	1.149	2.931	0.092	0.228	0.100	0.174	0.149	0.430	1.012	-0.03	0.060	0.076	0.416	0.404	-1.07	-0.41	2.051	0.388	0.272	0.793	1.399	0.962	0.943	0.152	0.092	-0.51	0.634	0.101	0.572	1.269	0.109	0.766	0.606
S0001	0.491	0.38	0.316	0.950	1.090	0.906	0.885	0.208	0.128	0.124	1.269	0.048	0.395	0.634	0.102	0.600	4.397	0.769	0.083	0.195	0.068	0.203	0.180	0.424	1.012	-0.02	0.053	0.055	0.367	0.554	-1.19	-0.40	1.907	0.329	0.232	0.767	1.261	0.962	0.940	0.160	0.056	-0.51	0.634	0.081	0.503	0.634	0.087	0.653	1.868
S0001	0.491	0.384	0.332	1.076	1.141	0.872	0.869	0.2	0.112	0.156	0.634	0.052	0.441	0.585	0.107	0.556	3.234	2.123	0.109	0.206	0.077	0.165	0.229	0.435	1.000	-0.03	0.074	0.060	0.401	0.567	-1.02	-0.41	2.017	0.392	0.3	0.781	1.226	0.951	0.925	0.152	0.064	-0.50	0.634	0.080	0.458	0.585	0.084	0.597	0.560
S0001	0.491	0.46	0.332	1.385	1.648	0.869	0.856	0.24	0.108	0.173	1.269	0.050	0.542	0.634	0.079	0.484	4.593	1.608	0.123	0.239	0.076	0.150	0.171	0.511	1.015	-0.00	0.094	0.069	0.373	0.509	-0.86	-0.26	2.387	0.36	0.316	0.956	1.424	0.950	0.935	0.168	0.1	-0.32	0.634	0.066	0.568	1.318	0.082	0.713	0.686
S0001	0.491	0.384	0.324	0.933	1.361	0.910	0.836	0.22	0.152	0.156	0.634	0.038	0.345	0.634	0.097	0.561	2.223	1.828	0.091	0.217	0.099	0.221	0.191	0.425	1.006	-0.06	0.058	0.075	0.374	0.436	-1.10	-0.30	2.006	0.384	0.236	0.755	1.442	0.959	0.940	0.192	0.092	-0.41	0.634	0.074	0.462	1.220	0.079	0.715	1.567
S0001	0.491	0.38	0.332	0.960	1.199	0.905	0.880	0.208	0.144	0.285	0.585	0.067	0.396	0.585	0.097	0.546	2.322	2.359	0.099	0.229	0.131	0.203	0.159	0.437	1.008	-0.04	0.064	0.067	0.430	0.543	-1.01	-0.40	2.079	0.352	0.248	0.860	1.368	0.967	0.951	0.144	0.08	-0.53	0.634	0.089	0.485	1.220	0.100	0.768	1.410
S0001	0.491	0.396	0.34	1.042	1.351	0.900	0.864	0.2	0.112	0.303	0.585	0.077	0.471	0.634	0.090	0.516	4.429	3.282	0.110	0.247	0.143	0.196	0.187	0.476	1.010	-0.03	0.067	0.076	0.378	0.553	-0.97	-0.37	2.191	0.38	0.264	1.016	1.501	0.945	0.927	0.176	0.112	-0.30	0.634	0.087	0.448	1.220	0.083	0.693	0.723
S0001	0.491	0.36	0.292	1.022	1.284	0.902	0.892	0.192	0.112	0.276	0.537	0.077	0.452	0.585	0.111	0.579	2.480	1.592	0.115	0.256	0.112	0.215	0.173	0.429	1.009	-0.02	0.071	0.065	0.380	0.538	-0.91	-0.28	2.386	0.345	0.228	0.898	1.500	0.961	0.948	0.160	0.080	-0.38	0.585	0.086	0.509	1.123	0.092	0.786	1.561
S0001	0.491	0.316	0.26	0.608	0.879	0.954	0.967	0.156	0.064	0.243	0.488	0.054	0.375	0.488	0.157	0.813	0.487	0.559	0.072	0.194	0.102	0.274	0.163	0.330	1.005	-0.08	0.030	0.030	0.303	0.434	-1.35	-0.43	1.752	0.352	0.264	0.858	1.313	0.970	0.972	0.108	0.06	-0.55	0.537	0.084	0.590	0.537	0.108	0.810	1.675
S0001	0.491	0.384	0.26	0.908	1.150	0.934	0.932	0.168	0.06	0.315	0.488	0.055	0.343	0.488	0.137	0.688	1.650	0.448	0.100	0.250	0.132	0.304	0.205	0.414	0.991	-0.07	0.055	0.051	0.343	0.538	-1.01	-0.16	2.254	0.352	0.228	0.848	1.709	0.952	0.954	0.156	0.084	-0.28	0.537	0.069	0.555	0.488	0.101	0.697	1.212
S0001	0.491	0.348	0.276	0.813	1.080	0.936	0.956	0.128	0.068	0.405	0.488	0.070	0.392	0.488	0.148	0.775	0.911	1.712	0.098	0.215	0.149	0.223	0.206	0.362	1.004	-0.10	0.045	0.032	0.294	0.482	-1.14	-0.46	1.915	0.416	0.232	0.781	1.422	0.961	0.961	0.084	0.068	-0.41	0.488	0.110	0.681	0.488	0.097	0.716	0.151
S0001	0.491	0.364	0.308	0.996	1.427	0.904	0.904	0.128	0.092	0.417	0.537	0.069	0.459	0.537	0.128	0.625	2.606	1.681	0.111	0.258	0.138	0.276	0.211	0.390	0.994	-0.04	0.061	0.059	0.337	0.483	-0.99	-0.20	2.173	0.36	0.272	0.863	1.403	0.951	0.945	0.132	0.072	-0.19	0.537	0.081	0.566	0.537	0.085	0.636	2.281
S0001	0.491	0.376	0.328	1.659	1.127	0.904	0.925	0.164	0.06	0.239	0.585	0.058	0.436	0.537	0.167	0.718	11.78	0.457	0.118	0.231	0.099	0.329	0.244	0.312	1.007	-0.03	0.061	0.048	0.341	0.833	-1.02	-0.24	2.166	0.38	0.256	0.907	1.466	0.956	0.959	0.172	0.056	-0.50	0.537	0.066	0.522	1.074	0.098	0.802	0.930
S0001	0.491	0.38	0.3	0.961	1.271	0.903	0.897	0.168	0.136	0.295	0.585	0.091	0.494	0.537	0.104	0.584	2.900	3.643	0.108	0.218	0.150	0.165	0.196	0.447	1.005	-0.08	0.060	0.053	0.361	0.501	-1.03	-0.40	1.956	0.368	0.268	0.826	1.464	0.963	0.950	0.116	0.068	-0.52	0.537	0.088	0.523	0.537	0.085	0.627	2.113
S0001	0.491	0.388	0.304	1.103	1.475	0.912	0.898	0.22	0.076	0.235	0.537	0.060	0.469	0.537	0.146	0.654	2.711	1.150	0.105	0.251	0.098	0.331	0.190	0.329	0.993	-0.03	0.063	0.060	0.356	0.405	-1.02	-0.21	2.163	0.381	0.257	0.851	1.433	0.951	0.950	0.156	0.128	-0.32	0.537	0.072	0.503	0.537	0.080	0.696	1.891
S0001	0.491	0.34	0.296	0.840	1.094	0.898	0.919	0.192	0.104	0.203	0.537	0.042	0.344	0.585	0.129	0.684	2.295	0.929	0.095	0.221	0.082	0.284	0.175	0.366	1.003	-0.02	0.057	0.048	0.380	0.480	-1.15	-0.30	2.009	0.316	0.236	0.733	1.361	0.965	0.967	0.16	0.044	-0.51	1.660	0.054	0.589	0.585	0.111	0.767	2.084
S0001	0.491	0.344	0.244	1.038	1.186	0.901	0.905	0.172	0.092	0.242	0.537	0.052	0.311	0.537	0.153	0.681	4.186	0.931	0.103	0.242	0.097	0.316	0.198	0.347	1.005	-0.04	0.053	0.048	0.335	0.531	-1.09	-0.22	2.057	0.356	0.232	0.778	1.367	0.963	0.963	0.164	0.08	-0.49	0.537	0.073	0.488	1.074	0.096	0.829	1.551
S0001	0.491	0.368	0.272	0.929	1.188	0.920	0.911	0.168	0.068	0.240	0.537	0.049	0.355	0.537	0.132	0.728	3.157	1.456	0.091	0.215	0.110	0.239	0.191	0.372	0.999	-0.08	0.048	0.040	0.359	0.511	-1.12	-0.37	1.916	0.388	0.248	0.803	1.452	0.961	0.955	0.16	0.068	-0.40	0.488	0.060	0.531	0.537	0.106	0.774	3.045
S0001	0.491	0.384	0.256	0.796	1.121	0.909	0.928	0.204	0.08	0.294	0.537	0.061	0.365	0.585	0.140	0.712	2.386	0.745	0.089	0.224	0.110	0.304	0.161	0.354	0.995	-0.05	0.053	0.047	0.341	0.468	-1.18	-0.31	1.982	0.36	0.248	0.807	1.399	0.964	0.948	0.148	0.064	-0.53	0.537	0.077	0.498	0.537	0.102	0.732	1.411
S0001	0.491	0.316	0.244	0.870	1.106	0.924	0.907	0.176	0.088	0.296	0.585	0.066	0.371	0.585	0.121	0.634	0.855	0.921	0.099	0.233	0.134	0.246	0.190	0.393	1.004	-0.03	0.050	0.051	0.335	0.499	-1.03	-0.28	2.139	0.364	0.236	0.854	1.436	0.963	0.961	0.184	0.076	-0.46	0.585	0.079	0.514	0.585	0.088	0.707	0.979
S0001	0.491	0.372	0.292	0.823	1.005	0.923	0.934	0.172	0.068	0.331	0.537	0.063	0.362	0.537	0.159	0.730	0.647	0.150	0.099	0.221	0.112	0.290	0.197	0.318	0.999	-0.06	0.053	0.043	0.353	0.519	-1.07	-0.29	2.061	0.385	0.224	0.790	1.472	0.957	0.953	0.140	0.080	-0.35	0.537	0.065	0.462	0.537	0.091	0.678	0.438
S0001	0.491	0.412	0.284	1.056	1.237	0.911	0.895	0.172	0.096	0.169	1.074	0.044	0.434	0.537	0.123	0.622	2.677	1.045	0.105	0.230	0.071	0.243	0.229	0.412	1.006	-0.06	0.059	0.052	0.336	0.517	-1.02	-0.29	2.156	0.34	0.188	0.996	1.368	0.954	0.955	0.18	0.072	-0.46	0.585	0.059	0.518	0.537	0.109	0.718	0.957
S0001	0.491	0.298	0.264	0.718	1.218	0.940	0.857	0.160	0.137	-0.05	0.683	0.050	0.318	1.074	0.068	0.599	0.811	1.476	0.092	0.185	0.116	0.189	0.383	0.623	1.009	-0.04	0.047	0.047	0.357	0.460	-1.08	-0.39	0.718	0.321	0.264	0.868	1.403	0.941	0.960	0.206	0.057	-0.30	0.488	0.074	0.386	0.976	0.078	0.797	0.394
S0001	0.759	0.452	0.312	1.219	2.266	0.882	0.797	0.228	0.18	0.239	0.830	0.114	0.626	1.611	0.046	0.350	0.649	5.329	0.184	0.347	0.204	0.073	0.187	0.581	1.040	-0.01	0.153	0.135	0.492	0.429	-0.43	0.004	3.251	0.392	0.312	1.278	1.501	0.935	0.911	0.164	0.092	-0.03	0.830	0.125	0.521	1.611	0.091	0.568	-0.14
S0001	0.759	0.496	0.336	1.718	2.499	0.864	0.731	0.256	0.172	0.259	0.830	0.106	0.614	1.708	0.042	0.259	-0.08	3.641	0.193	0.404	0.173	0.109	0.152	0.515	1.067	0.011	0.188	0.187	0.543	0.371	-0.36	0.275	3.847	0.44	0.288	1.589	1.854	0.923	0.895	0.208	0.104	0.059	0.830	0.124	0.586	1.708	0.122	0.661	-0.17
S0001	0.759	0.428	0.356	1.298	1.943	0.849	0.772	0.224	0.2	0.137	0.732	0.098	0.662	1.464	0.036	0.360	1.372	5.178	0.177	0.287	0.119	0.071	0.188	0.581	1.036	-0.04	0.143	0.127	0.494	0.486	-0.51	-0.19	2.807	0.448	0.32	1.154	1.326	0.933	0.909	0.184	0.096	-0.20	0.732	0.141	0.619	1.513	0.093	0.643	0.085
S0001	0.759	0.472	0.368	1.475	2.041	0.868	0.794	0.24	0.184	0.100	0.732	0.107	0.675	1.513	0.041	0.414	1.046	4.081	0.183	0.308	0.157	0.067	0.186	0.558	1.037	-0.01	0.154	0.128	0.476	0.454	-0.48	-0.07	3.106	0.416	0.272	1.288	1.498	0.918	0.886	0.208	0.156	-0.11	0.732	0.126	0.620	1.513	0.070	0.531	0.308
S0001	0.759	0.42	0.356	1.103	2.048	0.886	0.796	0.232	0.216	0.152	0.781	0.097	0.595	1.513	0.049	0.421	0.405	4.393	0.148	0.317	0.130	0.075	0.138	0.522	1.032	-0.03	0.130	0.131	0.526	0.358	-0.60	-0.15	2.991	0.452	0.308	1.159	1.400	0.929	0.887	0.208	0.116	-0.17	0.781	0.129	0.560	1.513	0.082	0.520	-0.33
S0001	0.759	0.44	0.34	1.284	2.029	0.863	0.794	0.264	0.192	0.190	0.732	0.082	0.605	1.513	0.046	0.411	0.878	3.723	0.170	0.317	0.087	0.069	0.177	0.549	1.038	-0.03	0.146	0.128	0.487	0.431	-0.53	-0.09	3.060	0.389	0.285	1.232	1.583	0.925	0.885	0.232	0.104	-0.13	0.732	0.110	0.508	1.513	0.087	0.560	-0.02
S0001	0.759	0.448	0.36	1.296	2.081	0.858	0.786	0.22	0.2	0.252	0.732	0.113	0.666	1.513	0.037	0.352	0.496	5.838	0.170	0.325	0.165	0.084	0.176	0.525	1.040	-0.02	0.145	0.125	0.448	0.400	-0.55	-0.14	2.957	0.404	0.268	1.164	1.399	0.921	0.899	0.184	0.072	-0.24	0.781	0.155	0.665	1.513	0.087	0.599	-0.23
S0001	0.759	0.436	0.316	1.362	2.107	0.881	0.742	0.22	0.196	0.099	0.781	0.093	0.572	1.562	0.040	0.340	0.599	5.645	0.171	0.297	0.147	0.063	0.197	0.566	1.036	-0.04	0.138	0.128	0.517	0.435	-0.51	-0.13	3.006	0.424	0.272	1.242	1.407	0.922	0.896	0.192	0.116	-0.11	0.781	0.152	0.634	1.562	0.094	0.556	-0.48
S0001	0.759	0.464	0.348	1.361	2.417	0.877	0.772	0.268	0.204	0.251	0.830	0.100	0.646	1.611	0.038	0.335	0.547	6.653	0.170	0.345	0.154	0.070	0.158	0.609	1.048	-0.02	0.156	0.144	0.531	0.345	-0.49	-0.01	3.224	0.452	0.292	1.254	1.532	0.924	0.885	0.204	0.112	-0.11	0.830	0.135	0.634	1.611	0.063	0.529	-0.74
S0001	0.759	0.484	0.348	1.313	2.147	0.853	0.791	0.24	0.172	0.266	0.781	0.103	0.680	1.562	0.039	0.344	0.426	5.723	0.172	0.337	0.172	0.067	0.176	0.585	1.050	-0.01	0.156	0.130	0.498	0.366	-0.51	-0.06	3.082	0.44	0.312	1.274	1.423	0.919	0.866	0.208	0.132	-0.12	0.781	0.147	0.644	1.562	0.080	0.499	0.220
S0001	0.759	0.456	0.324	1.300	2.061	0.889	0.784	0.212	0.212	0.120	0.781	0.109	0.623	1.562	0.045	0.369	0.208	4.430	0.156	0.313	0.162	0.072	0.183	0.551	1.044	-0.03	0.120	0.128	0.472	0.369	-0.63	-0.01	3.003	0.396	0.26	1.272	1.582	0.921	0.888	0.168	0.104	-0.08	0.781	0.141	0.614	1.562	0.083	0.539	-0.29
S0001	0.759	0.444	0.3	1.117	1.909	0.886	0.834	0.192	0.168	0.125	0.781	0.076	0.574	1.513	0.043	0.461	0.112	5.342	0.147	0.279	0.111	0.070	0.180	0.582	1.019	-0.02	0.119	0.095	0.477	0.369	-0.69	-0.19	2.715	0.369	0.297	1.139	1.355	0.929	0.877	0.156	0.108	-0.22	0.781	0.125	0.608	1.513	0.066	0.527	-0.26
S0001	0.759	0.444	0.304	1.349	2.179	0.869	0.799	0.2	0.184	0.121	0.781	0.078	0.565	1.513	0.056	0.409	0.761	3.440	0.169	0.316	0.099	0.101	0.178	0.495	1.038	-0.01	0.146	0.128	0.483	0.384	-0.51	0.035	3.192	0.38	0.3	1.137	1.395	0.944	0.900	0.216	0.112	-0.15	0.732	0.112	0.530	1.513	0.092	0.620	0.227
S0001	0.759	0.456	0.376	1.363	2.123	0.875	0.782	0.216	0.216	0.126	0.732	0.112	0.643	1.562	0.045	0.381	0.613	3.972	0.172	0.328	0.159	0.074	0.153	0.515	1.045	-0.01	0.152	0.139	0.509	0.444	-0.46	-0.06	3.202	0.412	0.292	1.129	1.446	0.926	0.884	0.188	0.096	-0.12	0.781	0.127	0.538	1.562	0.096	0.562	-0.04
S0001	0.759	0.456	0.34	1.262	2.185	0.864	0.777	0.244	0.18	0.175	0.781	0.100	0.676	1.562	0.038	0.343	0.002	5.691	0.153	0.326	0.114	0.082	0.153	0.516	1.036	-0.02	0.142	0.132	0.496	0.354	-0.61	-0.01	2.979	0.42	0.276	1.217	1.387	0.932	0.888	0.192	0.124	-0.09	0.781	0.140	0.607	1.562	0.086	0.539	-0.46
S0001	0.759	0.476	0.316	1.489	2.101	0.861	0.807	0.2	0.188	0.155	0.781	0.116	0.694	1.611	0.041	0.391	2.761	5.754	0.191	0.313	0.174	0.066	0.176	0.525	1.051	-0.01	0.144	0.112	0.476	0.536	-0.44	-0.10	3.148	0.432	0.296	1.299	1.371	0.933	0.891	0.204	0.116	-0.18	0.781	0.152	0.678	1.562	0.078	0.554	-0.53
S0001	0.759	0.42	0.316	1.220	1.999	0.852	0.790	0.256	0.184	0.104	0.781	0.103	0.581	1.562	0.047	0.408	0.489	5.112	0.156	0.293	0.150	0.083	0.164	0.505	1.033	-0.02	0.137	0.112	0.450	0.418	-0.58	-0.17	2.857	0.388	0.268	1.226	1.424	0.944	0.889	0.188	0.1	-0.19	0.781	0.142	0.621	1.562	0.075	0.552	-0.22
S0001	0.759	0.448	0.312	1.489	1.951	0.885	0.774	0.232	0.172	0.106	0.781	0.085	0.546	1.562	0.043	0.385	0.570	5.031	0.154	0.266	0.146	0.064	0.196	0.574	1.036	-0.04	0.126	0.110	0.493	0.425	-0.58	-0.14	2.874	0.393	0.301	1.342	1.596	0.929	0.879	0.148	0.108	-0.08	0.781	0.132	0.557	1.562	0.064	0.512	-0.38
S0001	0.759	0.44	0.344	1.450	2.313	0.827	0.781	0.228	0.188	0.144	0.781	0.092	0.681	1.562	0.043	0.359	0.896	4.828	0.197	0.333	0.126	0.076	0.204	0.589	1.050	-0.02	0.181	0.140	0.481	0.386	-0.47	0.024	3.243	0.44	0.292	1.231	1.486	0.931	0.873	0.184	0.136	-0.12	0.781	0.138	0.640	1.562	0.075	0.490	0.317
S0001	0.759	0.456	0.344	1.372	1.982	0.898	0.837	0.252	0.16	0.143	0.830	0.098	0.589	1.562	0.047	0.464	0.607	3.971	0.144	0.276	0.141	0.083	0.137	0.601	1.042	-0.02	0.116	0.101	0.459	0.386	-0.63	-0.07	2.955	0.436	0.276	1.191	1.428	0.923	0.869	0.232	0.104	-0.08	0.781	0.111	0.546	1.562	0.057	0.430	0.193
S0001	0.759	0.472	0.336	1.389	1.633	0.903	0.799	0.168	0.184	0.015	1.513	0.068	0.593	1.464	0.052	0.478	1.980	1.531	0.169	0.286	0.116	0.079	0.234	0.522	1.024	-0.01	0.120	0.121	0.453	0.602	-0.57	-0.08	3.035	0.348	0.288	0.987	1.358	0.941	0.881	0.16	0.148	-0.14	0.732	0.104	0.477	1.513	0.080	0.572	0.615
S0001	0.759	0.456	0.328	1.303	2.180	0.890	0.814	0.232	0.208	0.107	0.781	0.081	0.592	1.513	0.045	0.421	1.858	5.361	0.169	0.296	0.147	0.066	0.192	0.624	1.041	-0.03	0.134	0.114	0.488	0.458	-0.51	-0.04	3.043	0.388	0.296	1.311	1.409	0.929	0.882	0.144	0.104	-0.14	0.732	0.109	0.593	1.513	0.067	0.550	0.110
S0001	0.759	0.448	0.356	1.350	2.051	0.852	0.791	0.244	0.18	0.200	0.732	0.105	0.641	1.513	0.040	0.370	1.016	4.362	0.180	0.318	0.141	0.077	0.164	0.549	1.048	-0.02	0.161	0.132	0.485	0.445	-0.48	-0.03	3.170	0.42	0.28	1.132	1.460	0.923	0.903	0.208	0.124	-0.14	0.781	0.123	0.544	1.513	0.094	0.615	0.191
S0001	0.759	0.44	0.364	1.392	2.002	0.853	0.796	0.232	0.208	0.080	0.781	0.107	0.627	1.513	0.044	0.415	1.009	4.811	0.183	0.288	0.161	0.081	0.186	0.584	1.031	-0.05	0.151	0.119	0.452	0.488	-0.49	-0.08	3.009	0.4	0.308	1.052	1.396	0.945	0.913	0.164	0.1	-0.31	0.781	0.155	0.705	1.513	0.074	0.640	0.153
S0001	0.759	0.432	0.396	1.343	1.958	0.852	0.776	0.204	0.184	0.149	0.781	0.119	0.676	1.513	0.044	0.370	0.709	3.651	0.181	0.326	0.162	0.088	0.194	0.513	1.052	-0.03	0.155	0.140	0.462	0.477	-0.49	-0.04	3.104	0.429	0.309	1.092	1.422	0.913	0.903	0.196	0.084	-0.24	0.781	0.142	0.627	1.562	0.085	0.593	0.211
S0001	0.759	0.456	0.336	1.311	1.984	0.888	0.771	0.184	0.176	0.075	0.781	0.084	0.570	1.513	0.048	0.412	0.117	2.776	0.162	0.290	0.127	0.070	0.209	0.532	1.026	-0.02	0.131	0.128	0.463	0.414	-0.60	-0.04	2.938	0.416	0.304	1.021	1.540	0.923	0.905	0.188	0.096	-0.23	0.732	0.126	0.559	1.513	0.078	0.613	0.538
S0001	0.759	0.448	0.312	1.298	1.827	0.880	0.796	0.22	0.208	0.100	0.732	0.089	0.616	1.464	0.046	0.427	0.785	3.017	0.162	0.294	0.118	0.075	0.181	0.533	1.038	-0.04	0.138	0.124	0.536	0.454	-0.54	-0.13	3.031	0.38	0.316	1.024	1.484	0.950	0.909	0.2	0.092	-0.22	0.732	0.128	0.571	1.464	0.092	0.663	0.086
S0001	0.759	0.448	0.332	1.482	1.899	0.858	0.787	0.216	0.18	0.102	0.732	0.094	0.629	1.513	0.047	0.424	2.034	3.502	0.170	0.276	0.132	0.079	0.189	0.568	1.033	-0.05	0.137	0.117	0.447	0.533	-0.54	-0.12	2.835	0.42	0.284	1.036	1.386	0.960	0.929	0.156	0.076	-0.37	0.732	0.163	0.717	1.513	0.086	0.698	0.307
S0001	0.759	0.44	0.332	1.358	1.666	0.865	0.795	0.204	0.192	0.056	0.732	0.092	0.573	1.464	0.046	0.431	1.013	2.254	0.158	0.282	0.118	0.074	0.209	0.552	1.038	-0.02	0.133	0.116	0.496	0.498	-0.67	-0.16	2.864	0.404	0.292	1.008	1.436	0.945	0.907	0.164	0.128	-0.15	0.732	0.122	0.562	1.464	0.083	0.588	1.004
S0001	0.759	0.444	0.34	1.600	2.063	0.874	0.791	0.188	0.188	0.095	0.732	0.075	0.579	1.464	0.052	0.421	1.834	2.867	0.178	0.300	0.090	0.076	0.214	0.546	1.033	-0.02	0.143	0.125	0.495	0.480	-0.53	-0.03	3.101	0.436	0.312	1.059	1.427	0.951	0.908	0.188	0.088	-0.31	0.732	0.138	0.636	1.464	0.088	0.655	0.772
S0001	0.759	0.428	0.336	1.707	2.075	0.871	0.798	0.188	0.184	0.111	0.781	0.091	0.658	1.513	0.045	0.404	6.126	3.987	0.189	0.313	0.134	0.080	0.235	0.530	1.043	-0.02	0.142	0.129	0.479	0.630	-0.50	-0.07	3.063	0.401	0.301	1.164	1.387	0.943	0.913	0.192	0.064	-0.20	0.781	0.138	0.590	1.513	0.093	0.672	0.312
S0001	0.759	0.424	0.316	1.512	1.894	0.851	0.786	0.244	0.176	0.151	0.732	0.084	0.588	1.464	0.046	0.406	2.155	3.854	0.176	0.286	0.069	0.103	0.188	0.547	1.052	-0.04	0.151	0.126	0.471	0.530	-0.52	-0.06	3.041	0.412	0.268	1.066	1.430	0.927	0.898	0.224	0.124	-0.23	0.732	0.126	0.581	1.464	0.092	0.608	0.075
S0001	0.759	0.428	0.288	1.379	1.934	0.876	0.811	0.2	0.152	0.114	0.732	0.095	0.578	1.464	0.048	0.463	1.262	2.317	0.187	0.302	0.121	0.086	0.211	0.506	1.025	-0.01	0.145	0.116	0.445	0.523	-0.47	-0.08	3.199	0.448	0.272	1.017	1.645	0.926	0.908	0.22	0.104	-0.36	0.732	0.134	0.588	1.464	0.078	0.652	0.108
S0001	0.759	0.464	0.328	1.339	1.531	0.835	0.803	0.232	0.148	0.007	0.732	0.064	0.471	1.464	0.054	0.486	1.982	1.487	0.162	0.277	0.066	0.098	0.213	0.512	1.036	-0.02	0.141	0.114	0.476	0.547	-0.65	-0.12	2.872	0.368	0.296	0.993	1.417	0.949	0.906	0.192	0.08	-0.34	0.732	0.111	0.572	1.464	0.094	0.654	0.773
S0001	0.759	0.468	0.324	1.299	1.404	0.849	0.828	0.192	0.164	-0.06	1.513	0.070	0.555	1.513	0.051	0.528	1.670	1.843	0.148	0.224	0.094	0.079	0.197	0.547	1.029	-0.05	0.116	0.085	0.442	0.546	-0.74	-0.24	2.495	0.344	0.296	0.946	1.279	0.960	0.913	0.14	0.096	-0.41	0.732	0.112	0.577	0.781	0.082	0.624	1.392
S0001	0.759	0.42	0.336	1.185	1.578	0.857	0.824	0.2	0.164	-0.06	0.732	0.077	0.482	1.513	0.059	0.518	1.132	1.621	0.150	0.263	0.099	0.094	0.194	0.502	1.031	-0.03	0.123	0.109	0.463	0.506	-0.70	-0.12	2.808	0.368	0.312	1.047	1.454	0.940	0.883	0.2	0.12	-0.32	0.732	0.105	0.578	1.513	0.068	0.566	1.186
S0001	0.759	0.444	0.32	1.294	1.861	0.857	0.799	0.18	0.168	0.033	0.781	0.070	0.502	1.513	0.061	0.456	1.489	2.386	0.178	0.285	0.081	0.093	0.213	0.497	1.031	-0.03	0.143	0.120	0.452	0.517	-0.55	-0.07	3.080	0.373	0.325	1.174	1.414	0.933	0.912	0.228	0.084	-0.19	0.732	0.118	0.504	1.513	0.083	0.651	0.387
S0001	0.759	0.44	0.324	1.308	2.005	0.879	0.808	0.232	0.184	0.108	0.732	0.091	0.556	1.513	0.055	0.424	1.428	2.992	0.165	0.307	0.131	0.100	0.171	0.521	1.047	-0.02	0.147	0.121	0.496	0.460	-0.51	0.016	3.279	0.4	0.288	1.080	1.377	0.936	0.921	0.208	0.12	-0.26	0.732	0.114	0.559	1.513	0.097	0.687	0.549
S0001	0.759	0.408	0.312	1.407	2.095	0.876	0.783	0.204	0.156	0.194	0.732	0.105	0.606	1.513	0.038	0.379	0.735	3.425	0.168	0.300	0.161	0.076	0.200	0.535	1.036	-0.04	0.134	0.115	0.447	0.399	-0.56	-0.01	3.002	0.408	0.3	1.266	1.661	0.924	0.916	0.192	0.088	-0.30	0.781	0.129	0.568	0.732	0.081	0.602	0.579
S0001	0.759	0.456	0.348	1.807	2.007	0.871	0.780	0.188	0.172	0.134	0.732	0.106	0.658	1.513	0.042	0.362	3.148	4.380	0.209	0.305	0.165	0.091	0.258	0.538	1.051	-0.05	0.151	0.126	0.446	0.636	-0.44	-0.02	3.159	0.424	0.296	1.152	1.405	0.929	0.886	0.152	0.116	-0.18	0.732	0.141	0.681	1.513	0.084	0.615	0.322
S0001	0.759	0.436	0.352	1.518	2.104	0.872	0.788	0.164	0.192	0.164	0.732	0.091	0.592	1.464	0.039	0.364	1.371	3.637	0.197	0.313	0.130	0.071	0.230	0.528	1.030	-0.02	0.152	0.125	0.499	0.478	-0.48	-0.05	3.126	0.436	0.324	1.183	1.401	0.921	0.915	0.18	0.1	-0.23	0.732	0.147	0.650	1.464	0.089	0.719	0.174
S0001	0.759	0.436	0.316	1.530	1.651	0.888	0.795	0.156	0.172	0.026	0.683	0.054	0.488	1.464	0.041	0.443	2.289	2.296	0.160	0.266	0.089	0.092	0.235	0.507	1.030	-0.03	0.114	0.100	0.472	0.569	-0.63	-0.16	2.753	0.388	0.268	1.030	1.440	0.946	0.914	0.188	0.088	-0.36	0.732	0.125	0.553	1.464	0.077	0.641	0.613
S0001	0.759	0.436	0.34	1.566	1.876	0.841	0.767	0.208	0.152	0.115	0.732	0.085	0.576	1.464	0.036	0.385	2.669	3.414	0.190	0.288	0.094	0.070	0.231	0.499	1.038	-0.03	0.154	0.118	0.485	0.570	-0.52	-0.16	2.917	0.413	0.269	0.971	1.357	0.927	0.893	0.248	0.112	-0.25	0.732	0.133	0.593	1.464	0.077	0.603	0.372
S0001	0.759	0.46	0.332	1.682	1.742	0.850	0.785	0.228	0.18	0.086	0.732	0.085	0.561	1.464	0.053	0.431	2.512	1.786	0.197	0.305	0.094	0.095	0.224	0.491	1.032	-0.02	0.164	0.131	0.481	0.621	-0.45	-0.03	3.288	0.4	0.28	1.137	1.375	0.925	0.914	0.188	0.088	-0.21	0.732	0.121	0.516	1.464	0.094	0.666	0.613
S0001	0.759	0.444	0.292	1.526	2.073	0.871	0.813	0.196	0.148	0.116	0.732	0.089	0.604	1.464	0.050	0.443	2.707	3.327	0.183	0.300	0.084	0.103	0.203	0.472	1.038	-0.03	0.141	0.111	0.458	0.503	-0.54	-0.07	3.122	0.412	0.28	1.092	1.370	0.927	0.912	0.228	0.104	-0.31	0.732	0.115	0.530	1.464	0.097	0.650	0.731
S0001	0.759	0.464	0.404	1.490	2.034	0.872	0.766	0.24	0.22	0.095	0.781	0.076	0.575	1.513	0.048	0.382	2.177	4.179	0.168	0.298	0.096	0.080	0.179	0.536	1.048	-0.04	0.148	0.140	0.494	0.476	-0.55	-0.08	3.046	0.4	0.308	1.098	1.446	0.919	0.903	0.224	0.108	-0.26	0.781	0.123	0.544	1.513	0.091	0.610	-0.03
S0001	0.759	0.456	0.34	1.605	1.834	0.842	0.777	0.192	0.204	0.055	0.732	0.085	0.583	1.464	0.045	0.409	2.403	2.135	0.196	0.302	0.087	0.076	0.244	0.511	1.024	-0.02	0.163	0.137	0.494	0.588	-0.49	-0.04	3.088	0.408	0.312	1.038	1.393	0.915	0.898	0.22	0.108	-0.28	0.732	0.121	0.545	1.464	0.068	0.599	0.683
S0001	0.759	0.452	0.352	1.441	2.025	0.860	0.788	0.224	0.2	0.136	0.781	0.101	0.638	1.513	0.043	0.379	1.392	3.631	0.182	0.323	0.123	0.097	0.187	0.482	1.039	-0.03	0.157	0.131	0.478	0.499	-0.47	-0.07	3.114	0.396	0.296	1.101	1.303	0.933	0.903	0.208	0.1	-0.26	0.732	0.135	0.602	1.513	0.092	0.630	0.071
S0001	0.759	0.464	0.332	1.432	1.875	0.862	0.812	0.224	0.168	0.022	0.781	0.064	0.560	1.562	0.053	0.461	1.103	2.359	0.180	0.294	0.097	0.103	0.206	0.599	1.043	-0.01	0.153	0.111	0.460	0.477	-0.47	-0.00	3.218	0.397	0.309	1.301	1.410	0.928	0.902	0.192	0.092	-0.16	0.781	0.081	0.511	1.562	0.079	0.599	-0.53
S0001	0.759	0.408	0.376	1.329	2.008	0.872	0.798	0.232	0.196	0.126	0.781	0.090	0.614	1.562	0.049	0.414	1.072	4.293	0.150	0.295	0.101	0.086	0.163	0.510	1.035	-0.02	0.125	0.120	0.490	0.410	-0.61	-0.10	2.822	0.372	0.3	1.145	1.325	0.928	0.892	0.196	0.092	-0.25	0.781	0.133	0.581	1.513	0.080	0.591	-0.14
S0001	0.759	0.42	0.356	1.384	1.983	0.857	0.755	0.252	0.196	0.148	0.781	0.111	0.686	1.562	0.039	0.342	1.225	4.709	0.182	0.304	0.152	0.083	0.201	0.534	1.044	-0.03	0.149	0.141	0.475	0.471	-0.50	-0.06	3.072	0.424	0.312	1.077	1.566	0.906	0.871	0.224	0.116	-0.11	0.781	0.135	0.565	1.562	0.083	0.533	0.107
S0001	0.759	0.468	0.352	1.695	2.140	0.872	0.772	0.2	0.192	0.030	0.781	0.085	0.571	1.513	0.042	0.358	2.266	2.713	0.178	0.314	0.114	0.078	0.206	0.537	1.044	-0.01	0.143	0.142	0.507	0.502	-0.49	0.028	3.260	0.428	0.28	1.056	1.669	0.926	0.890	0.216	0.152	-0.21	0.732	0.115	0.599	1.562	0.074	0.553	0.407
S0001	0.759	0.432	0.328	1.101	1.665	0.897	0.811	0.204	0.176	0.049	0.732	0.077	0.519	1.513	0.059	0.486	-0.10	2.134	0.133	0.273	0.100	0.090	0.149	0.502	1.025	-0.03	0.112	0.112	0.488	0.404	-0.71	-0.09	2.815	0.408	0.288	1.103	1.418	0.938	0.893	0.196	0.084	-0.36	0.732	0.117	0.549	0.732	0.068	0.544	0.766
S0001	0.759	0.452	0.324	1.287	2.047	0.894	0.803	0.2	0.176	0.057	0.732	0.087	0.551	1.513	0.051	0.416	0.297	3.415	0.156	0.306	0.154	0.078	0.194	0.508	1.035	-0.02	0.127	0.125	0.470	0.378	-0.63	-0.04	2.990	0.424	0.288	1.082	1.459	0.926	0.909	0.176	0.072	-0.24	0.732	0.133	0.597	1.513	0.085	0.621	0.212
S0001	0.759	0.428	0.344	1.267	1.902	0.857	0.767	0.236	0.184	0.073	0.732	0.095	0.581	1.513	0.042	0.370	0.840	3.097	0.157	0.310	0.105	0.080	0.160	0.515	1.039	-0.03	0.141	0.132	0.531	0.420	-0.58	-0.12	3.035	0.432	0.276	1.039	1.412	0.936	0.905	0.2	0.1	-0.21	0.781	0.129	0.575	1.513	0.095	0.621	0.246
S0001	0.759	0.444	0.38	1.499	1.987	0.864	0.753	0.212	0.22	0.076	0.781	0.104	0.645	1.513	0.041	0.413	2.956	3.794	0.176	0.287	0.134	0.064	0.181	0.496	1.037	-0.04	0.135	0.124	0.463	0.551	-0.54	-0.14	2.916	0.377	0.269	1.048	1.489	0.938	0.912	0.212	0.072	-0.27	0.781	0.134	0.655	1.513	0.072	0.619	0.222
S0001	0.759	0.464	0.34	1.553	1.839	0.861	0.754	0.196	0.196	0.056	0.781	0.093	0.626	1.513	0.041	0.356	1.978	2.997	0.179	0.308	0.096	0.078	0.201	0.527	1.051	-0.03	0.150	0.140	0.504	0.521	-0.54	-0.02	3.102	0.444	0.268	1.075	1.431	0.926	0.900	0.244	0.124	-0.15	0.781	0.124	0.549	1.513	0.066	0.538	0.835
S0001	0.759	0.46	0.352	1.442	2.118	0.852	0.771	0.216	0.224	0.092	0.732	0.105	0.615	1.513	0.039	0.351	0.966	3.506	0.183	0.328	0.131	0.063	0.194	0.554	1.030	-0.01	0.165	0.145	0.518	0.439	-0.48	-0.00	3.139	0.432	0.272	1.217	1.555	0.915	0.903	0.236	0.092	-0.20	0.732	0.118	0.552	1.513	0.088	0.615	0.635
S0001	0.759	0.44	0.356	1.372	2.111	0.885	0.776	0.232	0.18	0.132	0.781	0.106	0.672	1.562	0.049	0.364	0.097	3.836	0.173	0.325	0.162	0.095	0.159	0.501	1.044	-0.01	0.153	0.137	0.496	0.422	-0.47	-0.00	3.259	0.424	0.3	1.322	1.461	0.925	0.918	0.224	0.096	-0.16	0.781	0.142	0.620	1.562	0.089	0.663	0.234
S0001	0.759	0.444	0.34	1.225	2.116	0.878	0.783	0.216	0.18	0.133	0.781	0.117	0.651	1.562	0.045	0.388	0.267	4.100	0.156	0.308	0.180	0.081	0.149	0.540	1.040	-0.02	0.137	0.128	0.529	0.344	-0.59	-0.06	3.026	0.448	0.292	1.122	1.518	0.939	0.902	0.216	0.104	-0.20	0.781	0.150	0.654	1.611	0.084	0.606	-0.11
S0001	0.759	0.424	0.352	1.158	1.842	0.867	0.802	0.264	0.2	0.014	0.781	0.086	0.567	1.562	0.053	0.417	-0.05	2.599	0.165	0.302	0.097	0.079	0.166	0.521	1.045	-0.01	0.150	0.129	0.478	0.419	-0.54	-0.03	3.118	0.449	0.301	1.169	1.497	0.938	0.905	0.232	0.088	-0.22	0.781	0.117	0.554	1.562	0.090	0.638	0.819
S0001	0.759	0.432	0.348	1.431	2.061	0.865	0.768	0.228	0.168	0.045	0.781	0.097	0.544	1.562	0.048	0.379	0.542	2.866	0.187	0.316	0.155	0.072	0.198	0.547	1.047	-0.01	0.154	0.132	0.475	0.467	-0.45	-0.00	3.262	0.416	0.324	1.029	1.543	0.930	0.907	0.232	0.092	-0.20	0.781	0.142	0.626	1.562	0.089	0.642	-0.39
S0001	0.759	0.428	0.364	1.398	2.162	0.870	0.779	0.224	0.196	0.174	0.781	0.088	0.572	1.562	0.048	0.369	0.726	4.358	0.173	0.318	0.120	0.077	0.182	0.519	1.041	-0.02	0.140	0.131	0.452	0.397	-0.51	-0.03	3.099	0.42	0.308	1.199	1.546	0.915	0.898	0.228	0.108	-0.13	0.732	0.115	0.541	1.513	0.076	0.589	0.406
S0001	0.759	0.488	0.324	1.381	2.111	0.880	0.719	0.204	0.216	0.100	0.830	0.105	0.631	1.562	0.042	0.309	0.574	4.621	0.167	0.313	0.161	0.066	0.177	0.523	1.039	-0.05	0.143	0.135	0.542	0.396	-0.52	-0.07	3.103	0.44	0.26	1.252	1.753	0.904	0.889	0.2	0.1	-0.12	0.781	0.138	0.609	1.562	0.079	0.547	0.242
S0001	0.759	0.46	0.38	1.527	2.324	0.859	0.777	0.212	0.184	0.216	0.781	0.116	0.649	1.562	0.046	0.346	0.717	5.153	0.184	0.342	0.179	0.088	0.187	0.545	1.055	-0.03	0.158	0.143	0.469	0.401	-0.46	0.017	3.248	0.432	0.268	1.224	1.389	0.910	0.900	0.228	0.108	-0.17	0.781	0.139	0.631	1.562	0.093	0.606	0.353
S0001	0.759	0.464	0.304	1.476	1.831	0.863	0.790	0.244	0.164	0.007	0.781	0.068	0.567	1.562	0.059	0.427	1.783	2.041	0.160	0.281	0.085	0.101	0.215	0.556	1.030	0.012	0.134	0.121	0.478	0.478	-0.59	0.001	2.926	0.416	0.296	1.100	1.537	0.928	0.874	0.18	0.144	0.008	0.781	0.100	0.572	1.611	0.098	0.560	0.344
S0001	0.759	0.456	0.316	1.189	2.468	0.893	0.769	0.228	0.172	0.192	0.830	0.113	0.670	1.660	0.044	0.336	-0.33	5.759	0.154	0.337	0.176	0.078	0.169	0.510	1.044	-0.03	0.132	0.136	0.508	0.307	-0.58	0.018	3.124	0.477	0.285	1.234	1.606	0.915	0.882	0.208	0.096	-0.16	0.830	0.151	0.655	1.660	0.090	0.529	-0.30
S0001	0.759	0.428	0.328	1.445	2.053	0.906	0.796	0.148	0.18	0.144	0.781	0.104	0.664	1.562	0.041	0.371	0.237	4.388	0.184	0.323	0.153	0.091	0.195	0.527	1.033	-0.01	0.121	0.132	0.441	0.438	-0.50	0.000	3.173	0.448	0.328	1.139	1.563	0.902	0.884	0.22	0.108	-0.25	0.781	0.120	0.601	1.562	0.082	0.584	0.603
S0001	0.759	0.42	0.34	1.325	1.853	0.870	0.778	0.216	0.196	0.055	0.781	0.103	0.590	1.562	0.051	0.422	0.126	2.520	0.170	0.306	0.136	0.093	0.164	0.513	1.039	-0.02	0.151	0.133	0.508	0.490	-0.47	-0.00	3.160	0.444	0.28	1.077	1.541	0.933	0.897	0.232	0.104	-0.31	0.781	0.140	0.617	1.562	0.074	0.572	0.230
S0001	0.759	0.432	0.344	1.533	1.998	0.855	0.781	0.212	0.176	0.105	0.781	0.100	0.631	1.562	0.043	0.352	1.304	3.539	0.195	0.328	0.155	0.084	0.181	0.516	1.045	-0.02	0.171	0.141	0.486	0.515	-0.45	-0.03	3.339	0.432	0.28	1.190	1.570	0.923	0.906	0.248	0.096	-0.21	0.781	0.151	0.648	1.562	0.083	0.627	0.165
S0001	0.759	0.476	0.312	1.578	2.133	0.836	0.781	0.256	0.2	0.052	0.781	0.106	0.645	1.513	0.046	0.389	1.244	3.314	0.200	0.319	0.130	0.091	0.184	0.526	1.045	-0.02	0.187	0.135	0.479	0.478	-0.38	0.048	3.335	0.432	0.292	1.211	1.598	0.933	0.901	0.2	0.096	-0.18	0.781	0.124	0.580	1.513	0.084	0.597	0.677
S0001	0.759	0.42	0.316	1.398	2.144	0.878	0.791	0.232	0.184	0.201	0.781	0.121	0.693	1.611	0.044	0.333	0.701	4.574	0.182	0.343	0.175	0.099	0.169	0.489	1.043	-0.02	0.153	0.132	0.492	0.473	-0.48	0.045	3.367	0.408	0.288	1.274	1.511	0.917	0.897	0.232	0.104	-0.05	0.781	0.130	0.563	1.562	0.086	0.587	0.106
S0001	0.759	0.415	0.298	1.225	2.081	0.902	0.737	0.129	0.233	0.295	0.683	0.084	0.605	1.660	0.021	0.309	-0.09	4.286	0.157	0.331	0.269	0.072	0.237	0.837	1.032	-0.03	0.110	0.144	0.462	0.331	-0.59	0.107	0.885	0.493	0.298	1.092	1.509	0.931	0.891	0.181	0.129	0.049	0.781	0.115	0.703	1.464	0.058	0.544	-0.16
S0001	0.983	0.472	0.328	3.317	3.776	0.910	0.877	0.2	0.188	-0.42	0.927	0.090	0.764	0.390	0.055	0.504	3.781	2.989	0.371	0.661	0.187	0.087	0.263	0.614	1.093	-0.01	0.237	0.212	0.390	0.415	0.119	0.829	4.653	0.448	0.28	1.704	1.619	0.916	0.878	0.2	0.116	0.031	0.927	0.138	0.616	1.855	0.086	0.512	-0.05
S0001	0.983	0.488	0.332	1.831	2.711	0.870	0.755	0.204	0.188	0.085	0.878	0.122	0.593	1.757	0.050	0.321	0.146	4.352	0.211	0.407	0.188	0.097	0.133	0.442	1.067	-0.03	0.197	0.186	0.516	0.391	-0.29	0.293	4.243	0.412	0.304	1.704	1.943	0.911	0.858	0.244	0.14	-0.03	0.878	0.120	0.588	1.757	0.078	0.492	-0.31
S0001	0.983	0.512	0.356	1.774	2.709	0.826	0.750	0.2	0.18	0.067	0.878	0.132	0.714	1.757	0.050	0.301	0.914	3.855	0.264	0.455	0.188	0.093	0.173	0.414	1.078	-0.02	0.270	0.212	0.555	0.480	-0.14	0.335	4.577	0.457	0.333	1.610	1.572	0.905	0.871	0.204	0.124	0.035	0.878	0.146	0.646	1.757	0.088	0.558	-0.09
S0001	0.983	0.492	0.328	1.886	2.729	0.853	0.754	0.2	0.192	0.103	0.878	0.147	0.739	1.757	0.042	0.296	1.961	5.265	0.237	0.402	0.249	0.075	0.169	0.486	1.086	-0.04	0.211	0.169	0.515	0.491	-0.26	0.216	4.079	0.424	0.324	1.417	1.510	0.916	0.878	0.172	0.1	-0.04	0.878	0.150	0.648	1.757	0.083	0.558	-0.23
S0001	0.983	0.464	0.352	1.675	2.367	0.865	0.764	0.192	0.152	0.107	0.878	0.128	0.638	1.757	0.060	0.334	-0.02	3.896	0.216	0.407	0.221	0.100	0.161	0.429	1.056	-0.02	0.201	0.183	0.503	0.414	-0.31	0.190	4.176	0.424	0.328	1.386	1.483	0.924	0.863	0.204	0.128	-0.07	0.878	0.156	0.686	1.757	0.089	0.577	-0.85
S0001	0.983	0.512	0.328	1.814	2.596	0.856	0.766	0.196	0.168	0.149	0.878	0.166	0.784	1.757	0.045	0.297	0.439	6.454	0.226	0.410	0.285	0.082	0.143	0.435	1.062	-0.05	0.209	0.160	0.510	0.421	-0.27	0.140	3.914	0.456	0.312	1.534	1.490	0.910	0.878	0.176	0.108	-0.06	0.878	0.163	0.675	1.757	0.079	0.586	-0.16
S0001	0.983	0.496	0.324	1.719	2.625	0.862	0.749	0.256	0.188	0.090	0.878	0.118	0.668	1.757	0.057	0.321	0.380	5.152	0.209	0.387	0.182	0.106	0.142	0.432	1.063	-0.03	0.206	0.169	0.528	0.387	-0.28	0.213	3.995	0.424	0.308	1.489	1.469	0.946	0.877	0.192	0.092	-0.04	0.878	0.134	0.604	1.757	0.077	0.561	-0.42
S0001	0.983	0.528	0.356	1.723	2.470	0.852	0.754	0.192	0.196	0.080	0.878	0.115	0.644	1.757	0.063	0.342	0.429	3.016	0.230	0.392	0.177	0.104	0.149	0.399	1.070	-0.02	0.226	0.186	0.506	0.444	-0.25	0.302	4.301	0.412	0.32	1.480	1.542	0.934	0.868	0.224	0.132	-0.03	0.878	0.129	0.639	1.757	0.073	0.563	-0.23
S0001	0.983	0.496	0.328	1.983	2.596	0.839	0.767	0.24	0.204	0.061	0.878	0.140	0.739	1.757	0.040	0.303	1.222	3.907	0.240	0.402	0.230	0.095	0.153	0.479	1.081	-0.03	0.229	0.179	0.532	0.491	-0.24	0.277	4.178	0.441	0.313	1.511	1.688	0.917	0.892	0.172	0.120	-0.06	0.878	0.144	0.637	1.708	0.089	0.603	-0.09
S0001	0.983	0.504	0.348	1.621	2.237	0.860	0.775	0.192	0.208	0.068	0.830	0.133	0.668	1.708	0.056	0.328	0.192	3.441	0.209	0.355	0.195	0.106	0.141	0.442	1.063	-0.04	0.195	0.157	0.474	0.457	-0.30	0.153	4.006	0.396	0.304	1.309	1.447	0.934	0.903	0.184	0.104	-0.15	0.830	0.135	0.597	1.708	0.098	0.648	-0.30
S0001	0.983	0.544	0.328	1.916	2.786	0.854	0.756	0.2	0.188	0.136	0.878	0.142	0.732	1.757	0.048	0.307	0.429	3.662	0.243	0.446	0.217	0.079	0.158	0.476	1.070	-0.02	0.247	0.207	0.555	0.415	-0.17	0.372	4.512	0.464	0.304	1.620	1.633	0.902	0.858	0.252	0.136	0.039	0.878	0.131	0.596	1.757	0.087	0.534	0.119
S0001	0.983	0.52	0.328	1.967	2.607	0.853	0.762	0.192	0.212	0.145	0.830	0.149	0.768	1.757	0.043	0.281	1.154	4.999	0.244	0.419	0.227	0.076	0.154	0.463	1.075	-0.03	0.215	0.180	0.508	0.464	-0.24	0.291	4.154	0.444	0.308	1.607	1.649	0.902	0.866	0.204	0.132	0.058	0.878	0.140	0.638	1.708	0.089	0.559	0.744
S0001	0.983	0.516	0.34	1.729	2.539	0.833	0.780	0.252	0.18	0.115	0.878	0.128	0.723	1.708	0.048	0.325	0.468	5.469	0.225	0.396	0.207	0.089	0.147	0.488	1.062	-0.05	0.228	0.162	0.522	0.412	-0.25	0.196	3.998	0.412	0.3	1.429	1.433	0.926	0.876	0.176	0.108	-0.06	0.878	0.142	0.620	1.708	0.082	0.570	0.042
S0001	0.983	0.516	0.336	1.931	2.791	0.866	0.769	0.236	0.18	0.158	0.878	0.127	0.709	1.757	0.055	0.327	0.509	4.842	0.204	0.417	0.212	0.111	0.147	0.459	1.068	-0.03	0.208	0.181	0.558	0.395	-0.31	0.286	4.152	0.444	0.324	1.679	1.796	0.906	0.851	0.204	0.116	0.044	0.878	0.125	0.584	1.757	0.069	0.494	-0.01
S0001	0.983	0.532	0.336	1.958	2.705	0.860	0.746	0.192	0.176	0.189	0.878	0.150	0.726	1.757	0.050	0.290	0.652	4.901	0.234	0.420	0.230	0.097	0.142	0.431	1.075	-0.04	0.217	0.196	0.515	0.407	-0.22	0.305	4.164	0.461	0.313	1.654	1.595	0.927	0.852	0.172	0.132	0.026	0.878	0.144	0.646	1.757	0.095	0.529	-0.38
S0001	0.983	0.516	0.34	1.747	2.428	0.831	0.769	0.228	0.188	0.130	0.878	0.150	0.754	1.708	0.054	0.312	-0.01	3.386	0.238	0.421	0.243	0.097	0.147	0.417	1.058	-0.02	0.237	0.180	0.543	0.431	-0.22	0.320	4.257	0.448	0.312	1.474	1.528	0.913	0.872	0.24	0.132	-0.04	0.878	0.130	0.586	1.708	0.101	0.594	-0.18
S0001	0.983	0.488	0.332	1.853	2.514	0.830	0.771	0.22	0.18	0.094	0.830	0.110	0.626	1.708	0.051	0.322	0.802	4.480	0.232	0.391	0.172	0.094	0.190	0.453	1.061	-0.05	0.222	0.163	0.495	0.442	-0.26	0.264	4.027	0.408	0.32	1.494	1.476	0.918	0.883	0.184	0.144	0.009	0.830	0.136	0.593	1.660	0.087	0.610	0.097
S0001	0.983	0.504	0.332	1.738	2.784	0.857	0.760	0.184	0.164	0.178	0.830	0.153	0.773	1.708	0.048	0.312	0.675	5.337	0.227	0.400	0.257	0.093	0.147	0.437	1.066	-0.03	0.202	0.168	0.543	0.376	-0.30	0.244	3.979	0.44	0.308	1.419	1.609	0.915	0.881	0.164	0.132	-0.01	0.878	0.138	0.620	1.708	0.099	0.604	0.071
S0001	0.983	0.476	0.344	1.808	2.459	0.846	0.750	0.188	0.196	0.149	0.878	0.142	0.769	1.708	0.050	0.299	0.465	4.320	0.240	0.415	0.219	0.095	0.166	0.446	1.076	-0.04	0.218	0.187	0.506	0.495	-0.24	0.226	4.222	0.416	0.304	1.517	1.750	0.919	0.882	0.176	0.116	-0.03	0.830	0.144	0.639	1.708	0.099	0.591	0.120
S0001	0.983	0.52	0.36	1.828	2.694	0.868	0.716	0.244	0.168	0.098	0.878	0.129	0.695	1.757	0.053	0.302	0.446	4.334	0.234	0.421	0.221	0.111	0.157	0.431	1.067	-0.05	0.219	0.215	0.531	0.474	-0.18	0.318	4.396	0.456	0.324	1.501	1.563	0.906	0.864	0.244	0.128	0.036	0.878	0.134	0.593	1.757	0.078	0.500	-0.54
S0001	0.983	0.524	0.344	2.187	2.767	0.871	0.742	0.18	0.224	0.172	0.878	0.147	0.804	1.757	0.043	0.272	1.024	5.739	0.239	0.419	0.248	0.080	0.157	0.484	1.076	-0.03	0.216	0.191	0.517	0.478	-0.24	0.262	4.188	0.473	0.329	1.652	1.591	0.896	0.872	0.188	0.108	0.024	0.878	0.144	0.653	1.757	0.090	0.574	0.132
S0001	0.983	0.472	0.34	1.785	2.734	0.861	0.749	0.2	0.208	0.147	0.878	0.130	0.714	1.708	0.046	0.304	0.386	5.634	0.233	0.409	0.207	0.081	0.151	0.465	1.061	-0.05	0.206	0.186	0.517	0.391	-0.22	0.255	4.203	0.428	0.308	1.509	1.934	0.924	0.889	0.168	0.12	-0.11	0.878	0.159	0.669	1.708	0.091	0.569	-0.44
S0001	0.983	0.5	0.336	2.160	2.728	0.823	0.747	0.248	0.196	0.177	0.878	0.129	0.705	1.757	0.042	0.283	0.908	3.346	0.262	0.453	0.209	0.095	0.175	0.534	1.080	-0.02	0.261	0.205	0.496	0.509	-0.17	0.418	4.545	0.456	0.344	1.669	1.796	0.906	0.866	0.156	0.12	0.016	0.878	0.136	0.675	1.757	0.071	0.528	0.735
S0001	0.983	0.48	0.34	1.879	2.603	0.858	0.765	0.16	0.204	0.131	0.878	0.146	0.777	1.757	0.049	0.329	0.958	5.193	0.250	0.400	0.244	0.083	0.152	0.435	1.075	-0.03	0.219	0.169	0.524	0.475	-0.20	0.232	4.140	0.476	0.348	1.521	1.475	0.919	0.884	0.18	0.124	-0.04	0.878	0.156	0.669	1.757	0.086	0.587	0.422
S0001	0.983	0.516	0.316	1.543	2.627	0.866	0.751	0.212	0.168	0.117	0.878	0.128	0.685	1.757	0.056	0.330	0.486	5.149	0.203	0.395	0.211	0.120	0.158	0.449	1.062	-0.04	0.190	0.159	0.518	0.377	-0.34	0.196	4.026	0.428	0.316	1.319	1.559	0.914	0.853	0.248	0.104	-0.08	0.878	0.126	0.598	1.757	0.068	0.509	-0.46
S0001	0.983	0.516	0.332	1.735	2.788	0.838	0.722	0.22	0.188	0.124	0.878	0.160	0.763	1.757	0.041	0.272	0.293	4.871	0.231	0.423	0.248	0.087	0.169	0.422	1.064	-0.04	0.228	0.179	0.532	0.399	-0.28	0.278	4.125	0.448	0.316	1.493	1.496	0.911	0.869	0.172	0.104	-0.08	0.878	0.159	0.685	1.757	0.069	0.534	-0.59
S0001	0.983	0.532	0.348	1.772	2.570	0.868	0.747	0.212	0.168	0.211	0.927	0.143	0.723	1.806	0.052	0.302	0.611	6.129	0.216	0.407	0.220	0.104	0.139	0.432	1.076	-0.04	0.203	0.177	0.522	0.403	-0.29	0.195	4.132	0.449	0.297	1.446	1.760	0.921	0.861	0.188	0.132	-0.05	0.878	0.154	0.677	1.806	0.089	0.528	-1.00
S0001	0.983	0.54	0.34	1.967	2.637	0.862	0.779	0.228	0.18	0.178	0.878	0.155	0.752	1.757	0.051	0.298	0.465	4.044	0.239	0.450	0.266	0.114	0.155	0.409	1.071	-0.03	0.239	0.189	0.539	0.454	-0.16	0.345	4.516	0.452	0.304	1.650	1.526	0.908	0.871	0.2	0.124	-0.05	0.878	0.138	0.638	1.757	0.087	0.596	0.339
S0001	0.983	0.512	0.344	1.958	2.603	0.815	0.755	0.232	0.216	0.120	0.830	0.135	0.739	1.708	0.049	0.309	1.388	4.090	0.243	0.413	0.192	0.083	0.147	0.436	1.078	-0.04	0.255	0.188	0.522	0.464	-0.26	0.295	4.304	0.428	0.292	1.462	1.642	0.906	0.861	0.22	0.14	0.010	0.878	0.147	0.638	1.708	0.097	0.574	-0.19
S0001	0.983	0.468	0.344	2.046	2.543	0.843	0.772	0.26	0.212	0.095	0.878	0.117	0.687	1.708	0.049	0.316	1.395	4.059	0.230	0.413	0.160	0.099	0.156	0.455	1.061	-0.05	0.224	0.188	0.535	0.476	-0.24	0.337	4.281	0.4	0.324	1.493	1.646	0.924	0.851	0.22	0.116	0.008	0.878	0.136	0.606	1.708	0.093	0.540	-0.27
S0001	0.983	0.512	0.348	1.930	2.558	0.837	0.740	0.204	0.2	0.188	0.830	0.142	0.737	1.708	0.045	0.284	0.463	3.508	0.234	0.448	0.248	0.097	0.150	0.428	1.065	-0.02	0.234	0.209	0.539	0.432	-0.25	0.351	4.329	0.464	0.292	1.484	1.485	0.915	0.858	0.164	0.148	0.082	0.878	0.139	0.603	1.708	0.082	0.525	-0.28
S0001	0.983	0.544	0.34	1.774	2.598	0.826	0.745	0.232	0.2	0.176	0.878	0.146	0.795	1.757	0.048	0.295	1.122	4.709	0.234	0.412	0.197	0.079	0.141	0.432	1.066	-0.03	0.240	0.188	0.531	0.424	-0.30	0.268	4.071	0.476	0.3	1.520	1.488	0.912	0.859	0.148	0.136	0.028	0.878	0.150	0.639	1.757	0.097	0.543	0.007
S0001	0.983	0.484	0.34	1.959	2.955	0.845	0.722	0.196	0.184	0.153	0.878	0.131	0.726	1.757	0.046	0.281	0.420	5.227	0.238	0.442	0.179	0.079	0.152	0.429	1.065	-0.05	0.234	0.203	0.511	0.351	-0.21	0.331	4.340	0.457	0.293	1.723	1.610	0.921	0.870	0.176	0.116	-0.02	0.878	0.148	0.646	1.757	0.085	0.522	-0.12
S0001	0.983	0.52	0.324	2.197	2.848	0.847	0.728	0.18	0.196	0.247	0.927	0.150	0.794	1.806	0.043	0.266	0.869	4.874	0.253	0.465	0.258	0.097	0.150	0.398	1.082	-0.02	0.240	0.205	0.534	0.482	-0.14	0.386	4.587	0.452	0.308	1.710	1.580	0.920	0.868	0.184	0.128	0.073	0.878	0.154	0.678	1.806	0.082	0.527	-0.44
S0001	0.983	0.472	0.328	2.066	2.858	0.866	0.744	0.18	0.172	0.198	0.878	0.149	0.746	1.757	0.047	0.274	1.282	5.731	0.231	0.438	0.243	0.095	0.162	0.453	1.072	-0.05	0.199	0.191	0.515	0.462	-0.23	0.324	4.241	0.424	0.288	1.691	1.614	0.936	0.875	0.192	0.116	-0.01	0.878	0.150	0.655	1.806	0.092	0.551	-0.42
S0001	0.983	0.516	0.328	1.919	2.641	0.847	0.760	0.212	0.168	0.113	0.878	0.121	0.643	1.757	0.052	0.310	0.560	4.313	0.233	0.425	0.194	0.098	0.151	0.454	1.069	-0.02	0.236	0.187	0.551	0.410	-0.22	0.340	4.408	0.432	0.332	1.489	1.644	0.911	0.863	0.2	0.136	0.015	0.878	0.135	0.605	1.757	0.075	0.513	-0.46
S0001	0.983	0.512	0.348	1.752	2.536	0.853	0.743	0.208	0.18	0.188	0.830	0.148	0.766	1.708	0.042	0.273	0.787	4.578	0.227	0.416	0.236	0.071	0.136	0.478	1.069	-0.03	0.213	0.191	0.513	0.455	-0.29	0.231	4.077	0.436	0.332	1.428	1.568	0.914	0.872	0.204	0.136	-0.04	0.878	0.143	0.635	1.708	0.089	0.602	0.063
S0001	0.983	0.524	0.348	1.856	2.646	0.862	0.724	0.18	0.208	0.092	0.878	0.135	0.735	1.757	0.047	0.281	0.390	4.315	0.242	0.428	0.210	0.082	0.167	0.446	1.066	-0.05	0.231	0.204	0.545	0.439	-0.22	0.314	4.486	0.432	0.332	1.468	1.792	0.924	0.859	0.212	0.128	-0.04	0.878	0.148	0.671	1.757	0.086	0.530	-0.65
S0001	0.983	0.5	0.336	2.092	2.706	0.830	0.718	0.196	0.204	0.116	0.878	0.141	0.712	1.708	0.042	0.261	0.704	3.732	0.262	0.448	0.190	0.100	0.153	0.426	1.076	-0.02	0.259	0.209	0.550	0.478	-0.12	0.344	4.583	0.453	0.325	1.478	1.510	0.909	0.851	0.220	0.168	-0.00	0.878	0.142	0.626	1.708	0.080	0.529	-0.32
S0001	0.983	0.492	0.308	2.171	2.781	0.867	0.735	0.208	0.188	0.056	0.830	0.120	0.675	1.708	0.043	0.291	1.499	3.325	0.251	0.409	0.185	0.094	0.170	0.449	1.072	-0.04	0.223	0.188	0.556	0.486	-0.16	0.364	4.394	0.448	0.304	1.547	1.603	0.935	0.864	0.184	0.136	-0.03	0.830	0.119	0.586	1.708	0.085	0.549	0.646
S0001	0.983	0.5	0.32	1.809	2.550	0.871	0.774	0.188	0.184	0.110	0.878	0.126	0.732	1.708	0.044	0.337	0.921	4.850	0.227	0.395	0.191	0.088	0.145	0.486	1.077	-0.06	0.199	0.167	0.494	0.450	-0.27	0.233	4.111	0.428	0.288	1.479	1.671	0.918	0.871	0.196	0.108	-0.10	0.830	0.123	0.623	1.708	0.072	0.508	-0.09
S0001	0.983	0.504	0.332	1.982	2.627	0.867	0.762	0.212	0.184	0.159	0.878	0.142	0.730	1.757	0.046	0.291	0.075	3.851	0.245	0.455	0.216	0.085	0.142	0.485	1.058	-0.02	0.241	0.204	0.586	0.450	-0.11	0.329	4.643	0.46	0.308	1.518	1.511	0.904	0.872	0.248	0.152	-0.07	0.878	0.144	0.660	1.757	0.077	0.558	-0.29
S0001	0.983	0.504	0.34	2.054	2.748	0.818	0.753	0.212	0.2	0.208	0.878	0.161	0.813	1.757	0.041	0.273	0.762	5.092	0.270	0.443	0.229	0.090	0.152	0.435	1.077	-0.04	0.258	0.194	0.527	0.454	-0.17	0.307	4.286	0.424	0.336	1.537	1.591	0.927	0.875	0.168	0.14	-0.03	0.878	0.168	0.713	1.757	0.092	0.585	0.054
S0001	0.983	0.492	0.332	1.836	2.779	0.871	0.755	0.212	0.188	0.144	0.878	0.130	0.764	1.708	0.054	0.313	0.703	4.775	0.227	0.414	0.195	0.112	0.153	0.475	1.077	-0.05	0.213	0.180	0.511	0.412	-0.19	0.267	4.335	0.456	0.312	1.607	1.809	0.918	0.864	0.196	0.136	-0.00	0.878	0.133	0.609	1.708	0.079	0.519	0.100
S0001	0.983	0.52	0.324	2.003	2.973	0.840	0.739	0.236	0.2	0.223	0.927	0.133	0.727	1.757	0.042	0.269	0.163	5.074	0.252	0.476	0.216	0.105	0.151	0.406	1.074	-0.03	0.241	0.219	0.499	0.392	-0.13	0.355	4.439	0.433	0.317	1.617	1.556	0.914	0.844	0.208	0.148	0.038	0.927	0.162	0.712	1.757	0.068	0.457	-0.35
S0001	0.983	0.5	0.324	2.152	2.629	0.842	0.752	0.212	0.2	0.064	0.878	0.134	0.718	1.757	0.049	0.300	1.976	3.345	0.258	0.424	0.196	0.084	0.173	0.441	1.089	-0.04	0.235	0.197	0.515	0.518	-0.17	0.357	4.487	0.448	0.3	1.685	1.621	0.918	0.851	0.188	0.164	0.119	0.878	0.122	0.560	1.757	0.088	0.492	-0.19
S0001	0.983	0.532	0.316	2.060	2.878	0.865	0.755	0.216	0.168	0.214	0.927	0.123	0.717	1.806	0.046	0.295	0.763	5.352	0.253	0.469	0.188	0.092	0.141	0.473	1.072	-0.02	0.251	0.200	0.550	0.419	-0.11	0.357	4.746	0.444	0.308	1.694	1.677	0.920	0.861	0.172	0.132	0.036	0.927	0.142	0.651	1.855	0.082	0.481	-0.69
S0001	0.983	0.468	0.324	1.967	2.851	0.859	0.741	0.22	0.2	0.194	0.927	0.147	0.762	1.806	0.046	0.254	0.708	5.646	0.241	0.460	0.247	0.104	0.148	0.418	1.086	-0.02	0.217	0.209	0.504	0.419	-0.19	0.358	4.415	0.42	0.312	1.653	1.608	0.918	0.878	0.204	0.132	0.005	0.927	0.164	0.684	1.806	0.102	0.571	-0.51
S0001	0.983	0.52	0.344	1.908	2.846	0.818	0.745	0.26	0.208	0.149	0.878	0.152	0.755	1.757	0.048	0.283	0.183	3.388	0.269	0.484	0.215	0.092	0.157	0.413	1.071	-0.02	0.287	0.227	0.556	0.433	-0.07	0.450	4.827	0.476	0.34	1.674	1.732	0.889	0.854	0.232	0.136	0.095	0.878	0.135	0.587	1.757	0.097	0.537	-0.19
S0001	0.983	0.504	0.328	1.805	2.651	0.843	0.755	0.232	0.2	0.160	0.878	0.145	0.749	1.757	0.048	0.301	0.516	5.161	0.231	0.423	0.221	0.084	0.144	0.449	1.069	-0.03	0.226	0.185	0.508	0.429	-0.21	0.229	4.119	0.448	0.328	1.606	1.644	0.924	0.854	0.236	0.136	-0.01	0.878	0.152	0.667	1.757	0.085	0.492	-0.55
S0001	0.983	0.488	0.34	1.828	2.706	0.858	0.764	0.22	0.184	0.188	0.878	0.138	0.732	1.757	0.046	0.287	0.649	5.095	0.246	0.469	0.217	0.092	0.150	0.417	1.071	-0.03	0.236	0.199	0.570	0.421	-0.19	0.298	4.541	0.437	0.293	1.630	1.569	0.919	0.861	0.216	0.116	0.051	0.878	0.152	0.655	1.757	0.092	0.515	-0.45
S0001	0.983	0.544	0.344	1.982	2.704	0.812	0.745	0.276	0.212	0.144	0.878	0.151	0.749	1.757	0.042	0.258	0.309	4.632	0.248	0.439	0.217	0.103	0.143	0.440	1.079	-0.04	0.266	0.201	0.509	0.452	-0.17	0.337	4.403	0.46	0.312	1.418	1.528	0.917	0.864	0.196	0.128	-0.01	0.878	0.165	0.693	1.757	0.086	0.539	-0.50
S0001	0.983	0.524	0.344	1.698	2.641	0.881	0.775	0.236	0.168	0.183	0.878	0.132	0.718	1.757	0.047	0.308	0.599	5.769	0.200	0.406	0.193	0.090	0.123	0.467	1.066	-0.05	0.196	0.177	0.534	0.374	-0.29	0.212	4.040	0.408	0.336	1.486	1.514	0.929	0.862	0.224	0.116	-0.05	0.878	0.136	0.598	1.757	0.082	0.536	-0.34
S0001	0.983	0.536	0.32	1.918	2.773	0.867	0.761	0.18	0.176	0.149	0.878	0.149	0.761	1.757	0.042	0.284	0.161	4.236	0.241	0.466	0.263	0.096	0.144	0.472	1.070	-0.02	0.228	0.203	0.587	0.391	-0.19	0.358	4.568	0.452	0.276	1.516	1.549	0.908	0.867	0.184	0.128	0.026	0.878	0.146	0.656	1.757	0.069	0.506	-0.09
S0001	0.983	0.512	0.332	1.851	2.706	0.862	0.765	0.18	0.192	0.137	0.878	0.154	0.758	1.757	0.050	0.299	0.878	4.902	0.216	0.408	0.227	0.088	0.141	0.432	1.079	-0.03	0.202	0.174	0.515	0.414	-0.29	0.267	4.037	0.448	0.304	1.429	1.523	0.926	0.871	0.16	0.132	-0.02	0.878	0.151	0.650	1.757	0.092	0.567	-0.41
S0001	0.983	0.476	0.356	2.090	2.715	0.823	0.740	0.264	0.196	0.146	0.878	0.136	0.701	1.757	0.049	0.289	0.355	3.518	0.243	0.451	0.175	0.101	0.138	0.418	1.061	-0.02	0.250	0.213	0.524	0.420	-0.19	0.365	4.452	0.432	0.344	1.534	1.805	0.929	0.855	0.216	0.124	-0.03	0.878	0.142	0.619	1.757	0.089	0.532	-0.58
S0001	0.983	0.508	0.32	1.998	2.747	0.848	0.741	0.188	0.192	0.123	0.927	0.128	0.723	1.757	0.042	0.276	1.236	5.658	0.237	0.407	0.184	0.082	0.146	0.439	1.065	-0.04	0.219	0.190	0.503	0.421	-0.24	0.230	4.151	0.441	0.293	1.404	1.623	0.929	0.845	0.168	0.124	0.018	0.878	0.156	0.678	1.757	0.061	0.472	-0.50
S0001	0.983	0.46	0.328	1.740	2.534	0.839	0.775	0.244	0.192	0.107	0.878	0.126	0.676	1.757	0.046	0.309	0.373	4.371	0.210	0.405	0.176	0.086	0.130	0.454	1.065	-0.03	0.213	0.177	0.509	0.408	-0.27	0.245	4.068	0.36	0.312	1.426	1.613	0.931	0.868	0.184	0.1	-0.07	0.878	0.145	0.624	1.757	0.081	0.534	-0.46
S0001	0.983	0.512	0.336	1.709	2.584	0.849	0.747	0.22	0.184	0.136	0.878	0.146	0.739	1.708	0.043	0.283	-0.03	3.713	0.229	0.444	0.215	0.102	0.133	0.420	1.071	-0.03	0.234	0.202	0.558	0.385	-0.23	0.333	4.426	0.444	0.292	1.474	1.536	0.926	0.862	0.184	0.124	0.088	0.878	0.123	0.559	1.708	0.074	0.518	-0.23
S0001	0.983	0.504	0.348	1.797	2.808	0.853	0.735	0.208	0.216	0.100	0.878	0.149	0.767	1.757	0.040	0.268	0.658	4.643	0.243	0.443	0.229	0.083	0.141	0.433	1.079	-0.03	0.238	0.211	0.580	0.418	-0.21	0.356	4.407	0.444	0.284	1.451	1.640	0.910	0.877	0.216	0.128	-0.02	0.878	0.156	0.655	1.757	0.089	0.542	-0.47
S0001	0.983	0.484	0.332	1.622	2.424	0.831	0.750	0.236	0.184	0.163	0.878	0.103	0.627	1.757	0.053	0.314	-0.01	4.852	0.211	0.396	0.134	0.092	0.156	0.441	1.056	-0.03	0.211	0.164	0.488	0.380	-0.28	0.178	4.042	0.444	0.3	1.547	1.563	0.918	0.850	0.208	0.112	-0.07	0.878	0.139	0.649	0.878	0.065	0.498	-0.34
S0001	0.983	0.508	0.348	1.959	2.812	0.837	0.718	0.22	0.22	0.154	0.830	0.145	0.769	1.757	0.040	0.261	0.972	3.787	0.252	0.447	0.204	0.092	0.151	0.406	1.073	-0.04	0.260	0.204	0.571	0.470	-0.16	0.376	4.492	0.468	0.304	1.628	1.589	0.901	0.847	0.228	0.148	0.109	0.878	0.124	0.549	1.757	0.080	0.501	0.190
S0001	0.983	0.48	0.348	1.949	2.891	0.847	0.748	0.192	0.224	0.149	0.878	0.169	0.822	1.757	0.040	0.262	0.779	4.104	0.267	0.460	0.267	0.099	0.140	0.426	1.095	-0.03	0.244	0.215	0.489	0.416	-0.15	0.403	4.583	0.457	0.321	1.549	1.680	0.903	0.870	0.184	0.112	-0.01	0.878	0.152	0.648	1.757	0.093	0.560	0.143
S0001	0.983	0.448	0.328	1.801	2.636	0.837	0.768	0.216	0.196	0.169	0.878	0.139	0.680	1.708	0.052	0.320	-0.14	3.918	0.238	0.437	0.226	0.086	0.158	0.425	1.060	-0.02	0.229	0.188	0.498	0.384	-0.22	0.257	4.264	0.424	0.328	1.503	1.679	0.920	0.876	0.196	0.124	-0.07	0.878	0.150	0.650	1.708	0.091	0.569	-0.51
S0001	0.983	0.556	0.348	1.981	2.794	0.840	0.746	0.212	0.2	0.122	0.878	0.155	0.812	1.757	0.044	0.286	0.825	4.487	0.263	0.440	0.246	0.101	0.168	0.462	1.071	-0.05	0.260	0.206	0.565	0.457	-0.11	0.333	4.539	0.448	0.328	1.627	1.672	0.905	0.866	0.192	0.144	0.004	0.878	0.152	0.654	1.757	0.082	0.531	0.111
S0001	0.983	0.524	0.336	1.941	2.747	0.861	0.756	0.196	0.188	0.093	0.878	0.142	0.724	1.757	0.051	0.305	0.600	4.554	0.232	0.421	0.219	0.098	0.145	0.454	1.084	-0.03	0.218	0.190	0.549	0.407	-0.21	0.319	4.281	0.436	0.32	1.679	1.577	0.926	0.874	0.164	0.108	0.032	0.878	0.143	0.610	1.757	0.093	0.540	-0.23
S0001	0.983	0.488	0.332	1.822	2.600	0.834	0.754	0.256	0.192	0.130	0.878	0.157	0.747	1.757	0.047	0.279	-0.27	3.399	0.248	0.467	0.230	0.110	0.140	0.402	1.066	-0.02	0.265	0.209	0.539	0.423	-0.15	0.367	4.724	0.416	0.308	1.484	1.703	0.912	0.862	0.204	0.14	0.047	0.878	0.137	0.592	1.757	0.079	0.515	-0.51
S0001	0.983	0.5	0.328	1.853	2.701	0.858	0.756	0.244	0.196	0.084	0.878	0.136	0.715	1.806	0.048	0.312	0.671	5.603	0.219	0.395	0.208	0.098	0.141	0.458	1.069	-0.05	0.207	0.178	0.515	0.423	-0.27	0.218	3.985	0.452	0.312	1.449	1.550	0.923	0.850	0.18	0.164	0.031	0.878	0.142	0.617	1.757	0.079	0.491	-0.13
S0001	0.983	0.508	0.348	1.811	2.569	0.853	0.753	0.208	0.172	0.216	0.878	0.143	0.741	1.757	0.049	0.292	0.668	4.116	0.241	0.450	0.231	0.103	0.142	0.422	1.072	-0.02	0.229	0.190	0.522	0.490	-0.16	0.310	4.510	0.408	0.312	1.625	1.651	0.924	0.875	0.188	0.096	0.010	0.878	0.144	0.617	1.757	0.089	0.542	-0.56
S0001	0.983	0.504	0.332	1.921	2.617	0.841	0.772	0.22	0.172	0.106	0.878	0.151	0.716	1.708	0.044	0.325	0.140	4.930	0.232	0.403	0.214	0.081	0.162	0.456	1.057	-0.05	0.223	0.170	0.505	0.419	-0.28	0.244	4.016	0.445	0.313	1.485	1.457	0.926	0.870	0.168	0.136	-0.04	0.878	0.157	0.661	1.708	0.074	0.574	-0.06
S0001	0.983	0.532	0.328	2.086	2.717	0.830	0.766	0.216	0.2	0.125	0.878	0.140	0.773	1.757	0.049	0.316	1.066	5.152	0.266	0.417	0.221	0.101	0.173	0.442	1.091	-0.04	0.254	0.174	0.460	0.458	-0.15	0.261	4.352	0.444	0.328	1.505	1.619	0.907	0.867	0.188	0.116	-0.00	0.878	0.135	0.580	1.757	0.093	0.553	-0.09
S0001	0.983	0.464	0.34	1.909	2.632	0.850	0.771	0.204	0.184	0.117	0.830	0.152	0.757	1.708	0.048	0.293	0.435	3.955	0.253	0.440	0.248	0.101	0.162	0.406	1.065	-0.03	0.231	0.184	0.533	0.454	-0.14	0.309	4.526	0.44	0.316	1.489	1.620	0.903	0.860	0.216	0.124	-0.07	0.830	0.142	0.611	1.708	0.087	0.554	-0.52
S0001	0.983	0.472	0.354	1.733	2.434	0.838	0.772	0.196	0.181	0.075	0.781	0.152	0.702	1.757	0.048	0.288	-0.26	4.251	0.253	0.426	0.229	0.110	0.242	0.660	1.079	-0.06	0.247	0.181	0.510	0.424	-0.12	0.356	2.258	0.488	0.291	1.536	1.662	0.914	0.868	0.244	0.110	0.057	0.781	0.109	0.502	1.660	0.077	0.557	1.308
S0001	1.251	0.532	0.312	2.886	3.393	0.852	0.722	0.196	0.18	0.223	0.976	0.158	0.757	1.953	0.050	0.250	1.327	4.583	0.351	0.580	0.285	0.101	0.170	0.438	1.114	-0.04	0.329	0.269	0.579	0.560	0.116	0.609	6.023	0.384	0.304	1.980	1.722	0.901	0.865	0.188	0.12	0.148	0.976	0.124	0.589	1.953	0.091	0.458	-0.25
S0001	1.251	0.516	0.328	2.703	3.410	0.831	0.709	0.244	0.204	0.218	0.976	0.157	0.758	1.953	0.053	0.258	0.847	5.047	0.340	0.581	0.236	0.115	0.131	0.348	1.101	-0.05	0.354	0.287	0.576	0.511	0.174	0.594	5.995	0.441	0.317	1.959	1.890	0.910	0.825	0.196	0.172	0.095	0.976	0.146	0.628	1.953	0.087	0.428	-0.61
S0001	1.251	0.488	0.336	2.503	3.358	0.847	0.737	0.216	0.176	0.198	0.976	0.152	0.702	1.953	0.058	0.284	0.366	5.001	0.322	0.587	0.217	0.128	0.115	0.339	1.112	-0.04	0.338	0.277	0.536	0.475	0.141	0.582	6.189	0.404	0.324	1.888	2.055	0.905	0.831	0.216	0.136	0.105	0.976	0.145	0.621	1.953	0.093	0.475	-0.90
S0001	1.251	0.532	0.356	2.749	3.691	0.855	0.709	0.224	0.196	0.145	0.976	0.156	0.709	2.001	0.051	0.269	0.647	4.909	0.328	0.603	0.238	0.105	0.135	0.347	1.122	-0.04	0.339	0.305	0.568	0.487	0.157	0.679	6.275	0.408	0.308	2.070	1.976	0.904	0.859	0.184	0.144	0.105	0.976	0.132	0.591	2.001	0.090	0.463	-0.57
S0001	1.251	0.516	0.328	2.683	3.319	0.828	0.735	0.224	0.208	0.137	0.976	0.168	0.759	1.953	0.055	0.270	0.600	4.169	0.358	0.575	0.231	0.124	0.141	0.327	1.138	-0.05	0.363	0.276	0.513	0.547	0.159	0.632	6.361	0.412	0.284	1.933	1.797	0.909	0.849	0.208	0.14	0.096	0.976	0.124	0.544	1.953	0.090	0.504	-0.66
S0001	1.251	0.52	0.364	2.740	3.543	0.866	0.715	0.204	0.168	0.234	0.976	0.173	0.761	2.001	0.052	0.266	1.513	5.080	0.325	0.586	0.257	0.114	0.124	0.328	1.122	-0.05	0.310	0.305	0.603	0.503	0.102	0.567	5.991	0.416	0.308	1.933	2.027	0.896	0.844	0.2	0.148	0.056	0.976	0.140	0.588	2.001	0.075	0.411	-0.89
S0001	1.251	0.504	0.336	2.779	3.600	0.841	0.701	0.228	0.22	0.210	0.976	0.169	0.743	1.953	0.046	0.228	1.033	5.038	0.333	0.599	0.264	0.117	0.136	0.335	1.126	-0.03	0.332	0.305	0.567	0.476	0.099	0.631	6.188	0.444	0.304	1.814	1.755	0.908	0.851	0.184	0.124	0.070	0.976	0.145	0.609	1.953	0.088	0.515	-0.72
S0001	1.251	0.512	0.344	2.836	3.335	0.862	0.730	0.192	0.188	0.302	0.976	0.152	0.670	1.953	0.056	0.273	2.173	5.256	0.316	0.571	0.237	0.116	0.142	0.353	1.110	-0.05	0.284	0.261	0.532	0.549	0.059	0.523	5.815	0.401	0.317	2.023	2.121	0.913	0.831	0.184	0.152	0.089	0.976	0.153	0.662	1.953	0.079	0.449	-0.59
S0001	1.251	0.48	0.316	2.830	3.414	0.857	0.713	0.204	0.204	0.094	0.976	0.148	0.718	1.953	0.046	0.249	1.474	5.831	0.322	0.552	0.246	0.087	0.147	0.403	1.103	-0.07	0.303	0.279	0.558	0.537	0.105	0.564	5.818	0.424	0.276	1.943	2.042	0.905	0.847	0.172	0.112	0.086	0.976	0.133	0.593	1.953	0.082	0.483	-0.73
S0001	1.251	0.524	0.34	2.938	3.662	0.851	0.717	0.228	0.204	0.204	0.976	0.149	0.707	1.953	0.052	0.242	1.262	5.007	0.325	0.584	0.208	0.115	0.125	0.372	1.124	-0.05	0.317	0.297	0.549	0.541	0.107	0.603	6.034	0.44	0.308	2.038	2.078	0.912	0.841	0.192	0.128	0.098	0.976	0.151	0.670	2.001	0.084	0.439	-0.83
S0001	1.251	0.524	0.336	2.588	3.354	0.857	0.721	0.256	0.216	0.136	0.976	0.170	0.760	2.001	0.053	0.256	0.351	4.633	0.319	0.579	0.272	0.118	0.130	0.335	1.127	-0.05	0.318	0.294	0.587	0.482	0.089	0.636	6.006	0.428	0.312	2.003	1.979	0.887	0.843	0.224	0.16	0.083	0.976	0.125	0.569	2.001	0.081	0.431	-0.59
S0001	1.251	0.48	0.312	2.918	3.309	0.859	0.713	0.204	0.208	0.181	0.976	0.166	0.753	1.953	0.050	0.229	1.032	4.614	0.334	0.571	0.273	0.117	0.154	0.341	1.119	-0.04	0.301	0.283	0.563	0.575	0.093	0.608	5.941	0.448	0.3	1.879	1.762	0.903	0.853	0.212	0.136	0.109	0.976	0.147	0.667	1.953	0.081	0.470	-0.80
S0001	1.251	0.524	0.352	3.002	3.472	0.846	0.711	0.188	0.224	0.235	0.976	0.157	0.727	1.953	0.051	0.238	2.071	4.643	0.339	0.580	0.259	0.109	0.146	0.332	1.106	-0.05	0.321	0.295	0.575	0.571	0.139	0.580	5.974	0.4	0.304	1.936	1.808	0.915	0.844	0.188	0.12	0.067	0.976	0.151	0.674	2.001	0.081	0.408	-0.79
S0001	1.251	0.472	0.348	2.630	3.454	0.855	0.717	0.22	0.204	0.203	0.976	0.147	0.700	1.953	0.050	0.241	1.232	4.903	0.313	0.581	0.224	0.104	0.129	0.352	1.104	-0.05	0.309	0.293	0.591	0.487	0.047	0.591	5.939	0.453	0.317	1.979	1.943	0.895	0.840	0.224	0.148	0.074	0.976	0.150	0.674	2.001	0.086	0.421	-0.67
S0001	1.251	0.52	0.352	2.850	3.392	0.840	0.705	0.232	0.216	0.248	0.976	0.154	0.740	1.953	0.049	0.240	1.284	4.906	0.362	0.589	0.246	0.108	0.132	0.345	1.128	-0.05	0.368	0.308	0.611	0.554	0.151	0.597	6.277	0.42	0.296	1.894	2.031	0.912	0.837	0.212	0.136	0.076	0.976	0.144	0.635	2.001	0.077	0.395	-0.69
S0001	1.251	0.484	0.364	2.799	3.361	0.855	0.717	0.2	0.176	0.194	0.976	0.157	0.739	1.953	0.051	0.256	1.066	5.070	0.342	0.580	0.253	0.120	0.151	0.314	1.120	-0.06	0.319	0.291	0.575	0.534	0.135	0.564	6.123	0.42	0.3	1.860	1.840	0.908	0.851	0.2	0.128	0.084	0.976	0.145	0.623	2.001	0.082	0.424	-0.90
S0001	1.251	0.54	0.34	2.695	3.358	0.849	0.712	0.24	0.216	0.193	0.976	0.153	0.731	2.001	0.053	0.258	1.117	4.321	0.326	0.577	0.253	0.120	0.135	0.310	1.113	-0.05	0.337	0.298	0.587	0.497	0.117	0.606	6.098	0.444	0.308	1.856	1.888	0.898	0.842	0.228	0.152	0.076	0.976	0.129	0.556	2.001	0.077	0.426	-0.80
S0001	1.251	0.488	0.32	2.945	3.382	0.850	0.730	0.208	0.18	0.230	0.976	0.150	0.686	1.953	0.054	0.267	1.739	5.029	0.329	0.564	0.232	0.117	0.138	0.335	1.114	-0.04	0.324	0.268	0.565	0.569	0.108	0.589	5.899	0.432	0.292	1.908	2.002	0.911	0.840	0.184	0.14	0.090	0.976	0.148	0.635	1.953	0.083	0.464	-0.79
S0001	1.251	0.52	0.356	3.012	3.465	0.864	0.720	0.232	0.188	0.165	0.976	0.163	0.735	1.953	0.051	0.255	1.299	5.207	0.316	0.575	0.240	0.114	0.135	0.341	1.116	-0.05	0.301	0.281	0.556	0.561	0.061	0.609	5.975	0.404	0.292	1.969	1.972	0.911	0.848	0.184	0.128	0.055	0.976	0.138	0.578	1.953	0.075	0.458	-0.81
S0001	1.251	0.492	0.328	2.647	3.486	0.848	0.709	0.204	0.204	0.275	0.976	0.163	0.703	1.953	0.054	0.271	1.301	5.372	0.323	0.568	0.260	0.121	0.140	0.338	1.110	-0.06	0.291	0.284	0.551	0.490	0.091	0.520	5.775	0.401	0.289	1.907	1.888	0.913	0.850	0.192	0.132	0.083	0.976	0.147	0.625	1.953	0.086	0.506	-0.81
S0001	1.251	0.496	0.344	2.624	3.762	0.847	0.718	0.216	0.188	0.194	0.976	0.155	0.693	1.953	0.058	0.281	0.810	4.622	0.318	0.565	0.240	0.119	0.139	0.363	1.112	-0.04	0.315	0.279	0.579	0.436	0.088	0.610	5.979	0.436	0.308	1.883	1.997	0.892	0.847	0.188	0.128	0.091	0.976	0.141	0.624	1.953	0.085	0.506	-0.45
S0001	1.251	0.456	0.324	2.403	3.278	0.851	0.725	0.22	0.224	0.111	0.976	0.154	0.687	1.953	0.050	0.262	0.458	5.452	0.309	0.529	0.254	0.095	0.141	0.415	1.103	-0.06	0.296	0.259	0.551	0.432	0.042	0.551	5.723	0.42	0.28	1.965	1.877	0.916	0.855	0.184	0.132	0.116	0.976	0.140	0.618	1.953	0.091	0.490	-0.63
S0001	1.251	0.516	0.336	2.596	3.319	0.862	0.726	0.176	0.156	0.182	0.976	0.149	0.671	1.953	0.060	0.267	0.661	4.940	0.312	0.562	0.265	0.117	0.141	0.361	1.117	-0.04	0.298	0.268	0.557	0.493	0.108	0.583	5.961	0.424	0.292	1.913	1.719	0.915	0.864	0.196	0.112	0.135	0.976	0.133	0.603	2.001	0.091	0.488	-0.87
S0001	1.251	0.476	0.348	2.654	3.405	0.833	0.712	0.236	0.176	0.211	0.976	0.146	0.732	1.953	0.053	0.236	1.075	5.179	0.314	0.580	0.230	0.111	0.141	0.373	1.120	-0.03	0.328	0.282	0.559	0.483	0.065	0.599	5.911	0.46	0.304	1.848	1.871	0.894	0.844	0.212	0.136	0.128	0.976	0.142	0.653	1.953	0.089	0.455	-0.71
S0001	1.251	0.568	0.388	3.013	3.589	0.854	0.687	0.2	0.224	0.228	1.025	0.154	0.710	2.050	0.054	0.242	1.849	5.229	0.327	0.596	0.234	0.117	0.140	0.306	1.107	-0.06	0.332	0.347	0.584	0.562	0.152	0.609	5.991	0.432	0.32	1.978	1.864	0.895	0.849	0.224	0.112	0.110	1.025	0.143	0.598	2.050	0.088	0.451	-0.85
S0001	1.251	0.516	0.344	2.798	3.453	0.830	0.712	0.216	0.2	0.205	0.976	0.144	0.699	2.001	0.052	0.245	1.025	5.343	0.312	0.601	0.217	0.113	0.132	0.336	1.108	-0.06	0.334	0.297	0.594	0.517	0.095	0.609	5.948	0.456	0.284	1.981	2.063	0.880	0.830	0.228	0.128	0.054	1.025	0.142	0.617	2.001	0.074	0.426	-0.90
S0001	1.251	0.516	0.328	2.412	3.244	0.835	0.735	0.24	0.2	0.091	0.976	0.157	0.732	1.953	0.063	0.277	0.085	4.130	0.322	0.555	0.216	0.136	0.124	0.346	1.115	-0.04	0.341	0.274	0.547	0.464	0.104	0.588	6.112	0.437	0.305	1.780	1.931	0.895	0.836	0.257	0.096	0.145	0.976	0.127	0.634	1.953	0.076	0.456	-0.98
S0001	1.251	0.504	0.356	2.568	3.578	0.837	0.685	0.228	0.188	0.088	1.025	0.122	0.668	2.001	0.037	0.266	-0.03	3.820	0.323	0.571	0.181	0.085	0.161	0.507	1.102	-0.06	0.339	0.300	0.533	0.417	0.114	0.692	6.060	0.452	0.324	1.965	1.978	0.904	0.844	0.184	0.12	0.060	1.025	0.128	0.592	2.001	0.059	0.465	-0.99
S0001	1.251	0.476	0.324	2.421	3.426	0.840	0.708	0.208	0.22	0.155	0.976	0.143	0.719	1.953	0.057	0.266	0.961	5.211	0.291	0.563	0.240	0.117	0.145	0.377	1.111	-0.04	0.282	0.265	0.562	0.427	-0.00	0.587	5.647	0.464	0.304	1.924	2.029	0.901	0.833	0.188	0.14	0.125	0.976	0.135	0.597	1.953	0.079	0.453	-0.45
S0001	1.251	0.508	0.356	2.855	3.853	0.867	0.713	0.204	0.224	0.218	0.976	0.158	0.736	2.001	0.054	0.252	1.114	5.170	0.333	0.596	0.237	0.108	0.131	0.328	1.134	-0.04	0.326	0.316	0.586	0.473	0.160	0.613	6.213	0.428	0.32	1.821	2.336	0.869	0.831	0.224	0.16	0.102	1.025	0.137	0.629	2.001	0.081	0.416	-0.97
S0001	1.251	0.468	0.332	2.844	3.385	0.863	0.729	0.168	0.224	0.179	0.976	0.169	0.750	1.953	0.054	0.258	0.982	4.459	0.323	0.564	0.273	0.109	0.143	0.353	1.109	-0.04	0.283	0.278	0.553	0.543	0.069	0.611	5.913	0.404	0.312	1.926	1.805	0.901	0.839	0.176	0.16	0.108	0.976	0.150	0.650	1.953	0.086	0.453	-0.84
S0001	1.251	0.492	0.336	2.649	3.434	0.846	0.722	0.22	0.212	0.176	0.976	0.167	0.757	1.953	0.054	0.259	0.708	5.276	0.335	0.581	0.266	0.124	0.140	0.352	1.104	-0.05	0.341	0.285	0.592	0.478	0.121	0.586	5.972	0.428	0.312	1.870	1.785	0.910	0.851	0.208	0.124	0.040	0.976	0.147	0.658	1.953	0.086	0.462	-0.82
S0001	1.251	0.492	0.32	2.558	3.223	0.875	0.745	0.224	0.188	0.167	0.976	0.139	0.678	1.953	0.057	0.278	0.647	5.054	0.271	0.535	0.221	0.108	0.118	0.346	1.091	-0.05	0.259	0.240	0.572	0.486	-0.00	0.535	5.507	0.409	0.297	1.947	2.046	0.902	0.832	0.220	0.148	0.106	0.976	0.135	0.599	1.953	0.072	0.413	-0.86
S0001	1.251	0.512	0.356	2.498	3.394	0.861	0.708	0.232	0.224	0.149	0.976	0.152	0.738	2.001	0.050	0.263	0.310	4.827	0.317	0.573	0.257	0.105	0.128	0.329	1.115	-0.05	0.323	0.302	0.567	0.464	0.127	0.611	6.156	0.436	0.3	1.924	2.157	0.902	0.839	0.208	0.128	0.135	0.976	0.139	0.620	2.001	0.080	0.404	-0.92
S0001	1.251	0.548	0.348	2.939	3.636	0.831	0.714	0.248	0.176	0.222	1.025	0.152	0.698	2.001	0.050	0.242	1.345	4.944	0.336	0.603	0.237	0.108	0.127	0.302	1.116	-0.03	0.359	0.300	0.548	0.546	0.140	0.665	6.218	0.476	0.284	1.959	1.863	0.888	0.830	0.216	0.128	0.050	1.025	0.134	0.613	2.001	0.081	0.443	-0.73
S0001	1.251	0.504	0.376	2.578	3.478	0.850	0.707	0.256	0.176	0.137	1.025	0.151	0.726	2.001	0.054	0.259	0.955	5.064	0.327	0.592	0.216	0.125	0.120	0.295	1.119	-0.06	0.335	0.311	0.569	0.483	0.125	0.630	6.203	0.476	0.292	2.094	1.961	0.901	0.836	0.212	0.128	0.064	1.025	0.128	0.617	2.001	0.082	0.426	-0.04
S0001	1.251	0.528	0.34	2.848	3.557	0.870	0.727	0.176	0.208	0.176	0.976	0.155	0.753	1.953	0.053	0.281	0.658	5.101	0.344	0.569	0.251	0.121	0.143	0.364	1.132	-0.07	0.329	0.283	0.550	0.510	0.179	0.594	6.201	0.432	0.324	1.950	2.009	0.905	0.854	0.212	0.112	0.090	0.976	0.141	0.641	1.953	0.080	0.480	-0.80
S0001	1.251	0.52	0.328	2.582	3.153	0.857	0.734	0.216	0.172	0.188	0.976	0.149	0.703	1.953	0.055	0.275	0.911	4.534	0.326	0.549	0.240	0.115	0.143	0.350	1.119	-0.04	0.317	0.263	0.568	0.529	0.094	0.540	5.917	0.421	0.321	1.947	1.874	0.903	0.838	0.184	0.160	0.095	0.976	0.125	0.596	1.953	0.079	0.454	-0.70
S0001	1.251	0.516	0.332	2.712	3.802	0.851	0.727	0.212	0.204	0.111	0.976	0.155	0.726	1.953	0.053	0.268	0.621	4.424	0.336	0.571	0.254	0.120	0.147	0.357	1.118	-0.06	0.315	0.275	0.517	0.462	0.130	0.650	6.219	0.432	0.316	1.934	1.976	0.905	0.847	0.2	0.128	0.110	0.976	0.126	0.567	1.953	0.079	0.463	-0.62
S0001	1.251	0.528	0.364	3.036	3.642	0.846	0.703	0.24	0.216	0.244	0.976	0.153	0.665	2.001	0.049	0.238	2.091	4.600	0.352	0.603	0.238	0.109	0.137	0.328	1.132	-0.05	0.339	0.324	0.560	0.535	0.112	0.655	6.129	0.432	0.312	2.014	2.043	0.904	0.847	0.192	0.12	0.088	0.976	0.124	0.536	2.001	0.082	0.448	-0.83
S0001	1.251	0.464	0.332	2.829	3.501	0.846	0.722	0.224	0.208	0.199	0.976	0.162	0.732	1.953	0.051	0.248	1.286	4.317	0.335	0.566	0.241	0.112	0.135	0.346	1.117	-0.05	0.309	0.277	0.522	0.540	0.095	0.613	5.943	0.428	0.308	1.818	1.765	0.899	0.849	0.196	0.132	0.108	0.976	0.134	0.600	1.953	0.095	0.541	-0.61
S0001	1.251	0.468	0.36	2.810	3.511	0.835	0.741	0.248	0.18	0.096	0.976	0.143	0.681	1.953	0.057	0.281	1.466	3.387	0.324	0.524	0.214	0.122	0.130	0.373	1.124	-0.07	0.319	0.260	0.530	0.548	0.115	0.634	6.034	0.432	0.308	1.849	1.958	0.899	0.849	0.244	0.14	0.024	0.976	0.136	0.579	1.953	0.099	0.552	-0.44
S0001	1.251	0.472	0.328	2.586	3.443	0.846	0.717	0.18	0.216	0.216	0.976	0.159	0.762	1.953	0.048	0.248	0.889	5.145	0.330	0.572	0.274	0.106	0.164	0.419	1.129	-0.03	0.312	0.274	0.562	0.481	0.102	0.574	5.821	0.46	0.3	1.962	1.890	0.897	0.834	0.196	0.16	0.119	0.976	0.143	0.662	1.953	0.082	0.440	-0.43
S0001	1.251	0.484	0.332	2.521	3.319	0.851	0.720	0.228	0.208	0.206	0.976	0.157	0.727	2.001	0.051	0.250	0.653	4.651	0.316	0.559	0.250	0.114	0.132	0.345	1.098	-0.05	0.315	0.277	0.581	0.478	0.066	0.539	5.888	0.449	0.329	2.150	1.995	0.904	0.831	0.188	0.152	0.159	0.976	0.130	0.599	1.953	0.074	0.418	-0.46
S0001	1.251	0.488	0.34	2.608	3.264	0.864	0.720	0.196	0.196	0.231	0.976	0.159	0.727	1.953	0.051	0.256	0.622	5.386	0.318	0.557	0.248	0.101	0.127	0.378	1.098	-0.05	0.301	0.276	0.578	0.508	0.123	0.483	5.797	0.468	0.324	1.978	1.839	0.910	0.831	0.212	0.172	0.094	0.976	0.146	0.642	1.953	0.085	0.422	-0.71
S0001	1.251	0.512	0.336	3.054	3.843	0.863	0.725	0.184	0.2	0.258	0.976	0.150	0.748	2.001	0.052	0.275	1.979	5.729	0.357	0.606	0.266	0.107	0.149	0.344	1.132	-0.05	0.332	0.296	0.557	0.544	0.181	0.611	6.306	0.428	0.316	2.021	2.294	0.885	0.829	0.196	0.152	0.125	0.976	0.132	0.629	2.001	0.072	0.384	-0.49
S0001	1.251	0.484	0.34	3.019	3.352	0.855	0.714	0.216	0.18	0.229	0.976	0.159	0.764	1.953	0.050	0.252	1.178	5.818	0.358	0.569	0.266	0.119	0.146	0.348	1.119	-0.07	0.336	0.278	0.562	0.602	0.178	0.511	5.952	0.4	0.3	2.055	1.953	0.908	0.836	0.184	0.12	0.119	0.976	0.141	0.615	1.953	0.072	0.428	-0.74
S0001	1.251	0.484	0.348	2.886	3.703	0.889	0.742	0.168	0.2	0.112	0.976	0.140	0.709	2.001	0.052	0.285	1.425	5.155	0.321	0.575	0.267	0.111	0.168	0.345	1.123	-0.07	0.271	0.273	0.520	0.507	0.098	0.587	5.897	0.448	0.324	2.010	2.206	0.906	0.834	0.232	0.136	0.094	0.976	0.136	0.607	2.001	0.067	0.378	-0.55
S0001	1.251	0.476	0.356	2.759	3.381	0.859	0.707	0.208	0.22	0.177	0.976	0.161	0.707	1.953	0.047	0.241	0.583	4.930	0.329	0.577	0.260	0.111	0.134	0.341	1.120	-0.05	0.316	0.292	0.560	0.505	0.104	0.600	6.059	0.424	0.276	2.031	1.837	0.919	0.863	0.176	0.12	0.090	0.976	0.144	0.623	1.953	0.090	0.500	-0.72
S0001	1.251	0.488	0.32	2.859	3.426	0.833	0.729	0.232	0.188	0.230	0.976	0.163	0.708	1.953	0.051	0.251	1.191	4.853	0.344	0.587	0.244	0.096	0.143	0.384	1.124	-0.03	0.335	0.276	0.535	0.541	0.145	0.615	6.144	0.417	0.297	2.041	1.972	0.906	0.849	0.184	0.152	0.088	0.976	0.139	0.615	1.953	0.088	0.488	-0.73
S0001	1.251	0.484	0.332	2.848	3.361	0.840	0.709	0.24	0.204	0.163	0.976	0.147	0.713	1.953	0.047	0.253	1.712	4.465	0.337	0.542	0.235	0.106	0.145	0.363	1.107	-0.07	0.309	0.254	0.535	0.561	0.139	0.549	5.837	0.424	0.292	1.923	1.986	0.906	0.854	0.172	0.128	0.111	0.976	0.133	0.596	1.904	0.077	0.520	-0.43
S0001	1.251	0.532	0.336	2.463	3.460	0.861	0.689	0.24	0.228	0.149	0.976	0.153	0.700	1.953	0.045	0.220	0.661	5.516	0.307	0.568	0.252	0.087	0.146	0.382	1.110	-0.06	0.297	0.270	0.563	0.426	0.022	0.535	5.766	0.392	0.3	1.860	1.904	0.903	0.846	0.188	0.12	0.079	0.976	0.142	0.615	1.953	0.078	0.470	-0.74
S0001	1.251	0.488	0.34	2.810	3.703	0.834	0.708	0.236	0.216	0.206	0.976	0.152	0.726	1.953	0.051	0.241	1.642	5.004	0.334	0.578	0.237	0.104	0.161	0.381	1.131	-0.04	0.329	0.289	0.569	0.517	0.114	0.593	5.863	0.436	0.324	1.972	2.088	0.896	0.826	0.236	0.152	0.078	0.976	0.134	0.622	1.953	0.073	0.409	-0.46
S0001	1.251	0.54	0.332	2.631	3.611	0.842	0.719	0.228	0.192	0.252	0.976	0.157	0.734	1.953	0.048	0.231	1.614	5.606	0.309	0.580	0.236	0.104	0.143	0.348	1.097	-0.05	0.300	0.266	0.567	0.465	0.024	0.578	5.625	0.4	0.296	1.797	1.698	0.900	0.858	0.176	0.112	0.006	0.976	0.154	0.667	1.953	0.077	0.451	-0.73
S0001	1.251	0.528	0.372	2.339	3.174	0.844	0.722	0.204	0.228	0.278	0.976	0.149	0.711	1.953	0.046	0.230	0.924	4.600	0.287	0.531	0.223	0.109	0.128	0.376	1.093	-0.07	0.288	0.265	0.508	0.455	-0.02	0.519	5.340	0.42	0.332	1.757	1.778	0.907	0.862	0.208	0.108	-0.00	0.976	0.127	0.588	0.976	0.074	0.461	-0.69
S0001	1.251	0.492	0.356	2.612	3.383	0.848	0.712	0.216	0.216	0.202	0.976	0.142	0.731	1.953	0.049	0.252	1.331	4.866	0.303	0.543	0.224	0.093	0.125	0.377	1.089	-0.06	0.293	0.271	0.547	0.474	0.024	0.550	5.478	0.437	0.301	1.946	1.851	0.904	0.841	0.196	0.144	0.057	0.976	0.147	0.647	1.953	0.074	0.432	-0.65
S0001	1.251	0.46	0.324	2.714	3.509	0.854	0.732	0.2	0.18	0.226	0.976	0.145	0.707	1.953	0.047	0.249	1.430	4.761	0.331	0.565	0.226	0.090	0.146	0.406	1.115	-0.04	0.295	0.262	0.557	0.474	0.055	0.579	5.785	0.404	0.356	1.771	1.771	0.908	0.845	0.192	0.152	0.028	0.976	0.142	0.625	1.953	0.075	0.481	-0.80
S0001	1.251	0.456	0.332	2.469	3.466	0.819	0.723	0.24	0.208	0.202	0.976	0.154	0.707	1.953	0.051	0.263	1.001	4.281	0.331	0.555	0.243	0.118	0.149	0.361	1.104	-0.03	0.343	0.271	0.562	0.472	0.118	0.584	5.796	0.456	0.332	1.877	1.919	0.901	0.819	0.184	0.18	0.144	0.976	0.131	0.584	1.953	0.080	0.426	-0.73
S0001	1.251	0.468	0.348	3.002	3.516	0.848	0.714	0.232	0.18	0.289	0.976	0.154	0.669	1.953	0.050	0.242	2.038	5.907	0.321	0.567	0.251	0.103	0.155	0.350	1.103	-0.04	0.300	0.282	0.583	0.554	0.107	0.556	5.657	0.428	0.332	1.867	2.015	0.908	0.828	0.172	0.14	0.096	0.976	0.146	0.618	1.953	0.084	0.477	-0.81
S0001	1.251	0.496	0.32	2.732	3.326	0.853	0.739	0.188	0.168	0.198	0.976	0.154	0.683	1.953	0.063	0.291	1.459	4.838	0.319	0.546	0.254	0.134	0.139	0.335	1.113	-0.06	0.284	0.254	0.565	0.520	0.047	0.541	5.819	0.42	0.288	1.770	1.644	0.886	0.852	0.208	0.152	0.077	0.976	0.127	0.547	1.953	0.084	0.528	-0.77
S0001	1.251	0.516	0.32	2.551	3.140	0.852	0.716	0.208	0.2	0.171	0.976	0.155	0.719	1.953	0.050	0.257	1.108	5.343	0.307	0.509	0.264	0.103	0.148	0.399	1.104	-0.07	0.286	0.259	0.557	0.494	0.059	0.513	5.540	0.408	0.312	1.873	1.786	0.910	0.836	0.192	0.152	0.128	0.976	0.145	0.617	1.953	0.083	0.461	-0.83
S0001	1.251	0.448	0.296	2.495	3.099	0.819	0.742	0.244	0.192	0.110	0.976	0.155	0.737	1.953	0.056	0.265	0.361	4.101	0.319	0.532	0.236	0.117	0.136	0.379	1.118	-0.04	0.336	0.239	0.561	0.501	0.085	0.537	5.804	0.393	0.293	1.794	1.645	0.918	0.841	0.192	0.152	0.124	0.976	0.124	0.599	1.953	0.084	0.465	-0.71
S0001	1.251	0.468	0.32	2.639	3.498	0.864	0.715	0.224	0.2	0.206	0.976	0.167	0.744	1.953	0.051	0.242	0.714	5.192	0.315	0.572	0.277	0.120	0.142	0.357	1.091	-0.04	0.288	0.275	0.552	0.457	0.030	0.587	5.812	0.42	0.312	2.026	1.728	0.912	0.849	0.156	0.14	0.087	0.976	0.153	0.651	1.953	0.089	0.462	-0.73
S0001	1.251	0.504	0.344	2.312	3.740	0.843	0.718	0.208	0.188	0.166	0.976	0.136	0.750	1.953	0.048	0.256	1.032	5.208	0.286	0.543	0.208	0.117	0.122	0.375	1.086	-0.07	0.295	0.261	0.562	0.378	-0.00	0.566	5.471	0.416	0.304	1.857	1.749	0.890	0.844	0.232	0.12	0.058	0.976	0.135	0.631	1.904	0.077	0.491	-0.67
S0001	1.251	0.5	0.348	2.198	3.045	0.868	0.713	0.184	0.184	0.223	0.976	0.144	0.693	1.953	0.048	0.242	0.724	4.161	0.272	0.519	0.252	0.108	0.123	0.344	1.086	-0.06	0.252	0.258	0.569	0.438	-0.03	0.532	5.206	0.436	0.316	1.506	1.704	0.911	0.874	0.216	0.136	0.024	0.976	0.139	0.625	2.001	0.085	0.481	-0.82
S0001	1.251	0.468	0.308	2.427	3.455	0.849	0.727	0.216	0.176	0.213	0.976	0.151	0.747	1.953	0.046	0.256	1.090	4.848	0.313	0.557	0.226	0.096	0.135	0.377	1.112	-0.03	0.301	0.253	0.536	0.444	0.073	0.582	5.697	0.404	0.316	2.002	1.704	0.917	0.842	0.192	0.16	0.101	0.976	0.133	0.604	1.953	0.080	0.459	-0.69
S0001	1.251	0.448	0.304	2.322	3.445	0.839	0.717	0.22	0.204	0.177	0.976	0.161	0.733	1.953	0.046	0.252	0.315	4.521	0.309	0.577	0.252	0.110	0.140	0.380	1.096	-0.03	0.300	0.272	0.517	0.392	0.040	0.634	5.665	0.412	0.34	2.024	1.899	0.902	0.841	0.188	0.144	0.073	0.976	0.139	0.602	1.953	0.080	0.463	-0.51
S0001	1.251	0.528	0.324	2.658	3.328	0.856	0.724	0.216	0.196	0.196	0.927	0.145	0.742	1.904	0.051	0.261	1.715	5.591	0.314	0.511	0.233	0.106	0.158	0.389	1.124	-0.07	0.309	0.250	0.559	0.507	0.034	0.554	5.646	0.421	0.297	1.917	1.842	0.900	0.842	0.176	0.164	0.072	0.927	0.131	0.636	1.904	0.081	0.495	-0.14
S0001	1.251	0.524	0.336	2.641	3.742	0.855	0.723	0.184	0.204	0.259	0.976	0.167	0.797	1.904	0.046	0.234	1.268	5.434	0.337	0.590	0.281	0.109	0.163	0.383	1.114	-0.03	0.313	0.276	0.549	0.441	0.067	0.625	5.940	0.452	0.308	2.021	2.185	0.891	0.826	0.224	0.18	0.083	0.976	0.149	0.680	1.904	0.069	0.420	-0.34
S0001	1.251	0.508	0.34	2.946	3.596	0.848	0.718	0.192	0.204	0.234	0.976	0.140	0.752	1.953	0.043	0.242	1.515	5.653	0.336	0.577	0.243	0.089	0.163	0.412	1.104	-0.07	0.328	0.272	0.555	0.525	0.129	0.574	5.843	0.48	0.324	1.702	1.878	0.892	0.844	0.204	0.144	0.007	0.976	0.164	0.707	1.953	0.071	0.416	-0.88
S0001	1.251	0.448	0.328	2.884	3.492	0.854	0.731	0.208	0.148	0.187	0.976	0.149	0.698	1.953	0.056	0.276	1.409	5.256	0.313	0.539	0.249	0.120	0.157	0.352	1.109	-0.05	0.279	0.243	0.537	0.516	0.063	0.546	5.531	0.42	0.312	1.878	1.625	0.921	0.854	0.176	0.124	0.018	0.976	0.145	0.641	1.953	0.079	0.468	-0.81
S0001	1.251	0.436	0.332	2.759	3.496	0.850	0.710	0.228	0.204	0.235	0.976	0.168	0.744	1.953	0.046	0.239	1.046	5.024	0.338	0.593	0.259	0.102	0.138	0.355	1.113	-0.04	0.314	0.294	0.564	0.506	0.100	0.618	5.986	0.448	0.324	1.945	1.918	0.900	0.847	0.208	0.128	0.001	0.976	0.149	0.626	1.953	0.078	0.482	-0.85
S0001	1.251	0.561	0.368	2.903	3.872	0.831	0.676	0.228	0.201	0.238	0.976	0.151	0.748	2.050	0.040	0.230	1.854	6.355	0.344	0.592	0.243	0.099	0.245	0.495	1.109	-0.04	0.322	0.311	0.519	0.482	0.006	0.681	2.607	0.508	0.307	1.859	1.627	0.907	0.859	0.175	0.114	0.079	0.976	0.161	0.695	1.953	0.076	0.458	-0.53
S0001	1.519	0.512	0.324	3.059	3.545	0.868	0.728	0.216	0.184	0.117	1.025	0.157	0.667	2.099	0.067	0.298	1.048	3.537	0.369	0.641	0.248	0.129	0.118	0.331	1.165	-0.05	0.370	0.319	0.511	0.578	0.230	0.783	7.194	0.392	0.312	2.312	2.570	0.888	0.830	0.248	0.12	0.137	1.074	0.115	0.511	2.099	0.078	0.370	-0.82
S0001	1.519	0.516	0.372	2.778	4.054	0.862	0.710	0.236	0.212	0.033	1.025	0.133	0.648	2.099	0.063	0.277	0.280	4.347	0.350	0.637	0.208	0.131	0.110	0.302	1.167	-0.09	0.380	0.346	0.575	0.448	0.267	0.803	7.303	0.42	0.328	2.277	2.740	0.905	0.805	0.228	0.132	0.095	1.074	0.100	0.485	2.099	0.062	0.327	-0.68
S0001	1.519	0.504	0.332	3.451	4.195	0.856	0.714	0.212	0.2	0.154	1.074	0.155	0.682	2.148	0.061	0.268	0.906	3.693	0.433	0.697	0.268	0.143	0.128	0.268	1.193	-0.06	0.447	0.360	0.608	0.580	0.401	0.830	8.022	0.44	0.316	2.186	2.470	0.881	0.806	0.236	0.144	0.145	1.074	0.106	0.469	2.148	0.064	0.327	-0.93
S0001	1.519	0.584	0.36	3.535	3.899	0.854	0.725	0.176	0.196	0.208	1.074	0.155	0.709	2.148	0.061	0.297	2.718	4.610	0.412	0.636	0.245	0.115	0.140	0.280	1.182	-0.07	0.430	0.327	0.570	0.650	0.339	0.711	7.150	0.444	0.332	2.562	2.729	0.884	0.796	0.236	0.156	0.134	1.074	0.113	0.506	2.099	0.070	0.359	-0.18
S0001	1.519	0.532	0.364	2.873	3.627	0.864	0.703	0.184	0.188	0.041	1.074	0.151	0.680	2.148	0.058	0.265	0.400	3.584	0.387	0.606	0.241	0.118	0.133	0.286	1.197	-0.08	0.391	0.338	0.543	0.515	0.305	0.739	7.153	0.461	0.293	2.216	2.421	0.885	0.804	0.232	0.116	0.118	1.074	0.103	0.483	2.148	0.061	0.284	-0.74
S0001	1.519	0.536	0.36	3.324	3.731	0.857	0.738	0.236	0.172	0.184	1.074	0.159	0.678	2.148	0.066	0.282	0.966	3.676	0.405	0.671	0.266	0.131	0.132	0.277	1.183	-0.06	0.436	0.324	0.579	0.606	0.338	0.764	7.742	0.456	0.32	2.401	2.684	0.882	0.816	0.252	0.14	0.150	1.074	0.105	0.472	2.148	0.066	0.340	-0.65
S0001	1.519	0.52	0.324	3.777	3.734	0.847	0.721	0.188	0.212	0.187	1.074	0.148	0.670	2.099	0.062	0.278	2.654	4.286	0.440	0.624	0.244	0.121	0.159	0.278	1.182	-0.09	0.436	0.309	0.553	0.724	0.359	0.738	7.184	0.444	0.284	2.223	2.338	0.883	0.814	0.224	0.164	0.133	1.074	0.120	0.532	2.099	0.073	0.395	-0.79
S0001	1.519	0.588	0.348	3.489	3.881	0.872	0.719	0.2	0.164	0.125	1.074	0.145	0.672	2.148	0.068	0.286	1.662	3.667	0.406	0.661	0.223	0.130	0.131	0.278	1.235	-0.06	0.421	0.350	0.589	0.640	0.356	0.815	7.791	0.484	0.32	2.282	2.827	0.892	0.818	0.244	0.14	0.139	1.074	0.104	0.474	2.148	0.075	0.322	-0.82
S0001	1.519	0.528	0.38	2.900	4.287	0.843	0.708	0.236	0.184	0.084	1.074	0.158	0.669	2.148	0.060	0.264	0.241	4.165	0.394	0.689	0.224	0.152	0.117	0.278	1.161	-0.06	0.453	0.357	0.543	0.440	0.288	0.794	7.830	0.452	0.332	2.327	2.537	0.897	0.814	0.216	0.124	0.086	1.074	0.117	0.523	2.148	0.068	0.347	-0.68
S0001	1.519	0.5	0.336	3.119	3.637	0.853	0.711	0.196	0.192	0.106	1.025	0.154	0.669	2.099	0.063	0.288	0.931	4.125	0.406	0.616	0.253	0.126	0.138	0.275	1.172	-0.10	0.407	0.327	0.565	0.572	0.333	0.744	7.238	0.428	0.288	2.343	2.551	0.881	0.813	0.212	0.14	0.130	1.025	0.107	0.460	2.099	0.070	0.359	-0.51
S0001	1.519	0.488	0.332	2.937	3.838	0.873	0.717	0.184	0.212	0.074	1.074	0.163	0.726	2.099	0.063	0.275	0.572	4.334	0.371	0.642	0.277	0.110	0.107	0.285	1.178	-0.05	0.361	0.325	0.531	0.497	0.244	0.772	7.373	0.42	0.292	2.379	2.590	0.884	0.820	0.228	0.124	0.114	1.074	0.116	0.527	2.099	0.079	0.360	-0.67
S0001	1.519	0.524	0.344	3.449	3.920	0.863	0.707	0.188	0.196	0.190	1.025	0.149	0.708	2.099	0.062	0.264	1.550	4.668	0.418	0.635	0.261	0.120	0.138	0.292	1.199	-0.09	0.411	0.333	0.574	0.616	0.350	0.726	7.370	0.389	0.305	2.281	2.469	0.895	0.806	0.208	0.132	0.128	1.074	0.120	0.584	2.099	0.080	0.366	-0.87
S0001	1.519	0.508	0.348	3.382	3.953	0.858	0.711	0.208	0.2	0.171	1.074	0.162	0.723	2.099	0.057	0.240	1.239	3.776	0.416	0.652	0.278	0.128	0.127	0.271	1.179	-0.06	0.417	0.342	0.571	0.594	0.363	0.798	7.540	0.42	0.276	2.284	2.415	0.882	0.810	0.216	0.156	0.127	1.025	0.122	0.542	2.099	0.073	0.391	-0.77
S0001	1.519	0.52	0.332	3.398	3.862	0.849	0.710	0.204	0.204	0.148	1.074	0.148	0.677	2.099	0.059	0.267	1.927	4.620	0.420	0.655	0.237	0.108	0.125	0.280	1.181	-0.08	0.430	0.335	0.611	0.613	0.314	0.751	7.522	0.432	0.3	2.306	2.649	0.889	0.805	0.212	0.168	0.140	1.074	0.120	0.527	2.099	0.068	0.361	-0.63
S0001	1.519	0.528	0.308	3.673	3.711	0.852	0.718	0.2	0.2	0.209	1.074	0.162	0.729	2.099	0.063	0.275	2.197	3.822	0.459	0.628	0.269	0.123	0.146	0.280	1.210	-0.04	0.432	0.314	0.587	0.697	0.381	0.739	7.326	0.46	0.292	2.394	2.438	0.886	0.804	0.244	0.152	0.129	1.025	0.118	0.531	2.099	0.082	0.355	-0.66
S0001	1.519	0.548	0.364	3.322	3.851	0.859	0.708	0.216	0.188	0.219	1.025	0.149	0.717	2.099	0.063	0.274	2.014	4.642	0.412	0.642	0.256	0.117	0.149	0.285	1.197	-0.09	0.406	0.344	0.608	0.578	0.300	0.753	7.201	0.436	0.32	2.268	2.670	0.895	0.810	0.232	0.156	0.184	1.025	0.104	0.500	2.099	0.075	0.342	-0.73
S0001	1.519	0.548	0.364	3.279	4.122	0.854	0.712	0.216	0.204	0.190	1.025	0.158	0.703	2.099	0.062	0.260	1.164	4.033	0.417	0.677	0.256	0.135	0.136	0.281	1.178	-0.05	0.435	0.358	0.599	0.559	0.375	0.778	7.756	0.421	0.309	2.782	2.592	0.870	0.803	0.232	0.164	0.151	1.074	0.110	0.524	2.099	0.071	0.378	-0.33
S0001	1.519	0.568	0.34	3.239	3.945	0.853	0.723	0.204	0.2	0.167	1.074	0.148	0.640	2.099	0.060	0.282	1.680	4.445	0.389	0.620	0.247	0.113	0.140	0.312	1.173	-0.08	0.399	0.323	0.570	0.563	0.308	0.735	7.091	0.448	0.332	2.412	2.680	0.884	0.796	0.244	0.144	0.154	1.074	0.100	0.446	2.099	0.064	0.356	-0.37
S0001	1.519	0.528	0.348	3.085	3.659	0.840	0.722	0.204	0.188	0.107	1.074	0.165	0.712	2.148	0.070	0.306	0.831	3.656	0.403	0.621	0.242	0.135	0.130	0.274	1.200	-0.06	0.425	0.330	0.562	0.558	0.334	0.741	7.304	0.432	0.308	2.386	2.593	0.883	0.820	0.24	0.124	0.103	1.074	0.116	0.509	2.148	0.080	0.348	-0.66
S0001	1.519	0.548	0.372	3.290	3.876	0.852	0.694	0.212	0.196	0.251	1.074	0.155	0.662	2.099	0.064	0.268	1.874	4.489	0.410	0.681	0.234	0.130	0.132	0.260	1.171	-0.06	0.397	0.350	0.570	0.582	0.320	0.757	7.547	0.408	0.336	2.209	2.551	0.907	0.818	0.232	0.128	0.119	1.074	0.113	0.507	2.099	0.069	0.368	-0.94
S0001	1.519	0.584	0.376	3.042	3.744	0.869	0.695	0.22	0.216	0.105	1.074	0.155	0.692	2.099	0.067	0.296	0.739	3.612	0.399	0.639	0.259	0.121	0.131	0.255	1.198	-0.08	0.423	0.356	0.603	0.554	0.351	0.779	7.633	0.44	0.312	2.519	2.811	0.877	0.798	0.252	0.168	0.134	1.074	0.098	0.451	2.099	0.070	0.359	-0.53
S0001	1.519	0.524	0.32	2.841	3.598	0.842	0.734	0.224	0.188	0.073	1.074	0.157	0.696	2.099	0.070	0.319	0.514	3.819	0.361	0.599	0.229	0.122	0.111	0.285	1.147	-0.08	0.407	0.290	0.544	0.514	0.215	0.698	6.908	0.42	0.292	2.277	2.458	0.896	0.824	0.196	0.14	0.125	1.074	0.103	0.481	2.099	0.077	0.379	-0.38
S0001	1.519	0.492	0.34	2.846	3.952	0.864	0.717	0.188	0.192	0.076	1.025	0.147	0.671	2.099	0.064	0.293	0.654	4.121	0.360	0.636	0.226	0.138	0.116	0.263	1.182	-0.06	0.365	0.329	0.552	0.469	0.230	0.781	7.294	0.416	0.324	2.284	2.459	0.879	0.815	0.22	0.156	0.137	1.025	0.101	0.473	2.099	0.078	0.343	-0.62
S0001	1.519	0.528	0.348	3.047	3.673	0.876	0.735	0.176	0.176	0.147	1.074	0.155	0.683	2.148	0.071	0.293	1.491	3.368	0.359	0.616	0.268	0.144	0.135	0.265	1.158	-0.08	0.357	0.314	0.601	0.571	0.230	0.723	7.112	0.445	0.341	2.405	2.442	0.890	0.814	0.228	0.116	0.104	1.074	0.098	0.453	1.074	0.064	0.313	-0.51
S0001	1.519	0.528	0.336	3.201	4.011	0.846	0.713	0.196	0.224	0.147	1.074	0.148	0.679	2.099	0.060	0.281	1.468	4.177	0.415	0.635	0.234	0.106	0.130	0.274	1.184	-0.08	0.428	0.338	0.583	0.546	0.322	0.791	7.264	0.444	0.296	2.293	2.543	0.867	0.811	0.236	0.164	0.150	1.074	0.104	0.463	2.099	0.072	0.376	-0.42
S0001	1.519	0.504	0.356	3.164	3.755	0.852	0.719	0.22	0.196	0.074	1.074	0.159	0.699	2.148	0.067	0.295	1.001	3.531	0.387	0.624	0.236	0.126	0.124	0.272	1.190	-0.07	0.393	0.323	0.550	0.559	0.299	0.775	7.250	0.436	0.304	2.330	2.397	0.902	0.827	0.236	0.128	0.073	1.074	0.118	0.514	2.148	0.079	0.336	-0.56
S0001	1.519	0.488	0.332	3.181	3.301	0.849	0.710	0.232	0.188	0.110	1.074	0.153	0.710	2.099	0.066	0.280	0.889	3.566	0.397	0.609	0.241	0.120	0.127	0.301	1.142	-0.07	0.404	0.306	0.563	0.629	0.278	0.695	7.135	0.408	0.3	2.281	2.409	0.896	0.814	0.212	0.156	0.117	1.074	0.111	0.537	2.099	0.074	0.367	-0.81
S0001	1.519	0.544	0.34	3.387	3.905	0.839	0.700	0.228	0.196	0.172	1.025	0.160	0.691	2.099	0.063	0.262	0.987	4.393	0.399	0.678	0.256	0.130	0.126	0.275	1.179	-0.06	0.428	0.334	0.556	0.605	0.318	0.768	7.502	0.428	0.308	2.399	2.633	0.878	0.812	0.256	0.148	0.140	1.025	0.104	0.467	2.099	0.072	0.370	-0.61
S0001	1.519	0.484	0.324	3.130	3.628	0.850	0.723	0.192	0.196	0.146	1.074	0.162	0.713	2.148	0.065	0.303	1.225	4.321	0.392	0.612	0.259	0.127	0.123	0.262	1.157	-0.05	0.388	0.304	0.555	0.571	0.288	0.694	6.929	0.421	0.313	2.313	2.463	0.891	0.814	0.232	0.164	0.110	1.074	0.133	0.563	2.148	0.076	0.342	-0.64
S0001	1.519	0.504	0.348	3.255	3.863	0.847	0.719	0.216	0.204	0.155	1.074	0.143	0.700	2.099	0.067	0.286	1.588	4.466	0.380	0.644	0.227	0.133	0.122	0.265	1.179	-0.06	0.402	0.328	0.586	0.573	0.241	0.729	7.179	0.436	0.324	2.542	2.402	0.890	0.816	0.244	0.116	0.190	1.074	0.097	0.498	2.099	0.074	0.365	-0.42
S0001	1.519	0.556	0.352	3.242	4.162	0.849	0.712	0.184	0.224	0.161	1.074	0.162	0.729	2.099	0.058	0.246	1.111	4.248	0.394	0.678	0.274	0.126	0.146	0.292	1.160	-0.06	0.390	0.349	0.570	0.548	0.303	0.765	7.222	0.424	0.316	2.338	2.379	0.894	0.817	0.176	0.104	0.073	1.074	0.106	0.479	2.099	0.060	0.340	-0.46
S0001	1.519	0.552	0.328	3.258	3.596	0.844	0.730	0.256	0.184	0.137	1.025	0.142	0.634	2.099	0.068	0.309	0.995	3.812	0.402	0.641	0.227	0.122	0.132	0.266	1.175	-0.06	0.433	0.317	0.569	0.606	0.304	0.713	7.446	0.456	0.308	2.309	2.337	0.886	0.826	0.228	0.156	0.182	1.074	0.118	0.529	2.099	0.081	0.401	-0.71
S0001	1.519	0.54	0.34	3.364	3.955	0.856	0.715	0.168	0.196	0.213	1.025	0.160	0.719	2.099	0.066	0.295	2.004	4.857	0.438	0.647	0.273	0.121	0.148	0.239	1.198	-0.05	0.415	0.331	0.610	0.593	0.345	0.679	7.135	0.408	0.28	2.204	2.218	0.874	0.827	0.24	0.148	0.132	1.025	0.117	0.499	2.099	0.085	0.392	-0.76
S0001	1.519	0.536	0.356	3.247	3.834	0.870	0.728	0.22	0.188	0.058	1.074	0.151	0.726	2.148	0.065	0.286	1.229	4.291	0.372	0.643	0.242	0.116	0.119	0.283	1.179	-0.07	0.373	0.329	0.536	0.590	0.269	0.754	7.400	0.448	0.296	2.146	2.453	0.884	0.830	0.26	0.132	0.122	1.074	0.099	0.452	2.148	0.075	0.349	-0.92
S0001	1.519	0.564	0.356	3.076	3.929	0.834	0.711	0.28	0.2	0.170	1.074	0.156	0.676	2.148	0.060	0.264	0.513	4.315	0.397	0.679	0.240	0.131	0.121	0.270	1.167	-0.05	0.460	0.361	0.610	0.515	0.316	0.736	7.437	0.452	0.34	2.536	2.426	0.882	0.811	0.26	0.152	0.156	1.074	0.095	0.457	2.148	0.067	0.334	-0.30
S0001	1.519	0.508	0.352	2.820	3.779	0.861	0.734	0.192	0.18	0.009	1.074	0.152	0.671	2.148	0.072	0.333	0.372	3.511	0.364	0.592	0.258	0.124	0.126	0.285	1.162	-0.06	0.370	0.308	0.562	0.486	0.240	0.726	6.750	0.437	0.329	2.396	2.581	0.892	0.826	0.212	0.124	0.103	1.074	0.101	0.444	2.148	0.073	0.334	0.195
S0001	1.519	0.516	0.332	3.009	3.520	0.870	0.744	0.192	0.188	0.080	1.074	0.137	0.699	2.099	0.072	0.312	1.182	3.653	0.351	0.600	0.206	0.138	0.118	0.254	1.182	-0.06	0.358	0.293	0.557	0.547	0.188	0.696	6.995	0.444	0.308	2.312	2.311	0.892	0.837	0.228	0.132	0.154	1.074	0.094	0.460	2.148	0.076	0.350	-0.56
S0001	1.519	0.548	0.348	2.959	3.908	0.861	0.723	0.248	0.176	0.145	1.074	0.158	0.690	2.099	0.064	0.266	0.528	3.897	0.387	0.659	0.253	0.134	0.120	0.261	1.162	-0.06	0.404	0.340	0.600	0.490	0.303	0.740	7.568	0.42	0.3	2.498	2.405	0.874	0.811	0.24	0.14	0.118	1.025	0.113	0.507	2.099	0.063	0.359	-0.68
S0001	1.519	0.528	0.348	2.869	3.636	0.857	0.725	0.22	0.188	0.058	1.074	0.150	0.662	2.099	0.064	0.290	0.318	4.170	0.374	0.609	0.251	0.126	0.120	0.281	1.163	-0.08	0.378	0.315	0.566	0.516	0.239	0.722	7.126	0.432	0.308	2.332	2.383	0.885	0.815	0.236	0.152	0.136	1.074	0.113	0.496	2.099	0.067	0.374	-0.54
S0001	1.519	0.556	0.368	3.116	3.377	0.856	0.713	0.212	0.172	0.087	1.025	0.155	0.682	2.099	0.069	0.294	0.958	3.403	0.376	0.613	0.263	0.132	0.114	0.263	1.184	-0.07	0.407	0.341	0.580	0.627	0.237	0.742	7.265	0.424	0.304	2.514	2.474	0.886	0.829	0.236	0.116	0.149	1.074	0.103	0.489	2.099	0.082	0.357	-0.47
S0001	1.519	0.496	0.356	3.368	3.847	0.862	0.714	0.192	0.2	0.167	1.074	0.157	0.739	2.099	0.062	0.278	1.901	4.921	0.420	0.635	0.262	0.123	0.145	0.295	1.168	-0.09	0.396	0.337	0.611	0.609	0.350	0.708	7.271	0.42	0.308	2.413	2.297	0.891	0.829	0.196	0.144	0.094	1.074	0.112	0.515	2.099	0.076	0.375	-0.48
S0001	1.519	0.496	0.332	3.217	3.854	0.855	0.714	0.18	0.204	0.216	1.025	0.156	0.691	2.099	0.061	0.256	1.260	4.098	0.425	0.679	0.261	0.134	0.149	0.274	1.191	-0.05	0.415	0.345	0.574	0.555	0.336	0.763	7.566	0.417	0.301	2.290	2.363	0.884	0.813	0.212	0.148	0.158	1.025	0.110	0.499	2.099	0.076	0.391	-0.73
S0001	1.519	0.516	0.34	3.252	3.815	0.852	0.723	0.192	0.204	0.113	1.074	0.155	0.708	2.099	0.064	0.299	1.227	4.308	0.392	0.634	0.244	0.115	0.118	0.277	1.173	-0.06	0.397	0.327	0.599	0.591	0.321	0.743	7.257	0.444	0.308	2.538	2.454	0.892	0.812	0.208	0.148	0.089	1.025	0.112	0.494	2.099	0.070	0.370	-0.20
S0001	1.519	0.532	0.364	3.269	4.131	0.860	0.717	0.188	0.176	0.123	1.074	0.159	0.725	2.099	0.068	0.300	1.447	4.241	0.393	0.624	0.260	0.123	0.135	0.262	1.191	-0.06	0.393	0.334	0.594	0.544	0.323	0.745	7.187	0.444	0.324	2.349	2.386	0.886	0.817	0.22	0.14	0.147	1.074	0.105	0.507	2.099	0.082	0.360	-0.57
S0001	1.519	0.528	0.348	3.167	3.510	0.868	0.724	0.196	0.208	0.138	1.025	0.157	0.728	2.099	0.065	0.295	0.939	4.093	0.378	0.604	0.260	0.126	0.117	0.290	1.152	-0.08	0.381	0.319	0.578	0.606	0.231	0.691	7.210	0.46	0.284	2.300	2.506	0.882	0.827	0.268	0.152	0.137	1.074	0.099	0.460	2.099	0.077	0.376	-0.66
S0001	1.519	0.492	0.332	2.929	3.693	0.836	0.716	0.248	0.196	0.099	1.074	0.150	0.672	2.099	0.067	0.275	0.073	3.571	0.378	0.669	0.252	0.136	0.115	0.294	1.165	-0.05	0.433	0.343	0.561	0.528	0.285	0.768	7.529	0.424	0.276	2.321	2.340	0.880	0.819	0.22	0.156	0.153	1.074	0.104	0.472	2.099	0.073	0.379	-0.62
S0001	1.519	0.52	0.344	3.185	3.786	0.865	0.725	0.184	0.192	0.128	1.074	0.159	0.719	2.099	0.065	0.301	1.329	4.149	0.383	0.617	0.252	0.128	0.125	0.275	1.167	-0.06	0.380	0.309	0.589	0.567	0.258	0.729	7.108	0.429	0.293	2.567	2.389	0.879	0.817	0.220	0.156	0.137	1.074	0.101	0.452	2.099	0.074	0.373	0.092
S0001	1.519	0.52	0.36	2.898	3.709	0.860	0.727	0.216	0.196	0.079	1.074	0.151	0.716	2.099	0.067	0.299	0.242	4.104	0.371	0.627	0.249	0.131	0.120	0.263	1.185	-0.05	0.390	0.314	0.557	0.509	0.293	0.723	7.167	0.444	0.284	2.218	2.616	0.896	0.812	0.188	0.148	0.106	1.025	0.113	0.543	2.099	0.086	0.363	-0.56
S0001	1.519	0.508	0.348	2.996	3.673	0.857	0.702	0.236	0.196	0.098	1.074	0.160	0.719	2.099	0.068	0.293	0.264	3.843	0.387	0.623	0.269	0.133	0.129	0.265	1.151	-0.07	0.402	0.325	0.573	0.539	0.296	0.754	7.221	0.404	0.3	2.357	2.389	0.898	0.822	0.22	0.128	0.119	1.074	0.112	0.524	2.099	0.075	0.375	-0.70
S0001	1.519	0.532	0.34	3.213	3.596	0.835	0.691	0.208	0.204	0.195	1.025	0.159	0.677	2.099	0.067	0.278	1.105	4.010	0.410	0.640	0.272	0.149	0.136	0.247	1.179	-0.06	0.431	0.332	0.585	0.609	0.339	0.732	7.443	0.432	0.308	2.622	2.343	0.884	0.810	0.24	0.152	0.180	1.074	0.104	0.484	2.099	0.075	0.379	-0.32
S0001	1.519	0.54	0.328	3.170	3.774	0.851	0.715	0.224	0.18	0.110	1.074	0.157	0.722	2.099	0.066	0.297	0.852	4.858	0.389	0.633	0.251	0.120	0.120	0.254	1.158	-0.06	0.410	0.325	0.584	0.562	0.282	0.708	7.030	0.436	0.3	2.458	2.300	0.879	0.815	0.236	0.14	0.109	1.074	0.117	0.522	2.099	0.079	0.372	-0.19
S0001	1.519	0.496	0.32	2.957	3.259	0.844	0.729	0.228	0.188	0.082	1.025	0.153	0.716	2.099	0.070	0.310	0.776	3.931	0.369	0.596	0.251	0.145	0.118	0.251	1.178	-0.06	0.393	0.293	0.551	0.597	0.228	0.669	7.102	0.416	0.3	2.408	2.339	0.889	0.819	0.224	0.148	0.145	1.025	0.097	0.457	2.099	0.084	0.363	-0.40
S0001	1.519	0.528	0.344	3.260	3.673	0.859	0.709	0.208	0.204	0.179	1.074	0.162	0.698	2.099	0.065	0.269	0.812	4.065	0.401	0.668	0.261	0.141	0.132	0.263	1.155	-0.06	0.405	0.346	0.598	0.603	0.315	0.727	7.542	0.445	0.313	2.476	2.402	0.878	0.817	0.244	0.152	0.126	1.074	0.113	0.492	2.148	0.072	0.354	-0.50
S0001	1.519	0.548	0.336	3.247	3.654	0.842	0.711	0.228	0.224	0.081	1.025	0.155	0.675	2.099	0.058	0.282	0.722	4.304	0.391	0.612	0.251	0.117	0.130	0.316	1.164	-0.09	0.431	0.323	0.580	0.605	0.301	0.709	7.163	0.42	0.312	2.424	2.515	0.865	0.806	0.236	0.144	0.167	1.074	0.106	0.465	2.099	0.072	0.352	-0.42
S0001	1.519	0.54	0.332	3.057	3.502	0.861	0.708	0.192	0.212	0.138	1.025	0.156	0.684	2.099	0.066	0.312	1.120	4.092	0.371	0.592	0.240	0.140	0.117	0.254	1.161	-0.08	0.395	0.324	0.626	0.579	0.272	0.676	6.976	0.452	0.3	2.389	2.281	0.894	0.813	0.216	0.132	0.129	1.025	0.109	0.466	2.099	0.072	0.363	-0.13
S0001	1.519	0.56	0.34	3.246	3.566	0.869	0.717	0.212	0.212	0.085	1.025	0.153	0.717	2.099	0.065	0.290	1.281	3.872	0.375	0.609	0.257	0.137	0.126	0.273	1.192	-0.06	0.379	0.327	0.589	0.627	0.309	0.694	7.104	0.408	0.336	2.297	2.342	0.889	0.819	0.22	0.124	0.118	1.025	0.108	0.493	2.099	0.074	0.324	-0.59
S0001	1.519	0.512	0.344	3.084	3.759	0.863	0.730	0.196	0.2	0.093	1.074	0.148	0.692	2.099	0.066	0.294	0.965	4.354	0.378	0.629	0.242	0.123	0.121	0.285	1.160	-0.08	0.371	0.319	0.573	0.549	0.260	0.720	7.236	0.392	0.3	2.288	2.615	0.899	0.822	0.24	0.136	0.103	1.074	0.116	0.530	2.099	0.080	0.371	-0.75
S0001	1.519	0.548	0.336	3.116	3.601	0.846	0.723	0.224	0.208	0.166	1.025	0.156	0.670	2.099	0.065	0.287	0.817	3.601	0.382	0.636	0.245	0.136	0.118	0.284	1.170	-0.06	0.410	0.322	0.581	0.588	0.298	0.744	7.282	0.452	0.312	2.412	2.296	0.885	0.809	0.224	0.136	0.144	1.025	0.101	0.477	2.099	0.069	0.392	-0.37
S0001	1.519	0.544	0.348	3.105	3.568	0.850	0.710	0.204	0.212	0.113	1.074	0.151	0.698	2.099	0.063	0.287	0.981	4.082	0.377	0.602	0.251	0.113	0.124	0.273	1.159	-0.09	0.393	0.317	0.558	0.575	0.244	0.725	7.059	0.425	0.309	2.327	2.412	0.878	0.811	0.208	0.156	0.130	1.025	0.113	0.478	2.099	0.071	0.372	-0.53
S0001	1.519	0.544	0.364	2.955	3.947	0.868	0.710	0.168	0.216	0.121	1.025	0.166	0.717	2.050	0.062	0.284	0.817	4.564	0.378	0.628	0.277	0.128	0.124	0.285	1.173	-0.06	0.373	0.342	0.576	0.495	0.290	0.730	7.007	0.436	0.316	2.365	2.390	0.884	0.816	0.2	0.152	0.080	1.025	0.115	0.498	2.099	0.075	0.339	-0.01
S0001	1.519	0.528	0.372	3.224	3.839	0.875	0.703	0.184	0.212	0.128	1.025	0.155	0.736	2.099	0.064	0.280	1.551	4.233	0.392	0.634	0.258	0.133	0.125	0.291	1.197	-0.08	0.379	0.356	0.622	0.585	0.323	0.740	7.300	0.42	0.316	2.382	2.350	0.893	0.825	0.208	0.148	0.157	1.025	0.097	0.471	2.099	0.081	0.369	-0.52
S0001	1.519	0.54	0.336	3.059	3.670	0.830	0.720	0.24	0.184	0.145	1.074	0.152	0.691	2.099	0.065	0.270	0.574	3.806	0.394	0.665	0.252	0.146	0.129	0.283	1.145	-0.05	0.433	0.326	0.596	0.554	0.299	0.753	7.198	0.432	0.34	2.299	2.601	0.881	0.811	0.208	0.144	0.094	1.025	0.115	0.512	2.099	0.070	0.377	-0.66
S0001	1.519	0.52	0.324	3.084	3.379	0.851	0.724	0.236	0.192	0.117	1.025	0.153	0.683	2.099	0.070	0.319	1.072	3.320	0.383	0.585	0.235	0.125	0.129	0.267	1.161	-0.09	0.404	0.305	0.613	0.622	0.278	0.657	7.021	0.428	0.312	2.262	2.356	0.880	0.813	0.244	0.144	0.172	1.074	0.109	0.477	2.099	0.068	0.355	-0.68
S0001	1.519	0.472	0.348	3.114	3.625	0.851	0.723	0.18	0.2	0.084	1.074	0.168	0.724	2.148	0.068	0.307	0.867	3.655	0.372	0.606	0.273	0.138	0.116	0.258	1.170	-0.06	0.373	0.313	0.571	0.561	0.231	0.729	7.011	0.424	0.312	2.354	2.296	0.899	0.816	0.216	0.12	0.151	1.074	0.108	0.469	2.148	0.078	0.339	-0.56
S0001	1.519	0.504	0.332	3.464	3.713	0.873	0.719	0.168	0.18	0.157	1.074	0.150	0.710	2.099	0.063	0.281	2.042	5.079	0.384	0.629	0.271	0.113	0.141	0.295	1.139	-0.09	0.351	0.333	0.587	0.647	0.308	0.685	6.944	0.413	0.321	2.451	2.378	0.896	0.809	0.224	0.152	0.104	1.074	0.118	0.553	2.099	0.074	0.360	-0.52
S0001	1.519	0.504	0.332	3.169	3.791	0.847	0.722	0.212	0.208	0.187	1.074	0.159	0.685	2.099	0.068	0.280	0.959	4.203	0.398	0.658	0.288	0.134	0.133	0.276	1.180	-0.05	0.418	0.339	0.594	0.580	0.348	0.728	7.354	0.428	0.324	2.511	2.413	0.876	0.805	0.236	0.16	0.172	1.074	0.105	0.455	2.099	0.068	0.362	-0.40
S0001	1.519	0.54	0.324	3.375	3.348	0.848	0.728	0.216	0.192	0.138	1.074	0.157	0.720	2.148	0.069	0.319	2.168	3.732	0.398	0.583	0.244	0.138	0.139	0.258	1.162	-0.07	0.396	0.296	0.559	0.699	0.250	0.664	6.883	0.4	0.304	2.384	2.388	0.868	0.819	0.248	0.132	0.128	1.074	0.109	0.465	2.148	0.076	0.337	-0.46
S0001	1.519	0.524	0.34	3.154	3.286	0.853	0.722	0.232	0.212	0.159	1.074	0.155	0.745	2.099	0.072	0.306	1.473	3.578	0.391	0.587	0.270	0.140	0.136	0.258	1.174	-0.08	0.388	0.303	0.586	0.646	0.227	0.673	6.853	0.404	0.316	2.176	2.288	0.881	0.826	0.244	0.164	0.159	1.025	0.104	0.498	2.099	0.082	0.376	-0.72
S0001	1.519	0.484	0.32	3.190	3.692	0.847	0.706	0.196	0.208	0.215	1.074	0.166	0.726	2.099	0.062	0.256	1.033	4.037	0.417	0.668	0.259	0.133	0.134	0.263	1.163	-0.05	0.403	0.340	0.599	0.583	0.313	0.723	7.365	0.44	0.276	2.226	2.318	0.871	0.819	0.236	0.16	0.121	1.074	0.115	0.521	2.099	0.070	0.378	-0.91
S0001	1.519	0.532	0.328	3.119	3.874	0.848	0.703	0.212	0.196	0.128	1.025	0.155	0.674	2.099	0.057	0.276	0.578	4.660	0.395	0.649	0.245	0.110	0.127	0.302	1.174	-0.07	0.425	0.335	0.610	0.538	0.289	0.730	7.293	0.432	0.284	2.382	2.417	0.884	0.822	0.212	0.14	0.130	1.025	0.115	0.500	2.099	0.077	0.387	-0.56
S0001	1.519	0.544	0.352	3.276	3.681	0.841	0.716	0.192	0.188	0.107	1.025	0.158	0.684	2.099	0.066	0.294	1.040	4.388	0.378	0.624	0.235	0.126	0.118	0.268	1.155	-0.05	0.421	0.321	0.574	0.598	0.258	0.705	6.938	0.421	0.293	2.367	2.346	0.890	0.824	0.228	0.140	0.068	1.025	0.127	0.530	2.099	0.078	0.372	-0.55
S0001	1.519	0.528	0.328	3.126	3.738	0.856	0.725	0.168	0.172	0.151	1.074	0.161	0.731	2.099	0.066	0.288	1.490	4.372	0.386	0.601	0.248	0.130	0.125	0.281	1.184	-0.07	0.393	0.308	0.580	0.552	0.282	0.671	6.947	0.408	0.316	2.354	2.356	0.897	0.821	0.22	0.14	0.105	1.074	0.107	0.519	2.099	0.074	0.336	-0.50
S0001	1.519	0.505	0.326	2.811	3.489	0.824	0.729	0.189	0.178	0.079	0.976	0.128	0.773	2.050	0.049	0.283	0.417	4.721	0.410	0.608	0.276	0.149	0.271	0.524	1.156	-0.06	0.441	0.283	0.588	0.493	0.307	0.751	2.659	0.421	0.336	2.005	2.119	0.885	0.873	0.252	0.115	0.141	1.074	0.070	0.457	0.976	0.063	0.548	-0.36
S0063	0.491	0.368	0.3	1.160	0.740	0.871	0.954	0.188	0.072	-0.04	1.123	0.061	0.489	0.537	0.163	0.848	4.240	-0.50	0.119	0.173	0.101	0.331	0.224	0.293	1.013	0.077	0.070	0.034	0.349	0.786	-1.01	-0.45	1.907	0.42	0.364	0.843	0.752	0.935	0.859	0.136	0.164	0.141	0.634	0.078	0.546	0.585	0.067	0.409	1.787
S0063	0.491	0.348	0.296	1.193	0.848	0.901	0.930	0.18	0.08	0.059	2.441	0.037	0.280	0.585	0.151	0.740	5.165	0.048	0.097	0.161	0.078	0.355	0.163	0.326	1.013	0.072	0.059	0.037	0.371	0.837	-1.11	-0.61	1.928	0.412	0.308	0.849	0.662	0.931	0.827	0.184	0.148	-0.09	0.634	0.111	0.603	0.585	0.033	0.216	-0.42
S0063	0.491	0.364	0.304	1.178	0.772	0.873	0.952	0.188	0.08	0.174	1.074	0.053	0.448	0.537	0.170	0.847	5.678	-0.01	0.110	0.155	0.081	0.319	0.187	0.236	1.019	0.040	0.065	0.030	0.350	0.902	-1.12	-0.71	1.796	0.352	0.316	0.841	0.722	0.914	0.897	0.144	0.12	0.148	0.585	0.101	0.524	0.537	0.069	0.331	0.225
S0063	0.491	0.34	0.308	0.992	0.749	0.919	0.949	0.208	0.048	-0.06	1.171	0.059	0.387	0.585	0.192	0.861	2.599	-0.92	0.095	0.169	0.099	0.434	0.112	0.202	1.010	0.089	0.055	0.037	0.356	0.767	-1.10	-0.64	2.016	0.404	0.328	0.812	0.843	0.922	0.829	0.168	0.156	0.228	0.585	0.062	0.464	0.585	0.077	0.398	0.563
S0063	0.491	0.353	0.325	0.938	0.714	0.917	0.947	0.180	0.052	0.065	2.343	0.038	0.343	0.585	0.176	0.850	1.824	-0.25	0.088	0.155	0.075	0.400	0.134	0.261	1.012	0.096	0.051	0.036	0.357	0.742	-1.14	-0.73	1.811	0.36	0.328	0.790	0.740	0.945	0.837	0.132	0.172	0.169	0.585	0.107	0.616	0.585	0.051	0.326	-0.09
S0063	0.491	0.348	0.304	0.819	0.763	0.933	0.945	0.156	0.08	0.024	2.343	0.034	0.266	0.585	0.168	0.808	2.240	0.112	0.076	0.160	0.072	0.364	0.127	0.308	1.006	0.089	0.043	0.036	0.358	0.629	-1.26	-0.59	1.747	0.372	0.332	0.732	0.811	0.960	0.854	0.144	0.144	0.051	0.585	0.101	0.641	0.585	0.062	0.297	-0.51
S0063	0.491	0.364	0.308	1.081	0.744	0.897	0.944	0.164	0.064	0.098	2.148	0.046	0.417	0.537	0.168	0.853	3.463	-1.03	0.102	0.175	0.094	0.374	0.166	0.226	1.009	0.105	0.063	0.035	0.349	0.807	-1.07	-0.52	2.001	0.406	0.338	0.860	0.853	0.948	0.870	0.127	0.143	0.179	0.537	0.084	0.503	0.585	0.063	0.329	1.543
S0063	0.491	0.34	0.308	0.984	0.774	0.936	0.953	0.168	0.044	0.102	1.074	0.047	0.438	0.537	0.203	0.859	4.426	-0.65	0.088	0.175	0.080	0.460	0.132	0.220	1.009	0.078	0.046	0.032	0.313	0.746	-1.19	-0.62	1.933	0.38	0.312	0.815	0.777	0.954	0.880	0.112	0.116	0.087	0.537	0.097	0.610	0.537	0.059	0.316	0.105
S0063	0.491	0.324	0.308	0.685	0.647	0.942	0.951	0.184	0.064	0.097	1.123	0.044	0.355	0.537	0.175	0.869	0.032	-0.42	0.076	0.157	0.078	0.380	0.106	0.243	1.018	0.077	0.042	0.030	0.304	0.578	-1.26	-0.73	1.771	0.36	0.324	0.729	0.716	0.953	0.901	0.124	0.12	0.026	0.537	0.080	0.591	0.537	0.094	0.444	-0.22
S0063	0.491	0.32	0.316	1.087	0.816	0.916	0.957	0.152	0.052	0.168	0.585	0.045	0.384	0.537	0.195	0.847	3.201	-0.80	0.094	0.175	0.080	0.441	0.143	0.236	1.004	0.083	0.050	0.031	0.324	0.780	-1.10	-0.54	1.912	0.412	0.352	0.884	0.716	0.943	0.860	0.116	0.132	0.155	0.537	0.089	0.577	0.537	0.063	0.378	1.354
S0063	0.491	0.361	0.297	1.218	0.784	0.919	0.961	0.192	0.060	0.120	0.439	0.032	0.332	0.537	0.195	0.880	8.504	-1.09	0.086	0.190	0.060	0.447	0.134	0.217	1.005	0.074	0.047	0.029	0.303	0.832	-1.29	-0.53	1.966	0.344	0.32	0.786	0.799	0.958	0.894	0.128	0.092	0.068	0.537	0.078	0.666	0.537	0.065	0.403	0.257
S0063	0.491	0.348	0.324	1.075	0.770	0.901	0.933	0.152	0.052	0.161	1.025	0.056	0.495	0.537	0.186	0.843	3.262	-0.93	0.097	0.185	0.099	0.396	0.156	0.202	1.010	0.047	0.055	0.042	0.311	0.797	-1.17	-0.64	1.932	0.412	0.368	1.047	0.898	0.913	0.822	0.108	0.144	0.481	0.488	0.080	0.493	0.537	0.079	0.424	4.242
S0063	0.491	0.34	0.304	1.049	0.654	0.921	0.962	0.204	0.048	0.087	2.148	0.054	0.393	0.537	0.184	0.887	4.852	-1.20	0.080	0.177	0.109	0.431	0.128	0.221	1.008	0.093	0.050	0.030	0.319	0.846	-1.24	-0.62	1.911	0.376	0.324	0.736	0.795	0.954	0.880	0.12	0.136	0.109	0.537	0.065	0.499	0.537	0.079	0.385	0.071
S0063	0.491	0.34	0.324	1.174	0.718	0.897	0.948	0.172	0.052	0.127	1.025	0.056	0.603	0.488	0.178	0.884	6.312	-0.66	0.098	0.170	0.084	0.338	0.155	0.216	1.016	0.046	0.053	0.036	0.292	0.911	-1.23	-0.69	1.877	0.432	0.352	1.306	0.880	0.901	0.887	0.108	0.136	0.337	0.537	0.075	0.494	0.488	0.070	0.443	8.463
S0063	0.491	0.292	0.344	0.857	0.710	0.928	0.960	0.168	0.044	0.026	2.197	0.049	0.307	0.537	0.200	0.896	1.538	-1.11	0.083	0.179	0.118	0.478	0.116	0.220	1.004	0.089	0.044	0.034	0.299	0.687	-1.19	-0.66	1.896	0.412	0.356	0.971	0.814	0.932	0.884	0.124	0.124	0.296	0.537	0.065	0.479	0.537	0.073	0.460	4.060
S0063	0.491	0.336	0.276	1.194	0.861	0.900	0.944	0.164	0.056	0.078	2.099	0.041	0.402	0.537	0.164	0.844	4.580	-0.72	0.105	0.183	0.076	0.356	0.180	0.254	1.007	0.087	0.057	0.036	0.312	0.775	-1.08	-0.48	2.022	0.372	0.308	0.978	0.779	0.934	0.859	0.128	0.14	0.183	0.488	0.084	0.460	0.537	0.080	0.404	2.875
S0063	0.491	0.341	0.309	1.053	0.780	0.910	0.952	0.152	0.060	0.166	2.099	0.041	0.374	0.537	0.183	0.863	6.212	-0.27	0.085	0.162	0.086	0.366	0.134	0.222	1.016	0.029	0.047	0.034	0.325	0.843	-1.22	-0.61	1.710	0.392	0.344	0.905	0.856	0.944	0.851	0.096	0.132	0.140	0.537	0.107	0.606	0.537	0.052	0.306	0.531
S0063	0.491	0.38	0.332	1.329	0.952	0.886	0.925	0.18	0.068	0.118	1.074	0.055	0.519	0.537	0.185	0.806	7.458	-0.60	0.114	0.189	0.095	0.425	0.183	0.224	1.007	0.071	0.066	0.047	0.329	0.935	-1.04	-0.50	2.072	0.436	0.368	1.142	0.927	0.878	0.855	0.14	0.152	0.449	0.537	0.075	0.454	0.537	0.076	0.412	6.442
S0063	0.491	0.344	0.312	1.214	0.784	0.904	0.943	0.208	0.064	0.009	2.197	0.045	0.323	0.537	0.160	0.831	5.179	-0.80	0.106	0.178	0.088	0.383	0.173	0.265	1.011	0.080	0.061	0.039	0.345	0.907	-1.03	-0.54	1.981	0.396	0.352	0.966	0.838	0.925	0.866	0.168	0.152	0.173	0.585	0.066	0.467	0.537	0.070	0.334	2.770
S0063	0.491	0.34	0.292	1.129	0.781	0.911	0.938	0.184	0.044	0.115	1.074	0.044	0.460	0.537	0.193	0.845	5.343	-0.66	0.092	0.175	0.073	0.456	0.129	0.219	1.009	0.065	0.050	0.035	0.322	0.780	-1.21	-0.66	1.860	0.42	0.32	0.959	0.824	0.930	0.867	0.144	0.148	0.250	0.537	0.091	0.541	0.537	0.059	0.338	2.640
S0063	0.491	0.364	0.332	1.175	0.857	0.897	0.923	0.172	0.08	0.194	0.585	0.056	0.382	0.537	0.164	0.793	4.658	-0.50	0.105	0.171	0.064	0.341	0.177	0.252	1.016	0.048	0.063	0.041	0.347	0.799	-1.08	-0.57	1.915	0.368	0.372	0.979	0.904	0.926	0.845	0.14	0.148	0.262	0.585	0.094	0.534	0.537	0.074	0.356	3.000
S0063	0.491	0.328	0.3	1.194	0.872	0.875	0.939	0.188	0.064	0.168	1.074	0.055	0.560	0.537	0.168	0.822	4.092	-0.78	0.110	0.183	0.084	0.391	0.164	0.243	1.004	0.067	0.073	0.038	0.322	0.781	-1.04	-0.48	2.025	0.384	0.344	0.869	0.865	0.932	0.880	0.156	0.152	0.280	0.537	0.090	0.494	0.537	0.071	0.426	2.346
S0063	0.491	0.316	0.312	1.025	0.889	0.925	0.946	0.184	0.044	0.065	2.197	0.051	0.325	0.537	0.189	0.823	4.276	-0.19	0.091	0.180	0.100	0.432	0.138	0.242	1.014	0.070	0.048	0.035	0.336	0.647	-1.14	-0.53	1.921	0.362	0.330	0.915	0.804	0.952	0.841	0.139	0.147	0.193	0.537	0.101	0.603	0.537	0.062	0.325	-0.12
S0063	0.491	0.353	0.317	1.323	0.845	0.897	0.928	0.188	0.092	0.150	0.488	0.040	0.458	0.537	0.155	0.822	7.571	-0.11	0.104	0.164	0.076	0.269	0.163	0.233	1.017	0.035	0.055	0.041	0.346	0.886	-1.12	-0.69	1.824	0.404	0.312	1.090	0.825	0.927	0.857	0.132	0.136	0.268	0.537	0.097	0.556	0.537	0.071	0.345	4.810
S0063	0.491	0.34	0.308	1.145	0.927	0.899	0.927	0.208	0.044	0.152	0.537	0.046	0.414	0.537	0.179	0.818	3.971	-0.81	0.114	0.192	0.061	0.405	0.183	0.233	1.002	0.077	0.071	0.045	0.346	0.735	-0.98	-0.45	2.046	0.4	0.36	0.930	0.906	0.926	0.830	0.172	0.156	0.346	0.537	0.090	0.545	0.537	0.062	0.361	2.221
S0063	0.491	0.36	0.284	0.939	0.812	0.930	0.931	0.192	0.044	0.141	2.001	0.046	0.415	0.537	0.186	0.849	2.780	-0.73	0.086	0.178	0.088	0.421	0.132	0.222	1.010	0.067	0.048	0.040	0.294	0.688	-1.17	-0.60	1.951	0.404	0.34	1.293	0.964	0.916	0.857	0.136	0.136	0.229	0.537	0.089	0.598	0.488	0.068	0.372	2.742
S0063	0.491	0.352	0.3	0.919	0.714	0.912	0.930	0.188	0.052	0.142	2.148	0.048	0.337	0.537	0.187	0.805	3.124	-0.51	0.086	0.173	0.088	0.412	0.150	0.237	1.015	0.053	0.050	0.038	0.328	0.705	-1.21	-0.66	1.730	0.46	0.328	0.943	0.756	0.931	0.887	0.196	0.12	0.350	0.537	0.090	0.567	0.537	0.093	0.445	2.737
S0063	0.491	0.324	0.312	1.041	0.722	0.904	0.956	0.176	0.044	0.158	1.953	0.037	0.427	0.488	0.190	0.886	6.054	-1.22	0.089	0.186	0.081	0.418	0.149	0.218	1.004	0.087	0.045	0.035	0.312	0.913	-1.22	-0.56	1.998	0.408	0.312	0.996	0.907	0.923	0.879	0.164	0.124	0.230	0.488	0.072	0.483	0.488	0.067	0.339	1.859
S0063	0.491	0.32	0.292	1.166	0.744	0.866	0.934	0.224	0.056	0.080	1.025	0.054	0.530	0.488	0.176	0.847	4.725	-0.81	0.107	0.180	0.074	0.331	0.185	0.210	1.014	0.041	0.061	0.039	0.323	0.847	-1.14	-0.70	1.907	0.444	0.356	1.197	0.858	0.907	0.884	0.144	0.1	0.329	0.488	0.075	0.516	0.537	0.068	0.373	5.791
S0063	0.491	0.317	0.309	1.166	0.750	0.882	0.934	0.192	0.056	0.088	2.099	0.052	0.429	0.537	0.171	0.847	5.450	-1.13	0.102	0.172	0.084	0.391	0.183	0.229	1.005	0.083	0.059	0.041	0.333	0.958	-1.13	-0.57	1.861	0.44	0.316	1.039	0.869	0.927	0.854	0.14	0.152	0.246	0.537	0.065	0.479	0.537	0.077	0.382	1.401
S0063	0.491	0.36	0.292	0.915	0.786	0.926	0.936	0.172	0.036	0.068	1.074	0.052	0.455	0.537	0.199	0.835	3.439	-0.82	0.082	0.180	0.088	0.442	0.121	0.210	1.011	0.055	0.043	0.034	0.306	0.660	-1.24	-0.56	1.841	0.404	0.312	0.992	0.920	0.921	0.878	0.148	0.12	0.242	0.537	0.091	0.559	0.537	0.068	0.369	2.328
S0063	0.491	0.372	0.304	1.438	1.005	0.877	0.884	0.156	0.068	0.154	1.025	0.073	0.602	0.537	0.163	0.738	5.012	-0.25	0.136	0.184	0.100	0.372	0.233	0.258	1.016	0.036	0.072	0.052	0.310	0.797	-0.93	-0.47	2.045	0.444	0.364	1.323	1.022	0.867	0.836	0.144	0.14	0.539	0.537	0.103	0.501	0.537	0.069	0.343	10.73
S0063	0.491	0.316	0.344	1.193	0.906	0.895	0.911	0.2	0.068	0.032	1.025	0.063	0.517	0.537	0.161	0.802	3.387	-1.00	0.110	0.189	0.122	0.371	0.188	0.249	1.006	0.087	0.063	0.055	0.313	0.765	-0.98	-0.45	2.119	0.424	0.304	1.150	0.921	0.903	0.896	0.144	0.112	0.277	0.488	0.063	0.398	0.537	0.088	0.425	4.345
S0063	0.491	0.352	0.324	1.671	1.136	0.880	0.889	0.176	0.076	0.145	0.488	0.036	0.449	0.537	0.152	0.756	15.26	0.136	0.116	0.183	0.070	0.291	0.179	0.235	1.017	0.053	0.062	0.048	0.283	0.832	-1.14	-0.51	1.909	0.46	0.312	1.442	1.027	0.927	0.896	0.124	0.12	0.154	0.537	0.085	0.558	0.537	0.080	0.417	5.870
S0063	0.491	0.36	0.3	0.863	0.769	0.930	0.961	0.196	0.036	0.204	2.050	0.047	0.411	0.488	0.189	0.896	3.267	-1.23	0.071	0.187	0.077	0.437	0.100	0.228	1.001	0.096	0.045	0.034	0.326	0.661	-1.33	-0.56	1.920	0.38	0.32	0.897	0.784	0.938	0.915	0.14	0.128	0.142	0.537	0.059	0.528	0.488	0.092	0.510	0.881
S0063	0.491	0.364	0.364	1.222	0.827	0.889	0.907	0.2	0.048	0.240	0.390	0.049	0.437	0.439	0.167	0.784	15.40	-0.11	0.083	0.150	0.080	0.360	0.190	0.248	1.006	0.045	0.043	0.038	0.280	0.864	-1.40	-0.70	1.689	0.376	0.328	1.083	0.947	0.924	0.890	0.104	0.12	0.391	0.390	0.071	0.490	0.439	0.063	0.437	9.062
S0063	0.491	0.337	0.325	1.441	0.835	0.896	0.920	0.184	0.044	0.136	0.537	0.032	0.384	0.488	0.167	0.809	17.85	-0.87	0.104	0.179	0.052	0.309	0.217	0.240	1.009	0.044	0.054	0.044	0.313	1.130	-1.25	-0.52	1.962	0.4	0.316	1.297	1.243	0.907	0.871	0.14	0.148	0.442	0.488	0.053	0.440	0.488	0.062	0.370	10.39
S0063	0.491	0.352	0.336	0.868	0.643	0.920	0.946	0.224	0.044	0.172	0.927	0.039	0.469	0.488	0.193	0.879	3.656	-1.40	0.073	0.188	0.072	0.413	0.123	0.209	1.002	0.075	0.047	0.038	0.331	0.744	-1.33	-0.67	1.927	0.44	0.34	1.140	0.943	0.894	0.865	0.116	0.14	0.408	0.488	0.049	0.480	0.439	0.079	0.456	3.412
S0063	0.491	0.316	0.308	0.831	0.655	0.943	0.954	0.176	0.04	0.255	0.488	0.040	0.336	0.488	0.195	0.890	4.724	-0.54	0.066	0.173	0.088	0.374	0.093	0.187	1.012	0.031	0.032	0.032	0.279	0.742	-1.43	-0.82	1.681	0.418	0.334	1.082	0.888	0.919	0.892	0.115	0.099	0.338	0.488	0.091	0.572	0.488	0.079	0.449	3.996
S0063	0.491	0.36	0.296	1.025	0.655	0.915	0.957	0.18	0.056	0.181	2.001	0.042	0.409	0.488	0.194	0.895	5.286	-1.30	0.086	0.180	0.075	0.410	0.168	0.199	1.003	0.094	0.047	0.032	0.281	0.946	-1.24	-0.60	1.873	0.372	0.32	0.963	0.734	0.922	0.896	0.124	0.132	0.271	0.488	0.071	0.490	0.488	0.091	0.458	0.952
S0063	0.491	0.324	0.316	0.956	0.765	0.930	0.943	0.148	0.048	0.248	0.488	0.052	0.365	0.488	0.182	0.868	4.528	0.002	0.078	0.170	0.092	0.338	0.115	0.221	1.015	0.024	0.039	0.034	0.274	0.747	-1.27	-0.77	1.674	0.428	0.312	0.961	0.846	0.928	0.885	0.12	0.112	0.279	0.488	0.106	0.593	0.488	0.085	0.428	2.506
S0063	0.491	0.332	0.332	0.889	0.703	0.926	0.947	0.184	0.044	0.143	0.976	0.045	0.501	0.488	0.193	0.879	2.542	-1.42	0.079	0.185	0.090	0.411	0.143	0.196	1.002	0.106	0.045	0.038	0.299	0.710	-1.25	-0.61	1.939	0.448	0.328	1.165	0.887	0.898	0.873	0.156	0.124	0.287	0.488	0.060	0.431	0.488	0.084	0.412	3.363
S0063	0.491	0.325	0.289	0.967	0.684	0.931	0.955	0.168	0.052	0.244	0.488	0.044	0.425	0.488	0.192	0.899	5.652	-0.55	0.078	0.174	0.100	0.365	0.107	0.190	1.010	0.038	0.038	0.030	0.285	0.848	-1.31	-0.79	1.750	0.42	0.356	1.083	0.885	0.933	0.893	0.136	0.128	0.286	0.488	0.090	0.577	0.488	0.086	0.440	3.089
S0063	0.491	0.32	0.328	1.217	0.944	0.912	0.922	0.2	0.052	0.127	0.537	0.042	0.459	0.488	0.178	0.812	8.839	-1.01	0.091	0.197	0.081	0.396	0.156	0.224	1.001	0.084	0.049	0.046	0.291	0.734	-1.24	-0.42	1.997	0.408	0.336	1.431	1.193	0.885	0.860	0.172	0.128	0.372	0.488	0.059	0.399	0.488	0.056	0.292	5.971
S0063	0.491	0.364	0.3	1.004	0.820	0.915	0.941	0.176	0.052	0.323	0.537	0.063	0.444	0.488	0.176	0.823	3.983	0.083	0.090	0.175	0.101	0.363	0.162	0.249	1.014	0.046	0.048	0.035	0.291	0.710	-1.24	-0.73	1.746	0.432	0.324	1.027	0.879	0.928	0.875	0.116	0.1	0.352	0.488	0.110	0.598	0.488	0.094	0.450	3.379
S0063	0.491	0.34	0.312	0.727	0.664	0.930	0.959	0.232	0.036	0.144	2.001	0.052	0.375	0.488	0.198	0.897	2.364	-1.33	0.064	0.183	0.088	0.441	0.094	0.203	1.001	0.107	0.035	0.031	0.303	0.653	-1.38	-0.60	1.832	0.404	0.332	1.031	0.846	0.932	0.896	0.132	0.116	0.190	0.488	0.064	0.478	0.488	0.090	0.418	1.688
S0063	0.491	0.348	0.336	0.916	0.720	0.904	0.945	0.164	0.052	0.329	0.488	0.048	0.332	0.488	0.188	0.854	7.603	-0.62	0.080	0.177	0.070	0.361	0.132	0.212	1.010	0.047	0.043	0.035	0.269	0.784	-1.40	-0.81	1.720	0.388	0.356	0.918	0.784	0.928	0.896	0.152	0.132	0.284	0.488	0.086	0.539	0.488	0.101	0.492	2.461
S0063	0.491	0.356	0.324	0.799	0.728	0.948	0.960	0.208	0.044	0.149	0.976	0.038	0.417	0.488	0.195	0.898	3.599	-1.30	0.067	0.188	0.075	0.451	0.097	0.207	1.001	0.100	0.035	0.033	0.271	0.679	-1.37	-0.62	1.956	0.424	0.32	0.991	0.934	0.914	0.876	0.156	0.132	0.244	0.488	0.055	0.417	0.537	0.088	0.426	3.650
S0063	0.491	0.337	0.309	0.908	0.754	0.930	0.939	0.164	0.052	0.248	0.537	0.045	0.360	0.488	0.172	0.842	3.227	-0.46	0.079	0.170	0.077	0.346	0.144	0.227	1.017	0.039	0.043	0.036	0.298	0.682	-1.26	-0.71	1.744	0.428	0.324	1.011	0.958	0.920	0.892	0.14	0.112	0.220	0.488	0.086	0.554	0.537	0.082	0.402	2.453
S0063	0.491	0.348	0.312	0.989	0.763	0.912	0.948	0.192	0.056	0.154	2.197	0.041	0.340	0.537	0.169	0.846	4.304	-0.74	0.086	0.178	0.081	0.404	0.117	0.237	1.004	0.093	0.054	0.035	0.345	0.798	-1.19	-0.55	1.887	0.364	0.328	0.825	0.793	0.951	0.893	0.16	0.14	0.169	0.537	0.070	0.505	0.537	0.073	0.337	0.428
S0063	0.491	0.324	0.276	0.796	0.711	0.949	0.962	0.196	0.052	0.172	2.099	0.033	0.342	0.537	0.205	0.890	3.987	-0.81	0.068	0.173	0.074	0.458	0.097	0.202	1.007	0.079	0.034	0.025	0.289	0.676	-1.38	-0.69	1.806	0.316	0.336	0.857	0.753	0.955	0.893	0.104	0.112	0.074	0.537	0.083	0.610	0.537	0.070	0.405	0.517
S0063	0.491	0.316	0.296	0.955	0.751	0.915	0.946	0.196	0.068	0.133	2.099	0.049	0.414	0.537	0.190	0.834	6.814	-0.83	0.076	0.183	0.092	0.431	0.133	0.247	1.009	0.065	0.043	0.035	0.297	0.834	-1.30	-0.66	1.731	0.38	0.3	0.801	0.774	0.957	0.883	0.144	0.144	0.301	0.537	0.083	0.630	0.537	0.101	0.494	0.562
S0063	0.491	0.32	0.292	0.947	0.792	0.923	0.951	0.216	0.044	0.169	2.001	0.037	0.343	0.488	0.190	0.877	4.618	-1.19	0.077	0.186	0.080	0.428	0.121	0.204	1.009	0.089	0.040	0.033	0.316	0.626	-1.31	-0.61	1.931	0.364	0.288	0.873	0.806	0.953	0.891	0.148	0.132	0.149	0.488	0.069	0.560	0.537	0.077	0.383	0.152
S0063	0.491	0.328	0.3	0.827	0.656	0.934	0.940	0.192	0.06	0.185	1.025	0.036	0.442	0.488	0.181	0.870	4.268	-0.76	0.071	0.175	0.080	0.331	0.096	0.199	1.012	0.045	0.036	0.035	0.298	0.720	-1.40	-0.81	1.710	0.36	0.292	1.011	0.806	0.933	0.899	0.132	0.112	0.231	0.488	0.068	0.564	0.537	0.097	0.501	3.367
S0063	0.491	0.345	0.285	0.968	0.760	0.925	0.941	0.224	0.056	0.070	1.025	0.046	0.426	0.537	0.173	0.865	3.131	-1.21	0.085	0.187	0.085	0.402	0.141	0.218	1.002	0.105	0.051	0.041	0.337	0.737	-1.17	-0.49	1.949	0.416	0.336	1.115	0.928	0.932	0.880	0.152	0.132	0.168	0.488	0.058	0.478	0.537	0.095	0.441	0.852
S0063	0.491	0.336	0.308	1.011	0.705	0.926	0.945	0.18	0.084	0.176	2.099	0.040	0.339	0.537	0.175	0.871	7.228	-0.59	0.079	0.169	0.074	0.340	0.121	0.213	1.014	0.048	0.041	0.035	0.315	0.831	-1.31	-0.73	1.729	0.402	0.346	0.874	0.786	0.954	0.896	0.123	0.119	0.111	0.537	0.094	0.644	0.537	0.089	0.437	0.357
S0063	0.491	0.324	0.324	1.081	0.821	0.925	0.932	0.164	0.06	0.201	2.050	0.045	0.448	0.537	0.181	0.849	7.046	-1.14	0.090	0.190	0.086	0.429	0.157	0.219	1.001	0.099	0.045	0.044	0.298	0.773	-1.25	-0.57	1.960	0.424	0.352	1.033	0.832	0.934	0.860	0.132	0.136	0.260	0.488	0.074	0.523	0.537	0.076	0.428	1.709
S0063	0.491	0.352	0.292	1.050	0.724	0.921	0.944	0.184	0.044	0.273	0.537	0.048	0.358	0.537	0.199	0.868	8.393	-0.90	0.082	0.182	0.079	0.459	0.137	0.211	1.006	0.074	0.043	0.033	0.302	0.871	-1.29	-0.66	1.856	0.416	0.348	0.902	0.794	0.946	0.875	0.12	0.104	0.224	0.537	0.097	0.648	0.488	0.073	0.400	0.565
S0063	0.491	0.348	0.284	0.967	0.739	0.916	0.932	0.184	0.044	0.216	1.025	0.044	0.445	0.537	0.189	0.821	5.040	-1.01	0.086	0.188	0.075	0.399	0.144	0.205	1.008	0.073	0.050	0.037	0.324	0.766	-1.25	-0.67	1.877	0.412	0.336	0.876	0.907	0.919	0.875	0.184	0.092	0.280	0.488	0.065	0.513	0.537	0.095	0.458	1.930
S0063	0.491	0.324	0.308	1.004	0.742	0.914	0.950	0.192	0.06	0.197	1.953	0.034	0.303	0.488	0.195	0.859	5.176	-1.04	0.087	0.188	0.063	0.432	0.138	0.209	1.004	0.094	0.048	0.035	0.307	0.789	-1.23	-0.54	1.932	0.388	0.304	0.983	0.871	0.943	0.887	0.14	0.12	0.089	0.488	0.071	0.582	0.488	0.077	0.400	0.838
S0063	0.491	0.348	0.356	1.024	0.701	0.910	0.921	0.172	0.068	0.266	0.927	0.052	0.546	0.488	0.181	0.823	5.282	-1.06	0.086	0.174	0.074	0.360	0.172	0.234	1.009	0.058	0.049	0.043	0.307	0.856	-1.24	-0.74	1.807	0.404	0.328	1.204	0.851	0.916	0.883	0.136	0.132	0.357	0.488	0.057	0.551	0.488	0.095	0.476	4.294
S0063	0.491	0.337	0.321	0.854	0.710	0.929	0.945	0.204	0.044	0.219	0.976	0.034	0.395	0.488	0.191	0.855	4.209	-1.09	0.068	0.181	0.058	0.382	0.112	0.206	1.009	0.069	0.037	0.035	0.291	0.681	-1.38	-0.68	1.832	0.404	0.328	1.145	0.982	0.925	0.881	0.124	0.116	0.276	0.488	0.070	0.572	0.488	0.081	0.425	2.516
S0063	0.491	0.372	0.316	1.235	0.944	0.896	0.924	0.16	0.044	0.206	1.025	0.056	0.619	0.488	0.173	0.817	4.130	-0.94	0.114	0.196	0.104	0.381	0.198	0.243	1.003	0.092	0.066	0.048	0.298	0.772	-1.06	-0.43	2.114	0.412	0.356	1.200	0.907	0.906	0.879	0.116	0.156	0.389	0.488	0.061	0.478	0.488	0.088	0.446	5.939
S0063	0.491	0.372	0.348	1.378	0.938	0.899	0.904	0.16	0.076	0.167	1.025	0.051	0.568	0.488	0.166	0.808	7.830	-0.72	0.113	0.187	0.089	0.329	0.189	0.218	1.013	0.054	0.058	0.058	0.325	0.811	-1.08	-0.47	2.007	0.452	0.352	1.259	1.153	0.875	0.845	0.132	0.152	0.425	0.537	0.088	0.531	0.488	0.080	0.414	9.163
S0063	0.491	0.348	0.376	1.101	1.381	0.902	0.864	0.188	0.068	0.110	1.025	0.053	0.612	0.537	0.141	0.709	3.675	-0.41	0.102	0.214	0.085	0.336	0.162	0.276	1.002	0.094	0.061	0.068	0.364	0.449	-1.11	-0.27	2.128	0.424	0.36	1.214	1.024	0.889	0.889	0.188	0.128	0.341	0.537	0.059	0.445	0.488	0.080	0.428	5.456
S0063	0.491	0.328	0.324	1.210	0.902	0.906	0.921	0.184	0.068	0.228	0.537	0.050	0.436	0.537	0.172	0.816	5.074	-0.28	0.100	0.183	0.071	0.359	0.140	0.224	1.011	0.073	0.055	0.046	0.327	0.773	-1.13	-0.54	1.925	0.404	0.316	1.044	0.846	0.938	0.876	0.124	0.124	0.122	0.537	0.105	0.604	0.488	0.085	0.420	0.995
S0063	0.491	0.372	0.32	1.082	0.857	0.915	0.924	0.184	0.052	0.166	0.976	0.064	0.590	0.488	0.178	0.826	2.310	-0.99	0.099	0.196	0.101	0.419	0.162	0.226	1.004	0.098	0.058	0.048	0.311	0.666	-1.09	-0.51	2.077	0.436	0.324	1.136	0.969	0.921	0.882	0.172	0.14	0.278	0.537	0.063	0.516	0.488	0.099	0.482	3.573
S0063	0.491	0.317	0.365	0.850	0.752	0.931	0.914	0.164	0.068	0.210	0.976	0.036	0.495	0.488	0.180	0.828	3.378	-0.91	0.071	0.179	0.078	0.359	0.110	0.209	1.011	0.064	0.038	0.047	0.318	0.610	-1.42	-0.59	1.772	0.444	0.328	1.223	0.934	0.920	0.864	0.108	0.112	0.292	0.488	0.076	0.582	0.488	0.089	0.442	2.571
S0063	0.491	0.328	0.3	1.028	0.774	0.914	0.928	0.204	0.06	0.245	2.001	0.039	0.436	0.488	0.176	0.833	6.390	-1.18	0.090	0.188	0.075	0.391	0.176	0.215	1.004	0.079	0.047	0.041	0.302	0.817	-1.24	-0.56	1.880	0.42	0.324	0.987	0.826	0.926	0.885	0.164	0.128	0.371	0.488	0.074	0.503	0.488	0.081	0.488	2.815
S0063	0.491	0.348	0.304	1.140	0.735	0.895	0.944	0.188	0.044	0.191	0.488	0.039	0.389	0.488	0.190	0.874	9.163	-1.02	0.094	0.175	0.061	0.383	0.142	0.205	1.011	0.061	0.052	0.033	0.291	0.913	-1.27	-0.72	1.867	0.388	0.344	0.992	0.895	0.937	0.852	0.1	0.12	0.257	0.488	0.082	0.593	0.488	0.074	0.392	1.824
S0063	0.491	0.352	0.316	1.043	0.821	0.910	0.944	0.196	0.06	0.183	0.537	0.042	0.371	0.537	0.196	0.847	4.041	-1.12	0.093	0.194	0.071	0.439	0.138	0.202	1.002	0.088	0.055	0.039	0.314	0.724	-1.17	-0.62	1.948	0.372	0.312	0.891	0.794	0.939	0.867	0.164	0.168	0.246	0.537	0.073	0.539	0.537	0.087	0.471	1.356
S0063	0.491	0.364	0.276	1.064	0.878	0.907	0.951	0.188	0.052	0.109	0.488	0.036	0.358	0.537	0.186	0.848	5.080	-0.64	0.087	0.177	0.076	0.423	0.118	0.230	1.004	0.094	0.049	0.031	0.321	0.665	-1.25	-0.57	1.930	0.376	0.332	0.916	0.871	0.956	0.867	0.12	0.156	0.077	0.537	0.071	0.608	0.537	0.085	0.427	0.641
S0063	0.491	0.395	0.290	1.134	0.621	0.864	0.882	0.127	0.139	0.405	0.878	0.058	0.466	0.585	0.047	0.375	12.59	0.211	0.124	0.090	0.159	0.103	0.524	0.859	1.020	0.055	0.060	0.028	0.348	1.823	-1.15	-1.08	0.660	0.436	0.287	0.946	0.951	0.937	0.857	0.172	0.160	0.266	0.585	0.123	0.713	2.929	0.035	0.389	-0.60
S0063	0.759	0.42	0.352	1.257	1.441	0.869	0.883	0.24	0.116	0.297	0.683	0.085	0.586	0.683	0.085	0.543	0.863	3.149	0.139	0.216	0.121	0.124	0.155	0.461	1.019	0.073	0.112	0.071	0.415	0.506	-0.73	-0.30	2.434	0.336	0.332	1.188	0.653	0.969	0.817	0.152	0.176	-0.01	0.683	0.133	0.663	2.001	0.043	0.394	-0.84
S0063	0.759	0.396	0.36	1.715	1.497	0.876	0.878	0.22	0.096	0.106	1.318	0.061	0.628	0.683	0.107	0.619	4.639	1.787	0.145	0.206	0.106	0.179	0.193	0.403	1.023	0.063	0.102	0.064	0.406	0.617	-0.76	-0.34	2.377	0.416	0.368	1.093	0.720	0.954	0.742	0.152	0.204	0.135	0.634	0.141	0.709	2.636	0.041	0.308	-0.61
S0063	0.759	0.408	0.3	1.184	1.229	0.900	0.911	0.2	0.108	0.179	1.318	0.061	0.568	0.634	0.119	0.679	1.495	1.599	0.129	0.194	0.110	0.220	0.141	0.419	1.007	0.090	0.097	0.054	0.388	0.594	-0.78	-0.36	2.464	0.444	0.332	1.070	0.843	0.950	0.786	0.2	0.168	0.009	0.634	0.137	0.699	0.634	0.032	0.166	-1.12
S0063	0.759	0.457	0.313	1.172	1.379	0.884	0.891	0.204	0.120	0.219	0.634	0.087	0.586	0.634	0.095	0.534	0.264	1.840	0.138	0.215	0.140	0.183	0.159	0.515	1.018	0.096	0.115	0.066	0.410	0.490	-0.68	-0.24	2.557	0.426	0.318	1.132	0.830	0.954	0.762	0.167	0.175	0.093	0.634	0.136	0.696	0.683	0.024	0.121	-0.93
S0063	0.759	0.396	0.328	1.198	1.298	0.876	0.903	0.212	0.112	0.220	0.634	0.069	0.582	0.683	0.110	0.615	0.856	3.039	0.137	0.199	0.118	0.194	0.131	0.449	1.019	0.082	0.105	0.061	0.407	0.566	-0.71	-0.37	2.426	0.428	0.348	1.153	0.757	0.955	0.749	0.128	0.176	0.069	0.683	0.140	0.720	2.636	0.033	0.286	-1.09
S0063	0.759	0.4	0.316	1.244	1.174	0.896	0.897	0.216	0.1	0.112	1.318	0.066	0.517	0.683	0.110	0.643	0.530	1.156	0.139	0.200	0.100	0.186	0.146	0.408	1.011	0.107	0.105	0.064	0.400	0.646	-0.63	-0.27	2.672	0.448	0.348	1.244	0.867	0.939	0.756	0.184	0.212	0.059	0.634	0.128	0.657	2.636	0.034	0.235	-1.09
S0063	0.759	0.44	0.308	1.364	1.169	0.890	0.907	0.204	0.116	0.099	1.367	0.066	0.512	0.683	0.113	0.642	0.795	0.701	0.134	0.205	0.110	0.227	0.155	0.405	1.016	0.114	0.113	0.061	0.418	0.682	-0.71	-0.29	2.546	0.4	0.356	1.174	0.894	0.952	0.752	0.172	0.228	0.056	0.683	0.132	0.721	0.683	0.026	0.136	-0.78
S0063	0.759	0.4	0.308	1.261	1.174	0.893	0.892	0.2	0.172	0.036	1.367	0.079	0.519	0.683	0.103	0.631	1.495	1.937	0.132	0.186	0.131	0.161	0.146	0.434	1.025	0.095	0.098	0.062	0.413	0.690	-0.72	-0.41	2.356	0.412	0.336	1.073	0.888	0.947	0.754	0.164	0.224	0.136	0.732	0.134	0.690	2.783	0.039	0.271	-1.24
S0063	0.759	0.452	0.304	1.260	1.372	0.886	0.877	0.264	0.164	0.122	1.416	0.052	0.548	0.732	0.089	0.581	0.344	1.172	0.131	0.205	0.088	0.150	0.130	0.437	1.008	0.127	0.119	0.071	0.452	0.520	-0.70	-0.22	2.629	0.408	0.344	1.255	0.705	0.949	0.754	0.172	0.216	0.079	0.732	0.136	0.685	2.832	0.031	0.297	-0.99
S0063	0.759	0.405	0.317	1.281	1.279	0.891	0.861	0.196	0.180	0.181	0.732	0.074	0.579	0.732	0.070	0.471	0.620	3.465	0.131	0.185	0.102	0.114	0.141	0.579	1.024	0.100	0.104	0.063	0.421	0.590	-0.71	-0.43	2.394	0.416	0.344	1.349	0.739	0.955	0.794	0.164	0.168	0.073	0.732	0.141	0.693	2.880	0.043	0.405	-1.05
S0063	0.759	0.428	0.3	1.407	1.325	0.873	0.882	0.204	0.148	0.199	0.732	0.071	0.574	0.683	0.093	0.549	1.626	1.967	0.141	0.202	0.117	0.157	0.155	0.450	1.016	0.108	0.112	0.066	0.417	0.590	-0.69	-0.30	2.467	0.448	0.352	1.208	0.840	0.951	0.762	0.18	0.168	0.072	0.683	0.135	0.676	2.783	0.029	0.306	-1.03
S0063	0.759	0.388	0.308	1.312	1.243	0.899	0.888	0.204	0.14	-0.00	1.367	0.073	0.504	0.683	0.094	0.585	1.005	2.499	0.138	0.180	0.115	0.143	0.138	0.476	1.027	0.096	0.093	0.057	0.383	0.628	-0.69	-0.44	2.403	0.392	0.364	1.251	0.742	0.957	0.758	0.172	0.204	0.064	0.683	0.133	0.696	2.783	0.033	0.259	-1.18
S0063	0.759	0.384	0.324	1.099	1.173	0.899	0.894	0.196	0.112	0.141	0.683	0.049	0.446	0.683	0.095	0.565	-0.20	2.379	0.117	0.197	0.087	0.166	0.115	0.463	1.011	0.108	0.094	0.062	0.430	0.556	-0.79	-0.40	2.443	0.4	0.336	1.168	0.707	0.960	0.809	0.164	0.144	-0.04	0.683	0.134	0.656	2.783	0.040	0.323	-1.11
S0063	0.759	0.352	0.316	0.707	1.180	0.939	0.883	0.184	0.14	0.142	0.683	0.061	0.367	0.683	0.096	0.581	-0.79	2.112	0.091	0.174	0.108	0.150	0.130	0.460	1.027	0.085	0.053	0.060	0.409	0.355	-1.06	-0.49	2.082	0.368	0.336	1.156	0.633	0.968	0.789	0.116	0.16	-0.05	0.683	0.155	0.731	2.783	0.053	0.395	-0.79
S0063	0.759	0.404	0.3	1.309	1.319	0.887	0.893	0.208	0.112	0.078	0.634	0.068	0.515	0.683	0.099	0.552	1.137	2.302	0.128	0.201	0.107	0.189	0.164	0.467	1.011	0.103	0.093	0.062	0.409	0.566	-0.76	-0.33	2.472	0.452	0.344	1.221	0.742	0.954	0.795	0.172	0.184	-0.09	0.634	0.133	0.697	2.685	0.036	0.349	-0.92
S0063	0.759	0.401	0.337	1.060	1.348	0.905	0.897	0.212	0.096	0.192	0.683	0.053	0.483	0.683	0.103	0.600	0.566	4.313	0.114	0.183	0.101	0.170	0.147	0.474	1.025	0.070	0.080	0.056	0.402	0.469	-0.86	-0.46	2.173	0.392	0.312	1.260	0.768	0.969	0.783	0.128	0.188	0.000	0.683	0.159	0.720	2.734	0.037	0.324	-0.93
S0063	0.759	0.416	0.332	1.099	1.132	0.899	0.899	0.216	0.1	0.198	0.634	0.075	0.462	0.683	0.096	0.561	0.137	3.279	0.118	0.187	0.132	0.165	0.130	0.470	1.017	0.092	0.089	0.058	0.425	0.590	-0.78	-0.49	2.315	0.404	0.356	1.196	0.964	0.956	0.787	0.128	0.188	-0.09	0.683	0.148	0.663	2.099	0.048	0.427	-0.71
S0063	0.759	0.388	0.308	1.057	1.203	0.907	0.911	0.184	0.108	0.187	0.683	0.064	0.518	0.683	0.119	0.666	0.239	1.869	0.117	0.185	0.129	0.188	0.117	0.402	1.013	0.071	0.082	0.053	0.367	0.506	-0.85	-0.39	2.264	0.42	0.372	1.069	0.720	0.954	0.748	0.212	0.18	0.129	0.683	0.149	0.747	0.683	0.025	0.155	-0.97
S0063	0.759	0.42	0.336	1.571	1.299	0.868	0.879	0.244	0.108	0.220	0.683	0.069	0.631	0.683	0.099	0.580	2.352	2.838	0.164	0.190	0.112	0.153	0.162	0.441	1.028	0.090	0.123	0.067	0.380	0.713	-0.60	-0.37	2.579	0.432	0.348	1.211	0.893	0.947	0.774	0.18	0.232	0.028	0.683	0.145	0.697	2.685	0.038	0.238	-1.05
S0063	0.759	0.408	0.344	1.533	1.422	0.871	0.871	0.212	0.14	0.136	0.683	0.068	0.599	0.683	0.095	0.521	0.757	1.950	0.168	0.222	0.146	0.161	0.181	0.446	1.013	0.116	0.132	0.078	0.425	0.584	-0.52	-0.20	2.855	0.452	0.348	1.273	0.842	0.933	0.753	0.188	0.168	0.125	0.683	0.123	0.621	2.734	0.031	0.252	-0.46
S0063	0.759	0.372	0.348	1.734	1.552	0.897	0.847	0.2	0.168	0.190	0.683	0.083	0.625	0.683	0.085	0.493	2.884	3.258	0.172	0.206	0.125	0.127	0.204	0.465	1.027	0.079	0.106	0.076	0.383	0.620	-0.62	-0.35	2.592	0.436	0.368	1.164	0.955	0.933	0.720	0.172	0.18	0.089	0.683	0.151	0.710	2.734	0.038	0.297	-1.07
S0063	0.759	0.38	0.324	1.337	1.315	0.904	0.895	0.196	0.132	0.129	0.634	0.048	0.556	0.634	0.113	0.638	1.586	1.175	0.129	0.200	0.097	0.212	0.129	0.388	1.012	0.111	0.092	0.063	0.383	0.584	-0.74	-0.25	2.509	0.388	0.356	1.181	0.906	0.961	0.787	0.152	0.172	0.032	0.683	0.149	0.723	2.734	0.045	0.334	-1.06
S0063	0.759	0.413	0.341	1.421	1.212	0.882	0.901	0.196	0.084	0.096	1.269	0.071	0.516	0.634	0.135	0.706	2.128	0.217	0.137	0.188	0.117	0.256	0.205	0.354	1.013	0.094	0.096	0.056	0.375	0.631	-0.78	-0.35	2.348	0.422	0.334	1.159	0.785	0.941	0.808	0.127	0.203	0.189	0.683	0.114	0.667	0.634	0.037	0.198	-0.49
S0063	0.759	0.404	0.36	1.662	1.347	0.885	0.886	0.164	0.104	0.292	0.634	0.074	0.619	0.683	0.107	0.605	4.661	3.845	0.145	0.188	0.126	0.197	0.206	0.439	1.019	0.061	0.089	0.061	0.394	0.727	-0.74	-0.43	2.210	0.424	0.38	1.401	0.731	0.962	0.733	0.144	0.196	0.025	0.634	0.162	0.764	2.636	0.031	0.268	-0.78
S0063	0.759	0.396	0.34	1.339	0.934	0.902	0.918	0.168	0.108	-0.02	2.587	0.059	0.334	0.634	0.133	0.758	2.295	-0.14	0.126	0.184	0.115	0.259	0.180	0.350	1.024	0.084	0.083	0.056	0.373	0.818	-0.86	-0.39	2.263	0.452	0.312	1.032	0.822	0.939	0.800	0.172	0.184	0.079	0.634	0.122	0.717	2.587	0.043	0.274	-1.10
S0063	0.759	0.384	0.348	1.561	1.016	0.888	0.915	0.176	0.08	-0.00	1.269	0.074	0.563	0.634	0.146	0.768	3.937	-0.31	0.148	0.188	0.118	0.321	0.222	0.331	1.007	0.094	0.095	0.054	0.350	0.894	-0.75	-0.38	2.394	0.404	0.34	1.069	0.751	0.943	0.811	0.168	0.184	0.155	0.634	0.115	0.667	0.634	0.036	0.206	-0.60
S0063	0.759	0.408	0.344	1.271	1.155	0.899	0.908	0.192	0.076	6.454	2.636	0.064	0.333	0.634	0.134	0.702	1.922	0.005	0.129	0.198	0.141	0.277	0.193	0.360	1.013	0.106	0.081	0.059	0.398	0.708	-0.82	-0.26	2.363	0.428	0.332	1.097	0.857	0.946	0.792	0.172	0.18	0.169	0.634	0.116	0.701	2.587	0.038	0.249	-0.75
S0063	0.759	0.428	0.328	1.341	1.318	0.881	0.899	0.164	0.08	0.144	1.269	0.063	0.569	0.634	0.129	0.694	1.549	1.153	0.144	0.196	0.105	0.267	0.188	0.365	1.016	0.083	0.102	0.062	0.390	0.570	-0.73	-0.36	2.415	0.452	0.344	1.132	1.068	0.941	0.782	0.176	0.22	0.065	0.634	0.115	0.683	0.634	0.039	0.202	-0.61
S0063	0.759	0.397	0.321	1.385	0.947	0.892	0.930	0.176	0.088	0.012	1.220	0.078	0.545	0.585	0.152	0.782	3.132	-0.73	0.139	0.197	0.124	0.351	0.183	0.305	1.013	0.092	0.092	0.052	0.336	0.826	-0.84	-0.39	2.430	0.392	0.332	1.160	1.065	0.941	0.838	0.176	0.132	0.080	0.585	0.085	0.573	0.585	0.056	0.335	0.337
S0063	0.759	0.384	0.36	1.440	1.150	0.894	0.917	0.192	0.088	0.077	1.269	0.062	0.594	0.634	0.146	0.743	2.939	0.458	0.141	0.195	0.094	0.296	0.184	0.353	1.012	0.082	0.092	0.057	0.361	0.733	-0.78	-0.32	2.431	0.424	0.304	1.074	0.932	0.945	0.818	0.192	0.172	-0.03	0.634	0.112	0.683	0.634	0.045	0.263	-0.75
S0063	0.759	0.416	0.332	1.027	1.279	0.919	0.898	0.168	0.108	0.141	0.683	0.056	0.449	0.683	0.108	0.614	0.355	2.183	0.115	0.187	0.106	0.159	0.135	0.451	1.027	0.080	0.080	0.062	0.402	0.500	-0.86	-0.38	2.331	0.4	0.336	1.130	0.820	0.960	0.799	0.156	0.188	-0.05	0.683	0.137	0.674	2.685	0.041	0.291	-1.10
S0063	0.759	0.42	0.312	1.136	1.275	0.885	0.891	0.252	0.1	0.165	0.683	0.049	0.468	0.683	0.111	0.616	0.885	1.846	0.125	0.203	0.094	0.191	0.173	0.414	1.008	0.110	0.099	0.066	0.431	0.526	-0.75	-0.31	2.434	0.364	0.344	1.290	0.867	0.955	0.763	0.156	0.2	0.026	0.683	0.143	0.703	2.685	0.037	0.302	-1.00
S0063	0.759	0.412	0.32	1.232	1.282	0.901	0.880	0.204	0.112	0.112	1.318	0.064	0.453	0.634	0.116	0.647	2.600	0.676	0.127	0.194	0.110	0.217	0.157	0.379	1.013	0.088	0.089	0.064	0.400	0.583	-0.81	-0.30	2.351	0.416	0.344	1.032	0.955	0.941	0.770	0.192	0.172	0.122	0.683	0.113	0.635	2.636	0.033	0.234	-0.89
S0063	0.759	0.42	0.372	1.457	1.283	0.908	0.861	0.2	0.12	0.086	1.318	0.065	0.512	0.634	0.106	0.629	2.498	1.052	0.129	0.191	0.106	0.198	0.160	0.386	1.027	0.090	0.087	0.076	0.424	0.662	-0.76	-0.32	2.392	0.388	0.308	1.175	0.953	0.946	0.799	0.172	0.172	0.082	0.634	0.120	0.625	2.636	0.048	0.279	-0.85
S0063	0.759	0.389	0.357	1.474	1.377	0.887	0.873	0.228	0.080	0.129	1.318	0.051	0.511	0.634	0.127	0.656	2.958	0.833	0.135	0.208	0.078	0.272	0.151	0.366	1.004	0.122	0.094	0.065	0.392	0.679	-0.75	-0.23	2.521	0.436	0.336	1.124	0.834	0.934	0.771	0.2	0.236	0.184	0.634	0.126	0.627	2.636	0.032	0.224	-0.04
S0063	0.759	0.46	0.34	1.474	1.339	0.886	0.848	0.216	0.14	0.094	1.367	0.090	0.613	0.683	0.095	0.537	1.399	1.827	0.155	0.208	0.152	0.154	0.166	0.439	1.016	0.101	0.121	0.075	0.407	0.640	-0.59	-0.26	2.647	0.42	0.372	1.146	0.853	0.939	0.746	0.2	0.192	0.223	0.683	0.128	0.604	2.734	0.035	0.246	-0.43
S0063	0.759	0.424	0.332	1.676	1.479	0.867	0.873	0.228	0.14	0.178	1.416	0.063	0.587	0.683	0.088	0.547	2.323	4.690	0.151	0.192	0.100	0.141	0.132	0.467	1.026	0.093	0.116	0.066	0.378	0.635	-0.63	-0.42	2.452	0.384	0.332	1.220	0.797	0.956	0.749	0.16	0.188	0.071	0.732	0.146	0.675	2.783	0.041	0.303	-1.22
S0063	0.759	0.432	0.32	1.199	1.254	0.908	0.880	0.188	0.148	0.001	1.416	0.054	0.527	0.683	0.098	0.590	0.244	1.080	0.123	0.207	0.104	0.167	0.137	0.433	1.009	0.120	0.102	0.072	0.430	0.535	-0.75	-0.26	2.536	0.436	0.332	1.154	0.953	0.944	0.744	0.208	0.184	0.043	0.683	0.139	0.678	2.783	0.025	0.208	-1.05
S0063	0.759	0.396	0.348	1.271	1.358	0.889	0.866	0.228	0.156	0.157	0.683	0.069	0.543	0.683	0.084	0.545	0.791	2.848	0.129	0.194	0.105	0.120	0.124	0.478	1.027	0.095	0.101	0.070	0.401	0.532	-0.71	-0.35	2.372	0.444	0.36	1.189	0.823	0.955	0.764	0.172	0.176	0.097	0.683	0.146	0.740	2.783	0.054	0.354	-1.04
S0063	0.759	0.432	0.336	1.124	1.357	0.909	0.888	0.204	0.116	0.012	0.683	0.047	0.408	0.683	0.105	0.585	0.181	1.318	0.118	0.209	0.089	0.170	0.161	0.435	1.005	0.119	0.090	0.068	0.443	0.499	-0.77	-0.23	2.535	0.432	0.376	1.135	1.006	0.949	0.744	0.22	0.2	0.057	0.683	0.129	0.683	2.734	0.036	0.309	-1.09
S0063	0.759	0.42	0.336	0.977	1.277	0.913	0.883	0.196	0.144	0.132	0.683	0.057	0.470	0.683	0.098	0.590	-0.16	2.743	0.112	0.182	0.115	0.162	0.123	0.455	1.026	0.100	0.079	0.058	0.409	0.438	-0.86	-0.39	2.266	0.366	0.322	1.108	0.653	0.957	0.752	0.147	0.207	0.056	0.683	0.138	0.726	2.783	0.030	0.286	-0.82
S0063	0.759	0.393	0.345	1.492	1.552	0.890	0.881	0.204	0.108	0.179	0.683	0.066	0.497	0.683	0.100	0.557	2.220	2.876	0.140	0.212	0.129	0.183	0.203	0.478	1.010	0.126	0.094	0.067	0.390	0.557	-0.71	-0.24	2.566	0.388	0.38	1.307	0.848	0.953	0.736	0.156	0.224	0.048	0.683	0.128	0.668	2.685	0.032	0.257	-1.03
S0063	0.759	0.42	0.296	1.309	1.373	0.877	0.870	0.188	0.152	0.231	0.683	0.086	0.560	0.683	0.085	0.511	1.014	3.957	0.135	0.189	0.140	0.139	0.145	0.515	1.016	0.066	0.106	0.062	0.408	0.508	-0.76	-0.41	2.300	0.404	0.364	1.251	0.709	0.963	0.812	0.144	0.192	-0.04	0.683	0.151	0.756	2.734	0.034	0.405	-0.88
S0063	0.759	0.408	0.356	1.071	1.326	0.914	0.870	0.212	0.116	0.111	1.367	0.052	0.458	0.683	0.102	0.595	0.859	1.624	0.115	0.189	0.078	0.178	0.140	0.438	1.017	0.105	0.081	0.070	0.419	0.482	-0.82	-0.30	2.391	0.404	0.356	1.116	0.781	0.958	0.780	0.176	0.172	0.029	0.683	0.126	0.688	2.734	0.038	0.308	-0.89
S0063	0.759	0.452	0.344	1.452	1.236	0.869	0.877	0.208	0.124	0.083	1.367	0.062	0.518	0.683	0.100	0.572	1.818	1.589	0.139	0.201	0.108	0.174	0.194	0.436	1.015	0.100	0.109	0.066	0.446	0.656	-0.74	-0.32	2.375	0.392	0.344	1.005	0.828	0.947	0.780	0.18	0.164	0.051	0.683	0.121	0.677	2.050	0.034	0.299	-0.76
S0063	0.759	0.408	0.352	1.216	1.350	0.906	0.875	0.216	0.152	0.080	1.367	0.063	0.498	0.683	0.100	0.583	0.784	2.524	0.124	0.190	0.103	0.156	0.137	0.446	1.026	0.095	0.091	0.068	0.427	0.528	-0.76	-0.35	2.351	0.38	0.364	1.115	0.892	0.956	0.776	0.156	0.172	0.019	0.683	0.142	0.708	2.734	0.049	0.313	-0.96
S0063	0.759	0.4	0.336	1.148	1.261	0.899	0.882	0.228	0.128	0.109	0.683	0.064	0.498	0.683	0.090	0.526	-0.29	2.117	0.129	0.202	0.087	0.144	0.131	0.460	1.009	0.124	0.102	0.064	0.430	0.504	-0.77	-0.32	2.538	0.428	0.36	1.264	0.816	0.956	0.763	0.18	0.2	0.026	0.732	0.137	0.690	2.783	0.042	0.298	-0.98
S0063	0.759	0.381	0.329	1.201	1.339	0.895	0.857	0.212	0.168	0.172	0.683	0.073	0.486	0.683	0.085	0.536	0.481	2.940	0.122	0.188	0.110	0.131	0.132	0.481	1.027	0.077	0.088	0.073	0.433	0.495	-0.81	-0.36	2.222	0.42	0.364	1.212	0.750	0.953	0.756	0.148	0.164	0.034	0.683	0.145	0.722	2.783	0.048	0.355	-0.94
S0063	0.759	0.408	0.344	1.162	1.322	0.896	0.861	0.228	0.156	0.227	0.683	0.070	0.519	0.683	0.093	0.533	0.889	2.125	0.131	0.207	0.111	0.162	0.155	0.442	1.016	0.125	0.104	0.081	0.445	0.540	-0.72	-0.28	2.533	0.436	0.364	1.172	0.885	0.951	0.759	0.156	0.188	0.026	0.683	0.143	0.658	2.783	0.052	0.338	-1.20
S0063	0.759	0.372	0.344	0.974	1.232	0.902	0.863	0.208	0.184	0.050	0.683	0.058	0.443	0.683	0.096	0.571	-0.34	2.071	0.120	0.188	0.110	0.150	0.129	0.453	1.019	0.093	0.084	0.074	0.412	0.472	-0.78	-0.36	2.321	0.388	0.332	1.247	0.871	0.952	0.769	0.152	0.152	0.059	0.683	0.144	0.733	2.734	0.042	0.318	-0.92
S0063	0.759	0.388	0.348	1.033	1.378	0.905	0.855	0.208	0.156	0.099	0.683	0.057	0.528	0.683	0.095	0.529	0.127	1.981	0.122	0.205	0.096	0.161	0.125	0.439	1.014	0.120	0.097	0.076	0.441	0.459	-0.75	-0.27	2.568	0.4	0.34	1.187	0.795	0.954	0.781	0.172	0.18	-0.01	0.683	0.139	0.714	2.734	0.046	0.290	-1.08
S0063	0.759	0.396	0.332	0.911	1.306	0.917	0.850	0.184	0.164	0.055	0.732	0.060	0.460	0.683	0.085	0.505	-0.60	2.387	0.116	0.192	0.107	0.146	0.132	0.468	1.021	0.095	0.081	0.071	0.409	0.422	-0.84	-0.36	2.311	0.428	0.368	1.209	0.766	0.953	0.759	0.136	0.16	0.030	0.683	0.146	0.730	2.832	0.041	0.318	-0.92
S0063	0.759	0.396	0.344	1.248	1.297	0.903	0.876	0.224	0.172	0.009	1.416	0.042	0.428	0.683	0.096	0.565	0.410	1.273	0.122	0.201	0.080	0.180	0.149	0.468	1.015	0.120	0.085	0.072	0.415	0.538	-0.81	-0.27	2.440	0.42	0.316	1.209	0.811	0.945	0.744	0.184	0.184	0.005	0.683	0.126	0.689	2.783	0.031	0.306	-1.17
S0063	0.759	0.46	0.284	1.269	1.391	0.869	0.856	0.22	0.184	0.225	0.732	0.073	0.613	0.683	0.083	0.500	0.336	4.358	0.143	0.198	0.131	0.141	0.133	0.498	1.025	0.080	0.117	0.070	0.417	0.533	-0.70	-0.36	2.368	0.38	0.328	1.208	0.797	0.947	0.764	0.156	0.164	-0.00	0.683	0.138	0.732	2.148	0.037	0.384	-0.93
S0063	0.759	0.409	0.309	1.295	1.434	0.895	0.874	0.248	0.172	0.144	0.683	0.056	0.456	0.732	0.081	0.497	0.130	2.803	0.132	0.208	0.084	0.132	0.115	0.493	1.021	0.131	0.110	0.071	0.447	0.506	-0.66	-0.33	2.622	0.372	0.372	1.234	0.734	0.957	0.784	0.164	0.176	-0.00	0.683	0.139	0.704	2.832	0.056	0.417	-1.17
S0063	0.759	0.4	0.352	1.102	1.337	0.907	0.852	0.172	0.196	0.107	0.732	0.060	0.464	0.683	0.081	0.500	0.187	3.332	0.118	0.189	0.096	0.123	0.157	0.516	1.023	0.083	0.083	0.072	0.424	0.462	-0.81	-0.43	2.214	0.396	0.352	1.219	0.771	0.957	0.765	0.108	0.132	0.030	0.683	0.146	0.703	2.783	0.047	0.387	-0.73
S0063	0.759	0.384	0.324	1.011	1.422	0.910	0.873	0.228	0.156	0.033	0.683	0.043	0.363	0.683	0.091	0.538	-0.32	2.019	0.112	0.202	0.092	0.157	0.150	0.483	1.015	0.128	0.086	0.069	0.438	0.399	-0.85	-0.27	2.417	0.392	0.34	1.235	0.724	0.954	0.769	0.156	0.188	-0.01	0.683	0.138	0.679	2.783	0.051	0.323	-1.09
S0063	0.759	0.396	0.316	1.139	1.238	0.891	0.875	0.192	0.16	0.166	0.683	0.078	0.508	0.683	0.092	0.558	0.056	2.604	0.124	0.188	0.118	0.155	0.125	0.484	1.021	0.083	0.094	0.064	0.417	0.534	-0.75	-0.39	2.321	0.388	0.332	1.156	0.897	0.957	0.783	0.124	0.144	-0.01	0.683	0.159	0.756	2.734	0.043	0.379	-0.90
S0063	0.759	0.388	0.332	1.094	1.336	0.903	0.866	0.232	0.132	0.208	0.683	0.053	0.477	0.683	0.099	0.558	0.426	3.137	0.115	0.195	0.076	0.170	0.119	0.444	1.015	0.106	0.085	0.065	0.443	0.480	-0.81	-0.41	2.388	0.342	0.346	1.170	0.708	0.963	0.779	0.151	0.187	-0.08	0.683	0.151	0.715	2.734	0.045	0.355	-0.91
S0063	0.759	0.456	0.292	1.189	1.316	0.893	0.860	0.224	0.156	0.144	0.683	0.068	0.541	0.683	0.095	0.544	0.709	2.799	0.134	0.200	0.119	0.166	0.164	0.490	1.018	0.099	0.108	0.064	0.423	0.545	-0.73	-0.32	2.463	0.396	0.364	1.149	0.822	0.957	0.725	0.128	0.232	0.051	0.683	0.143	0.729	2.734	0.025	0.257	-0.76
S0063	0.759	0.373	0.353	0.975	1.134	0.915	0.887	0.212	0.132	0.005	0.683	0.046	0.322	0.683	0.098	0.600	-0.08	2.348	0.103	0.175	0.091	0.153	0.128	0.471	1.024	0.096	0.075	0.063	0.425	0.529	-0.92	-0.51	2.179	0.364	0.34	1.123	0.753	0.962	0.790	0.136	0.172	-0.04	0.683	0.152	0.713	2.734	0.057	0.373	-1.06
S0063	0.759	0.408	0.316	1.432	1.480	0.882	0.878	0.236	0.132	0.164	0.732	0.071	0.585	0.732	0.085	0.519	1.952	2.887	0.134	0.204	0.126	0.141	0.156	0.485	1.013	0.118	0.109	0.068	0.408	0.549	-0.70	-0.32	2.497	0.38	0.384	1.191	0.721	0.956	0.735	0.14	0.232	0.046	0.732	0.140	0.651	2.832	0.040	0.306	-0.75
S0063	0.759	0.4	0.308	1.392	1.142	0.897	0.887	0.268	0.124	0.175	1.367	0.051	0.505	0.683	0.100	0.601	1.604	2.442	0.127	0.177	0.090	0.153	0.119	0.436	1.022	0.096	0.096	0.057	0.405	0.710	-0.75	-0.43	2.316	0.388	0.376	1.115	0.861	0.961	0.773	0.148	0.2	0.060	0.683	0.141	0.703	2.734	0.034	0.319	-1.05
S0063	0.759	0.428	0.32	1.222	1.234	0.896	0.905	0.204	0.092	0.061	0.683	0.050	0.424	0.683	0.108	0.601	0.576	1.189	0.124	0.200	0.083	0.192	0.150	0.439	1.014	0.100	0.102	0.062	0.440	0.555	-0.76	-0.29	2.510	0.384	0.348	1.077	0.800	0.955	0.782	0.172	0.164	-0.01	0.683	0.142	0.724	2.685	0.033	0.304	-0.95
S0063	0.759	0.396	0.328	1.089	1.203	0.912	0.917	0.156	0.096	0.117	1.318	0.053	0.478	0.683	0.126	0.680	0.248	1.778	0.117	0.183	0.100	0.214	0.132	0.418	1.022	0.082	0.080	0.053	0.401	0.557	-0.83	-0.44	2.311	0.4	0.372	1.078	0.727	0.959	0.785	0.156	0.176	0.032	0.683	0.145	0.747	2.636	0.038	0.335	-0.76
S0063	0.759	0.388	0.332	1.408	1.512	0.881	0.855	0.192	0.116	0.284	0.683	0.083	0.637	0.683	0.087	0.491	1.552	4.409	0.147	0.210	0.114	0.143	0.146	0.463	1.015	0.103	0.109	0.070	0.408	0.580	-0.62	-0.33	2.606	0.392	0.348	1.277	0.728	0.968	0.786	0.152	0.172	-0.08	0.683	0.149	0.698	2.734	0.039	0.361	-0.93
S0063	0.759	0.413	0.333	1.719	1.436	0.870	0.866	0.160	0.084	0.179	0.634	0.065	0.563	0.634	0.110	0.587	4.550	1.139	0.164	0.220	0.114	0.236	0.263	0.462	1.018	0.085	0.110	0.072	0.397	0.732	-0.68	-0.18	2.558	0.432	0.296	1.365	1.098	0.931	0.803	0.2	0.156	0.194	0.634	0.108	0.591	0.634	0.027	0.191	2.515
S0063	0.759	0.412	0.328	1.897	1.150	0.872	0.922	0.192	0.076	0.087	1.220	0.079	0.633	0.585	0.157	0.782	5.078	-0.12	0.179	0.199	0.129	0.351	0.252	0.316	1.015	0.070	0.106	0.055	0.316	0.987	-0.69	-0.33	2.459	0.432	0.336	1.185	0.870	0.927	0.816	0.144	0.22	0.223	0.585	0.113	0.631	0.585	0.036	0.233	1.332
S0063	0.759	0.392	0.316	1.533	1.144	0.885	0.914	0.18	0.08	0.089	1.269	0.075	0.554	0.634	0.127	0.711	2.569	0.044	0.155	0.201	0.111	0.259	0.189	0.360	1.014	0.084	0.102	0.055	0.333	0.826	-0.69	-0.33	2.583	0.48	0.32	1.158	0.773	0.932	0.786	0.192	0.2	0.209	0.634	0.117	0.570	0.634	0.033	0.181	0.097
S0063	0.759	0.408	0.34	1.233	1.268	0.897	0.916	0.2	0.088	0.076	1.318	0.072	0.509	0.634	0.135	0.729	1.822	0.498	0.123	0.199	0.125	0.266	0.146	0.370	1.014	0.082	0.090	0.056	0.365	0.600	-0.84	-0.30	2.305	0.432	0.348	1.136	0.896	0.946	0.780	0.192	0.172	0.144	0.634	0.136	0.677	2.587	0.034	0.266	0.045
S0063	0.759	0.384	0.324	1.595	1.276	0.897	0.898	0.212	0.092	0.039	1.269	0.051	0.525	0.634	0.118	0.629	4.302	1.053	0.135	0.196	0.084	0.222	0.155	0.404	1.026	0.080	0.083	0.060	0.403	0.687	-0.79	-0.33	2.395	0.38	0.34	1.194	0.882	0.950	0.767	0.172	0.208	0.045	0.683	0.128	0.694	2.587	0.031	0.220	-1.03
S0063	0.759	0.372	0.316	1.288	1.129	0.898	0.918	0.2	0.072	0.121	1.220	0.056	0.508	0.634	0.140	0.752	1.273	-0.17	0.130	0.202	0.100	0.299	0.172	0.342	1.012	0.098	0.087	0.057	0.376	0.645	-0.77	-0.26	2.457	0.408	0.324	1.060	0.796	0.943	0.798	0.192	0.184	-0.02	0.634	0.112	0.642	0.585	0.047	0.285	-0.71
S0063	0.759	0.392	0.303	0.824	0.989	0.918	0.926	0.264	0.068	-0.22	0.488	0.050	0.330	0.390	0.085	0.549	0.313	0.356	0.135	0.207	0.145	0.224	0.258	0.670	1.005	0.149	0.102	0.049	0.380	0.657	-0.67	-0.22	1.085	0.372	0.352	1.171	0.678	0.947	0.811	0.186	0.166	0.039	0.781	0.088	0.569	2.539	0.036	0.249	-0.73
S0063	0.983	0.452	0.344	2.188	1.767	0.862	0.835	0.256	0.176	0.275	0.781	0.082	0.639	1.513	0.046	0.432	3.620	4.374	0.212	0.261	0.153	0.088	0.191	0.566	1.028	0.092	0.174	0.102	0.424	0.854	-0.33	-0.12	3.202	0.392	0.34	1.634	0.715	0.961	0.741	0.168	0.176	-0.10	0.781	0.124	0.729	2.343	0.050	0.403	1.172
S0063	0.983	0.432	0.328	2.095	1.859	0.850	0.828	0.288	0.192	0.281	0.830	0.080	0.695	0.781	0.044	0.347	4.838	5.547	0.207	0.259	0.142	0.075	0.189	0.529	1.032	0.103	0.169	0.096	0.425	0.710	-0.43	-0.18	3.126	0.390	0.326	1.683	0.738	0.947	0.747	0.151	0.147	-0.05	0.781	0.133	0.582	2.343	0.065	0.409	-0.99
S0063	0.983	0.416	0.344	1.439	1.533	0.878	0.837	0.24	0.2	0.331	0.781	0.081	0.577	0.781	0.042	0.334	0.138	4.674	0.170	0.251	0.139	0.071	0.143	0.531	1.032	0.083	0.148	0.090	0.435	0.545	-0.54	-0.34	2.965	0.392	0.344	1.459	0.622	0.949	0.739	0.184	0.156	-0.03	0.781	0.135	0.600	2.343	0.049	0.370	-1.25
S0063	0.983	0.436	0.344	2.122	1.775	0.864	0.832	0.216	0.208	0.287	0.830	0.069	0.663	1.611	0.044	0.414	3.574	5.256	0.203	0.257	0.104	0.072	0.150	0.526	1.032	0.103	0.165	0.094	0.414	0.757	-0.41	-0.20	3.115	0.396	0.34	1.706	0.786	0.947	0.737	0.128	0.172	-0.05	0.830	0.131	0.596	2.441	0.043	0.396	-0.77
S0063	0.983	0.441	0.317	1.544	1.572	0.888	0.849	0.257	0.196	0.105	0.781	0.065	0.446	1.611	0.051	0.480	0.373	3.062	0.160	0.240	0.088	0.100	0.144	0.511	1.032	0.101	0.138	0.090	0.452	0.581	-0.51	-0.22	2.945	0.384	0.364	1.526	0.815	0.948	0.733	0.16	0.172	-0.01	0.830	0.134	0.616	2.392	0.051	0.405	-1.14
S0063	0.983	0.432	0.324	1.177	1.498	0.899	0.846	0.204	0.212	0.058	0.781	0.049	0.400	1.611	0.055	0.484	-0.67	2.689	0.143	0.239	0.069	0.116	0.124	0.508	1.031	0.094	0.119	0.091	0.451	0.433	-0.65	-0.19	2.845	0.392	0.364	1.450	0.750	0.949	0.758	0.168	0.168	0.023	0.781	0.139	0.648	2.392	0.045	0.381	-1.14
S0063	0.983	0.408	0.36	1.455	1.438	0.880	0.842	0.22	0.236	0.138	0.781	0.062	0.498	0.781	0.050	0.393	0.848	2.662	0.157	0.231	0.092	0.084	0.125	0.526	1.028	0.106	0.126	0.095	0.417	0.638	-0.56	-0.24	2.884	0.42	0.348	1.636	0.777	0.950	0.755	0.176	0.176	-0.00	0.781	0.139	0.633	2.392	0.054	0.407	-1.06
S0063	0.983	0.42	0.34	1.504	1.518	0.891	0.846	0.216	0.208	0.112	0.781	0.066	0.454	0.781	0.050	0.400	0.050	2.605	0.151	0.239	0.108	0.099	0.118	0.520	1.033	0.102	0.121	0.090	0.441	0.558	-0.56	-0.19	2.943	0.404	0.352	1.512	0.758	0.949	0.769	0.172	0.164	-0.03	0.781	0.139	0.640	2.392	0.060	0.442	-1.13
S0063	0.983	0.452	0.316	1.175	1.457	0.880	0.821	0.244	0.2	0.162	0.781	0.060	0.385	1.562	0.052	0.460	-0.53	3.662	0.139	0.227	0.080	0.116	0.120	0.502	1.026	0.093	0.122	0.088	0.459	0.440	-0.67	-0.26	2.749	0.4	0.348	1.372	0.869	0.955	0.756	0.168	0.164	-0.02	0.781	0.147	0.665	2.343	0.049	0.402	-1.20
S0063	0.983	0.428	0.332	1.382	1.488	0.874	0.807	0.268	0.216	0.171	0.781	0.067	0.431	1.562	0.043	0.445	0.059	3.880	0.148	0.223	0.091	0.104	0.123	0.540	1.026	0.094	0.134	0.092	0.458	0.540	-0.56	-0.26	2.821	0.44	0.356	1.500	0.803	0.946	0.745	0.168	0.172	0.025	0.781	0.143	0.626	2.343	0.047	0.391	-0.86
S0063	0.983	0.432	0.32	1.559	1.586	0.883	0.826	0.244	0.22	0.228	0.781	0.072	0.521	0.781	0.044	0.352	0.392	3.240	0.159	0.248	0.122	0.097	0.114	0.534	1.036	0.096	0.133	0.099	0.418	0.578	-0.53	-0.17	3.004	0.376	0.376	1.501	0.779	0.954	0.748	0.156	0.156	-0.02	0.781	0.145	0.661	2.343	0.063	0.392	-1.07
S0063	0.983	0.449	0.341	1.185	1.586	0.895	0.845	0.265	0.160	0.244	0.781	0.067	0.469	1.562	0.053	0.475	-0.48	3.943	0.142	0.236	0.101	0.104	0.141	0.515	1.035	0.094	0.119	0.090	0.458	0.429	-0.67	-0.24	2.787	0.384	0.36	1.467	0.827	0.942	0.737	0.152	0.18	-0.09	0.781	0.151	0.669	2.343	0.059	0.400	-1.16
S0063	0.983	0.428	0.34	1.513	1.499	0.883	0.841	0.236	0.192	0.237	0.781	0.061	0.552	0.781	0.054	0.401	0.707	3.304	0.158	0.240	0.095	0.096	0.162	0.524	1.026	0.087	0.126	0.099	0.450	0.559	-0.59	-0.18	2.837	0.376	0.348	1.290	0.587	0.949	0.706	0.156	0.172	-0.01	0.781	0.141	0.646	2.343	0.052	0.323	-1.18
S0063	0.983	0.428	0.336	1.592	1.717	0.870	0.827	0.248	0.192	0.202	0.781	0.085	0.587	0.781	0.046	0.354	0.955	3.185	0.172	0.255	0.137	0.093	0.156	0.531	1.022	0.101	0.147	0.104	0.445	0.583	-0.51	-0.13	3.052	0.372	0.34	1.482	0.761	0.945	0.734	0.168	0.164	-0.03	0.781	0.141	0.632	2.343	0.053	0.375	-1.07
S0063	0.983	0.46	0.308	1.516	1.492	0.896	0.843	0.2	0.176	0.246	0.781	0.065	0.512	0.781	0.044	0.352	0.064	3.827	0.155	0.244	0.120	0.073	0.136	0.528	1.029	0.086	0.120	0.088	0.476	0.569	-0.58	-0.26	2.918	0.396	0.324	1.415	0.900	0.945	0.734	0.164	0.168	-0.06	0.781	0.141	0.637	2.392	0.050	0.395	-1.22
S0063	0.983	0.456	0.348	1.522	1.638	0.874	0.828	0.252	0.208	0.064	0.781	0.051	0.431	1.562	0.052	0.469	0.137	3.152	0.162	0.247	0.064	0.103	0.141	0.506	1.026	0.109	0.146	0.110	0.488	0.504	-0.50	-0.14	3.019	0.424	0.348	1.502	0.781	0.949	0.745	0.168	0.18	0.000	0.781	0.145	0.650	2.343	0.042	0.353	-1.08
S0063	0.983	0.428	0.328	1.545	1.648	0.879	0.834	0.272	0.208	0.191	0.830	0.066	0.488	1.562	0.053	0.479	0.631	4.032	0.170	0.250	0.091	0.096	0.124	0.523	1.031	0.112	0.149	0.105	0.497	0.545	-0.47	-0.19	3.114	0.436	0.344	1.566	0.842	0.942	0.719	0.176	0.204	-0.01	0.781	0.132	0.588	2.343	0.034	0.319	-0.91
S0063	0.983	0.445	0.341	1.281	1.432	0.895	0.834	0.257	0.204	0.091	0.781	0.056	0.389	1.611	0.050	0.476	-0.32	2.709	0.146	0.235	0.085	0.095	0.122	0.529	1.030	0.110	0.124	0.099	0.456	0.500	-0.59	-0.20	2.913	0.376	0.34	1.648	0.799	0.960	0.771	0.16	0.164	-0.03	0.830	0.142	0.658	2.392	0.058	0.448	-0.92
S0063	0.983	0.432	0.324	1.739	1.584	0.873	0.823	0.232	0.224	0.148	0.781	0.068	0.508	0.781	0.043	0.328	0.904	2.762	0.166	0.249	0.112	0.099	0.127	0.538	1.033	0.103	0.144	0.101	0.442	0.613	-0.47	-0.17	3.083	0.34	0.332	1.560	0.769	0.953	0.743	0.168	0.168	-0.03	0.781	0.136	0.601	2.343	0.052	0.386	-1.05
S0063	0.983	0.448	0.332	1.401	1.342	0.885	0.860	0.248	0.208	0.101	0.781	0.050	0.422	0.781	0.064	0.462	-0.01	2.609	0.152	0.228	0.070	0.093	0.136	0.505	1.029	0.109	0.128	0.086	0.478	0.574	-0.58	-0.25	2.820	0.4	0.388	1.445	0.761	0.953	0.724	0.168	0.184	0.042	0.781	0.138	0.645	2.343	0.048	0.371	-1.06
S0063	0.983	0.432	0.344	1.381	1.508	0.896	0.836	0.22	0.196	0.224	0.781	0.065	0.470	1.562	0.053	0.455	-0.01	3.934	0.143	0.235	0.100	0.109	0.111	0.499	1.027	0.094	0.111	0.092	0.493	0.490	-0.61	-0.23	2.839	0.38	0.356	1.407	0.790	0.957	0.734	0.144	0.14	-0.08	0.781	0.153	0.683	2.343	0.060	0.375	-1.18
S0063	0.983	0.444	0.332	1.401	1.507	0.883	0.820	0.248	0.232	0.193	0.781	0.064	0.500	0.732	0.050	0.399	0.166	4.451	0.151	0.217	0.095	0.083	0.144	0.584	1.029	0.078	0.128	0.094	0.484	0.532	-0.56	-0.28	2.739	0.378	0.358	1.415	0.707	0.949	0.735	0.159	0.179	0.036	0.781	0.146	0.669	2.294	0.044	0.361	-1.07
S0063	0.983	0.436	0.348	2.015	1.783	0.841	0.817	0.288	0.2	0.224	1.611	0.067	0.654	0.781	0.044	0.364	1.635	5.040	0.206	0.253	0.100	0.080	0.141	0.545	1.037	0.102	0.190	0.106	0.479	0.661	-0.34	-0.22	3.213	0.428	0.352	1.708	1.059	0.945	0.752	0.16	0.208	0.022	0.781	0.133	0.636	2.392	0.034	0.368	-0.80
S0063	0.983	0.433	0.361	1.302	1.518	0.886	0.822	0.248	0.232	0.180	0.781	0.056	0.457	0.781	0.043	0.339	-0.64	3.580	0.152	0.250	0.086	0.091	0.122	0.518	1.032	0.103	0.123	0.108	0.444	0.464	-0.61	-0.19	2.876	0.392	0.368	1.481	0.785	0.942	0.727	0.172	0.168	-0.00	0.781	0.131	0.624	2.392	0.050	0.371	-1.12
S0063	0.983	0.444	0.348	1.759	1.706	0.849	0.814	0.26	0.232	0.323	0.732	0.072	0.623	0.781	0.046	0.334	3.024	4.389	0.184	0.247	0.124	0.078	0.157	0.520	1.034	0.106	0.154	0.104	0.408	0.662	-0.48	-0.22	2.998	0.464	0.348	1.604	0.759	0.943	0.746	0.152	0.14	-0.00	0.781	0.139	0.619	2.343	0.054	0.376	-1.08
S0063	0.983	0.452	0.34	2.014	1.690	0.856	0.824	0.208	0.192	0.281	0.781	0.092	0.713	0.781	0.047	0.340	2.842	4.802	0.206	0.250	0.138	0.076	0.171	0.547	1.033	0.093	0.167	0.096	0.444	0.733	-0.36	-0.22	3.096	0.38	0.36	1.497	0.897	0.941	0.746	0.16	0.164	0.031	0.781	0.131	0.604	2.343	0.049	0.357	-1.12
S0063	0.983	0.448	0.34	2.362	1.854	0.865	0.813	0.236	0.192	0.381	0.830	0.081	0.713	0.781	0.046	0.346	8.670	5.482	0.212	0.243	0.126	0.062	0.198	0.544	1.030	0.087	0.150	0.097	0.442	0.885	-0.42	-0.19	2.958	0.376	0.36	1.645	0.801	0.943	0.753	0.144	0.148	-0.04	0.781	0.147	0.630	2.343	0.059	0.439	-1.05
S0063	0.983	0.44	0.352	1.371	1.585	0.897	0.848	0.244	0.22	0.197	0.781	0.070	0.475	0.781	0.056	0.446	-0.19	3.094	0.148	0.237	0.108	0.094	0.121	0.506	1.021	0.102	0.122	0.098	0.465	0.471	-0.59	-0.20	2.922	0.404	0.356	1.503	0.765	0.949	0.722	0.164	0.188	-0.01	0.781	0.145	0.656	2.294	0.041	0.349	-1.05
S0063	0.983	0.432	0.336	1.432	1.405	0.878	0.842	0.256	0.232	0.234	0.781	0.065	0.476	1.562	0.062	0.509	0.309	3.002	0.158	0.232	0.083	0.103	0.122	0.503	1.032	0.091	0.138	0.099	0.475	0.597	-0.55	-0.23	2.922	0.436	0.352	1.550	0.787	0.954	0.739	0.144	0.236	-0.04	0.781	0.155	0.690	2.392	0.041	0.380	-0.97
S0063	0.983	0.424	0.332	1.572	1.559	0.881	0.857	0.232	0.168	0.203	0.732	0.061	0.520	0.781	0.057	0.442	0.387	3.516	0.169	0.235	0.102	0.074	0.142	0.553	1.031	0.091	0.148	0.085	0.473	0.590	-0.47	-0.20	2.991	0.388	0.32	1.379	0.931	0.950	0.678	0.168	0.216	0.050	0.781	0.117	0.617	2.294	0.025	0.244	-1.06
S0063	0.983	0.397	0.345	1.668	1.489	0.873	0.848	0.228	0.212	0.241	1.513	0.062	0.562	0.732	0.064	0.460	1.445	4.035	0.164	0.214	0.099	0.107	0.137	0.557	1.025	0.082	0.142	0.089	0.462	0.628	-0.52	-0.25	2.798	0.388	0.34	1.459	1.063	0.946	0.717	0.164	0.212	0.082	0.732	0.124	0.629	2.978	0.027	0.258	-0.97
S0063	0.983	0.428	0.328	2.042	1.617	0.849	0.823	0.212	0.208	0.187	0.781	0.085	0.671	0.732	0.059	0.408	1.656	3.510	0.207	0.254	0.117	0.075	0.179	0.546	1.039	0.094	0.174	0.109	0.434	0.740	-0.32	-0.14	3.256	0.408	0.348	1.435	0.948	0.926	0.747	0.196	0.184	0.038	0.732	0.110	0.589	2.929	0.031	0.281	-1.05
S0063	0.983	0.448	0.328	2.128	1.709	0.822	0.840	0.268	0.184	0.216	0.732	0.081	0.732	0.732	0.052	0.386	2.835	4.884	0.239	0.242	0.102	0.079	0.150	0.566	1.028	0.094	0.217	0.098	0.448	0.840	-0.28	-0.25	3.316	0.428	0.36	1.480	1.073	0.940	0.740	0.196	0.224	0.043	0.732	0.121	0.579	2.978	0.030	0.249	-1.11
S0063	0.983	0.432	0.316	1.668	1.361	0.887	0.850	0.232	0.176	0.131	0.732	0.086	0.601	0.781	0.054	0.359	0.948	2.883	0.169	0.232	0.120	0.078	0.143	0.552	1.031	0.091	0.147	0.089	0.467	0.707	-0.44	-0.25	3.062	0.388	0.352	1.403	0.892	0.945	0.755	0.192	0.188	-0.00	0.781	0.115	0.561	2.294	0.036	0.319	-1.08
S0063	0.983	0.4	0.328	1.824	1.455	0.862	0.837	0.232	0.204	0.266	0.732	0.096	0.694	0.732	0.053	0.397	1.372	4.620	0.196	0.220	0.126	0.101	0.128	0.583	1.029	0.077	0.160	0.091	0.449	0.757	-0.40	-0.29	3.121	0.384	0.344	1.548	0.894	0.938	0.735	0.2	0.204	0.049	0.781	0.120	0.578	2.978	0.039	0.300	-1.06
S0063	0.983	0.4	0.328	1.771	1.607	0.878	0.844	0.22	0.184	0.144	0.781	0.087	0.629	0.732	0.063	0.399	1.818	3.359	0.177	0.241	0.108	0.092	0.154	0.563	1.040	0.093	0.142	0.096	0.467	0.642	-0.44	-0.20	3.046	0.428	0.36	1.363	0.996	0.925	0.725	0.208	0.24	0.074	0.732	0.104	0.567	2.978	0.032	0.254	-1.09
S0063	0.983	0.429	0.293	1.818	1.578	0.880	0.859	0.224	0.184	0.235	0.781	0.075	0.602	0.781	0.063	0.440	2.804	3.536	0.179	0.241	0.116	0.088	0.174	0.533	1.017	0.089	0.145	0.086	0.446	0.691	-0.51	-0.21	3.022	0.428	0.364	1.455	1.088	0.937	0.764	0.18	0.172	0.053	0.732	0.136	0.597	2.294	0.031	0.320	-0.86
S0063	0.983	0.452	0.3	1.999	1.333	0.866	0.883	0.212	0.176	0.052	0.732	0.083	0.630	0.732	0.091	0.568	2.614	1.247	0.195	0.217	0.090	0.151	0.157	0.472	1.031	0.115	0.162	0.079	0.451	0.869	-0.41	-0.20	3.202	0.428	0.332	1.327	0.959	0.940	0.777	0.2	0.184	0.068	0.732	0.106	0.593	2.880	0.040	0.256	-1.20
S0063	0.983	0.472	0.348	2.335	1.866	0.825	0.788	0.208	0.208	0.220	0.781	0.090	0.674	0.781	0.037	0.297	3.897	7.059	0.245	0.240	0.145	0.060	0.212	0.583	1.030	0.076	0.202	0.105	0.436	0.844	-0.23	-0.24	3.203	0.444	0.344	1.812	0.770	0.940	0.754	0.184	0.188	-0.01	0.781	0.141	0.632	2.294	0.031	0.346	-1.00
S0063	0.983	0.456	0.308	1.586	1.350	0.884	0.854	0.256	0.192	0.049	0.732	0.068	0.540	0.732	0.067	0.462	0.856	1.660	0.167	0.239	0.086	0.092	0.140	0.501	1.041	0.090	0.150	0.096	0.485	0.677	-0.47	-0.17	3.102	0.412	0.328	1.353	0.831	0.927	0.745	0.216	0.16	0.036	0.732	0.112	0.593	2.978	0.038	0.290	-1.07
S0063	0.983	0.456	0.332	1.774	1.508	0.857	0.842	0.256	0.176	0.116	0.732	0.096	0.676	0.732	0.064	0.432	1.195	2.651	0.203	0.235	0.135	0.085	0.151	0.524	1.017	0.107	0.186	0.094	0.434	0.674	-0.38	-0.20	3.293	0.368	0.336	1.326	1.002	0.926	0.763	0.204	0.216	0.013	0.732	0.123	0.545	2.978	0.039	0.277	-1.20
S0063	0.983	0.424	0.316	1.854	1.637	0.872	0.824	0.232	0.216	0.257	0.732	0.113	0.686	0.732	0.047	0.347	1.553	4.351	0.209	0.247	0.192	0.066	0.151	0.534	1.034	0.108	0.177	0.101	0.474	0.701	-0.29	-0.24	3.335	0.404	0.38	1.576	0.957	0.943	0.758	0.192	0.232	0.011	0.781	0.114	0.542	2.978	0.049	0.353	-1.09
S0063	0.983	0.433	0.345	2.080	1.446	0.862	0.782	0.184	0.212	0.053	0.683	0.076	0.645	0.732	0.052	0.384	3.195	1.386	0.204	0.230	0.103	0.090	0.184	0.560	1.038	0.097	0.158	0.115	0.440	0.926	-0.39	-0.11	3.205	0.416	0.348	1.551	1.015	0.939	0.766	0.2	0.216	0.116	0.732	0.118	0.608	2.880	0.045	0.247	-0.94
S0063	0.983	0.456	0.328	1.841	1.326	0.873	0.879	0.176	0.144	-0.05	1.318	0.077	0.672	0.634	0.108	0.622	1.873	0.018	0.204	0.224	0.116	0.229	0.226	0.429	1.012	0.116	0.146	0.080	0.393	0.804	-0.43	-0.15	3.172	0.442	0.330	1.389	0.956	0.904	0.831	0.191	0.195	0.110	0.683	0.081	0.521	2.636	0.036	0.217	0.568
S0063	0.983	0.416	0.352	1.838	1.133	0.877	0.892	0.184	0.136	-0.00	1.318	0.088	0.698	0.683	0.115	0.688	2.928	0.212	0.181	0.204	0.124	0.202	0.219	0.400	1.020	0.075	0.129	0.075	0.397	0.939	-0.55	-0.32	2.813	0.412	0.332	1.411	1.077	0.919	0.816	0.184	0.232	0.110	0.634	0.100	0.613	2.636	0.032	0.210	0.588
S0063	0.983	0.428	0.304	1.786	1.241	0.890	0.880	0.2	0.156	0.075	1.367	0.070	0.731	0.683	0.097	0.585	2.246	1.266	0.180	0.207	0.096	0.171	0.174	0.449	1.023	0.097	0.138	0.075	0.466	0.845	-0.53	-0.22	2.983	0.38	0.34	1.225	0.909	0.949	0.771	0.192	0.224	0.091	0.683	0.111	0.643	2.783	0.038	0.262	-0.95
S0063	0.983	0.444	0.36	1.710	1.481	0.896	0.877	0.16	0.14	0.168	0.732	0.090	0.696	0.732	0.083	0.513	1.909	2.607	0.183	0.223	0.138	0.118	0.181	0.477	1.025	0.088	0.139	0.085	0.442	0.701	-0.45	-0.22	2.959	0.4	0.344	1.319	0.929	0.923	0.709	0.184	0.26	0.067	0.683	0.118	0.614	2.832	0.021	0.169	-0.93
S0063	0.983	0.448	0.36	1.822	1.730	0.850	0.803	0.248	0.224	0.336	0.781	0.094	0.710	1.562	0.041	0.399	0.796	4.356	0.219	0.265	0.160	0.078	0.159	0.531	1.037	0.072	0.194	0.116	0.436	0.638	-0.30	-0.18	3.307	0.364	0.34	1.414	0.751	0.960	0.744	0.144	0.188	-0.03	0.781	0.150	0.643	2.343	0.062	0.420	-1.35
S0063	0.983	0.452	0.344	1.777	1.862	0.866	0.796	0.216	0.216	0.296	0.830	0.091	0.645	0.830	0.038	0.306	1.130	3.822	0.203	0.281	0.150	0.084	0.144	0.546	1.032	0.106	0.181	0.127	0.460	0.612	-0.34	-0.08	3.391	0.412	0.36	1.634	0.758	0.946	0.719	0.176	0.22	0.047	0.781	0.130	0.566	2.392	0.034	0.352	-1.08
S0063	0.983	0.441	0.353	1.787	1.719	0.876	0.801	0.224	0.232	0.178	0.781	0.091	0.575	1.562	0.041	0.416	0.921	3.010	0.187	0.268	0.135	0.084	0.133	0.530	1.031	0.106	0.165	0.119	0.464	0.631	-0.37	-0.09	3.291	0.388	0.352	1.553	0.713	0.952	0.730	0.184	0.176	0.016	0.781	0.140	0.622	2.343	0.032	0.371	-1.23
S0063	0.983	0.472	0.304	1.652	1.818	0.856	0.830	0.264	0.176	0.296	0.781	0.087	0.567	0.781	0.050	0.356	0.702	4.899	0.188	0.264	0.141	0.087	0.146	0.527	1.031	0.099	0.172	0.099	0.452	0.584	-0.38	-0.18	3.212	0.42	0.34	1.500	0.700	0.952	0.736	0.168	0.164	0.002	0.781	0.135	0.604	2.343	0.038	0.370	-1.24
S0063	0.983	0.44	0.336	1.889	1.805	0.879	0.808	0.216	0.224	0.317	0.781	0.080	0.619	0.781	0.048	0.347	1.405	4.176	0.189	0.274	0.124	0.095	0.133	0.533	1.026	0.113	0.151	0.113	0.463	0.625	-0.41	-0.11	3.238	0.464	0.344	1.573	0.835	0.945	0.698	0.176	0.212	0.016	0.781	0.134	0.613	2.392	0.032	0.314	-1.08
S0063	0.983	0.468	0.316	1.882	1.550	0.854	0.827	0.224	0.228	0.146	0.781	0.073	0.546	1.513	0.046	0.499	1.134	3.217	0.185	0.229	0.087	0.089	0.137	0.563	1.032	0.089	0.161	0.098	0.440	0.685	-0.44	-0.20	3.043	0.452	0.36	1.460	0.859	0.939	0.717	0.156	0.192	0.044	0.781	0.147	0.669	2.978	0.031	0.368	-1.08
S0063	0.983	0.428	0.348	1.920	1.874	0.859	0.805	0.232	0.184	0.276	0.781	0.097	0.647	0.781	0.043	0.334	0.503	4.759	0.211	0.275	0.170	0.085	0.151	0.526	1.041	0.103	0.188	0.117	0.448	0.597	-0.29	-0.13	3.425	0.48	0.328	1.621	0.868	0.927	0.724	0.184	0.2	0.047	0.781	0.134	0.604	2.294	0.030	0.324	-1.01
S0063	0.983	0.464	0.344	2.102	1.947	0.867	0.806	0.22	0.228	0.316	0.781	0.105	0.681	0.781	0.042	0.314	1.631	5.165	0.213	0.279	0.176	0.061	0.146	0.564	1.034	0.106	0.195	0.119	0.505	0.626	-0.29	-0.10	3.468	0.404	0.356	1.682	0.921	0.937	0.722	0.184	0.216	-0.01	0.781	0.122	0.600	2.343	0.031	0.316	-0.98
S0063	0.983	0.457	0.361	2.589	2.024	0.817	0.775	0.232	0.248	0.355	0.781	0.107	0.765	0.781	0.029	0.239	2.822	4.982	0.302	0.300	0.188	0.049	0.201	0.531	1.048	0.111	0.267	0.139	0.443	0.847	-0.07	-0.04	3.853	0.436	0.388	1.780	0.827	0.932	0.724	0.208	0.196	0.012	0.781	0.117	0.548	2.392	0.029	0.352	-0.84
S0063	0.983	0.444	0.336	1.844	1.751	0.844	0.822	0.22	0.184	0.300	0.781	0.103	0.730	0.781	0.047	0.326	0.856	4.773	0.215	0.272	0.162	0.058	0.149	0.569	1.020	0.094	0.191	0.108	0.453	0.603	-0.33	-0.16	3.294	0.364	0.356	1.567	0.917	0.937	0.718	0.192	0.188	0.016	0.732	0.130	0.581	2.294	0.031	0.337	-1.06
S0063	0.983	0.44	0.336	2.117	1.707	0.862	0.829	0.212	0.172	0.244	0.781	0.070	0.661	0.781	0.052	0.375	4.174	3.935	0.209	0.258	0.091	0.073	0.167	0.536	1.028	0.102	0.172	0.103	0.477	0.828	-0.35	-0.15	3.213	0.444	0.376	1.541	0.869	0.939	0.714	0.204	0.204	0.085	0.732	0.139	0.621	2.294	0.025	0.300	-1.02
S0063	0.983	0.428	0.328	1.608	1.829	0.880	0.820	0.216	0.208	0.207	0.781	0.065	0.497	0.781	0.045	0.332	0.071	4.796	0.170	0.269	0.102	0.087	0.151	0.544	1.032	0.102	0.149	0.106	0.447	0.475	-0.48	-0.17	3.125	0.388	0.336	1.589	0.980	0.948	0.745	0.192	0.18	0.049	0.781	0.125	0.571	2.343	0.031	0.318	-1.07
S0063	0.983	0.444	0.32	1.623	1.685	0.866	0.840	0.22	0.2	0.228	0.732	0.085	0.600	0.781	0.055	0.368	0.299	4.143	0.183	0.251	0.122	0.093	0.148	0.534	1.030	0.097	0.153	0.091	0.451	0.507	-0.47	-0.19	3.056	0.376	0.324	1.434	0.742	0.948	0.753	0.192	0.184	0.035	0.781	0.128	0.599	2.343	0.040	0.373	-1.23
S0063	0.983	0.42	0.332	1.684	1.619	0.870	0.825	0.216	0.18	0.167	0.781	0.057	0.485	0.732	0.057	0.450	1.421	3.642	0.170	0.233	0.092	0.098	0.166	0.528	1.024	0.086	0.141	0.090	0.472	0.599	-0.50	-0.20	2.924	0.396	0.336	1.460	0.823	0.947	0.718	0.188	0.172	0.047	0.781	0.136	0.660	2.978	0.034	0.315	-1.17
S0063	0.983	0.433	0.317	1.627	1.608	0.825	0.808	0.244	0.196	0.214	0.781	0.081	0.574	0.732	0.046	0.363	0.993	3.628	0.195	0.254	0.125	0.076	0.154	0.514	1.046	0.087	0.182	0.099	0.401	0.616	-0.42	-0.16	3.176	0.44	0.344	1.621	0.926	0.936	0.741	0.16	0.196	0.071	0.781	0.127	0.615	2.978	0.033	0.297	-1.15
S0063	0.983	0.464	0.344	1.671	1.696	0.893	0.827	0.208	0.192	0.140	0.781	0.062	0.580	0.781	0.053	0.368	2.060	3.112	0.179	0.260	0.084	0.084	0.165	0.550	1.027	0.100	0.140	0.110	0.477	0.606	-0.46	-0.12	3.114	0.424	0.376	1.398	0.807	0.935	0.663	0.176	0.188	0.106	0.781	0.130	0.597	2.294	0.025	0.251	-1.21
S0063	0.983	0.44	0.336	1.556	1.565	0.878	0.860	0.256	0.184	0.117	0.781	0.062	0.457	0.781	0.058	0.437	0.301	3.013	0.172	0.255	0.077	0.106	0.155	0.522	1.019	0.110	0.152	0.099	0.472	0.628	-0.43	-0.13	3.147	0.444	0.376	1.566	0.864	0.940	0.701	0.188	0.196	0.071	0.781	0.124	0.605	2.978	0.029	0.283	-1.06
S0063	0.983	0.44	0.332	1.820	1.861	0.849	0.833	0.256	0.184	0.234	0.732	0.091	0.613	0.781	0.049	0.363	2.161	4.149	0.200	0.269	0.111	0.089	0.138	0.530	1.032	0.124	0.188	0.103	0.426	0.624	-0.36	-0.09	3.445	0.464	0.324	1.703	0.732	0.941	0.729	0.168	0.228	0.091	0.781	0.127	0.607	2.294	0.025	0.287	-0.94
S0063	0.983	0.452	0.344	1.579	1.698	0.904	0.845	0.188	0.156	0.157	0.732	0.052	0.426	0.732	0.060	0.400	0.485	4.169	0.160	0.257	0.072	0.090	0.139	0.544	1.023	0.122	0.127	0.099	0.498	0.515	-0.55	-0.20	3.089	0.468	0.356	1.565	1.047	0.942	0.677	0.18	0.216	0.138	0.781	0.131	0.614	2.343	0.026	0.283	-1.02
S0063	0.983	0.44	0.348	2.049	1.847	0.842	0.824	0.212	0.2	0.159	0.781	0.069	0.628	0.732	0.042	0.366	3.119	6.300	0.202	0.244	0.087	0.071	0.197	0.610	1.035	0.085	0.160	0.100	0.415	0.641	-0.43	-0.25	3.035	0.442	0.326	1.546	0.837	0.939	0.685	0.167	0.195	0.042	0.781	0.138	0.634	2.294	0.024	0.301	-1.15
S0063	0.983	0.449	0.329	1.828	1.772	0.861	0.847	0.240	0.188	0.101	1.513	0.070	0.587	0.781	0.060	0.405	0.778	3.661	0.190	0.265	0.091	0.098	0.176	0.517	1.029	0.111	0.175	0.104	0.460	0.583	-0.41	-0.14	3.245	0.424	0.34	1.435	0.813	0.935	0.690	0.204	0.184	0.132	0.781	0.109	0.577	2.246	0.024	0.206	-1.04
S0063	0.983	0.436	0.344	2.032	1.932	0.853	0.816	0.224	0.232	0.188	0.732	0.088	0.703	0.781	0.044	0.334	1.901	4.544	0.215	0.287	0.124	0.086	0.140	0.532	1.023	0.101	0.192	0.125	0.449	0.642	-0.30	-0.10	3.469	0.392	0.36	1.503	0.834	0.945	0.690	0.2	0.204	0.063	0.732	0.128	0.583	2.978	0.030	0.239	-1.18
S0063	0.983	0.468	0.32	1.757	1.630	0.853	0.865	0.236	0.192	0.212	0.732	0.081	0.550	0.732	0.060	0.417	0.946	4.697	0.182	0.254	0.099	0.076	0.143	0.534	1.029	0.112	0.167	0.089	0.482	0.620	-0.42	-0.26	3.085	0.404	0.344	1.371	0.763	0.950	0.705	0.192	0.18	0.052	0.781	0.122	0.599	2.978	0.041	0.281	-1.20
S0063	0.983	0.424	0.356	1.645	1.820	0.871	0.824	0.228	0.244	0.156	0.781	0.054	0.471	0.732	0.048	0.410	0.851	4.920	0.175	0.247	0.075	0.078	0.167	0.566	1.022	0.099	0.145	0.112	0.471	0.514	-0.44	-0.16	3.044	0.452	0.364	1.500	1.010	0.941	0.695	0.14	0.204	0.098	0.781	0.135	0.639	2.343	0.027	0.302	-1.15
S0063	0.983	0.448	0.328	1.696	1.723	0.869	0.844	0.208	0.18	0.052	1.513	0.072	0.607	0.732	0.056	0.380	1.509	2.454	0.183	0.271	0.114	0.086	0.169	0.538	1.044	0.086	0.157	0.106	0.444	0.578	-0.45	-0.05	3.168	0.392	0.364	1.378	1.014	0.931	0.670	0.168	0.228	0.107	0.732	0.116	0.594	2.978	0.032	0.198	-1.08
S0063	0.983	0.367	0.298	1.637	1.834	0.901	0.860	0.183	0.149	-0.24	0.976	0.054	0.491	0.488	0.061	0.453	1.296	0.818	0.210	0.265	0.124	0.094	0.371	0.763	1.006	0.165	0.149	0.093	0.344	0.803	-0.28	-0.08	1.132	0.413	0.379	1.439	0.715	0.946	0.856	0.195	0.114	-0.23	0.683	0.083	0.452	0.488	0.064	0.422	-0.93
S0063	1.251	0.522	0.297	2.915	2.441	0.821	0.770	0.265	0.224	0.416	0.878	0.086	0.724	1.757	0.042	0.300	5.487	6.180	0.305	0.327	0.129	0.077	0.198	0.495	1.075	0.077	0.287	0.138	0.475	0.879	-0.03	-0.01	4.135	0.488	0.356	2.141	1.075	0.923	0.720	0.164	0.208	-0.09	0.878	0.123	0.552	2.636	0.042	0.303	-0.73
S0063	1.251	0.54	0.352	2.162	1.979	0.793	0.817	0.3	0.224	0.281	0.878	0.108	0.703	1.757	0.060	0.446	0.740	4.406	0.314	0.326	0.141	0.095	0.140	0.463	1.064	0.130	0.367	0.148	0.541	0.742	0.020	-0.00	4.845	0.424	0.364	2.078	0.829	0.912	0.699	0.204	0.196	0.064	0.878	0.092	0.464	2.636	0.024	0.297	-0.29
S0063	1.251	0.564	0.348	1.979	1.864	0.828	0.771	0.296	0.268	-0.00	0.878	0.070	0.580	1.757	0.057	0.441	2.322	2.470	0.278	0.292	0.081	0.099	0.137	0.502	1.078	0.113	0.294	0.159	0.582	0.833	-0.02	0.048	4.522	0.44	0.368	1.830	1.003	0.920	0.750	0.188	0.156	0.038	0.878	0.092	0.447	2.636	0.037	0.344	0.038
S0063	1.251	0.54	0.324	1.803	1.774	0.844	0.820	0.268	0.252	0.109	0.878	0.080	0.577	1.708	0.062	0.481	1.675	3.583	0.266	0.290	0.103	0.113	0.142	0.496	1.070	0.119	0.286	0.137	0.550	0.821	-0.07	-0.02	4.455	0.404	0.368	1.722	0.863	0.928	0.754	0.192	0.152	0.014	0.878	0.098	0.474	2.587	0.056	0.427	-0.62
S0063	1.251	0.524	0.328	1.885	1.794	0.810	0.825	0.304	0.256	0.093	0.878	0.083	0.618	1.708	0.071	0.507	1.554	2.255	0.273	0.301	0.113	0.138	0.137	0.455	1.073	0.139	0.300	0.136	0.509	0.805	-0.04	0.067	4.616	0.452	0.34	1.789	0.994	0.926	0.752	0.172	0.156	0.060	0.878	0.103	0.489	2.587	0.035	0.368	-0.51
S0063	1.251	0.532	0.352	1.883	1.842	0.831	0.814	0.292	0.28	0.139	0.878	0.082	0.616	1.708	0.059	0.482	1.376	3.926	0.259	0.292	0.122	0.103	0.124	0.500	1.061	0.125	0.274	0.144	0.538	0.778	-0.10	-0.03	4.238	0.436	0.36	1.838	0.953	0.919	0.713	0.192	0.148	0.071	0.830	0.097	0.475	2.587	0.038	0.359	-0.21
S0063	1.251	0.526	0.353	1.685	1.826	0.833	0.803	0.257	0.257	0.155	0.878	0.068	0.527	1.708	0.057	0.467	1.179	4.059	0.255	0.289	0.089	0.101	0.119	0.513	1.085	0.136	0.283	0.152	0.508	0.783	-0.09	-0.01	4.323	0.456	0.352	1.918	1.184	0.922	0.728	0.172	0.144	0.099	0.878	0.085	0.444	2.587	0.038	0.376	-0.32
S0063	1.251	0.56	0.36	2.465	1.978	0.802	0.801	0.32	0.24	0.266	0.878	0.110	0.705	1.757	0.059	0.418	1.703	4.821	0.317	0.324	0.165	0.105	0.166	0.455	1.066	0.136	0.355	0.163	0.547	0.866	-0.01	-0.00	4.813	0.448	0.352	1.874	0.973	0.917	0.754	0.172	0.156	0.038	0.878	0.096	0.486	2.636	0.042	0.379	-0.45
S0063	1.251	0.524	0.352	2.080	1.800	0.801	0.818	0.268	0.236	0.117	0.878	0.088	0.638	1.708	0.067	0.487	1.497	4.503	0.288	0.285	0.120	0.124	0.139	0.489	1.065	0.115	0.316	0.140	0.492	0.840	-0.05	-0.05	4.373	0.46	0.36	1.923	0.992	0.927	0.760	0.176	0.14	0.020	0.830	0.112	0.502	2.587	0.046	0.439	-0.36
S0063	1.251	0.5	0.368	2.200	1.953	0.795	0.787	0.312	0.288	0.221	0.878	0.089	0.620	1.757	0.051	0.423	1.370	5.268	0.293	0.305	0.108	0.090	0.130	0.498	1.091	0.126	0.330	0.164	0.515	0.821	-0.05	-0.05	4.481	0.454	0.374	1.932	0.912	0.919	0.734	0.179	0.151	0.110	0.878	0.093	0.440	2.636	0.038	0.371	-0.37
S0063	1.251	0.544	0.36	1.782	1.683	0.837	0.835	0.304	0.236	0.154	0.878	0.071	0.531	1.708	0.066	0.495	1.447	3.116	0.248	0.306	0.106	0.120	0.130	0.446	1.051	0.143	0.278	0.133	0.524	0.836	-0.15	-0.05	4.381	0.412	0.348	1.825	1.008	0.915	0.731	0.2	0.144	0.028	0.878	0.085	0.446	2.539	0.045	0.407	-0.48
S0063	1.251	0.524	0.336	1.757	1.892	0.815	0.796	0.3	0.268	0.085	0.830	0.075	0.536	1.708	0.058	0.470	1.186	3.371	0.272	0.294	0.111	0.114	0.159	0.486	1.070	0.128	0.307	0.154	0.502	0.707	-0.06	0.023	4.494	0.456	0.34	1.773	0.887	0.922	0.730	0.172	0.16	0.077	0.830	0.100	0.486	2.539	0.036	0.418	-0.31
S0063	1.251	0.516	0.348	1.789	1.789	0.829	0.811	0.308	0.284	0.118	0.830	0.078	0.536	1.708	0.058	0.475	1.060	3.676	0.254	0.284	0.109	0.107	0.118	0.496	1.073	0.129	0.280	0.145	0.503	0.735	-0.13	-0.06	4.295	0.42	0.36	1.792	1.085	0.918	0.737	0.196	0.136	0.081	0.830	0.090	0.450	2.539	0.039	0.372	-0.35
S0063	1.251	0.550	0.353	1.893	1.869	0.802	0.808	0.277	0.277	0.263	0.830	0.085	0.605	1.708	0.052	0.430	1.023	5.508	0.270	0.298	0.126	0.078	0.115	0.509	1.078	0.125	0.307	0.144	0.484	0.696	-0.09	-0.08	4.346	0.424	0.352	1.855	0.816	0.919	0.709	0.176	0.124	0.070	0.878	0.092	0.448	2.539	0.041	0.367	-0.53
S0063	1.251	0.54	0.352	2.040	1.990	0.838	0.823	0.272	0.264	0.309	0.878	0.096	0.585	1.708	0.055	0.420	0.794	4.690	0.255	0.320	0.170	0.094	0.111	0.469	1.057	0.148	0.289	0.143	0.540	0.696	-0.06	-0.05	4.502	0.424	0.36	1.963	1.136	0.921	0.717	0.18	0.156	0.036	0.878	0.093	0.491	2.587	0.035	0.342	-0.38
S0063	1.251	0.54	0.372	1.888	1.773	0.801	0.799	0.296	0.264	0.162	0.878	0.084	0.577	1.708	0.056	0.454	0.815	3.529	0.267	0.299	0.113	0.108	0.123	0.499	1.060	0.126	0.319	0.160	0.486	0.761	-0.07	0.025	4.470	0.432	0.348	1.832	0.884	0.929	0.737	0.176	0.156	0.044	0.830	0.103	0.483	2.539	0.031	0.420	-0.26
S0063	1.251	0.552	0.348	1.745	1.970	0.814	0.800	0.3	0.268	0.142	0.878	0.091	0.595	1.708	0.051	0.457	1.187	4.249	0.270	0.302	0.129	0.096	0.123	0.531	1.087	0.130	0.299	0.160	0.510	0.735	-0.09	0.002	4.503	0.42	0.344	1.846	1.005	0.929	0.729	0.188	0.14	0.052	0.878	0.082	0.433	2.587	0.041	0.377	-0.32
S0063	1.251	0.52	0.356	2.455	2.094	0.823	0.809	0.288	0.26	0.228	0.878	0.083	0.677	1.708	0.054	0.445	2.771	6.883	0.298	0.301	0.121	0.097	0.150	0.508	1.060	0.126	0.307	0.145	0.512	0.874	-0.02	-0.15	4.415	0.42	0.348	1.930	0.954	0.919	0.717	0.192	0.16	0.078	0.830	0.092	0.453	2.539	0.039	0.365	-0.35
S0063	1.251	0.528	0.344	1.890	1.788	0.812	0.834	0.296	0.252	0.195	0.830	0.084	0.535	1.708	0.058	0.460	0.388	4.000	0.258	0.306	0.124	0.106	0.127	0.464	1.065	0.153	0.315	0.138	0.521	0.728	-0.07	-0.04	4.478	0.456	0.348	1.800	1.239	0.913	0.715	0.22	0.144	0.105	0.830	0.089	0.444	2.539	0.029	0.322	-0.41
S0063	1.251	0.558	0.361	2.039	1.863	0.829	0.787	0.269	0.297	0.209	0.878	0.090	0.604	1.708	0.049	0.416	1.244	5.598	0.293	0.303	0.151	0.084	0.146	0.500	1.073	0.131	0.310	0.163	0.535	0.785	-0.01	-0.07	4.489	0.428	0.356	1.865	0.899	0.923	0.734	0.184	0.12	0.090	0.830	0.100	0.478	2.587	0.037	0.405	-0.14
S0063	1.251	0.536	0.368	1.902	1.921	0.846	0.795	0.288	0.304	0.180	0.878	0.072	0.493	1.708	0.051	0.415	1.124	4.716	0.242	0.295	0.110	0.094	0.109	0.493	1.086	0.128	0.275	0.156	0.512	0.658	-0.16	-0.04	4.312	0.444	0.364	1.933	1.127	0.913	0.727	0.18	0.16	0.105	0.878	0.084	0.431	2.587	0.038	0.362	-0.21
S0063	1.251	0.564	0.368	2.306	1.963	0.805	0.805	0.308	0.26	0.332	0.878	0.099	0.634	1.708	0.058	0.435	1.433	5.104	0.308	0.330	0.159	0.096	0.136	0.442	1.061	0.153	0.355	0.165	0.521	0.863	0.041	-0.02	4.789	0.432	0.376	2.025	0.912	0.915	0.738	0.176	0.16	0.014	0.878	0.091	0.460	2.587	0.054	0.430	-0.33
S0063	1.251	0.572	0.368	2.010	1.835	0.789	0.808	0.3	0.288	0.216	0.878	0.083	0.543	1.708	0.052	0.421	0.568	6.033	0.280	0.298	0.126	0.085	0.128	0.501	1.071	0.129	0.353	0.153	0.524	0.759	-0.04	-0.14	4.429	0.428	0.352	1.877	0.805	0.924	0.743	0.172	0.16	0.084	0.878	0.102	0.509	2.587	0.037	0.430	-0.34
S0063	1.251	0.548	0.364	1.951	1.767	0.822	0.799	0.324	0.288	0.203	0.878	0.078	0.577	1.708	0.050	0.430	0.828	4.366	0.249	0.294	0.113	0.102	0.108	0.510	1.075	0.126	0.295	0.151	0.525	0.767	-0.11	-0.07	4.302	0.408	0.372	1.933	0.936	0.919	0.746	0.168	0.14	0.052	0.878	0.088	0.460	2.587	0.044	0.380	-0.38
S0063	1.251	0.516	0.336	1.666	1.831	0.845	0.815	0.256	0.264	0.153	0.830	0.063	0.459	1.708	0.052	0.453	0.240	4.700	0.235	0.294	0.090	0.095	0.102	0.521	1.057	0.142	0.258	0.143	0.504	0.609	-0.17	-0.07	4.261	0.436	0.344	1.926	1.012	0.926	0.739	0.18	0.14	0.141	0.830	0.100	0.464	2.539	0.040	0.417	-0.35
S0063	1.251	0.522	0.361	1.847	1.884	0.828	0.821	0.325	0.269	0.229	0.878	0.077	0.551	1.757	0.060	0.445	0.517	3.966	0.251	0.319	0.100	0.128	0.111	0.455	1.062	0.151	0.307	0.151	0.532	0.670	-0.08	0.008	4.521	0.448	0.348	1.984	1.158	0.925	0.735	0.164	0.168	0.052	0.878	0.099	0.496	2.636	0.036	0.337	-0.28
S0063	1.251	0.56	0.376	1.871	1.797	0.825	0.800	0.304	0.284	0.237	0.878	0.072	0.537	1.708	0.046	0.418	1.162	3.781	0.246	0.290	0.101	0.099	0.097	0.506	1.067	0.128	0.293	0.153	0.524	0.685	-0.14	-0.06	4.225	0.432	0.352	1.866	1.014	0.919	0.712	0.204	0.164	0.071	0.878	0.093	0.459	2.587	0.039	0.365	-0.48
S0063	1.251	0.532	0.344	1.884	1.922	0.837	0.795	0.256	0.296	0.190	0.878	0.075	0.632	1.708	0.053	0.431	0.946	4.877	0.271	0.305	0.103	0.092	0.127	0.499	1.070	0.136	0.295	0.162	0.524	0.657	-0.11	-0.01	4.421	0.404	0.364	1.864	0.951	0.926	0.734	0.18	0.156	0.101	0.878	0.093	0.479	2.539	0.041	0.379	-0.53
S0063	1.251	0.576	0.336	1.883	1.900	0.840	0.824	0.256	0.248	0.271	0.830	0.097	0.629	1.708	0.060	0.459	1.079	4.078	0.257	0.314	0.158	0.107	0.132	0.459	1.068	0.154	0.291	0.141	0.526	0.688	-0.10	-0.03	4.508	0.432	0.376	1.858	0.920	0.918	0.712	0.196	0.14	0.025	0.830	0.097	0.488	2.539	0.038	0.348	-0.61
S0063	1.251	0.536	0.36	2.151	1.981	0.825	0.781	0.26	0.316	0.183	0.878	0.094	0.576	1.708	0.052	0.412	1.274	4.505	0.274	0.304	0.152	0.106	0.133	0.506	1.067	0.124	0.307	0.166	0.500	0.751	-0.05	0.000	4.463	0.436	0.384	1.876	0.935	0.928	0.723	0.152	0.124	0.042	0.830	0.105	0.508	2.587	0.035	0.371	-0.37
S0063	1.251	0.512	0.376	1.715	1.872	0.848	0.765	0.248	0.304	0.179	0.878	0.092	0.584	1.708	0.043	0.391	1.018	4.435	0.257	0.300	0.133	0.086	0.118	0.508	1.090	0.134	0.280	0.177	0.514	0.723	-0.08	-0.00	4.413	0.42	0.38	1.884	1.035	0.922	0.719	0.164	0.144	0.061	0.878	0.090	0.478	2.587	0.048	0.389	-0.41
S0063	1.251	0.522	0.377	1.922	1.881	0.834	0.789	0.305	0.277	0.240	0.878	0.091	0.593	1.708	0.057	0.431	0.496	4.332	0.262	0.313	0.127	0.106	0.117	0.450	1.057	0.147	0.294	0.171	0.526	0.685	-0.07	-0.02	4.516	0.436	0.364	1.946	0.942	0.903	0.744	0.192	0.112	0.019	0.878	0.088	0.462	2.587	0.054	0.426	-0.43
S0063	1.251	0.54	0.392	2.089	1.919	0.798	0.773	0.316	0.332	0.182	0.878	0.092	0.641	1.708	0.053	0.407	0.650	5.539	0.290	0.303	0.131	0.106	0.147	0.482	1.073	0.126	0.340	0.173	0.521	0.719	-0.04	-0.04	4.572	0.432	0.356	1.855	0.942	0.921	0.729	0.172	0.152	0.090	0.878	0.102	0.507	2.587	0.036	0.401	-0.19
S0063	1.251	0.544	0.376	1.857	1.873	0.836	0.787	0.308	0.3	0.239	0.878	0.094	0.608	1.757	0.048	0.419	0.505	5.461	0.253	0.297	0.132	0.088	0.103	0.498	1.083	0.137	0.284	0.164	0.536	0.673	-0.11	-0.06	4.304	0.384	0.38	1.901	1.023	0.920	0.731	0.164	0.132	0.035	0.878	0.093	0.469	2.587	0.046	0.390	-0.18
S0063	1.251	0.508	0.34	1.704	1.777	0.844	0.788	0.284	0.268	0.153	0.878	0.083	0.546	1.708	0.061	0.450	1.342	4.125	0.257	0.298	0.113	0.113	0.112	0.437	1.058	0.145	0.273	0.146	0.521	0.777	-0.08	-0.06	4.481	0.406	0.378	1.802	1.000	0.927	0.761	0.171	0.139	-0.00	0.878	0.092	0.463	2.587	0.062	0.461	-0.45
S0063	1.251	0.572	0.352	1.834	1.786	0.794	0.798	0.324	0.26	0.182	0.830	0.089	0.559	1.708	0.058	0.447	0.291	4.143	0.267	0.307	0.114	0.105	0.117	0.450	1.073	0.132	0.337	0.152	0.491	0.681	-0.10	-0.01	4.500	0.424	0.364	1.809	0.866	0.920	0.738	0.212	0.16	0.037	0.878	0.097	0.472	2.587	0.029	0.401	-0.29
S0063	1.251	0.516	0.372	1.597	1.781	0.834	0.806	0.284	0.268	0.189	0.830	0.075	0.503	1.708	0.055	0.457	0.731	4.504	0.227	0.287	0.100	0.102	0.106	0.504	1.066	0.123	0.253	0.153	0.500	0.632	-0.24	-0.09	4.103	0.416	0.368	1.801	0.848	0.920	0.747	0.188	0.128	-0.00	0.878	0.090	0.456	2.587	0.043	0.398	-0.40
S0063	1.251	0.512	0.336	1.785	1.832	0.859	0.810	0.248	0.292	0.157	0.830	0.068	0.494	1.660	0.053	0.451	2.196	4.789	0.230	0.290	0.095	0.098	0.122	0.499	1.072	0.121	0.243	0.138	0.508	0.803	-0.17	-0.10	4.157	0.368	0.364	1.752	0.917	0.929	0.725	0.184	0.14	0.063	0.830	0.105	0.490	2.539	0.038	0.365	-0.60
S0063	1.251	0.530	0.365	2.201	1.889	0.796	0.812	0.261	0.220	0.372	0.830	0.108	0.740	1.660	0.051	0.451	1.978	7.316	0.291	0.292	0.145	0.081	0.149	0.496	1.050	0.111	0.312	0.125	0.477	0.840	-0.03	-0.23	4.222	0.416	0.352	1.808	0.878	0.920	0.732	0.168	0.164	-0.04	0.830	0.094	0.469	2.490	0.035	0.346	-0.64
S0063	1.251	0.58	0.364	2.505	2.069	0.811	0.810	0.284	0.212	0.362	0.830	0.103	0.715	1.708	0.054	0.443	2.701	5.818	0.303	0.328	0.155	0.080	0.137	0.460	1.081	0.121	0.349	0.138	0.496	0.878	0.008	-0.10	4.647	0.404	0.348	1.915	1.082	0.923	0.718	0.176	0.16	0.044	0.830	0.092	0.456	2.539	0.031	0.351	-0.50
S0063	1.251	0.556	0.368	2.040	2.043	0.829	0.825	0.264	0.224	0.366	0.830	0.102	0.663	1.708	0.049	0.434	1.546	7.840	0.271	0.309	0.165	0.079	0.114	0.519	1.061	0.121	0.293	0.130	0.491	0.674	-0.10	-0.26	4.262	0.404	0.38	1.940	1.028	0.918	0.728	0.192	0.18	0.042	0.830	0.103	0.461	2.539	0.033	0.367	-0.34
S0063	1.251	0.596	0.368	2.273	1.932	0.827	0.802	0.248	0.28	0.330	0.878	0.089	0.638	1.708	0.040	0.389	2.202	6.025	0.271	0.308	0.138	0.063	0.131	0.515	1.085	0.126	0.310	0.151	0.490	0.799	-0.08	-0.08	4.367	0.424	0.356	2.070	1.121	0.910	0.712	0.196	0.168	0.078	0.878	0.087	0.435	2.587	0.037	0.345	-0.43
S0063	1.251	0.548	0.328	2.216	1.805	0.817	0.807	0.34	0.236	0.232	0.830	0.079	0.561	1.708	0.061	0.446	0.997	4.142	0.274	0.316	0.104	0.108	0.117	0.465	1.056	0.151	0.321	0.142	0.515	0.826	0.006	-0.02	4.687	0.408	0.332	2.026	0.912	0.916	0.745	0.196	0.164	0.023	0.830	0.089	0.428	2.539	0.051	0.397	-0.53
S0063	1.251	0.54	0.348	1.837	1.807	0.826	0.813	0.296	0.24	0.208	0.830	0.081	0.567	1.708	0.050	0.458	0.447	5.874	0.264	0.296	0.125	0.079	0.128	0.500	1.064	0.121	0.314	0.135	0.529	0.731	-0.05	-0.19	4.399	0.424	0.352	1.868	0.939	0.919	0.722	0.18	0.22	0.079	0.830	0.098	0.437	2.539	0.037	0.394	-0.53
S0063	1.251	0.477	0.345	1.969	1.897	0.865	0.804	0.240	0.273	0.186	0.878	0.079	0.547	1.660	0.047	0.461	1.701	3.977	0.247	0.293	0.128	0.080	0.116	0.514	1.059	0.118	0.232	0.144	0.498	0.719	-0.15	-0.00	4.155	0.396	0.356	1.804	0.941	0.923	0.736	0.176	0.164	0.110	0.830	0.109	0.475	2.539	0.033	0.369	-0.83
S0063	1.251	0.5	0.356	2.074	2.020	0.829	0.806	0.268	0.248	0.286	0.878	0.095	0.690	1.708	0.038	0.406	1.585	6.503	0.284	0.312	0.143	0.073	0.133	0.521	1.080	0.116	0.304	0.146	0.532	0.725	-0.01	-0.11	4.405	0.412	0.368	1.936	1.063	0.917	0.717	0.172	0.164	0.081	0.830	0.087	0.438	2.539	0.038	0.344	-0.41
S0063	1.251	0.552	0.364	2.169	1.798	0.834	0.815	0.312	0.252	0.407	0.878	0.085	0.597	1.708	0.045	0.433	1.178	4.553	0.262	0.288	0.134	0.065	0.105	0.509	1.042	0.131	0.305	0.135	0.493	0.846	-0.07	-0.08	4.353	0.408	0.372	2.009	0.882	0.911	0.722	0.176	0.2	0.085	0.878	0.094	0.426	2.539	0.045	0.398	-0.26
S0063	1.251	0.532	0.344	2.294	1.868	0.830	0.808	0.32	0.26	0.411	0.878	0.092	0.600	1.708	0.051	0.413	1.448	4.336	0.281	0.326	0.153	0.085	0.125	0.460	1.067	0.154	0.315	0.152	0.491	0.908	-0.00	-0.02	4.659	0.416	0.388	2.159	1.052	0.910	0.710	0.18	0.212	0.086	0.878	0.101	0.442	2.587	0.034	0.375	-0.09
S0063	1.251	0.564	0.316	1.975	1.859	0.833	0.808	0.26	0.268	0.290	0.830	0.105	0.642	1.708	0.044	0.416	0.896	5.998	0.271	0.294	0.167	0.068	0.117	0.510	1.059	0.136	0.294	0.139	0.520	0.727	-0.06	-0.12	4.285	0.376	0.352	1.950	1.072	0.918	0.724	0.16	0.152	0.021	0.830	0.109	0.472	2.539	0.043	0.411	-0.27
S0063	1.251	0.528	0.344	2.042	1.799	0.826	0.815	0.276	0.256	0.316	0.878	0.099	0.625	1.708	0.049	0.453	0.871	5.765	0.281	0.290	0.145	0.074	0.114	0.508	1.089	0.137	0.314	0.137	0.487	0.811	-0.04	-0.15	4.387	0.432	0.348	1.997	1.317	0.915	0.738	0.164	0.156	0.098	0.878	0.087	0.424	2.587	0.049	0.409	-0.30
S0063	1.251	0.548	0.324	2.162	2.075	0.831	0.782	0.26	0.244	0.397	0.878	0.095	0.575	1.708	0.047	0.384	1.462	5.129	0.266	0.321	0.158	0.076	0.103	0.453	1.045	0.156	0.295	0.150	0.516	0.740	-0.05	-0.06	4.514	0.44	0.356	2.041	1.120	0.917	0.719	0.16	0.204	0.087	0.878	0.095	0.454	2.539	0.047	0.391	-0.27
S0063	1.251	0.538	0.365	1.927	2.035	0.799	0.766	0.325	0.313	0.236	0.878	0.086	0.627	1.757	0.049	0.408	0.267	5.746	0.298	0.312	0.124	0.089	0.127	0.467	1.075	0.155	0.373	0.171	0.546	0.638	0.019	-0.04	4.772	0.428	0.396	2.086	1.058	0.911	0.721	0.168	0.176	0.135	0.878	0.092	0.466	2.587	0.038	0.407	0.057
S0063	1.251	0.544	0.388	2.351	2.026	0.806	0.765	0.276	0.312	0.332	0.878	0.104	0.645	1.757	0.038	0.355	1.543	7.371	0.282	0.311	0.166	0.075	0.118	0.506	1.082	0.138	0.330	0.173	0.482	0.827	-0.03	-0.10	4.420	0.42	0.384	1.968	0.955	0.912	0.726	0.176	0.164	0.056	0.878	0.087	0.457	2.587	0.047	0.395	0.045
S0063	1.251	0.468	0.372	1.990	1.964	0.847	0.757	0.28	0.32	0.277	0.878	0.068	0.529	1.757	0.044	0.381	0.779	6.396	0.246	0.303	0.106	0.077	0.111	0.468	1.046	0.158	0.271	0.157	0.505	0.676	-0.08	-0.12	4.231	0.428	0.352	2.000	0.839	0.905	0.751	0.184	0.136	0.073	0.878	0.090	0.454	2.587	0.060	0.469	0.018
S0063	1.251	0.548	0.344	1.978	1.903	0.801	0.783	0.3	0.268	0.251	0.878	0.096	0.584	1.757	0.053	0.409	0.153	5.934	0.280	0.313	0.147	0.097	0.120	0.447	1.072	0.162	0.351	0.150	0.507	0.678	0.007	-0.11	4.604	0.404	0.392	2.103	1.080	0.921	0.705	0.16	0.164	0.119	0.878	0.104	0.506	2.587	0.035	0.381	0.248
S0063	1.251	0.532	0.384	2.162	2.165	0.839	0.775	0.284	0.288	0.228	0.878	0.095	0.630	1.708	0.041	0.388	1.399	6.400	0.274	0.309	0.131	0.084	0.106	0.502	1.079	0.153	0.308	0.167	0.544	0.686	-0.04	-0.04	4.528	0.416	0.372	2.111	0.979	0.915	0.731	0.176	0.164	0.117	0.878	0.086	0.446	2.587	0.048	0.416	0.258
S0063	1.251	0.516	0.364	2.259	2.010	0.816	0.783	0.296	0.26	0.330	0.878	0.091	0.610	1.757	0.051	0.398	1.207	6.371	0.283	0.319	0.135	0.085	0.119	0.448	1.057	0.157	0.312	0.150	0.514	0.752	-0.01	-0.15	4.531	0.456	0.38	2.025	0.823	0.915	0.743	0.18	0.164	0.058	0.878	0.092	0.474	2.636	0.047	0.427	-0.05
S0063	1.251	0.538	0.357	1.884	1.889	0.824	0.790	0.317	0.285	0.254	0.830	0.086	0.539	1.708	0.052	0.411	0.431	5.370	0.247	0.300	0.124	0.106	0.111	0.480	1.060	0.146	0.300	0.146	0.531	0.640	-0.11	-0.11	4.298	0.436	0.388	2.089	0.972	0.911	0.739	0.184	0.18	0.079	0.878	0.102	0.496	2.587	0.038	0.437	0.059
S0063	1.251	0.56	0.396	2.460	2.147	0.824	0.759	0.228	0.304	0.276	0.878	0.094	0.675	1.757	0.040	0.361	2.677	6.354	0.303	0.328	0.150	0.070	0.153	0.523	1.089	0.133	0.317	0.192	0.540	0.827	-0.03	0.009	4.608	0.458	0.374	2.034	0.978	0.909	0.715	0.187	0.155	0.013	0.878	0.085	0.423	2.587	0.048	0.368	0.138
S0063	1.251	0.512	0.336	1.846	2.149	0.855	0.813	0.276	0.264	0.216	0.878	0.084	0.505	1.757	0.062	0.430	1.259	4.728	0.258	0.327	0.126	0.110	0.111	0.452	1.061	0.158	0.279	0.148	0.539	0.589	-0.16	-0.01	4.613	0.456	0.392	2.079	1.132	0.910	0.753	0.192	0.148	0.065	0.878	0.093	0.462	2.636	0.057	0.430	-0.08
S0063	1.251	0.484	0.352	2.166	1.927	0.828	0.784	0.26	0.292	0.183	0.878	0.075	0.534	1.708	0.051	0.401	0.878	5.657	0.278	0.301	0.124	0.090	0.145	0.499	1.067	0.144	0.302	0.157	0.523	0.803	0.006	-0.05	4.507	0.496	0.372	2.108	1.130	0.908	0.729	0.164	0.176	0.073	0.878	0.097	0.491	2.587	0.039	0.440	0.553
S0063	1.251	0.54	0.38	1.789	1.984	0.827	0.783	0.268	0.264	0.225	0.830	0.078	0.486	1.708	0.051	0.424	0.750	4.197	0.251	0.305	0.117	0.100	0.100	0.515	1.078	0.133	0.274	0.166	0.480	0.600	-0.13	0.005	4.345	0.4	0.348	1.850	0.889	0.926	0.762	0.176	0.124	0.065	0.830	0.084	0.433	2.587	0.051	0.453	-0.18
S0063	1.251	0.536	0.376	2.300	1.994	0.824	0.807	0.236	0.24	0.386	0.830	0.102	0.712	1.708	0.053	0.440	1.834	7.304	0.313	0.306	0.168	0.097	0.150	0.489	1.074	0.124	0.318	0.147	0.505	0.830	-0.04	-0.20	4.539	0.464	0.38	1.979	0.835	0.922	0.733	0.172	0.132	0.089	0.830	0.102	0.454	2.539	0.045	0.408	-0.26
S0063	1.251	0.578	0.373	2.579	2.038	0.822	0.810	0.240	0.248	0.475	0.878	0.109	0.686	1.708	0.045	0.345	2.868	6.460	0.315	0.356	0.209	0.074	0.169	0.446	1.065	0.146	0.341	0.152	0.497	0.910	0.044	-0.15	4.652	0.44	0.372	2.143	1.033	0.907	0.732	0.176	0.18	-0.01	0.878	0.097	0.473	2.539	0.035	0.361	-0.41
S0063	1.251	0.512	0.384	2.544	2.103	0.814	0.792	0.268	0.272	0.313	0.878	0.072	0.568	1.757	0.045	0.384	2.652	7.319	0.299	0.319	0.114	0.077	0.178	0.534	1.061	0.116	0.303	0.157	0.509	0.866	-0.02	-0.09	4.343	0.46	0.34	2.053	1.067	0.912	0.745	0.184	0.148	0.051	0.878	0.099	0.482	2.636	0.038	0.374	0.057
S0063	1.251	0.568	0.372	2.304	2.011	0.828	0.812	0.264	0.252	0.400	0.878	0.096	0.665	1.708	0.049	0.420	1.804	7.581	0.284	0.310	0.136	0.068	0.122	0.501	1.083	0.132	0.311	0.147	0.521	0.778	-0.02	-0.18	4.352	0.432	0.352	1.900	0.981	0.905	0.725	0.188	0.136	0.098	0.878	0.087	0.431	2.587	0.036	0.383	-0.34
S0063	1.251	0.564	0.376	2.262	1.949	0.807	0.827	0.308	0.236	0.450	0.878	0.099	0.638	1.708	0.060	0.444	1.565	6.333	0.287	0.337	0.162	0.086	0.129	0.458	1.049	0.155	0.329	0.147	0.471	0.800	-0.01	-0.18	4.538	0.472	0.392	1.917	0.836	0.903	0.729	0.184	0.136	0.052	0.878	0.092	0.474	2.587	0.048	0.419	-0.36
S0063	1.251	0.54	0.372	1.843	1.968	0.818	0.818	0.3	0.268	0.255	0.830	0.086	0.554	1.708	0.057	0.463	0.283	7.487	0.264	0.312	0.132	0.103	0.117	0.494	1.069	0.134	0.317	0.149	0.506	0.623	-0.08	-0.15	4.486	0.436	0.356	1.886	0.987	0.916	0.753	0.156	0.136	0.087	0.830	0.104	0.491	2.587	0.035	0.420	-0.33
S0063	1.251	0.548	0.388	2.355	1.970	0.829	0.795	0.216	0.304	0.377	0.830	0.117	0.697	1.708	0.044	0.411	1.544	8.034	0.290	0.317	0.191	0.059	0.127	0.506	1.069	0.128	0.301	0.161	0.507	0.838	-0.05	-0.19	4.337	0.436	0.356	1.884	1.233	0.909	0.740	0.156	0.128	0.044	0.830	0.101	0.458	2.539	0.042	0.398	-0.17
S0063	1.251	0.546	0.369	2.863	2.118	0.793	0.796	0.293	0.285	0.367	0.878	0.100	0.758	1.708	0.048	0.402	3.476	8.283	0.343	0.318	0.147	0.058	0.157	0.506	1.093	0.130	0.362	0.156	0.508	1.031	0.048	-0.18	4.577	0.464	0.38	2.190	1.013	0.901	0.715	0.176	0.16	0.062	0.830	0.099	0.469	2.539	0.043	0.391	-0.30
S0063	1.251	0.54	0.36	2.220	1.943	0.814	0.827	0.284	0.224	0.407	0.878	0.097	0.627	1.708	0.062	0.454	2.272	5.136	0.294	0.325	0.144	0.108	0.130	0.493	1.055	0.156	0.326	0.143	0.495	0.807	-0.01	-0.06	4.652	0.448	0.384	2.064	0.947	0.911	0.721	0.208	0.152	0.019	0.878	0.090	0.468	2.587	0.036	0.404	-0.24
S0063	1.251	0.556	0.372	2.132	2.008	0.821	0.811	0.3	0.248	0.219	0.878	0.093	0.665	1.708	0.051	0.403	1.717	5.762	0.296	0.313	0.163	0.068	0.146	0.502	1.074	0.119	0.333	0.142	0.542	0.820	0.022	-0.06	4.521	0.428	0.344	1.890	0.992	0.918	0.726	0.18	0.164	0.074	0.830	0.100	0.457	2.539	0.025	0.383	-0.51
S0063	1.251	0.5	0.333	1.249	1.624	0.926	0.803	0.238	0.273	0.242	0.781	0.039	0.332	1.855	0.029	0.390	-0.58	5.057	0.148	0.254	0.121	0.105	0.143	0.829	1.097	0.114	0.133	0.124	0.509	0.421	-0.54	-0.17	1.128	0.452	0.357	1.857	1.139	0.930	0.758	0.190	0.178	-0.03	0.878	0.033	0.296	0.390	0.033	0.172	0.465
S0063	1.519	0.536	0.412	2.692	2.336	0.847	0.758	0.276	0.288	0.353	0.927	0.097	0.591	1.855	0.045	0.319	2.126	5.327	0.316	0.376	0.152	0.085	0.102	0.492	1.090	0.116	0.347	0.218	0.543	0.810	0.138	0.158	5.406	0.46	0.384	2.196	1.453	0.923	0.777	0.148	0.132	-0.05	0.927	0.068	0.407	2.783	0.042	0.347	-0.41
S0063	1.519	0.492	0.4	2.927	2.483	0.844	0.757	0.264	0.28	0.322	0.927	0.128	0.656	1.855	0.047	0.330	1.715	4.606	0.340	0.413	0.205	0.110	0.101	0.448	1.103	0.135	0.369	0.238	0.518	0.836	0.213	0.232	5.881	0.452	0.404	2.145	1.477	0.912	0.716	0.16	0.164	0.001	0.927	0.081	0.489	2.783	0.030	0.293	-0.35
S0063	1.519	0.504	0.412	2.651	2.344	0.861	0.753	0.26	0.288	0.291	0.927	0.106	0.567	1.855	0.047	0.345	1.031	3.862	0.314	0.401	0.172	0.093	0.114	0.439	1.105	0.122	0.340	0.240	0.585	0.730	0.142	0.248	5.834	0.472	0.38	2.270	1.280	0.917	0.725	0.188	0.164	0.022	0.878	0.056	0.382	2.783	0.030	0.301	-0.38
S0063	1.519	0.512	0.42	2.617	2.226	0.837	0.762	0.3	0.304	0.235	0.927	0.104	0.570	1.855	0.045	0.338	1.107	5.492	0.327	0.347	0.160	0.099	0.123	0.480	1.109	0.113	0.339	0.203	0.540	0.751	0.127	0.081	5.228	0.448	0.4	2.177	1.303	0.916	0.769	0.156	0.156	-0.03	0.927	0.075	0.436	2.783	0.043	0.392	-0.29
S0063	1.519	0.526	0.409	2.757	2.254	0.846	0.770	0.289	0.313	0.299	0.927	0.108	0.609	1.855	0.055	0.378	0.933	4.584	0.332	0.386	0.173	0.111	0.112	0.434	1.082	0.126	0.374	0.225	0.564	0.827	0.202	0.149	5.660	0.456	0.404	2.145	1.618	0.914	0.721	0.172	0.152	0.020	0.927	0.065	0.433	2.783	0.031	0.302	-0.44
S0063	1.519	0.452	0.412	2.970	2.372	0.833	0.735	0.284	0.292	0.354	0.927	0.120	0.592	1.855	0.049	0.334	2.343	5.357	0.337	0.386	0.188	0.103	0.130	0.422	1.101	0.122	0.335	0.222	0.535	0.849	0.189	0.155	5.531	0.416	0.404	2.259	1.596	0.922	0.727	0.16	0.144	-0.02	0.927	0.065	0.388	2.783	0.058	0.390	-0.40
S0063	1.519	0.5	0.4	2.735	2.214	0.823	0.747	0.292	0.292	0.279	0.927	0.124	0.617	1.855	0.050	0.334	1.107	4.837	0.348	0.372	0.206	0.105	0.126	0.438	1.114	0.116	0.390	0.208	0.542	0.817	0.219	0.138	5.617	0.464	0.372	2.155	1.671	0.913	0.715	0.14	0.156	0.002	0.927	0.065	0.421	2.734	0.036	0.321	-0.41
S0063	1.519	0.496	0.396	2.985	2.287	0.835	0.771	0.284	0.264	0.341	0.927	0.118	0.680	1.855	0.053	0.377	1.091	4.878	0.365	0.385	0.180	0.107	0.119	0.437	1.108	0.116	0.407	0.216	0.547	0.882	0.264	0.146	5.960	0.452	0.392	2.190	1.448	0.919	0.730	0.168	0.152	0.052	0.927	0.072	0.423	2.783	0.034	0.323	-0.50
S0063	1.519	0.512	0.412	2.897	2.356	0.831	0.762	0.276	0.276	0.319	0.927	0.119	0.658	1.855	0.048	0.341	1.854	6.492	0.357	0.363	0.187	0.094	0.123	0.477	1.106	0.107	0.381	0.211	0.550	0.842	0.222	0.085	5.475	0.404	0.408	2.143	1.456	0.925	0.749	0.144	0.14	-0.00	0.927	0.071	0.418	2.783	0.042	0.376	-0.31
S0063	1.519	0.516	0.392	2.756	2.294	0.824	0.780	0.264	0.284	0.328	0.927	0.130	0.707	1.855	0.050	0.344	1.444	4.870	0.356	0.391	0.209	0.114	0.129	0.457	1.100	0.132	0.392	0.203	0.533	0.814	0.210	0.146	5.706	0.466	0.402	2.171	1.612	0.907	0.716	0.151	0.163	-0.02	0.927	0.080	0.483	2.783	0.033	0.273	-0.53
S0063	1.519	0.504	0.408	2.924	2.376	0.834	0.775	0.276	0.256	0.312	0.927	0.120	0.659	1.855	0.052	0.365	1.527	4.989	0.353	0.397	0.190	0.106	0.127	0.435	1.115	0.132	0.386	0.217	0.573	0.830	0.232	0.172	5.823	0.416	0.388	2.132	1.529	0.917	0.716	0.164	0.148	0.017	0.878	0.056	0.378	2.783	0.036	0.333	-0.65
S0063	1.519	0.477	0.425	2.818	2.333	0.814	0.736	0.253	0.289	0.254	0.927	0.113	0.610	1.855	0.044	0.317	1.092	6.228	0.366	0.366	0.173	0.082	0.139	0.483	1.121	0.112	0.394	0.222	0.543	0.821	0.253	0.115	5.540	0.44	0.396	2.182	1.613	0.922	0.728	0.156	0.148	0.056	0.927	0.075	0.438	2.783	0.038	0.338	-0.36
S0063	1.519	0.536	0.412	2.783	2.368	0.831	0.754	0.28	0.284	0.299	0.927	0.113	0.635	1.855	0.047	0.338	1.158	4.356	0.343	0.390	0.179	0.102	0.121	0.427	1.078	0.117	0.395	0.236	0.562	0.798	0.227	0.214	5.622	0.428	0.404	2.111	1.556	0.913	0.686	0.164	0.152	0.006	0.927	0.075	0.436	2.832	0.028	0.263	-0.43
S0063	1.519	0.464	0.416	2.621	2.454	0.870	0.760	0.3	0.288	0.328	0.927	0.109	0.561	1.855	0.051	0.353	1.359	4.668	0.322	0.397	0.174	0.103	0.117	0.442	1.106	0.137	0.317	0.233	0.572	0.698	0.153	0.218	5.601	0.456	0.356	2.173	1.560	0.919	0.741	0.172	0.152	0.016	0.927	0.060	0.405	2.783	0.053	0.384	-0.32
S0063	1.519	0.488	0.416	2.603	2.341	0.836	0.733	0.296	0.312	0.232	0.927	0.121	0.631	1.855	0.040	0.298	0.805	5.770	0.326	0.367	0.193	0.096	0.131	0.460	1.115	0.117	0.366	0.237	0.587	0.724	0.180	0.118	5.433	0.444	0.428	2.171	1.780	0.916	0.690	0.136	0.176	0.012	0.927	0.067	0.411	2.783	0.028	0.287	-0.36
S0063	1.519	0.524	0.42	2.640	2.361	0.838	0.774	0.288	0.268	0.287	0.927	0.116	0.630	1.855	0.052	0.361	0.699	5.519	0.348	0.390	0.186	0.111	0.122	0.435	1.086	0.129	0.393	0.212	0.570	0.734	0.207	0.148	5.705	0.464	0.424	2.111	1.634	0.922	0.692	0.164	0.172	0.026	0.927	0.082	0.450	2.783	0.033	0.297	-0.72
S0063	1.519	0.492	0.4	2.497	2.319	0.859	0.763	0.292	0.284	0.235	0.927	0.111	0.572	1.855	0.045	0.324	0.961	5.585	0.299	0.361	0.165	0.092	0.109	0.476	1.087	0.107	0.311	0.204	0.567	0.680	0.081	0.098	5.298	0.448	0.412	2.094	1.300	0.929	0.742	0.152	0.124	-0.02	0.927	0.063	0.391	2.783	0.053	0.389	-0.48
S0063	1.519	0.493	0.393	2.528	2.383	0.823	0.773	0.253	0.281	0.204	0.927	0.128	0.650	1.806	0.052	0.365	0.701	4.265	0.344	0.392	0.207	0.114	0.132	0.441	1.105	0.141	0.378	0.216	0.522	0.699	0.200	0.218	5.712	0.436	0.356	2.103	1.885	0.917	0.738	0.152	0.148	0.003	0.927	0.074	0.457	2.734	0.030	0.308	-0.58
S0063	1.519	0.488	0.384	3.058	2.384	0.851	0.771	0.28	0.264	0.303	0.927	0.116	0.640	1.855	0.049	0.337	2.086	4.804	0.346	0.397	0.179	0.109	0.115	0.419	1.113	0.122	0.361	0.213	0.594	0.875	0.208	0.169	5.747	0.476	0.412	2.142	1.582	0.919	0.700	0.172	0.148	0.017	0.927	0.061	0.403	2.783	0.041	0.326	-0.55
S0063	1.519	0.524	0.416	2.882	2.474	0.846	0.742	0.284	0.288	0.299	0.927	0.109	0.610	1.855	0.045	0.311	1.605	7.144	0.334	0.379	0.176	0.096	0.117	0.461	1.114	0.104	0.351	0.228	0.564	0.794	0.203	0.111	5.426	0.404	0.416	2.133	1.464	0.924	0.728	0.132	0.156	-0.06	0.927	0.077	0.434	2.783	0.038	0.325	-0.55
S0063	1.519	0.536	0.404	2.759	2.325	0.851	0.777	0.308	0.276	0.349	0.927	0.119	0.633	1.855	0.050	0.354	1.618	4.811	0.330	0.395	0.209	0.109	0.115	0.434	1.082	0.125	0.360	0.212	0.558	0.779	0.192	0.154	5.628	0.436	0.412	2.083	1.371	0.925	0.699	0.14	0.152	-0.04	0.927	0.078	0.468	2.783	0.025	0.292	-0.84
S0063	1.519	0.496	0.388	2.528	2.265	0.861	0.762	0.248	0.272	0.286	0.927	0.110	0.579	1.806	0.049	0.350	1.468	5.331	0.297	0.369	0.177	0.101	0.113	0.459	1.090	0.109	0.307	0.205	0.534	0.727	0.075	0.125	5.399	0.388	0.376	2.011	1.220	0.925	0.750	0.164	0.124	-0.04	0.927	0.063	0.406	2.734	0.045	0.379	-0.63
S0063	1.519	0.508	0.404	2.690	2.402	0.821	0.780	0.296	0.288	0.324	0.927	0.127	0.630	1.855	0.053	0.370	1.013	4.674	0.330	0.402	0.198	0.117	0.114	0.429	1.117	0.131	0.365	0.206	0.507	0.737	0.149	0.194	5.723	0.42	0.36	2.008	1.483	0.913	0.716	0.152	0.128	-0.02	0.927	0.072	0.442	2.734	0.027	0.308	-0.61
S0063	1.519	0.473	0.385	2.862	2.427	0.831	0.761	0.253	0.253	0.358	0.927	0.121	0.663	1.806	0.045	0.329	1.499	5.172	0.353	0.410	0.187	0.106	0.122	0.452	1.113	0.128	0.369	0.225	0.555	0.802	0.214	0.202	5.824	0.4	0.388	2.000	1.681	0.916	0.704	0.18	0.136	-0.03	0.927	0.067	0.412	2.734	0.032	0.303	-0.63
S0063	1.519	0.488	0.412	2.570	2.456	0.841	0.759	0.288	0.284	0.255	0.927	0.112	0.567	1.806	0.044	0.323	1.396	5.517	0.303	0.380	0.168	0.097	0.121	0.474	1.103	0.111	0.319	0.218	0.538	0.686	0.084	0.189	5.379	0.396	0.356	2.008	1.464	0.921	0.756	0.14	0.124	-0.06	0.927	0.075	0.438	2.734	0.036	0.345	-0.40
S0063	1.519	0.464	0.364	2.532	2.368	0.851	0.789	0.256	0.248	0.279	0.878	0.114	0.620	1.806	0.053	0.380	1.114	5.015	0.316	0.408	0.182	0.121	0.116	0.424	1.087	0.128	0.326	0.210	0.485	0.705	0.130	0.201	5.701	0.42	0.38	2.116	1.731	0.916	0.712	0.188	0.14	0.009	0.927	0.069	0.417	2.734	0.025	0.270	-0.81
S0063	1.519	0.52	0.368	2.793	2.307	0.840	0.773	0.3	0.284	0.394	0.927	0.090	0.547	1.855	0.045	0.319	3.237	5.795	0.306	0.372	0.121	0.089	0.119	0.501	1.087	0.092	0.340	0.199	0.546	0.837	0.100	0.087	5.208	0.388	0.404	2.191	1.368	0.919	0.709	0.18	0.164	-0.06	0.927	0.073	0.393	2.783	0.029	0.296	-0.30
S0063	1.519	0.56	0.372	3.037	2.499	0.828	0.790	0.324	0.26	0.455	0.927	0.118	0.623	1.855	0.047	0.331	3.659	5.164	0.350	0.413	0.182	0.105	0.140	0.463	1.102	0.124	0.401	0.195	0.516	0.866	0.156	0.186	5.675	0.388	0.368	2.268	1.564	0.902	0.748	0.152	0.148	-0.14	0.927	0.086	0.481	0.927	0.040	0.239	-0.78
S0063	1.519	0.54	0.372	2.774	2.364	0.817	0.801	0.316	0.252	0.405	0.927	0.119	0.677	1.855	0.052	0.368	1.846	4.847	0.340	0.405	0.177	0.116	0.121	0.451	1.094	0.124	0.395	0.189	0.498	0.837	0.175	0.147	5.679	0.376	0.388	2.174	1.341	0.913	0.745	0.204	0.128	-0.05	0.927	0.076	0.457	2.783	0.028	0.322	-0.75
S0063	1.519	0.550	0.377	3.083	2.488	0.800	0.770	0.285	0.269	0.324	0.927	0.110	0.675	1.855	0.042	0.297	2.828	6.898	0.367	0.387	0.162	0.094	0.142	0.462	1.115	0.092	0.408	0.193	0.517	0.852	0.191	0.095	5.364	0.356	0.388	2.175	1.472	0.909	0.721	0.18	0.156	-0.06	0.927	0.088	0.437	0.927	0.027	0.200	-0.69
S0063	1.519	0.528	0.4	2.907	2.430	0.810	0.793	0.32	0.24	0.379	0.927	0.112	0.667	1.855	0.051	0.374	2.047	5.554	0.355	0.410	0.171	0.129	0.124	0.435	1.086	0.125	0.421	0.191	0.501	0.807	0.175	0.165	5.845	0.36	0.396	2.180	1.608	0.926	0.695	0.156	0.16	-0.11	0.927	0.085	0.469	2.783	0.024	0.244	-0.72
S0063	1.519	0.5	0.368	3.228	2.367	0.806	0.786	0.292	0.272	0.386	0.927	0.112	0.669	1.855	0.043	0.345	3.759	6.170	0.369	0.383	0.155	0.107	0.146	0.493	1.103	0.104	0.399	0.188	0.501	0.990	0.167	0.095	5.592	0.32	0.404	2.285	1.373	0.925	0.734	0.172	0.148	-0.07	0.927	0.074	0.392	2.734	0.038	0.323	-0.39
S0063	1.519	0.524	0.376	2.870	2.440	0.824	0.805	0.26	0.256	0.400	0.927	0.127	0.679	1.806	0.054	0.381	2.049	5.017	0.366	0.420	0.199	0.104	0.120	0.454	1.112	0.125	0.400	0.191	0.524	0.826	0.230	0.194	5.952	0.410	0.386	2.217	1.370	0.913	0.720	0.199	0.147	-0.01	0.927	0.083	0.448	0.927	0.026	0.174	-0.48
S0063	1.519	0.492	0.376	2.872	2.615	0.835	0.790	0.296	0.264	0.409	0.927	0.101	0.583	1.855	0.042	0.332	2.562	4.898	0.338	0.422	0.160	0.119	0.143	0.447	1.100	0.128	0.338	0.206	0.526	0.741	0.154	0.203	5.638	0.373	0.369	2.317	1.195	0.903	0.738	0.184	0.140	-0.03	0.878	0.066	0.397	2.734	0.034	0.335	-0.54
S0063	1.519	0.544	0.376	2.991	2.529	0.824	0.785	0.276	0.276	0.333	0.927	0.119	0.661	1.855	0.047	0.352	2.194	6.134	0.338	0.386	0.182	0.109	0.126	0.481	1.114	0.105	0.382	0.194	0.527	0.832	0.194	0.152	5.623	0.386	0.354	2.128	1.277	0.925	0.766	0.147	0.131	-0.05	0.927	0.079	0.450	0.927	0.034	0.253	-0.56
S0063	1.519	0.485	0.381	3.051	2.520	0.826	0.781	0.289	0.261	0.399	0.927	0.113	0.682	1.855	0.050	0.368	2.202	5.005	0.382	0.416	0.167	0.101	0.136	0.440	1.092	0.127	0.417	0.213	0.540	0.860	0.270	0.214	5.895	0.388	0.376	2.046	1.670	0.905	0.697	0.18	0.144	-0.00	0.927	0.082	0.455	2.783	0.026	0.245	-0.70
S0063	1.519	0.508	0.376	3.000	2.554	0.833	0.784	0.236	0.284	0.408	0.878	0.111	0.660	1.855	0.041	0.330	3.328	6.530	0.351	0.393	0.170	0.107	0.133	0.494	1.098	0.107	0.361	0.197	0.541	0.861	0.190	0.115	5.438	0.404	0.36	2.199	1.226	0.895	0.770	0.204	0.148	-0.00	0.927	0.077	0.433	2.734	0.036	0.359	-0.30
S0063	1.519	0.54	0.392	3.093	2.447	0.800	0.781	0.292	0.288	0.423	0.927	0.123	0.667	1.855	0.045	0.307	2.421	4.997	0.394	0.423	0.168	0.118	0.145	0.440	1.107	0.129	0.466	0.213	0.502	0.887	0.272	0.212	5.897	0.412	0.4	2.210	1.824	0.888	0.728	0.184	0.156	-0.06	0.927	0.085	0.466	0.927	0.038	0.218	-0.49
S0063	1.519	0.552	0.392	3.088	2.571	0.806	0.774	0.308	0.28	0.421	0.927	0.100	0.609	1.855	0.045	0.315	2.285	5.016	0.373	0.423	0.135	0.110	0.135	0.436	1.106	0.129	0.448	0.224	0.525	0.841	0.273	0.239	5.987	0.42	0.38	2.209	1.685	0.910	0.728	0.188	0.144	-0.03	0.927	0.068	0.399	2.783	0.034	0.277	-0.12
S0063	1.519	0.516	0.384	2.965	2.531	0.840	0.778	0.264	0.304	0.369	0.927	0.114	0.655	1.855	0.045	0.331	2.903	6.318	0.341	0.398	0.181	0.115	0.129	0.478	1.122	0.114	0.355	0.207	0.541	0.814	0.166	0.171	5.575	0.376	0.428	2.126	1.625	0.923	0.715	0.132	0.136	-0.01	0.927	0.080	0.433	2.783	0.031	0.280	-0.37
S0063	1.519	0.532	0.396	2.812	2.662	0.806	0.780	0.336	0.276	0.357	0.927	0.114	0.647	1.855	0.049	0.336	1.505	5.513	0.375	0.436	0.168	0.113	0.128	0.425	1.083	0.130	0.444	0.218	0.515	0.727	0.262	0.185	5.904	0.46	0.368	2.044	1.678	0.890	0.718	0.172	0.152	-0.01	0.927	0.082	0.460	0.927	0.025	0.159	-0.63
S0063	1.519	0.518	0.389	3.188	2.492	0.820	0.762	0.317	0.265	0.409	0.927	0.112	0.607	1.855	0.043	0.309	3.453	6.278	0.360	0.417	0.164	0.124	0.131	0.437	1.104	0.116	0.400	0.195	0.495	0.929	0.211	0.153	5.681	0.432	0.388	2.266	1.643	0.919	0.721	0.16	0.144	-0.04	0.927	0.074	0.427	2.734	0.039	0.323	-0.56
S0063	1.519	0.544	0.364	2.808	2.497	0.788	0.770	0.324	0.28	0.389	0.927	0.127	0.675	1.806	0.046	0.327	2.190	5.594	0.363	0.418	0.195	0.117	0.134	0.431	1.108	0.124	0.412	0.188	0.500	0.785	0.162	0.193	5.769	0.408	0.4	2.145	1.594	0.903	0.722	0.152	0.14	-0.02	0.927	0.082	0.466	0.927	0.022	0.174	-0.64
S0063	1.519	0.532	0.38	2.951	2.367	0.817	0.801	0.308	0.244	0.400	0.927	0.106	0.604	1.806	0.046	0.332	1.942	4.493	0.355	0.425	0.155	0.118	0.141	0.436	1.098	0.122	0.389	0.191	0.487	0.857	0.184	0.194	5.776	0.44	0.38	2.078	1.540	0.905	0.723	0.188	0.144	-0.04	0.927	0.074	0.448	1.806	0.023	0.243	-0.77
S0063	1.519	0.504	0.384	2.913	2.470	0.838	0.786	0.284	0.284	0.370	0.927	0.110	0.605	1.855	0.043	0.340	2.786	6.012	0.331	0.395	0.175	0.110	0.134	0.479	1.113	0.107	0.352	0.196	0.536	0.796	0.139	0.167	5.482	0.412	0.396	2.127	1.548	0.916	0.717	0.148	0.14	-0.01	0.927	0.081	0.442	2.734	0.026	0.272	-0.58
S0063	1.519	0.536	0.372	2.975	2.409	0.790	0.797	0.328	0.268	0.374	0.878	0.122	0.695	1.806	0.049	0.370	1.658	5.299	0.395	0.413	0.179	0.124	0.138	0.434	1.096	0.124	0.465	0.195	0.504	0.837	0.250	0.123	5.989	0.356	0.388	2.265	1.341	0.910	0.709	0.172	0.16	-0.02	0.927	0.082	0.453	0.927	0.027	0.195	-0.47
S0063	1.519	0.512	0.372	3.212	2.615	0.834	0.785	0.264	0.26	0.428	0.927	0.099	0.613	1.855	0.042	0.313	4.153	6.193	0.354	0.403	0.157	0.107	0.145	0.486	1.105	0.111	0.361	0.191	0.509	0.904	0.182	0.177	5.510	0.4	0.388	2.227	1.375	0.916	0.761	0.184	0.144	-0.01	0.927	0.081	0.438	2.734	0.038	0.351	-0.47
S0063	1.519	0.530	0.373	3.220	2.606	0.819	0.796	0.333	0.253	0.428	0.927	0.115	0.672	1.855	0.049	0.344	3.079	5.856	0.389	0.437	0.187	0.118	0.150	0.438	1.095	0.132	0.436	0.197	0.499	0.892	0.275	0.182	5.963	0.436	0.332	2.343	1.379	0.902	0.734	0.2	0.16	-0.00	0.927	0.091	0.485	2.783	0.027	0.304	-0.35
S0063	1.519	0.512	0.404	3.124	2.519	0.830	0.777	0.296	0.272	0.360	0.927	0.118	0.683	1.806	0.050	0.354	2.263	6.485	0.374	0.400	0.190	0.104	0.138	0.461	1.106	0.117	0.398	0.195	0.549	0.885	0.248	0.127	5.815	0.424	0.372	2.215	1.424	0.911	0.764	0.172	0.14	-0.03	0.878	0.070	0.421	2.734	0.050	0.402	-0.42
S0063	1.519	0.52	0.356	3.124	2.455	0.786	0.784	0.292	0.256	0.337	0.927	0.129	0.717	1.855	0.051	0.355	1.674	5.565	0.418	0.411	0.193	0.109	0.137	0.453	1.134	0.131	0.466	0.180	0.516	0.910	0.311	0.092	6.091	0.416	0.376	2.323	1.357	0.905	0.746	0.176	0.136	-0.01	0.927	0.089	0.494	0.927	0.027	0.200	-0.40
S0063	1.519	0.476	0.372	2.880	2.358	0.826	0.797	0.284	0.256	0.346	0.927	0.112	0.658	1.806	0.048	0.344	1.381	4.860	0.357	0.417	0.171	0.124	0.124	0.434	1.101	0.128	0.379	0.198	0.519	0.821	0.224	0.194	5.956	0.384	0.388	2.174	1.686	0.909	0.724	0.204	0.136	-0.03	0.927	0.078	0.457	2.734	0.029	0.284	-0.59
S0063	1.519	0.52	0.396	2.767	2.539	0.830	0.785	0.264	0.296	0.284	0.927	0.115	0.639	1.806	0.050	0.352	1.544	6.066	0.352	0.385	0.185	0.094	0.121	0.475	1.125	0.108	0.378	0.199	0.538	0.722	0.185	0.143	5.704	0.412	0.396	2.257	1.194	0.914	0.785	0.156	0.14	0.023	0.927	0.085	0.466	2.734	0.038	0.377	-0.52
S0063	1.519	0.528	0.384	2.826	2.344	0.843	0.793	0.264	0.26	0.357	0.878	0.116	0.625	1.806	0.059	0.412	1.840	4.838	0.337	0.401	0.199	0.115	0.114	0.428	1.083	0.119	0.385	0.204	0.553	0.845	0.198	0.184	5.896	0.388	0.372	2.116	1.396	0.923	0.763	0.172	0.132	-0.04	0.927	0.084	0.443	2.734	0.039	0.345	-0.76
S0063	1.519	0.538	0.361	2.958	2.489	0.806	0.795	0.305	0.248	0.363	0.878	0.114	0.678	1.855	0.042	0.324	2.564	6.584	0.367	0.386	0.167	0.094	0.148	0.487	1.110	0.102	0.409	0.173	0.498	0.808	0.193	0.110	5.437	0.36	0.388	2.189	1.450	0.912	0.738	0.176	0.144	-0.08	0.927	0.079	0.428	2.734	0.027	0.280	-0.64
S0063	1.519	0.528	0.336	2.874	2.348	0.799	0.799	0.332	0.268	0.336	0.927	0.129	0.659	1.855	0.046	0.339	1.827	4.344	0.363	0.415	0.202	0.132	0.135	0.440	1.092	0.117	0.425	0.190	0.516	0.819	0.204	0.221	5.760	0.396	0.388	2.107	1.436	0.910	0.727	0.16	0.144	-0.09	0.927	0.093	0.504	0.927	0.029	0.185	-0.77
S0063	1.519	0.532	0.376	2.866	2.374	0.821	0.803	0.308	0.228	0.463	0.927	0.105	0.573	1.855	0.050	0.364	3.156	5.302	0.342	0.414	0.157	0.114	0.135	0.463	1.095	0.134	0.378	0.184	0.496	0.809	0.138	0.153	5.499	0.384	0.384	2.178	1.629	0.910	0.725	0.196	0.144	-0.01	0.927	0.075	0.437	2.783	0.036	0.324	-0.46
S0063	1.519	0.532	0.4	3.095	2.504	0.805	0.775	0.3	0.272	0.328	0.927	0.115	0.709	1.806	0.046	0.333	2.399	5.968	0.396	0.384	0.177	0.107	0.159	0.501	1.123	0.104	0.430	0.193	0.529	0.864	0.250	0.150	5.793	0.4	0.404	2.176	1.493	0.915	0.747	0.156	0.136	-0.03	0.927	0.083	0.470	0.927	0.033	0.229	-0.08
S0063	1.519	0.516	0.368	2.989	2.441	0.788	0.798	0.288	0.256	0.384	0.927	0.117	0.696	1.855	0.049	0.368	1.881	5.035	0.380	0.422	0.178	0.111	0.138	0.448	1.100	0.127	0.436	0.186	0.468	0.838	0.251	0.188	5.930	0.382	0.386	2.239	1.519	0.915	0.711	0.199	0.147	-0.02	0.927	0.084	0.432	2.783	0.023	0.256	-0.62
S0063	1.519	0.524	0.392	3.196	2.485	0.810	0.782	0.26	0.288	0.376	0.927	0.110	0.691	1.855	0.043	0.341	3.127	7.008	0.372	0.388	0.173	0.098	0.137	0.503	1.124	0.108	0.383	0.188	0.515	0.923	0.154	0.078	5.571	0.384	0.388	2.093	1.374	0.918	0.752	0.164	0.14	-0.05	0.927	0.085	0.442	0.878	0.030	0.238	-0.41
S0063	1.519	0.532	0.376	2.854	2.520	0.833	0.802	0.288	0.24	0.418	0.927	0.110	0.636	1.855	0.049	0.368	2.620	5.138	0.342	0.427	0.171	0.132	0.109	0.433	1.079	0.127	0.388	0.192	0.529	0.792	0.174	0.212	5.782	0.38	0.384	2.169	1.612	0.913	0.691	0.188	0.168	-0.02	0.927	0.080	0.451	0.927	0.021	0.147	-0.54
S0063	1.519	0.518	0.409	3.035	2.486	0.818	0.783	0.293	0.273	0.395	0.878	0.108	0.667	1.806	0.050	0.363	2.690	7.037	0.361	0.385	0.165	0.091	0.133	0.500	1.111	0.117	0.378	0.201	0.501	0.892	0.207	0.075	5.654	0.384	0.392	2.066	1.576	0.926	0.695	0.152	0.14	-0.00	0.927	0.073	0.430	2.734	0.025	0.268	-0.52
S0063	1.519	0.54	0.368	2.985	2.421	0.814	0.794	0.244	0.256	0.389	0.878	0.126	0.754	1.806	0.050	0.362	1.863	5.534	0.406	0.415	0.209	0.120	0.154	0.456	1.113	0.136	0.449	0.199	0.519	0.898	0.239	0.120	6.135	0.368	0.392	2.142	1.594	0.900	0.731	0.188	0.14	-0.08	0.927	0.087	0.484	0.878	0.029	0.180	-0.72
S0063	1.519	0.524	0.392	2.691	2.419	0.820	0.796	0.332	0.264	0.349	0.927	0.105	0.648	1.806	0.046	0.345	1.929	6.724	0.335	0.389	0.152	0.092	0.120	0.486	1.098	0.120	0.371	0.182	0.519	0.738	0.105	0.068	5.515	0.376	0.42	2.253	1.721	0.923	0.684	0.168	0.164	-0.02	0.927	0.069	0.403	2.734	0.026	0.253	-0.53
S0063	1.519	0.532	0.36	3.220	2.611	0.808	0.798	0.276	0.248	0.424	0.927	0.126	0.747	1.855	0.047	0.346	2.758	5.397	0.408	0.434	0.205	0.115	0.182	0.459	1.126	0.131	0.439	0.190	0.517	0.914	0.277	0.199	6.049	0.388	0.392	2.341	1.462	0.905	0.723	0.144	0.156	-0.07	0.927	0.084	0.464	0.927	0.037	0.208	-0.42
S0063	1.519	0.504	0.384	3.065	2.717	0.815	0.792	0.276	0.248	0.409	0.927	0.125	0.723	1.806	0.053	0.358	2.735	5.678	0.411	0.450	0.198	0.118	0.149	0.442	1.124	0.136	0.415	0.211	0.514	0.804	0.234	0.248	6.198	0.392	0.392	2.353	1.624	0.895	0.693	0.192	0.172	-0.03	0.878	0.080	0.442	2.685	0.027	0.287	-0.46
S0063	1.519	0.508	0.368	3.038	2.432	0.803	0.789	0.268	0.26	0.320	0.927	0.137	0.732	1.806	0.043	0.318	2.040	6.155	0.390	0.401	0.214	0.089	0.145	0.494	1.118	0.107	0.428	0.188	0.533	0.882	0.238	0.155	5.855	0.376	0.388	2.146	1.434	0.901	0.726	0.168	0.16	-0.01	0.927	0.087	0.474	0.927	0.030	0.187	-0.63
S0063	1.519	0.514	0.365	2.995	2.406	0.814	0.805	0.321	0.208	0.447	0.927	0.114	0.659	1.806	0.050	0.353	2.526	5.624	0.381	0.432	0.173	0.124	0.137	0.434	1.108	0.129	0.429	0.186	0.475	0.863	0.249	0.126	5.993	0.332	0.388	2.164	1.510	0.925	0.713	0.16	0.136	-0.02	0.927	0.074	0.416	2.734	0.028	0.273	-0.29
S0063	1.519	0.532	0.388	2.888	2.346	0.831	0.783	0.272	0.308	0.343	0.927	0.109	0.628	1.855	0.041	0.333	2.653	5.616	0.327	0.395	0.169	0.103	0.132	0.488	1.107	0.120	0.346	0.202	0.518	0.825	0.109	0.173	5.583	0.432	0.372	2.143	1.475	0.905	0.729	0.18	0.152	-0.00	0.927	0.074	0.434	2.734	0.025	0.280	-0.35
S0063	1.519	0.536	0.372	2.776	2.516	0.799	0.793	0.304	0.252	0.346	0.878	0.121	0.718	1.806	0.052	0.371	1.508	5.523	0.378	0.430	0.172	0.108	0.134	0.440	1.101	0.136	0.451	0.205	0.512	0.750	0.229	0.179	6.139	0.404	0.36	2.151	1.598	0.902	0.748	0.196	0.148	-0.02	0.927	0.078	0.443	2.734	0.027	0.288	-0.54
S0063	1.519	0.544	0.396	2.966	2.585	0.834	0.792	0.256	0.26	0.429	0.878	0.110	0.665	1.806	0.048	0.361	4.061	7.610	0.353	0.393	0.189	0.102	0.134	0.491	1.116	0.127	0.369	0.190	0.516	0.852	0.118	0.100	5.636	0.432	0.392	2.346	1.603	0.918	0.703	0.156	0.132	-0.00	0.927	0.082	0.449	2.734	0.029	0.278	-0.21
S0063	1.519	0.544	0.388	2.841	2.417	0.816	0.793	0.312	0.276	0.386	0.878	0.121	0.716	1.806	0.054	0.388	1.840	5.764	0.372	0.419	0.187	0.108	0.136	0.430	1.092	0.136	0.421	0.209	0.498	0.828	0.198	0.130	5.973	0.412	0.388	2.266	1.389	0.897	0.742	0.188	0.136	-0.03	0.927	0.082	0.470	0.878	0.035	0.225	-0.47
S0063	1.519	0.536	0.356	3.300	2.753	0.834	0.773	0.292	0.272	0.435	0.878	0.093	0.550	1.855	0.039	0.305	4.864	6.341	0.342	0.392	0.139	0.112	0.142	0.487	1.106	0.107	0.363	0.194	0.491	0.868	0.143	0.150	5.354	0.396	0.416	2.210	1.579	0.915	0.725	0.148	0.144	-0.07	0.927	0.068	0.404	0.927	0.035	0.287	-0.53
S0063	1.519	0.533	0.411	3.015	2.516	0.776	0.793	0.333	0.222	0.397	0.976	0.088	0.643	1.855	0.036	0.324	1.266	5.385	0.425	0.460	0.145	0.124	0.304	0.718	1.094	0.158	0.527	0.221	0.471	0.866	0.416	0.205	2.291	0.439	0.307	2.118	1.239	0.893	0.758	0.230	0.153	-0.05	0.878	0.064	0.474	0.878	0.029	0.190	-0.04
S0040	0.491	0.364	0.236	0.653	0.803	0.947	0.946	0.152	0.064	0.215	2.636	0.040	0.378	0.537	0.154	0.781	1.771	-0.65	0.076	0.186	0.079	0.328	0.189	0.297	1.004	-0.01	0.035	0.032	0.302	0.597	-1.30	-0.42	1.831	0.353	0.253	0.692	1.088	0.972	0.951	0.128	0.060	-0.42	1.074	0.084	0.818	0.537	0.121	0.688	0.254
S0040	0.491	0.388	0.316	0.874	1.132	0.926	0.924	0.116	0.076	0.264	0.537	0.053	0.385	0.537	0.160	0.699	2.598	0.379	0.097	0.208	0.108	0.352	0.172	0.349	1.005	-0.02	0.051	0.047	0.358	0.555	-1.07	-0.36	2.020	0.372	0.304	0.845	1.353	0.968	0.921	0.128	0.112	-0.33	0.585	0.102	0.719	0.537	0.075	0.523	0.251
S0040	0.491	0.393	0.261	1.200	0.831	0.913	0.932	0.144	0.084	0.349	1.025	0.050	0.450	0.537	0.154	0.721	7.427	-0.27	0.109	0.202	0.103	0.335	0.223	0.349	1.009	-0.03	0.055	0.042	0.343	0.947	-1.04	-0.43	2.067	0.392	0.3	0.911	1.267	0.936	0.926	0.156	0.092	-0.13	0.488	0.074	0.636	0.537	0.087	0.574	0.198
S0040	0.491	0.352	0.284	1.012	1.196	0.924	0.900	0.196	0.084	0.202	0.537	0.052	0.405	0.537	0.117	0.642	3.189	1.479	0.099	0.206	0.110	0.260	0.194	0.395	1.007	0.019	0.054	0.057	0.371	0.574	-1.07	-0.29	2.049	0.357	0.297	0.972	1.300	0.974	0.918	0.104	0.096	-0.35	0.537	0.083	0.727	0.537	0.088	0.535	0.190
S0040	0.491	0.36	0.292	0.771	0.993	0.949	0.944	0.168	0.068	0.155	0.634	0.045	0.383	0.537	0.176	0.791	4.000	-0.15	0.064	0.202	0.101	0.377	0.123	0.277	1.001	-0.01	0.032	0.038	0.333	0.459	-1.44	-0.33	1.800	0.328	0.276	0.675	1.134	0.980	0.939	0.096	0.12	-0.31	1.074	0.089	0.814	0.537	0.091	0.576	0.219
S0040	0.491	0.384	0.344	0.571	0.951	0.957	0.946	0.168	0.068	0.207	0.537	0.038	0.290	0.537	0.204	0.830	0.490	-0.89	0.065	0.206	0.097	0.438	0.150	0.203	0.996	0.013	0.032	0.038	0.313	0.383	-1.44	-0.39	1.819	0.312	0.296	0.680	1.249	0.978	0.937	0.088	0.068	-0.10	0.488	0.085	0.730	0.488	0.096	0.680	0.816
S0040	0.491	0.328	0.272	0.774	0.931	0.932	0.943	0.208	0.076	0.211	2.587	0.041	0.366	0.537	0.177	0.805	4.213	-0.61	0.076	0.212	0.113	0.396	0.165	0.255	1.005	-0.00	0.040	0.037	0.335	0.578	-1.27	-0.27	1.991	0.36	0.268	0.644	1.201	0.976	0.935	0.136	0.052	-0.36	1.025	0.090	0.809	0.537	0.104	0.602	-0.50
S0040	0.491	0.349	0.309	0.533	0.894	0.948	0.950	0.160	0.064	0.241	0.488	0.058	0.325	0.488	0.185	0.837	1.271	-0.35	0.069	0.199	0.132	0.364	0.148	0.204	0.996	-0.04	0.033	0.036	0.296	0.463	-1.37	-0.43	1.792	0.313	0.269	0.660	1.037	0.981	0.955	0.112	0.040	-0.26	0.488	0.097	0.773	0.537	0.114	0.709	0.185
S0040	0.491	0.34	0.356	0.578	0.939	0.939	0.947	0.16	0.052	0.132	1.025	0.044	0.426	0.488	0.185	0.835	3.763	-1.01	0.056	0.192	0.098	0.399	0.140	0.267	0.998	0.002	0.024	0.036	0.310	0.439	-1.58	-0.48	1.780	0.332	0.264	0.638	1.231	0.981	0.938	0.076	0.064	-0.25	0.976	0.103	0.846	0.488	0.106	0.583	-0.29
S0040	0.491	0.364	0.312	0.687	1.082	0.914	0.926	0.192	0.084	0.367	0.537	0.055	0.374	0.537	0.154	0.746	1.883	1.396	0.076	0.200	0.112	0.314	0.129	0.272	1.003	-0.04	0.043	0.037	0.346	0.381	-1.30	-0.42	1.807	0.384	0.296	0.769	1.263	0.958	0.904	0.144	0.068	-0.19	0.537	0.076	0.670	0.537	0.105	0.538	0.244
S0040	0.491	0.396	0.3	0.922	0.984	0.930	0.938	0.188	0.108	0.334	0.488	0.058	0.423	0.488	0.162	0.730	2.203	-0.26	0.087	0.221	0.082	0.322	0.154	0.326	1.001	0.023	0.048	0.046	0.348	0.586	-1.16	-0.23	2.087	0.385	0.269	0.913	1.316	0.957	0.923	0.124	0.084	-0.10	0.488	0.087	0.678	0.488	0.114	0.585	-0.27
S0040	0.491	0.304	0.252	0.795	0.899	0.933	0.963	0.196	0.064	0.256	0.488	0.039	0.293	0.488	0.178	0.817	6.705	-0.25	0.080	0.198	0.082	0.381	0.154	0.258	0.999	-0.04	0.036	0.030	0.307	0.698	-1.32	-0.47	1.792	0.388	0.3	0.853	1.210	0.958	0.933	0.128	0.08	-0.14	0.488	0.077	0.671	0.537	0.102	0.598	0.615
S0040	0.491	0.385	0.277	0.928	1.145	0.925	0.913	0.184	0.100	0.348	0.537	0.057	0.429	0.488	0.125	0.623	1.569	0.731	0.097	0.233	0.098	0.255	0.176	0.385	1.000	-0.01	0.055	0.053	0.341	0.461	-1.07	-0.20	2.184	0.38	0.28	0.915	1.407	0.950	0.923	0.132	0.112	-0.22	0.537	0.068	0.612	0.537	0.092	0.502	0.312
S0040	0.491	0.388	0.272	0.699	0.977	0.928	0.933	0.164	0.068	0.243	0.488	0.052	0.389	0.488	0.166	0.776	4.413	0.195	0.077	0.197	0.094	0.303	0.142	0.251	1.000	-0.06	0.037	0.038	0.305	0.536	-1.34	-0.46	1.759	0.373	0.273	0.738	1.116	0.972	0.929	0.088	0.100	-0.10	0.488	0.090	0.725	0.537	0.080	0.533	0.865
S0040	0.491	0.352	0.256	0.907	1.084	0.914	0.923	0.164	0.104	0.258	2.539	0.034	0.328	0.488	0.149	0.718	5.917	-0.12	0.092	0.220	0.087	0.323	0.200	0.286	0.999	-0.01	0.048	0.046	0.337	0.630	-1.19	-0.24	2.028	0.376	0.308	0.890	1.216	0.948	0.931	0.156	0.068	-0.21	0.488	0.065	0.576	0.537	0.109	0.560	0.942
S0040	0.491	0.352	0.272	0.769	0.992	0.940	0.936	0.156	0.072	0.410	0.488	0.063	0.426	0.488	0.159	0.745	5.739	1.802	0.071	0.202	0.104	0.282	0.146	0.295	0.999	-0.07	0.033	0.034	0.296	0.507	-1.42	-0.50	1.741	0.412	0.296	0.844	1.207	0.960	0.911	0.092	0.068	-0.20	0.488	0.103	0.737	0.488	0.082	0.546	1.532
S0040	0.491	0.388	0.276	0.671	0.884	0.946	0.950	0.156	0.064	0.197	2.539	0.043	0.405	0.488	0.161	0.777	1.492	-0.55	0.072	0.199	0.104	0.345	0.132	0.292	1.000	-0.00	0.037	0.034	0.343	0.493	-1.27	-0.40	1.922	0.345	0.273	0.732	1.167	0.970	0.925	0.116	0.060	-0.23	0.976	0.089	0.825	0.488	0.110	0.597	-0.06
S0040	0.491	0.389	0.273	0.653	0.960	0.941	0.940	0.168	0.060	0.352	0.537	0.047	0.400	0.488	0.149	0.750	3.908	1.007	0.074	0.196	0.089	0.270	0.125	0.315	1.008	-0.05	0.038	0.036	0.309	0.511	-1.35	-0.47	1.777	0.376	0.264	0.857	1.190	0.961	0.930	0.124	0.06	-0.33	0.537	0.096	0.737	0.488	0.086	0.543	0.312
S0040	0.491	0.364	0.256	0.683	1.085	0.940	0.938	0.172	0.064	0.220	0.488	0.047	0.345	0.537	0.155	0.764	3.059	-0.04	0.076	0.213	0.094	0.352	0.139	0.289	0.996	0.012	0.040	0.042	0.329	0.468	-1.30	-0.30	1.953	0.412	0.308	1.010	1.223	0.948	0.937	0.156	0.064	-0.17	0.537	0.064	0.630	0.488	0.100	0.625	1.006
S0040	0.491	0.328	0.3	0.684	1.018	0.937	0.923	0.16	0.068	0.304	0.488	0.048	0.343	0.488	0.162	0.743	2.000	0.659	0.071	0.194	0.100	0.317	0.124	0.294	1.004	-0.04	0.037	0.039	0.315	0.432	-1.33	-0.44	1.798	0.333	0.257	0.672	1.293	0.970	0.942	0.100	0.068	-0.39	0.488	0.102	0.713	0.488	0.088	0.571	0.723
S0040	0.491	0.348	0.264	0.588	0.975	0.941	0.948	0.16	0.06	0.238	2.539	0.040	0.378	0.488	0.180	0.804	3.607	-0.32	0.066	0.199	0.093	0.385	0.150	0.247	0.995	-0.00	0.031	0.031	0.304	0.427	-1.48	-0.41	1.760	0.344	0.288	0.776	1.019	0.976	0.959	0.148	0.048	-0.26	1.025	0.070	0.827	0.488	0.131	0.701	0.959
S0040	0.491	0.34	0.276	0.517	0.787	0.953	0.966	0.156	0.068	0.135	0.488	0.057	0.445	0.488	0.184	0.852	1.795	-0.52	0.066	0.189	0.122	0.349	0.155	0.250	1.002	-0.05	0.027	0.029	0.271	0.501	-1.47	-0.53	1.749	0.388	0.296	0.678	1.292	0.962	0.935	0.084	0.06	-0.16	0.976	0.089	0.760	0.488	0.101	0.571	0.608
S0040	0.491	0.325	0.273	0.823	1.016	0.950	0.951	0.136	0.068	0.197	0.439	0.037	0.381	0.488	0.171	0.778	3.524	-0.55	0.076	0.201	0.088	0.349	0.171	0.287	0.996	0.008	0.032	0.035	0.294	0.551	-1.28	-0.37	1.886	0.328	0.284	0.840	1.263	0.960	0.945	0.124	0.052	-0.18	0.976	0.075	0.794	0.488	0.113	0.637	0.591
S0040	0.491	0.332	0.3	0.821	1.093	0.954	0.940	0.164	0.076	0.461	0.537	0.056	0.336	0.488	0.153	0.711	2.130	1.382	0.080	0.202	0.108	0.308	0.148	0.334	1.009	-0.04	0.033	0.037	0.319	0.428	-1.26	-0.42	1.860	0.349	0.257	0.935	1.440	0.950	0.935	0.096	0.076	-0.19	0.537	0.087	0.666	0.488	0.096	0.520	0.512
S0040	0.491	0.384	0.296	0.800	1.141	0.939	0.933	0.192	0.06	0.459	0.488	0.070	0.400	0.488	0.142	0.664	0.664	0.718	0.085	0.221	0.134	0.315	0.094	0.379	1.001	-0.00	0.051	0.045	0.358	0.388	-1.16	-0.28	2.145	0.352	0.288	1.000	1.212	0.942	0.933	0.116	0.096	-0.08	0.488	0.079	0.595	0.488	0.098	0.529	0.730
S0040	0.491	0.368	0.264	0.588	0.973	0.949	0.959	0.18	0.04	0.254	0.537	0.062	0.350	0.488	0.176	0.797	2.439	0.561	0.065	0.199	0.102	0.354	0.126	0.281	1.003	-0.05	0.030	0.027	0.307	0.450	-1.42	-0.52	1.812	0.34	0.272	0.858	1.287	0.953	0.930	0.124	0.088	-0.21	0.488	0.089	0.683	0.488	0.082	0.530	1.467
S0040	0.491	0.312	0.288	0.574	0.804	0.948	0.952	0.148	0.064	0.223	2.441	0.048	0.472	0.488	0.191	0.845	1.244	-0.96	0.073	0.203	0.116	0.392	0.202	0.206	0.993	0.024	0.031	0.036	0.312	0.503	-1.35	-0.39	1.880	0.333	0.301	0.691	1.101	0.967	0.943	0.124	0.044	-0.19	0.488	0.088	0.688	0.488	0.120	0.686	-0.30
S0040	0.491	0.321	0.317	0.960	1.259	0.917	0.894	0.160	0.096	0.479	0.488	0.092	0.533	0.488	0.134	0.641	2.719	2.815	0.093	0.214	0.128	0.228	0.187	0.322	1.001	-0.06	0.042	0.047	0.273	0.417	-1.25	-0.40	1.789	0.368	0.324	0.809	1.153	0.966	0.924	0.14	0.06	-0.15	0.488	0.120	0.723	0.488	0.087	0.609	0.877
S0040	0.491	0.368	0.264	0.593	0.960	0.941	0.933	0.18	0.084	0.188	0.488	0.040	0.277	0.488	0.158	0.741	1.372	0.031	0.074	0.203	0.082	0.318	0.141	0.291	0.997	-0.01	0.038	0.040	0.356	0.485	-1.30	-0.33	1.901	0.36	0.252	0.896	1.184	0.971	0.942	0.08	0.08	-0.34	0.488	0.084	0.735	0.488	0.093	0.575	0.293
S0040	0.491	0.348	0.328	0.781	1.082	0.942	0.943	0.16	0.044	0.404	0.488	0.046	0.384	0.488	0.161	0.712	1.660	0.412	0.074	0.202	0.095	0.297	0.156	0.336	1.002	-0.02	0.037	0.039	0.326	0.405	-1.30	-0.35	1.924	0.393	0.305	0.905	1.442	0.950	0.939	0.136	0.072	-0.01	0.488	0.076	0.669	0.488	0.094	0.567	0.521
S0040	0.491	0.384	0.268	0.863	1.022	0.932	0.925	0.18	0.084	0.499	0.488	0.103	0.489	0.488	0.141	0.643	1.003	1.568	0.091	0.215	0.201	0.268	0.124	0.368	1.007	-0.05	0.049	0.037	0.345	0.465	-1.11	-0.46	2.017	0.364	0.328	1.101	1.213	0.957	0.920	0.1	0.092	-0.17	0.537	0.120	0.764	0.488	0.073	0.461	0.059
S0040	0.491	0.412	0.304	0.905	0.939	0.914	0.931	0.184	0.052	0.387	0.537	0.049	0.351	0.488	0.157	0.727	3.426	-0.09	0.085	0.211	0.106	0.350	0.156	0.325	1.000	-0.01	0.051	0.039	0.336	0.628	-1.22	-0.40	1.998	0.42	0.32	0.997	1.211	0.917	0.918	0.168	0.132	-0.05	0.537	0.062	0.562	0.488	0.088	0.500	1.603
S0040	0.491	0.393	0.285	0.959	1.310	0.942	0.890	0.192	0.108	0.464	0.488	0.074	0.440	0.488	0.130	0.585	3.248	2.517	0.090	0.216	0.143	0.264	0.169	0.365	1.008	-0.02	0.045	0.054	0.342	0.470	-1.12	-0.36	1.999	0.385	0.297	1.118	1.408	0.939	0.933	0.092	0.068	-0.14	0.488	0.090	0.670	0.488	0.091	0.536	0.403
S0040	0.491	0.348	0.312	0.670	0.773	0.927	0.941	0.168	0.076	0.298	2.929	0.044	0.374	0.488	0.178	0.798	4.689	-0.49	0.075	0.198	0.105	0.373	0.184	0.265	0.998	-0.02	0.037	0.035	0.318	0.632	-1.39	-0.43	1.803	0.364	0.28	0.776	1.222	0.953	0.942	0.128	0.044	-0.13	0.537	0.073	0.684	0.439	0.100	0.617	0.189
S0040	0.491	0.388	0.288	0.560	0.956	0.951	0.959	0.212	0.06	0.153	0.976	0.044	0.565	0.488	0.172	0.807	3.323	0.053	0.064	0.196	0.111	0.357	0.149	0.290	1.005	-0.06	0.029	0.032	0.303	0.443	-1.48	-0.47	1.782	0.308	0.28	0.744	1.174	0.952	0.942	0.092	0.092	-0.22	0.488	0.086	0.684	0.488	0.093	0.548	0.917
S0040	0.491	0.356	0.284	0.826	1.037	0.932	0.938	0.18	0.056	0.350	0.488	0.056	0.416	0.488	0.155	0.723	1.166	0.081	0.086	0.208	0.089	0.326	0.145	0.350	0.996	0.011	0.045	0.041	0.333	0.423	-1.19	-0.30	2.019	0.392	0.288	0.914	1.206	0.941	0.939	0.152	0.068	-0.21	0.488	0.076	0.616	0.488	0.111	0.616	0.320
S0040	0.491	0.364	0.256	0.628	0.855	0.943	0.963	0.164	0.036	0.272	0.488	0.049	0.336	0.488	0.181	0.834	2.051	0.081	0.066	0.203	0.085	0.325	0.126	0.250	0.997	-0.05	0.035	0.028	0.320	0.451	-1.43	-0.48	1.781	0.317	0.289	0.606	1.153	0.971	0.949	0.112	0.064	-0.12	0.488	0.094	0.717	0.488	0.097	0.640	1.412
S0040	0.491	0.404	0.276	0.692	0.887	0.933	0.955	0.176	0.044	0.126	0.439	0.083	0.447	0.488	0.186	0.823	0.374	-0.85	0.065	0.207	0.169	0.374	0.156	0.253	0.994	0.010	0.033	0.030	0.280	0.418	-1.39	-0.41	1.890	0.352	0.34	0.755	1.179	0.971	0.936	0.088	0.068	-0.22	0.439	0.089	0.721	0.488	0.129	0.663	-0.02
S0040	0.491	0.365	0.305	0.635	1.003	0.928	0.933	0.164	0.044	0.385	1.416	0.032	0.427	0.488	0.160	0.731	3.801	0.312	0.070	0.199	0.092	0.314	0.154	0.309	0.998	-0.03	0.031	0.034	0.295	0.455	-1.45	-0.44	1.805	0.388	0.24	0.765	1.318	0.953	0.937	0.104	0.036	-0.12	0.488	0.067	0.655	0.488	0.104	0.581	1.836
S0040	0.491	0.356	0.284	0.921	1.336	0.948	0.922	0.132	0.076	0.293	0.781	0.039	0.470	0.488	0.149	0.656	5.585	1.153	0.084	0.215	0.079	0.326	0.158	0.298	1.003	-0.03	0.036	0.043	0.305	0.460	-1.24	-0.34	2.019	0.369	0.317	0.964	1.442	0.964	0.933	0.104	0.060	-0.20	0.976	0.086	0.803	0.488	0.087	0.545	0.727
S0040	0.491	0.372	0.304	0.666	1.052	0.925	0.936	0.14	0.06	0.326	0.488	0.049	0.423	0.488	0.158	0.743	4.593	0.282	0.085	0.205	0.082	0.349	0.182	0.323	1.002	-0.02	0.042	0.036	0.313	0.553	-1.27	-0.40	1.845	0.376	0.312	0.756	1.343	0.952	0.933	0.152	0.076	-0.20	0.537	0.073	0.702	0.488	0.089	0.589	0.689
S0040	0.491	0.384	0.26	0.738	0.889	0.932	0.951	0.18	0.06	0.419	0.488	0.059	0.389	0.488	0.150	0.707	1.784	0.575	0.073	0.193	0.108	0.291	0.121	0.381	1.004	-0.04	0.041	0.030	0.322	0.483	-1.32	-0.45	1.823	0.384	0.284	0.751	1.548	0.965	0.918	0.092	0.064	-0.18	0.488	0.093	0.732	0.488	0.081	0.460	-0.05
S0040	0.491	0.373	0.281	0.576	0.812	0.938	0.953	0.148	0.044	0.160	1.025	0.052	0.459	0.537	0.179	0.822	1.281	-0.90	0.077	0.199	0.095	0.411	0.175	0.257	0.999	0.002	0.038	0.034	0.320	0.498	-1.29	-0.49	1.817	0.361	0.289	0.838	1.141	0.965	0.953	0.136	0.048	-0.12	1.025	0.080	0.722	0.488	0.116	0.683	0.694
S0040	0.491	0.348	0.252	0.760	0.991	0.944	0.931	0.124	0.1	0.290	0.488	0.054	0.464	0.488	0.156	0.707	4.044	0.758	0.076	0.198	0.090	0.280	0.193	0.323	1.003	-0.04	0.030	0.035	0.289	0.473	-1.41	-0.39	1.760	0.356	0.268	0.869	1.118	0.977	0.944	0.1	0.08	-0.27	0.488	0.102	0.807	0.488	0.091	0.548	-0.11
S0040	0.491	0.332	0.256	0.802	1.239	0.931	0.923	0.208	0.084	0.350	0.488	0.047	0.342	0.488	0.146	0.678	2.241	0.246	0.085	0.214	0.099	0.307	0.179	0.379	1.000	-0.02	0.042	0.043	0.319	0.438	-1.24	-0.25	1.983	0.36	0.312	0.997	1.561	0.935	0.917	0.148	0.12	-0.02	0.537	0.065	0.651	0.488	0.079	0.479	2.296
S0040	0.491	0.36	0.284	0.553	0.803	0.940	0.957	0.164	0.048	0.257	1.025	0.043	0.462	0.488	0.183	0.828	3.840	-0.01	0.060	0.185	0.104	0.356	0.159	0.235	1.001	-0.06	0.030	0.025	0.296	0.504	-1.57	-0.55	1.627	0.34	0.284	0.680	1.145	0.968	0.937	0.116	0.092	-0.15	0.976	0.091	0.802	0.488	0.096	0.541	0.971
S0040	0.491	0.396	0.248	0.820	1.037	0.931	0.940	0.216	0.088	0.304	0.976	0.030	0.348	0.488	0.162	0.744	5.013	-0.45	0.071	0.206	0.064	0.337	0.146	0.280	0.994	0.005	0.041	0.037	0.327	0.517	-1.43	-0.28	1.897	0.349	0.269	0.966	1.268	0.956	0.937	0.132	0.060	-0.15	1.025	0.057	0.709	0.488	0.107	0.582	0.868
S0040	0.491	0.357	0.285	0.635	1.152	0.949	0.927	0.152	0.076	0.311	0.537	0.065	0.432	0.488	0.151	0.746	2.735	1.915	0.073	0.202	0.133	0.267	0.127	0.302	1.008	-0.06	0.036	0.040	0.342	0.413	-1.31	-0.42	1.794	0.368	0.26	0.822	1.185	0.957	0.942	0.108	0.06	-0.33	0.537	0.086	0.682	0.488	0.092	0.541	1.036
S0040	0.491	0.324	0.28	0.754	0.957	0.930	0.948	0.176	0.06	0.349	0.488	0.040	0.309	0.488	0.172	0.786	3.143	-0.36	0.073	0.203	0.077	0.362	0.177	0.259	0.992	-0.00	0.037	0.036	0.312	0.493	-1.37	-0.32	1.870	0.352	0.28	0.727	1.175	0.959	0.944	0.112	0.068	-0.27	0.488	0.072	0.680	0.488	0.109	0.597	0.537
S0040	0.491	0.324	0.276	0.560	0.926	0.960	0.963	0.164	0.032	0.190	0.488	0.063	0.449	0.488	0.177	0.829	1.128	0.105	0.060	0.194	0.130	0.323	0.108	0.267	0.998	-0.05	0.027	0.028	0.274	0.391	-1.51	-0.62	1.739	0.309	0.269	0.828	1.135	0.974	0.948	0.096	0.056	-0.19	0.488	0.085	0.754	0.537	0.100	0.647	1.288
S0040	0.491	0.364	0.252	0.735	0.945	0.930	0.938	0.184	0.088	0.279	0.488	0.043	0.322	0.488	0.151	0.731	2.086	-0.10	0.083	0.204	0.070	0.312	0.146	0.310	1.003	-0.01	0.046	0.038	0.326	0.530	-1.19	-0.39	1.927	0.368	0.252	0.797	1.094	0.958	0.938	0.136	0.072	-0.32	0.488	0.083	0.665	0.537	0.107	0.616	0.682
S0040	0.491	0.392	0.272	0.827	0.923	0.922	0.945	0.18	0.064	0.422	0.488	0.076	0.393	0.488	0.149	0.735	5.856	1.446	0.085	0.200	0.117	0.264	0.125	0.333	1.002	-0.08	0.046	0.031	0.293	0.699	-1.28	-0.62	1.803	0.396	0.328	0.773	1.130	0.957	0.910	0.14	0.076	-0.11	0.488	0.105	0.735	0.537	0.088	0.548	1.477
S0040	0.491	0.365	0.269	0.886	1.121	0.924	0.938	0.188	0.088	0.460	0.488	0.040	0.262	0.488	0.145	0.710	5.866	0.475	0.090	0.211	0.103	0.341	0.153	0.360	1.001	-0.01	0.047	0.041	0.345	0.567	-1.18	-0.32	2.019	0.357	0.273	0.828	1.248	0.949	0.932	0.132	0.052	-0.18	0.488	0.079	0.624	0.537	0.111	0.569	0.334
S0040	0.491	0.376	0.284	0.706	1.300	0.941	0.941	0.164	0.068	0.289	0.488	0.071	0.510	0.488	0.144	0.691	1.029	2.764	0.079	0.204	0.142	0.280	0.141	0.373	1.010	-0.05	0.041	0.036	0.345	0.353	-1.24	-0.40	1.873	0.348	0.292	1.000	1.210	0.952	0.935	0.116	0.072	-0.24	0.488	0.097	0.727	0.488	0.081	0.479	0.755
S0040	0.491	0.404	0.324	0.725	1.023	0.945	0.936	0.188	0.088	0.245	0.537	0.054	0.444	0.488	0.165	0.733	1.194	-0.42	0.080	0.211	0.119	0.359	0.195	0.281	0.997	0.032	0.040	0.044	0.304	0.427	-1.26	-0.22	1.888	0.364	0.304	0.911	1.093	0.944	0.941	0.124	0.068	-0.10	0.488	0.073	0.602	0.488	0.117	0.666	0.389
S0040	0.491	0.356	0.292	0.572	0.860	0.958	0.965	0.172	0.04	0.372	0.976	0.053	0.654	0.488	0.184	0.841	2.122	-0.39	0.063	0.185	0.116	0.379	0.139	0.236	0.993	-0.06	0.025	0.027	0.262	0.460	-1.58	-0.59	1.673	0.341	0.261	0.767	1.212	0.968	0.949	0.096	0.076	-0.12	0.976	0.087	0.851	0.488	0.108	0.591	1.566
S0040	0.491	0.412	0.272	0.545	0.789	0.943	0.956	0.16	0.068	0.152	0.927	0.043	0.492	0.488	0.182	0.822	0.502	-0.87	0.063	0.193	0.076	0.382	0.156	0.263	0.996	-0.01	0.031	0.029	0.297	0.441	-1.49	-0.43	1.750	0.336	0.24	0.644	1.122	0.971	0.950	0.128	0.06	-0.19	0.976	0.082	0.774	0.488	0.099	0.584	0.158
S0040	0.491	0.361	0.257	0.656	0.991	0.938	0.949	0.148	0.068	0.321	0.488	0.065	0.398	0.488	0.170	0.770	1.775	0.188	0.078	0.201	0.120	0.329	0.161	0.280	1.002	-0.03	0.038	0.032	0.342	0.425	-1.32	-0.40	1.777	0.376	0.32	0.791	1.247	0.967	0.938	0.14	0.076	-0.13	0.976	0.077	0.777	0.488	0.105	0.599	0.483
S0040	0.491	0.34	0.288	1.175	1.127	0.918	0.934	0.148	0.06	0.254	0.976	0.031	0.480	0.488	0.166	0.731	11.31	-0.16	0.091	0.219	0.060	0.343	0.187	0.311	0.997	-0.01	0.045	0.041	0.301	0.725	-1.22	-0.24	2.067	0.333	0.224	0.743	1.430	0.967	0.933	0.096	0.092	-0.14	0.976	0.068	0.754	0.488	0.090	0.507	0.340
S0040	0.491	0.368	0.284	0.659	0.828	0.943	0.943	0.112	0.06	0.433	0.488	0.057	0.509	0.488	0.169	0.758	2.058	0.145	0.076	0.194	0.087	0.355	0.184	0.295	0.998	-0.04	0.033	0.036	0.312	0.558	-1.29	-0.52	1.813	0.36	0.316	0.796	1.174	0.943	0.938	0.168	0.06	-0.12	0.488	0.091	0.676	0.488	0.104	0.576	0.578
S0040	0.491	0.388	0.276	1.106	0.981	0.905	0.930	0.208	0.084	0.364	0.537	0.057	0.456	0.488	0.145	0.675	8.293	1.284	0.089	0.200	0.116	0.286	0.170	0.376	0.999	-0.07	0.049	0.038	0.312	0.681	-1.25	-0.43	1.853	0.388	0.26	0.788	1.179	0.955	0.927	0.144	0.084	-0.26	0.537	0.104	0.692	0.488	0.085	0.486	-0.41
S0040	0.491	0.348	0.272	0.738	0.864	0.945	0.951	0.164	0.068	0.155	0.976	0.041	0.441	0.488	0.181	0.810	3.011	-0.69	0.066	0.200	0.086	0.371	0.155	0.269	0.998	-0.01	0.033	0.031	0.283	0.453	-1.50	-0.41	1.811	0.288	0.284	0.720	1.184	0.972	0.948	0.112	0.06	-0.23	1.025	0.063	0.782	0.488	0.110	0.601	1.055
S0040	0.491	0.345	0.273	0.675	0.910	0.941	0.942	0.156	0.048	0.245	0.488	0.059	0.395	0.488	0.168	0.776	1.145	0.355	0.068	0.202	0.101	0.311	0.174	0.288	1.002	-0.06	0.032	0.036	0.304	0.396	-1.39	-0.43	1.775	0.341	0.277	0.834	1.140	0.950	0.925	0.116	0.116	-0.16	0.488	0.085	0.656	0.488	0.084	0.480	1.471
S0040	0.491	0.416	0.296	0.799	1.005	0.925	0.936	0.212	0.072	0.369	0.488	0.033	0.384	0.488	0.161	0.742	3.517	-0.23	0.079	0.209	0.074	0.343	0.162	0.292	0.993	-0.00	0.047	0.040	0.345	0.506	-1.30	-0.22	2.015	0.392	0.272	0.785	1.137	0.946	0.933	0.124	0.092	-0.07	0.488	0.060	0.619	0.488	0.115	0.568	0.037
S0040	0.491	0.348	0.312	0.745	0.866	0.942	0.957	0.172	0.036	0.376	0.488	0.043	0.411	0.488	0.174	0.820	3.046	0.359	0.074	0.199	0.094	0.314	0.161	0.272	0.993	-0.05	0.034	0.031	0.285	0.548	-1.38	-0.52	1.690	0.384	0.276	0.708	1.172	0.964	0.945	0.088	0.06	-0.12	0.488	0.090	0.677	0.488	0.096	0.602	1.464
S0040	0.491	0.376	0.252	0.733	0.987	0.943	0.944	0.168	0.068	0.359	0.488	0.063	0.382	0.488	0.158	0.735	0.698	0.263	0.080	0.201	0.122	0.314	0.186	0.347	0.997	-0.04	0.037	0.031	0.291	0.409	-1.27	-0.33	1.865	0.385	0.305	0.752	1.202	0.962	0.942	0.120	0.064	-0.31	0.488	0.089	0.715	0.488	0.086	0.565	0.211
S0040	0.491	0.372	0.268	0.764	1.095	0.927	0.919	0.176	0.068	0.381	0.488	0.052	0.420	0.488	0.151	0.686	1.519	1.246	0.083	0.212	0.074	0.324	0.174	0.342	1.000	-0.03	0.044	0.039	0.317	0.426	-1.20	-0.39	1.930	0.372	0.332	0.809	1.137	0.957	0.935	0.152	0.068	-0.18	0.488	0.079	0.671	0.488	0.104	0.579	0.464
S0040	0.491	0.341	0.257	0.642	0.915	0.938	0.947	0.156	0.068	0.229	0.488	0.047	0.414	0.488	0.167	0.786	2.229	0.513	0.073	0.187	0.085	0.310	0.189	0.262	1.006	-0.05	0.035	0.030	0.316	0.483	-1.35	-0.53	1.669	0.344	0.276	0.720	1.157	0.959	0.938	0.14	0.088	-0.25	0.488	0.098	0.668	0.488	0.100	0.554	1.029
S0040	0.491	0.4	0.264	0.699	0.992	0.937	0.958	0.172	0.032	0.275	1.513	0.034	0.454	0.488	0.185	0.824	1.998	-0.71	0.074	0.207	0.086	0.392	0.170	0.234	0.993	0.020	0.041	0.033	0.302	0.437	-1.33	-0.33	1.936	0.365	0.273	0.733	1.262	0.948	0.944	0.136	0.076	-0.06	0.488	0.072	0.622	0.488	0.122	0.638	-0.04
S0040	0.491	0.336	0.244	0.651	0.871	0.942	0.953	0.184	0.06	0.335	0.439	0.049	0.362	0.488	0.178	0.811	4.858	0.142	0.064	0.193	0.110	0.356	0.117	0.239	0.993	-0.06	0.031	0.029	0.309	0.482	-1.48	-0.45	1.685	0.356	0.28	0.749	1.148	0.964	0.949	0.116	0.076	-0.11	0.488	0.079	0.674	0.488	0.112	0.613	1.005
S0040	0.491	0.368	0.296	0.883	1.086	0.937	0.911	0.224	0.108	0.276	0.439	0.044	0.342	0.488	0.135	0.643	4.257	0.681	0.077	0.211	0.098	0.277	0.143	0.372	1.003	-0.02	0.044	0.050	0.352	0.511	-1.24	-0.36	1.994	0.404	0.26	0.908	1.443	0.956	0.930	0.088	0.084	-0.26	0.439	0.074	0.639	0.439	0.074	0.471	0.163
S0040	0.491	0.356	0.276	0.862	1.054	0.930	0.927	0.136	0.116	0.380	0.488	0.054	0.422	0.488	0.144	0.682	1.670	0.335	0.092	0.212	0.104	0.296	0.187	0.362	0.998	-0.02	0.044	0.045	0.333	0.478	-1.19	-0.32	2.005	0.389	0.277	0.993	1.402	0.930	0.920	0.140	0.124	-0.06	0.537	0.093	0.644	0.488	0.081	0.508	2.923
S0040	0.491	0.311	0.246	0.561	0.740	0.967	0.917	0.129	0.090	-0.24	0.488	0.044	0.430	1.953	0.043	0.478	0.882	-0.71	0.087	0.099	0.164	0.169	0.310	0.787	0.996	-0.02	0.024	0.022	0.267	0.928	-1.22	-0.97	0.607	0.333	0.243	0.738	1.254	0.956	0.927	0.102	0.128	-0.39	0.585	0.091	0.674	2.929	0.034	0.545	-0.58
S0040	0.759	0.432	0.308	1.024	1.359	0.942	0.836	0.176	0.14	0.243	0.683	0.084	0.478	0.683	0.063	0.447	0.039	1.920	0.123	0.223	0.156	0.116	0.150	0.484	1.030	0.002	0.079	0.077	0.436	0.529	-0.75	-0.24	2.712	0.409	0.301	1.381	1.632	0.962	0.887	0.148	0.092	-0.30	0.683	0.145	0.734	0.683	0.055	0.466	-0.49
S0040	0.759	0.476	0.352	1.103	1.593	0.911	0.761	0.192	0.18	0.372	0.683	0.089	0.582	0.683	0.058	0.340	-0.17	1.451	0.143	0.278	0.129	0.101	0.170	0.503	1.030	-0.00	0.101	0.119	0.429	0.419	-0.69	-0.03	2.942	0.408	0.336	1.387	1.572	0.948	0.877	0.16	0.136	-0.22	0.683	0.135	0.689	0.634	0.057	0.415	-0.30
S0040	0.759	0.412	0.292	1.309	1.316	0.912	0.820	0.128	0.104	0.404	0.634	0.086	0.527	0.634	0.078	0.439	2.063	1.836	0.152	0.245	0.135	0.146	0.207	0.456	1.021	-0.04	0.085	0.080	0.374	0.613	-0.75	-0.19	2.639	0.428	0.38	1.333	1.945	0.920	0.862	0.216	0.152	-0.07	0.634	0.136	0.658	0.683	0.053	0.423	-0.56
S0040	0.759	0.412	0.272	1.210	1.327	0.915	0.839	0.136	0.136	0.239	1.318	0.063	0.570	0.634	0.068	0.423	0.344	1.435	0.131	0.238	0.079	0.135	0.171	0.478	1.032	-0.02	0.086	0.070	0.383	0.531	-0.76	-0.16	2.717	0.356	0.372	1.225	1.220	0.950	0.878	0.172	0.148	-0.24	0.634	0.123	0.681	0.634	0.061	0.415	-0.47
S0040	0.759	0.405	0.269	0.924	1.309	0.922	0.828	0.136	0.136	0.265	0.634	0.064	0.490	0.634	0.090	0.449	-0.50	0.820	0.116	0.246	0.099	0.167	0.154	0.450	1.012	0.003	0.075	0.072	0.402	0.399	-0.83	-0.16	2.665	0.345	0.329	1.116	1.325	0.942	0.840	0.184	0.164	-0.23	0.634	0.115	0.680	0.634	0.058	0.373	-0.22
S0040	0.759	0.416	0.304	1.417	1.350	0.910	0.831	0.18	0.148	0.393	0.634	0.093	0.580	0.634	0.077	0.412	0.220	1.151	0.154	0.263	0.137	0.162	0.170	0.485	1.024	-0.00	0.099	0.078	0.360	0.566	-0.60	-0.20	2.967	0.432	0.336	1.118	1.427	0.928	0.861	0.192	0.148	-0.12	0.634	0.137	0.723	0.634	0.061	0.382	-0.64
S0040	0.759	0.412	0.296	1.579	1.904	0.906	0.841	0.128	0.16	0.433	0.634	0.096	0.641	0.683	0.056	0.331	1.240	4.125	0.178	0.277	0.167	0.094	0.180	0.519	1.023	-0.03	0.107	0.078	0.377	0.451	-0.61	-0.17	2.933	0.456	0.348	1.188	1.176	0.930	0.849	0.2	0.148	-0.07	0.683	0.154	0.725	0.683	0.047	0.335	-0.86
S0040	0.759	0.4	0.26	1.668	1.602	0.904	0.848	0.168	0.116	0.366	0.634	0.087	0.631	0.634	0.057	0.360	1.469	2.852	0.172	0.260	0.118	0.093	0.206	0.535	1.033	-0.03	0.104	0.069	0.380	0.542	-0.61	-0.19	2.889	0.449	0.365	1.082	1.224	0.942	0.858	0.164	0.156	-0.14	0.634	0.146	0.697	0.634	0.044	0.335	-0.69
S0040	0.759	0.4	0.328	1.134	1.433	0.927	0.824	0.168	0.172	0.324	0.683	0.075	0.485	0.683	0.062	0.398	-0.16	1.733	0.147	0.264	0.137	0.134	0.176	0.454	1.023	0.015	0.092	0.100	0.424	0.490	-0.62	-0.14	2.998	0.42	0.32	1.369	1.389	0.941	0.838	0.168	0.172	-0.16	0.683	0.141	0.683	1.367	0.051	0.430	-0.79
S0040	0.759	0.413	0.337	1.225	1.585	0.910	0.825	0.144	0.120	0.338	0.634	0.074	0.541	0.634	0.073	0.431	0.343	2.165	0.151	0.259	0.106	0.157	0.191	0.466	1.019	-0.03	0.087	0.091	0.369	0.456	-0.70	-0.16	2.686	0.456	0.324	1.266	1.404	0.935	0.869	0.212	0.136	-0.16	0.634	0.157	0.720	0.683	0.052	0.414	-0.74
S0040	0.759	0.428	0.276	1.343	1.339	0.916	0.847	0.136	0.112	0.442	0.634	0.098	0.593	0.634	0.092	0.474	0.743	1.947	0.147	0.248	0.158	0.171	0.181	0.426	1.018	-0.01	0.080	0.073	0.324	0.574	-0.72	-0.26	2.662	0.421	0.341	1.052	1.358	0.938	0.883	0.176	0.148	-0.14	0.634	0.149	0.721	0.634	0.060	0.449	-0.80
S0040	0.759	0.396	0.296	1.216	1.275	0.922	0.844	0.156	0.104	0.416	0.634	0.072	0.511	0.634	0.081	0.489	0.613	1.185	0.133	0.246	0.112	0.159	0.188	0.439	1.031	-0.03	0.077	0.078	0.359	0.552	-0.80	-0.18	2.709	0.428	0.292	1.155	1.506	0.930	0.869	0.188	0.14	-0.16	0.585	0.130	0.656	0.634	0.047	0.377	-0.56
S0040	0.759	0.376	0.324	1.238	1.538	0.907	0.802	0.176	0.14	0.367	0.634	0.080	0.552	0.634	0.066	0.393	0.836	2.386	0.143	0.249	0.114	0.118	0.194	0.495	1.011	-0.02	0.086	0.085	0.365	0.502	-0.71	-0.16	2.695	0.38	0.348	1.083	1.333	0.957	0.864	0.152	0.136	-0.26	0.634	0.151	0.699	0.634	0.062	0.405	-0.52
S0040	0.759	0.416	0.28	1.379	1.621	0.895	0.837	0.172	0.148	0.450	0.634	0.085	0.559	0.634	0.066	0.370	0.426	2.095	0.165	0.284	0.165	0.146	0.223	0.471	1.027	-0.02	0.107	0.084	0.403	0.501	-0.61	-0.09	3.020	0.385	0.333	1.217	1.269	0.937	0.859	0.180	0.156	-0.19	0.634	0.118	0.676	0.634	0.052	0.365	-0.12
S0040	0.759	0.397	0.297	1.493	1.654	0.920	0.845	0.120	0.168	0.474	0.634	0.092	0.579	0.634	0.068	0.395	1.105	4.656	0.150	0.254	0.148	0.122	0.202	0.524	1.016	-0.02	0.078	0.080	0.390	0.499	-0.73	-0.25	2.583	0.416	0.34	1.169	1.260	0.951	0.869	0.156	0.124	-0.09	0.634	0.166	0.730	1.318	0.046	0.437	-0.68
S0040	0.759	0.4	0.304	1.571	1.620	0.901	0.830	0.164	0.152	0.404	0.683	0.084	0.591	0.683	0.060	0.361	1.182	2.990	0.170	0.263	0.126	0.108	0.205	0.489	1.031	-0.02	0.101	0.081	0.390	0.576	-0.56	-0.20	2.846	0.396	0.336	1.119	1.278	0.951	0.822	0.172	0.152	-0.07	0.634	0.138	0.702	0.683	0.040	0.336	-0.30
S0040	0.759	0.396	0.288	1.396	1.830	0.922	0.884	0.204	0.152	0.458	0.634	0.081	0.551	0.634	0.071	0.426	0.449	3.251	0.153	0.264	0.137	0.152	0.167	0.504	1.027	-0.03	0.085	0.072	0.396	0.428	-0.62	-0.16	2.893	0.42	0.372	1.193	1.542	0.921	0.843	0.2	0.176	-0.20	0.634	0.151	0.721	0.634	0.056	0.357	-0.99
S0040	0.759	0.404	0.296	1.442	1.520	0.908	0.836	0.14	0.148	0.317	0.634	0.082	0.544	0.634	0.077	0.404	0.623	1.370	0.156	0.282	0.131	0.149	0.207	0.484	1.014	-0.00	0.093	0.085	0.338	0.502	-0.61	-0.12	2.950	0.413	0.317	1.216	1.454	0.932	0.855	0.144	0.124	-0.12	0.634	0.157	0.729	0.634	0.042	0.354	-0.84
S0040	0.759	0.412	0.316	1.413	1.473	0.923	0.821	0.148	0.156	0.410	0.634	0.078	0.566	0.634	0.067	0.379	0.282	1.739	0.160	0.279	0.106	0.137	0.226	0.476	1.022	-0.01	0.094	0.098	0.394	0.526	-0.62	-0.10	2.922	0.424	0.352	1.249	1.564	0.917	0.837	0.196	0.18	-0.09	0.634	0.130	0.680	0.634	0.048	0.360	-0.60
S0040	0.759	0.417	0.305	1.388	1.305	0.925	0.871	0.160	0.160	0.389	1.220	0.065	0.567	0.585	0.105	0.524	2.240	1.625	0.132	0.241	0.102	0.222	0.205	0.442	1.015	-0.00	0.076	0.074	0.380	0.644	-0.79	-0.22	2.524	0.373	0.317	1.115	1.520	0.941	0.880	0.152	0.136	-0.08	0.585	0.117	0.681	0.585	0.055	0.404	-0.21
S0040	0.759	0.404	0.312	1.453	1.466	0.917	0.851	0.128	0.152	0.464	0.634	0.109	0.631	0.634	0.070	0.393	0.730	2.113	0.165	0.263	0.173	0.147	0.183	0.480	1.020	-0.03	0.091	0.077	0.357	0.551	-0.60	-0.21	2.838	0.412	0.364	1.198	1.347	0.923	0.852	0.152	0.18	-0.15	0.634	0.170	0.740	0.634	0.045	0.368	-0.59
S0040	0.759	0.412	0.312	1.137	1.382	0.921	0.850	0.148	0.144	0.312	0.634	0.090	0.531	0.683	0.066	0.413	-0.16	2.078	0.148	0.255	0.156	0.125	0.179	0.491	1.034	-0.01	0.091	0.076	0.367	0.510	-0.68	-0.26	2.869	0.456	0.36	1.211	1.535	0.935	0.813	0.164	0.16	-0.09	0.634	0.145	0.724	1.318	0.040	0.365	-0.65
S0040	0.759	0.42	0.304	1.185	1.486	0.903	0.820	0.152	0.124	0.273	0.634	0.068	0.481	0.634	0.072	0.452	-0.16	2.110	0.141	0.252	0.099	0.164	0.196	0.472	1.015	-0.02	0.089	0.083	0.360	0.458	-0.74	-0.25	2.671	0.412	0.328	1.071	1.433	0.941	0.863	0.196	0.152	-0.17	0.634	0.148	0.650	0.634	0.057	0.427	-0.31
S0040	0.759	0.408	0.32	1.577	1.622	0.911	0.848	0.152	0.156	0.407	0.634	0.093	0.533	0.634	0.069	0.375	0.917	1.658	0.169	0.286	0.157	0.142	0.206	0.532	1.032	0.000	0.094	0.089	0.372	0.534	-0.60	-0.11	3.157	0.429	0.385	1.203	1.438	0.924	0.840	0.200	0.140	-0.12	0.634	0.154	0.764	0.634	0.050	0.381	-0.90
S0040	0.759	0.397	0.321	1.219	1.410	0.922	0.823	0.132	0.128	0.353	0.634	0.079	0.521	0.634	0.067	0.417	0.213	2.292	0.152	0.256	0.152	0.102	0.236	0.525	1.019	-0.02	0.082	0.086	0.364	0.514	-0.73	-0.21	2.684	0.436	0.336	1.180	1.441	0.933	0.868	0.156	0.14	-0.11	0.634	0.148	0.719	0.634	0.052	0.385	-0.38
S0040	0.759	0.444	0.34	1.589	1.555	0.926	0.855	0.12	0.144	0.451	0.634	0.095	0.578	0.634	0.077	0.405	1.540	2.446	0.183	0.269	0.139	0.141	0.197	0.458	1.029	-0.01	0.103	0.087	0.401	0.696	-0.51	-0.18	3.041	0.384	0.364	1.281	1.528	0.928	0.830	0.168	0.172	0.000	0.634	0.154	0.706	0.634	0.041	0.338	-0.76
S0040	0.759	0.412	0.316	1.345	1.255	0.913	0.837	0.16	0.14	0.285	1.269	0.062	0.531	0.634	0.073	0.430	0.492	1.389	0.143	0.241	0.099	0.135	0.205	0.484	1.034	-0.01	0.090	0.079	0.388	0.574	-0.74	-0.25	2.679	0.389	0.297	1.183	1.381	0.927	0.871	0.180	0.132	-0.11	0.634	0.135	0.676	0.634	0.057	0.386	-0.71
S0040	0.759	0.432	0.344	1.438	1.506	0.910	0.786	0.156	0.148	0.318	0.634	0.075	0.474	0.634	0.072	0.405	1.741	1.084	0.154	0.271	0.129	0.143	0.214	0.489	1.011	-0.02	0.097	0.109	0.402	0.618	-0.65	-0.08	2.917	0.448	0.34	1.410	1.485	0.941	0.844	0.188	0.18	-0.23	0.634	0.145	0.715	1.318	0.057	0.451	-0.17
S0040	0.759	0.436	0.324	1.438	1.500	0.914	0.781	0.148	0.16	0.418	0.585	0.092	0.555	0.634	0.065	0.369	0.604	1.419	0.160	0.265	0.147	0.130	0.220	0.500	1.027	-0.03	0.098	0.108	0.379	0.551	-0.62	-0.13	2.829	0.416	0.376	1.379	1.403	0.941	0.846	0.168	0.14	-0.19	0.634	0.139	0.763	0.634	0.056	0.397	-0.04
S0040	0.759	0.433	0.365	1.538	1.727	0.915	0.802	0.160	0.160	0.461	0.634	0.103	0.588	0.634	0.059	0.371	1.212	3.730	0.175	0.271	0.176	0.144	0.170	0.533	1.027	-0.04	0.106	0.108	0.407	0.542	-0.54	-0.15	3.015	0.481	0.337	1.641	1.729	0.936	0.843	0.152	0.196	-0.10	0.634	0.146	0.726	0.683	0.042	0.370	-0.11
S0040	0.759	0.436	0.28	1.371	1.314	0.908	0.836	0.164	0.128	0.270	0.634	0.064	0.482	0.683	0.067	0.416	0.209	1.568	0.154	0.248	0.086	0.135	0.208	0.495	1.041	-0.01	0.092	0.075	0.382	0.566	-0.61	-0.20	2.778	0.396	0.34	1.307	1.403	0.945	0.852	0.148	0.128	-0.14	0.634	0.125	0.683	0.683	0.044	0.347	-0.71
S0040	0.759	0.408	0.272	1.422	1.591	0.916	0.813	0.18	0.192	0.377	0.683	0.104	0.629	0.683	0.049	0.308	0.246	2.209	0.161	0.290	0.171	0.097	0.164	0.508	1.015	-0.00	0.097	0.098	0.371	0.522	-0.57	-0.03	3.065	0.424	0.316	1.266	1.456	0.940	0.823	0.168	0.14	-0.22	0.683	0.149	0.721	0.683	0.051	0.368	-0.85
S0040	0.759	0.42	0.304	1.117	1.263	0.916	0.848	0.156	0.132	0.373	0.683	0.070	0.527	0.634	0.080	0.465	-0.00	1.671	0.141	0.241	0.124	0.145	0.185	0.488	1.024	0.006	0.086	0.075	0.375	0.510	-0.71	-0.25	2.651	0.393	0.329	1.216	1.377	0.941	0.857	0.168	0.128	-0.14	0.634	0.130	0.687	0.634	0.051	0.409	-0.18
S0040	0.759	0.436	0.268	1.415	1.615	0.910	0.820	0.14	0.164	0.448	0.683	0.106	0.636	0.683	0.057	0.347	0.446	3.325	0.162	0.265	0.192	0.099	0.173	0.508	1.030	-0.03	0.098	0.082	0.372	0.479	-0.67	-0.16	2.808	0.464	0.368	1.271	1.254	0.935	0.860	0.156	0.176	-0.17	0.683	0.157	0.732	1.318	0.049	0.432	-0.67
S0040	0.759	0.393	0.309	1.560	1.795	0.921	0.841	0.152	0.192	0.367	0.634	0.068	0.526	0.634	0.063	0.395	0.597	3.844	0.173	0.260	0.114	0.131	0.200	0.529	1.024	0.001	0.096	0.086	0.395	0.553	-0.50	-0.17	3.005	0.392	0.3	1.289	1.287	0.935	0.883	0.204	0.124	-0.16	0.634	0.148	0.716	0.634	0.064	0.473	-0.98
S0040	0.759	0.46	0.312	1.581	1.502	0.888	0.836	0.168	0.116	0.397	0.634	0.075	0.552	0.634	0.090	0.444	2.767	1.758	0.160	0.266	0.124	0.182	0.242	0.477	1.016	0.000	0.094	0.082	0.348	0.595	-0.69	-0.11	2.720	0.409	0.325	1.113	1.492	0.948	0.859	0.160	0.136	-0.13	0.634	0.145	0.704	0.634	0.047	0.394	-0.67
S0040	0.759	0.408	0.3	1.358	1.730	0.906	0.823	0.132	0.116	0.549	0.585	0.093	0.612	0.585	0.080	0.407	0.832	4.139	0.158	0.268	0.159	0.156	0.235	0.483	1.024	-0.01	0.088	0.074	0.355	0.431	-0.63	-0.15	2.702	0.436	0.336	1.087	1.165	0.935	0.875	0.184	0.12	-0.07	0.585	0.130	0.680	1.220	0.066	0.506	-0.50
S0040	0.759	0.416	0.32	1.280	1.664	0.891	0.839	0.172	0.124	0.522	0.634	0.089	0.593	0.634	0.075	0.443	0.994	4.447	0.148	0.250	0.120	0.137	0.202	0.503	1.013	-0.04	0.094	0.073	0.357	0.468	-0.78	-0.26	2.580	0.356	0.344	1.048	1.131	0.961	0.878	0.16	0.12	-0.20	0.634	0.155	0.731	0.634	0.056	0.428	-0.60
S0040	0.759	0.432	0.316	1.360	1.555	0.908	0.845	0.112	0.12	0.522	0.634	0.097	0.640	0.634	0.081	0.428	1.658	3.162	0.154	0.261	0.163	0.158	0.197	0.492	1.014	-0.03	0.085	0.074	0.364	0.515	-0.75	-0.20	2.627	0.452	0.352	1.078	1.329	0.936	0.869	0.152	0.144	-0.18	0.634	0.170	0.739	0.634	0.050	0.427	-0.83
S0040	0.759	0.413	0.357	1.279	1.661	0.901	0.834	0.108	0.132	0.447	0.634	0.105	0.600	0.634	0.070	0.407	1.251	3.982	0.149	0.259	0.147	0.114	0.210	0.517	1.019	-0.05	0.087	0.084	0.411	0.484	-0.75	-0.26	2.545	0.405	0.341	1.027	1.081	0.943	0.850	0.148	0.148	-0.22	0.634	0.158	0.766	1.269	0.049	0.464	-0.57
S0040	0.759	0.404	0.324	1.544	1.673	0.897	0.818	0.152	0.136	0.407	0.634	0.066	0.581	0.634	0.068	0.421	1.419	3.091	0.154	0.261	0.087	0.140	0.203	0.473	1.027	-0.02	0.093	0.086	0.370	0.485	-0.70	-0.14	2.739	0.368	0.34	1.208	1.404	0.940	0.869	0.136	0.116	-0.23	0.634	0.139	0.647	0.634	0.068	0.454	-0.65
S0040	0.759	0.388	0.3	1.294	1.708	0.909	0.841	0.136	0.148	0.354	0.634	0.071	0.473	0.634	0.083	0.420	2.291	2.128	0.150	0.270	0.115	0.161	0.219	0.475	1.017	0.002	0.085	0.077	0.354	0.527	-0.72	-0.10	2.850	0.392	0.336	1.157	1.420	0.936	0.841	0.176	0.152	-0.20	0.634	0.140	0.703	0.634	0.050	0.390	-0.77
S0040	0.759	0.44	0.268	1.321	1.586	0.904	0.816	0.168	0.16	0.389	0.634	0.085	0.514	0.634	0.073	0.396	0.464	2.117	0.163	0.266	0.139	0.136	0.204	0.460	1.022	-0.00	0.107	0.077	0.400	0.509	-0.58	-0.16	2.862	0.409	0.329	1.139	1.382	0.934	0.860	0.216	0.160	-0.07	0.634	0.127	0.643	0.634	0.053	0.413	-0.50
S0040	0.759	0.412	0.32	1.810	1.768	0.910	0.814	0.128	0.144	0.470	0.634	0.078	0.612	0.634	0.055	0.346	3.011	4.404	0.196	0.271	0.133	0.092	0.248	0.506	1.024	-0.04	0.098	0.087	0.366	0.606	-0.52	-0.25	2.844	0.428	0.312	1.158	1.295	0.934	0.862	0.168	0.14	-0.10	0.634	0.160	0.710	1.269	0.046	0.397	-0.71
S0040	0.759	0.429	0.273	1.486	1.332	0.891	0.866	0.156	0.124	0.372	1.220	0.065	0.541	0.634	0.089	0.517	1.466	1.562	0.152	0.244	0.106	0.184	0.187	0.410	1.024	-0.03	0.098	0.069	0.373	0.593	-0.73	-0.20	2.645	0.396	0.336	1.050	1.514	0.939	0.829	0.2	0.144	-0.17	0.634	0.112	0.652	0.634	0.042	0.355	-0.42
S0040	0.759	0.408	0.296	1.353	1.602	0.913	0.883	0.168	0.1	0.412	0.585	0.073	0.548	0.585	0.096	0.514	1.069	2.457	0.147	0.259	0.122	0.212	0.200	0.479	1.018	-0.02	0.081	0.065	0.364	0.461	-0.76	-0.16	2.689	0.445	0.329	1.127	1.690	0.926	0.854	0.176	0.152	-0.11	0.585	0.136	0.738	0.634	0.053	0.346	-0.49
S0040	0.759	0.42	0.296	1.696	1.583	0.899	0.840	0.128	0.116	0.428	1.220	0.073	0.740	0.634	0.069	0.405	2.384	3.180	0.168	0.269	0.110	0.100	0.224	0.476	1.012	-0.05	0.096	0.073	0.355	0.564	-0.68	-0.16	2.700	0.392	0.356	1.014	1.431	0.935	0.871	0.196	0.156	-0.19	0.634	0.137	0.673	0.634	0.067	0.445	-0.62
S0040	0.759	0.452	0.3	1.172	1.450	0.914	0.866	0.12	0.112	0.320	1.171	0.055	0.528	0.585	0.100	0.536	2.071	1.265	0.131	0.252	0.117	0.199	0.233	0.427	1.009	-0.03	0.070	0.067	0.359	0.507	-0.90	-0.20	2.503	0.404	0.316	1.174	1.593	0.938	0.878	0.18	0.14	-0.22	0.585	0.119	0.714	0.585	0.066	0.448	-0.22
S0040	0.759	0.388	0.28	1.402	1.367	0.911	0.910	0.132	0.104	0.463	0.585	0.070	0.518	0.585	0.109	0.562	1.565	1.068	0.150	0.257	0.111	0.229	0.220	0.472	1.017	-0.03	0.079	0.059	0.344	0.611	-0.77	-0.22	2.676	0.457	0.313	1.115	1.427	0.918	0.881	0.196	0.128	-0.09	0.634	0.134	0.684	0.585	0.063	0.397	-0.85
S0040	0.759	0.413	0.265	1.189	1.311	0.925	0.896	0.168	0.124	0.336	0.634	0.057	0.498	0.634	0.110	0.563	0.028	0.554	0.129	0.243	0.093	0.233	0.203	0.405	1.011	-0.00	0.076	0.061	0.354	0.501	-0.79	-0.16	2.635	0.404	0.312	1.137	1.335	0.928	0.875	0.176	0.148	-0.24	0.634	0.127	0.707	0.634	0.058	0.423	-0.65
S0040	0.759	0.432	0.324	1.357	1.665	0.899	0.835	0.168	0.144	0.442	0.634	0.102	0.580	0.634	0.073	0.377	-0.22	2.362	0.167	0.285	0.196	0.145	0.219	0.447	1.024	-0.02	0.103	0.090	0.352	0.438	-0.60	-0.16	3.007	0.396	0.356	1.066	1.376	0.915	0.836	0.212	0.168	-0.14	0.634	0.159	0.756	0.634	0.053	0.375	-0.78
S0040	0.759	0.448	0.3	1.455	1.565	0.909	0.838	0.148	0.136	0.377	0.634	0.075	0.564	0.634	0.076	0.449	1.646	2.350	0.157	0.256	0.122	0.155	0.201	0.486	1.021	-0.04	0.099	0.080	0.408	0.595	-0.69	-0.20	2.741	0.456	0.352	1.274	1.430	0.926	0.869	0.204	0.148	-0.10	0.634	0.131	0.681	1.269	0.045	0.410	-0.46
S0040	0.759	0.464	0.324	1.361	1.436	0.899	0.835	0.192	0.144	0.393	0.634	0.081	0.548	0.634	0.081	0.432	0.815	2.299	0.154	0.262	0.147	0.164	0.180	0.466	1.019	-0.03	0.101	0.085	0.390	0.529	-0.68	-0.18	2.779	0.409	0.349	1.125	1.471	0.933	0.844	0.160	0.160	-0.08	0.634	0.144	0.689	1.269	0.047	0.421	-0.19
S0040	0.759	0.38	0.252	1.089	1.106	0.910	0.894	0.184	0.12	0.311	0.585	0.063	0.499	0.634	0.096	0.510	0.247	0.672	0.140	0.245	0.081	0.210	0.184	0.431	1.019	-0.02	0.087	0.055	0.336	0.602	-0.77	-0.25	2.627	0.468	0.324	1.237	1.530	0.930	0.871	0.176	0.152	-0.12	0.585	0.132	0.687	0.634	0.056	0.378	-0.71
S0040	0.759	0.441	0.257	1.353	1.259	0.902	0.859	0.164	0.136	0.316	1.220	0.061	0.618	0.634	0.084	0.474	1.510	0.995	0.134	0.238	0.089	0.151	0.204	0.448	1.021	-0.02	0.084	0.065	0.316	0.571	-0.79	-0.17	2.548	0.421	0.345	1.053	1.412	0.938	0.853	0.228	0.152	-0.10	0.634	0.115	0.677	0.634	0.053	0.386	-0.67
S0040	0.759	0.388	0.3	1.101	1.326	0.926	0.869	0.132	0.14	0.316	0.634	0.052	0.444	0.634	0.091	0.523	0.286	1.255	0.127	0.240	0.098	0.186	0.230	0.434	1.017	-0.02	0.072	0.067	0.376	0.532	-0.80	-0.22	2.506	0.364	0.316	1.169	1.252	0.944	0.875	0.152	0.104	-0.18	0.634	0.123	0.675	0.634	0.073	0.446	-0.25
S0040	0.759	0.436	0.236	1.368	1.247	0.910	0.896	0.18	0.104	0.288	1.220	0.056	0.554	0.634	0.101	0.553	2.541	0.779	0.138	0.239	0.098	0.227	0.209	0.464	1.003	-0.02	0.085	0.054	0.369	0.770	-0.74	-0.21	2.587	0.404	0.312	1.070	1.200	0.946	0.866	0.176	0.168	-0.18	0.634	0.124	0.670	0.585	0.061	0.375	-0.12
S0040	0.759	0.396	0.292	1.342	1.749	0.917	0.860	0.12	0.096	0.400	1.171	0.064	0.717	0.585	0.102	0.492	2.967	3.328	0.130	0.250	0.116	0.197	0.233	0.446	1.010	-0.03	0.067	0.066	0.330	0.427	-0.84	-0.13	2.437	0.368	0.344	0.980	1.097	0.949	0.894	0.16	0.096	-0.20	0.585	0.099	0.701	0.585	0.084	0.480	-0.35
S0040	0.759	0.441	0.301	1.501	1.693	0.879	0.837	0.164	0.124	0.491	0.634	0.093	0.615	0.634	0.090	0.434	1.819	2.512	0.159	0.273	0.123	0.185	0.198	0.454	1.011	-0.01	0.106	0.084	0.395	0.528	-0.70	-0.10	2.725	0.433	0.345	1.020	1.302	0.942	0.818	0.192	0.156	-0.13	0.634	0.145	0.666	1.269	0.048	0.400	-0.68
S0040	0.759	0.396	0.312	1.368	1.627	0.907	0.816	0.152	0.124	0.379	1.220	0.071	0.516	0.585	0.083	0.442	1.885	1.190	0.151	0.259	0.116	0.150	0.209	0.468	1.023	-0.01	0.085	0.086	0.393	0.510	-0.68	-0.10	2.813	0.368	0.316	1.179	1.454	0.944	0.859	0.168	0.176	-0.15	0.634	0.104	0.676	0.634	0.060	0.425	-0.74
S0040	0.759	0.428	0.34	1.852	1.728	0.899	0.815	0.132	0.128	0.452	0.585	0.105	0.601	0.585	0.069	0.370	1.526	2.627	0.184	0.273	0.145	0.122	0.203	0.489	1.024	-0.05	0.106	0.094	0.349	0.574	-0.52	-0.16	2.932	0.432	0.344	1.323	1.233	0.941	0.867	0.176	0.152	-0.19	0.634	0.137	0.725	0.634	0.056	0.398	-0.27
S0040	0.759	0.364	0.344	1.426	1.643	0.912	0.848	0.16	0.112	0.491	0.585	0.082	0.570	0.585	0.094	0.494	1.921	2.656	0.144	0.267	0.127	0.194	0.207	0.472	1.011	-0.03	0.083	0.084	0.353	0.504	-0.75	-0.20	2.640	0.353	0.329	0.954	1.206	0.958	0.880	0.160	0.124	-0.19	0.634	0.158	0.775	0.634	0.053	0.457	-0.43
S0040	0.759	0.384	0.232	1.398	1.348	0.918	0.926	0.144	0.12	0.473	0.585	0.064	0.528	0.585	0.122	0.627	2.669	1.152	0.137	0.255	0.114	0.290	0.168	0.375	1.008	-0.03	0.073	0.049	0.341	0.622	-0.81	-0.17	2.603	0.412	0.32	1.111	1.306	0.934	0.881	0.168	0.14	-0.11	0.585	0.120	0.668	0.585	0.052	0.390	-0.52
S0040	0.759	0.388	0.284	1.353	1.216	0.921	0.895	0.16	0.112	0.400	0.634	0.054	0.493	0.585	0.098	0.544	2.238	0.782	0.130	0.249	0.091	0.200	0.179	0.436	1.011	-0.04	0.073	0.064	0.345	0.596	-0.85	-0.17	2.565	0.436	0.296	0.981	1.502	0.926	0.880	0.192	0.144	-0.13	0.634	0.116	0.665	0.585	0.050	0.364	-0.55
S0040	0.759	0.393	0.333	1.284	1.501	0.911	0.831	0.136	0.120	0.428	0.634	0.111	0.605	0.634	0.075	0.416	0.867	2.154	0.148	0.262	0.195	0.155	0.194	0.461	1.015	-0.04	0.086	0.078	0.351	0.465	-0.76	-0.30	2.654	0.413	0.373	1.121	1.515	0.946	0.863	0.136	0.120	-0.16	0.634	0.166	0.795	0.634	0.045	0.386	-0.07
S0040	0.759	0.42	0.3	1.473	1.418	0.923	0.850	0.112	0.136	0.375	0.634	0.080	0.532	0.634	0.084	0.431	1.502	1.849	0.150	0.256	0.121	0.158	0.202	0.466	1.019	-0.01	0.086	0.080	0.366	0.627	-0.71	-0.18	2.693	0.412	0.316	1.114	1.348	0.946	0.894	0.176	0.116	-0.12	0.634	0.125	0.675	0.634	0.071	0.476	-0.38
S0040	0.759	0.412	0.284	1.209	1.428	0.902	0.845	0.16	0.108	0.403	0.634	0.075	0.562	0.634	0.079	0.448	0.449	1.752	0.140	0.254	0.095	0.138	0.194	0.471	1.024	-0.02	0.086	0.072	0.337	0.450	-0.76	-0.19	2.672	0.416	0.328	1.115	1.245	0.937	0.859	0.188	0.136	-0.18	0.585	0.127	0.685	0.634	0.049	0.420	-0.39
S0040	0.759	0.4	0.288	1.243	1.556	0.886	0.835	0.168	0.136	0.332	0.683	0.076	0.562	0.634	0.058	0.375	0.190	2.486	0.146	0.256	0.110	0.103	0.204	0.536	1.014	-0.03	0.097	0.072	0.352	0.451	-0.72	-0.14	2.734	0.457	0.297	1.072	1.153	0.939	0.873	0.212	0.128	-0.19	0.634	0.136	0.685	0.634	0.065	0.411	-0.72
S0040	0.759	0.46	0.304	1.337	1.523	0.903	0.832	0.16	0.156	0.323	0.634	0.081	0.574	0.634	0.069	0.355	2.087	1.489	0.155	0.274	0.121	0.122	0.198	0.509	1.027	-0.01	0.106	0.092	0.424	0.602	-0.60	-0.08	2.967	0.408	0.34	1.082	1.291	0.917	0.840	0.196	0.148	-0.09	0.683	0.124	0.708	0.634	0.056	0.405	-0.12
S0040	0.759	0.437	0.321	1.178	1.532	0.915	0.880	0.172	0.120	0.388	0.585	0.073	0.483	0.634	0.077	0.473	0.812	2.727	0.148	0.245	0.125	0.171	0.166	0.497	1.024	-0.01	0.091	0.068	0.387	0.485	-0.70	-0.27	2.770	0.428	0.32	1.418	1.385	0.913	0.864	0.192	0.128	-0.02	0.634	0.128	0.661	0.634	0.050	0.367	-0.48
S0040	0.759	0.404	0.3	1.257	1.648	0.911	0.844	0.16	0.128	0.461	0.585	0.092	0.540	0.634	0.074	0.425	1.067	2.691	0.142	0.265	0.139	0.143	0.185	0.522	1.017	-0.03	0.086	0.079	0.385	0.412	-0.73	-0.13	2.689	0.421	0.317	1.274	1.468	0.932	0.881	0.184	0.144	-0.12	0.585	0.109	0.687	0.634	0.049	0.386	0.076
S0040	0.759	0.456	0.332	1.432	1.729	0.898	0.833	0.128	0.152	0.434	0.634	0.108	0.554	0.634	0.081	0.435	1.142	2.800	0.163	0.270	0.206	0.176	0.185	0.439	1.020	-0.05	0.106	0.098	0.421	0.497	-0.67	-0.11	2.835	0.456	0.332	1.330	1.544	0.919	0.851	0.192	0.164	-0.14	0.634	0.143	0.686	1.269	0.041	0.381	-0.66
S0040	0.759	0.423	0.270	1.306	1.275	0.906	0.867	0.117	0.176	0.489	0.683	0.069	0.559	0.781	0.050	0.404	0.457	2.457	0.186	0.254	0.172	0.113	0.244	0.637	1.048	-0.03	0.106	0.074	0.341	0.606	-0.56	-0.32	0.987	0.4	0.317	1.047	1.159	0.913	0.894	0.141	0.129	0.098	0.488	0.109	0.630	0.976	0.062	0.443	-0.88
S0040	0.983	0.476	0.356	1.927	2.085	0.924	0.819	0.212	0.164	0.358	0.781	0.092	0.525	1.513	0.044	0.405	1.987	5.962	0.203	0.312	0.116	0.084	0.163	0.634	1.062	-0.00	0.140	0.122	0.445	0.624	-0.29	-0.08	3.627	0.456	0.356	1.578	1.583	0.960	0.847	0.132	0.144	0.057	0.781	0.162	0.694	1.513	0.057	0.345	-0.90
S0040	0.983	0.496	0.368	2.131	2.101	0.898	0.789	0.188	0.148	0.481	0.732	0.123	0.619	1.464	0.039	0.361	2.179	5.400	0.221	0.344	0.228	0.064	0.182	0.551	1.051	0.015	0.170	0.148	0.457	0.664	-0.23	-0.04	3.821	0.437	0.345	1.515	1.427	0.943	0.816	0.144	0.188	-0.01	0.781	0.148	0.684	1.464	0.062	0.368	-0.52
S0040	0.983	0.444	0.36	2.256	2.200	0.893	0.789	0.176	0.188	0.481	0.732	0.115	0.706	1.464	0.046	0.374	2.566	5.493	0.231	0.351	0.195	0.071	0.175	0.520	1.045	0.017	0.177	0.140	0.454	0.643	-0.22	-0.07	3.910	0.44	0.34	1.408	1.814	0.953	0.831	0.156	0.152	-0.03	0.732	0.174	0.727	1.464	0.078	0.403	-0.96
S0040	0.983	0.472	0.368	1.994	2.106	0.900	0.798	0.204	0.148	0.420	0.781	0.111	0.639	1.513	0.048	0.413	1.520	4.259	0.205	0.332	0.177	0.079	0.150	0.514	1.053	0.029	0.159	0.136	0.461	0.531	-0.27	-0.05	3.781	0.428	0.344	1.385	1.503	0.951	0.845	0.164	0.144	0.007	0.732	0.150	0.646	1.513	0.081	0.413	-1.03
S0040	0.983	0.506	0.393	1.780	2.019	0.902	0.800	0.168	0.192	0.407	0.732	0.106	0.630	0.732	0.035	0.341	1.709	5.535	0.184	0.312	0.144	0.065	0.156	0.573	1.051	-0.02	0.147	0.136	0.448	0.577	-0.41	-0.12	3.432	0.484	0.344	1.513	1.713	0.942	0.838	0.156	0.192	0.014	0.732	0.157	0.665	1.464	0.064	0.362	-0.55
S0040	0.983	0.488	0.4	2.220	2.120	0.887	0.780	0.184	0.224	0.495	0.732	0.119	0.665	1.464	0.046	0.385	1.900	4.534	0.227	0.350	0.189	0.069	0.166	0.524	1.030	-0.00	0.176	0.164	0.448	0.670	-0.24	-0.07	3.740	0.465	0.385	1.466	1.448	0.950	0.825	0.116	0.200	-0.12	0.732	0.181	0.731	1.464	0.080	0.456	-0.97
S0040	0.983	0.464	0.372	2.150	2.177	0.908	0.804	0.184	0.184	0.512	0.732	0.111	0.577	1.464	0.042	0.397	2.460	4.768	0.209	0.345	0.116	0.065	0.153	0.492	1.050	0.003	0.165	0.142	0.463	0.658	-0.27	-0.03	3.790	0.392	0.336	1.545	1.464	0.960	0.848	0.128	0.172	-0.07	0.732	0.161	0.690	1.464	0.077	0.425	-0.87
S0040	0.983	0.452	0.404	2.087	2.023	0.883	0.772	0.18	0.196	0.490	0.732	0.125	0.751	1.513	0.042	0.363	1.376	5.275	0.220	0.327	0.182	0.071	0.166	0.561	1.057	-0.01	0.172	0.151	0.426	0.600	-0.29	-0.10	3.614	0.428	0.352	1.505	1.445	0.942	0.839	0.144	0.204	-0.02	0.732	0.167	0.718	1.513	0.072	0.393	-0.90
S0040	0.983	0.488	0.376	2.311	2.127	0.891	0.810	0.168	0.168	0.455	0.732	0.116	0.627	1.464	0.042	0.414	2.692	5.011	0.235	0.339	0.178	0.065	0.173	0.555	1.034	0.013	0.190	0.135	0.466	0.752	-0.19	-0.08	3.786	0.437	0.321	1.588	1.494	0.943	0.837	0.148	0.164	-0.02	0.732	0.163	0.679	1.464	0.051	0.341	-0.69
S0040	0.983	0.502	0.373	1.954	2.024	0.908	0.820	0.164	0.164	0.432	0.732	0.102	0.541	1.464	0.048	0.449	1.763	4.158	0.213	0.339	0.133	0.077	0.159	0.519	1.052	0.012	0.168	0.143	0.465	0.624	-0.26	-0.02	3.925	0.444	0.332	1.545	1.510	0.948	0.832	0.144	0.172	-0.02	0.732	0.145	0.656	1.464	0.057	0.344	-0.90
S0040	0.983	0.472	0.356	2.154	2.164	0.900	0.803	0.152	0.2	0.446	0.781	0.099	0.660	1.513	0.039	0.390	4.306	8.459	0.210	0.315	0.134	0.049	0.167	0.593	1.040	-0.01	0.151	0.123	0.421	0.633	-0.33	-0.17	3.435	0.392	0.356	1.540	1.418	0.962	0.840	0.124	0.168	0.046	0.732	0.179	0.738	1.513	0.062	0.351	-0.98
S0040	0.983	0.488	0.368	2.259	2.121	0.874	0.802	0.192	0.164	0.510	0.732	0.127	0.650	1.464	0.045	0.411	2.349	5.131	0.244	0.351	0.202	0.075	0.183	0.505	1.060	-0.00	0.187	0.147	0.437	0.707	-0.19	-0.04	3.870	0.465	0.313	1.491	1.504	0.953	0.820	0.120	0.164	0.006	0.732	0.151	0.697	1.464	0.061	0.367	-0.62
S0040	0.983	0.456	0.348	1.932	2.029	0.891	0.803	0.18	0.152	0.463	0.781	0.125	0.700	1.513	0.050	0.424	0.977	5.070	0.212	0.345	0.196	0.077	0.160	0.522	1.033	-0.00	0.172	0.136	0.450	0.594	-0.30	-0.09	3.680	0.416	0.32	1.370	1.610	0.957	0.847	0.16	0.16	-0.05	0.732	0.175	0.716	1.513	0.057	0.360	-1.07
S0040	0.983	0.452	0.336	1.874	2.092	0.906	0.818	0.204	0.136	0.421	0.732	0.106	0.554	1.464	0.048	0.443	1.819	4.043	0.196	0.330	0.143	0.079	0.145	0.514	1.052	0.006	0.149	0.124	0.456	0.599	-0.34	-0.05	3.787	0.44	0.3	1.557	1.585	0.954	0.853	0.152	0.14	-0.05	0.732	0.146	0.670	1.513	0.059	0.385	-1.12
S0040	0.983	0.477	0.357	2.202	2.214	0.878	0.816	0.176	0.160	0.509	0.732	0.121	0.703	1.464	0.038	0.409	3.009	9.335	0.227	0.317	0.155	0.073	0.172	0.579	1.050	-0.01	0.166	0.117	0.408	0.656	-0.26	-0.22	3.543	0.401	0.313	1.435	1.624	0.951	0.825	0.156	0.164	0.030	0.732	0.166	0.670	1.513	0.051	0.313	-1.07
S0040	0.983	0.492	0.388	2.065	2.161	0.879	0.782	0.16	0.164	0.499	0.732	0.135	0.746	1.464	0.037	0.357	1.478	4.703	0.243	0.361	0.215	0.067	0.180	0.542	1.045	0.017	0.193	0.160	0.462	0.582	-0.21	-0.03	3.904	0.396	0.324	1.449	1.445	0.936	0.824	0.128	0.196	0.017	0.732	0.155	0.689	1.513	0.067	0.394	-0.87
S0040	0.983	0.456	0.416	2.365	2.306	0.895	0.774	0.172	0.164	0.511	0.732	0.112	0.687	1.464	0.041	0.363	2.040	4.863	0.236	0.370	0.163	0.068	0.163	0.514	1.046	-0.00	0.181	0.169	0.495	0.625	-0.20	0.000	3.973	0.464	0.364	1.432	1.442	0.948	0.842	0.148	0.136	-0.08	0.732	0.163	0.679	1.464	0.071	0.429	-1.00
S0040	0.983	0.456	0.316	1.844	2.013	0.906	0.820	0.156	0.128	0.479	0.732	0.112	0.610	1.464	0.033	0.392	1.962	7.244	0.193	0.309	0.147	0.059	0.156	0.578	1.035	-0.02	0.138	0.105	0.426	0.598	-0.37	-0.23	3.347	0.389	0.337	1.379	1.459	0.953	0.834	0.140	0.156	-0.04	0.732	0.172	0.702	1.464	0.044	0.355	-1.04
S0040	0.983	0.508	0.348	1.881	2.167	0.901	0.807	0.144	0.144	0.499	0.732	0.128	0.631	1.464	0.047	0.426	0.928	4.813	0.226	0.348	0.234	0.084	0.175	0.509	1.060	0.016	0.164	0.139	0.454	0.579	-0.23	-0.05	3.845	0.464	0.328	1.617	1.509	0.944	0.815	0.12	0.208	0.002	0.732	0.164	0.710	1.464	0.062	0.356	-0.77
S0040	0.983	0.481	0.373	1.579	1.784	0.912	0.821	0.140	0.140	0.257	0.683	0.096	0.569	1.416	0.058	0.517	-0.05	2.218	0.184	0.321	0.176	0.087	0.190	0.487	1.035	-0.00	0.131	0.130	0.448	0.511	-0.44	-0.08	3.577	0.42	0.344	1.305	1.506	0.956	0.832	0.132	0.204	-0.19	0.732	0.150	0.712	1.416	0.058	0.389	-0.75
S0040	0.983	0.468	0.38	1.747	1.879	0.918	0.796	0.148	0.18	0.437	0.732	0.119	0.692	1.464	0.041	0.426	1.070	5.065	0.191	0.309	0.172	0.066	0.169	0.599	1.044	-0.02	0.126	0.142	0.427	0.580	-0.42	-0.13	3.350	0.416	0.364	1.471	1.521	0.951	0.831	0.148	0.18	-0.05	0.732	0.179	0.723	1.464	0.059	0.352	-0.92
S0040	0.983	0.468	0.352	1.944	2.026	0.909	0.826	0.168	0.132	0.448	0.732	0.122	0.658	1.464	0.045	0.430	1.614	5.496	0.193	0.314	0.231	0.073	0.191	0.542	1.046	0.015	0.132	0.115	0.418	0.604	-0.37	-0.11	3.487	0.401	0.329	1.477	1.591	0.948	0.824	0.112	0.180	0.022	0.732	0.158	0.694	1.464	0.057	0.349	-0.74
S0040	0.983	0.428	0.34	1.848	1.980	0.904	0.831	0.22	0.156	0.461	0.732	0.118	0.601	1.464	0.058	0.458	1.379	4.987	0.205	0.331	0.177	0.074	0.148	0.503	1.040	0.001	0.150	0.124	0.439	0.610	-0.29	-0.12	3.725	0.392	0.328	1.442	1.566	0.950	0.849	0.156	0.156	-0.07	0.732	0.172	0.708	1.464	0.073	0.407	-0.99
S0040	0.983	0.44	0.312	2.111	2.111	0.911	0.844	0.168	0.12	0.516	0.781	0.103	0.545	1.513	0.051	0.460	4.081	6.651	0.210	0.322	0.114	0.082	0.167	0.533	1.056	0.030	0.136	0.105	0.401	0.697	-0.32	-0.17	3.734	0.377	0.289	1.530	1.392	0.958	0.857	0.144	0.116	0.058	0.781	0.141	0.641	1.513	0.077	0.407	-1.00
S0040	0.983	0.421	0.365	1.916	2.025	0.901	0.819	0.180	0.164	0.498	0.781	0.111	0.627	1.513	0.037	0.410	4.274	8.859	0.201	0.300	0.144	0.062	0.164	0.600	1.044	-0.00	0.128	0.108	0.393	0.660	-0.39	-0.27	3.274	0.38	0.332	1.432	1.400	0.955	0.846	0.1	0.144	0.042	0.781	0.169	0.708	1.513	0.061	0.367	-1.01
S0040	0.983	0.488	0.364	1.729	2.010	0.902	0.813	0.188	0.14	0.399	0.732	0.132	0.619	1.464	0.047	0.439	0.649	3.959	0.198	0.335	0.211	0.095	0.157	0.529	1.051	0.016	0.150	0.136	0.451	0.545	-0.33	-0.07	3.674	0.408	0.336	1.562	1.734	0.951	0.857	0.12	0.164	-0.07	0.732	0.163	0.737	1.464	0.072	0.399	-0.28
S0040	0.983	0.476	0.332	1.751	1.869	0.912	0.824	0.184	0.14	0.430	0.732	0.114	0.610	1.464	0.051	0.453	1.218	4.859	0.194	0.324	0.202	0.092	0.174	0.520	1.039	0.002	0.138	0.119	0.421	0.598	-0.36	-0.14	3.527	0.384	0.3	1.371	1.250	0.956	0.876	0.124	0.132	-0.11	0.732	0.170	0.733	1.464	0.074	0.452	-0.98
S0040	0.983	0.472	0.376	1.756	1.942	0.893	0.809	0.196	0.18	0.402	0.732	0.119	0.590	1.513	0.050	0.421	1.173	4.080	0.203	0.337	0.180	0.071	0.155	0.525	1.053	0.017	0.162	0.140	0.444	0.529	-0.32	-0.02	3.705	0.373	0.329	1.473	1.666	0.959	0.842	0.112	0.156	-0.04	0.781	0.151	0.677	1.513	0.076	0.401	-1.02
S0040	0.983	0.46	0.392	2.132	2.154	0.898	0.775	0.184	0.192	0.357	0.732	0.116	0.671	1.513	0.037	0.361	2.040	8.278	0.228	0.314	0.202	0.056	0.182	0.594	1.047	-0.01	0.153	0.137	0.443	0.561	-0.26	-0.16	3.569	0.432	0.296	1.443	1.624	0.956	0.855	0.108	0.152	0.037	0.781	0.174	0.740	1.562	0.058	0.361	-1.07
S0040	0.983	0.441	0.381	1.799	1.953	0.907	0.818	0.192	0.144	0.507	0.781	0.119	0.611	1.513	0.049	0.426	1.925	5.474	0.194	0.332	0.197	0.092	0.184	0.535	1.061	0.014	0.132	0.127	0.442	0.585	-0.36	-0.14	3.528	0.404	0.324	1.454	1.538	0.946	0.842	0.152	0.16	0.044	0.781	0.150	0.679	1.513	0.064	0.333	-0.63
S0040	0.983	0.464	0.32	2.166	2.078	0.891	0.809	0.168	0.12	0.520	0.781	0.124	0.694	1.513	0.044	0.409	2.769	7.893	0.228	0.334	0.196	0.073	0.174	0.535	1.034	0.009	0.169	0.118	0.446	0.675	-0.27	-0.27	3.719	0.401	0.305	1.501	1.413	0.947	0.844	0.156	0.152	0.032	0.732	0.169	0.713	1.513	0.062	0.366	-1.06
S0040	0.983	0.46	0.364	1.885	1.961	0.906	0.825	0.224	0.136	0.343	0.781	0.093	0.559	1.513	0.060	0.481	0.937	4.038	0.193	0.304	0.167	0.107	0.165	0.519	1.052	0.021	0.147	0.121	0.442	0.521	-0.39	-0.12	3.647	0.432	0.332	1.569	1.882	0.959	0.828	0.12	0.156	-0.02	0.781	0.168	0.716	1.562	0.064	0.353	-0.93
S0040	0.983	0.444	0.356	1.947	2.074	0.899	0.785	0.188	0.188	0.415	0.732	0.131	0.703	1.513	0.042	0.392	0.454	3.874	0.229	0.349	0.212	0.071	0.165	0.532	1.049	0.012	0.164	0.148	0.430	0.519	-0.25	-0.05	3.879	0.396	0.328	1.429	1.600	0.960	0.840	0.164	0.2	-0.02	0.732	0.164	0.715	1.513	0.062	0.339	-1.09
S0040	0.983	0.444	0.344	1.596	1.786	0.923	0.847	0.12	0.124	0.310	0.732	0.086	0.481	1.513	0.049	0.488	1.047	6.611	0.175	0.271	0.120	0.070	0.164	0.600	1.050	-0.01	0.118	0.095	0.418	0.548	-0.43	-0.29	3.170	0.433	0.333	1.518	1.757	0.947	0.831	0.120	0.152	-0.02	0.732	0.167	0.691	1.513	0.058	0.360	-0.67
S0040	0.983	0.502	0.385	2.296	2.009	0.892	0.821	0.176	0.140	0.455	0.732	0.115	0.666	1.513	0.045	0.446	3.556	5.167	0.216	0.329	0.177	0.071	0.168	0.531	1.042	0.013	0.173	0.134	0.450	0.709	-0.27	-0.12	3.767	0.428	0.356	1.528	1.392	0.930	0.817	0.16	0.156	0.025	0.732	0.159	0.687	1.513	0.056	0.332	-0.50
S0040	0.983	0.44	0.384	1.986	2.022	0.891	0.794	0.196	0.188	0.407	0.781	0.113	0.685	1.513	0.054	0.415	0.948	4.139	0.220	0.343	0.170	0.083	0.150	0.521	1.046	0.017	0.175	0.155	0.452	0.630	-0.22	-0.01	3.959	0.412	0.34	1.558	1.415	0.952	0.828	0.116	0.152	-0.05	0.781	0.176	0.728	1.513	0.069	0.383	-1.06
S0040	0.983	0.46	0.384	1.918	1.903	0.913	0.820	0.184	0.168	0.377	0.732	0.120	0.634	1.562	0.051	0.454	0.616	4.259	0.208	0.311	0.200	0.079	0.152	0.566	1.055	0.013	0.156	0.126	0.434	0.572	-0.26	-0.09	3.770	0.417	0.321	1.592	1.440	0.952	0.802	0.144	0.172	-0.03	0.781	0.159	0.691	1.562	0.051	0.297	-1.00
S0040	0.983	0.456	0.36	2.282	2.229	0.895	0.807	0.168	0.156	0.489	0.732	0.120	0.669	1.513	0.046	0.402	2.138	6.100	0.245	0.353	0.192	0.067	0.175	0.516	1.057	0.002	0.176	0.134	0.424	0.642	-0.16	-0.08	3.984	0.44	0.344	1.522	1.391	0.942	0.808	0.124	0.184	0.040	0.732	0.168	0.705	1.513	0.061	0.364	-0.54
S0040	0.983	0.512	0.368	2.192	2.167	0.886	0.748	0.196	0.22	0.410	0.732	0.119	0.721	1.513	0.036	0.333	2.130	4.128	0.232	0.329	0.195	0.067	0.167	0.578	1.059	-0.00	0.188	0.169	0.469	0.622	-0.23	0.020	3.887	0.432	0.34	1.470	1.588	0.930	0.832	0.168	0.164	0.034	0.732	0.150	0.647	1.513	0.074	0.356	-0.89
S0040	0.983	0.445	0.345	2.109	2.014	0.912	0.801	0.144	0.136	0.490	0.732	0.121	0.650	1.464	0.040	0.390	2.406	5.608	0.226	0.341	0.194	0.067	0.176	0.526	1.029	0.002	0.155	0.132	0.433	0.680	-0.23	-0.11	3.721	0.469	0.345	1.609	1.569	0.944	0.830	0.156	0.156	-0.03	0.732	0.168	0.677	1.513	0.057	0.371	-0.86
S0040	0.983	0.46	0.34	2.341	2.318	0.885	0.796	0.192	0.148	0.423	0.732	0.112	0.666	1.513	0.043	0.404	1.867	5.041	0.225	0.351	0.141	0.071	0.163	0.523	1.053	0.017	0.187	0.145	0.468	0.600	-0.23	-0.02	3.987	0.424	0.344	1.515	1.567	0.952	0.822	0.144	0.16	-0.00	0.732	0.148	0.677	1.513	0.056	0.314	-1.05
S0040	0.983	0.432	0.352	1.977	2.101	0.923	0.775	0.132	0.148	0.458	0.732	0.109	0.638	1.513	0.038	0.370	1.765	5.073	0.210	0.343	0.172	0.068	0.171	0.524	1.052	0.013	0.133	0.145	0.434	0.569	-0.30	-0.04	3.790	0.46	0.328	1.559	1.408	0.935	0.817	0.132	0.164	0.097	0.732	0.163	0.677	1.513	0.050	0.293	-1.21
S0040	0.983	0.48	0.344	2.040	2.145	0.899	0.752	0.164	0.196	0.437	0.781	0.127	0.683	1.464	0.034	0.361	1.077	4.413	0.216	0.332	0.219	0.061	0.171	0.547	1.051	0.006	0.165	0.147	0.451	0.568	-0.26	-0.00	3.724	0.469	0.341	1.541	1.477	0.947	0.828	0.140	0.168	0.021	0.732	0.157	0.711	1.464	0.064	0.373	-0.53
S0040	0.983	0.504	0.388	2.020	2.147	0.887	0.769	0.168	0.18	0.414	0.732	0.120	0.744	1.513	0.048	0.394	0.908	4.315	0.242	0.354	0.188	0.060	0.168	0.500	1.034	-0.00	0.196	0.170	0.486	0.556	-0.21	-0.03	4.006	0.456	0.368	1.445	1.515	0.941	0.806	0.192	0.152	-0.06	0.732	0.171	0.686	1.513	0.069	0.368	-0.85
S0040	0.983	0.441	0.373	2.077	2.235	0.913	0.762	0.168	0.184	0.481	0.732	0.108	0.584	1.464	0.038	0.345	2.578	4.463	0.226	0.369	0.174	0.064	0.171	0.534	1.060	0.016	0.155	0.177	0.436	0.629	-0.21	0.082	4.051	0.44	0.332	1.534	1.547	0.945	0.851	0.16	0.156	0.052	0.732	0.149	0.666	1.464	0.070	0.374	-1.11
S0040	0.983	0.424	0.38	2.081	1.910	0.915	0.792	0.144	0.196	0.451	0.732	0.103	0.685	1.464	0.037	0.387	1.864	5.607	0.205	0.311	0.166	0.068	0.177	0.590	1.046	-0.00	0.130	0.135	0.415	0.603	-0.34	-0.16	3.455	0.444	0.32	1.469	1.450	0.949	0.839	0.148	0.156	0.001	0.732	0.174	0.692	1.464	0.070	0.382	-0.94
S0040	0.983	0.468	0.332	1.890	2.066	0.884	0.793	0.156	0.172	0.458	0.732	0.138	0.706	0.732	0.040	0.306	0.800	4.198	0.233	0.350	0.253	0.067	0.179	0.522	1.043	0.025	0.175	0.141	0.439	0.574	-0.26	-0.09	3.823	0.445	0.309	1.353	1.520	0.946	0.851	0.116	0.180	-0.06	0.732	0.171	0.740	1.464	0.069	0.390	-0.80
S0040	0.983	0.46	0.388	1.855	1.931	0.907	0.822	0.204	0.164	0.372	0.732	0.088	0.546	1.464	0.046	0.446	1.050	4.218	0.191	0.331	0.116	0.084	0.155	0.546	1.046	0.011	0.154	0.138	0.472	0.616	-0.34	-0.06	3.665	0.428	0.34	1.443	1.533	0.950	0.834	0.148	0.168	-0.00	0.732	0.163	0.706	1.464	0.057	0.331	-1.06
S0040	0.983	0.408	0.32	2.024	2.067	0.908	0.822	0.148	0.1	0.572	0.732	0.122	0.594	1.513	0.045	0.416	2.711	6.591	0.225	0.336	0.184	0.078	0.190	0.515	1.054	0.009	0.135	0.113	0.413	0.622	-0.31	-0.22	3.705	0.372	0.32	1.673	1.632	0.951	0.851	0.148	0.148	-0.00	0.732	0.164	0.681	1.513	0.059	0.390	-1.08
S0040	0.983	0.461	0.337	1.979	1.990	0.875	0.775	0.196	0.140	0.442	0.732	0.118	0.652	1.464	0.035	0.385	1.905	6.558	0.219	0.326	0.192	0.062	0.202	0.577	1.051	-0.01	0.165	0.134	0.435	0.659	-0.30	-0.18	3.507	0.441	0.285	1.421	1.414	0.944	0.841	0.136	0.180	-0.03	0.732	0.162	0.709	1.464	0.054	0.326	-0.85
S0040	0.983	0.456	0.392	2.434	2.223	0.895	0.781	0.172	0.176	0.508	0.781	0.115	0.696	1.513	0.044	0.394	3.174	4.896	0.228	0.350	0.170	0.065	0.151	0.518	1.037	0.016	0.171	0.159	0.433	0.689	-0.26	-0.02	3.858	0.448	0.304	1.634	1.603	0.950	0.829	0.16	0.172	0.000	0.732	0.169	0.693	1.513	0.057	0.365	-0.89
S0040	0.983	0.452	0.364	2.284	2.159	0.884	0.781	0.188	0.156	0.510	0.732	0.117	0.588	1.464	0.036	0.384	3.118	4.740	0.244	0.353	0.161	0.081	0.168	0.516	1.064	0.012	0.175	0.149	0.425	0.715	-0.19	0.003	4.032	0.412	0.344	1.632	1.660	0.941	0.842	0.172	0.176	-0.00	0.732	0.142	0.618	1.464	0.065	0.400	-0.93
S0040	0.983	0.492	0.38	1.870	1.987	0.910	0.783	0.14	0.172	0.410	0.732	0.118	0.668	1.464	0.036	0.402	1.683	5.280	0.200	0.309	0.180	0.063	0.176	0.587	1.060	-0.00	0.143	0.138	0.427	0.557	-0.37	-0.13	3.513	0.493	0.325	1.434	1.553	0.937	0.837	0.136	0.176	0.037	0.732	0.155	0.666	1.464	0.060	0.356	-0.58
S0040	0.983	0.481	0.353	2.199	2.453	0.876	0.781	0.160	0.160	0.494	0.732	0.117	0.696	1.464	0.042	0.382	1.607	5.858	0.249	0.372	0.176	0.058	0.193	0.528	1.032	0.004	0.194	0.152	0.465	0.551	-0.18	-0.03	3.887	0.428	0.324	1.456	1.600	0.949	0.822	0.148	0.16	-0.04	0.732	0.172	0.695	1.464	0.055	0.344	-1.01
S0040	0.983	0.472	0.372	2.237	2.245	0.901	0.772	0.176	0.152	0.397	0.781	0.097	0.652	1.513	0.043	0.407	2.453	3.723	0.217	0.356	0.127	0.074	0.147	0.516	1.053	0.036	0.166	0.164	0.459	0.620	-0.24	0.077	4.082	0.472	0.344	1.663	1.732	0.938	0.819	0.192	0.18	0.044	0.781	0.145	0.651	1.513	0.063	0.339	-0.88
S0040	0.983	0.444	0.368	2.160	1.990	0.908	0.803	0.14	0.172	0.494	0.732	0.107	0.651	1.464	0.037	0.397	3.469	6.928	0.210	0.309	0.158	0.058	0.182	0.578	1.049	-0.01	0.138	0.122	0.423	0.721	-0.33	-0.20	3.406	0.457	0.349	1.404	1.451	0.943	0.822	0.076	0.200	0.020	0.732	0.174	0.699	1.464	0.063	0.362	-0.84
S0040	0.983	0.444	0.368	1.923	2.025	0.895	0.845	0.176	0.132	0.530	0.732	0.117	0.625	1.464	0.048	0.495	2.201	5.965	0.197	0.318	0.196	0.077	0.183	0.547	1.041	0.028	0.141	0.116	0.399	0.630	-0.34	-0.20	3.513	0.444	0.324	1.344	1.538	0.949	0.826	0.112	0.156	0.018	0.732	0.168	0.730	1.464	0.059	0.349	-0.79
S0040	0.983	0.448	0.372	1.982	2.006	0.919	0.819	0.172	0.132	0.506	0.732	0.103	0.673	1.464	0.047	0.442	1.345	4.561	0.210	0.326	0.178	0.082	0.164	0.521	1.049	0.015	0.134	0.126	0.395	0.580	-0.29	-0.12	3.821	0.444	0.36	1.475	1.406	0.939	0.792	0.14	0.208	0.045	0.732	0.159	0.660	1.464	0.058	0.332	-0.93
S0040	0.983	0.472	0.364	1.591	1.918	0.912	0.844	0.168	0.116	0.521	0.732	0.117	0.587	1.513	0.046	0.459	1.208	5.938	0.195	0.322	0.171	0.074	0.157	0.534	1.048	0.003	0.144	0.112	0.430	0.548	-0.38	-0.19	3.569	0.393	0.325	1.587	1.496	0.960	0.840	0.144	0.144	0.046	0.732	0.154	0.664	1.513	0.060	0.379	-1.15
S0040	0.983	0.461	0.361	1.993	2.079	0.907	0.790	0.168	0.148	0.444	0.732	0.111	0.664	1.513	0.034	0.380	3.277	6.521	0.215	0.317	0.162	0.060	0.187	0.574	1.062	-0.00	0.138	0.125	0.433	0.614	-0.30	-0.14	3.511	0.436	0.328	1.567	1.453	0.931	0.836	0.116	0.172	-0.01	0.732	0.159	0.689	1.513	0.059	0.355	-0.63
S0040	0.983	0.428	0.352	1.865	2.143	0.901	0.839	0.128	0.112	0.584	0.732	0.125	0.673	1.464	0.042	0.459	2.111	6.577	0.211	0.330	0.209	0.086	0.183	0.552	1.026	0.011	0.131	0.113	0.379	0.582	-0.34	-0.21	3.497	0.396	0.284	1.499	1.302	0.945	0.828	0.124	0.164	-0.03	0.732	0.173	0.702	1.464	0.047	0.376	-0.93
S0040	0.983	0.436	0.332	1.859	2.012	0.913	0.845	0.164	0.128	0.507	0.732	0.125	0.645	1.464	0.044	0.452	1.071	5.700	0.199	0.328	0.197	0.086	0.159	0.516	1.053	0.018	0.136	0.104	0.411	0.589	-0.35	-0.14	3.759	0.393	0.317	1.472	1.513	0.956	0.842	0.136	0.164	-0.01	0.732	0.149	0.664	1.464	0.064	0.369	-1.07
S0040	0.983	0.456	0.372	1.830	2.137	0.907	0.811	0.168	0.16	0.489	0.732	0.126	0.660	1.513	0.033	0.390	2.605	7.660	0.196	0.314	0.191	0.067	0.169	0.577	1.044	-0.02	0.124	0.123	0.411	0.566	-0.40	-0.20	3.290	0.392	0.36	1.493	1.518	0.957	0.845	0.108	0.144	-0.04	0.732	0.173	0.715	1.464	0.055	0.376	-0.99
S0040	0.983	0.456	0.372	1.723	2.024	0.902	0.809	0.156	0.144	0.515	0.732	0.132	0.652	0.732	0.040	0.297	0.576	4.835	0.202	0.339	0.223	0.080	0.182	0.523	1.039	0.029	0.142	0.132	0.425	0.525	-0.34	-0.15	3.612	0.432	0.348	1.477	1.311	0.934	0.819	0.164	0.188	-0.00	0.732	0.153	0.663	1.464	0.056	0.358	-0.73
S0040	0.983	0.441	0.337	2.067	2.073	0.905	0.832	0.168	0.132	0.542	0.683	0.114	0.631	1.416	0.044	0.441	1.481	5.232	0.215	0.345	0.186	0.081	0.202	0.561	1.048	0.011	0.139	0.120	0.423	0.595	-0.33	-0.09	3.699	0.416	0.352	1.553	1.384	0.942	0.813	0.152	0.18	0.005	0.683	0.154	0.694	1.416	0.059	0.382	-0.75
S0040	0.983	0.452	0.388	1.959	1.927	0.887	0.783	0.156	0.192	0.442	0.732	0.102	0.656	1.464	0.034	0.380	1.957	6.272	0.213	0.320	0.159	0.046	0.179	0.592	1.050	-0.00	0.152	0.141	0.418	0.625	-0.31	-0.18	3.421	0.437	0.337	1.381	1.558	0.942	0.834	0.128	0.184	0.012	0.732	0.160	0.660	1.464	0.068	0.376	-0.83
S0040	0.983	0.456	0.336	1.807	1.919	0.909	0.818	0.152	0.168	0.396	0.732	0.117	0.635	1.464	0.047	0.451	0.667	3.981	0.199	0.329	0.201	0.079	0.185	0.533	1.030	0.023	0.143	0.130	0.443	0.590	-0.35	-0.12	3.614	0.44	0.344	1.374	1.440	0.947	0.833	0.132	0.188	-0.03	0.732	0.171	0.699	1.513	0.069	0.376	-0.88
S0040	0.983	0.44	0.364	1.901	1.977	0.898	0.803	0.192	0.148	0.462	0.732	0.112	0.608	1.464	0.042	0.391	1.293	4.150	0.218	0.353	0.169	0.072	0.170	0.516	1.051	0.028	0.156	0.140	0.418	0.610	-0.23	-0.05	3.882	0.436	0.324	1.488	1.537	0.951	0.836	0.144	0.156	-0.00	0.732	0.161	0.704	1.464	0.064	0.369	-1.06
S0040	0.983	0.473	0.373	1.902	1.943	0.920	0.829	0.184	0.184	0.373	0.732	0.109	0.573	1.513	0.043	0.464	2.773	5.687	0.185	0.296	0.168	0.060	0.159	0.589	1.048	0.002	0.126	0.125	0.432	0.676	-0.42	-0.13	3.412	0.429	0.313	1.490	1.539	0.955	0.848	0.132	0.164	0.036	0.732	0.172	0.701	1.513	0.064	0.364	-0.99
S0040	0.983	0.468	0.352	1.990	2.251	0.903	0.807	0.168	0.132	0.544	0.732	0.121	0.627	1.464	0.036	0.411	2.524	7.268	0.214	0.344	0.185	0.072	0.189	0.568	1.051	0.024	0.143	0.130	0.430	0.565	-0.33	-0.14	3.629	0.444	0.34	1.654	1.465	0.937	0.817	0.12	0.18	0.010	0.732	0.154	0.678	1.513	0.054	0.363	-0.78
S0040	0.983	0.5	0.376	1.928	2.119	0.888	0.810	0.18	0.172	0.493	0.732	0.104	0.635	1.464	0.046	0.421	1.618	5.499	0.217	0.350	0.144	0.074	0.166	0.536	1.045	0.015	0.175	0.143	0.435	0.591	-0.30	-0.08	3.849	0.456	0.324	1.457	1.313	0.941	0.792	0.164	0.168	0.022	0.732	0.156	0.644	1.464	0.056	0.338	-1.10
S0040	0.983	0.496	0.368	2.228	2.108	0.895	0.821	0.16	0.156	0.512	0.732	0.123	0.619	1.513	0.043	0.417	2.604	5.279	0.230	0.354	0.189	0.080	0.188	0.543	1.054	0.006	0.160	0.133	0.426	0.645	-0.26	-0.04	3.768	0.409	0.313	1.527	1.398	0.956	0.836	0.108	0.140	-0.06	0.732	0.167	0.705	1.464	0.060	0.370	-0.99
S0040	0.983	0.430	0.354	1.477	1.766	0.931	0.820	0.189	0.202	0.144	0.683	0.056	0.456	0.683	0.045	0.362	-1.04	0.921	0.210	0.330	0.146	0.165	0.326	0.784	1.040	0.005	0.133	0.133	0.441	0.477	-0.24	0.234	1.190	0.430	0.316	1.365	1.514	0.955	0.840	0.151	0.189	0.095	0.683	0.087	0.590	1.464	0.044	0.322	0.161
S0040	1.251	0.476	0.388	2.489	2.665	0.895	0.790	0.22	0.156	0.540	0.830	0.113	0.572	1.660	0.068	0.441	3.061	5.073	0.283	0.425	0.185	0.130	0.174	0.432	1.088	0.055	0.208	0.183	0.441	0.665	-0.02	0.155	4.879	0.396	0.36	1.769	1.749	0.957	0.802	0.152	0.156	0.154	0.830	0.139	0.651	1.660	0.074	0.364	-0.83
S0040	1.251	0.536	0.336	2.763	2.804	0.889	0.764	0.192	0.204	0.484	0.830	0.116	0.679	1.660	0.052	0.378	4.369	6.729	0.302	0.425	0.174	0.083	0.169	0.457	1.092	0.011	0.242	0.189	0.488	0.714	0.016	0.131	5.047	0.417	0.345	1.827	1.854	0.955	0.789	0.144	0.144	0.124	0.830	0.172	0.715	1.660	0.067	0.327	-0.77
S0040	1.251	0.493	0.345	2.596	2.704	0.889	0.759	0.168	0.176	0.513	0.830	0.121	0.678	1.660	0.051	0.366	4.748	7.074	0.297	0.414	0.194	0.093	0.170	0.461	1.078	0.003	0.222	0.178	0.484	0.666	-0.07	0.048	4.677	0.404	0.34	1.776	1.975	0.958	0.806	0.112	0.132	0.157	0.830	0.178	0.713	1.660	0.074	0.372	-1.03
S0040	1.251	0.524	0.392	2.743	2.870	0.894	0.762	0.208	0.176	0.510	0.830	0.125	0.668	1.660	0.049	0.376	4.961	7.239	0.293	0.425	0.201	0.086	0.157	0.478	1.086	0.012	0.216	0.186	0.488	0.672	-0.05	0.134	4.772	0.424	0.336	1.815	1.838	0.957	0.794	0.16	0.136	0.123	0.830	0.170	0.716	1.660	0.067	0.351	-0.95
S0040	1.251	0.524	0.348	2.657	2.733	0.891	0.765	0.244	0.176	0.519	0.830	0.115	0.668	1.660	0.047	0.372	4.507	6.800	0.286	0.422	0.179	0.083	0.166	0.466	1.099	0.008	0.221	0.180	0.467	0.668	-0.05	0.043	4.846	0.417	0.341	1.737	2.077	0.954	0.782	0.184	0.124	0.182	0.830	0.149	0.645	1.660	0.057	0.296	-0.93
S0040	1.251	0.484	0.396	2.681	2.586	0.879	0.772	0.204	0.196	0.499	0.830	0.122	0.708	1.660	0.048	0.382	4.354	7.319	0.293	0.403	0.198	0.084	0.169	0.505	1.084	0.001	0.219	0.174	0.443	0.680	-0.06	0.062	4.728	0.428	0.332	1.699	1.806	0.952	0.809	0.136	0.12	0.085	0.830	0.164	0.689	1.660	0.071	0.387	-0.92
S0040	1.251	0.46	0.364	2.450	2.800	0.889	0.749	0.192	0.172	0.498	0.830	0.134	0.664	1.660	0.055	0.382	2.830	6.879	0.271	0.416	0.213	0.091	0.147	0.442	1.065	0.013	0.208	0.176	0.467	0.604	-0.05	0.051	4.792	0.424	0.316	1.634	1.770	0.945	0.804	0.204	0.14	0.142	0.830	0.165	0.684	1.660	0.073	0.354	-0.95
S0040	1.251	0.514	0.345	2.468	2.594	0.879	0.736	0.208	0.184	0.465	0.830	0.125	0.621	1.660	0.061	0.381	2.505	4.580	0.275	0.419	0.205	0.118	0.155	0.428	1.088	0.036	0.218	0.186	0.481	0.631	-0.04	0.155	4.946	0.441	0.313	1.704	1.990	0.949	0.799	0.180	0.148	0.138	0.830	0.147	0.648	1.660	0.062	0.300	-0.85
S0040	1.251	0.488	0.34	2.408	2.568	0.883	0.769	0.22	0.192	0.451	0.830	0.128	0.668	1.660	0.056	0.380	3.021	6.308	0.269	0.411	0.221	0.106	0.156	0.460	1.073	-0.00	0.222	0.181	0.480	0.631	-0.07	0.076	4.677	0.432	0.316	1.691	1.860	0.954	0.798	0.168	0.128	0.124	0.830	0.173	0.706	1.660	0.070	0.337	-0.91
S0040	1.251	0.512	0.38	2.466	2.709	0.881	0.753	0.208	0.228	0.442	0.830	0.125	0.666	1.660	0.050	0.368	3.311	6.242	0.275	0.417	0.196	0.091	0.151	0.474	1.074	0.015	0.224	0.199	0.485	0.611	-0.08	0.114	4.768	0.408	0.336	1.819	1.784	0.956	0.820	0.112	0.116	0.128	0.830	0.177	0.720	1.660	0.075	0.387	-0.77
S0040	1.251	0.468	0.348	2.511	2.552	0.898	0.773	0.228	0.188	0.477	0.830	0.128	0.661	1.660	0.049	0.396	4.013	6.815	0.261	0.385	0.196	0.078	0.158	0.483	1.081	-0.00	0.200	0.163	0.455	0.688	-0.11	0.025	4.537	0.421	0.317	1.724	1.692	0.954	0.804	0.156	0.132	0.131	0.830	0.168	0.700	1.660	0.065	0.335	-0.77
S0040	1.251	0.481	0.349	2.499	2.552	0.893	0.779	0.224	0.168	0.528	0.830	0.124	0.686	1.660	0.051	0.384	4.233	6.713	0.276	0.394	0.192	0.087	0.162	0.464	1.093	-0.00	0.199	0.158	0.443	0.673	-0.06	0.034	4.681	0.412	0.328	1.671	1.688	0.950	0.793	0.128	0.14	0.161	0.830	0.156	0.668	1.660	0.066	0.331	-0.88
S0040	1.251	0.48	0.36	2.650	2.868	0.897	0.760	0.204	0.18	0.506	0.830	0.123	0.694	1.660	0.048	0.349	4.079	7.498	0.289	0.433	0.203	0.078	0.170	0.477	1.074	-0.00	0.210	0.182	0.483	0.636	-0.02	0.090	4.940	0.42	0.332	1.691	1.872	0.945	0.779	0.208	0.144	0.094	0.830	0.160	0.640	1.660	0.065	0.328	-0.91
S0040	1.251	0.492	0.368	2.649	2.944	0.881	0.757	0.184	0.2	0.496	0.830	0.132	0.663	1.660	0.051	0.344	3.198	6.288	0.303	0.440	0.194	0.089	0.166	0.427	1.088	0.024	0.243	0.193	0.479	0.601	-0.00	0.185	5.082	0.428	0.34	1.711	1.870	0.944	0.810	0.16	0.148	0.160	0.830	0.149	0.643	1.660	0.070	0.362	-0.80
S0040	1.251	0.512	0.372	2.541	2.894	0.894	0.760	0.264	0.2	0.473	0.830	0.116	0.624	1.660	0.052	0.385	3.320	6.872	0.271	0.425	0.165	0.089	0.156	0.450	1.082	0.026	0.215	0.194	0.481	0.604	-0.06	0.123	4.947	0.433	0.365	1.794	1.754	0.953	0.800	0.184	0.124	0.202	0.830	0.163	0.685	1.660	0.074	0.358	-0.76
S0040	1.251	0.46	0.372	2.533	2.571	0.897	0.769	0.208	0.208	0.408	0.830	0.125	0.694	1.660	0.056	0.384	2.422	6.098	0.274	0.408	0.209	0.108	0.150	0.482	1.079	0.012	0.214	0.176	0.478	0.671	-0.02	0.084	4.844	0.412	0.324	1.800	2.114	0.960	0.795	0.152	0.156	0.143	0.830	0.167	0.675	1.660	0.067	0.349	-0.55
S0040	1.251	0.465	0.365	2.327	2.493	0.905	0.787	0.216	0.152	0.374	0.830	0.130	0.652	1.660	0.056	0.415	3.252	5.950	0.254	0.385	0.199	0.101	0.142	0.472	1.078	0.009	0.194	0.161	0.444	0.632	-0.13	0.075	4.634	0.42	0.356	1.672	1.730	0.949	0.820	0.176	0.128	0.083	0.830	0.154	0.653	1.708	0.073	0.372	-0.68
S0040	1.251	0.516	0.372	2.811	3.344	0.881	0.737	0.172	0.168	0.450	0.830	0.124	0.751	1.660	0.048	0.338	4.395	7.520	0.300	0.454	0.207	0.089	0.167	0.489	1.103	0.012	0.248	0.208	0.526	0.591	0.021	0.239	5.112	0.409	0.357	1.682	1.984	0.957	0.807	0.160	0.140	0.177	0.830	0.153	0.665	1.660	0.072	0.323	-0.82
S0040	1.251	0.508	0.352	2.615	2.604	0.897	0.758	0.224	0.188	0.460	0.878	0.122	0.727	1.660	0.052	0.377	3.068	5.971	0.284	0.411	0.202	0.094	0.160	0.466	1.077	-0.00	0.221	0.190	0.475	0.680	0.010	0.188	4.974	0.4	0.332	1.837	1.923	0.945	0.793	0.16	0.112	0.113	0.830	0.152	0.625	1.660	0.055	0.278	-0.92
S0040	1.251	0.508	0.356	2.936	2.858	0.878	0.741	0.176	0.18	0.520	0.830	0.125	0.636	1.660	0.045	0.339	4.737	6.867	0.302	0.439	0.186	0.085	0.195	0.431	1.080	0.021	0.219	0.182	0.455	0.720	-0.03	0.082	5.045	0.42	0.336	2.049	1.830	0.943	0.806	0.156	0.136	0.132	0.830	0.159	0.666	1.660	0.056	0.303	-0.79
S0040	1.251	0.452	0.328	2.382	2.755	0.877	0.752	0.216	0.18	0.478	0.830	0.130	0.689	1.660	0.053	0.383	2.486	5.875	0.274	0.426	0.212	0.083	0.165	0.443	1.087	0.021	0.197	0.178	0.417	0.577	-0.06	0.162	4.953	0.393	0.329	1.650	1.834	0.953	0.801	0.172	0.176	0.122	0.830	0.152	0.673	1.660	0.061	0.304	-0.88
S0040	1.251	0.472	0.356	2.685	2.648	0.886	0.767	0.196	0.176	0.466	0.830	0.116	0.667	1.660	0.053	0.378	4.178	7.118	0.302	0.400	0.196	0.089	0.178	0.465	1.084	-0.01	0.232	0.170	0.466	0.731	-0.00	0.045	4.880	0.428	0.34	1.782	1.934	0.953	0.815	0.16	0.128	0.112	0.830	0.159	0.677	1.660	0.057	0.318	-0.86
S0040	1.251	0.493	0.357	2.605	2.770	0.898	0.775	0.192	0.204	0.459	0.830	0.121	0.679	1.611	0.048	0.396	3.296	7.030	0.267	0.411	0.193	0.093	0.151	0.500	1.078	0.015	0.206	0.176	0.474	0.677	-0.07	0.087	4.716	0.4	0.36	1.786	1.765	0.964	0.784	0.12	0.148	0.155	0.830	0.172	0.703	1.611	0.061	0.303	-0.93
S0040	1.251	0.52	0.372	2.721	2.602	0.888	0.768	0.192	0.18	0.461	0.830	0.131	0.719	1.660	0.052	0.388	4.373	6.053	0.300	0.395	0.207	0.100	0.164	0.496	1.077	0.001	0.222	0.174	0.449	0.715	-0.04	0.070	4.636	0.429	0.341	1.696	1.789	0.947	0.790	0.184	0.132	0.110	0.830	0.163	0.673	1.660	0.056	0.318	-0.86
S0040	1.251	0.532	0.344	2.552	2.737	0.887	0.750	0.208	0.184	0.470	0.830	0.130	0.702	1.660	0.046	0.335	3.728	6.634	0.287	0.425	0.185	0.097	0.166	0.478	1.093	-0.00	0.231	0.188	0.484	0.615	-0.04	0.137	4.971	0.424	0.328	1.735	1.832	0.948	0.799	0.18	0.14	0.142	0.830	0.162	0.685	1.660	0.072	0.351	-0.82
S0040	1.251	0.508	0.352	2.588	2.775	0.875	0.764	0.216	0.176	0.443	0.830	0.126	0.711	1.660	0.048	0.378	3.195	6.589	0.300	0.426	0.195	0.080	0.166	0.477	1.095	-0.00	0.249	0.185	0.458	0.631	0.022	0.136	5.100	0.444	0.324	1.868	1.866	0.950	0.802	0.184	0.144	0.086	0.830	0.156	0.659	1.660	0.061	0.330	-0.92
S0040	1.251	0.468	0.336	2.604	2.671	0.882	0.754	0.172	0.192	0.414	0.830	0.126	0.714	1.660	0.046	0.347	2.843	6.273	0.308	0.419	0.211	0.081	0.166	0.471	1.070	-0.00	0.232	0.177	0.458	0.672	0.051	0.125	5.019	0.437	0.321	1.902	2.075	0.940	0.786	0.176	0.120	0.106	0.830	0.168	0.682	1.660	0.060	0.304	-0.95
S0040	1.251	0.522	0.365	2.722	2.892	0.887	0.757	0.176	0.172	0.535	0.830	0.135	0.686	1.660	0.050	0.336	3.193	6.266	0.313	0.459	0.229	0.090	0.179	0.465	1.088	0.025	0.248	0.194	0.502	0.639	0.051	0.173	5.176	0.44	0.336	1.740	1.734	0.948	0.776	0.188	0.164	0.140	0.830	0.170	0.716	1.660	0.065	0.311	-0.91
S0040	1.251	0.5	0.364	2.917	3.094	0.867	0.750	0.228	0.192	0.424	0.830	0.124	0.690	1.660	0.045	0.363	3.266	7.331	0.307	0.424	0.217	0.079	0.177	0.521	1.087	-0.01	0.260	0.195	0.492	0.658	0.066	0.207	5.113	0.412	0.328	1.859	1.945	0.948	0.794	0.156	0.14	0.143	0.830	0.153	0.644	1.660	0.051	0.299	-0.71
S0040	1.251	0.472	0.36	2.068	2.412	0.918	0.797	0.184	0.164	0.342	0.781	0.110	0.604	1.660	0.057	0.447	1.088	4.845	0.232	0.376	0.195	0.109	0.141	0.489	1.075	0.010	0.173	0.161	0.475	0.547	-0.16	0.031	4.576	0.409	0.341	1.761	1.665	0.959	0.791	0.160	0.140	0.127	0.830	0.155	0.635	1.611	0.057	0.301	-0.96
S0040	1.251	0.488	0.364	2.335	2.618	0.896	0.772	0.208	0.188	0.422	0.830	0.135	0.683	1.660	0.053	0.398	1.373	6.495	0.276	0.412	0.235	0.088	0.142	0.478	1.083	-0.00	0.226	0.175	0.477	0.585	-0.02	0.044	4.888	0.384	0.336	1.726	1.862	0.950	0.797	0.128	0.144	0.119	0.830	0.165	0.667	1.660	0.062	0.324	-0.80
S0040	1.251	0.492	0.336	2.780	2.563	0.889	0.765	0.208	0.212	0.461	0.830	0.133	0.716	1.611	0.048	0.373	2.818	6.231	0.292	0.405	0.226	0.087	0.161	0.487	1.080	0.020	0.228	0.173	0.459	0.722	0.027	0.086	4.818	0.428	0.352	1.768	1.687	0.950	0.799	0.184	0.144	0.131	0.830	0.156	0.694	1.611	0.062	0.316	-0.91
S0040	1.251	0.526	0.365	2.555	2.821	0.886	0.755	0.220	0.212	0.459	0.830	0.129	0.720	1.611	0.044	0.368	2.779	6.470	0.286	0.423	0.214	0.090	0.158	0.482	1.083	0.001	0.233	0.201	0.489	0.616	-0.00	0.179	4.826	0.412	0.34	1.736	1.757	0.945	0.787	0.164	0.144	0.118	0.830	0.159	0.685	1.611	0.066	0.337	-0.89
S0040	1.251	0.504	0.356	2.320	2.568	0.881	0.772	0.2	0.192	0.416	0.830	0.110	0.627	1.660	0.050	0.393	2.279	5.417	0.281	0.404	0.191	0.089	0.157	0.473	1.100	0.000	0.222	0.178	0.431	0.621	-0.03	0.164	4.930	0.429	0.329	1.861	1.712	0.939	0.772	0.168	0.148	0.162	0.830	0.154	0.666	1.660	0.050	0.277	-0.94
S0040	1.251	0.484	0.352	2.656	2.682	0.892	0.758	0.2	0.196	0.420	0.830	0.119	0.677	1.660	0.049	0.376	2.629	6.174	0.280	0.434	0.194	0.101	0.144	0.462	1.086	0.000	0.230	0.193	0.501	0.674	-0.01	0.144	5.031	0.452	0.32	1.767	1.781	0.946	0.814	0.184	0.12	0.058	0.830	0.169	0.680	1.660	0.064	0.311	-0.87
S0040	1.251	0.544	0.34	2.311	2.511	0.897	0.772	0.236	0.204	0.364	0.830	0.133	0.633	1.660	0.050	0.379	1.289	5.902	0.266	0.411	0.223	0.087	0.146	0.485	1.060	0.003	0.226	0.174	0.438	0.601	-0.05	0.098	4.962	0.448	0.332	1.769	1.843	0.945	0.809	0.164	0.148	0.146	0.830	0.169	0.683	1.660	0.057	0.300	-0.88
S0040	1.251	0.504	0.352	2.355	2.672	0.891	0.789	0.224	0.156	0.524	0.830	0.123	0.613	1.660	0.052	0.403	1.897	5.595	0.278	0.432	0.186	0.084	0.157	0.450	1.094	0.026	0.228	0.173	0.457	0.575	-0.00	0.159	5.079	0.437	0.305	1.805	1.723	0.947	0.791	0.192	0.160	0.118	0.830	0.142	0.609	1.660	0.052	0.281	-0.74
S0040	1.251	0.546	0.397	2.529	2.778	0.892	0.748	0.204	0.200	0.476	0.830	0.123	0.682	1.660	0.044	0.353	3.298	6.809	0.278	0.416	0.202	0.087	0.163	0.481	1.075	0.008	0.233	0.193	0.511	0.620	-0.05	0.072	4.841	0.408	0.336	1.672	1.700	0.948	0.798	0.208	0.12	0.142	0.830	0.165	0.674	1.660	0.068	0.343	-0.92
S0040	1.251	0.516	0.36	2.478	2.619	0.880	0.757	0.24	0.184	0.415	0.830	0.130	0.697	1.660	0.052	0.401	3.164	6.417	0.266	0.408	0.202	0.089	0.133	0.456	1.075	0.016	0.223	0.182	0.462	0.634	-0.11	0.090	4.762	0.392	0.36	1.751	1.812	0.945	0.803	0.176	0.148	0.146	0.830	0.149	0.602	1.660	0.061	0.344	-0.80
S0040	1.251	0.524	0.348	2.668	2.857	0.878	0.757	0.228	0.188	0.504	0.830	0.128	0.691	1.660	0.048	0.395	4.284	6.981	0.294	0.427	0.190	0.079	0.144	0.479	1.089	0.005	0.235	0.190	0.479	0.652	-0.04	0.130	4.919	0.405	0.349	1.834	1.831	0.949	0.790	0.180	0.132	0.151	0.830	0.149	0.632	1.660	0.064	0.322	-0.93
S0040	1.251	0.464	0.376	2.493	2.528	0.893	0.783	0.236	0.164	0.395	0.830	0.118	0.663	1.660	0.056	0.409	2.491	5.065	0.270	0.395	0.180	0.095	0.142	0.496	1.102	0.005	0.213	0.174	0.447	0.671	-0.02	0.162	5.010	0.436	0.336	1.986	1.987	0.953	0.790	0.168	0.164	0.148	0.830	0.152	0.663	1.660	0.051	0.248	-0.71
S0040	1.251	0.532	0.368	2.456	2.648	0.894	0.752	0.228	0.2	0.461	0.830	0.115	0.651	1.660	0.053	0.369	3.206	6.350	0.280	0.401	0.181	0.086	0.152	0.478	1.061	0.002	0.227	0.185	0.450	0.628	-0.07	0.097	4.845	0.412	0.332	1.912	1.915	0.950	0.813	0.184	0.1	0.170	0.830	0.159	0.641	1.708	0.068	0.364	-0.92
S0040	1.251	0.510	0.373	2.542	2.685	0.880	0.760	0.232	0.172	0.447	0.830	0.121	0.607	1.660	0.058	0.378	2.030	5.020	0.282	0.440	0.192	0.099	0.162	0.438	1.088	0.046	0.238	0.201	0.497	0.619	-0.00	0.214	5.110	0.465	0.361	1.837	1.838	0.937	0.796	0.176	0.144	0.192	0.830	0.145	0.641	1.660	0.064	0.307	-0.76
S0040	1.251	0.544	0.352	2.551	2.589	0.886	0.756	0.22	0.196	0.436	0.830	0.131	0.690	1.660	0.049	0.371	2.396	5.994	0.288	0.413	0.206	0.087	0.145	0.479	1.085	0.001	0.246	0.189	0.478	0.674	0.011	0.133	5.117	0.416	0.348	1.844	1.890	0.939	0.807	0.2	0.1	0.201	0.830	0.139	0.606	1.660	0.074	0.366	-0.89
S0040	1.251	0.532	0.376	2.981	2.786	0.874	0.729	0.208	0.188	0.446	0.830	0.135	0.729	1.660	0.045	0.357	3.723	6.638	0.327	0.428	0.228	0.085	0.163	0.457	1.090	0.006	0.268	0.214	0.506	0.766	0.082	0.200	5.232	0.42	0.324	1.820	1.881	0.946	0.789	0.208	0.128	0.134	0.830	0.151	0.636	1.708	0.057	0.304	-0.76
S0040	1.251	0.496	0.352	2.414	2.731	0.911	0.750	0.192	0.196	0.413	0.830	0.132	0.686	1.660	0.044	0.372	2.065	5.248	0.260	0.417	0.222	0.076	0.141	0.502	1.089	0.008	0.207	0.201	0.495	0.585	-0.07	0.220	4.852	0.437	0.337	1.748	1.837	0.939	0.808	0.196	0.144	0.182	0.830	0.141	0.598	1.660	0.066	0.344	-0.74
S0040	1.251	0.524	0.32	2.780	2.626	0.903	0.793	0.216	0.192	0.387	0.830	0.112	0.629	1.660	0.062	0.440	3.790	5.702	0.259	0.393	0.164	0.111	0.155	0.477	1.093	0.000	0.216	0.166	0.466	0.740	-0.08	0.116	4.827	0.38	0.328	1.842	2.065	0.941	0.806	0.176	0.144	0.141	0.830	0.144	0.606	1.660	0.069	0.327	-0.65
S0040	1.251	0.514	0.325	2.683	2.670	0.892	0.762	0.196	0.204	0.412	0.830	0.129	0.687	1.660	0.049	0.365	2.415	5.875	0.293	0.417	0.207	0.087	0.144	0.479	1.065	-0.00	0.235	0.185	0.457	0.693	0.049	0.142	5.019	0.456	0.36	1.780	2.137	0.944	0.787	0.18	0.132	0.123	0.830	0.158	0.638	1.660	0.055	0.299	-0.83
S0040	1.251	0.504	0.34	2.366	2.564	0.897	0.766	0.212	0.176	0.472	0.830	0.131	0.667	1.660	0.056	0.384	2.192	4.175	0.284	0.426	0.217	0.097	0.163	0.430	1.087	0.042	0.218	0.183	0.473	0.593	-0.02	0.215	5.101	0.433	0.333	1.780	1.908	0.944	0.789	0.176	0.148	0.116	0.830	0.145	0.634	1.660	0.063	0.316	-0.90
S0040	1.251	0.496	0.352	2.478	2.646	0.898	0.755	0.22	0.188	0.414	0.830	0.126	0.731	1.660	0.056	0.399	1.952	5.377	0.297	0.423	0.228	0.098	0.161	0.451	1.095	0.015	0.240	0.187	0.463	0.610	0.017	0.128	5.239	0.4	0.364	1.709	1.722	0.946	0.793	0.168	0.116	0.149	0.830	0.156	0.665	1.660	0.064	0.337	-0.92
S0040	1.251	0.496	0.352	2.492	2.744	0.893	0.769	0.208	0.192	0.482	0.830	0.129	0.695	1.660	0.051	0.390	3.750	6.961	0.276	0.411	0.211	0.086	0.158	0.477	1.075	0.006	0.211	0.173	0.447	0.627	-0.08	0.095	4.667	0.396	0.316	1.782	1.864	0.950	0.804	0.168	0.116	0.124	0.830	0.161	0.645	1.660	0.063	0.334	-0.83
S0040	1.251	0.496	0.368	2.518	2.637	0.897	0.773	0.208	0.184	0.478	0.830	0.138	0.708	1.660	0.052	0.418	3.071	6.156	0.282	0.397	0.230	0.081	0.158	0.469	1.077	0.000	0.216	0.176	0.456	0.644	-0.06	0.104	4.803	0.437	0.341	1.735	1.838	0.944	0.802	0.140	0.176	0.115	0.830	0.152	0.646	1.660	0.064	0.345	-0.92
S0040	1.251	0.506	0.341	2.528	2.954	0.905	0.774	0.188	0.164	0.487	0.830	0.129	0.683	1.660	0.047	0.387	3.368	6.686	0.279	0.416	0.199	0.085	0.160	0.476	1.090	0.003	0.204	0.165	0.445	0.577	-0.04	0.104	4.776	0.412	0.332	1.690	1.895	0.943	0.787	0.172	0.168	0.135	0.830	0.161	0.689	1.660	0.065	0.332	-0.92
S0040	1.251	0.508	0.344	2.415	2.593	0.902	0.763	0.208	0.188	0.477	0.830	0.124	0.670	1.660	0.055	0.379	3.187	6.489	0.266	0.413	0.175	0.104	0.154	0.472	1.090	0.000	0.202	0.178	0.459	0.611	-0.08	0.062	4.756	0.412	0.32	1.684	1.856	0.944	0.798	0.2	0.116	0.119	0.830	0.161	0.668	1.660	0.068	0.330	-0.87
S0040	1.251	0.484	0.372	2.273	2.518	0.898	0.753	0.18	0.18	0.362	0.830	0.127	0.620	1.660	0.058	0.387	1.702	4.931	0.264	0.404	0.207	0.109	0.161	0.447	1.068	0.016	0.198	0.177	0.471	0.602	-0.06	0.143	4.973	0.452	0.344	1.782	1.949	0.936	0.793	0.192	0.124	0.105	0.830	0.151	0.648	1.660	0.064	0.330	-0.92
S0040	1.251	0.516	0.36	2.684	2.773	0.866	0.738	0.232	0.18	0.517	0.830	0.118	0.634	1.660	0.054	0.355	3.772	5.541	0.304	0.447	0.188	0.088	0.168	0.444	1.088	0.030	0.237	0.193	0.497	0.681	0.015	0.204	5.199	0.453	0.353	1.779	2.042	0.943	0.802	0.176	0.148	0.140	0.830	0.147	0.643	1.660	0.072	0.348	-0.76
S0040	1.251	0.534	0.353	2.535	2.932	0.885	0.768	0.180	0.208	0.428	0.830	0.127	0.682	1.660	0.055	0.399	2.804	7.120	0.289	0.422	0.223	0.097	0.146	0.527	1.086	-0.00	0.254	0.189	0.487	0.580	0.012	0.123	5.077	0.44	0.316	1.926	2.030	0.947	0.800	0.176	0.132	0.104	0.830	0.154	0.663	1.660	0.067	0.342	-0.72
S0040	1.251	0.524	0.376	2.474	2.794	0.887	0.755	0.192	0.184	0.402	0.830	0.138	0.658	1.660	0.058	0.419	2.687	6.343	0.272	0.400	0.231	0.113	0.142	0.460	1.076	-0.00	0.231	0.191	0.464	0.584	-0.06	0.088	4.902	0.408	0.336	1.742	1.932	0.952	0.793	0.184	0.12	0.125	0.830	0.156	0.654	1.660	0.068	0.346	-0.84
S0040	1.251	0.512	0.34	2.383	2.666	0.904	0.772	0.236	0.18	0.511	0.830	0.125	0.695	1.660	0.048	0.387	3.550	7.089	0.260	0.405	0.196	0.081	0.150	0.478	1.099	0.007	0.201	0.175	0.443	0.612	-0.08	0.095	4.798	0.437	0.333	1.789	1.711	0.951	0.809	0.180	0.124	0.195	0.830	0.138	0.609	1.708	0.066	0.317	-0.70
S0040	1.251	0.516	0.328	2.176	2.419	0.907	0.780	0.228	0.188	0.451	0.830	0.125	0.688	1.660	0.057	0.401	2.030	5.846	0.254	0.388	0.209	0.102	0.147	0.460	1.071	0.010	0.193	0.161	0.434	0.596	-0.10	0.030	4.732	0.448	0.332	1.795	1.827	0.952	0.796	0.144	0.144	0.125	0.830	0.168	0.663	1.660	0.067	0.331	-0.95
S0040	1.251	0.516	0.348	2.394	2.828	0.904	0.774	0.256	0.164	0.577	0.830	0.133	0.665	1.660	0.046	0.370	2.993	6.063	0.278	0.427	0.199	0.069	0.162	0.446	1.080	0.025	0.226	0.172	0.483	0.564	-0.03	0.097	4.997	0.4	0.344	1.764	1.733	0.938	0.779	0.204	0.164	0.178	0.830	0.137	0.598	1.660	0.052	0.298	-0.97
S0040	1.251	0.468	0.372	2.536	2.523	0.890	0.773	0.228	0.208	0.432	0.830	0.134	0.689	1.708	0.054	0.409	2.245	6.261	0.278	0.399	0.222	0.083	0.139	0.465	1.081	0.005	0.223	0.173	0.447	0.653	-0.05	0.060	4.946	0.405	0.317	1.985	1.884	0.947	0.802	0.136	0.144	0.143	0.830	0.146	0.618	1.708	0.055	0.328	-0.89
S0040	1.251	0.493	0.337	2.439	2.664	0.908	0.800	0.184	0.160	0.412	0.830	0.117	0.600	1.660	0.049	0.399	2.689	6.048	0.253	0.392	0.182	0.079	0.145	0.478	1.076	0.018	0.189	0.153	0.448	0.580	-0.15	0.078	4.635	0.436	0.312	1.812	1.831	0.952	0.806	0.144	0.152	0.191	0.830	0.155	0.655	1.660	0.058	0.310	-0.78
S0040	1.251	0.516	0.36	2.545	2.821	0.874	0.759	0.26	0.168	0.472	0.830	0.118	0.690	1.660	0.054	0.367	4.135	6.490	0.285	0.417	0.182	0.098	0.152	0.478	1.097	0.025	0.244	0.180	0.464	0.623	-0.06	0.133	4.969	0.408	0.348	1.792	2.180	0.958	0.780	0.152	0.124	0.168	0.830	0.162	0.709	1.660	0.065	0.297	-1.12
S0040	1.251	0.484	0.344	2.538	2.676	0.882	0.767	0.204	0.208	0.452	0.830	0.123	0.691	1.660	0.054	0.383	2.626	6.974	0.289	0.417	0.206	0.097	0.156	0.461	1.087	-0.00	0.226	0.178	0.467	0.629	-0.00	0.103	4.874	0.413	0.373	1.676	1.765	0.951	0.806	0.160	0.096	0.094	0.830	0.172	0.704	1.660	0.070	0.346	-0.83
S0040	1.251	0.484	0.328	2.342	2.635	0.905	0.778	0.236	0.184	0.446	0.830	0.133	0.683	1.660	0.052	0.393	2.513	6.369	0.258	0.402	0.227	0.083	0.152	0.469	1.060	0.005	0.195	0.164	0.457	0.582	-0.07	0.036	4.726	0.388	0.324	1.675	1.910	0.947	0.786	0.152	0.16	0.073	0.830	0.170	0.671	1.660	0.065	0.333	-0.99
S0040	1.251	0.52	0.368	2.424	2.647	0.885	0.774	0.232	0.164	0.539	0.830	0.140	0.663	1.660	0.055	0.393	2.780	5.963	0.283	0.435	0.213	0.084	0.159	0.448	1.090	0.030	0.236	0.183	0.455	0.624	-0.01	0.117	5.034	0.424	0.328	1.737	1.648	0.944	0.790	0.172	0.152	0.122	0.830	0.167	0.713	1.660	0.061	0.326	-0.92
S0040	1.251	0.526	0.373	2.583	2.869	0.910	0.774	0.244	0.168	0.504	0.830	0.126	0.662	1.660	0.046	0.403	4.313	7.684	0.257	0.407	0.228	0.073	0.145	0.521	1.082	0.006	0.206	0.177	0.467	0.638	-0.08	0.058	4.840	0.361	0.357	1.833	1.678	0.950	0.797	0.128	0.104	0.183	0.830	0.156	0.636	1.660	0.065	0.358	-0.80
S0040	1.251	0.524	0.356	2.514	2.528	0.903	0.773	0.176	0.216	0.488	0.830	0.128	0.664	1.660	0.049	0.382	2.961	6.375	0.262	0.388	0.205	0.082	0.152	0.472	1.077	-0.00	0.202	0.167	0.470	0.628	-0.10	0.112	4.684	0.388	0.352	1.718	2.148	0.947	0.785	0.192	0.152	0.083	0.830	0.154	0.631	1.660	0.052	0.302	-1.00
S0040	1.251	0.5	0.376	2.617	2.778	0.884	0.737	0.18	0.212	0.462	0.830	0.125	0.708	1.660	0.043	0.350	2.825	6.474	0.288	0.414	0.213	0.081	0.147	0.492	1.089	0.029	0.234	0.201	0.527	0.612	-0.03	0.115	4.909	0.456	0.344	1.778	1.845	0.953	0.789	0.164	0.124	0.164	0.830	0.152	0.657	1.660	0.062	0.305	-0.96
S0040	1.251	0.556	0.372	2.321	2.618	0.879	0.752	0.232	0.232	0.397	0.830	0.116	0.688	1.660	0.056	0.375	1.745	5.741	0.268	0.412	0.174	0.095	0.138	0.488	1.093	0.008	0.238	0.202	0.514	0.579	-0.05	0.142	4.922	0.453	0.345	1.873	1.852	0.950	0.781	0.196	0.128	0.172	0.830	0.137	0.615	1.660	0.056	0.303	-0.58
S0040	1.251	0.504	0.364	2.751	2.619	0.897	0.747	0.188	0.204	0.408	0.830	0.136	0.711	1.660	0.053	0.380	3.242	5.776	0.278	0.405	0.221	0.087	0.143	0.478	1.058	-0.00	0.221	0.187	0.496	0.705	-0.01	0.141	4.950	0.432	0.324	1.789	1.862	0.949	0.816	0.224	0.132	0.103	0.830	0.159	0.633	1.660	0.059	0.309	-0.85
S0040	1.251	0.449	0.370	2.483	2.442	0.851	0.725	0.168	0.146	0.528	0.878	0.108	0.708	1.660	0.045	0.355	1.977	4.324	0.338	0.443	0.291	0.114	0.346	0.720	1.093	0.028	0.253	0.195	0.464	0.660	0.073	0.257	1.898	0.449	0.314	1.706	1.705	0.940	0.800	0.224	0.123	0.226	0.781	0.105	0.640	1.660	0.052	0.344	-0.72
S0040	1.519	0.496	0.364	3.153	2.814	0.898	0.777	0.232	0.2	0.270	0.878	0.117	0.646	1.806	0.067	0.430	1.252	4.339	0.366	0.471	0.199	0.108	0.192	0.403	1.120	-0.00	0.296	0.216	0.437	0.769	0.199	0.380	6.294	0.441	0.365	2.005	1.951	0.945	0.770	0.208	0.120	0.159	0.927	0.126	0.631	1.806	0.062	0.312	-0.57
S0040	1.519	0.496	0.372	2.667	2.972	0.899	0.750	0.216	0.232	0.350	0.927	0.116	0.592	1.806	0.061	0.375	1.757	5.156	0.296	0.448	0.149	0.119	0.141	0.458	1.130	0.001	0.255	0.230	0.479	0.577	-0.01	0.353	5.603	0.436	0.38	1.922	1.984	0.950	0.778	0.188	0.112	0.266	0.927	0.132	0.610	1.806	0.071	0.365	-0.45
S0040	1.519	0.512	0.428	3.006	2.987	0.884	0.730	0.256	0.212	0.380	0.878	0.117	0.591	1.806	0.062	0.399	1.590	4.360	0.348	0.484	0.169	0.112	0.146	0.402	1.112	0.001	0.320	0.277	0.494	0.684	0.173	0.398	6.376	0.412	0.392	2.022	2.012	0.940	0.760	0.236	0.136	0.268	0.927	0.131	0.562	1.806	0.059	0.287	-0.71
S0040	1.519	0.52	0.392	3.138	3.324	0.895	0.709	0.2	0.232	0.445	0.878	0.129	0.667	1.806	0.052	0.350	3.805	6.570	0.343	0.459	0.205	0.086	0.151	0.466	1.140	-0.01	0.285	0.261	0.521	0.642	0.134	0.376	5.881	0.421	0.369	2.020	2.064	0.943	0.750	0.204	0.128	0.201	0.878	0.127	0.574	1.806	0.062	0.312	-0.60
S0040	1.519	0.449	0.381	2.975	3.079	0.898	0.757	0.232	0.172	0.446	0.878	0.119	0.631	1.806	0.063	0.400	2.567	4.975	0.332	0.499	0.159	0.112	0.148	0.397	1.103	0.001	0.278	0.233	0.487	0.650	0.166	0.427	6.245	0.424	0.36	1.973	1.943	0.940	0.777	0.236	0.112	0.197	0.927	0.128	0.572	1.806	0.059	0.307	-0.77
S0040	1.519	0.504	0.392	3.096	3.147	0.878	0.723	0.232	0.244	0.480	0.927	0.115	0.669	1.806	0.048	0.335	5.054	6.841	0.348	0.468	0.171	0.076	0.169	0.464	1.135	-0.02	0.290	0.250	0.470	0.685	0.109	0.331	5.673	0.412	0.372	1.931	1.903	0.938	0.758	0.228	0.12	0.172	0.927	0.133	0.565	1.806	0.054	0.296	-0.68
S0040	1.519	0.512	0.404	3.208	3.369	0.878	0.722	0.2	0.244	0.505	0.927	0.117	0.682	1.806	0.052	0.344	4.106	6.553	0.376	0.511	0.164	0.082	0.171	0.408	1.110	-0.01	0.312	0.271	0.490	0.676	0.182	0.352	6.088	0.425	0.345	1.871	1.925	0.939	0.757	0.188	0.128	0.157	0.927	0.143	0.614	1.806	0.058	0.309	-0.75
S0040	1.519	0.444	0.372	3.054	3.106	0.899	0.726	0.208	0.232	0.409	0.878	0.125	0.647	1.806	0.053	0.344	3.584	6.414	0.340	0.461	0.199	0.089	0.168	0.457	1.132	-0.01	0.252	0.240	0.472	0.685	0.106	0.370	5.671	0.46	0.364	2.006	1.993	0.944	0.770	0.164	0.112	0.135	0.927	0.138	0.620	1.806	0.068	0.341	-0.70
S0040	1.519	0.484	0.404	2.906	2.853	0.905	0.775	0.224	0.192	0.438	0.927	0.122	0.630	1.806	0.065	0.402	2.632	5.190	0.324	0.470	0.189	0.108	0.159	0.409	1.096	-0.00	0.257	0.220	0.440	0.687	0.098	0.308	5.960	0.416	0.38	1.878	1.971	0.941	0.761	0.22	0.144	0.246	0.927	0.133	0.560	1.806	0.055	0.280	-0.72
S0040	1.519	0.465	0.377	2.864	2.699	0.898	0.734	0.216	0.240	0.369	0.878	0.121	0.609	1.806	0.055	0.361	2.301	5.032	0.320	0.437	0.194	0.098	0.149	0.442	1.134	-0.02	0.260	0.235	0.443	0.707	0.047	0.314	5.711	0.405	0.373	1.859	1.974	0.946	0.758	0.220	0.124	0.203	0.927	0.133	0.570	1.806	0.065	0.323	-0.56
S0040	1.519	0.5	0.392	3.093	3.194	0.881	0.739	0.24	0.232	0.432	0.927	0.120	0.637	1.806	0.060	0.379	2.297	5.747	0.358	0.490	0.191	0.094	0.149	0.407	1.110	-0.00	0.314	0.256	0.496	0.661	0.209	0.374	6.295	0.384	0.376	1.925	2.267	0.944	0.747	0.196	0.128	0.214	0.927	0.146	0.618	1.806	0.051	0.274	-0.73
S0040	1.519	0.488	0.392	3.189	3.194	0.884	0.748	0.232	0.224	0.462	0.878	0.120	0.633	1.806	0.055	0.357	4.165	7.381	0.347	0.454	0.169	0.084	0.168	0.461	1.133	-0.02	0.279	0.213	0.447	0.720	0.104	0.270	5.662	0.392	0.368	1.904	1.961	0.945	0.765	0.188	0.104	0.203	0.927	0.144	0.612	1.806	0.065	0.328	-0.80
S0040	1.519	0.536	0.428	2.914	3.047	0.885	0.732	0.224	0.228	0.463	0.878	0.125	0.638	1.806	0.061	0.386	2.625	5.331	0.366	0.489	0.205	0.102	0.152	0.395	1.107	-0.01	0.307	0.273	0.488	0.660	0.164	0.348	6.188	0.421	0.349	1.854	1.869	0.935	0.766	0.228	0.128	0.196	0.927	0.140	0.580	1.806	0.053	0.279	-0.88
S0040	1.519	0.452	0.38	2.942	2.882	0.897	0.753	0.22	0.236	0.438	0.927	0.117	0.622	1.806	0.057	0.370	3.385	6.075	0.328	0.453	0.161	0.081	0.156	0.454	1.130	-0.02	0.251	0.226	0.442	0.713	0.100	0.320	5.765	0.436	0.352	1.921	2.151	0.932	0.770	0.228	0.116	0.190	0.927	0.132	0.561	1.806	0.060	0.308	-0.60
S0040	1.519	0.534	0.405	3.274	3.269	0.880	0.736	0.204	0.236	0.414	0.878	0.119	0.605	1.806	0.058	0.381	2.351	5.286	0.370	0.509	0.185	0.108	0.156	0.408	1.113	-0.00	0.320	0.284	0.496	0.694	0.244	0.431	6.429	0.44	0.388	1.995	2.174	0.940	0.763	0.212	0.148	0.215	0.927	0.136	0.585	1.806	0.056	0.298	-0.73
S0040	1.519	0.516	0.376	3.025	2.697	0.889	0.751	0.208	0.22	0.397	0.927	0.120	0.628	1.806	0.057	0.366	3.307	5.447	0.330	0.432	0.153	0.094	0.148	0.466	1.131	-0.02	0.289	0.219	0.465	0.763	0.038	0.285	5.854	0.432	0.348	1.944	1.976	0.941	0.769	0.204	0.116	0.232	0.927	0.140	0.598	1.806	0.054	0.300	-0.73
S0040	1.519	0.516	0.368	2.938	3.087	0.887	0.752	0.236	0.224	0.454	0.927	0.127	0.647	1.806	0.055	0.360	2.386	5.500	0.346	0.507	0.197	0.099	0.159	0.413	1.102	0.003	0.298	0.246	0.478	0.635	0.129	0.414	6.196	0.405	0.353	1.872	1.936	0.935	0.776	0.228	0.132	0.233	0.927	0.132	0.579	1.806	0.070	0.356	-0.62
S0040	1.519	0.476	0.36	2.704	2.593	0.904	0.780	0.228	0.208	0.303	0.927	0.106	0.508	1.806	0.064	0.409	1.859	4.879	0.302	0.409	0.127	0.108	0.157	0.455	1.115	-0.01	0.241	0.186	0.484	0.685	0.087	0.260	5.516	0.42	0.376	1.975	1.902	0.952	0.789	0.184	0.136	0.263	0.927	0.122	0.536	1.806	0.069	0.358	-0.54
S0040	1.519	0.496	0.364	3.154	3.003	0.875	0.760	0.204	0.204	0.453	0.927	0.129	0.695	1.806	0.063	0.388	3.407	4.963	0.358	0.480	0.192	0.102	0.157	0.432	1.114	0.001	0.302	0.214	0.482	0.731	0.160	0.372	6.069	0.408	0.328	1.853	2.158	0.938	0.767	0.22	0.136	0.135	0.927	0.135	0.591	1.806	0.062	0.310	-0.86
S0040	1.519	0.502	0.373	2.928	3.048	0.910	0.730	0.220	0.257	0.423	0.927	0.114	0.614	1.806	0.050	0.326	3.162	6.017	0.324	0.466	0.165	0.089	0.152	0.444	1.117	-0.03	0.252	0.229	0.472	0.652	0.115	0.358	5.892	0.417	0.349	1.920	1.972	0.950	0.766	0.216	0.136	0.219	0.878	0.128	0.554	1.806	0.053	0.295	-0.72
S0040	1.519	0.572	0.38	3.350	3.534	0.860	0.697	0.228	0.26	0.465	0.927	0.138	0.680	1.806	0.042	0.305	3.739	5.770	0.401	0.528	0.213	0.089	0.165	0.458	1.141	0.008	0.367	0.294	0.484	0.668	0.251	0.491	6.575	0.404	0.372	1.916	2.147	0.935	0.754	0.196	0.16	0.232	0.927	0.123	0.556	1.855	0.053	0.256	-0.78
S0040	1.519	0.524	0.4	3.023	3.285	0.894	0.735	0.224	0.252	0.505	0.878	0.118	0.627	1.806	0.055	0.359	3.047	5.724	0.357	0.508	0.169	0.094	0.171	0.421	1.127	0.000	0.276	0.263	0.489	0.634	0.171	0.406	6.167	0.404	0.388	1.967	1.941	0.938	0.754	0.232	0.16	0.199	0.878	0.138	0.587	1.806	0.065	0.343	-0.74
S0040	1.519	0.524	0.42	3.017	3.043	0.885	0.734	0.228	0.244	0.471	0.927	0.125	0.673	1.806	0.050	0.348	3.864	7.765	0.344	0.470	0.193	0.070	0.167	0.459	1.116	-0.01	0.281	0.239	0.467	0.700	0.126	0.272	5.593	0.421	0.389	2.015	2.083	0.936	0.740	0.192	0.128	0.175	0.878	0.149	0.647	1.806	0.062	0.306	-0.58
S0040	1.519	0.504	0.392	3.012	3.273	0.896	0.736	0.216	0.26	0.474	0.927	0.122	0.651	1.806	0.059	0.361	3.202	4.889	0.367	0.498	0.181	0.107	0.162	0.431	1.132	-0.00	0.298	0.270	0.485	0.633	0.188	0.437	6.207	0.408	0.368	1.863	2.141	0.951	0.757	0.204	0.156	0.177	0.878	0.137	0.618	1.806	0.057	0.294	-0.72
S0040	1.519	0.522	0.385	3.090	3.266	0.896	0.743	0.204	0.224	0.430	0.878	0.115	0.616	1.806	0.051	0.359	4.985	7.583	0.325	0.455	0.160	0.080	0.172	0.474	1.118	0.001	0.247	0.229	0.483	0.659	0.059	0.320	5.571	0.424	0.384	1.947	2.149	0.951	0.778	0.192	0.112	0.237	0.927	0.148	0.649	1.806	0.071	0.356	-0.77
S0040	1.519	0.48	0.364	2.918	2.796	0.899	0.786	0.228	0.216	0.366	0.927	0.111	0.590	1.806	0.069	0.413	2.280	3.990	0.318	0.443	0.155	0.129	0.160	0.423	1.113	0.002	0.271	0.201	0.444	0.691	0.124	0.336	5.951	0.417	0.349	1.918	1.758	0.952	0.773	0.224	0.176	0.205	0.927	0.141	0.622	1.806	0.066	0.337	-0.65
S0040	1.519	0.488	0.368	2.917	2.832	0.890	0.720	0.216	0.264	0.387	0.927	0.124	0.641	1.806	0.049	0.325	2.771	5.094	0.328	0.437	0.179	0.084	0.157	0.459	1.127	-0.01	0.268	0.236	0.477	0.690	0.072	0.325	5.608	0.42	0.364	1.867	1.962	0.952	0.773	0.172	0.136	0.205	0.927	0.146	0.622	1.806	0.066	0.341	-0.62
S0040	1.519	0.528	0.388	3.369	3.414	0.878	0.713	0.216	0.236	0.452	0.878	0.120	0.654	1.806	0.055	0.346	3.337	5.338	0.375	0.516	0.175	0.089	0.153	0.412	1.106	0.005	0.326	0.294	0.513	0.700	0.241	0.450	6.365	0.456	0.372	1.911	2.132	0.952	0.739	0.212	0.136	0.188	0.878	0.152	0.663	1.806	0.054	0.274	-0.88
S0040	1.519	0.52	0.384	3.262	3.270	0.887	0.727	0.184	0.268	0.465	0.927	0.122	0.699	1.806	0.045	0.323	4.689	6.967	0.368	0.480	0.191	0.077	0.177	0.454	1.141	-0.01	0.281	0.242	0.497	0.693	0.134	0.333	5.768	0.433	0.333	1.886	1.820	0.937	0.758	0.228	0.144	0.190	0.927	0.137	0.580	1.806	0.054	0.308	-0.87
S0040	1.519	0.530	0.365	3.175	3.024	0.888	0.748	0.224	0.228	0.482	0.927	0.117	0.655	1.855	0.051	0.381	3.181	5.421	0.376	0.503	0.186	0.091	0.161	0.410	1.117	-0.01	0.331	0.244	0.491	0.703	0.186	0.385	6.427	0.428	0.336	2.060	2.000	0.935	0.768	0.24	0.144	0.164	0.927	0.136	0.558	1.855	0.053	0.292	-0.66
S0040	1.519	0.516	0.38	3.079	2.970	0.892	0.733	0.2	0.244	0.447	0.927	0.120	0.655	1.806	0.048	0.329	3.814	6.740	0.352	0.463	0.167	0.081	0.177	0.465	1.138	-0.01	0.290	0.235	0.475	0.716	0.183	0.305	5.812	0.436	0.348	2.071	2.051	0.931	0.754	0.196	0.184	0.239	0.927	0.134	0.560	1.806	0.056	0.297	-0.72
S0040	1.519	0.512	0.356	3.229	3.047	0.890	0.759	0.224	0.204	0.451	0.927	0.123	0.647	1.806	0.058	0.382	3.168	5.033	0.358	0.490	0.177	0.095	0.162	0.433	1.111	0.012	0.291	0.233	0.491	0.764	0.200	0.359	6.211	0.433	0.317	2.028	2.016	0.930	0.777	0.228	0.132	0.201	0.927	0.142	0.611	1.806	0.055	0.295	-0.41
S0040	1.519	0.484	0.368	3.212	3.250	0.887	0.728	0.22	0.236	0.458	0.878	0.118	0.627	1.806	0.052	0.347	4.603	6.702	0.347	0.463	0.173	0.096	0.155	0.484	1.130	-0.01	0.273	0.246	0.490	0.674	0.123	0.352	5.933	0.408	0.356	2.003	1.893	0.948	0.765	0.188	0.124	0.216	0.878	0.135	0.603	1.806	0.070	0.345	-0.81
S0040	1.519	0.556	0.416	3.072	3.165	0.870	0.710	0.228	0.256	0.452	0.878	0.124	0.645	1.806	0.049	0.335	3.393	4.788	0.383	0.499	0.192	0.093	0.165	0.446	1.123	-0.00	0.349	0.297	0.508	0.668	0.176	0.412	6.396	0.44	0.388	1.946	2.146	0.933	0.746	0.212	0.12	0.220	0.878	0.132	0.590	1.806	0.062	0.306	-0.89
S0040	1.519	0.502	0.353	2.863	2.735	0.900	0.770	0.228	0.208	0.327	0.927	0.089	0.492	1.806	0.067	0.396	2.846	3.266	0.332	0.444	0.118	0.128	0.139	0.448	1.139	0.014	0.277	0.226	0.520	0.730	0.137	0.360	6.239	0.397	0.381	2.035	2.109	0.949	0.773	0.204	0.132	0.281	0.927	0.123	0.574	1.806	0.072	0.359	-0.73
S0040	1.519	0.5	0.36	2.979	2.805	0.896	0.774	0.196	0.184	0.413	0.927	0.130	0.670	1.806	0.062	0.389	1.841	4.755	0.346	0.462	0.202	0.109	0.165	0.413	1.110	0.007	0.278	0.199	0.457	0.710	0.165	0.304	6.132	0.5	0.348	1.991	2.052	0.943	0.771	0.196	0.132	0.251	0.927	0.141	0.632	1.806	0.065	0.339	-0.62
S0040	1.519	0.46	0.372	3.167	2.906	0.895	0.765	0.196	0.224	0.375	0.927	0.121	0.623	1.806	0.057	0.365	2.963	5.617	0.349	0.464	0.167	0.103	0.174	0.462	1.127	-0.02	0.276	0.217	0.480	0.772	0.198	0.377	6.166	0.436	0.372	1.916	2.019	0.947	0.780	0.204	0.124	0.198	0.927	0.137	0.609	1.806	0.066	0.342	-0.72
S0040	1.519	0.532	0.368	2.999	2.818	0.888	0.762	0.212	0.244	0.480	0.927	0.128	0.592	1.806	0.059	0.368	2.924	4.761	0.349	0.483	0.177	0.105	0.147	0.441	1.127	0.030	0.312	0.240	0.498	0.700	0.133	0.392	6.254	0.453	0.373	2.001	2.049	0.941	0.767	0.204	0.120	0.308	0.927	0.131	0.597	1.855	0.069	0.319	-0.46
S0040	1.519	0.504	0.372	3.323	3.043	0.884	0.743	0.212	0.22	0.511	0.927	0.116	0.638	1.806	0.055	0.352	3.956	5.559	0.382	0.513	0.164	0.113	0.169	0.419	1.137	0.005	0.314	0.260	0.524	0.776	0.214	0.417	6.554	0.412	0.348	1.987	1.957	0.937	0.747	0.26	0.144	0.209	0.878	0.125	0.568	1.855	0.067	0.340	-0.80
S0040	1.519	0.518	0.365	3.305	3.315	0.889	0.714	0.220	0.216	0.485	0.878	0.127	0.674	1.806	0.050	0.345	4.954	7.137	0.357	0.488	0.191	0.081	0.147	0.455	1.126	-0.00	0.298	0.261	0.528	0.704	0.154	0.399	6.202	0.436	0.34	2.015	2.086	0.937	0.725	0.192	0.136	0.267	0.878	0.136	0.606	1.806	0.070	0.315	-0.73
S0040	1.519	0.484	0.4	3.272	3.248	0.883	0.727	0.24	0.228	0.490	0.878	0.119	0.637	1.806	0.056	0.348	3.513	4.760	0.377	0.515	0.191	0.096	0.172	0.435	1.136	0.002	0.311	0.277	0.506	0.709	0.219	0.428	6.410	0.428	0.372	2.003	2.002	0.939	0.728	0.24	0.152	0.156	0.878	0.144	0.634	1.806	0.064	0.315	-0.92
S0040	1.519	0.524	0.424	3.371	3.369	0.860	0.682	0.228	0.228	0.458	0.878	0.128	0.703	1.806	0.048	0.319	4.274	6.258	0.408	0.496	0.186	0.090	0.168	0.447	1.135	-0.00	0.361	0.308	0.529	0.733	0.274	0.394	6.396	0.413	0.409	1.959	2.029	0.939	0.721	0.220	0.136	0.236	0.878	0.144	0.625	1.806	0.064	0.305	-0.81
S0040	1.519	0.5	0.384	3.423	3.271	0.891	0.747	0.196	0.22	0.487	0.927	0.122	0.646	1.806	0.059	0.368	3.507	5.426	0.389	0.522	0.164	0.112	0.175	0.411	1.147	-0.00	0.291	0.262	0.505	0.747	0.280	0.444	6.510	0.424	0.372	2.057	2.080	0.945	0.747	0.244	0.148	0.230	0.927	0.125	0.587	1.806	0.057	0.296	-0.81
S0040	1.519	0.484	0.404	3.233	3.283	0.876	0.712	0.236	0.224	0.402	0.927	0.120	0.645	1.806	0.052	0.337	3.295	6.519	0.354	0.466	0.175	0.082	0.159	0.436	1.125	-0.00	0.311	0.256	0.510	0.691	0.172	0.338	6.116	0.413	0.345	1.965	2.144	0.942	0.768	0.208	0.120	0.289	0.878	0.122	0.554	1.806	0.059	0.291	-0.53
S0040	1.519	0.534	0.393	3.234	3.227	0.876	0.710	0.212	0.253	0.505	0.878	0.122	0.673	1.806	0.056	0.344	3.632	4.832	0.367	0.504	0.189	0.102	0.146	0.430	1.129	-0.00	0.332	0.304	0.535	0.694	0.222	0.456	6.470	0.412	0.38	2.002	2.054	0.929	0.745	0.24	0.14	0.190	0.878	0.128	0.566	1.806	0.058	0.296	-1.09
S0040	1.519	0.492	0.428	3.332	3.472	0.883	0.716	0.172	0.252	0.363	0.878	0.119	0.645	1.806	0.051	0.363	3.461	6.151	0.360	0.486	0.172	0.088	0.164	0.452	1.129	0.001	0.304	0.287	0.552	0.692	0.229	0.424	6.171	0.412	0.368	1.980	2.053	0.940	0.771	0.2	0.124	0.298	0.878	0.132	0.595	1.806	0.055	0.299	-0.64
S0040	1.519	0.54	0.424	3.268	3.368	0.873	0.692	0.204	0.26	0.472	0.878	0.115	0.604	1.806	0.051	0.329	3.349	5.127	0.391	0.544	0.165	0.086	0.163	0.412	1.138	-0.00	0.346	0.345	0.524	0.695	0.269	0.520	6.552	0.412	0.396	1.994	2.053	0.945	0.744	0.232	0.12	0.273	0.878	0.134	0.589	1.806	0.061	0.313	-0.80
S0040	1.519	0.524	0.428	3.313	3.417	0.877	0.704	0.224	0.232	0.488	0.878	0.122	0.644	1.806	0.048	0.337	4.704	7.702	0.370	0.501	0.183	0.071	0.183	0.459	1.122	-0.00	0.306	0.284	0.533	0.689	0.144	0.376	5.920	0.429	0.345	2.003	1.974	0.936	0.746	0.212	0.132	0.214	0.878	0.143	0.609	1.806	0.063	0.337	-0.74
S0040	1.519	0.512	0.36	3.138	3.087	0.883	0.751	0.244	0.204	0.455	0.927	0.112	0.617	1.806	0.061	0.370	3.339	4.910	0.365	0.495	0.168	0.112	0.170	0.433	1.128	-0.00	0.317	0.236	0.468	0.698	0.176	0.411	6.248	0.448	0.36	1.981	1.976	0.940	0.759	0.232	0.144	0.201	0.878	0.127	0.594	1.806	0.060	0.294	-0.78
S0040	1.519	0.481	0.369	3.095	3.265	0.895	0.735	0.204	0.265	0.461	0.927	0.124	0.677	1.806	0.050	0.348	4.144	6.307	0.355	0.485	0.171	0.085	0.166	0.483	1.129	-0.00	0.275	0.258	0.497	0.667	0.145	0.385	5.927	0.448	0.384	2.044	1.929	0.939	0.765	0.212	0.136	0.287	0.927	0.134	0.619	1.806	0.071	0.356	-0.70
S0040	1.519	0.504	0.388	3.053	3.228	0.890	0.749	0.244	0.2	0.392	0.927	0.104	0.571	1.806	0.057	0.381	2.443	4.883	0.348	0.493	0.131	0.104	0.143	0.454	1.124	0.000	0.312	0.247	0.519	0.643	0.164	0.428	6.500	0.413	0.381	2.075	2.205	0.936	0.768	0.244	0.128	0.202	0.878	0.116	0.569	1.806	0.061	0.304	-0.91
S0040	1.519	0.516	0.404	2.994	2.795	0.874	0.709	0.224	0.216	0.406	0.927	0.119	0.645	1.806	0.053	0.346	3.115	5.118	0.349	0.437	0.165	0.087	0.160	0.467	1.131	-0.01	0.297	0.259	0.482	0.721	0.131	0.311	5.791	0.404	0.356	2.004	1.848	0.934	0.753	0.176	0.112	0.255	0.927	0.133	0.609	1.806	0.065	0.313	-0.79
S0040	1.519	0.532	0.416	3.254	3.206	0.879	0.718	0.24	0.236	0.478	0.878	0.123	0.655	1.806	0.057	0.376	3.215	5.158	0.377	0.504	0.187	0.098	0.156	0.430	1.120	0.004	0.332	0.297	0.497	0.710	0.249	0.429	6.477	0.44	0.38	2.006	1.951	0.938	0.751	0.22	0.136	0.192	0.878	0.131	0.581	1.806	0.060	0.297	-0.87
S0040	1.519	0.524	0.404	3.303	3.281	0.878	0.690	0.204	0.232	0.427	0.878	0.124	0.661	1.806	0.050	0.340	4.361	5.223	0.363	0.471	0.192	0.086	0.152	0.459	1.135	-0.01	0.316	0.295	0.513	0.735	0.145	0.416	6.036	0.401	0.381	1.925	1.977	0.948	0.738	0.216	0.144	0.212	0.878	0.132	0.590	1.806	0.058	0.285	-0.87
S0040	1.519	0.518	0.393	3.272	3.420	0.880	0.721	0.232	0.236	0.540	0.878	0.123	0.667	1.806	0.055	0.352	3.930	6.163	0.389	0.532	0.193	0.089	0.175	0.405	1.116	-0.00	0.309	0.281	0.508	0.677	0.242	0.397	6.285	0.424	0.364	1.886	2.093	0.937	0.751	0.26	0.136	0.157	0.927	0.135	0.582	1.806	0.060	0.308	-0.91
S0040	1.519	0.512	0.4	3.142	3.276	0.896	0.743	0.184	0.256	0.428	0.927	0.109	0.616	1.855	0.050	0.343	3.462	6.973	0.325	0.483	0.136	0.092	0.164	0.481	1.138	-0.00	0.269	0.250	0.516	0.664	0.087	0.367	5.699	0.436	0.356	2.032	1.990	0.938	0.782	0.228	0.128	0.226	0.927	0.132	0.574	1.855	0.062	0.349	-0.52
S0040	1.519	0.484	0.372	3.167	2.736	0.890	0.770	0.216	0.208	0.398	0.927	0.119	0.606	1.806	0.062	0.397	2.438	4.722	0.343	0.462	0.163	0.106	0.166	0.407	1.099	-0.00	0.295	0.209	0.471	0.790	0.160	0.333	6.116	0.433	0.373	1.833	1.942	0.946	0.766	0.180	0.132	0.221	0.927	0.141	0.573	1.806	0.057	0.308	-0.80
S0040	1.519	0.516	0.364	2.778	2.850	0.900	0.755	0.236	0.224	0.398	0.878	0.112	0.598	1.806	0.063	0.396	2.358	4.962	0.304	0.439	0.143	0.107	0.126	0.468	1.124	-0.01	0.262	0.226	0.498	0.651	0.051	0.318	5.866	0.436	0.324	2.022	2.138	0.942	0.779	0.204	0.124	0.213	0.927	0.130	0.584	1.806	0.066	0.319	-0.81
S0040	1.519	0.518	0.405	3.036	3.325	0.896	0.745	0.212	0.216	0.444	0.878	0.129	0.652	1.806	0.058	0.375	2.399	5.170	0.342	0.492	0.209	0.099	0.152	0.432	1.106	0.001	0.284	0.266	0.491	0.631	0.161	0.422	6.222	0.42	0.364	1.939	1.945	0.930	0.754	0.22	0.16	0.236	0.878	0.135	0.590	1.806	0.053	0.270	-0.75
S0040	1.519	0.468	0.384	3.250	3.228	0.893	0.712	0.2	0.232	0.398	0.878	0.117	0.641	1.806	0.050	0.326	3.429	6.161	0.352	0.456	0.176	0.087	0.169	0.473	1.148	-0.02	0.279	0.250	0.491	0.710	0.136	0.369	5.922	0.413	0.349	2.041	2.132	0.949	0.767	0.204	0.124	0.234	0.927	0.125	0.598	1.806	0.056	0.281	-0.69
S0040	1.519	0.468	0.42	3.171	3.244	0.894	0.727	0.224	0.236	0.520	0.927	0.117	0.636	1.806	0.051	0.347	3.765	6.698	0.362	0.511	0.185	0.090	0.167	0.410	1.110	-0.00	0.289	0.278	0.512	0.691	0.179	0.373	6.322	0.444	0.324	1.992	2.030	0.934	0.766	0.204	0.132	0.243	0.927	0.136	0.586	1.806	0.064	0.310	-0.94
S0040	1.519	0.492	0.36	3.279	2.981	0.887	0.740	0.204	0.24	0.447	0.927	0.119	0.637	1.806	0.049	0.318	4.704	6.444	0.372	0.468	0.149	0.086	0.178	0.450	1.135	-0.02	0.277	0.222	0.460	0.791	0.159	0.341	5.776	0.404	0.348	1.885	1.938	0.944	0.763	0.188	0.124	0.181	0.927	0.144	0.604	1.806	0.062	0.320	-0.84
S0040	1.519	0.488	0.38	3.256	3.054	0.874	0.719	0.204	0.248	0.447	0.927	0.129	0.686	1.806	0.050	0.328	3.338	4.545	0.383	0.503	0.214	0.091	0.171	0.419	1.114	0.004	0.341	0.277	0.504	0.745	0.216	0.436	6.450	0.413	0.365	2.052	2.012	0.937	0.757	0.180	0.172	0.197	0.878	0.136	0.642	1.806	0.056	0.295	-0.99
S0040	1.519	0.516	0.38	3.359	3.427	0.879	0.703	0.204	0.224	0.442	0.927	0.115	0.638	1.806	0.049	0.299	4.163	5.990	0.378	0.485	0.145	0.104	0.178	0.456	1.131	-0.01	0.294	0.251	0.496	0.685	0.169	0.437	6.053	0.416	0.372	1.953	1.992	0.950	0.753	0.2	0.128	0.191	0.927	0.134	0.586	1.806	0.059	0.318	-0.79
S0040	1.519	0.485	0.373	3.162	3.208	0.872	0.729	0.220	0.220	0.449	0.927	0.116	0.609	1.855	0.062	0.392	3.287	4.321	0.359	0.468	0.172	0.115	0.184	0.447	1.128	0.007	0.292	0.237	0.490	0.702	0.143	0.444	5.950	0.5	0.364	2.017	2.089	0.938	0.749	0.184	0.152	0.238	0.927	0.122	0.615	1.855	0.062	0.292	-0.88
S0040	1.519	0.52	0.38	3.064	2.862	0.889	0.763	0.208	0.208	0.464	0.927	0.119	0.622	1.806	0.065	0.387	3.227	4.468	0.373	0.475	0.164	0.121	0.174	0.434	1.124	-0.01	0.310	0.222	0.477	0.744	0.171	0.350	6.254	0.445	0.381	1.926	2.162	0.940	0.736	0.200	0.128	0.177	0.878	0.127	0.614	1.806	0.056	0.287	-0.95
S0040	1.519	0.496	0.368	2.915	3.047	0.894	0.747	0.236	0.24	0.444	0.927	0.116	0.634	1.806	0.055	0.353	3.553	5.759	0.330	0.472	0.163	0.094	0.160	0.457	1.119	-0.00	0.259	0.240	0.490	0.664	0.073	0.356	5.716	0.436	0.36	1.893	1.996	0.936	0.778	0.2	0.128	0.243	0.927	0.135	0.598	1.806	0.070	0.365	-0.86
S0040	1.519	0.488	0.364	2.979	2.904	0.901	0.770	0.24	0.216	0.451	0.878	0.109	0.575	1.806	0.066	0.407	2.801	4.347	0.326	0.473	0.134	0.115	0.149	0.426	1.110	0.007	0.274	0.223	0.481	0.698	0.144	0.371	6.135	0.428	0.356	2.082	2.028	0.944	0.785	0.192	0.136	0.213	0.878	0.132	0.595	1.806	0.066	0.315	-0.67
S0040	1.519	0.461	0.365	2.921	3.073	0.893	0.739	0.192	0.236	0.408	0.927	0.125	0.643	1.806	0.049	0.340	2.936	5.799	0.336	0.459	0.188	0.086	0.156	0.476	1.137	-0.00	0.268	0.238	0.487	0.660	0.078	0.398	5.967	0.424	0.336	2.007	1.950	0.945	0.773	0.184	0.128	0.242	0.927	0.137	0.612	1.806	0.066	0.321	-0.61
S0040	1.519	0.48	0.38	3.007	2.675	0.878	0.751	0.252	0.22	0.410	0.878	0.121	0.632	1.806	0.066	0.413	2.053	3.646	0.363	0.465	0.167	0.108	0.152	0.407	1.115	-0.00	0.321	0.239	0.486	0.774	0.187	0.352	6.383	0.401	0.329	2.039	1.779	0.949	0.764	0.224	0.128	0.215	0.927	0.123	0.537	1.806	0.067	0.337	-0.83
S0040	1.519	0.512	0.408	3.085	2.979	0.879	0.721	0.248	0.224	0.438	0.878	0.120	0.646	1.806	0.053	0.355	4.225	5.244	0.350	0.444	0.186	0.092	0.151	0.470	1.136	-0.01	0.310	0.243	0.507	0.718	0.137	0.343	5.969	0.428	0.348	2.019	2.063	0.941	0.764	0.204	0.128	0.247	0.927	0.124	0.544	1.806	0.062	0.311	-0.73
S0040	1.519	0.484	0.396	3.229	3.489	0.875	0.713	0.216	0.244	0.457	0.878	0.119	0.645	1.806	0.054	0.337	2.971	5.741	0.378	0.522	0.168	0.092	0.165	0.418	1.112	0.002	0.339	0.288	0.501	0.639	0.194	0.447	6.473	0.452	0.344	2.055	2.073	0.947	0.760	0.204	0.136	0.250	0.927	0.141	0.637	1.806	0.063	0.305	-0.67
S0040	1.519	0.516	0.348	2.666	2.332	0.914	0.745	0.157	0.247	0.150	0.976	0.058	0.532	1.757	0.031	0.295	0.822	2.595	0.314	0.391	0.125	0.113	0.274	0.820	1.127	-0.05	0.236	0.194	0.488	0.696	0.122	0.409	1.936	0.426	0.359	1.907	1.995	0.953	0.774	0.224	0.134	0.191	0.976	0.038	0.350	1.757	0.045	0.320	-0.03
S0018	0.491	0.342	0.250	0.880	0.973	0.942	0.926	0.147	0.087	0.183	0.634	0.041	0.422	0.585	0.133	0.703	3.741	0.604	0.087	0.206	0.095	0.280	0.166	0.392	0.994	0.088	0.042	0.044	0.346	0.638	-1.14	-0.42	1.985	0.368	0.384	1.061	1.248	0.920	0.832	0.188	0.172	0.241	0.634	0.087	0.447	0.537	0.054	0.394	1.792
S0018	0.491	0.388	0.28	0.916	1.157	0.903	0.895	0.152	0.12	0.105	0.634	0.059	0.413	0.585	0.106	0.524	2.711	2.168	0.105	0.205	0.093	0.169	0.225	0.440	1.005	0.062	0.063	0.054	0.402	0.558	-1.02	-0.46	2.016	0.396	0.368	0.939	1.381	0.907	0.817	0.144	0.128	-0.13	0.634	0.118	0.570	0.585	0.036	0.204	0.159
S0018	0.491	0.404	0.276	1.296	1.140	0.922	0.874	0.192	0.16	0.098	0.537	0.037	0.485	0.585	0.119	0.566	7.096	0.687	0.113	0.205	0.069	0.246	0.234	0.400	1.006	0.080	0.062	0.056	0.332	0.705	-1.00	-0.36	2.093	0.436	0.4	1.138	1.453	0.910	0.766	0.168	0.248	0.209	0.585	0.087	0.466	1.171	0.031	0.289	2.650
S0018	0.491	0.368	0.276	0.948	0.993	0.919	0.845	0.156	0.096	0.171	1.220	0.057	0.502	0.585	0.114	0.558	3.234	0.883	0.103	0.201	0.097	0.229	0.220	0.318	1.003	0.068	0.054	0.055	0.328	0.631	-1.04	-0.46	2.014	0.376	0.372	0.816	1.071	0.911	0.813	0.188	0.144	0.197	0.585	0.091	0.467	1.171	0.037	0.330	1.069
S0018	0.491	0.370	0.266	0.986	1.034	0.917	0.900	0.223	0.099	0.075	1.123	0.045	0.389	0.537	0.142	0.679	3.511	0.261	0.084	0.206	0.095	0.330	0.164	0.357	1.007	0.074	0.051	0.051	0.377	0.543	-1.16	-0.44	1.950	0.408	0.392	0.909	1.221	0.911	0.803	0.204	0.16	0.223	0.585	0.089	0.436	0.537	0.042	0.315	1.014
S0018	0.491	0.328	0.284	0.914	0.870	0.933	0.918	0.14	0.088	0.296	0.585	0.054	0.453	0.585	0.149	0.724	2.380	-0.06	0.095	0.198	0.089	0.338	0.180	0.313	0.990	0.104	0.047	0.043	0.311	0.586	-1.13	-0.46	1.962	0.452	0.372	0.699	1.123	0.934	0.835	0.164	0.176	0.137	0.585	0.099	0.513	0.585	0.050	0.368	0.436
S0018	0.491	0.376	0.268	1.082	0.954	0.938	0.928	0.148	0.12	0.163	0.585	0.047	0.475	0.585	0.135	0.685	4.370	0.334	0.092	0.203	0.096	0.279	0.194	0.357	0.998	0.068	0.048	0.044	0.330	0.718	-1.12	-0.42	1.981	0.452	0.332	0.815	1.303	0.936	0.856	0.176	0.16	-0.01	0.585	0.107	0.532	0.537	0.036	0.276	0.314
S0018	0.491	0.336	0.276	0.833	1.089	0.945	0.914	0.208	0.104	0.242	0.537	0.032	0.343	0.585	0.131	0.690	3.162	0.318	0.091	0.201	0.067	0.293	0.173	0.356	1.001	0.087	0.046	0.049	0.353	0.535	-1.14	-0.37	2.043	0.396	0.34	0.827	1.134	0.929	0.862	0.172	0.16	0.097	0.537	0.082	0.450	0.585	0.049	0.353	0.378
S0018	0.491	0.330	0.258	1.141	0.861	0.949	0.942	0.127	0.095	0.262	1.074	0.054	0.556	0.537	0.158	0.718	5.360	-0.13	0.104	0.195	0.075	0.330	0.234	0.340	0.999	0.067	0.039	0.033	0.284	0.752	-1.11	-0.45	1.910	0.436	0.384	0.960	1.302	0.924	0.853	0.16	0.212	0.177	0.537	0.112	0.553	0.488	0.043	0.353	1.105
S0018	0.491	0.392	0.276	0.813	0.948	0.943	0.895	0.184	0.112	0.244	1.074	0.054	0.500	0.585	0.128	0.650	2.035	0.709	0.091	0.193	0.124	0.273	0.186	0.336	1.010	0.065	0.045	0.047	0.334	0.614	-1.07	-0.43	1.919	0.384	0.376	0.867	1.247	0.912	0.826	0.156	0.164	0.317	0.585	0.091	0.438	0.537	0.050	0.321	2.596
S0018	0.491	0.356	0.296	1.055	0.973	0.904	0.912	0.148	0.1	0.132	1.123	0.061	0.516	0.537	0.151	0.704	3.578	0.071	0.111	0.218	0.086	0.343	0.232	0.326	0.990	0.065	0.059	0.051	0.333	0.631	-1.02	-0.37	2.053	0.392	0.368	0.931	1.303	0.906	0.825	0.188	0.256	0.250	0.585	0.110	0.515	1.123	0.043	0.418	3.540
S0018	0.491	0.368	0.276	0.852	0.928	0.923	0.922	0.172	0.088	0.107	1.123	0.056	0.499	0.585	0.143	0.749	3.302	-0.14	0.093	0.200	0.108	0.336	0.164	0.315	0.998	0.079	0.050	0.046	0.338	0.710	-1.12	-0.38	1.972	0.412	0.364	0.966	1.344	0.904	0.829	0.184	0.224	0.272	0.585	0.094	0.450	0.585	0.046	0.338	5.140
S0018	0.491	0.378	0.266	0.852	0.911	0.928	0.912	0.199	0.135	0.163	1.123	0.045	0.459	0.585	0.141	0.664	2.004	-0.05	0.087	0.208	0.087	0.296	0.137	0.352	1.000	0.073	0.053	0.050	0.384	0.552	-1.15	-0.34	2.042	0.364	0.348	0.987	1.260	0.907	0.825	0.168	0.176	0.215	0.585	0.095	0.451	0.537	0.043	0.302	1.627
S0018	0.491	0.372	0.276	0.998	1.017	0.906	0.914	0.184	0.092	0.129	1.171	0.064	0.506	0.585	0.140	0.680	3.647	-0.07	0.091	0.197	0.085	0.287	0.178	0.360	0.999	0.082	0.052	0.050	0.341	0.629	-1.15	-0.38	1.957	0.416	0.348	0.986	1.460	0.902	0.806	0.196	0.192	0.255	0.537	0.110	0.485	0.585	0.037	0.282	1.924
S0018	0.491	0.34	0.3	1.213	0.935	0.914	0.885	0.192	0.112	0.255	1.123	0.048	0.542	0.537	0.118	0.618	5.363	0.973	0.100	0.187	0.072	0.211	0.200	0.394	1.010	0.046	0.046	0.050	0.309	0.693	-1.10	-0.50	1.792	0.38	0.368	0.997	1.284	0.924	0.830	0.14	0.228	0.165	0.537	0.111	0.524	0.537	0.039	0.327	1.604
S0018	0.491	0.338	0.258	0.837	0.936	0.933	0.935	0.167	0.075	0.202	1.123	0.077	0.577	0.537	0.167	0.752	3.263	-0.30	0.086	0.200	0.138	0.380	0.196	0.311	0.994	0.070	0.042	0.040	0.330	0.600	-1.18	-0.41	1.886	0.368	0.38	0.674	1.148	0.925	0.817	0.184	0.196	0.139	0.585	0.105	0.476	0.537	0.036	0.287	0.309
S0018	0.491	0.404	0.28	0.770	0.966	0.941	0.920	0.172	0.12	0.208	0.634	0.052	0.434	0.585	0.136	0.689	0.709	0.263	0.085	0.203	0.092	0.289	0.158	0.356	0.997	0.077	0.045	0.048	0.365	0.446	-1.15	-0.34	1.897	0.396	0.372	0.900	1.120	0.910	0.841	0.204	0.2	0.044	0.537	0.111	0.471	1.123	0.041	0.386	0.701
S0018	0.491	0.368	0.296	1.220	1.092	0.917	0.896	0.2	0.112	0.098	0.488	0.050	0.502	0.585	0.124	0.604	5.560	0.761	0.112	0.214	0.107	0.237	0.217	0.391	1.005	0.066	0.058	0.056	0.331	0.660	-1.00	-0.38	2.068	0.452	0.364	1.269	1.374	0.899	0.781	0.184	0.24	0.213	0.537	0.097	0.505	0.585	0.027	0.199	5.767
S0018	0.491	0.356	0.292	0.820	0.982	0.939	0.940	0.148	0.084	0.300	0.537	0.054	0.478	0.537	0.157	0.747	3.543	-0.08	0.073	0.199	0.107	0.355	0.153	0.332	0.999	0.055	0.038	0.040	0.330	0.505	-1.30	-0.41	1.849	0.376	0.352	0.804	1.080	0.932	0.845	0.164	0.184	0.043	0.537	0.098	0.473	0.537	0.036	0.281	0.055
S0018	0.491	0.366	0.298	0.869	0.894	0.917	0.910	0.127	0.143	0.099	0.585	0.051	0.476	0.537	0.119	0.659	2.522	1.548	0.089	0.179	0.101	0.220	0.186	0.419	1.003	0.043	0.046	0.042	0.360	0.589	-1.19	-0.50	1.707	0.392	0.372	0.950	1.252	0.924	0.834	0.14	0.148	-0.03	0.537	0.115	0.584	0.537	0.051	0.306	2.026
S0018	0.491	0.376	0.3	0.841	0.965	0.940	0.901	0.12	0.092	0.270	0.537	0.056	0.469	0.537	0.143	0.637	2.436	0.032	0.089	0.206	0.081	0.288	0.207	0.366	0.999	0.054	0.042	0.049	0.320	0.513	-1.18	-0.43	1.890	0.368	0.4	0.834	1.239	0.917	0.823	0.164	0.156	0.261	0.537	0.085	0.469	0.537	0.041	0.269	1.243
S0018	0.491	0.348	0.324	1.057	1.039	0.925	0.872	0.16	0.12	0.252	0.585	0.057	0.475	0.585	0.109	0.566	3.659	0.389	0.102	0.201	0.087	0.192	0.207	0.386	1.001	0.063	0.052	0.061	0.353	0.588	-1.07	-0.37	2.007	0.436	0.36	0.841	1.351	0.899	0.826	0.192	0.164	0.095	0.585	0.111	0.506	0.585	0.028	0.193	1.107
S0018	0.491	0.38	0.26	0.782	0.879	0.930	0.904	0.2	0.12	0.186	0.585	0.059	0.333	0.585	0.130	0.633	1.339	0.322	0.083	0.200	0.115	0.244	0.138	0.339	1.002	0.068	0.050	0.051	0.376	0.561	-1.20	-0.47	1.951	0.384	0.36	0.830	1.289	0.946	0.820	0.176	0.168	-0.13	0.585	0.121	0.558	2.880	0.039	0.338	-0.26
S0018	0.491	0.358	0.294	0.799	0.938	0.940	0.920	0.183	0.103	0.065	0.585	0.052	0.465	0.585	0.127	0.643	0.719	0.946	0.084	0.197	0.088	0.246	0.163	0.377	1.002	0.081	0.044	0.047	0.342	0.509	-1.15	-0.50	1.899	0.328	0.384	0.936	1.339	0.932	0.826	0.168	0.2	-0.03	0.585	0.119	0.553	0.634	0.034	0.265	0.416
S0018	0.491	0.392	0.272	0.750	0.905	0.947	0.933	0.184	0.104	0.116	1.123	0.042	0.373	0.585	0.149	0.729	0.876	-0.55	0.079	0.197	0.083	0.362	0.173	0.316	0.999	0.096	0.043	0.042	0.348	0.540	-1.22	-0.36	1.942	0.388	0.34	0.858	1.279	0.911	0.843	0.212	0.172	0.141	0.537	0.073	0.374	0.585	0.050	0.328	1.164
S0018	0.491	0.384	0.272	0.982	0.992	0.945	0.920	0.148	0.108	0.027	1.171	0.051	0.478	0.585	0.133	0.667	3.378	-0.07	0.088	0.186	0.094	0.310	0.177	0.374	0.996	0.084	0.040	0.043	0.331	0.575	-1.15	-0.42	1.854	0.408	0.36	0.649	0.942	0.924	0.850	0.196	0.192	0.215	0.585	0.092	0.462	0.537	0.050	0.295	1.816
S0018	0.491	0.372	0.276	0.819	0.998	0.935	0.908	0.192	0.104	0.148	0.585	0.054	0.305	0.585	0.134	0.631	1.658	1.347	0.074	0.191	0.109	0.250	0.144	0.365	1.004	0.045	0.039	0.043	0.373	0.464	-1.29	-0.42	1.703	0.384	0.348	0.939	1.331	0.939	0.813	0.128	0.184	-0.20	0.585	0.121	0.628	2.978	0.033	0.358	0.901
S0018	0.491	0.374	0.290	0.716	0.847	0.934	0.902	0.187	0.119	0.177	0.634	0.038	0.359	0.585	0.135	0.643	2.512	0.292	0.075	0.187	0.068	0.286	0.152	0.352	1.002	0.075	0.045	0.049	0.383	0.546	-1.29	-0.45	1.831	0.384	0.336	0.718	1.071	0.922	0.852	0.184	0.148	0.083	0.585	0.098	0.446	0.537	0.040	0.334	0.488
S0018	0.491	0.384	0.296	0.775	0.995	0.913	0.884	0.244	0.116	0.092	1.171	0.069	0.505	0.585	0.125	0.621	1.153	0.171	0.089	0.201	0.124	0.250	0.138	0.357	1.002	0.091	0.059	0.056	0.380	0.496	-1.08	-0.45	2.061	0.388	0.36	0.991	1.171	0.897	0.785	0.196	0.216	0.249	0.585	0.085	0.435	0.585	0.032	0.242	1.679
S0018	0.491	0.428	0.316	1.166	1.309	0.893	0.860	0.196	0.136	0.231	0.585	0.076	0.585	0.585	0.112	0.566	3.693	0.846	0.109	0.225	0.096	0.264	0.175	0.378	1.004	0.052	0.073	0.070	0.384	0.539	-1.00	-0.28	2.160	0.412	0.352	1.086	1.325	0.898	0.816	0.18	0.188	0.183	0.585	0.083	0.485	0.585	0.027	0.277	2.073
S0018	0.491	0.38	0.264	0.865	0.873	0.922	0.920	0.18	0.1	0.214	0.634	0.063	0.454	0.585	0.135	0.681	2.133	0.069	0.084	0.190	0.097	0.255	0.155	0.369	0.998	0.073	0.048	0.044	0.330	0.614	-1.18	-0.54	1.852	0.428	0.384	0.800	1.127	0.910	0.835	0.192	0.192	0.012	0.585	0.107	0.488	0.585	0.034	0.250	0.900
S0018	0.491	0.404	0.292	0.850	0.902	0.932	0.898	0.192	0.116	0.185	0.585	0.044	0.355	0.585	0.121	0.590	0.765	0.807	0.082	0.195	0.109	0.240	0.154	0.401	1.004	0.055	0.047	0.051	0.379	0.488	-1.18	-0.49	1.879	0.356	0.36	0.907	1.334	0.925	0.842	0.172	0.176	-0.16	0.585	0.110	0.518	0.585	0.029	0.241	0.014
S0018	0.491	0.370	0.254	0.863	0.896	0.946	0.913	0.171	0.091	0.255	0.537	0.066	0.465	0.537	0.134	0.693	1.367	-0.35	0.079	0.200	0.126	0.316	0.181	0.340	0.994	0.089	0.037	0.047	0.307	0.536	-1.24	-0.37	1.901	0.38	0.36	0.837	1.216	0.919	0.835	0.18	0.16	0.158	0.537	0.090	0.406	0.585	0.057	0.348	0.832
S0018	0.491	0.364	0.28	1.153	0.978	0.929	0.914	0.168	0.088	0.150	1.123	0.048	0.585	0.585	0.134	0.673	6.689	-0.15	0.113	0.208	0.066	0.285	0.237	0.360	1.003	0.073	0.050	0.048	0.326	0.738	-1.12	-0.34	2.068	0.412	0.368	0.915	1.078	0.923	0.850	0.184	0.14	0.286	0.537	0.081	0.457	0.585	0.048	0.374	1.626
S0018	0.491	0.364	0.3	0.845	0.934	0.908	0.892	0.208	0.12	0.177	1.171	0.047	0.421	0.585	0.122	0.618	2.729	0.203	0.090	0.189	0.089	0.212	0.151	0.398	1.004	0.092	0.055	0.055	0.392	0.613	-1.11	-0.51	1.989	0.348	0.308	0.879	1.181	0.923	0.835	0.168	0.152	0.045	0.585	0.113	0.523	2.343	0.026	0.269	-0.32
S0018	0.491	0.334	0.298	0.572	0.958	0.926	0.903	0.179	0.111	0.187	0.585	0.056	0.397	0.585	0.122	0.635	1.717	0.654	0.092	0.199	0.126	0.246	0.181	0.398	1.002	0.096	0.046	0.053	0.342	0.557	-1.11	-0.46	1.965	0.404	0.384	1.198	1.877	0.889	0.760	0.2	0.204	0.187	0.585	0.085	0.388	2.978	0.028	0.264	4.303
S0018	0.491	0.348	0.28	0.896	0.891	0.932	0.917	0.16	0.092	0.103	1.171	0.072	0.534	0.585	0.140	0.714	5.055	-0.31	0.091	0.196	0.121	0.293	0.145	0.344	0.997	0.076	0.044	0.047	0.335	0.671	-1.17	-0.39	1.970	0.408	0.368	1.047	1.284	0.886	0.837	0.164	0.184	0.421	0.585	0.076	0.454	0.585	0.047	0.351	4.678
S0018	0.491	0.364	0.28	0.704	0.972	0.929	0.874	0.18	0.104	0.305	0.585	0.054	0.437	0.585	0.111	0.538	4.422	0.997	0.104	0.194	0.106	0.222	0.203	0.387	1.011	0.080	0.051	0.054	0.341	0.732	-1.01	-0.48	1.950	0.38	0.384	0.960	1.500	0.908	0.806	0.16	0.172	0.046	0.585	0.105	0.472	0.537	0.037	0.257	3.087
S0018	0.491	0.388	0.284	0.953	1.078	0.930	0.875	0.176	0.104	0.082	0.683	0.056	0.516	0.585	0.103	0.495	5.585	1.141	0.095	0.204	0.136	0.177	0.234	0.394	1.006	0.082	0.047	0.054	0.362	0.594	-1.13	-0.40	1.925	0.392	0.348	1.070	1.235	0.909	0.806	0.156	0.16	-0.00	0.634	0.108	0.521	0.585	0.029	0.202	1.340
S0018	0.491	0.422	0.278	1.143	1.284	0.907	0.835	0.183	0.127	0.185	1.220	0.051	0.586	0.585	0.091	0.433	5.509	0.789	0.120	0.202	0.077	0.190	0.240	0.389	1.009	0.066	0.072	0.063	0.342	0.577	-0.95	-0.30	2.202	0.376	0.356	0.902	1.463	0.899	0.830	0.18	0.164	0.229	0.634	0.079	0.445	1.171	0.039	0.391	3.412
S0018	0.491	0.388	0.284	1.043	1.098	0.928	0.863	0.216	0.128	0.207	1.123	0.046	0.555	0.537	0.106	0.548	5.030	1.407	0.102	0.203	0.081	0.222	0.216	0.364	1.007	0.073	0.056	0.059	0.346	0.559	-1.05	-0.38	1.997	0.44	0.372	0.979	1.423	0.900	0.799	0.216	0.168	0.208	0.585	0.087	0.532	0.537	0.031	0.254	1.861
S0018	0.491	0.384	0.284	1.011	1.332	0.935	0.903	0.188	0.088	0.149	0.585	0.045	0.369	0.585	0.132	0.626	1.822	1.259	0.090	0.205	0.093	0.292	0.154	0.414	0.999	0.092	0.052	0.051	0.370	0.411	-1.11	-0.33	1.987	0.42	0.352	1.067	1.384	0.931	0.816	0.124	0.168	-0.09	0.585	0.109	0.658	0.585	0.028	0.220	0.806
S0018	0.491	0.348	0.272	0.608	1.089	0.948	0.911	0.192	0.108	0.184	0.585	0.066	0.417	0.585	0.135	0.660	0.084	1.055	0.072	0.204	0.124	0.263	0.151	0.362	0.999	0.059	0.038	0.048	0.346	0.340	-1.28	-0.42	1.820	0.372	0.36	0.965	1.305	0.912	0.827	0.184	0.2	0.023	0.585	0.111	0.504	2.929	0.036	0.383	0.570
S0018	0.491	0.354	0.302	0.720	0.944	0.936	0.906	0.191	0.103	0.292	0.634	0.081	0.443	0.585	0.121	0.634	0.003	1.559	0.078	0.189	0.164	0.214	0.125	0.365	1.005	0.073	0.046	0.048	0.359	0.413	-1.21	-0.58	1.837	0.372	0.36	0.931	1.403	0.910	0.807	0.156	0.156	-0.04	0.585	0.111	0.510	2.392	0.037	0.367	1.461
S0018	0.491	0.356	0.268	0.700	1.059	0.933	0.866	0.204	0.136	0.253	0.585	0.052	0.337	0.585	0.105	0.553	0.717	1.102	0.076	0.204	0.083	0.192	0.114	0.385	1.004	0.052	0.048	0.059	0.439	0.368	-1.23	-0.40	1.929	0.384	0.368	0.887	1.183	0.926	0.804	0.176	0.168	0.060	0.585	0.117	0.546	2.929	0.039	0.317	0.717
S0018	0.491	0.376	0.284	0.656	0.957	0.949	0.903	0.156	0.112	0.094	1.123	0.067	0.454	0.585	0.135	0.706	2.486	-0.37	0.077	0.192	0.115	0.299	0.150	0.318	1.000	0.088	0.041	0.050	0.344	0.533	-1.24	-0.42	1.966	0.396	0.416	0.873	1.082	0.916	0.834	0.2	0.2	0.158	0.537	0.086	0.447	0.585	0.051	0.370	1.394
S0018	0.491	0.364	0.26	0.741	0.882	0.952	0.929	0.184	0.072	0.189	1.171	0.064	0.435	0.585	0.151	0.733	1.432	-0.53	0.077	0.183	0.110	0.329	0.163	0.324	1.000	0.094	0.040	0.039	0.318	0.532	-1.23	-0.51	1.882	0.364	0.368	0.764	1.141	0.918	0.850	0.18	0.22	0.200	0.585	0.072	0.390	0.585	0.054	0.394	1.090
S0018	0.491	0.346	0.270	0.545	0.833	0.958	0.936	0.195	0.091	0.227	0.537	0.064	0.327	0.537	0.161	0.764	-0.38	-0.05	0.065	0.185	0.119	0.368	0.122	0.293	1.000	0.067	0.031	0.038	0.318	0.379	-1.36	-0.54	1.736	0.432	0.336	0.767	1.161	0.911	0.841	0.168	0.188	0.084	0.537	0.107	0.486	0.537	0.038	0.300	0.450
S0018	0.491	0.364	0.276	0.553	0.775	0.961	0.949	0.192	0.112	0.222	1.074	0.050	0.476	0.537	0.148	0.766	-0.16	0.190	0.064	0.168	0.080	0.291	0.131	0.344	1.008	0.041	0.028	0.033	0.322	0.432	-1.37	-0.58	1.587	0.388	0.344	0.733	0.969	0.928	0.881	0.164	0.196	0.059	0.537	0.092	0.440	0.537	0.062	0.419	0.336
S0018	0.491	0.4	0.28	0.987	1.018	0.941	0.937	0.192	0.044	0.128	1.025	0.062	0.458	0.537	0.175	0.766	3.849	-0.72	0.081	0.201	0.126	0.392	0.148	0.299	0.992	0.084	0.040	0.041	0.300	0.536	-1.27	-0.37	1.957	0.416	0.308	0.887	1.067	0.895	0.888	0.196	0.152	0.309	0.537	0.060	0.341	0.585	0.055	0.415	4.363
S0018	0.491	0.356	0.264	0.499	0.971	0.950	0.924	0.22	0.088	0.155	2.832	0.042	0.334	0.585	0.137	0.729	-0.14	0.265	0.063	0.190	0.103	0.303	0.109	0.343	0.999	0.075	0.036	0.039	0.357	0.327	-1.36	-0.43	1.773	0.38	0.376	0.850	1.451	0.909	0.814	0.2	0.2	0.091	0.537	0.080	0.370	0.585	0.036	0.254	2.114
S0018	0.491	0.350	0.274	0.597	0.818	0.959	0.936	0.175	0.063	0.292	0.537	0.047	0.454	0.585	0.153	0.734	1.457	-0.04	0.062	0.190	0.076	0.321	0.097	0.324	1.000	0.065	0.029	0.035	0.352	0.460	-1.41	-0.51	1.750	0.344	0.4	0.824	1.143	0.923	0.838	0.184	0.168	0.090	0.585	0.094	0.459	0.585	0.041	0.296	0.616
S0018	0.491	0.372	0.292	0.468	0.811	0.951	0.948	0.184	0.072	0.079	0.585	0.037	0.300	0.537	0.175	0.814	0.078	-0.44	0.061	0.188	0.109	0.397	0.108	0.281	0.995	0.070	0.034	0.033	0.322	0.380	-1.43	-0.51	1.720	0.424	0.308	0.813	1.068	0.901	0.842	0.18	0.152	0.113	0.537	0.086	0.393	0.537	0.046	0.300	0.830
S0018	0.491	0.376	0.252	0.604	0.856	0.930	0.915	0.204	0.112	0.203	1.123	0.040	0.359	0.585	0.130	0.703	0.814	1.124	0.076	0.172	0.082	0.280	0.110	0.381	1.008	0.044	0.043	0.036	0.342	0.538	-1.26	-0.53	1.640	0.424	0.372	0.835	1.180	0.907	0.812	0.164	0.156	0.086	0.585	0.091	0.458	0.537	0.046	0.263	2.562
S0018	0.491	0.34	0.268	0.596	0.850	0.951	0.924	0.192	0.092	0.172	1.074	0.038	0.425	0.537	0.159	0.714	0.706	-0.30	0.075	0.192	0.087	0.357	0.167	0.305	1.000	0.072	0.034	0.042	0.323	0.439	-1.31	-0.45	1.793	0.404	0.34	0.974	1.112	0.908	0.888	0.156	0.144	0.207	0.537	0.088	0.489	0.585	0.051	0.408	3.302
S0018	0.491	0.338	0.294	0.605	0.849	0.952	0.941	0.175	0.063	0.178	1.123	0.068	0.490	0.585	0.148	0.781	0.850	-0.32	0.076	0.187	0.135	0.328	0.154	0.314	0.998	0.086	0.038	0.036	0.318	0.504	-1.23	-0.51	1.847	0.372	0.324	0.842	1.112	0.910	0.856	0.192	0.128	0.258	0.537	0.091	0.424	0.585	0.046	0.292	2.732
S0018	0.491	0.344	0.248	0.738	0.788	0.949	0.943	0.16	0.056	0.101	2.734	0.033	0.317	0.537	0.159	0.800	4.595	-0.50	0.065	0.190	0.082	0.369	0.146	0.277	0.996	0.059	0.031	0.034	0.320	0.626	-1.45	-0.48	1.775	0.368	0.372	0.769	1.139	0.934	0.864	0.16	0.192	0.078	0.585	0.079	0.384	0.537	0.057	0.376	0.601
S0018	0.491	0.344	0.324	0.575	0.819	0.953	0.928	0.18	0.108	0.271	0.585	0.055	0.376	0.585	0.153	0.744	0.517	0.333	0.063	0.187	0.110	0.329	0.122	0.308	0.998	0.068	0.030	0.038	0.333	0.417	-1.40	-0.55	1.682	0.372	0.348	0.722	1.010	0.911	0.824	0.156	0.192	0.007	0.585	0.103	0.443	0.537	0.038	0.304	0.822
S0018	0.491	0.372	0.304	1.009	1.075	0.938	0.908	0.184	0.104	0.174	1.074	0.047	0.432	0.537	0.132	0.678	4.608	1.182	0.084	0.188	0.098	0.249	0.189	0.377	1.008	0.044	0.044	0.044	0.341	0.516	-1.23	-0.47	1.757	0.424	0.328	0.827	0.999	0.900	0.835	0.18	0.18	0.170	0.585	0.080	0.435	0.537	0.054	0.313	0.995
S0018	0.491	0.406	0.298	0.644	0.927	0.941	0.938	0.191	0.103	0.269	0.537	0.057	0.416	0.537	0.154	0.715	1.571	0.150	0.077	0.186	0.121	0.336	0.150	0.346	0.997	0.084	0.042	0.039	0.331	0.542	-1.25	-0.44	1.818	0.396	0.372	0.692	1.106	0.911	0.879	0.196	0.136	0.049	0.537	0.091	0.449	0.585	0.056	0.430	1.070
S0018	0.491	0.348	0.276	0.585	0.754	0.958	0.944	0.192	0.088	0.168	0.585	0.040	0.314	0.585	0.144	0.759	0.057	-0.28	0.068	0.189	0.076	0.305	0.140	0.334	0.995	0.087	0.033	0.035	0.306	0.460	-1.32	-0.54	1.772	0.368	0.328	0.821	0.972	0.911	0.875	0.192	0.164	0.030	0.585	0.096	0.430	0.585	0.052	0.350	0.412
S0018	0.491	0.372	0.252	0.598	0.821	0.944	0.950	0.184	0.064	0.157	2.734	0.047	0.337	0.537	0.158	0.785	0.190	-0.51	0.062	0.199	0.100	0.352	0.110	0.304	0.997	0.068	0.037	0.037	0.360	0.410	-1.41	-0.37	1.860	0.372	0.312	0.694	1.007	0.935	0.862	0.196	0.152	0.055	0.585	0.050	0.298	0.585	0.050	0.334	0.653
S0018	0.491	0.352	0.256	1.052	0.839	0.926	0.943	0.208	0.052	0.252	1.123	0.040	0.553	0.537	0.168	0.775	9.196	-0.19	0.081	0.183	0.071	0.393	0.168	0.304	0.997	0.054	0.041	0.034	0.309	0.731	-1.31	-0.47	1.736	0.376	0.328	0.951	1.013	0.925	0.883	0.196	0.144	0.042	0.585	0.074	0.379	1.123	0.038	0.409	0.438
S0018	0.491	0.362	0.262	0.710	0.976	0.940	0.919	0.191	0.111	0.170	0.634	0.055	0.314	0.585	0.132	0.671	3.168	0.964	0.070	0.177	0.135	0.266	0.155	0.382	1.003	0.048	0.036	0.041	0.362	0.519	-1.33	-0.47	1.695	0.372	0.308	0.847	0.977	0.924	0.852	0.148	0.172	-0.10	0.585	0.087	0.479	0.585	0.034	0.260	1.205
S0018	0.491	0.376	0.268	0.551	0.947	0.942	0.911	0.168	0.092	0.401	0.585	0.074	0.467	0.537	0.144	0.670	3.135	0.944	0.074	0.186	0.139	0.289	0.172	0.343	1.008	0.051	0.037	0.040	0.321	0.509	-1.30	-0.58	1.664	0.38	0.368	0.741	1.048	0.899	0.822	0.168	0.188	0.067	0.585	0.084	0.368	0.537	0.040	0.263	1.330
S0018	0.491	0.368	0.284	0.594	0.770	0.949	0.946	0.192	0.064	0.248	0.585	0.044	0.337	0.537	0.165	0.800	0.634	-0.49	0.062	0.191	0.077	0.385	0.110	0.274	0.991	0.079	0.033	0.035	0.357	0.441	-1.41	-0.49	1.757	0.356	0.312	0.780	1.087	0.916	0.884	0.18	0.14	0.093	0.537	0.084	0.371	0.585	0.051	0.373	0.767
S0018	0.491	0.384	0.268	0.486	0.772	0.948	0.949	0.196	0.08	0.251	0.537	0.051	0.432	0.537	0.163	0.817	0.611	-0.75	0.060	0.191	0.106	0.385	0.119	0.272	0.997	0.081	0.034	0.033	0.310	0.448	-1.43	-0.45	1.777	0.352	0.344	0.762	1.115	0.920	0.856	0.144	0.164	0.153	0.537	0.077	0.376	0.537	0.055	0.363	2.061
S0018	0.491	0.394	0.270	0.585	0.963	0.960	0.932	0.171	0.071	0.385	0.537	0.082	0.453	0.537	0.163	0.736	-0.33	0.207	0.061	0.191	0.181	0.361	0.126	0.304	0.996	0.059	0.031	0.040	0.293	0.340	-1.41	-0.48	1.737	0.384	0.368	0.798	1.146	0.922	0.829	0.176	0.188	-0.02	0.537	0.100	0.450	0.537	0.042	0.280	1.058
S0018	0.491	0.344	0.284	0.670	0.921	0.952	0.930	0.156	0.1	0.122	0.585	0.074	0.390	0.537	0.143	0.719	0.586	1.595	0.067	0.180	0.147	0.285	0.152	0.370	1.009	0.044	0.029	0.040	0.315	0.393	-1.40	-0.54	1.603	0.448	0.4	0.875	1.151	0.925	0.823	0.164	0.18	0.012	0.537	0.098	0.526	0.537	0.051	0.323	1.981
S0018	0.491	0.368	0.292	0.729	0.920	0.947	0.926	0.172	0.108	0.132	0.634	0.058	0.366	0.537	0.142	0.715	0.717	0.342	0.076	0.191	0.125	0.315	0.160	0.370	0.998	0.055	0.039	0.044	0.340	0.464	-1.24	-0.47	1.808	0.396	0.392	0.980	1.057	0.913	0.822	0.18	0.184	0.043	0.585	0.098	0.472	1.123	0.030	0.339	1.655
S0018	0.491	0.316	0.268	0.640	0.968	0.950	0.927	0.176	0.072	0.263	0.537	0.057	0.455	0.585	0.137	0.747	4.018	0.069	0.073	0.181	0.118	0.286	0.144	0.322	0.998	0.054	0.033	0.038	0.317	0.531	-1.33	-0.47	1.765	0.368	0.312	0.704	0.965	0.930	0.863	0.156	0.168	-0.08	0.537	0.100	0.451	0.585	0.047	0.349	0.967
S0018	0.491	0.346	0.254	0.651	0.814	0.958	0.938	0.127	0.079	0.312	0.537	0.065	0.465	0.585	0.151	0.742	0.488	0.278	0.076	0.187	0.117	0.308	0.142	0.315	1.001	0.065	0.034	0.037	0.329	0.504	-1.23	-0.55	1.754	0.348	0.376	0.855	1.084	0.924	0.832	0.16	0.148	0.002	0.585	0.104	0.517	0.585	0.039	0.240	1.579
S0018	0.491	0.288	0.336	0.794	0.942	0.901	0.914	0.134	0.057	0.152	1.171	0.047	0.407	0.585	0.087	0.717	5.099	0.431	0.075	0.168	0.103	0.165	0.256	0.567	0.991	0.068	0.040	0.037	0.394	0.563	-1.40	-0.52	0.708	0.423	0.259	0.608	0.970	0.915	0.884	0.134	0.163	0.233	0.488	0.084	0.537	0.781	0.032	0.304	0.877
S0018	0.759	0.428	0.344	1.364	1.828	0.911	0.819	0.236	0.208	-0.00	0.781	0.057	0.420	1.513	0.040	0.462	3.304	5.130	0.150	0.242	0.128	0.074	0.205	0.559	1.036	0.059	0.102	0.094	0.431	0.556	-0.61	-0.29	2.649	0.456	0.372	1.515	2.126	0.894	0.771	0.216	0.216	0.001	0.732	0.112	0.548	2.978	0.031	0.358	1.476
S0018	0.759	0.408	0.312	1.099	1.681	0.890	0.846	0.236	0.2	-0.02	0.732	0.068	0.419	0.732	0.058	0.415	1.055	3.372	0.130	0.255	0.116	0.102	0.168	0.489	1.012	0.088	0.097	0.093	0.439	0.473	-0.74	-0.24	2.660	0.452	0.328	1.347	1.727	0.889	0.776	0.216	0.204	-0.01	0.732	0.107	0.540	2.978	0.039	0.351	0.857
S0018	0.759	0.374	0.310	1.053	1.447	0.935	0.836	0.231	0.183	0.081	0.732	0.059	0.435	1.513	0.048	0.488	0.308	2.387	0.130	0.248	0.108	0.092	0.151	0.501	1.027	0.092	0.084	0.092	0.406	0.490	-0.70	-0.26	2.886	0.5	0.392	1.442	2.258	0.864	0.753	0.26	0.2	-0.01	0.732	0.092	0.462	2.978	0.024	0.324	0.212
S0018	0.759	0.404	0.308	1.165	1.473	0.904	0.843	0.228	0.172	0.022	0.683	0.054	0.490	0.732	0.049	0.346	2.445	4.052	0.145	0.257	0.092	0.100	0.169	0.532	1.027	0.083	0.101	0.091	0.451	0.691	-0.62	-0.20	2.823	0.448	0.364	1.525	2.021	0.874	0.748	0.256	0.196	0.066	0.732	0.095	0.497	2.978	0.036	0.324	0.803
S0018	0.759	0.404	0.308	1.014	1.543	0.926	0.855	0.192	0.196	0.049	2.978	0.052	0.346	0.732	0.043	0.385	0.009	5.262	0.133	0.239	0.120	0.081	0.150	0.543	1.032	0.053	0.080	0.084	0.442	0.478	-0.69	-0.27	2.713	0.508	0.4	1.415	2.018	0.862	0.731	0.256	0.232	0.080	0.781	0.091	0.526	2.978	0.023	0.299	0.869
S0018	0.759	0.384	0.32	1.315	1.747	0.895	0.822	0.208	0.188	0.114	0.683	0.076	0.539	0.732	0.048	0.317	1.724	3.670	0.161	0.272	0.125	0.083	0.193	0.518	1.017	0.085	0.098	0.108	0.406	0.524	-0.62	-0.15	2.836	0.452	0.356	1.533	2.272	0.855	0.736	0.232	0.204	0.011	0.732	0.113	0.560	2.978	0.028	0.297	1.983
S0018	0.759	0.430	0.358	1.076	1.679	0.921	0.851	0.223	0.183	0.172	0.732	0.091	0.455	1.513	0.043	0.495	-0.11	4.393	0.119	0.264	0.156	0.086	0.142	0.510	1.021	0.078	0.088	0.091	0.438	0.379	-0.77	-0.26	2.669	0.472	0.328	1.423	2.113	0.864	0.774	0.268	0.168	-0.07	0.732	0.102	0.509	2.978	0.035	0.341	0.665
S0018	0.759	0.372	0.292	1.253	1.487	0.930	0.850	0.204	0.156	0.186	0.732	0.094	0.457	0.732	0.046	0.340	0.102	5.894	0.132	0.237	0.180	0.091	0.156	0.544	1.023	0.056	0.078	0.074	0.412	0.508	-0.70	-0.42	2.582	0.444	0.336	1.463	2.010	0.870	0.768	0.236	0.148	-0.06	0.732	0.112	0.498	2.929	0.034	0.337	1.801
S0018	0.759	0.384	0.336	0.964	1.470	0.914	0.828	0.212	0.204	0.085	0.732	0.065	0.421	0.732	0.050	0.362	0.828	3.336	0.128	0.250	0.105	0.095	0.147	0.510	1.033	0.080	0.086	0.094	0.435	0.496	-0.76	-0.23	2.715	0.448	0.364	1.450	2.331	0.886	0.746	0.248	0.228	0.050	0.732	0.096	0.473	2.978	0.033	0.327	0.725
S0018	0.759	0.388	0.316	0.902	1.438	0.932	0.864	0.204	0.152	-0.02	0.732	0.092	0.446	1.464	0.059	0.550	-0.15	2.623	0.109	0.249	0.184	0.089	0.138	0.477	1.015	0.084	0.070	0.083	0.420	0.381	-0.88	-0.25	2.662	0.488	0.32	1.502	1.802	0.880	0.778	0.22	0.18	-0.01	0.732	0.108	0.492	2.929	0.035	0.376	0.234
S0018	0.759	0.410	0.290	0.920	1.530	0.932	0.869	0.207	0.171	-0.04	0.732	0.062	0.355	0.732	0.058	0.387	-0.52	4.917	0.113	0.249	0.130	0.096	0.164	0.506	1.019	0.084	0.073	0.079	0.423	0.355	-0.85	-0.32	2.486	0.428	0.356	1.268	1.921	0.874	0.771	0.252	0.192	-0.06	0.732	0.086	0.436	2.929	0.035	0.353	0.416
S0018	0.759	0.368	0.344	1.027	1.267	0.929	0.839	0.2	0.188	0.109	0.732	0.067	0.441	0.732	0.055	0.439	0.389	1.700	0.128	0.218	0.112	0.083	0.150	0.481	1.029	0.068	0.072	0.083	0.426	0.597	-0.76	-0.31	2.529	0.4	0.348	1.334	1.883	0.887	0.777	0.208	0.232	0.045	0.732	0.102	0.530	2.880	0.028	0.313	0.698
S0018	0.759	0.396	0.328	0.976	1.449	0.924	0.856	0.212	0.152	-0.05	2.832	0.049	0.331	0.732	0.055	0.425	0.696	2.171	0.130	0.249	0.097	0.092	0.171	0.491	1.014	0.095	0.082	0.089	0.419	0.546	-0.71	-0.24	2.707	0.46	0.384	1.512	2.318	0.862	0.759	0.268	0.224	0.016	0.683	0.088	0.509	2.880	0.031	0.323	1.194
S0018	0.759	0.38	0.288	0.899	1.643	0.933	0.861	0.196	0.176	-0.01	0.732	0.090	0.414	0.732	0.048	0.394	-0.51	5.177	0.115	0.230	0.177	0.093	0.137	0.524	1.019	0.064	0.067	0.076	0.390	0.330	-0.84	-0.29	2.450	0.408	0.356	1.525	1.730	0.904	0.777	0.196	0.208	0.020	0.732	0.115	0.523	2.929	0.031	0.358	0.227
S0018	0.759	0.426	0.298	1.174	1.359	0.881	0.895	0.258	0.155	0.114	0.732	0.073	0.485	0.732	0.069	0.448	0.621	2.963	0.134	0.249	0.126	0.096	0.141	0.504	1.021	0.091	0.102	0.070	0.392	0.521	-0.71	-0.29	2.657	0.412	0.364	1.399	1.704	0.882	0.759	0.216	0.188	0.000	0.732	0.107	0.544	2.929	0.026	0.305	1.822
S0018	0.759	0.368	0.32	0.846	1.427	0.944	0.881	0.216	0.16	-0.11	0.732	0.090	0.404	1.464	0.055	0.569	-0.41	4.144	0.108	0.236	0.179	0.084	0.151	0.493	1.018	0.081	0.062	0.076	0.382	0.354	-0.89	-0.37	2.446	0.472	0.32	1.263	1.975	0.870	0.779	0.268	0.18	-0.07	0.732	0.091	0.431	2.978	0.035	0.352	-0.10
S0018	0.759	0.396	0.312	1.326	1.526	0.933	0.847	0.152	0.148	-0.00	1.464	0.054	0.588	0.732	0.053	0.384	5.744	2.593	0.181	0.260	0.098	0.094	0.251	0.498	1.032	0.077	0.089	0.092	0.375	0.823	-0.51	-0.13	3.029	0.416	0.364	1.322	1.729	0.895	0.795	0.224	0.176	0.061	0.732	0.077	0.447	2.929	0.035	0.366	0.018
S0018	0.759	0.416	0.308	1.194	1.579	0.929	0.821	0.208	0.168	0.107	0.781	0.066	0.552	0.732	0.056	0.374	0.236	2.991	0.137	0.237	0.145	0.100	0.201	0.508	1.025	0.066	0.084	0.090	0.416	0.445	-0.68	-0.30	2.645	0.476	0.36	1.308	1.797	0.895	0.775	0.236	0.236	0.060	0.732	0.099	0.509	2.880	0.029	0.348	0.684
S0018	0.759	0.386	0.314	1.152	1.508	0.918	0.876	0.235	0.155	0.088	0.683	0.098	0.474	1.464	0.053	0.540	0.029	4.041	0.131	0.250	0.165	0.076	0.154	0.502	1.016	0.096	0.088	0.077	0.416	0.441	-0.69	-0.28	2.692	0.428	0.308	1.308	1.953	0.887	0.775	0.236	0.18	-0.11	0.732	0.105	0.481	2.929	0.033	0.338	0.418
S0018	0.759	0.384	0.312	1.190	1.492	0.941	0.861	0.192	0.172	-0.02	2.929	0.034	0.317	0.732	0.058	0.393	2.757	3.941	0.135	0.238	0.096	0.109	0.193	0.474	1.025	0.063	0.071	0.078	0.404	0.570	-0.74	-0.30	2.634	0.468	0.316	1.306	1.670	0.893	0.759	0.252	0.152	-0.06	0.732	0.092	0.424	2.929	0.038	0.362	0.416
S0018	0.759	0.412	0.316	1.024	1.489	0.901	0.866	0.236	0.184	-0.04	0.732	0.060	0.404	0.732	0.056	0.453	0.390	4.566	0.123	0.229	0.096	0.103	0.167	0.509	1.027	0.063	0.088	0.079	0.453	0.449	-0.80	-0.37	2.461	0.42	0.348	1.289	1.567	0.890	0.740	0.28	0.212	0.058	0.732	0.103	0.571	2.929	0.032	0.307	0.474
S0018	0.759	0.376	0.316	1.257	1.401	0.925	0.858	0.236	0.128	0.116	0.683	0.052	0.414	0.732	0.058	0.445	0.166	3.174	0.129	0.241	0.096	0.107	0.169	0.460	1.015	0.074	0.082	0.085	0.437	0.523	-0.72	-0.32	2.743	0.428	0.336	1.370	2.109	0.882	0.766	0.284	0.208	-0.10	0.683	0.094	0.495	2.880	0.030	0.332	0.253
S0018	0.759	0.368	0.324	1.110	1.585	0.935	0.866	0.196	0.184	0.028	0.732	0.089	0.440	0.732	0.051	0.387	-0.07	6.886	0.126	0.238	0.167	0.089	0.173	0.571	1.016	0.061	0.067	0.081	0.418	0.391	-0.79	-0.36	2.464	0.46	0.332	1.441	1.875	0.900	0.778	0.228	0.216	-0.03	0.732	0.103	0.464	2.929	0.035	0.390	1.232
S0018	0.759	0.410	0.298	1.235	1.562	0.913	0.855	0.223	0.187	0.174	0.781	0.067	0.454	0.732	0.062	0.365	1.507	3.447	0.134	0.257	0.121	0.102	0.191	0.493	1.021	0.087	0.092	0.087	0.415	0.485	-0.75	-0.17	2.677	0.436	0.34	1.292	2.022	0.873	0.758	0.24	0.212	-0.08	0.732	0.100	0.504	2.929	0.030	0.317	1.168
S0018	0.759	0.4	0.3	1.210	1.625	0.933	0.858	0.22	0.152	0.145	0.683	0.074	0.536	1.464	0.048	0.498	0.392	3.858	0.135	0.263	0.174	0.098	0.189	0.505	1.020	0.089	0.083	0.087	0.406	0.453	-0.65	-0.22	2.811	0.46	0.376	1.448	1.960	0.886	0.747	0.244	0.208	-0.00	0.732	0.096	0.524	2.929	0.036	0.312	1.216
S0018	0.759	0.404	0.284	1.004	1.392	0.923	0.875	0.196	0.18	0.125	0.732	0.103	0.521	0.732	0.050	0.392	-0.22	4.993	0.120	0.222	0.163	0.086	0.148	0.578	1.024	0.064	0.079	0.065	0.403	0.418	-0.78	-0.40	2.443	0.444	0.392	1.480	1.957	0.891	0.772	0.22	0.188	-0.00	0.732	0.112	0.532	2.929	0.034	0.357	1.445
S0018	0.759	0.442	0.306	1.264	1.551	0.898	0.855	0.258	0.183	0.203	0.732	0.094	0.443	0.732	0.046	0.340	0.145	4.603	0.140	0.266	0.188	0.082	0.143	0.512	1.021	0.078	0.111	0.087	0.454	0.454	-0.64	-0.27	2.836	0.484	0.372	1.643	2.134	0.859	0.754	0.232	0.22	-0.02	0.732	0.122	0.586	2.978	0.032	0.324	1.326
S0018	0.759	0.388	0.332	1.511	1.479	0.914	0.856	0.188	0.128	-0.02	2.880	0.039	0.336	1.416	0.052	0.552	3.442	2.199	0.151	0.248	0.074	0.086	0.202	0.480	1.022	0.093	0.093	0.088	0.389	0.720	-0.62	-0.19	2.847	0.44	0.34	1.272	2.120	0.864	0.780	0.284	0.204	-0.04	0.732	0.091	0.492	2.880	0.038	0.365	0.563
S0018	0.759	0.372	0.312	1.115	1.578	0.934	0.845	0.176	0.188	0.117	0.732	0.083	0.513	0.732	0.040	0.342	-0.42	5.507	0.127	0.227	0.166	0.068	0.160	0.598	1.021	0.059	0.071	0.078	0.381	0.387	-0.75	-0.37	2.508	0.416	0.368	1.400	2.020	0.896	0.762	0.232	0.188	-0.08	0.732	0.095	0.479	2.978	0.034	0.351	0.521
S0018	0.759	0.396	0.28	1.175	1.501	0.914	0.848	0.212	0.152	0.135	0.732	0.048	0.438	0.732	0.059	0.405	-0.28	2.929	0.139	0.251	0.090	0.116	0.186	0.453	1.024	0.091	0.095	0.087	0.442	0.416	-0.72	-0.23	2.801	0.484	0.372	1.334	1.809	0.887	0.740	0.22	0.244	0.167	0.732	0.111	0.581	2.978	0.031	0.315	0.592
S0018	0.759	0.44	0.34	1.558	1.982	0.890	0.785	0.256	0.2	0.112	0.781	0.058	0.509	1.513	0.041	0.399	2.177	4.251	0.175	0.287	0.072	0.082	0.179	0.539	1.027	0.072	0.130	0.126	0.448	0.522	-0.47	-0.04	3.164	0.412	0.364	1.496	2.179	0.898	0.747	0.22	0.24	-0.04	0.781	0.100	0.559	2.978	0.033	0.315	0.523
S0018	0.759	0.418	0.294	1.250	1.456	0.919	0.844	0.175	0.171	-0.01	0.781	0.055	0.464	0.732	0.056	0.376	2.243	2.459	0.147	0.246	0.116	0.115	0.200	0.489	1.021	0.076	0.089	0.082	0.440	0.632	-0.66	-0.24	2.697	0.44	0.388	1.235	1.865	0.890	0.766	0.244	0.204	0.008	0.732	0.099	0.477	2.929	0.032	0.321	0.546
S0018	0.759	0.388	0.276	1.156	1.462	0.924	0.859	0.2	0.192	0.030	0.732	0.057	0.490	0.732	0.055	0.379	0.630	4.408	0.127	0.226	0.110	0.096	0.218	0.549	1.025	0.062	0.075	0.074	0.394	0.509	-0.75	-0.33	2.417	0.472	0.324	1.210	1.567	0.904	0.783	0.232	0.22	-0.02	0.732	0.099	0.498	2.929	0.032	0.331	0.815
S0018	0.759	0.388	0.284	0.861	1.430	0.934	0.864	0.228	0.148	-0.03	0.732	0.058	0.336	1.464	0.055	0.551	-0.56	2.968	0.113	0.235	0.124	0.092	0.132	0.469	1.016	0.091	0.079	0.078	0.436	0.394	-0.81	-0.30	2.639	0.44	0.344	1.478	1.977	0.899	0.776	0.224	0.188	0.021	0.732	0.099	0.517	2.978	0.038	0.354	0.726
S0018	0.759	0.408	0.32	1.044	1.487	0.918	0.876	0.208	0.168	0.015	0.732	0.051	0.386	0.732	0.058	0.394	0.811	3.590	0.121	0.251	0.093	0.078	0.176	0.533	1.023	0.084	0.084	0.082	0.424	0.514	-0.75	-0.27	2.618	0.444	0.356	1.351	1.886	0.900	0.776	0.22	0.2	-0.09	0.732	0.090	0.456	2.978	0.035	0.357	0.032
S0018	0.759	0.430	0.318	1.004	1.574	0.921	0.841	0.195	0.199	0.123	0.732	0.096	0.520	2.197	0.040	0.363	-0.55	5.398	0.136	0.235	0.148	0.078	0.167	0.570	1.030	0.063	0.091	0.087	0.428	0.397	-0.71	-0.29	2.602	0.4	0.364	1.400	1.945	0.899	0.760	0.228	0.192	-0.00	0.732	0.106	0.480	2.929	0.030	0.359	0.463
S0018	0.759	0.404	0.328	1.391	1.500	0.902	0.851	0.208	0.172	0.123	0.732	0.082	0.518	0.732	0.056	0.392	0.824	3.227	0.155	0.248	0.107	0.097	0.182	0.476	1.011	0.089	0.104	0.088	0.413	0.594	-0.57	-0.27	2.794	0.464	0.352	1.314	2.004	0.885	0.767	0.248	0.168	-0.05	0.732	0.101	0.523	2.978	0.033	0.353	0.387
S0018	0.759	0.432	0.316	1.194	1.684	0.898	0.842	0.216	0.18	0.044	2.978	0.058	0.383	0.781	0.046	0.372	1.078	4.005	0.139	0.260	0.099	0.084	0.156	0.494	1.025	0.083	0.112	0.099	0.468	0.520	-0.64	-0.23	2.824	0.468	0.352	1.275	1.798	0.888	0.768	0.28	0.2	-0.06	0.781	0.081	0.449	2.978	0.033	0.356	0.571
S0018	0.759	0.390	0.302	1.288	1.574	0.913	0.837	0.191	0.211	0.065	0.781	0.080	0.564	0.732	0.050	0.355	3.446	4.100	0.151	0.253	0.164	0.106	0.202	0.511	1.024	0.073	0.094	0.089	0.422	0.663	-0.60	-0.25	2.755	0.44	0.38	1.485	2.435	0.894	0.740	0.208	0.208	-0.04	0.781	0.101	0.510	2.978	0.031	0.346	1.061
S0018	0.759	0.44	0.316	1.282	1.744	0.911	0.819	0.18	0.2	0.255	0.732	0.087	0.629	0.732	0.043	0.308	1.012	4.993	0.151	0.255	0.145	0.074	0.148	0.563	1.030	0.069	0.102	0.102	0.445	0.503	-0.59	-0.16	2.804	0.432	0.352	1.419	1.649	0.900	0.782	0.22	0.188	-0.02	0.732	0.102	0.551	2.929	0.025	0.370	0.216
S0018	0.759	0.412	0.3	1.220	1.680	0.910	0.837	0.22	0.164	0.110	0.732	0.048	0.449	0.732	0.045	0.370	1.568	3.433	0.134	0.253	0.116	0.097	0.180	0.539	1.017	0.088	0.096	0.089	0.417	0.432	-0.72	-0.17	2.808	0.492	0.368	1.405	1.772	0.881	0.782	0.264	0.184	-0.03	0.781	0.089	0.520	2.978	0.031	0.342	0.857
S0018	0.759	0.42	0.28	1.033	1.489	0.917	0.884	0.252	0.16	0.032	0.732	0.053	0.274	0.732	0.052	0.356	0.927	5.036	0.127	0.247	0.109	0.077	0.132	0.528	1.024	0.073	0.095	0.067	0.452	0.504	-0.74	-0.39	2.657	0.416	0.364	1.254	1.821	0.896	0.767	0.168	0.192	-0.06	0.732	0.105	0.512	2.978	0.029	0.368	0.491
S0018	0.759	0.438	0.310	1.308	1.383	0.903	0.819	0.191	0.207	-0.05	1.416	0.070	0.588	0.683	0.043	0.348	2.094	2.449	0.160	0.230	0.122	0.096	0.223	0.526	1.036	0.053	0.101	0.093	0.451	0.702	-0.59	-0.25	2.783	0.42	0.388	1.329	1.620	0.892	0.777	0.22	0.212	0.115	0.732	0.101	0.531	2.880	0.036	0.342	0.572
S0018	0.759	0.388	0.32	1.099	1.517	0.921	0.860	0.176	0.192	0.024	0.732	0.071	0.430	1.464	0.055	0.563	0.291	3.570	0.144	0.250	0.130	0.091	0.171	0.483	1.014	0.096	0.088	0.089	0.426	0.544	-0.64	-0.22	2.789	0.444	0.348	1.303	2.005	0.877	0.780	0.26	0.2	-0.11	0.732	0.113	0.527	2.929	0.037	0.369	0.381
S0018	0.759	0.392	0.328	1.294	1.452	0.925	0.838	0.22	0.208	0.152	0.732	0.068	0.500	0.732	0.048	0.370	0.822	3.489	0.154	0.254	0.106	0.088	0.159	0.482	1.034	0.085	0.102	0.101	0.424	0.600	-0.53	-0.22	3.067	0.452	0.356	1.415	2.149	0.893	0.761	0.264	0.2	0.032	0.781	0.086	0.439	2.978	0.036	0.349	-0.15
S0018	0.759	0.396	0.28	1.053	1.487	0.924	0.880	0.204	0.164	-0.08	1.416	0.051	0.474	1.464	0.049	0.524	0.275	4.687	0.131	0.229	0.100	0.106	0.158	0.552	1.034	0.055	0.084	0.073	0.418	0.528	-0.68	-0.27	2.725	0.452	0.38	1.431	2.027	0.892	0.750	0.252	0.212	0.078	0.732	0.094	0.560	2.929	0.024	0.303	0.718
S0018	0.759	0.426	0.322	1.314	1.609	0.917	0.837	0.183	0.179	0.217	0.732	0.113	0.547	0.732	0.052	0.350	0.545	3.890	0.146	0.254	0.204	0.086	0.182	0.501	1.012	0.094	0.091	0.096	0.435	0.466	-0.63	-0.26	2.766	0.464	0.352	1.415	1.888	0.885	0.768	0.204	0.204	-0.07	0.732	0.133	0.595	2.929	0.031	0.319	0.403
S0018	0.759	0.356	0.304	1.155	1.445	0.926	0.853	0.22	0.176	0.023	0.732	0.049	0.384	0.732	0.052	0.395	-0.13	2.450	0.131	0.252	0.109	0.093	0.150	0.508	1.023	0.085	0.085	0.091	0.459	0.457	-0.69	-0.21	2.813	0.464	0.356	1.432	1.865	0.884	0.766	0.264	0.204	0.014	0.732	0.092	0.462	2.978	0.037	0.378	0.387
S0018	0.759	0.392	0.276	1.094	1.299	0.941	0.847	0.188	0.192	0.024	1.416	0.069	0.544	0.683	0.056	0.422	0.125	1.433	0.134	0.224	0.140	0.098	0.181	0.493	1.029	0.060	0.071	0.075	0.383	0.507	-0.70	-0.24	2.586	0.416	0.332	1.267	1.833	0.898	0.778	0.204	0.208	0.105	0.732	0.086	0.525	2.832	0.026	0.315	1.342
S0018	0.759	0.412	0.312	1.108	1.535	0.933	0.873	0.2	0.168	0.069	0.781	0.074	0.502	0.732	0.059	0.411	-0.22	3.547	0.137	0.257	0.136	0.101	0.204	0.505	1.003	0.100	0.084	0.083	0.437	0.468	-0.70	-0.21	2.702	0.436	0.388	1.562	2.046	0.881	0.773	0.224	0.176	-0.02	0.732	0.110	0.556	2.929	0.033	0.360	0.991
S0018	0.759	0.406	0.334	1.016	1.495	0.926	0.853	0.199	0.179	0.039	0.732	0.065	0.502	0.732	0.058	0.393	-0.06	3.818	0.123	0.246	0.082	0.098	0.144	0.497	1.025	0.086	0.085	0.085	0.439	0.485	-0.72	-0.29	2.707	0.416	0.356	1.255	1.917	0.888	0.776	0.228	0.18	-0.06	0.732	0.090	0.454	2.929	0.039	0.390	0.009
S0018	0.759	0.372	0.34	1.427	1.626	0.918	0.829	0.188	0.232	0.016	0.683	0.049	0.493	0.732	0.047	0.410	2.154	3.211	0.135	0.236	0.105	0.091	0.167	0.509	1.030	0.058	0.082	0.096	0.410	0.501	-0.71	-0.24	2.617	0.456	0.336	1.339	1.986	0.883	0.771	0.216	0.224	0.103	0.732	0.095	0.507	2.880	0.028	0.349	0.989
S0018	0.759	0.404	0.304	1.056	1.616	0.912	0.850	0.216	0.144	0.089	0.732	0.084	0.442	0.732	0.054	0.377	-0.63	4.018	0.126	0.260	0.164	0.081	0.150	0.492	1.005	0.087	0.091	0.090	0.416	0.364	-0.74	-0.28	2.661	0.452	0.356	1.505	2.121	0.885	0.759	0.228	0.248	-0.04	0.732	0.121	0.584	2.880	0.035	0.338	1.579
S0018	0.759	0.428	0.3	1.085	1.515	0.917	0.861	0.22	0.188	0.024	2.783	0.045	0.351	0.683	0.064	0.438	0.855	3.358	0.131	0.232	0.097	0.104	0.160	0.515	1.021	0.068	0.085	0.079	0.420	0.483	-0.70	-0.22	2.629	0.404	0.348	1.379	1.626	0.908	0.804	0.232	0.156	0.056	0.732	0.086	0.506	2.783	0.023	0.289	1.236
S0018	0.759	0.410	0.306	1.279	1.456	0.921	0.865	0.195	0.171	0.056	0.781	0.066	0.430	0.732	0.063	0.414	1.976	3.096	0.144	0.253	0.117	0.092	0.176	0.486	1.025	0.087	0.087	0.087	0.392	0.578	-0.68	-0.30	2.740	0.484	0.34	1.431	1.908	0.859	0.765	0.28	0.212	-0.02	0.732	0.110	0.548	2.929	0.030	0.338	1.226
S0018	0.759	0.408	0.312	0.981	1.363	0.926	0.843	0.216	0.164	-0.06	2.929	0.049	0.381	0.732	0.052	0.390	-0.01	2.671	0.117	0.243	0.091	0.099	0.118	0.460	1.019	0.092	0.089	0.090	0.436	0.492	-0.79	-0.31	2.735	0.448	0.316	1.338	1.814	0.879	0.781	0.268	0.192	-0.03	0.732	0.088	0.429	2.929	0.041	0.372	0.498
S0018	0.759	0.428	0.328	1.010	1.664	0.906	0.828	0.22	0.216	0.150	0.732	0.105	0.533	0.683	0.044	0.332	0.334	5.048	0.130	0.250	0.194	0.070	0.165	0.576	1.024	0.068	0.091	0.097	0.443	0.430	-0.74	-0.28	2.542	0.42	0.328	1.493	1.994	0.891	0.774	0.26	0.212	-0.00	0.732	0.111	0.547	2.880	0.025	0.356	1.747
S0018	0.759	0.416	0.32	1.245	1.695	0.889	0.854	0.236	0.2	0.166	0.781	0.123	0.572	0.732	0.045	0.345	0.004	4.536	0.149	0.269	0.227	0.078	0.155	0.502	1.018	0.080	0.105	0.092	0.405	0.427	-0.68	-0.19	2.753	0.42	0.368	1.522	2.023	0.882	0.770	0.232	0.208	-0.06	0.732	0.121	0.563	2.978	0.033	0.363	0.957
S0018	0.759	0.422	0.326	1.370	1.714	0.923	0.831	0.215	0.179	0.189	0.732	0.073	0.417	1.513	0.041	0.447	1.055	4.828	0.138	0.267	0.123	0.096	0.139	0.518	1.024	0.079	0.097	0.099	0.449	0.510	-0.64	-0.19	2.895	0.46	0.344	1.548	2.174	0.873	0.769	0.276	0.192	-0.05	0.732	0.095	0.485	2.978	0.036	0.355	0.032
S0018	0.759	0.424	0.288	1.494	1.724	0.899	0.846	0.216	0.18	0.248	0.732	0.085	0.487	0.732	0.046	0.299	1.432	5.218	0.145	0.264	0.167	0.069	0.181	0.610	1.025	0.064	0.110	0.089	0.439	0.526	-0.62	-0.19	2.808	0.44	0.344	1.443	2.266	0.895	0.754	0.216	0.184	-0.13	0.732	0.104	0.526	2.978	0.022	0.333	1.842
S0018	0.759	0.4	0.32	1.253	1.728	0.901	0.836	0.216	0.196	0.124	0.732	0.075	0.532	0.732	0.046	0.371	0.967	5.000	0.158	0.235	0.102	0.091	0.202	0.551	1.031	0.060	0.105	0.090	0.429	0.505	-0.61	-0.28	2.751	0.472	0.356	1.498	1.769	0.899	0.769	0.232	0.2	0.038	0.683	0.102	0.570	2.880	0.033	0.347	3.565
S0018	0.759	0.428	0.28	1.253	1.694	0.905	0.842	0.22	0.176	0.036	0.683	0.050	0.449	1.464	0.054	0.489	0.706	2.672	0.141	0.258	0.086	0.112	0.182	0.497	1.013	0.081	0.100	0.093	0.437	0.428	-0.69	-0.15	2.758	0.444	0.332	1.380	2.161	0.889	0.770	0.272	0.22	-0.08	0.732	0.089	0.524	2.929	0.029	0.342	1.415
S0018	0.759	0.454	0.310	1.332	1.868	0.906	0.834	0.211	0.183	0.185	0.732	0.091	0.562	0.732	0.044	0.338	0.455	4.788	0.155	0.275	0.171	0.087	0.135	0.519	1.030	0.071	0.117	0.104	0.460	0.403	-0.58	-0.14	3.104	0.48	0.364	1.823	2.467	0.882	0.749	0.216	0.232	0.026	0.732	0.100	0.553	2.978	0.034	0.344	3.222
S0018	0.759	0.408	0.308	1.131	1.531	0.922	0.856	0.232	0.196	0.307	0.732	0.108	0.543	0.732	0.043	0.388	-0.10	5.228	0.127	0.241	0.209	0.102	0.136	0.549	1.034	0.058	0.090	0.077	0.439	0.401	-0.73	-0.30	2.568	0.44	0.356	1.802	2.315	0.902	0.777	0.216	0.2	0.026	0.732	0.122	0.593	2.929	0.029	0.324	1.287
S0018	0.759	0.408	0.32	1.084	1.580	0.913	0.869	0.2	0.148	0.003	0.781	0.065	0.427	0.732	0.055	0.409	0.556	4.581	0.134	0.243	0.095	0.094	0.166	0.499	1.011	0.101	0.090	0.077	0.412	0.488	-0.71	-0.34	2.558	0.456	0.344	1.455	1.880	0.881	0.769	0.248	0.268	-0.04	0.732	0.102	0.502	2.978	0.033	0.341	0.855
S0018	0.759	0.432	0.324	1.213	1.456	0.908	0.859	0.196	0.172	0.156	0.732	0.078	0.517	0.732	0.050	0.369	0.890	3.617	0.149	0.261	0.132	0.088	0.175	0.481	1.025	0.086	0.105	0.086	0.425	0.602	-0.58	-0.24	2.912	0.464	0.38	1.668	1.923	0.885	0.754	0.248	0.168	0.055	0.732	0.087	0.474	2.978	0.038	0.359	2.348
S0018	0.759	0.436	0.34	0.930	1.559	0.937	0.840	0.204	0.184	-0.02	0.732	0.064	0.447	0.732	0.053	0.397	-0.48	5.448	0.126	0.238	0.111	0.101	0.157	0.490	1.022	0.067	0.082	0.078	0.445	0.415	-0.75	-0.29	2.690	0.436	0.328	1.427	1.878	0.897	0.772	0.244	0.196	-0.01	0.781	0.097	0.440	2.978	0.038	0.373	-0.03
S0018	0.759	0.426	0.334	1.149	1.569	0.910	0.819	0.231	0.203	0.130	0.781	0.087	0.525	0.732	0.051	0.357	0.361	4.481	0.147	0.254	0.164	0.080	0.184	0.507	1.029	0.083	0.102	0.093	0.434	0.465	-0.64	-0.26	2.798	0.444	0.38	1.407	1.926	0.871	0.758	0.248	0.232	-0.02	0.732	0.109	0.539	2.978	0.028	0.325	0.873
S0018	0.759	0.384	0.32	1.078	1.618	0.919	0.864	0.196	0.168	0.253	0.732	0.134	0.624	1.464	0.051	0.514	-0.40	5.099	0.129	0.259	0.247	0.077	0.141	0.520	1.011	0.105	0.089	0.083	0.397	0.369	-0.76	-0.36	2.685	0.464	0.324	1.474	1.858	0.880	0.780	0.208	0.204	-0.11	0.732	0.112	0.574	2.978	0.034	0.364	1.179
S0018	0.759	0.416	0.336	1.097	1.564	0.914	0.838	0.188	0.172	-0.05	2.880	0.049	0.442	0.732	0.060	0.376	-0.01	4.660	0.129	0.245	0.106	0.088	0.206	0.508	1.016	0.072	0.083	0.084	0.430	0.416	-0.75	-0.28	2.537	0.428	0.364	1.285	1.766	0.900	0.740	0.228	0.184	-0.03	0.732	0.097	0.487	2.832	0.025	0.356	1.229
S0018	0.759	0.456	0.336	1.459	1.868	0.873	0.805	0.196	0.196	0.090	0.781	0.088	0.523	0.732	0.037	0.292	0.897	5.476	0.170	0.266	0.129	0.064	0.194	0.582	1.033	0.056	0.137	0.105	0.493	0.455	-0.52	-0.21	2.863	0.42	0.34	1.447	1.989	0.886	0.728	0.24	0.24	-0.03	0.781	0.109	0.556	2.978	0.025	0.305	1.303
S0018	0.759	0.442	0.314	1.653	1.695	0.900	0.858	0.219	0.175	0.070	0.732	0.055	0.540	1.464	0.053	0.513	2.018	2.760	0.150	0.250	0.098	0.076	0.188	0.543	1.012	0.076	0.108	0.088	0.422	0.553	-0.61	-0.15	2.775	0.456	0.364	1.434	2.335	0.878	0.746	0.204	0.184	-0.04	0.732	0.109	0.505	2.929	0.034	0.290	0.709
S0018	0.759	0.352	0.317	0.885	1.202	0.936	0.908	0.282	0.094	-0.06	0.683	0.040	0.314	2.343	0.046	0.506	0.369	1.296	0.109	0.205	0.120	0.099	0.190	0.800	1.063	0.033	0.080	0.055	0.434	0.529	-0.80	-0.32	0.921	0.494	0.317	1.228	1.292	0.895	0.767	0.282	0.176	0.180	1.757	0.032	0.361	2.929	0.027	0.352	0.072
S0018	0.983	0.476	0.296	2.131	2.290	0.854	0.793	0.256	0.216	0.286	0.830	0.122	0.693	1.708	0.041	0.346	1.157	6.527	0.224	0.337	0.164	0.074	0.113	0.510	1.045	0.068	0.222	0.134	0.486	0.568	-0.23	-0.01	3.875	0.432	0.372	2.091	2.927	0.901	0.705	0.192	0.256	-0.08	0.830	0.086	0.461	0.830	0.011	0.071	0.946
S0018	0.983	0.5	0.276	2.124	2.249	0.875	0.810	0.228	0.196	0.311	0.830	0.132	0.674	1.708	0.044	0.382	1.375	5.945	0.225	0.336	0.195	0.082	0.140	0.502	1.051	0.078	0.193	0.125	0.466	0.574	-0.22	0.026	3.933	0.456	0.352	1.934	2.635	0.895	0.729	0.16	0.228	-0.10	0.830	0.091	0.505	0.830	0.012	0.069	0.799
S0018	0.983	0.456	0.284	1.834	2.104	0.870	0.802	0.26	0.208	0.325	0.878	0.117	0.669	1.708	0.044	0.351	0.971	6.990	0.210	0.316	0.154	0.084	0.160	0.537	1.047	0.064	0.187	0.119	0.473	0.540	-0.30	-0.12	3.644	0.472	0.34	1.862	2.940	0.889	0.733	0.248	0.188	-0.18	0.878	0.082	0.422	0.830	0.014	0.082	0.274
S0018	0.983	0.509	0.282	2.053	2.019	0.870	0.820	0.247	0.179	0.428	0.830	0.139	0.658	1.708	0.051	0.366	1.531	6.014	0.226	0.348	0.172	0.091	0.161	0.448	1.038	0.088	0.190	0.120	0.449	0.644	-0.21	-0.09	3.882	0.496	0.352	1.876	2.856	0.881	0.714	0.208	0.2	-0.08	0.830	0.089	0.464	2.539	0.013	0.192	0.315
S0018	0.983	0.456	0.3	1.993	1.954	0.865	0.814	0.236	0.196	0.392	0.830	0.112	0.656	1.708	0.047	0.384	1.967	6.710	0.213	0.319	0.168	0.079	0.145	0.499	1.041	0.070	0.182	0.118	0.446	0.649	-0.29	-0.11	3.604	0.472	0.34	1.843	2.548	0.890	0.734	0.248	0.232	-0.11	0.830	0.079	0.394	2.587	0.011	0.203	0.169
S0018	0.983	0.468	0.284	1.948	2.085	0.857	0.797	0.232	0.22	0.380	0.830	0.133	0.706	1.708	0.040	0.345	1.626	6.899	0.230	0.332	0.226	0.085	0.152	0.500	1.050	0.066	0.203	0.129	0.469	0.592	-0.27	-0.07	3.747	0.44	0.336	1.916	2.697	0.908	0.727	0.172	0.212	-0.14	0.830	0.091	0.471	0.830	0.015	0.090	0.332
S0018	0.983	0.5	0.308	2.002	2.245	0.856	0.775	0.252	0.232	0.336	0.878	0.118	0.690	1.708	0.048	0.341	1.193	6.445	0.232	0.348	0.171	0.093	0.158	0.495	1.059	0.064	0.214	0.147	0.473	0.578	-0.20	-0.00	3.925	0.456	0.332	1.892	2.626	0.908	0.721	0.228	0.192	-0.09	0.878	0.085	0.459	0.830	0.010	0.065	0.492
S0018	0.983	0.466	0.286	1.917	2.277	0.878	0.809	0.239	0.207	0.348	0.830	0.135	0.689	1.660	0.050	0.363	0.894	5.432	0.213	0.350	0.205	0.085	0.158	0.458	1.032	0.083	0.181	0.129	0.466	0.511	-0.28	0.024	3.769	0.508	0.344	1.858	2.692	0.885	0.713	0.204	0.24	-0.07	0.830	0.093	0.468	2.490	0.011	0.197	0.389
S0018	0.983	0.488	0.324	2.182	2.286	0.862	0.797	0.244	0.216	0.337	0.830	0.111	0.610	1.660	0.047	0.358	2.222	6.841	0.227	0.333	0.132	0.106	0.197	0.468	1.044	0.064	0.188	0.129	0.457	0.632	-0.26	-0.03	3.667	0.48	0.36	1.918	2.518	0.893	0.725	0.264	0.208	-0.16	0.830	0.090	0.452	0.830	0.013	0.076	0.927
S0018	0.983	0.516	0.304	1.839	2.028	0.867	0.825	0.252	0.216	0.371	0.830	0.143	0.707	1.660	0.047	0.407	1.644	7.365	0.207	0.317	0.208	0.084	0.139	0.486	1.040	0.057	0.185	0.112	0.451	0.562	-0.33	-0.18	3.513	0.464	0.368	1.815	2.826	0.895	0.721	0.2	0.18	-0.09	0.830	0.098	0.471	0.830	0.011	0.068	1.250
S0018	0.983	0.48	0.3	1.862	2.102	0.888	0.798	0.248	0.212	0.322	0.878	0.134	0.650	1.708	0.045	0.352	1.671	6.423	0.199	0.324	0.183	0.077	0.151	0.511	1.055	0.060	0.162	0.124	0.447	0.535	-0.36	-0.04	3.546	0.444	0.356	1.854	2.849	0.906	0.734	0.212	0.196	-0.09	0.830	0.090	0.449	0.878	0.015	0.086	0.053
S0018	0.983	0.490	0.278	2.062	2.156	0.870	0.813	0.191	0.187	0.412	0.830	0.116	0.680	1.708	0.048	0.361	2.379	8.405	0.225	0.336	0.148	0.077	0.175	0.507	1.048	0.071	0.182	0.115	0.457	0.610	-0.24	-0.11	3.749	0.436	0.344	1.852	2.514	0.897	0.742	0.172	0.2	-0.10	0.878	0.084	0.466	2.539	0.012	0.215	0.650
S0018	0.983	0.468	0.312	1.696	1.970	0.886	0.825	0.248	0.188	0.290	0.830	0.097	0.543	1.660	0.057	0.416	0.341	4.307	0.182	0.325	0.128	0.090	0.155	0.467	1.033	0.087	0.163	0.126	0.492	0.517	-0.38	-0.05	3.619	0.504	0.336	1.750	2.392	0.867	0.747	0.268	0.172	-0.15	0.830	0.089	0.438	2.490	0.022	0.270	-0.18
S0018	0.983	0.48	0.276	1.897	2.000	0.890	0.829	0.232	0.18	0.328	0.781	0.111	0.586	1.660	0.049	0.401	2.344	5.497	0.182	0.314	0.174	0.082	0.120	0.501	1.042	0.055	0.152	0.108	0.430	0.585	-0.40	-0.04	3.659	0.48	0.312	1.686	2.512	0.882	0.750	0.26	0.184	-0.08	0.830	0.079	0.426	0.878	0.017	0.098	0.390
S0018	0.983	0.432	0.304	1.803	1.972	0.871	0.807	0.244	0.208	0.364	0.830	0.133	0.661	1.708	0.047	0.394	1.104	6.532	0.199	0.323	0.203	0.082	0.137	0.496	1.038	0.061	0.173	0.124	0.457	0.583	-0.31	-0.11	3.546	0.436	0.344	1.846	2.330	0.906	0.743	0.224	0.228	-0.12	0.830	0.098	0.444	0.878	0.013	0.075	-0.03
S0018	0.983	0.426	0.314	1.884	2.227	0.873	0.796	0.219	0.195	0.211	0.878	0.105	0.644	1.660	0.047	0.376	1.651	4.909	0.196	0.316	0.163	0.104	0.155	0.508	1.049	0.067	0.166	0.132	0.462	0.494	-0.36	-0.01	3.537	0.476	0.356	1.789	2.550	0.889	0.735	0.256	0.22	-0.05	0.830	0.080	0.410	0.830	0.012	0.073	-0.32
S0018	0.983	0.476	0.288	1.752	2.189	0.871	0.794	0.264	0.236	0.261	0.878	0.111	0.652	1.708	0.049	0.363	0.866	6.389	0.204	0.327	0.158	0.083	0.132	0.503	1.041	0.061	0.181	0.131	0.477	0.477	-0.28	-0.01	3.701	0.452	0.368	1.841	2.482	0.889	0.727	0.244	0.256	-0.09	0.830	0.081	0.432	2.539	0.012	0.216	-0.19
S0018	0.983	0.448	0.288	1.681	1.938	0.899	0.821	0.228	0.188	0.292	0.830	0.136	0.599	1.660	0.055	0.403	0.719	4.432	0.182	0.331	0.202	0.092	0.160	0.451	1.032	0.088	0.142	0.122	0.426	0.522	-0.39	-0.00	3.613	0.44	0.368	1.770	2.551	0.884	0.727	0.204	0.244	-0.07	0.830	0.098	0.447	2.490	0.014	0.220	-0.19
S0018	0.983	0.436	0.304	1.716	1.860	0.889	0.813	0.276	0.18	0.248	0.830	0.127	0.625	1.708	0.047	0.394	0.720	4.991	0.178	0.304	0.185	0.089	0.115	0.483	1.038	0.070	0.156	0.117	0.449	0.557	-0.41	-0.09	3.556	0.492	0.34	1.672	2.465	0.885	0.740	0.24	0.216	-0.07	0.830	0.096	0.458	0.878	0.011	0.080	0.028
S0018	0.983	0.492	0.332	1.475	1.803	0.907	0.833	0.248	0.16	0.251	0.830	0.118	0.592	1.660	0.053	0.450	-0.07	5.993	0.170	0.304	0.154	0.083	0.121	0.488	1.035	0.063	0.140	0.112	0.436	0.474	-0.44	-0.11	3.388	0.504	0.324	1.682	2.407	0.874	0.725	0.272	0.232	0.002	0.830	0.096	0.498	2.539	0.014	0.234	0.363
S0018	0.983	0.466	0.314	1.864	2.082	0.892	0.811	0.243	0.179	0.345	0.830	0.118	0.587	1.660	0.049	0.391	2.094	6.114	0.189	0.313	0.152	0.089	0.144	0.501	1.046	0.065	0.148	0.121	0.442	0.576	-0.38	-0.05	3.532	0.456	0.336	1.702	2.564	0.878	0.725	0.236	0.22	-0.02	0.878	0.080	0.411	2.539	0.012	0.216	-0.22
S0018	0.983	0.472	0.276	2.010	2.024	0.876	0.810	0.268	0.212	0.365	0.830	0.122	0.620	1.660	0.046	0.358	1.859	6.784	0.206	0.321	0.168	0.081	0.158	0.508	1.054	0.055	0.177	0.117	0.443	0.623	-0.31	-0.07	3.721	0.448	0.348	1.810	2.468	0.889	0.729	0.228	0.236	-0.11	0.830	0.100	0.476	0.830	0.012	0.064	0.305
S0018	0.983	0.516	0.28	1.949	1.942	0.862	0.823	0.252	0.208	0.318	0.830	0.139	0.679	1.660	0.043	0.366	1.895	6.261	0.200	0.318	0.186	0.083	0.117	0.518	1.024	0.062	0.188	0.110	0.456	0.586	-0.31	-0.05	3.715	0.48	0.36	1.815	2.742	0.885	0.709	0.224	0.228	-0.07	0.830	0.093	0.459	0.830	0.013	0.069	0.409
S0018	0.983	0.48	0.3	2.082	2.109	0.853	0.799	0.256	0.228	0.442	0.830	0.139	0.673	1.660	0.045	0.337	2.473	4.885	0.235	0.363	0.190	0.078	0.151	0.463	1.051	0.085	0.204	0.146	0.468	0.653	-0.21	0.064	4.027	0.468	0.352	1.873	2.699	0.877	0.699	0.252	0.248	-0.12	0.830	0.101	0.504	2.490	0.011	0.179	0.144
S0018	0.983	0.486	0.298	1.702	1.882	0.887	0.814	0.247	0.199	0.195	0.830	0.112	0.624	1.660	0.051	0.396	0.598	6.114	0.207	0.316	0.138	0.083	0.118	0.493	1.044	0.070	0.181	0.121	0.493	0.560	-0.25	-0.09	3.822	0.484	0.36	1.784	2.360	0.889	0.735	0.232	0.212	-0.05	0.830	0.099	0.463	2.539	0.011	0.234	-0.13
S0018	0.983	0.5	0.264	1.855	1.968	0.870	0.827	0.256	0.204	0.300	0.830	0.129	0.603	1.660	0.049	0.408	1.414	5.977	0.199	0.314	0.163	0.070	0.132	0.509	1.039	0.065	0.176	0.109	0.451	0.603	-0.28	-0.08	3.575	0.492	0.356	1.800	2.574	0.880	0.732	0.26	0.2	-0.12	0.830	0.091	0.425	2.539	0.012	0.216	0.017
S0018	0.983	0.468	0.288	1.923	1.966	0.868	0.808	0.264	0.216	0.346	0.878	0.113	0.622	1.708	0.046	0.370	1.404	6.180	0.206	0.323	0.148	0.086	0.144	0.511	1.060	0.061	0.184	0.123	0.439	0.593	-0.29	-0.07	3.740	0.444	0.352	1.922	2.378	0.903	0.730	0.224	0.224	-0.07	0.878	0.087	0.469	0.830	0.012	0.072	-0.33
S0018	0.983	0.450	0.282	1.715	1.889	0.883	0.788	0.207	0.187	0.282	0.830	0.129	0.631	1.660	0.049	0.380	0.991	5.160	0.185	0.317	0.189	0.090	0.149	0.489	1.022	0.078	0.148	0.114	0.478	0.548	-0.37	-0.06	3.586	0.472	0.364	1.805	2.543	0.893	0.744	0.228	0.204	-0.14	0.830	0.092	0.472	0.830	0.019	0.106	-0.02
S0018	0.983	0.46	0.316	1.795	2.083	0.860	0.768	0.244	0.224	0.276	0.878	0.103	0.594	1.708	0.053	0.370	1.491	5.094	0.200	0.329	0.152	0.101	0.153	0.455	1.043	0.065	0.180	0.133	0.444	0.537	-0.33	0.001	3.789	0.492	0.376	1.732	2.815	0.862	0.712	0.244	0.24	-0.03	0.830	0.079	0.440	2.539	0.009	0.234	0.165
S0018	0.983	0.48	0.312	1.616	1.986	0.885	0.806	0.24	0.236	0.255	0.830	0.138	0.625	1.660	0.048	0.376	0.431	5.687	0.193	0.314	0.217	0.087	0.125	0.497	1.035	0.050	0.161	0.128	0.453	0.482	-0.37	-0.06	3.507	0.476	0.356	1.751	2.427	0.884	0.736	0.256	0.216	-0.11	0.830	0.102	0.449	2.539	0.011	0.239	-0.54
S0018	0.983	0.448	0.268	1.968	2.001	0.895	0.818	0.252	0.204	0.339	0.830	0.126	0.618	1.660	0.051	0.386	2.334	6.529	0.187	0.317	0.158	0.092	0.118	0.489	1.047	0.077	0.154	0.111	0.457	0.609	-0.40	-0.09	3.567	0.456	0.368	1.808	2.809	0.895	0.720	0.24	0.212	0.011	0.830	0.081	0.426	2.539	0.011	0.226	-0.01
S0018	0.983	0.484	0.272	1.800	1.842	0.874	0.821	0.24	0.212	0.318	0.830	0.138	0.700	1.660	0.050	0.401	0.631	6.350	0.206	0.302	0.199	0.080	0.138	0.492	1.046	0.057	0.184	0.111	0.463	0.584	-0.30	-0.17	3.599	0.444	0.376	1.664	2.515	0.893	0.714	0.216	0.224	-0.07	0.830	0.090	0.417	2.490	0.012	0.207	-0.18
S0018	0.983	0.450	0.290	2.089	2.195	0.854	0.778	0.270	0.195	0.391	0.830	0.141	0.671	1.660	0.046	0.356	2.357	6.089	0.214	0.337	0.193	0.094	0.150	0.455	1.031	0.078	0.185	0.122	0.431	0.647	-0.26	-0.11	3.794	0.452	0.34	1.875	2.508	0.898	0.699	0.184	0.204	-0.18	0.830	0.093	0.452	0.830	0.017	0.087	0.408
S0018	0.983	0.504	0.272	1.867	1.968	0.856	0.796	0.256	0.204	0.397	0.830	0.135	0.708	1.660	0.049	0.366	1.559	6.255	0.216	0.328	0.200	0.069	0.152	0.488	1.044	0.077	0.197	0.108	0.451	0.580	-0.29	-0.14	3.716	0.488	0.348	1.778	2.943	0.891	0.694	0.252	0.204	-0.09	0.830	0.078	0.418	2.490	0.009	0.172	1.101
S0018	0.983	0.444	0.284	1.858	2.193	0.868	0.821	0.236	0.2	0.245	0.830	0.111	0.647	1.660	0.045	0.391	1.057	6.567	0.202	0.325	0.179	0.088	0.131	0.492	1.038	0.067	0.179	0.114	0.491	0.527	-0.30	-0.07	3.721	0.472	0.348	1.760	2.330	0.886	0.731	0.22	0.216	-0.07	0.830	0.086	0.416	0.830	0.011	0.069	0.323
S0018	0.983	0.468	0.276	1.729	2.095	0.891	0.835	0.24	0.168	0.263	0.830	0.128	0.612	1.660	0.048	0.421	1.638	7.185	0.180	0.312	0.211	0.075	0.142	0.526	1.034	0.060	0.144	0.102	0.447	0.530	-0.42	-0.07	3.402	0.448	0.352	1.867	2.479	0.901	0.732	0.184	0.208	-0.04	0.830	0.095	0.483	0.830	0.015	0.076	0.815
S0018	0.983	0.446	0.318	1.956	2.133	0.907	0.820	0.207	0.167	0.281	0.830	0.113	0.628	1.660	0.053	0.412	2.420	6.035	0.179	0.313	0.172	0.096	0.143	0.499	1.051	0.070	0.136	0.120	0.458	0.588	-0.41	-0.04	3.503	0.468	0.344	1.926	2.326	0.897	0.754	0.264	0.196	-0.04	0.830	0.083	0.423	0.830	0.015	0.083	0.136
S0018	0.983	0.444	0.328	1.665	1.814	0.893	0.843	0.236	0.192	0.319	0.830	0.128	0.617	1.660	0.055	0.436	0.802	7.089	0.181	0.301	0.180	0.088	0.129	0.503	1.045	0.056	0.147	0.101	0.436	0.562	-0.38	-0.19	3.439	0.428	0.352	1.726	2.401	0.904	0.718	0.22	0.196	-0.04	0.830	0.089	0.433	0.830	0.010	0.064	0.069
S0018	0.983	0.448	0.288	1.747	2.153	0.856	0.827	0.24	0.208	0.218	0.830	0.109	0.636	1.611	0.050	0.414	0.498	5.538	0.211	0.311	0.140	0.079	0.140	0.529	1.030	0.052	0.192	0.116	0.477	0.488	-0.30	-0.05	3.660	0.484	0.344	1.825	2.465	0.894	0.729	0.248	0.192	-0.11	0.830	0.081	0.425	0.830	0.015	0.077	0.513
S0018	0.983	0.492	0.288	1.997	1.999	0.853	0.821	0.232	0.184	0.415	0.830	0.137	0.647	1.660	0.050	0.374	1.422	5.219	0.232	0.347	0.208	0.080	0.157	0.472	1.041	0.093	0.209	0.124	0.455	0.605	-0.22	-0.02	3.926	0.46	0.34	1.863	2.683	0.905	0.706	0.176	0.208	-0.11	0.830	0.098	0.491	2.490	0.011	0.177	1.043
S0018	0.983	0.509	0.318	1.970	2.217	0.852	0.810	0.278	0.231	0.278	0.830	0.113	0.624	1.660	0.045	0.378	0.918	6.102	0.230	0.324	0.149	0.066	0.157	0.482	1.046	0.058	0.220	0.129	0.483	0.526	-0.21	-0.01	3.959	0.496	0.364	1.939	2.886	0.885	0.699	0.216	0.28	-0.05	0.830	0.089	0.504	2.490	0.009	0.175	1.512
S0018	0.983	0.46	0.284	1.702	1.975	0.866	0.828	0.248	0.196	0.270	0.830	0.132	0.667	1.660	0.052	0.385	0.685	6.151	0.209	0.321	0.197	0.099	0.122	0.487	1.043	0.055	0.187	0.115	0.475	0.519	-0.28	-0.07	3.678	0.424	0.36	1.814	2.853	0.901	0.724	0.224	0.176	-0.08	0.830	0.094	0.466	0.830	0.013	0.077	0.453
S0018	0.983	0.492	0.308	2.012	2.099	0.881	0.799	0.244	0.204	0.361	0.830	0.141	0.679	1.708	0.044	0.368	2.452	6.945	0.202	0.325	0.229	0.075	0.139	0.527	1.048	0.059	0.167	0.127	0.452	0.632	-0.32	-0.05	3.594	0.496	0.352	1.917	2.627	0.880	0.730	0.228	0.216	0.005	0.878	0.081	0.449	0.830	0.012	0.073	0.658
S0018	0.983	0.492	0.3	1.778	2.032	0.881	0.814	0.228	0.212	0.226	0.830	0.101	0.656	1.660	0.049	0.394	-0.18	5.487	0.199	0.314	0.135	0.077	0.159	0.501	1.052	0.070	0.178	0.118	0.462	0.509	-0.29	-0.04	3.703	0.448	0.372	1.883	2.583	0.895	0.741	0.228	0.172	-0.09	0.830	0.086	0.482	2.490	0.015	0.237	0.609
S0018	0.983	0.482	0.314	2.017	2.052	0.869	0.788	0.250	0.211	0.340	0.830	0.129	0.662	1.660	0.047	0.344	1.364	5.501	0.219	0.324	0.171	0.086	0.150	0.479	1.028	0.073	0.192	0.133	0.459	0.609	-0.23	-0.06	3.802	0.488	0.34	1.937	2.662	0.893	0.738	0.2	0.216	-0.19	0.830	0.090	0.448	2.490	0.017	0.219	0.257
S0018	0.983	0.48	0.316	2.245	2.338	0.834	0.783	0.272	0.18	0.355	0.830	0.117	0.658	1.708	0.051	0.344	1.532	5.181	0.245	0.364	0.171	0.095	0.189	0.440	1.053	0.078	0.215	0.140	0.445	0.598	-0.17	0.079	4.015	0.472	0.352	1.838	2.523	0.878	0.735	0.268	0.252	-0.07	0.830	0.086	0.458	2.539	0.011	0.209	0.683
S0018	0.983	0.492	0.304	1.749	2.001	0.886	0.813	0.236	0.192	0.331	0.830	0.130	0.628	1.660	0.048	0.407	0.928	6.784	0.186	0.310	0.169	0.079	0.135	0.485	1.039	0.074	0.154	0.119	0.452	0.502	-0.41	-0.11	3.456	0.5	0.336	1.806	2.456	0.881	0.743	0.232	0.216	-0.10	0.830	0.101	0.451	0.830	0.012	0.076	-0.20
S0018	0.983	0.46	0.292	2.135	2.135	0.877	0.805	0.232	0.212	0.395	0.830	0.126	0.652	1.708	0.039	0.361	2.873	7.242	0.210	0.331	0.166	0.109	0.159	0.517	1.047	0.076	0.171	0.126	0.462	0.637	-0.31	-0.06	3.625	0.454	0.326	1.897	2.573	0.895	0.745	0.219	0.183	-0.05	0.878	0.088	0.492	0.830	0.015	0.091	1.473
S0018	0.983	0.458	0.282	1.879	2.056	0.877	0.797	0.243	0.203	0.257	0.830	0.106	0.613	1.708	0.050	0.372	0.936	5.410	0.212	0.325	0.131	0.091	0.143	0.510	1.055	0.076	0.190	0.133	0.480	0.583	-0.22	-0.01	3.877	0.465	0.317	1.883	2.527	0.897	0.741	0.224	0.236	-0.07	0.830	0.081	0.446	2.539	0.014	0.211	0.271
S0018	0.983	0.484	0.32	1.958	2.049	0.876	0.810	0.248	0.192	0.309	0.830	0.135	0.661	1.708	0.050	0.375	0.991	4.437	0.214	0.340	0.208	0.086	0.135	0.458	1.032	0.093	0.193	0.132	0.499	0.603	-0.21	0.032	3.973	0.466	0.338	1.808	2.598	0.894	0.732	0.231	0.211	-0.08	0.830	0.096	0.493	2.539	0.015	0.217	-0.19
S0018	0.983	0.452	0.32	1.805	2.100	0.888	0.801	0.232	0.204	0.302	0.830	0.128	0.654	1.708	0.046	0.373	0.511	6.104	0.203	0.331	0.180	0.095	0.160	0.478	1.042	0.069	0.168	0.134	0.477	0.510	-0.30	-0.03	3.657	0.445	0.345	1.907	2.504	0.905	0.748	0.232	0.220	-0.15	0.830	0.085	0.408	0.830	0.012	0.083	0.034
S0018	0.983	0.476	0.308	2.233	2.175	0.869	0.793	0.232	0.208	0.338	0.830	0.140	0.717	1.660	0.040	0.354	1.996	5.627	0.226	0.333	0.225	0.072	0.147	0.495	1.041	0.065	0.194	0.138	0.468	0.650	-0.24	-0.05	3.808	0.458	0.362	1.852	2.619	0.911	0.725	0.223	0.211	-0.09	0.830	0.113	0.523	0.830	0.011	0.069	0.288
S0018	0.983	0.474	0.302	2.080	2.223	0.880	0.795	0.227	0.195	0.278	0.830	0.121	0.656	1.708	0.044	0.385	1.200	5.752	0.208	0.320	0.170	0.080	0.163	0.496	1.052	0.083	0.177	0.131	0.479	0.569	-0.27	-0.01	3.680	0.473	0.309	2.003	2.727	0.902	0.730	0.216	0.212	-0.05	0.830	0.084	0.452	0.878	0.012	0.073	0.253
S0018	0.983	0.5	0.3	1.867	2.085	0.859	0.807	0.252	0.216	0.351	0.830	0.121	0.669	1.660	0.050	0.373	0.910	7.382	0.221	0.322	0.172	0.081	0.153	0.494	1.050	0.064	0.200	0.122	0.459	0.558	-0.27	-0.09	3.653	0.470	0.358	1.857	2.266	0.904	0.743	0.207	0.243	-0.12	0.830	0.105	0.522	2.441	0.013	0.237	0.568
S0018	0.983	0.464	0.308	2.192	2.040	0.869	0.816	0.248	0.228	0.375	0.830	0.129	0.689	1.660	0.049	0.386	2.171	6.667	0.221	0.313	0.200	0.086	0.143	0.482	1.030	0.069	0.188	0.117	0.446	0.709	-0.23	-0.11	3.693	0.485	0.369	2.027	2.840	0.875	0.727	0.228	0.172	-0.15	0.830	0.089	0.461	0.830	0.022	0.123	1.070
S0018	0.983	0.484	0.328	1.986	2.055	0.854	0.796	0.272	0.212	0.336	0.830	0.129	0.664	1.660	0.055	0.394	0.987	4.761	0.225	0.331	0.169	0.083	0.160	0.426	1.053	0.073	0.205	0.133	0.443	0.627	-0.20	0.012	3.912	0.470	0.358	1.780	2.544	0.889	0.725	0.250	0.207	-0.09	0.830	0.087	0.433	2.490	0.011	0.219	0.141
S0018	0.983	0.490	0.326	1.819	2.038	0.879	0.812	0.227	0.223	0.283	0.830	0.111	0.623	1.708	0.050	0.386	0.631	5.124	0.197	0.313	0.172	0.089	0.126	0.545	1.040	0.064	0.175	0.125	0.450	0.532	-0.32	-0.02	3.740	0.477	0.325	1.726	2.593	0.902	0.720	0.216	0.236	-0.12	0.830	0.090	0.425	0.878	0.014	0.079	0.171
S0018	0.983	0.448	0.308	1.938	2.080	0.877	0.807	0.22	0.22	0.298	0.830	0.134	0.673	1.708	0.044	0.394	0.827	5.852	0.226	0.308	0.191	0.083	0.142	0.489	1.054	0.072	0.190	0.125	0.466	0.577	-0.20	-0.03	3.885	0.494	0.342	1.844	2.815	0.887	0.735	0.239	0.243	-0.05	0.830	0.092	0.498	2.539	0.011	0.258	0.009
S0018	0.983	0.488	0.28	1.839	2.106	0.880	0.814	0.252	0.196	0.173	0.878	0.099	0.595	1.708	0.048	0.369	1.059	6.200	0.190	0.306	0.156	0.082	0.133	0.517	1.037	0.056	0.172	0.115	0.481	0.501	-0.34	-0.07	3.580	0.461	0.369	1.730	2.440	0.901	0.715	0.269	0.216	-0.15	0.878	0.080	0.456	0.878	0.020	0.105	-0.15
S0018	0.983	0.48	0.288	1.936	2.077	0.868	0.805	0.244	0.184	0.391	0.830	0.136	0.644	1.660	0.052	0.362	1.394	4.951	0.220	0.350	0.179	0.088	0.156	0.438	1.041	0.096	0.191	0.136	0.445	0.588	-0.24	0.018	3.832	0.494	0.346	1.876	2.518	0.898	0.730	0.203	0.175	-0.12	0.830	0.096	0.458	2.490	0.012	0.193	0.214
S0018	0.983	0.498	0.298	1.973	2.064	0.876	0.818	0.235	0.227	0.361	0.830	0.117	0.646	1.708	0.056	0.395	2.044	6.221	0.204	0.314	0.167	0.092	0.170	0.490	1.042	0.076	0.174	0.119	0.435	0.642	-0.30	-0.05	3.623	0.461	0.333	1.850	2.584	0.891	0.723	0.244	0.244	-0.10	0.878	0.083	0.445	2.587	0.014	0.198	0.450
S0018	0.983	0.508	0.32	2.111	2.099	0.854	0.806	0.264	0.22	0.333	0.830	0.128	0.687	1.660	0.049	0.380	1.384	5.932	0.235	0.317	0.186	0.071	0.140	0.489	1.044	0.061	0.212	0.129	0.452	0.643	-0.21	-0.06	3.765	0.490	0.350	1.927	2.698	0.889	0.724	0.239	0.199	-0.11	0.830	0.095	0.489	2.490	0.012	0.193	0.931
S0018	0.983	0.492	0.28	1.715	2.050	0.875	0.818	0.276	0.236	0.313	0.830	0.122	0.667	1.660	0.043	0.395	0.541	6.472	0.201	0.312	0.160	0.093	0.156	0.495	1.050	0.074	0.181	0.112	0.472	0.486	-0.32	-0.08	3.567	0.449	0.349	1.742	2.367	0.901	0.736	0.196	0.208	-0.12	0.830	0.082	0.441	0.830	0.015	0.083	0.497
S0018	0.983	0.496	0.292	1.899	2.064	0.875	0.806	0.236	0.208	0.314	0.781	0.112	0.624	1.660	0.052	0.396	1.121	6.260	0.209	0.315	0.169	0.080	0.157	0.508	1.046	0.063	0.175	0.125	0.435	0.581	-0.30	-0.07	3.665	0.478	0.346	1.685	2.551	0.897	0.730	0.258	0.219	-0.09	0.830	0.091	0.472	2.441	0.013	0.214	0.154
S0018	0.983	0.490	0.282	1.841	1.963	0.872	0.800	0.227	0.199	0.416	0.830	0.139	0.683	1.660	0.050	0.400	1.554	6.200	0.204	0.319	0.178	0.087	0.158	0.462	1.029	0.075	0.165	0.111	0.438	0.564	-0.35	-0.14	3.546	0.473	0.365	1.648	2.541	0.893	0.733	0.200	0.180	-0.21	0.830	0.108	0.483	0.830	0.017	0.099	-0.12
S0018	0.983	0.464	0.332	1.845	2.069	0.869	0.775	0.264	0.204	0.341	0.830	0.111	0.653	1.660	0.051	0.373	1.003	4.801	0.210	0.339	0.146	0.099	0.163	0.435	1.043	0.083	0.178	0.141	0.449	0.551	-0.26	0.000	3.808	0.438	0.326	1.727	2.321	0.900	0.713	0.211	0.227	-0.02	0.830	0.096	0.457	2.490	0.011	0.208	-0.31
S0018	0.983	0.464	0.348	1.746	1.827	0.900	0.826	0.236	0.208	0.215	0.830	0.085	0.580	1.660	0.050	0.444	0.564	4.821	0.189	0.294	0.133	0.079	0.170	0.535	1.040	0.068	0.154	0.120	0.458	0.604	-0.34	-0.07	3.528	0.465	0.353	1.585	2.408	0.869	0.716	0.224	0.240	-0.04	0.830	0.081	0.430	2.490	0.010	0.196	0.433
S0018	0.983	0.476	0.288	1.850	2.084	0.881	0.810	0.248	0.232	0.331	0.830	0.131	0.688	1.708	0.045	0.363	1.158	5.724	0.213	0.330	0.218	0.083	0.141	0.497	1.046	0.068	0.181	0.125	0.464	0.554	-0.28	-0.04	3.779	0.474	0.362	1.817	2.363	0.899	0.736	0.219	0.203	-0.12	0.830	0.086	0.445	2.539	0.013	0.203	0.239
S0018	0.983	0.482	0.318	1.972	2.036	0.864	0.805	0.235	0.191	0.302	0.830	0.110	0.709	1.660	0.044	0.382	1.119	4.861	0.223	0.312	0.181	0.079	0.174	0.501	1.053	0.057	0.189	0.126	0.439	0.600	-0.26	-0.04	3.681	0.437	0.357	1.746	2.457	0.905	0.730	0.240	0.188	-0.15	0.830	0.085	0.475	0.830	0.015	0.085	0.434
S0018	0.983	0.468	0.284	1.620	1.975	0.887	0.830	0.22	0.184	0.245	0.830	0.094	0.548	1.660	0.051	0.420	0.669	5.488	0.175	0.301	0.129	0.083	0.159	0.499	1.041	0.071	0.145	0.106	0.461	0.496	-0.45	-0.08	3.380	0.446	0.334	1.620	2.262	0.911	0.752	0.231	0.183	-0.12	0.830	0.095	0.442	2.490	0.014	0.234	-0.13
S0018	0.983	0.484	0.316	1.765	1.917	0.858	0.791	0.252	0.204	0.313	0.830	0.132	0.692	1.660	0.054	0.388	0.572	5.233	0.217	0.317	0.193	0.084	0.144	0.453	1.030	0.069	0.195	0.120	0.486	0.546	-0.25	-0.10	3.761	0.461	0.341	1.723	2.675	0.897	0.719	0.236	0.184	-0.20	0.830	0.093	0.465	0.830	0.017	0.090	0.092
S0018	0.983	0.48	0.312	1.891	2.182	0.868	0.793	0.244	0.192	0.321	0.830	0.116	0.620	1.660	0.050	0.415	1.863	5.932	0.199	0.335	0.131	0.078	0.148	0.460	1.045	0.088	0.162	0.126	0.458	0.556	-0.34	-0.02	3.610	0.438	0.314	1.701	2.638	0.887	0.722	0.219	0.215	-0.07	0.830	0.098	0.483	0.830	0.010	0.072	0.386
S0018	0.983	0.433	0.301	1.467	1.731	0.857	0.833	0.180	0.228	0.145	0.781	0.063	0.542	1.464	0.028	0.388	-0.10	6.050	0.217	0.282	0.154	0.103	0.279	0.877	1.015	0.022	0.173	0.108	0.457	0.514	-0.28	-0.07	1.116	0.439	0.365	1.480	2.075	0.882	0.741	0.182	0.304	-0.10	0.781	0.082	0.572	2.929	0.013	0.272	1.392
S0018	1.251	0.48	0.328	2.797	2.601	0.847	0.762	0.22	0.216	0.300	0.927	0.125	0.669	1.855	0.054	0.304	1.474	4.894	0.326	0.446	0.179	0.100	0.154	0.471	1.084	0.057	0.301	0.204	0.514	0.724	0.109	0.279	5.373	0.48	0.348	2.249	3.121	0.874	0.709	0.28	0.26	-0.12	0.927	0.069	0.379	0.927	0.018	0.089	0.441
S0018	1.251	0.446	0.342	2.446	2.637	0.861	0.763	0.207	0.247	0.220	0.927	0.143	0.708	1.855	0.053	0.321	0.707	5.866	0.288	0.393	0.210	0.088	0.143	0.443	1.090	0.045	0.269	0.189	0.550	0.557	0.029	0.233	4.963	0.496	0.356	2.015	3.342	0.875	0.712	0.284	0.26	-0.13	0.927	0.061	0.342	0.927	0.023	0.110	0.092
S0018	1.251	0.492	0.332	2.717	2.646	0.856	0.774	0.216	0.22	0.254	0.976	0.133	0.749	1.855	0.058	0.350	0.921	5.384	0.307	0.415	0.207	0.088	0.132	0.408	1.066	0.057	0.304	0.190	0.508	0.663	0.028	0.218	5.220	0.528	0.336	2.114	3.105	0.875	0.708	0.22	0.224	-0.13	0.976	0.070	0.400	0.927	0.020	0.095	0.482
S0018	1.251	0.492	0.332	2.721	2.569	0.844	0.754	0.244	0.248	0.308	0.927	0.138	0.668	1.855	0.055	0.318	1.223	5.321	0.311	0.433	0.206	0.102	0.147	0.416	1.086	0.063	0.302	0.206	0.533	0.663	0.070	0.258	5.194	0.476	0.324	2.124	3.362	0.884	0.711	0.248	0.248	-0.11	0.927	0.060	0.330	0.927	0.020	0.096	0.125
S0018	1.251	0.456	0.336	2.711	2.303	0.857	0.783	0.228	0.256	0.324	0.927	0.129	0.665	1.855	0.055	0.343	2.472	6.286	0.295	0.375	0.191	0.097	0.154	0.458	1.087	0.037	0.260	0.167	0.491	0.807	0.011	0.091	4.850	0.492	0.336	2.103	3.262	0.869	0.712	0.232	0.272	-0.13	0.927	0.061	0.324	0.927	0.021	0.107	0.353
S0018	1.251	0.466	0.334	2.657	2.635	0.856	0.753	0.231	0.235	0.321	0.927	0.134	0.691	1.904	0.050	0.302	1.931	5.526	0.303	0.431	0.197	0.088	0.141	0.407	1.067	0.059	0.287	0.203	0.523	0.656	0.028	0.250	5.023	0.476	0.34	2.170	2.883	0.890	0.720	0.184	0.228	-0.22	0.927	0.080	0.408	0.927	0.029	0.136	0.510
S0018	1.251	0.472	0.324	2.546	2.636	0.852	0.755	0.216	0.232	0.275	0.927	0.123	0.679	1.904	0.053	0.325	0.865	5.039	0.305	0.423	0.178	0.091	0.143	0.394	1.086	0.054	0.307	0.200	0.518	0.625	0.057	0.273	5.189	0.552	0.352	2.185	2.905	0.880	0.712	0.236	0.268	-0.18	0.927	0.060	0.334	0.927	0.025	0.124	0.234
S0018	1.251	0.46	0.34	2.430	2.281	0.858	0.773	0.228	0.252	0.268	0.927	0.124	0.703	1.855	0.057	0.336	1.235	6.034	0.282	0.369	0.186	0.083	0.138	0.454	1.071	0.050	0.260	0.171	0.529	0.658	-0.03	0.115	4.677	0.5	0.336	2.067	2.984	0.879	0.720	0.244	0.26	-0.11	0.927	0.062	0.341	0.927	0.023	0.115	-0.21
S0018	1.251	0.524	0.324	2.523	2.484	0.843	0.774	0.196	0.212	0.351	0.927	0.132	0.671	1.855	0.052	0.308	1.396	6.040	0.292	0.407	0.209	0.088	0.143	0.426	1.070	0.060	0.294	0.180	0.509	0.650	0.006	0.133	4.855	0.52	0.336	2.067	2.847	0.876	0.708	0.28	0.244	-0.14	0.927	0.068	0.369	0.927	0.022	0.097	0.041
S0018	1.251	0.517	0.322	2.389	2.265	0.859	0.779	0.266	0.227	0.277	0.927	0.118	0.612	1.855	0.059	0.360	0.537	5.425	0.271	0.411	0.161	0.095	0.121	0.400	1.067	0.066	0.284	0.180	0.525	0.658	0.014	0.127	5.068	0.512	0.332	2.051	3.049	0.875	0.713	0.264	0.244	-0.12	0.927	0.057	0.321	0.927	0.016	0.085	0.114
[truncated: 4,119 more rows]
[truncated: 16 more columns]
