# Supplementary material for: A machine learning approach for gait speed estimation using skin-mounted wearable sensors: From healthy controls to individuals with multiple sclerosis
Source: PLoS One. 2017 Jun 1;12(6):e0178366. doi: 10.1371/journal.pone.0178366 (PMC5453431; doi:10.1371/journal.pone.0178366)
Supplement: S1 File — (ZIP) [file pone.0178366.s002.zip › S1_File/['R:TIBIALIS_ANTERIOR']_features_healthy.csv]

Subject	Ground Truth Speed	Feature 1	Feature 2	Feature 3	Feature 4	Feature 5	Feature 6	Feature 7	Feature 8	Feature 9	Feature 10	Feature 11	Feature 12	Feature 13	Feature 14	Feature 15	Feature 16	Feature 17	Feature 18	Feature 19	Feature 20	Feature 21	Feature 22	Feature 23	Feature 24	Feature 25	Feature 26	Feature 27	Feature 28	Feature 29	Feature 30	Feature 31	Feature 32
S0001	0.491	0.372	0.268	0.807	1.353	0.951	0.923	0.22	0.112	-0.37	0.732	0.108	0.576	1.416	0.108	0.688	-0.40	0.123	0.114	0.249	0.167	0.235	0.132	0.421	0.986	-0.13	0.061	0.051	0.311	0.358	-0.90	-0.09	2.795
S0001	0.491	0.381	0.257	0.939	1.580	0.945	0.927	0.172	0.132	-0.24	0.683	0.101	0.512	1.367	0.093	0.701	0.455	0.882	0.114	0.238	0.188	0.173	0.148	0.464	0.989	-0.12	0.062	0.049	0.340	0.344	-0.92	-0.15	2.522
S0001	0.491	0.372	0.256	0.859	1.363	0.956	0.931	0.16	0.112	-0.28	0.634	0.091	0.496	1.220	0.090	0.715	0.667	0.650	0.117	0.223	0.137	0.164	0.170	0.473	0.990	-0.12	0.048	0.043	0.313	0.415	-0.95	-0.27	2.348
S0001	0.491	0.384	0.212	0.812	1.352	0.965	0.959	0.144	0.1	-0.43	0.537	0.081	0.539	1.074	0.106	0.827	1.108	0.050	0.117	0.242	0.108	0.145	0.197	0.430	0.980	-0.13	0.047	0.035	0.261	0.438	-0.96	-0.14	2.499
S0001	0.491	0.376	0.236	0.835	1.593	0.968	0.955	0.14	0.084	-0.48	0.537	0.070	0.551	0.537	0.096	0.709	1.511	1.185	0.117	0.237	0.100	0.191	0.234	0.492	0.985	-0.15	0.042	0.032	0.257	0.369	-1.03	-0.28	2.289
S0001	0.491	0.4	0.272	0.929	1.611	0.949	0.937	0.168	0.124	-0.17	0.537	0.079	0.525	0.488	0.075	0.601	1.366	1.451	0.113	0.233	0.126	0.146	0.181	0.533	0.992	-0.12	0.055	0.038	0.308	0.339	-0.99	-0.21	2.215
S0001	0.491	0.384	0.24	0.770	1.350	0.961	0.953	0.176	0.06	-0.48	1.660	0.054	0.532	0.585	0.088	0.678	4.552	0.901	0.131	0.219	0.093	0.142	0.248	0.454	0.989	-0.15	0.049	0.034	0.255	0.530	-1.04	-0.31	2.332
S0001	0.491	0.341	0.224	0.836	1.385	0.964	0.937	0.184	0.116	-0.45	0.585	0.085	0.480	1.171	0.091	0.713	1.471	1.036	0.117	0.214	0.095	0.168	0.195	0.515	0.989	-0.14	0.046	0.038	0.270	0.399	-1.05	-0.27	2.353
S0001	0.491	0.376	0.264	0.720	1.299	0.962	0.932	0.148	0.088	-0.38	0.585	0.080	0.484	1.123	0.080	0.704	0.106	0.776	0.099	0.209	0.117	0.107	0.163	0.506	0.993	-0.13	0.043	0.040	0.308	0.346	-1.06	-0.30	2.290
S0001	0.491	0.368	0.264	0.795	1.428	0.963	0.926	0.16	0.088	-0.42	0.634	0.076	0.418	1.269	0.072	0.652	1.175	1.452	0.109	0.205	0.106	0.122	0.173	0.544	0.998	-0.13	0.048	0.040	0.312	0.350	-1.07	-0.33	2.306
S0001	0.491	0.348	0.244	0.780	1.270	0.967	0.938	0.152	0.124	-0.48	0.634	0.082	0.524	1.220	0.085	0.716	1.417	1.062	0.110	0.200	0.139	0.154	0.191	0.500	0.994	-0.13	0.043	0.036	0.284	0.405	-1.12	-0.34	2.212
S0001	0.491	0.408	0.304	0.850	1.290	0.964	0.930	0.152	0.076	-0.48	0.634	0.095	0.543	1.220	0.075	0.701	1.637	1.726	0.110	0.197	0.127	0.105	0.164	0.481	0.994	-0.14	0.049	0.041	0.303	0.437	-1.09	-0.47	2.262
S0001	0.491	0.372	0.252	0.827	1.299	0.961	0.942	0.164	0.072	-0.46	0.585	0.064	0.436	1.171	0.085	0.734	3.151	0.993	0.125	0.212	0.095	0.121	0.221	0.452	0.989	-0.15	0.048	0.035	0.268	0.558	-0.99	-0.31	2.323
S0001	0.491	0.424	0.28	0.936	1.493	0.958	0.922	0.188	0.096	-0.41	0.634	0.081	0.506	1.318	0.072	0.666	1.139	0.977	0.112	0.228	0.093	0.110	0.156	0.563	0.994	-0.12	0.053	0.048	0.295	0.383	-1.04	-0.19	2.549
S0001	0.491	0.373	0.281	0.828	1.504	0.955	0.943	0.160	0.132	-0.33	0.585	0.105	0.550	1.171	0.094	0.745	0.704	0.680	0.113	0.243	0.159	0.166	0.194	0.481	0.984	-0.11	0.052	0.042	0.309	0.349	-0.98	-0.18	2.511
S0001	0.491	0.36	0.248	0.869	1.544	0.961	0.938	0.144	0.088	-0.40	0.585	0.090	0.526	0.585	0.077	0.648	1.857	1.619	0.109	0.226	0.149	0.125	0.200	0.511	0.981	-0.17	0.045	0.041	0.315	0.373	-1.02	-0.23	2.266
S0001	0.491	0.36	0.2	0.804	1.458	0.957	0.959	0.152	0.076	-0.34	0.537	0.060	0.411	0.537	0.097	0.738	1.102	0.248	0.110	0.241	0.117	0.187	0.196	0.421	0.978	-0.16	0.048	0.034	0.297	0.387	-1.01	-0.06	2.379
S0001	0.491	0.392	0.2	0.874	1.354	0.952	0.958	0.18	0.08	-0.39	0.585	0.050	0.430	0.585	0.112	0.751	2.139	0.134	0.102	0.237	0.066	0.241	0.196	0.427	0.986	-0.14	0.047	0.029	0.268	0.438	-1.14	-0.17	2.302
S0001	0.491	0.364	0.232	0.813	1.314	0.954	0.941	0.2	0.096	-0.47	0.585	0.070	0.395	1.171	0.090	0.720	1.577	0.935	0.111	0.220	0.094	0.168	0.204	0.443	0.988	-0.14	0.051	0.036	0.303	0.468	-1.05	-0.25	2.301
S0001	0.491	0.352	0.244	0.825	1.620	0.957	0.945	0.144	0.104	-0.29	0.585	0.071	0.451	0.585	0.079	0.665	1.619	1.272	0.116	0.235	0.107	0.159	0.207	0.534	0.986	-0.17	0.050	0.041	0.291	0.379	-1.01	-0.17	2.344
S0001	0.491	0.349	0.301	0.992	1.693	0.956	0.921	0.132	0.084	-0.41	0.634	0.080	0.494	1.220	0.075	0.645	1.389	1.346	0.111	0.235	0.098	0.153	0.192	0.486	0.987	-0.14	0.047	0.047	0.290	0.361	-1.01	-0.21	2.432
S0001	0.491	0.4	0.236	0.815	1.462	0.956	0.935	0.176	0.076	-0.45	0.585	0.079	0.503	1.171	0.088	0.733	0.874	0.724	0.103	0.238	0.117	0.189	0.173	0.409	0.984	-0.14	0.051	0.042	0.302	0.339	-1.04	-0.22	2.449
S0001	0.491	0.368	0.268	0.636	1.283	0.955	0.946	0.172	0.068	-0.37	0.585	0.075	0.460	0.537	0.079	0.679	1.986	0.632	0.088	0.217	0.140	0.118	0.189	0.533	0.985	-0.17	0.040	0.033	0.285	0.392	-1.16	-0.41	2.160
S0001	0.491	0.348	0.248	0.747	1.420	0.958	0.916	0.152	0.096	-0.46	0.537	0.071	0.473	1.220	0.080	0.681	2.892	1.728	0.100	0.207	0.113	0.139	0.191	0.481	0.997	-0.14	0.035	0.034	0.283	0.397	-1.19	-0.42	2.057
S0001	0.491	0.356	0.244	0.774	1.375	0.957	0.935	0.168	0.072	-0.53	0.585	0.086	0.461	1.220	0.109	0.742	0.909	0.559	0.113	0.220	0.125	0.204	0.199	0.432	0.985	-0.14	0.041	0.036	0.247	0.388	-1.04	-0.28	2.448
S0001	0.491	0.344	0.26	0.738	1.328	0.958	0.940	0.176	0.096	-0.50	0.634	0.087	0.509	1.220	0.105	0.728	1.514	0.538	0.107	0.216	0.108	0.187	0.192	0.424	0.977	-0.18	0.042	0.036	0.290	0.467	-1.00	-0.25	2.451
S0001	0.491	0.348	0.22	0.749	1.360	0.955	0.936	0.18	0.092	-0.50	0.585	0.064	0.415	1.269	0.074	0.665	1.512	0.857	0.113	0.218	0.091	0.157	0.178	0.520	0.991	-0.17	0.050	0.036	0.294	0.451	-1.02	-0.24	2.441
S0001	0.491	0.377	0.253	0.702	1.312	0.969	0.948	0.132	0.068	-0.60	0.585	0.098	0.602	1.171	0.085	0.740	2.045	0.732	0.098	0.222	0.107	0.116	0.179	0.487	0.983	-0.17	0.038	0.030	0.242	0.429	-1.19	-0.40	2.293
S0001	0.491	0.372	0.248	0.819	1.338	0.946	0.925	0.188	0.096	-0.44	0.537	0.095	0.562	1.171	0.075	0.714	0.747	1.042	0.099	0.213	0.160	0.117	0.148	0.497	1.001	-0.13	0.050	0.032	0.276	0.376	-1.13	-0.36	2.158
S0001	0.491	0.368	0.228	0.937	1.495	0.947	0.917	0.188	0.124	-0.32	0.585	0.098	0.486	1.171	0.089	0.660	0.509	1.163	0.123	0.238	0.168	0.185	0.204	0.504	0.984	-0.12	0.055	0.042	0.316	0.384	-0.89	-0.19	2.486
S0001	0.491	0.408	0.228	0.877	1.407	0.957	0.952	0.2	0.096	-0.49	0.585	0.112	0.526	1.171	0.105	0.787	1.326	0.757	0.114	0.234	0.175	0.152	0.193	0.433	0.984	-0.14	0.052	0.037	0.290	0.447	-0.97	-0.28	2.446
S0001	0.491	0.376	0.224	0.782	1.424	0.967	0.930	0.16	0.104	-0.42	0.585	0.081	0.484	1.171	0.091	0.697	0.688	0.507	0.104	0.237	0.083	0.190	0.165	0.442	0.983	-0.14	0.045	0.047	0.299	0.369	-1.01	-0.14	2.431
S0001	0.491	0.364	0.268	0.778	1.400	0.969	0.943	0.144	0.08	-0.50	0.585	0.100	0.595	1.220	0.092	0.758	1.087	0.665	0.099	0.221	0.158	0.162	0.161	0.450	0.990	-0.12	0.039	0.038	0.278	0.375	-1.12	-0.28	2.325
S0001	0.491	0.365	0.257	0.833	1.389	0.965	0.917	0.148	0.092	-0.52	0.585	0.078	0.545	0.585	0.085	0.606	1.291	0.834	0.117	0.218	0.107	0.187	0.227	0.497	0.990	-0.19	0.040	0.042	0.266	0.391	-1.08	-0.26	2.341
S0001	0.491	0.388	0.256	0.718	1.416	0.963	0.943	0.204	0.076	-0.42	0.585	0.086	0.469	1.171	0.084	0.768	1.207	0.599	0.089	0.218	0.139	0.123	0.153	0.537	0.985	-0.15	0.040	0.032	0.275	0.328	-1.18	-0.25	2.312
S0001	0.491	0.364	0.244	0.711	1.316	0.956	0.948	0.188	0.08	-0.50	0.537	0.075	0.466	1.123	0.088	0.765	2.449	0.827	0.110	0.220	0.102	0.146	0.205	0.500	0.984	-0.16	0.046	0.034	0.270	0.497	-1.03	-0.33	2.256
S0001	0.491	0.368	0.244	0.772	1.417	0.963	0.933	0.172	0.092	-0.50	0.585	0.063	0.461	1.123	0.083	0.725	1.285	1.199	0.109	0.211	0.113	0.163	0.186	0.461	0.990	-0.15	0.044	0.038	0.302	0.366	-1.05	-0.35	2.290
S0001	0.491	0.376	0.216	0.909	1.566	0.953	0.952	0.156	0.108	-0.32	0.537	0.086	0.531	1.074	0.092	0.731	0.730	0.264	0.120	0.267	0.174	0.222	0.177	0.479	0.980	-0.11	0.054	0.039	0.300	0.408	-0.88	-0.01	2.665
S0001	0.491	0.392	0.272	0.836	1.508	0.955	0.944	0.18	0.08	-0.41	0.585	0.074	0.493	1.123	0.088	0.757	0.296	0.402	0.098	0.248	0.113	0.161	0.155	0.431	0.979	-0.16	0.047	0.045	0.315	0.318	-1.09	-0.14	2.387
S0001	0.491	0.349	0.240	0.925	1.593	0.957	0.931	0.116	0.100	-0.34	0.537	0.070	0.501	0.537	0.086	0.623	1.556	1.460	0.102	0.233	0.115	0.196	0.203	0.538	0.995	-0.13	0.035	0.034	0.273	0.343	-1.18	-0.21	2.041
S0001	0.491	0.316	0.248	0.905	1.446	0.953	0.931	0.168	0.08	-0.47	0.585	0.092	0.504	0.585	0.080	0.663	2.467	1.214	0.118	0.229	0.127	0.126	0.196	0.473	0.984	-0.15	0.047	0.036	0.276	0.495	-0.95	-0.30	2.373
S0001	0.491	0.352	0.228	0.746	1.349	0.950	0.941	0.188	0.092	-0.34	0.585	0.073	0.440	0.585	0.086	0.697	1.333	0.399	0.103	0.228	0.089	0.167	0.161	0.462	0.990	-0.11	0.050	0.037	0.299	0.466	-0.97	-0.17	2.375
S0001	0.491	0.356	0.196	0.733	1.352	0.962	0.947	0.168	0.084	-0.46	0.537	0.085	0.485	1.171	0.079	0.730	1.661	0.782	0.109	0.216	0.108	0.138	0.198	0.512	0.986	-0.13	0.044	0.032	0.278	0.407	-1.08	-0.24	2.337
S0001	0.491	0.408	0.244	0.802	1.596	0.938	0.936	0.196	0.092	-0.32	0.585	0.070	0.489	1.123	0.088	0.729	0.984	1.153	0.112	0.244	0.102	0.157	0.189	0.429	0.986	-0.14	0.065	0.046	0.308	0.362	-0.95	-0.12	2.423
S0001	0.491	0.352	0.22	0.949	1.424	0.943	0.954	0.184	0.092	-0.36	0.585	0.074	0.458	1.220	0.102	0.801	0.798	0.055	0.108	0.249	0.111	0.197	0.148	0.408	0.979	-0.14	0.058	0.038	0.316	0.397	-0.95	-0.11	2.537
S0001	0.491	0.333	0.232	0.674	1.373	0.971	0.962	0.144	0.048	-0.51	0.585	0.077	0.502	1.171	0.104	0.821	2.193	0.523	0.092	0.233	0.105	0.166	0.170	0.369	0.978	-0.16	0.032	0.031	0.246	0.388	-1.16	-0.28	2.253
S0001	0.491	0.356	0.268	0.803	1.357	0.956	0.939	0.184	0.096	-0.49	0.585	0.081	0.519	1.220	0.094	0.727	1.248	0.950	0.100	0.211	0.100	0.174	0.184	0.485	0.984	-0.18	0.043	0.035	0.276	0.374	-1.08	-0.29	2.201
S0001	0.491	0.424	0.216	0.802	1.482	0.951	0.930	0.192	0.136	-0.31	0.585	0.086	0.456	1.171	0.088	0.704	0.715	0.755	0.103	0.239	0.092	0.155	0.146	0.454	0.987	-0.14	0.059	0.044	0.330	0.372	-1.01	-0.18	2.412
S0001	0.491	0.36	0.26	0.818	1.526	0.948	0.926	0.176	0.104	-0.28	0.634	0.079	0.526	1.318	0.093	0.704	0.730	1.370	0.108	0.222	0.127	0.179	0.207	0.481	0.987	-0.17	0.047	0.044	0.295	0.334	-1.12	-0.20	2.190
S0001	0.491	0.364	0.264	0.922	1.487	0.952	0.930	0.176	0.104	-0.40	0.634	0.110	0.548	1.269	0.095	0.709	0.996	0.935	0.117	0.224	0.147	0.167	0.164	0.501	0.991	-0.14	0.055	0.044	0.306	0.417	-0.96	-0.21	2.442
S0001	0.491	0.388	0.272	0.793	1.399	0.962	0.943	0.152	0.092	-0.51	0.634	0.101	0.572	1.269	0.109	0.766	0.606	0.875	0.104	0.223	0.150	0.183	0.168	0.458	0.987	-0.15	0.045	0.039	0.268	0.345	-1.12	-0.31	2.369
S0001	0.491	0.329	0.232	0.767	1.261	0.962	0.940	0.160	0.056	-0.51	0.634	0.081	0.503	0.634	0.087	0.653	1.868	0.312	0.106	0.221	0.120	0.188	0.234	0.481	0.980	-0.16	0.033	0.036	0.261	0.461	-1.13	-0.28	2.368
S0001	0.491	0.392	0.3	0.781	1.226	0.951	0.925	0.152	0.064	-0.50	0.634	0.080	0.458	0.585	0.084	0.597	0.560	0.622	0.099	0.197	0.109	0.154	0.169	0.514	0.989	-0.18	0.047	0.039	0.313	0.376	-1.13	-0.39	2.237
S0001	0.491	0.36	0.316	0.956	1.424	0.950	0.935	0.168	0.1	-0.32	0.634	0.066	0.568	1.318	0.082	0.713	0.686	0.573	0.108	0.227	0.118	0.146	0.178	0.541	0.989	-0.12	0.054	0.046	0.347	0.375	-0.97	-0.20	2.388
S0001	0.491	0.384	0.236	0.755	1.442	0.959	0.940	0.192	0.092	-0.41	0.634	0.074	0.462	1.220	0.079	0.715	1.567	1.256	0.094	0.213	0.107	0.135	0.176	0.534	0.992	-0.15	0.046	0.039	0.318	0.346	-1.15	-0.31	2.162
S0001	0.491	0.352	0.248	0.860	1.368	0.967	0.951	0.144	0.08	-0.53	0.634	0.089	0.485	1.220	0.100	0.768	1.410	0.652	0.111	0.233	0.102	0.165	0.171	0.434	0.984	-0.14	0.043	0.038	0.264	0.407	-1.10	-0.18	2.426
S0001	0.491	0.38	0.264	1.016	1.501	0.945	0.927	0.176	0.112	-0.30	0.634	0.087	0.448	1.220	0.083	0.693	0.723	1.111	0.126	0.237	0.136	0.153	0.185	0.486	0.983	-0.15	0.058	0.049	0.315	0.419	-0.89	-0.19	2.455
S0001	0.491	0.345	0.228	0.898	1.500	0.961	0.948	0.160	0.080	-0.38	0.585	0.086	0.509	1.123	0.092	0.786	1.561	0.394	0.119	0.256	0.124	0.145	0.167	0.469	0.978	-0.15	0.050	0.041	0.273	0.408	-0.94	-0.10	2.607
S0001	0.491	0.352	0.264	0.858	1.313	0.970	0.972	0.108	0.06	-0.55	0.537	0.084	0.590	0.537	0.108	0.810	1.675	0.046	0.113	0.246	0.107	0.231	0.219	0.460	0.972	-0.17	0.033	0.025	0.197	0.433	-1.11	-0.25	2.264
S0001	0.491	0.352	0.228	0.848	1.709	0.952	0.954	0.156	0.084	-0.28	0.537	0.069	0.555	0.488	0.101	0.697	1.212	0.139	0.107	0.278	0.133	0.226	0.167	0.485	0.984	-0.09	0.053	0.040	0.308	0.345	-0.94	0.079	2.546
S0001	0.491	0.416	0.232	0.781	1.422	0.961	0.961	0.084	0.068	-0.41	0.488	0.110	0.681	0.488	0.097	0.716	0.151	0.427	0.116	0.242	0.185	0.185	0.214	0.489	0.978	-0.16	0.040	0.029	0.237	0.363	-0.99	-0.21	2.297
S0001	0.491	0.36	0.272	0.863	1.403	0.951	0.945	0.132	0.072	-0.19	0.537	0.081	0.566	0.537	0.085	0.636	2.281	0.494	0.106	0.234	0.138	0.152	0.185	0.509	0.987	-0.12	0.041	0.038	0.264	0.402	-1.08	-0.15	2.168
S0001	0.491	0.38	0.256	0.907	1.466	0.956	0.959	0.172	0.056	-0.50	0.537	0.066	0.522	1.074	0.098	0.802	0.930	0.583	0.120	0.242	0.092	0.131	0.201	0.413	0.975	-0.18	0.048	0.032	0.248	0.404	-0.98	-0.27	2.438
S0001	0.491	0.368	0.268	0.826	1.464	0.963	0.950	0.116	0.068	-0.52	0.537	0.088	0.523	0.537	0.085	0.627	2.113	1.735	0.122	0.222	0.095	0.141	0.228	0.515	0.983	-0.17	0.043	0.033	0.248	0.442	-1.00	-0.41	2.237
S0001	0.491	0.381	0.257	0.851	1.433	0.951	0.950	0.156	0.128	-0.32	0.537	0.072	0.503	0.537	0.080	0.696	1.891	1.140	0.101	0.233	0.094	0.149	0.161	0.529	0.986	-0.12	0.048	0.038	0.287	0.387	-1.09	-0.25	2.192
S0001	0.491	0.316	0.236	0.733	1.361	0.965	0.967	0.16	0.044	-0.51	1.660	0.054	0.589	0.585	0.111	0.767	2.084	0.258	0.112	0.236	0.082	0.219	0.206	0.415	0.978	-0.16	0.041	0.030	0.229	0.444	-1.07	-0.18	2.351
S0001	0.491	0.356	0.232	0.778	1.367	0.963	0.963	0.164	0.08	-0.49	0.537	0.073	0.488	1.074	0.096	0.829	1.551	0.116	0.108	0.245	0.088	0.142	0.178	0.405	0.973	-0.16	0.043	0.031	0.232	0.404	-1.08	-0.15	2.434
S0001	0.491	0.388	0.248	0.803	1.452	0.961	0.955	0.16	0.068	-0.40	0.488	0.060	0.531	0.537	0.106	0.774	3.045	0.909	0.098	0.235	0.106	0.235	0.177	0.497	0.991	-0.13	0.039	0.030	0.248	0.397	-1.19	-0.23	2.183
S0001	0.491	0.36	0.248	0.807	1.399	0.964	0.948	0.148	0.064	-0.53	0.537	0.077	0.498	0.537	0.102	0.732	1.411	0.576	0.105	0.243	0.092	0.217	0.188	0.425	0.978	-0.14	0.038	0.034	0.244	0.351	-1.10	-0.19	2.344
S0001	0.491	0.364	0.236	0.854	1.436	0.963	0.961	0.184	0.076	-0.46	0.585	0.079	0.514	0.585	0.088	0.707	0.979	0.247	0.113	0.253	0.110	0.139	0.179	0.452	0.976	-0.15	0.046	0.034	0.245	0.385	-1.00	-0.09	2.513
S0001	0.491	0.385	0.224	0.790	1.472	0.957	0.953	0.140	0.080	-0.35	0.537	0.065	0.462	0.537	0.091	0.678	0.438	-0.06	0.101	0.265	0.088	0.159	0.163	0.439	0.972	-0.16	0.042	0.037	0.268	0.329	-1.08	-0.04	2.482
S0001	0.491	0.34	0.188	0.996	1.368	0.954	0.955	0.18	0.072	-0.46	0.585	0.059	0.518	0.537	0.109	0.718	0.957	-0.19	0.103	0.256	0.115	0.226	0.169	0.492	0.986	-0.14	0.047	0.034	0.282	0.417	-0.98	-0.09	2.397
S0001	0.491	0.321	0.264	0.868	1.403	0.941	0.960	0.206	0.057	-0.30	0.488	0.074	0.386	0.976	0.078	0.797	0.394	-0.55	0.098	0.246	0.208	0.220	0.319	0.647	0.984	-0.11	0.052	0.034	0.310	0.414	-0.98	-0.05	0.882
S0001	0.759	0.392	0.312	1.278	1.501	0.935	0.911	0.164	0.092	-0.03	0.830	0.125	0.521	1.611	0.091	0.568	-0.14	-0.40	0.168	0.319	0.278	0.180	0.158	0.505	0.985	-0.18	0.098	0.083	0.370	0.499	-0.48	0.212	3.586
S0001	0.759	0.44	0.288	1.589	1.854	0.923	0.895	0.208	0.104	0.059	0.830	0.124	0.586	1.708	0.122	0.661	-0.17	-0.49	0.179	0.349	0.239	0.238	0.150	0.353	0.981	-0.18	0.131	0.098	0.381	0.457	-0.40	0.336	4.068
S0001	0.759	0.448	0.32	1.154	1.326	0.933	0.909	0.184	0.096	-0.20	0.732	0.141	0.619	1.513	0.093	0.643	0.085	-0.20	0.141	0.247	0.296	0.179	0.155	0.478	0.999	-0.17	0.088	0.065	0.397	0.579	-0.63	-0.02	3.048
S0001	0.759	0.416	0.272	1.288	1.498	0.918	0.886	0.208	0.156	-0.11	0.732	0.126	0.620	1.513	0.070	0.531	0.308	-0.04	0.147	0.258	0.192	0.120	0.135	0.563	1.014	-0.13	0.095	0.073	0.382	0.483	-0.62	0.018	3.073
S0001	0.759	0.452	0.308	1.159	1.400	0.929	0.887	0.208	0.116	-0.17	0.781	0.129	0.560	1.513	0.082	0.520	-0.33	-0.23	0.146	0.250	0.262	0.142	0.117	0.511	1.002	-0.17	0.101	0.070	0.424	0.499	-0.58	-0.03	3.289
S0001	0.759	0.389	0.285	1.232	1.583	0.925	0.885	0.232	0.104	-0.13	0.732	0.110	0.508	1.513	0.087	0.560	-0.02	0.011	0.149	0.269	0.178	0.156	0.127	0.488	1.003	-0.17	0.099	0.077	0.397	0.499	-0.55	0.085	3.323
S0001	0.759	0.404	0.268	1.164	1.399	0.921	0.899	0.184	0.072	-0.24	0.781	0.155	0.665	1.513	0.087	0.599	-0.23	-0.43	0.154	0.271	0.294	0.143	0.127	0.444	0.996	-0.17	0.093	0.067	0.352	0.556	-0.55	0.014	3.356
S0001	0.759	0.424	0.272	1.242	1.407	0.922	0.896	0.192	0.116	-0.11	0.781	0.152	0.634	1.562	0.094	0.556	-0.48	-0.28	0.152	0.274	0.299	0.168	0.143	0.453	1.000	-0.17	0.094	0.072	0.393	0.582	-0.57	0.065	3.380
S0001	0.759	0.452	0.292	1.254	1.532	0.924	0.885	0.204	0.112	-0.11	0.830	0.135	0.634	1.611	0.063	0.529	-0.74	-0.42	0.161	0.297	0.276	0.116	0.126	0.585	1.005	-0.14	0.117	0.083	0.413	0.485	-0.49	0.177	3.723
S0001	0.759	0.44	0.312	1.274	1.423	0.919	0.866	0.208	0.132	-0.12	0.781	0.147	0.644	1.562	0.080	0.499	0.220	-0.02	0.156	0.256	0.265	0.143	0.145	0.527	1.004	-0.17	0.105	0.085	0.414	0.650	-0.53	-0.01	3.264
S0001	0.759	0.396	0.26	1.272	1.582	0.921	0.888	0.168	0.104	-0.08	0.781	0.141	0.614	1.562	0.083	0.539	-0.29	-0.15	0.143	0.276	0.268	0.142	0.134	0.471	1.006	-0.17	0.093	0.073	0.409	0.448	-0.60	0.078	3.208
S0001	0.759	0.369	0.297	1.139	1.355	0.929	0.877	0.156	0.108	-0.22	0.781	0.125	0.608	1.513	0.066	0.527	-0.26	0.094	0.141	0.241	0.245	0.128	0.135	0.511	0.999	-0.18	0.078	0.069	0.374	0.496	-0.64	-0.06	2.964
S0001	0.759	0.38	0.3	1.137	1.395	0.944	0.900	0.216	0.112	-0.15	0.732	0.112	0.530	1.513	0.092	0.620	0.227	-0.54	0.141	0.277	0.202	0.173	0.129	0.446	0.997	-0.16	0.083	0.078	0.396	0.586	-0.61	0.072	3.415
S0001	0.759	0.412	0.292	1.129	1.446	0.926	0.884	0.188	0.096	-0.12	0.781	0.127	0.538	1.562	0.096	0.562	-0.04	-0.27	0.160	0.268	0.260	0.176	0.128	0.438	1.004	-0.15	0.100	0.083	0.409	0.551	-0.50	0.069	3.497
S0001	0.759	0.42	0.276	1.217	1.387	0.932	0.888	0.192	0.124	-0.09	0.781	0.140	0.607	1.562	0.086	0.539	-0.46	-0.35	0.156	0.261	0.271	0.150	0.137	0.476	1.003	-0.16	0.099	0.075	0.399	0.552	-0.55	0.033	3.322
S0001	0.759	0.432	0.296	1.299	1.371	0.933	0.891	0.204	0.116	-0.18	0.781	0.152	0.678	1.562	0.078	0.554	-0.53	-0.16	0.162	0.266	0.280	0.123	0.135	0.485	1.005	-0.16	0.104	0.076	0.378	0.613	-0.48	-0.02	3.446
S0001	0.759	0.388	0.268	1.226	1.424	0.944	0.889	0.188	0.1	-0.19	0.781	0.142	0.621	1.562	0.075	0.552	-0.22	-0.13	0.147	0.258	0.295	0.137	0.129	0.462	1.006	-0.16	0.083	0.072	0.405	0.520	-0.58	-0.00	3.250
S0001	0.759	0.393	0.301	1.342	1.596	0.929	0.879	0.148	0.108	-0.08	0.781	0.132	0.557	1.562	0.064	0.512	-0.38	-0.16	0.148	0.287	0.266	0.148	0.141	0.433	1.002	-0.17	0.093	0.081	0.410	0.433	-0.56	0.107	3.378
S0001	0.759	0.44	0.292	1.231	1.486	0.931	0.873	0.184	0.136	-0.12	0.781	0.138	0.640	1.562	0.075	0.490	0.317	-0.03	0.163	0.262	0.271	0.136	0.155	0.542	1.012	-0.15	0.100	0.081	0.422	0.587	-0.49	0.044	3.364
S0001	0.759	0.436	0.276	1.191	1.428	0.923	0.869	0.232	0.104	-0.08	0.781	0.111	0.546	1.562	0.057	0.430	0.193	0.020	0.144	0.261	0.200	0.104	0.148	0.566	1.019	-0.17	0.098	0.073	0.386	0.496	-0.63	0.025	3.152
S0001	0.759	0.348	0.288	0.987	1.358	0.941	0.881	0.16	0.148	-0.14	0.732	0.104	0.477	1.513	0.080	0.572	0.615	0.148	0.137	0.229	0.213	0.145	0.178	0.527	1.001	-0.16	0.065	0.069	0.385	0.509	-0.72	-0.08	2.849
S0001	0.759	0.388	0.296	1.311	1.409	0.929	0.882	0.144	0.104	-0.14	0.732	0.109	0.593	1.513	0.067	0.550	0.110	-0.34	0.146	0.263	0.194	0.112	0.156	0.529	1.005	-0.19	0.088	0.075	0.388	0.499	-0.62	0.035	3.200
S0001	0.759	0.42	0.28	1.132	1.460	0.923	0.903	0.208	0.124	-0.14	0.781	0.123	0.544	1.513	0.094	0.615	0.191	-0.32	0.145	0.278	0.217	0.163	0.116	0.473	0.995	-0.16	0.099	0.074	0.397	0.501	-0.59	0.078	3.336
S0001	0.759	0.4	0.308	1.052	1.396	0.945	0.913	0.164	0.1	-0.31	0.781	0.155	0.705	1.513	0.074	0.640	0.153	-0.33	0.131	0.268	0.304	0.140	0.121	0.515	0.994	-0.19	0.075	0.068	0.360	0.478	-0.70	0.068	3.223
S0001	0.759	0.429	0.309	1.092	1.422	0.913	0.903	0.196	0.084	-0.24	0.781	0.142	0.627	1.562	0.085	0.593	0.211	-0.08	0.141	0.260	0.278	0.153	0.133	0.500	1.003	-0.17	0.092	0.070	0.392	0.476	-0.68	-0.02	3.022
S0001	0.759	0.416	0.304	1.021	1.540	0.923	0.905	0.188	0.096	-0.23	0.732	0.126	0.559	1.513	0.078	0.613	0.538	0.160	0.129	0.270	0.238	0.131	0.140	0.542	0.985	-0.18	0.083	0.070	0.390	0.420	-0.79	0.045	3.024
S0001	0.759	0.38	0.316	1.024	1.484	0.950	0.909	0.2	0.092	-0.22	0.732	0.128	0.571	1.464	0.092	0.663	0.086	-0.25	0.123	0.270	0.274	0.151	0.129	0.490	0.990	-0.19	0.069	0.074	0.380	0.427	-0.75	0.036	3.149
S0001	0.759	0.42	0.284	1.036	1.386	0.960	0.929	0.156	0.076	-0.37	0.732	0.163	0.717	1.513	0.086	0.698	0.307	-0.50	0.125	0.271	0.356	0.138	0.131	0.466	0.989	-0.18	0.060	0.061	0.341	0.489	-0.76	0.013	3.136
S0001	0.759	0.404	0.292	1.008	1.436	0.945	0.907	0.164	0.128	-0.15	0.732	0.122	0.562	1.464	0.083	0.588	1.004	0.038	0.120	0.243	0.211	0.162	0.148	0.530	1.000	-0.17	0.064	0.058	0.368	0.448	-0.83	-0.05	2.719
S0001	0.759	0.436	0.312	1.059	1.427	0.951	0.908	0.188	0.088	-0.31	0.732	0.138	0.636	1.464	0.088	0.655	0.772	-0.25	0.126	0.264	0.254	0.176	0.138	0.496	0.991	-0.20	0.071	0.071	0.360	0.485	-0.76	-0.00	3.144
S0001	0.759	0.401	0.301	1.164	1.387	0.943	0.913	0.192	0.064	-0.20	0.781	0.138	0.590	1.513	0.093	0.672	0.312	-0.52	0.141	0.264	0.298	0.142	0.136	0.468	0.989	-0.17	0.080	0.071	0.367	0.517	-0.64	-0.01	3.203
S0001	0.759	0.412	0.268	1.066	1.430	0.927	0.898	0.224	0.124	-0.23	0.732	0.126	0.581	1.464	0.092	0.608	0.075	-0.29	0.133	0.272	0.228	0.183	0.132	0.469	1.010	-0.17	0.086	0.072	0.364	0.473	-0.70	0.031	3.046
S0001	0.759	0.448	0.272	1.017	1.645	0.926	0.908	0.22	0.104	-0.36	0.732	0.134	0.588	1.464	0.078	0.652	0.108	0.270	0.141	0.268	0.267	0.126	0.145	0.529	0.989	-0.17	0.092	0.067	0.346	0.413	-0.69	-0.00	3.095
S0001	0.759	0.368	0.296	0.993	1.417	0.949	0.906	0.192	0.08	-0.34	0.732	0.111	0.572	1.464	0.094	0.654	0.773	-0.24	0.126	0.264	0.185	0.179	0.152	0.452	0.993	-0.20	0.069	0.072	0.355	0.454	-0.76	0.005	3.026
S0001	0.759	0.344	0.296	0.946	1.279	0.960	0.913	0.14	0.096	-0.41	0.732	0.112	0.577	0.781	0.082	0.624	1.392	-0.30	0.129	0.239	0.177	0.163	0.185	0.480	0.996	-0.20	0.051	0.060	0.332	0.560	-0.83	-0.11	2.836
S0001	0.759	0.368	0.312	1.047	1.454	0.940	0.883	0.2	0.12	-0.32	0.732	0.105	0.578	1.513	0.068	0.566	1.186	0.003	0.124	0.249	0.140	0.136	0.138	0.517	1.013	-0.17	0.072	0.070	0.363	0.459	-0.80	-0.03	2.818
S0001	0.759	0.373	0.325	1.174	1.414	0.933	0.912	0.228	0.084	-0.19	0.732	0.118	0.504	1.513	0.083	0.651	0.387	-0.25	0.137	0.274	0.208	0.138	0.149	0.465	0.983	-0.21	0.084	0.070	0.377	0.487	-0.69	0.022	3.139
S0001	0.759	0.4	0.288	1.080	1.377	0.936	0.921	0.208	0.12	-0.26	0.732	0.114	0.559	1.513	0.097	0.687	0.549	-0.62	0.146	0.287	0.239	0.166	0.132	0.450	0.996	-0.17	0.096	0.071	0.375	0.631	-0.57	0.077	3.465
S0001	0.759	0.408	0.3	1.266	1.661	0.924	0.916	0.192	0.088	-0.30	0.781	0.129	0.568	0.732	0.081	0.602	0.579	-0.19	0.134	0.287	0.253	0.145	0.142	0.507	0.991	-0.19	0.091	0.071	0.383	0.399	-0.74	0.055	3.246
S0001	0.759	0.424	0.296	1.152	1.405	0.929	0.886	0.152	0.116	-0.18	0.732	0.141	0.681	1.513	0.084	0.615	0.322	-0.11	0.145	0.254	0.278	0.122	0.147	0.471	1.011	-0.17	0.086	0.070	0.363	0.544	-0.69	-0.07	3.035
S0001	0.759	0.436	0.324	1.183	1.401	0.921	0.915	0.18	0.1	-0.23	0.732	0.147	0.650	1.464	0.089	0.719	0.174	-0.42	0.137	0.262	0.283	0.118	0.141	0.479	0.977	-0.20	0.097	0.066	0.379	0.533	-0.67	-0.04	3.120
S0001	0.759	0.388	0.268	1.030	1.440	0.946	0.914	0.188	0.088	-0.36	0.732	0.125	0.553	1.464	0.077	0.641	0.613	-0.33	0.121	0.255	0.216	0.149	0.132	0.456	0.991	-0.21	0.067	0.060	0.366	0.437	-0.81	-0.04	2.914
S0001	0.759	0.413	0.269	0.971	1.357	0.927	0.893	0.248	0.112	-0.25	0.732	0.133	0.593	1.464	0.077	0.603	0.372	0.096	0.122	0.232	0.232	0.115	0.112	0.504	1.011	-0.15	0.082	0.064	0.401	0.455	-0.81	-0.15	2.729
S0001	0.759	0.4	0.28	1.137	1.375	0.925	0.914	0.188	0.088	-0.21	0.732	0.121	0.516	1.464	0.094	0.666	0.613	-0.35	0.134	0.258	0.195	0.158	0.133	0.463	0.990	-0.19	0.086	0.066	0.361	0.535	-0.69	-0.00	3.086
S0001	0.759	0.412	0.28	1.092	1.370	0.927	0.912	0.228	0.104	-0.31	0.732	0.115	0.530	1.464	0.097	0.650	0.731	-0.39	0.141	0.267	0.221	0.153	0.129	0.428	0.992	-0.18	0.089	0.069	0.362	0.548	-0.68	0.015	3.175
S0001	0.759	0.4	0.308	1.098	1.446	0.919	0.903	0.224	0.108	-0.26	0.781	0.123	0.544	1.513	0.091	0.610	-0.03	-0.33	0.145	0.269	0.241	0.170	0.127	0.461	1.003	-0.16	0.096	0.074	0.399	0.463	-0.65	0.050	3.179
S0001	0.759	0.408	0.312	1.038	1.393	0.915	0.898	0.22	0.108	-0.28	0.732	0.121	0.545	1.464	0.068	0.599	0.683	-0.03	0.129	0.246	0.217	0.119	0.115	0.518	0.998	-0.17	0.089	0.069	0.398	0.478	-0.74	-0.12	2.884
S0001	0.759	0.396	0.296	1.101	1.303	0.933	0.903	0.208	0.1	-0.26	0.732	0.135	0.602	1.513	0.092	0.630	0.071	-0.50	0.140	0.260	0.240	0.161	0.126	0.471	0.998	-0.19	0.092	0.072	0.391	0.510	-0.67	0.029	3.212
S0001	0.759	0.397	0.309	1.301	1.410	0.928	0.902	0.192	0.092	-0.16	0.781	0.081	0.511	1.562	0.079	0.599	-0.53	-0.50	0.157	0.270	0.161	0.170	0.170	0.572	0.996	-0.15	0.094	0.073	0.387	0.514	-0.56	0.014	3.369
S0001	0.759	0.372	0.3	1.145	1.325	0.928	0.892	0.196	0.092	-0.25	0.781	0.133	0.581	1.513	0.080	0.591	-0.14	-0.34	0.138	0.252	0.263	0.151	0.139	0.452	0.998	-0.16	0.077	0.067	0.372	0.491	-0.65	-0.04	3.123
S0001	0.759	0.424	0.312	1.077	1.566	0.906	0.871	0.224	0.116	-0.11	0.781	0.135	0.565	1.562	0.083	0.533	0.107	-0.22	0.151	0.271	0.270	0.160	0.135	0.445	1.001	-0.16	0.104	0.083	0.414	0.499	-0.57	0.033	3.318
S0001	0.759	0.428	0.28	1.056	1.669	0.926	0.890	0.216	0.152	-0.21	0.732	0.115	0.599	1.562	0.074	0.553	0.407	0.149	0.144	0.264	0.215	0.132	0.155	0.512	1.013	-0.16	0.090	0.070	0.365	0.443	-0.62	0.055	3.032
S0001	0.759	0.408	0.288	1.103	1.418	0.938	0.893	0.196	0.084	-0.36	0.732	0.117	0.549	0.732	0.068	0.544	0.766	-0.14	0.131	0.258	0.203	0.139	0.160	0.491	0.990	-0.18	0.080	0.070	0.382	0.516	-0.72	-0.04	3.037
S0001	0.759	0.424	0.288	1.082	1.459	0.926	0.909	0.176	0.072	-0.24	0.732	0.133	0.597	1.513	0.085	0.621	0.212	-0.28	0.142	0.268	0.268	0.132	0.142	0.482	0.990	-0.20	0.090	0.073	0.380	0.498	-0.66	0.018	3.176
S0001	0.759	0.432	0.276	1.039	1.412	0.936	0.905	0.2	0.1	-0.21	0.781	0.129	0.575	1.513	0.095	0.621	0.246	-0.42	0.134	0.267	0.245	0.166	0.125	0.441	0.994	-0.19	0.086	0.067	0.377	0.468	-0.69	0.027	3.127
S0001	0.759	0.377	0.269	1.048	1.489	0.938	0.912	0.212	0.072	-0.27	0.781	0.134	0.655	1.513	0.072	0.619	0.222	-0.18	0.147	0.263	0.269	0.134	0.133	0.521	0.999	-0.19	0.085	0.064	0.364	0.503	-0.62	-0.03	3.209
S0001	0.759	0.444	0.268	1.075	1.431	0.926	0.900	0.244	0.124	-0.15	0.781	0.124	0.549	1.513	0.066	0.538	0.835	-0.02	0.133	0.266	0.195	0.112	0.123	0.519	1.008	-0.17	0.092	0.069	0.400	0.500	-0.69	0.020	3.024
S0001	0.759	0.432	0.272	1.217	1.555	0.915	0.903	0.236	0.092	-0.20	0.732	0.118	0.552	1.513	0.088	0.615	0.635	-0.11	0.145	0.267	0.237	0.164	0.151	0.493	0.989	-0.18	0.106	0.070	0.416	0.490	-0.64	0.058	3.167
S0001	0.759	0.424	0.3	1.322	1.461	0.925	0.918	0.224	0.096	-0.16	0.781	0.142	0.620	1.562	0.089	0.663	0.234	-0.39	0.147	0.287	0.278	0.144	0.115	0.461	0.987	-0.19	0.104	0.070	0.389	0.521	-0.61	0.068	3.352
S0001	0.759	0.448	0.292	1.122	1.518	0.939	0.902	0.216	0.104	-0.20	0.781	0.150	0.654	1.611	0.084	0.606	-0.11	-0.20	0.142	0.274	0.294	0.158	0.120	0.493	0.992	-0.19	0.088	0.074	0.359	0.447	-0.68	0.101	3.248
S0001	0.759	0.449	0.301	1.169	1.497	0.938	0.905	0.232	0.088	-0.22	0.781	0.117	0.554	1.562	0.090	0.638	0.819	-0.32	0.130	0.287	0.247	0.159	0.107	0.446	0.989	-0.19	0.091	0.078	0.382	0.495	-0.74	0.096	3.237
S0001	0.759	0.416	0.324	1.029	1.543	0.930	0.907	0.232	0.092	-0.20	0.781	0.142	0.626	1.562	0.089	0.642	-0.39	-0.10	0.133	0.289	0.257	0.160	0.104	0.483	0.986	-0.19	0.094	0.075	0.393	0.392	-0.73	0.092	3.264
S0001	0.759	0.42	0.308	1.199	1.546	0.915	0.898	0.228	0.108	-0.13	0.732	0.115	0.541	1.513	0.076	0.589	0.406	-0.29	0.145	0.283	0.230	0.111	0.128	0.500	0.991	-0.19	0.099	0.078	0.424	0.510	-0.64	0.127	3.219
S0001	0.759	0.44	0.26	1.252	1.753	0.904	0.889	0.2	0.1	-0.12	0.781	0.138	0.609	1.562	0.079	0.547	0.242	0.168	0.146	0.295	0.271	0.150	0.149	0.472	0.993	-0.18	0.099	0.077	0.375	0.427	-0.61	0.164	3.351
S0001	0.759	0.432	0.268	1.224	1.389	0.910	0.900	0.228	0.108	-0.17	0.781	0.139	0.631	1.562	0.093	0.606	0.353	-0.42	0.151	0.283	0.246	0.157	0.129	0.493	0.995	-0.17	0.115	0.078	0.387	0.605	-0.55	0.103	3.452
S0001	0.759	0.416	0.296	1.100	1.537	0.928	0.874	0.18	0.144	0.008	0.781	0.100	0.572	1.611	0.098	0.560	0.344	0.026	0.134	0.268	0.170	0.230	0.163	0.460	1.000	-0.20	0.080	0.079	0.389	0.424	-0.74	0.094	2.914
S0001	0.759	0.477	0.285	1.234	1.606	0.915	0.882	0.208	0.096	-0.16	0.830	0.151	0.655	1.660	0.090	0.529	-0.30	-0.14	0.161	0.276	0.288	0.167	0.150	0.501	0.994	-0.19	0.115	0.074	0.397	0.461	-0.51	0.074	3.368
S0001	0.759	0.448	0.328	1.139	1.563	0.902	0.884	0.22	0.108	-0.25	0.781	0.120	0.601	1.562	0.082	0.584	0.603	0.383	0.162	0.256	0.241	0.149	0.159	0.524	0.998	-0.17	0.109	0.076	0.384	0.518	-0.57	-0.01	3.080
S0001	0.759	0.444	0.28	1.077	1.541	0.933	0.897	0.232	0.104	-0.31	0.781	0.140	0.617	1.562	0.074	0.572	0.230	-0.02	0.141	0.278	0.302	0.133	0.131	0.531	0.993	-0.18	0.099	0.077	0.386	0.472	-0.64	0.064	3.239
S0001	0.759	0.432	0.28	1.190	1.570	0.923	0.906	0.248	0.096	-0.21	0.781	0.151	0.648	1.562	0.083	0.627	0.165	-0.01	0.155	0.280	0.275	0.121	0.121	0.484	0.991	-0.19	0.111	0.078	0.373	0.508	-0.56	0.080	3.387
S0001	0.759	0.432	0.292	1.211	1.598	0.933	0.901	0.2	0.096	-0.18	0.781	0.124	0.580	1.513	0.084	0.597	0.677	-0.02	0.148	0.281	0.221	0.132	0.127	0.503	0.994	-0.18	0.101	0.077	0.401	0.506	-0.59	0.128	3.301
S0001	0.759	0.408	0.288	1.274	1.511	0.917	0.897	0.232	0.104	-0.05	0.781	0.130	0.563	1.562	0.086	0.587	0.106	-0.28	0.158	0.283	0.252	0.132	0.128	0.442	0.993	-0.17	0.113	0.079	0.408	0.551	-0.53	0.143	3.389
S0001	0.759	0.493	0.298	1.092	1.509	0.931	0.891	0.181	0.129	0.049	0.781	0.115	0.703	1.464	0.058	0.544	-0.16	0.131	0.155	0.280	0.379	0.084	0.145	0.683	0.996	-0.16	0.105	0.079	0.417	0.521	-0.56	0.094	0.988
S0001	0.983	0.448	0.28	1.704	1.619	0.916	0.878	0.2	0.116	0.031	0.927	0.138	0.616	1.855	0.086	0.512	-0.05	-0.64	0.209	0.325	0.252	0.175	0.148	0.442	1.020	-0.18	0.145	0.095	0.462	0.657	-0.25	0.204	4.131
S0001	0.983	0.412	0.304	1.704	1.943	0.911	0.858	0.244	0.14	-0.03	0.878	0.120	0.588	1.757	0.078	0.492	-0.31	-0.10	0.199	0.358	0.208	0.143	0.119	0.417	1.014	-0.23	0.157	0.121	0.426	0.502	-0.26	0.363	4.449
S0001	0.983	0.457	0.333	1.610	1.572	0.905	0.871	0.204	0.124	0.035	0.878	0.146	0.646	1.757	0.088	0.558	-0.09	-0.54	0.199	0.310	0.262	0.156	0.127	0.416	1.021	-0.19	0.154	0.107	0.446	0.629	-0.32	0.188	3.978
S0001	0.983	0.424	0.324	1.417	1.510	0.916	0.878	0.172	0.1	-0.04	0.878	0.150	0.648	1.757	0.083	0.558	-0.23	-0.60	0.193	0.312	0.299	0.141	0.131	0.450	1.031	-0.18	0.125	0.098	0.434	0.639	-0.37	0.189	3.946
S0001	0.983	0.424	0.328	1.386	1.483	0.924	0.863	0.204	0.128	-0.07	0.878	0.156	0.686	1.757	0.089	0.577	-0.85	-0.57	0.182	0.306	0.292	0.173	0.128	0.394	1.003	-0.22	0.127	0.106	0.409	0.533	-0.36	0.170	3.965
S0001	0.983	0.456	0.312	1.534	1.490	0.910	0.878	0.176	0.108	-0.06	0.878	0.163	0.675	1.757	0.079	0.586	-0.16	-0.50	0.196	0.295	0.318	0.128	0.119	0.424	1.018	-0.19	0.133	0.097	0.407	0.607	-0.39	0.136	3.783
S0001	0.983	0.424	0.308	1.489	1.469	0.946	0.877	0.192	0.092	-0.04	0.878	0.134	0.604	1.757	0.077	0.561	-0.42	-0.70	0.174	0.319	0.283	0.144	0.112	0.426	1.013	-0.23	0.111	0.099	0.432	0.547	-0.40	0.190	4.072
S0001	0.983	0.412	0.32	1.480	1.542	0.934	0.868	0.224	0.132	-0.03	0.878	0.129	0.639	1.757	0.073	0.563	-0.23	-0.48	0.181	0.324	0.250	0.135	0.122	0.409	1.017	-0.22	0.125	0.109	0.414	0.573	-0.38	0.259	3.981
S0001	0.983	0.441	0.313	1.511	1.688	0.917	0.892	0.172	0.120	-0.06	0.878	0.144	0.637	1.708	0.089	0.603	-0.09	-0.38	0.195	0.317	0.280	0.147	0.138	0.440	1.030	-0.16	0.129	0.099	0.430	0.554	-0.39	0.265	3.933
S0001	0.983	0.396	0.304	1.309	1.447	0.934	0.903	0.184	0.104	-0.15	0.830	0.135	0.597	1.708	0.098	0.648	-0.30	-0.70	0.165	0.311	0.265	0.203	0.132	0.403	1.000	-0.25	0.110	0.087	0.376	0.593	-0.44	0.194	3.873
S0001	0.983	0.464	0.304	1.620	1.633	0.902	0.858	0.252	0.136	0.039	0.878	0.131	0.596	1.757	0.087	0.534	0.119	-0.40	0.194	0.317	0.235	0.162	0.121	0.439	1.023	-0.20	0.155	0.113	0.445	0.597	-0.34	0.248	4.012
S0001	0.983	0.444	0.308	1.607	1.649	0.902	0.866	0.204	0.132	0.058	0.878	0.140	0.638	1.708	0.089	0.559	0.744	-0.46	0.203	0.316	0.264	0.161	0.127	0.415	1.027	-0.17	0.138	0.108	0.406	0.712	-0.29	0.267	3.937
S0001	0.983	0.412	0.3	1.429	1.433	0.926	0.876	0.176	0.108	-0.06	0.878	0.142	0.620	1.708	0.082	0.570	0.042	-0.74	0.187	0.307	0.294	0.150	0.124	0.430	1.009	-0.21	0.123	0.099	0.404	0.761	-0.33	0.183	4.123
S0001	0.983	0.444	0.324	1.679	1.796	0.906	0.851	0.204	0.116	0.044	0.878	0.125	0.584	1.757	0.069	0.494	-0.01	-0.27	0.196	0.339	0.226	0.111	0.138	0.445	1.024	-0.20	0.151	0.119	0.461	0.498	-0.35	0.302	4.137
S0001	0.983	0.461	0.313	1.654	1.595	0.927	0.852	0.172	0.132	0.026	0.878	0.144	0.646	1.757	0.095	0.529	-0.38	-0.43	0.204	0.328	0.292	0.188	0.132	0.386	1.026	-0.18	0.133	0.123	0.444	0.611	-0.27	0.281	4.219
S0001	0.983	0.448	0.312	1.474	1.528	0.913	0.872	0.24	0.132	-0.04	0.878	0.130	0.586	1.708	0.101	0.594	-0.18	-0.56	0.185	0.305	0.253	0.198	0.119	0.369	1.011	-0.20	0.136	0.102	0.430	0.571	-0.36	0.194	3.968
S0001	0.983	0.408	0.32	1.494	1.476	0.918	0.883	0.184	0.144	0.009	0.830	0.136	0.593	1.660	0.087	0.610	0.097	-0.43	0.182	0.293	0.276	0.162	0.131	0.417	1.019	-0.21	0.121	0.098	0.438	0.630	-0.40	0.167	3.661
S0001	0.983	0.44	0.308	1.419	1.609	0.915	0.881	0.164	0.132	-0.01	0.878	0.138	0.620	1.708	0.099	0.604	0.071	-0.63	0.176	0.306	0.272	0.177	0.124	0.396	1.022	-0.18	0.116	0.102	0.417	0.539	-0.44	0.222	3.803
S0001	0.983	0.416	0.304	1.517	1.750	0.919	0.882	0.176	0.116	-0.03	0.830	0.144	0.639	1.708	0.099	0.591	0.120	-0.46	0.186	0.325	0.288	0.191	0.127	0.415	1.007	-0.22	0.119	0.102	0.409	0.557	-0.36	0.273	4.105
S0001	0.983	0.456	0.324	1.501	1.563	0.906	0.864	0.244	0.128	0.036	0.878	0.134	0.593	1.757	0.078	0.500	-0.54	-0.23	0.182	0.327	0.242	0.152	0.123	0.446	1.019	-0.21	0.141	0.109	0.426	0.483	-0.42	0.243	3.995
S0001	0.983	0.473	0.329	1.652	1.591	0.896	0.872	0.188	0.108	0.024	0.878	0.144	0.653	1.757	0.090	0.574	0.132	-0.56	0.201	0.321	0.275	0.171	0.149	0.432	1.029	-0.17	0.147	0.109	0.410	0.601	-0.32	0.243	3.843
S0001	0.983	0.428	0.308	1.509	1.934	0.924	0.889	0.168	0.12	-0.11	0.878	0.159	0.669	1.708	0.091	0.569	-0.44	-0.15	0.178	0.329	0.300	0.185	0.108	0.415	0.998	-0.24	0.123	0.096	0.403	0.450	-0.39	0.269	4.114
S0001	0.983	0.456	0.344	1.669	1.796	0.906	0.866	0.156	0.12	0.016	0.878	0.136	0.675	1.757	0.071	0.528	0.735	-0.19	0.200	0.338	0.265	0.132	0.151	0.539	1.025	-0.20	0.146	0.117	0.433	0.616	-0.30	0.301	4.125
S0001	0.983	0.476	0.348	1.521	1.475	0.919	0.884	0.18	0.124	-0.04	0.878	0.156	0.669	1.757	0.086	0.587	0.422	-0.55	0.187	0.306	0.313	0.155	0.110	0.408	1.020	-0.19	0.124	0.098	0.400	0.728	-0.42	0.180	3.807
S0001	0.983	0.428	0.316	1.319	1.559	0.914	0.853	0.248	0.104	-0.08	0.878	0.126	0.598	1.757	0.068	0.509	-0.46	-0.45	0.180	0.321	0.234	0.130	0.107	0.420	1.010	-0.23	0.128	0.111	0.418	0.522	-0.38	0.217	4.081
S0001	0.983	0.448	0.316	1.493	1.496	0.911	0.869	0.172	0.104	-0.08	0.878	0.159	0.685	1.757	0.069	0.534	-0.59	-0.55	0.185	0.304	0.313	0.094	0.128	0.423	1.022	-0.19	0.133	0.103	0.387	0.554	-0.38	0.121	3.913
S0001	0.983	0.449	0.297	1.446	1.760	0.921	0.861	0.188	0.132	-0.05	0.878	0.154	0.677	1.806	0.089	0.528	-1.00	-0.35	0.191	0.336	0.309	0.178	0.112	0.366	1.013	-0.22	0.136	0.110	0.388	0.459	-0.35	0.304	4.115
S0001	0.983	0.452	0.304	1.650	1.526	0.908	0.871	0.2	0.124	-0.05	0.878	0.138	0.638	1.757	0.087	0.596	0.339	-0.66	0.193	0.311	0.260	0.149	0.118	0.407	1.022	-0.20	0.158	0.108	0.419	0.724	-0.33	0.219	4.084
S0001	0.983	0.428	0.292	1.462	1.642	0.906	0.861	0.22	0.14	0.010	0.878	0.147	0.638	1.708	0.097	0.574	-0.19	-0.53	0.186	0.323	0.272	0.184	0.113	0.376	1.026	-0.17	0.140	0.105	0.435	0.555	-0.36	0.218	3.960
S0001	0.983	0.4	0.324	1.493	1.646	0.924	0.851	0.22	0.116	0.008	0.878	0.136	0.606	1.708	0.093	0.540	-0.27	-0.46	0.200	0.321	0.271	0.190	0.125	0.404	1.009	-0.22	0.130	0.112	0.447	0.576	-0.27	0.254	4.175
S0001	0.983	0.464	0.292	1.484	1.485	0.915	0.858	0.164	0.148	0.082	0.878	0.139	0.603	1.708	0.082	0.525	-0.28	-0.45	0.187	0.304	0.253	0.139	0.145	0.406	1.023	-0.19	0.128	0.114	0.455	0.600	-0.38	0.197	3.883
S0001	0.983	0.476	0.3	1.520	1.488	0.912	0.859	0.148	0.136	0.028	0.878	0.150	0.639	1.757	0.097	0.543	0.007	-0.49	0.189	0.308	0.281	0.180	0.113	0.370	1.022	-0.18	0.138	0.115	0.423	0.668	-0.39	0.217	3.864
S0001	0.983	0.457	0.293	1.723	1.610	0.921	0.870	0.176	0.116	-0.02	0.878	0.148	0.646	1.757	0.085	0.522	-0.12	-0.65	0.194	0.321	0.302	0.151	0.114	0.418	1.013	-0.22	0.137	0.104	0.427	0.649	-0.31	0.259	4.253
S0001	0.983	0.452	0.308	1.710	1.580	0.920	0.868	0.184	0.128	0.073	0.878	0.154	0.678	1.806	0.082	0.527	-0.44	-0.37	0.235	0.321	0.323	0.141	0.150	0.434	1.024	-0.19	0.155	0.107	0.415	0.741	-0.18	0.245	4.201
S0001	0.983	0.424	0.288	1.691	1.614	0.936	0.875	0.192	0.116	-0.01	0.878	0.150	0.655	1.806	0.092	0.551	-0.42	-0.62	0.199	0.328	0.304	0.191	0.137	0.404	1.017	-0.19	0.127	0.104	0.403	0.610	-0.24	0.264	4.346
S0001	0.983	0.432	0.332	1.489	1.644	0.911	0.863	0.2	0.136	0.015	0.878	0.135	0.605	1.757	0.075	0.513	-0.46	-0.21	0.192	0.326	0.251	0.131	0.154	0.459	1.021	-0.21	0.149	0.112	0.455	0.499	-0.34	0.250	4.046
S0001	0.983	0.436	0.332	1.428	1.568	0.914	0.872	0.204	0.136	-0.04	0.878	0.143	0.635	1.708	0.089	0.602	0.063	-0.46	0.182	0.304	0.293	0.138	0.109	0.391	1.024	-0.18	0.135	0.102	0.434	0.550	-0.37	0.211	3.753
S0001	0.983	0.432	0.332	1.468	1.792	0.924	0.859	0.212	0.128	-0.04	0.878	0.148	0.671	1.757	0.086	0.530	-0.65	-0.16	0.194	0.328	0.267	0.160	0.125	0.410	1.013	-0.22	0.135	0.113	0.412	0.504	-0.29	0.303	4.189
S0001	0.983	0.453	0.325	1.478	1.510	0.909	0.851	0.220	0.168	-0.00	0.878	0.142	0.626	1.708	0.080	0.529	-0.32	-0.31	0.192	0.301	0.274	0.143	0.124	0.411	1.027	-0.19	0.151	0.117	0.446	0.579	-0.33	0.157	3.934
S0001	0.983	0.448	0.304	1.547	1.603	0.935	0.864	0.184	0.136	-0.03	0.830	0.119	0.586	1.708	0.085	0.549	0.646	-0.31	0.189	0.304	0.249	0.174	0.125	0.421	1.029	-0.19	0.124	0.105	0.437	0.631	-0.36	0.187	3.894
S0001	0.983	0.428	0.288	1.479	1.671	0.918	0.871	0.196	0.108	-0.10	0.830	0.123	0.623	1.708	0.072	0.508	-0.09	-0.31	0.186	0.312	0.213	0.128	0.104	0.487	1.025	-0.22	0.136	0.098	0.405	0.548	-0.36	0.225	4.023
S0001	0.983	0.46	0.308	1.518	1.511	0.904	0.872	0.248	0.152	-0.07	0.878	0.144	0.660	1.757	0.077	0.558	-0.29	-0.49	0.187	0.304	0.263	0.135	0.101	0.460	1.020	-0.21	0.152	0.102	0.427	0.625	-0.32	0.178	4.045
S0001	0.983	0.424	0.336	1.537	1.591	0.927	0.875	0.168	0.14	-0.03	0.878	0.168	0.713	1.757	0.092	0.585	0.054	-0.44	0.205	0.303	0.338	0.156	0.116	0.409	1.023	-0.18	0.135	0.107	0.436	0.662	-0.29	0.189	3.978
S0001	0.983	0.456	0.312	1.607	1.809	0.918	0.864	0.196	0.136	-0.00	0.878	0.133	0.609	1.708	0.079	0.519	0.100	-0.32	0.195	0.341	0.257	0.162	0.142	0.449	1.018	-0.20	0.139	0.112	0.459	0.550	-0.29	0.324	4.260
S0001	0.983	0.433	0.317	1.617	1.556	0.914	0.844	0.208	0.148	0.038	0.927	0.162	0.712	1.757	0.068	0.457	-0.35	-0.24	0.195	0.321	0.276	0.110	0.128	0.440	1.032	-0.19	0.142	0.116	0.444	0.562	-0.33	0.239	4.077
S0001	0.983	0.448	0.3	1.685	1.621	0.918	0.851	0.188	0.164	0.119	0.878	0.122	0.560	1.757	0.088	0.492	-0.19	-0.50	0.201	0.353	0.243	0.169	0.129	0.388	1.038	-0.19	0.139	0.125	0.446	0.608	-0.29	0.325	4.257
S0001	0.983	0.444	0.308	1.694	1.677	0.920	0.861	0.172	0.132	0.036	0.927	0.142	0.651	1.855	0.082	0.481	-0.69	-0.38	0.209	0.327	0.271	0.163	0.117	0.458	1.006	-0.20	0.158	0.106	0.445	0.552	-0.24	0.245	4.320
S0001	0.983	0.42	0.312	1.653	1.608	0.918	0.878	0.204	0.132	0.005	0.927	0.164	0.684	1.806	0.102	0.571	-0.51	-0.44	0.217	0.338	0.330	0.202	0.136	0.404	1.022	-0.18	0.142	0.106	0.416	0.586	-0.25	0.283	4.222
S0001	0.983	0.476	0.34	1.674	1.732	0.889	0.854	0.232	0.136	0.095	0.878	0.135	0.587	1.757	0.097	0.537	-0.19	-0.58	0.216	0.339	0.256	0.184	0.121	0.379	1.007	-0.20	0.176	0.127	0.465	0.588	-0.22	0.271	4.360
S0001	0.983	0.448	0.328	1.606	1.644	0.924	0.854	0.236	0.136	-0.01	0.878	0.152	0.667	1.757	0.085	0.492	-0.55	-0.25	0.198	0.321	0.314	0.155	0.119	0.437	1.032	-0.16	0.143	0.117	0.442	0.531	-0.32	0.257	4.015
S0001	0.983	0.437	0.293	1.630	1.569	0.919	0.861	0.216	0.116	0.051	0.878	0.152	0.655	1.757	0.092	0.515	-0.45	-0.49	0.207	0.332	0.294	0.167	0.124	0.407	1.008	-0.19	0.143	0.112	0.452	0.659	-0.23	0.271	4.418
S0001	0.983	0.46	0.312	1.418	1.528	0.917	0.864	0.196	0.128	-0.01	0.878	0.165	0.693	1.757	0.086	0.539	-0.50	-0.44	0.206	0.319	0.317	0.152	0.127	0.415	1.025	-0.18	0.140	0.104	0.409	0.574	-0.30	0.250	4.047
S0001	0.983	0.408	0.336	1.486	1.514	0.929	0.862	0.224	0.116	-0.05	0.878	0.136	0.598	1.757	0.082	0.536	-0.34	-0.65	0.189	0.318	0.257	0.153	0.117	0.419	1.017	-0.21	0.132	0.112	0.448	0.635	-0.33	0.246	4.234
S0001	0.983	0.452	0.276	1.516	1.549	0.908	0.867	0.184	0.128	0.026	0.878	0.146	0.656	1.757	0.069	0.506	-0.09	-0.45	0.197	0.316	0.261	0.113	0.124	0.498	1.027	-0.20	0.150	0.102	0.448	0.601	-0.33	0.236	4.155
S0001	0.983	0.448	0.304	1.429	1.523	0.926	0.871	0.16	0.132	-0.02	0.878	0.151	0.650	1.757	0.092	0.567	-0.41	-0.62	0.188	0.316	0.301	0.167	0.115	0.395	1.033	-0.17	0.128	0.101	0.417	0.562	-0.40	0.207	3.993
S0001	0.983	0.432	0.344	1.534	1.805	0.929	0.855	0.216	0.124	-0.03	0.878	0.142	0.619	1.757	0.089	0.532	-0.58	-0.10	0.195	0.319	0.289	0.166	0.121	0.393	1.006	-0.21	0.130	0.118	0.441	0.477	-0.35	0.245	4.167
S0001	0.983	0.441	0.293	1.404	1.623	0.929	0.845	0.168	0.124	0.018	0.878	0.156	0.678	1.757	0.061	0.472	-0.50	-0.39	0.189	0.318	0.336	0.119	0.106	0.440	1.024	-0.19	0.128	0.109	0.424	0.515	-0.38	0.252	3.932
S0001	0.983	0.36	0.312	1.426	1.613	0.931	0.868	0.184	0.1	-0.07	0.878	0.145	0.624	1.757	0.081	0.534	-0.46	-0.56	0.187	0.319	0.283	0.146	0.117	0.423	1.015	-0.21	0.123	0.101	0.423	0.553	-0.32	0.231	4.193
S0001	0.983	0.444	0.292	1.474	1.536	0.926	0.862	0.184	0.124	0.088	0.878	0.123	0.559	1.708	0.074	0.518	-0.23	-0.55	0.186	0.305	0.231	0.118	0.124	0.432	1.026	-0.18	0.125	0.108	0.475	0.555	-0.39	0.199	4.040
S0001	0.983	0.444	0.284	1.451	1.640	0.910	0.877	0.216	0.128	-0.02	0.878	0.156	0.655	1.757	0.089	0.542	-0.47	-0.52	0.194	0.326	0.308	0.152	0.107	0.398	1.022	-0.17	0.147	0.098	0.420	0.552	-0.32	0.241	4.094
S0001	0.983	0.444	0.3	1.547	1.563	0.918	0.850	0.208	0.112	-0.07	0.878	0.139	0.649	0.878	0.065	0.498	-0.34	-0.39	0.177	0.320	0.260	0.134	0.125	0.419	1.015	-0.24	0.136	0.115	0.458	0.573	-0.36	0.225	4.002
S0001	0.983	0.468	0.304	1.628	1.589	0.901	0.847	0.228	0.148	0.109	0.878	0.124	0.549	1.757	0.080	0.501	0.190	-0.43	0.194	0.323	0.240	0.145	0.108	0.404	1.025	-0.19	0.150	0.123	0.452	0.622	-0.35	0.235	4.040
S0001	0.983	0.457	0.321	1.549	1.680	0.903	0.870	0.184	0.112	-0.01	0.878	0.152	0.648	1.757	0.093	0.560	0.143	-0.43	0.214	0.331	0.290	0.155	0.116	0.417	1.034	-0.16	0.156	0.110	0.401	0.661	-0.24	0.262	4.250
S0001	0.983	0.424	0.328	1.503	1.679	0.920	0.876	0.196	0.124	-0.07	0.878	0.150	0.650	1.708	0.091	0.569	-0.51	-0.44	0.183	0.311	0.304	0.162	0.109	0.399	0.997	-0.22	0.125	0.102	0.400	0.486	-0.40	0.209	4.071
S0001	0.983	0.448	0.328	1.627	1.672	0.905	0.866	0.192	0.144	0.004	0.878	0.152	0.654	1.757	0.082	0.531	0.111	-0.40	0.203	0.323	0.288	0.138	0.121	0.430	1.030	-0.17	0.151	0.114	0.423	0.637	-0.33	0.234	4.114
S0001	0.983	0.436	0.32	1.679	1.577	0.926	0.874	0.164	0.108	0.032	0.878	0.143	0.610	1.757	0.093	0.540	-0.23	-0.61	0.196	0.339	0.284	0.169	0.119	0.431	1.025	-0.18	0.126	0.113	0.441	0.580	-0.33	0.244	4.265
S0001	0.983	0.416	0.308	1.484	1.703	0.912	0.862	0.204	0.14	0.047	0.878	0.137	0.592	1.757	0.079	0.515	-0.51	-0.23	0.215	0.337	0.285	0.131	0.129	0.422	1.019	-0.19	0.146	0.115	0.425	0.558	-0.25	0.270	4.312
S0001	0.983	0.452	0.312	1.449	1.550	0.923	0.850	0.18	0.164	0.031	0.878	0.142	0.617	1.757	0.079	0.491	-0.13	-0.38	0.189	0.312	0.280	0.148	0.126	0.437	1.037	-0.17	0.124	0.114	0.417	0.577	-0.41	0.211	3.907
S0001	0.983	0.408	0.312	1.625	1.651	0.924	0.875	0.188	0.096	0.010	0.878	0.144	0.617	1.757	0.089	0.542	-0.56	-0.55	0.205	0.329	0.291	0.177	0.130	0.442	1.008	-0.19	0.140	0.106	0.422	0.548	-0.27	0.266	4.389
S0001	0.983	0.445	0.313	1.485	1.457	0.926	0.870	0.168	0.136	-0.04	0.878	0.157	0.661	1.708	0.074	0.574	-0.06	-0.44	0.191	0.299	0.335	0.139	0.111	0.451	1.020	-0.18	0.126	0.101	0.416	0.644	-0.39	0.155	3.773
S0001	0.983	0.444	0.328	1.505	1.619	0.907	0.867	0.188	0.116	-0.00	0.878	0.135	0.580	1.757	0.093	0.553	-0.09	-0.62	0.205	0.323	0.259	0.181	0.135	0.419	1.028	-0.19	0.143	0.119	0.441	0.600	-0.29	0.246	4.212
S0001	0.983	0.44	0.316	1.489	1.620	0.903	0.860	0.216	0.124	-0.07	0.830	0.142	0.611	1.708	0.087	0.554	-0.52	-0.38	0.190	0.325	0.281	0.132	0.109	0.406	1.014	-0.21	0.143	0.108	0.397	0.533	-0.34	0.242	4.147
S0001	0.983	0.488	0.291	1.536	1.662	0.914	0.868	0.244	0.110	0.057	0.781	0.109	0.502	1.660	0.077	0.557	1.308	-0.29	0.185	0.330	0.207	0.132	0.199	0.574	1.020	-0.22	0.124	0.096	0.383	0.584	-0.37	0.245	1.968
S0001	1.251	0.384	0.304	1.980	1.722	0.901	0.865	0.188	0.12	0.148	0.976	0.124	0.589	1.953	0.091	0.458	-0.25	-0.60	0.257	0.391	0.238	0.167	0.134	0.423	1.053	-0.21	0.182	0.130	0.445	0.713	-0.08	0.404	4.994
S0001	1.251	0.441	0.317	1.959	1.890	0.910	0.825	0.196	0.172	0.095	0.976	0.146	0.628	1.953	0.087	0.428	-0.61	-0.29	0.262	0.400	0.278	0.150	0.125	0.375	1.054	-0.21	0.197	0.153	0.484	0.620	-0.01	0.411	5.103
S0001	1.251	0.404	0.324	1.888	2.055	0.905	0.831	0.216	0.136	0.105	0.976	0.145	0.621	1.953	0.093	0.475	-0.90	-0.26	0.269	0.425	0.271	0.162	0.128	0.361	1.056	-0.23	0.200	0.156	0.441	0.506	-0.03	0.518	5.252
S0001	1.251	0.408	0.308	2.070	1.976	0.904	0.859	0.184	0.144	0.105	0.976	0.132	0.591	2.001	0.090	0.463	-0.57	-0.62	0.267	0.422	0.261	0.155	0.124	0.368	1.060	-0.22	0.204	0.138	0.442	0.592	-0.05	0.486	5.317
S0001	1.251	0.412	0.284	1.933	1.797	0.909	0.849	0.208	0.14	0.096	0.976	0.124	0.544	1.953	0.090	0.504	-0.66	-0.67	0.255	0.416	0.236	0.174	0.110	0.364	1.064	-0.22	0.204	0.141	0.464	0.592	-0.04	0.437	5.295
S0001	1.251	0.416	0.308	1.933	2.027	0.896	0.844	0.2	0.148	0.056	0.976	0.140	0.588	2.001	0.075	0.411	-0.89	-0.61	0.263	0.419	0.261	0.146	0.109	0.367	1.058	-0.22	0.211	0.141	0.424	0.494	-0.10	0.478	5.224
S0001	1.251	0.444	0.304	1.814	1.755	0.908	0.851	0.184	0.124	0.070	0.976	0.145	0.609	1.953	0.088	0.515	-0.72	-0.54	0.258	0.402	0.277	0.165	0.117	0.369	1.065	-0.21	0.203	0.134	0.451	0.623	-0.06	0.371	5.170
S0001	1.251	0.401	0.317	2.023	2.121	0.913	0.831	0.184	0.152	0.089	0.976	0.153	0.662	1.953	0.079	0.449	-0.59	-0.18	0.260	0.410	0.289	0.139	0.136	0.372	1.053	-0.23	0.180	0.148	0.473	0.486	-0.06	0.427	5.115
S0001	1.251	0.424	0.276	1.943	2.042	0.905	0.847	0.172	0.112	0.086	0.976	0.133	0.593	1.953	0.082	0.483	-0.73	-0.49	0.265	0.417	0.256	0.170	0.140	0.375	1.066	-0.20	0.181	0.137	0.456	0.511	-0.07	0.512	5.226
S0001	1.251	0.44	0.308	2.038	2.078	0.912	0.841	0.192	0.128	0.098	0.976	0.151	0.670	2.001	0.084	0.439	-0.83	-0.44	0.267	0.403	0.289	0.153	0.134	0.353	1.073	-0.20	0.193	0.144	0.445	0.552	-0.03	0.441	5.164
S0001	1.251	0.428	0.312	2.003	1.979	0.887	0.843	0.224	0.16	0.083	0.976	0.125	0.569	2.001	0.081	0.431	-0.59	-0.60	0.256	0.403	0.231	0.152	0.120	0.389	1.077	-0.20	0.196	0.144	0.440	0.519	-0.11	0.452	5.078
S0001	1.251	0.448	0.3	1.879	1.762	0.903	0.853	0.212	0.136	0.109	0.976	0.147	0.667	1.953	0.081	0.470	-0.80	-0.63	0.261	0.394	0.284	0.150	0.139	0.395	1.078	-0.21	0.193	0.130	0.465	0.591	-0.06	0.385	5.046
S0001	1.251	0.4	0.304	1.936	1.808	0.915	0.844	0.188	0.12	0.067	0.976	0.151	0.674	2.001	0.081	0.408	-0.79	-0.58	0.259	0.395	0.293	0.162	0.141	0.362	1.068	-0.20	0.185	0.132	0.438	0.564	-0.10	0.400	5.053
S0001	1.251	0.453	0.317	1.979	1.943	0.895	0.840	0.224	0.148	0.074	0.976	0.150	0.674	2.001	0.086	0.421	-0.67	-0.48	0.265	0.397	0.272	0.161	0.131	0.355	1.056	-0.22	0.217	0.138	0.458	0.577	-0.05	0.428	5.172
S0001	1.251	0.42	0.296	1.894	2.031	0.912	0.837	0.212	0.136	0.076	0.976	0.144	0.635	2.001	0.077	0.395	-0.69	-0.42	0.254	0.399	0.267	0.137	0.111	0.352	1.065	-0.22	0.188	0.135	0.476	0.510	-0.07	0.406	5.174
S0001	1.251	0.42	0.3	1.860	1.840	0.908	0.851	0.2	0.128	0.084	0.976	0.145	0.623	2.001	0.082	0.424	-0.90	-0.55	0.261	0.405	0.264	0.151	0.127	0.365	1.055	-0.24	0.193	0.129	0.430	0.537	-0.10	0.419	5.130
S0001	1.251	0.444	0.308	1.856	1.888	0.898	0.842	0.228	0.152	0.076	0.976	0.129	0.556	2.001	0.077	0.426	-0.80	-0.58	0.251	0.398	0.233	0.146	0.107	0.377	1.066	-0.22	0.200	0.146	0.462	0.537	-0.09	0.442	5.090
S0001	1.251	0.432	0.292	1.908	2.002	0.911	0.840	0.184	0.14	0.090	0.976	0.148	0.635	1.953	0.083	0.464	-0.79	-0.54	0.253	0.403	0.276	0.140	0.117	0.366	1.063	-0.21	0.196	0.141	0.457	0.522	-0.07	0.448	5.205
S0001	1.251	0.404	0.292	1.969	1.972	0.911	0.848	0.184	0.128	0.055	0.976	0.138	0.578	1.953	0.075	0.458	-0.81	-0.60	0.255	0.417	0.260	0.147	0.116	0.385	1.061	-0.23	0.190	0.139	0.458	0.511	-0.08	0.464	5.295
S0001	1.251	0.401	0.289	1.907	1.888	0.913	0.850	0.192	0.132	0.083	0.976	0.147	0.625	1.953	0.086	0.506	-0.81	-0.59	0.255	0.408	0.282	0.163	0.135	0.362	1.060	-0.21	0.176	0.131	0.454	0.539	-0.07	0.428	5.069
S0001	1.251	0.436	0.308	1.883	1.997	0.892	0.847	0.188	0.128	0.091	0.976	0.141	0.624	1.953	0.085	0.506	-0.45	-0.44	0.257	0.408	0.260	0.173	0.129	0.376	1.048	-0.23	0.199	0.134	0.463	0.568	-0.04	0.444	5.148
S0001	1.251	0.42	0.28	1.965	1.877	0.916	0.855	0.184	0.132	0.116	0.976	0.140	0.618	1.953	0.091	0.490	-0.63	-0.59	0.250	0.398	0.282	0.170	0.136	0.381	1.071	-0.20	0.168	0.130	0.459	0.561	-0.12	0.439	5.066
S0001	1.251	0.424	0.292	1.913	1.719	0.915	0.864	0.196	0.112	0.135	0.976	0.133	0.603	2.001	0.091	0.488	-0.87	-0.64	0.269	0.394	0.276	0.169	0.165	0.367	1.060	-0.22	0.180	0.126	0.439	0.661	-0.05	0.387	5.098
S0001	1.251	0.46	0.304	1.848	1.871	0.894	0.844	0.212	0.136	0.128	0.976	0.142	0.653	1.953	0.089	0.455	-0.71	-0.42	0.259	0.398	0.263	0.133	0.144	0.387	1.073	-0.20	0.200	0.138	0.459	0.566	-0.08	0.436	5.009
S0001	1.251	0.432	0.32	1.978	1.864	0.895	0.849	0.224	0.112	0.110	1.025	0.143	0.598	2.050	0.088	0.451	-0.85	-0.58	0.266	0.422	0.274	0.166	0.122	0.343	1.054	-0.24	0.212	0.146	0.460	0.572	-0.06	0.429	5.251
S0001	1.251	0.456	0.284	1.981	2.063	0.880	0.830	0.228	0.128	0.054	1.025	0.142	0.617	2.001	0.074	0.426	-0.90	-0.48	0.258	0.439	0.265	0.146	0.128	0.373	1.058	-0.25	0.216	0.157	0.421	0.491	-0.12	0.543	5.291
S0001	1.251	0.437	0.305	1.780	1.931	0.895	0.836	0.257	0.096	0.145	0.976	0.127	0.634	1.953	0.076	0.456	-0.98	-0.49	0.242	0.435	0.219	0.140	0.118	0.402	1.074	-0.22	0.217	0.157	0.437	0.492	-0.10	0.495	5.283
S0001	1.251	0.452	0.324	1.965	1.978	0.904	0.844	0.184	0.12	0.060	1.025	0.128	0.592	2.001	0.059	0.465	-0.99	-0.39	0.271	0.411	0.244	0.120	0.149	0.512	1.069	-0.23	0.199	0.149	0.427	0.537	-0.04	0.468	5.328
S0001	1.251	0.464	0.304	1.924	2.029	0.901	0.833	0.188	0.14	0.125	0.976	0.135	0.597	1.953	0.079	0.453	-0.45	-0.38	0.245	0.406	0.261	0.144	0.143	0.410	1.067	-0.20	0.181	0.150	0.489	0.523	-0.10	0.476	4.992
S0001	1.251	0.428	0.32	1.821	2.336	0.869	0.831	0.224	0.16	0.102	1.025	0.137	0.629	2.001	0.081	0.416	-0.97	-0.38	0.264	0.442	0.230	0.134	0.118	0.366	1.063	-0.22	0.222	0.163	0.422	0.431	-0.14	0.573	5.343
S0001	1.251	0.404	0.312	1.926	1.805	0.901	0.839	0.176	0.16	0.108	0.976	0.150	0.650	1.953	0.086	0.453	-0.84	-0.47	0.263	0.398	0.283	0.154	0.144	0.382	1.074	-0.20	0.173	0.147	0.456	0.555	-0.10	0.403	4.933
S0001	1.251	0.428	0.312	1.870	1.785	0.910	0.851	0.208	0.124	0.040	0.976	0.147	0.658	1.953	0.086	0.462	-0.82	-0.65	0.249	0.394	0.283	0.174	0.131	0.348	1.057	-0.21	0.189	0.135	0.432	0.545	-0.13	0.439	5.069
S0001	1.251	0.409	0.297	1.947	2.046	0.902	0.832	0.220	0.148	0.106	0.976	0.135	0.599	1.953	0.072	0.413	-0.86	-0.33	0.244	0.399	0.270	0.134	0.125	0.383	1.051	-0.23	0.186	0.145	0.445	0.487	-0.12	0.476	4.911
S0001	1.251	0.436	0.3	1.924	2.157	0.902	0.839	0.208	0.128	0.135	0.976	0.139	0.620	2.001	0.080	0.404	-0.92	-0.41	0.258	0.415	0.244	0.138	0.122	0.376	1.057	-0.22	0.205	0.143	0.444	0.487	-0.11	0.511	5.269
S0001	1.251	0.476	0.284	1.959	1.863	0.888	0.830	0.216	0.128	0.050	1.025	0.134	0.613	2.001	0.081	0.443	-0.73	-0.63	0.259	0.403	0.241	0.155	0.100	0.370	1.073	-0.21	0.240	0.143	0.444	0.574	-0.06	0.436	5.325
S0001	1.251	0.476	0.292	2.094	1.961	0.901	0.836	0.212	0.128	0.064	1.025	0.128	0.617	2.001	0.082	0.426	-0.04	-0.58	0.268	0.422	0.232	0.153	0.111	0.333	1.072	-0.22	0.230	0.149	0.498	0.675	0.011	0.508	5.504
S0001	1.251	0.432	0.324	1.950	2.009	0.905	0.854	0.212	0.112	0.090	0.976	0.141	0.641	1.953	0.080	0.480	-0.80	-0.50	0.272	0.416	0.272	0.139	0.132	0.413	1.068	-0.23	0.221	0.140	0.453	0.541	-0.02	0.512	5.538
S0001	1.251	0.421	0.321	1.947	1.874	0.903	0.838	0.184	0.160	0.095	0.976	0.125	0.596	1.953	0.079	0.454	-0.70	-0.52	0.254	0.419	0.230	0.147	0.127	0.394	1.062	-0.22	0.213	0.158	0.497	0.564	-0.07	0.492	5.306
S0001	1.251	0.432	0.316	1.934	1.976	0.905	0.847	0.2	0.128	0.110	0.976	0.126	0.567	1.953	0.079	0.463	-0.62	-0.46	0.243	0.402	0.233	0.161	0.122	0.391	1.062	-0.22	0.195	0.136	0.449	0.556	-0.09	0.476	5.161
S0001	1.251	0.432	0.312	2.014	2.043	0.904	0.847	0.192	0.12	0.088	0.976	0.124	0.536	2.001	0.082	0.448	-0.83	-0.48	0.270	0.423	0.248	0.156	0.130	0.356	1.070	-0.21	0.214	0.139	0.431	0.511	-0.03	0.512	5.409
S0001	1.251	0.428	0.308	1.818	1.765	0.899	0.849	0.196	0.132	0.108	0.976	0.134	0.600	1.953	0.095	0.541	-0.61	-0.67	0.265	0.387	0.253	0.179	0.132	0.355	1.066	-0.20	0.193	0.127	0.443	0.610	-0.08	0.399	5.084
S0001	1.251	0.432	0.308	1.849	1.958	0.899	0.849	0.244	0.14	0.024	0.976	0.136	0.579	1.953	0.099	0.552	-0.44	-0.54	0.259	0.421	0.253	0.197	0.132	0.363	1.060	-0.22	0.190	0.145	0.407	0.580	-0.06	0.472	5.308
S0001	1.251	0.46	0.3	1.962	1.890	0.897	0.834	0.196	0.16	0.119	0.976	0.143	0.662	1.953	0.082	0.440	-0.43	-0.45	0.262	0.397	0.279	0.149	0.158	0.409	1.084	-0.19	0.197	0.144	0.503	0.615	-0.10	0.436	4.947
S0001	1.251	0.449	0.329	2.150	1.995	0.904	0.831	0.188	0.152	0.159	0.976	0.130	0.599	1.953	0.074	0.418	-0.46	-0.36	0.277	0.402	0.256	0.138	0.142	0.387	1.074	-0.19	0.205	0.145	0.512	0.607	0.004	0.406	5.155
S0001	1.251	0.468	0.324	1.978	1.839	0.910	0.831	0.212	0.172	0.094	0.976	0.146	0.642	1.953	0.085	0.422	-0.71	-0.35	0.268	0.390	0.283	0.156	0.140	0.372	1.069	-0.21	0.199	0.143	0.483	0.581	-0.05	0.412	5.064
S0001	1.251	0.428	0.316	2.021	2.294	0.885	0.829	0.196	0.152	0.125	0.976	0.132	0.629	2.001	0.072	0.384	-0.49	-0.34	0.279	0.438	0.218	0.124	0.134	0.376	1.066	-0.23	0.224	0.156	0.449	0.544	0.007	0.524	5.542
S0001	1.251	0.4	0.3	2.055	1.953	0.908	0.836	0.184	0.12	0.119	0.976	0.141	0.615	1.953	0.072	0.428	-0.74	-0.35	0.255	0.403	0.263	0.134	0.129	0.382	1.059	-0.23	0.191	0.137	0.451	0.559	-0.06	0.437	5.153
S0001	1.251	0.448	0.324	2.010	2.206	0.906	0.834	0.232	0.136	0.094	0.976	0.136	0.607	2.001	0.067	0.378	-0.55	-0.37	0.252	0.423	0.247	0.127	0.129	0.395	1.068	-0.21	0.199	0.149	0.469	0.483	-0.10	0.507	5.260
S0001	1.251	0.424	0.276	2.031	1.837	0.919	0.863	0.176	0.12	0.090	0.976	0.144	0.623	1.953	0.090	0.500	-0.72	-0.61	0.261	0.399	0.271	0.157	0.121	0.360	1.067	-0.21	0.190	0.127	0.489	0.575	-0.06	0.454	5.252
S0001	1.251	0.417	0.297	2.041	1.972	0.906	0.849	0.184	0.152	0.088	0.976	0.139	0.615	1.953	0.088	0.488	-0.73	-0.52	0.275	0.401	0.251	0.163	0.141	0.404	1.067	-0.20	0.195	0.142	0.451	0.600	-0.04	0.439	5.197
S0001	1.251	0.424	0.292	1.923	1.986	0.906	0.854	0.172	0.128	0.111	0.976	0.133	0.596	1.904	0.077	0.520	-0.43	-0.43	0.271	0.407	0.254	0.139	0.137	0.399	1.068	-0.21	0.193	0.135	0.484	0.589	-0.03	0.458	5.300
S0001	1.251	0.392	0.3	1.860	1.904	0.903	0.846	0.188	0.12	0.079	0.976	0.142	0.615	1.953	0.078	0.470	-0.74	-0.60	0.262	0.402	0.261	0.154	0.144	0.385	1.059	-0.20	0.189	0.138	0.452	0.560	-0.09	0.455	5.150
S0001	1.251	0.436	0.324	1.972	2.088	0.896	0.826	0.236	0.152	0.078	0.976	0.134	0.622	1.953	0.073	0.409	-0.46	-0.33	0.247	0.415	0.252	0.113	0.153	0.410	1.079	-0.21	0.207	0.165	0.499	0.489	-0.11	0.490	5.044
S0001	1.251	0.4	0.296	1.797	1.698	0.900	0.858	0.176	0.112	0.006	0.976	0.154	0.667	1.953	0.077	0.451	-0.73	-0.62	0.241	0.383	0.290	0.156	0.128	0.397	1.065	-0.21	0.190	0.123	0.457	0.600	-0.11	0.355	4.974
S0001	1.251	0.42	0.332	1.757	1.778	0.907	0.862	0.208	0.108	-0.00	0.976	0.127	0.588	0.976	0.074	0.461	-0.69	-0.76	0.235	0.369	0.237	0.167	0.141	0.377	1.060	-0.20	0.175	0.115	0.455	0.545	-0.15	0.331	4.849
S0001	1.251	0.437	0.301	1.946	1.851	0.904	0.841	0.196	0.144	0.057	0.976	0.147	0.647	1.953	0.074	0.432	-0.65	-0.42	0.245	0.377	0.274	0.127	0.117	0.418	1.052	-0.24	0.189	0.130	0.443	0.533	-0.10	0.369	4.832
S0001	1.251	0.404	0.356	1.771	1.771	0.908	0.845	0.192	0.152	0.028	0.976	0.142	0.625	1.953	0.075	0.481	-0.80	-0.52	0.259	0.387	0.250	0.155	0.123	0.426	1.077	-0.22	0.192	0.146	0.464	0.654	-0.07	0.342	5.152
S0001	1.251	0.456	0.332	1.877	1.919	0.901	0.819	0.184	0.18	0.144	0.976	0.131	0.584	1.953	0.080	0.426	-0.73	-0.31	0.259	0.395	0.249	0.140	0.142	0.389	1.068	-0.20	0.201	0.157	0.463	0.561	-0.06	0.433	4.985
S0001	1.251	0.428	0.332	1.867	2.015	0.908	0.828	0.172	0.14	0.096	0.976	0.146	0.618	1.953	0.084	0.477	-0.81	-0.38	0.258	0.391	0.273	0.165	0.132	0.368	1.064	-0.20	0.181	0.142	0.455	0.499	-0.12	0.432	4.983
S0001	1.251	0.42	0.288	1.770	1.644	0.886	0.852	0.208	0.152	0.077	0.976	0.127	0.547	1.953	0.084	0.528	-0.77	-0.65	0.253	0.391	0.240	0.175	0.117	0.367	1.060	-0.22	0.175	0.126	0.422	0.596	-0.11	0.352	4.916
S0001	1.251	0.408	0.312	1.873	1.786	0.910	0.836	0.192	0.152	0.128	0.976	0.145	0.617	1.953	0.083	0.461	-0.83	-0.50	0.251	0.398	0.306	0.154	0.155	0.381	1.060	-0.21	0.165	0.147	0.460	0.560	-0.11	0.402	4.896
S0001	1.251	0.393	0.293	1.794	1.645	0.918	0.841	0.192	0.152	0.124	0.976	0.124	0.599	1.953	0.084	0.465	-0.71	-0.64	0.252	0.373	0.251	0.164	0.165	0.414	1.093	-0.20	0.161	0.135	0.435	0.621	-0.12	0.337	4.793
S0001	1.251	0.42	0.312	2.026	1.728	0.912	0.849	0.156	0.14	0.087	0.976	0.153	0.651	1.953	0.089	0.462	-0.73	-0.62	0.267	0.383	0.305	0.160	0.156	0.385	1.063	-0.20	0.176	0.126	0.441	0.635	-0.05	0.327	4.969
S0001	1.251	0.416	0.304	1.857	1.749	0.890	0.844	0.232	0.12	0.058	0.976	0.135	0.631	1.904	0.077	0.491	-0.67	-0.46	0.234	0.368	0.239	0.158	0.133	0.398	1.051	-0.24	0.197	0.126	0.466	0.559	-0.14	0.313	4.715
S0001	1.251	0.436	0.316	1.506	1.704	0.911	0.874	0.216	0.136	0.024	0.976	0.139	0.625	2.001	0.085	0.481	-0.82	-0.57	0.217	0.368	0.257	0.185	0.132	0.382	1.053	-0.22	0.169	0.114	0.429	0.573	-0.22	0.279	4.601
S0001	1.251	0.404	0.316	2.002	1.704	0.917	0.842	0.192	0.16	0.101	0.976	0.133	0.604	1.953	0.080	0.459	-0.69	-0.64	0.262	0.381	0.260	0.167	0.138	0.402	1.070	-0.21	0.178	0.144	0.455	0.688	-0.03	0.363	5.050
S0001	1.251	0.412	0.34	2.024	1.899	0.902	0.841	0.188	0.144	0.073	0.976	0.139	0.602	1.953	0.080	0.463	-0.51	-0.31	0.260	0.398	0.267	0.155	0.125	0.388	1.058	-0.21	0.187	0.147	0.473	0.598	-0.07	0.400	5.103
S0001	1.251	0.421	0.297	1.917	1.842	0.900	0.842	0.176	0.164	0.072	0.927	0.131	0.636	1.904	0.081	0.495	-0.14	-0.48	0.248	0.406	0.255	0.152	0.145	0.411	1.074	-0.21	0.167	0.148	0.474	0.636	-0.10	0.447	4.981
S0001	1.251	0.452	0.308	2.021	2.185	0.891	0.826	0.224	0.18	0.083	0.976	0.149	0.680	1.904	0.069	0.420	-0.34	-0.30	0.264	0.417	0.270	0.120	0.135	0.402	1.070	-0.20	0.212	0.150	0.499	0.535	-0.02	0.492	5.242
S0001	1.251	0.48	0.324	1.702	1.878	0.892	0.844	0.204	0.144	0.007	0.976	0.164	0.707	1.953	0.071	0.416	-0.88	-0.38	0.254	0.376	0.282	0.127	0.125	0.433	1.058	-0.24	0.212	0.132	0.437	0.536	-0.09	0.375	4.979
S0001	1.251	0.42	0.312	1.878	1.625	0.921	0.854	0.176	0.124	0.018	0.976	0.145	0.641	1.953	0.079	0.468	-0.81	-0.69	0.240	0.381	0.278	0.158	0.121	0.399	1.071	-0.22	0.180	0.131	0.475	0.594	-0.14	0.349	5.008
S0001	1.251	0.448	0.324	1.945	1.918	0.900	0.847	0.208	0.128	0.001	0.976	0.149	0.626	1.953	0.078	0.482	-0.85	-0.52	0.261	0.398	0.283	0.159	0.111	0.380	1.078	-0.20	0.217	0.137	0.444	0.541	-0.06	0.433	5.249
S0001	1.251	0.508	0.307	1.859	1.627	0.907	0.859	0.175	0.114	0.079	0.976	0.161	0.695	1.953	0.076	0.458	-0.53	-0.23	0.262	0.382	0.311	0.145	0.189	0.610	1.074	-0.19	0.213	0.129	0.497	0.656	-0.06	0.374	2.224
S0001	1.519	0.392	0.312	2.312	2.570	0.888	0.830	0.248	0.12	0.137	1.074	0.115	0.511	2.099	0.078	0.370	-0.82	-0.56	0.321	0.523	0.210	0.175	0.121	0.331	1.119	-0.22	0.244	0.193	0.426	0.536	0.077	0.708	6.034
S0001	1.519	0.42	0.328	2.277	2.740	0.905	0.805	0.228	0.132	0.095	1.074	0.100	0.485	2.099	0.062	0.327	-0.68	-0.36	0.293	0.542	0.187	0.146	0.104	0.331	1.123	-0.25	0.231	0.212	0.486	0.464	0.073	0.727	6.418
S0001	1.519	0.44	0.316	2.186	2.470	0.881	0.806	0.236	0.144	0.145	1.074	0.106	0.469	2.148	0.064	0.327	-0.93	-0.53	0.309	0.530	0.199	0.152	0.114	0.337	1.129	-0.25	0.290	0.209	0.483	0.470	0.080	0.691	6.486
S0001	1.519	0.444	0.332	2.562	2.729	0.884	0.796	0.236	0.156	0.134	1.074	0.113	0.506	2.099	0.070	0.359	-0.18	-0.30	0.317	0.535	0.192	0.158	0.114	0.320	1.120	-0.24	0.262	0.215	0.457	0.572	0.123	0.728	6.159
S0001	1.519	0.461	0.293	2.216	2.421	0.885	0.804	0.232	0.116	0.118	1.074	0.103	0.483	2.148	0.061	0.284	-0.74	-0.66	0.297	0.531	0.174	0.160	0.114	0.358	1.136	-0.22	0.259	0.213	0.462	0.510	0.057	0.728	6.267
S0001	1.519	0.456	0.32	2.401	2.684	0.882	0.816	0.252	0.14	0.150	1.074	0.105	0.472	2.148	0.066	0.340	-0.65	-0.36	0.321	0.529	0.178	0.158	0.110	0.349	1.123	-0.25	0.280	0.213	0.465	0.532	0.135	0.679	6.437
S0001	1.519	0.444	0.284	2.223	2.338	0.883	0.814	0.224	0.164	0.133	1.074	0.120	0.532	2.099	0.073	0.395	-0.79	-0.50	0.301	0.499	0.214	0.168	0.106	0.336	1.116	-0.25	0.266	0.201	0.451	0.502	0.005	0.643	5.979
S0001	1.519	0.484	0.32	2.282	2.827	0.892	0.818	0.244	0.14	0.139	1.074	0.104	0.474	2.148	0.075	0.322	-0.82	-0.47	0.312	0.563	0.167	0.149	0.113	0.324	1.142	-0.22	0.285	0.221	0.460	0.478	0.088	0.780	6.770
S0001	1.519	0.452	0.332	2.327	2.537	0.897	0.814	0.216	0.124	0.086	1.074	0.117	0.523	2.148	0.068	0.347	-0.68	-0.31	0.312	0.514	0.217	0.146	0.105	0.344	1.127	-0.26	0.275	0.199	0.475	0.553	0.163	0.630	6.525
S0001	1.519	0.428	0.288	2.343	2.551	0.881	0.813	0.212	0.14	0.130	1.025	0.107	0.460	2.099	0.070	0.359	-0.51	-0.51	0.302	0.512	0.193	0.150	0.103	0.320	1.123	-0.25	0.245	0.192	0.472	0.533	0.072	0.669	5.999
S0001	1.519	0.42	0.292	2.379	2.590	0.884	0.820	0.228	0.124	0.114	1.074	0.116	0.527	2.099	0.079	0.360	-0.67	-0.53	0.312	0.521	0.211	0.172	0.108	0.305	1.128	-0.21	0.259	0.195	0.448	0.531	0.059	0.696	6.167
S0001	1.519	0.389	0.305	2.281	2.469	0.895	0.806	0.208	0.132	0.128	1.074	0.120	0.584	2.099	0.080	0.366	-0.87	-0.44	0.315	0.501	0.237	0.150	0.117	0.332	1.128	-0.24	0.233	0.198	0.438	0.519	0.100	0.625	6.086
S0001	1.519	0.42	0.276	2.284	2.415	0.882	0.810	0.216	0.156	0.127	1.025	0.122	0.542	2.099	0.073	0.391	-0.77	-0.42	0.325	0.498	0.227	0.136	0.110	0.332	1.119	-0.24	0.259	0.192	0.451	0.578	0.150	0.620	6.127
S0001	1.519	0.432	0.3	2.306	2.649	0.889	0.805	0.212	0.168	0.140	1.074	0.120	0.527	2.099	0.068	0.361	-0.63	-0.30	0.316	0.510	0.220	0.138	0.113	0.341	1.124	-0.25	0.247	0.203	0.452	0.531	0.108	0.674	5.956
S0001	1.519	0.46	0.292	2.394	2.438	0.886	0.804	0.244	0.152	0.129	1.025	0.118	0.531	2.099	0.082	0.355	-0.66	-0.57	0.314	0.517	0.204	0.172	0.109	0.303	1.126	-0.20	0.259	0.216	0.438	0.591	0.119	0.710	6.135
S0001	1.519	0.436	0.32	2.268	2.670	0.895	0.810	0.232	0.156	0.184	1.025	0.104	0.500	2.099	0.075	0.342	-0.73	-0.34	0.309	0.513	0.186	0.148	0.112	0.332	1.124	-0.25	0.241	0.200	0.468	0.495	0.080	0.676	6.160
S0001	1.519	0.421	0.309	2.782	2.592	0.870	0.803	0.232	0.164	0.151	1.074	0.110	0.524	2.099	0.071	0.378	-0.33	-0.31	0.346	0.517	0.178	0.146	0.117	0.330	1.119	-0.26	0.287	0.197	0.448	0.662	0.176	0.679	6.353
S0001	1.519	0.448	0.332	2.412	2.680	0.884	0.796	0.244	0.144	0.154	1.074	0.100	0.446	2.099	0.064	0.356	-0.37	-0.30	0.299	0.522	0.152	0.144	0.108	0.349	1.116	-0.25	0.254	0.210	0.498	0.537	0.084	0.686	6.065
S0001	1.519	0.432	0.308	2.386	2.593	0.883	0.820	0.24	0.124	0.103	1.074	0.116	0.509	2.148	0.080	0.348	-0.66	-0.54	0.304	0.531	0.194	0.182	0.116	0.330	1.139	-0.22	0.269	0.204	0.412	0.535	0.020	0.675	6.382
S0001	1.519	0.408	0.336	2.209	2.551	0.907	0.818	0.232	0.128	0.119	1.074	0.113	0.507	2.099	0.069	0.368	-0.94	-0.32	0.313	0.508	0.206	0.151	0.131	0.352	1.107	-0.26	0.244	0.195	0.458	0.504	0.117	0.630	6.281
S0001	1.519	0.44	0.312	2.519	2.811	0.877	0.798	0.252	0.168	0.134	1.074	0.098	0.451	2.099	0.070	0.359	-0.53	-0.32	0.314	0.543	0.167	0.134	0.113	0.350	1.110	-0.26	0.272	0.212	0.442	0.517	0.088	0.760	6.264
S0001	1.519	0.42	0.292	2.277	2.458	0.896	0.824	0.196	0.14	0.125	1.074	0.103	0.481	2.099	0.077	0.379	-0.38	-0.40	0.287	0.495	0.183	0.175	0.100	0.324	1.118	-0.23	0.235	0.179	0.465	0.522	0.034	0.620	5.866
S0001	1.519	0.416	0.324	2.284	2.459	0.879	0.815	0.22	0.156	0.137	1.025	0.101	0.473	2.099	0.078	0.343	-0.62	-0.65	0.302	0.522	0.192	0.179	0.110	0.319	1.133	-0.24	0.258	0.200	0.420	0.535	0.069	0.664	6.205
S0001	1.519	0.445	0.341	2.405	2.442	0.890	0.814	0.228	0.116	0.104	1.074	0.098	0.453	1.074	0.064	0.313	-0.51	-0.32	0.299	0.503	0.162	0.147	0.120	0.334	1.102	-0.26	0.252	0.195	0.467	0.589	0.081	0.563	6.018
S0001	1.519	0.444	0.296	2.293	2.543	0.867	0.811	0.236	0.164	0.150	1.074	0.104	0.463	2.099	0.072	0.376	-0.42	-0.46	0.307	0.524	0.181	0.149	0.103	0.339	1.121	-0.25	0.262	0.202	0.433	0.574	0.059	0.723	6.034
S0001	1.519	0.436	0.304	2.330	2.397	0.902	0.827	0.236	0.128	0.073	1.074	0.118	0.514	2.148	0.079	0.336	-0.56	-0.68	0.296	0.507	0.216	0.188	0.112	0.312	1.140	-0.20	0.244	0.184	0.468	0.529	0.078	0.660	6.230
S0001	1.519	0.408	0.3	2.281	2.409	0.896	0.814	0.212	0.156	0.117	1.074	0.111	0.537	2.099	0.074	0.367	-0.81	-0.40	0.314	0.497	0.216	0.155	0.136	0.340	1.110	-0.26	0.236	0.193	0.447	0.544	0.085	0.606	5.952
S0001	1.519	0.428	0.308	2.399	2.633	0.878	0.812	0.256	0.148	0.140	1.025	0.104	0.467	2.099	0.072	0.370	-0.61	-0.37	0.319	0.498	0.190	0.153	0.129	0.340	1.123	-0.25	0.266	0.200	0.452	0.533	0.100	0.653	6.084
S0001	1.519	0.421	0.313	2.313	2.463	0.891	0.814	0.232	0.164	0.110	1.074	0.133	0.563	2.148	0.076	0.342	-0.64	-0.49	0.309	0.490	0.243	0.174	0.125	0.324	1.123	-0.21	0.234	0.192	0.428	0.538	0.057	0.641	5.743
S0001	1.519	0.436	0.324	2.542	2.402	0.890	0.816	0.244	0.116	0.190	1.074	0.097	0.498	2.099	0.074	0.365	-0.42	-0.49	0.321	0.517	0.174	0.153	0.135	0.329	1.137	-0.24	0.248	0.204	0.429	0.628	0.121	0.624	6.172
S0001	1.519	0.424	0.316	2.338	2.379	0.894	0.817	0.176	0.104	0.073	1.074	0.106	0.479	2.099	0.060	0.340	-0.46	-0.37	0.305	0.488	0.209	0.165	0.107	0.336	1.104	-0.25	0.245	0.182	0.482	0.567	0.102	0.578	6.098
S0001	1.519	0.456	0.308	2.309	2.337	0.886	0.826	0.228	0.156	0.182	1.074	0.118	0.529	2.099	0.081	0.401	-0.71	-0.50	0.320	0.506	0.220	0.151	0.123	0.356	1.133	-0.24	0.257	0.192	0.425	0.591	0.118	0.583	6.050
S0001	1.519	0.408	0.28	2.204	2.218	0.874	0.827	0.24	0.148	0.132	1.025	0.117	0.499	2.099	0.085	0.392	-0.76	-0.70	0.299	0.497	0.206	0.193	0.104	0.304	1.107	-0.23	0.243	0.192	0.393	0.556	-0.00	0.626	5.818
S0001	1.519	0.448	0.296	2.146	2.453	0.884	0.830	0.26	0.132	0.122	1.074	0.099	0.452	2.148	0.075	0.349	-0.92	-0.69	0.304	0.517	0.168	0.175	0.091	0.322	1.118	-0.25	0.266	0.194	0.443	0.542	0.063	0.626	6.487
S0001	1.519	0.452	0.34	2.536	2.426	0.882	0.811	0.26	0.152	0.156	1.074	0.095	0.457	2.148	0.067	0.334	-0.30	-0.45	0.317	0.510	0.159	0.150	0.135	0.339	1.126	-0.26	0.286	0.205	0.463	0.645	0.118	0.618	6.196
S0001	1.519	0.437	0.329	2.396	2.581	0.892	0.826	0.212	0.124	0.103	1.074	0.101	0.444	2.148	0.073	0.334	0.195	-0.33	0.302	0.494	0.163	0.176	0.111	0.313	1.117	-0.22	0.244	0.186	0.483	0.588	0.072	0.659	5.892
S0001	1.519	0.444	0.308	2.312	2.311	0.892	0.837	0.228	0.132	0.154	1.074	0.094	0.460	2.148	0.076	0.350	-0.56	-0.63	0.298	0.504	0.170	0.184	0.105	0.332	1.129	-0.25	0.246	0.187	0.430	0.576	0.057	0.627	6.121
S0001	1.519	0.42	0.3	2.498	2.405	0.874	0.811	0.24	0.14	0.118	1.025	0.113	0.507	2.099	0.063	0.359	-0.68	-0.42	0.312	0.495	0.212	0.147	0.116	0.344	1.111	-0.24	0.259	0.189	0.429	0.637	0.111	0.610	6.054
S0001	1.519	0.432	0.308	2.332	2.383	0.885	0.815	0.236	0.152	0.136	1.074	0.113	0.496	2.099	0.067	0.374	-0.54	-0.46	0.299	0.490	0.188	0.155	0.103	0.334	1.117	-0.26	0.242	0.193	0.453	0.578	0.021	0.612	5.833
S0001	1.519	0.424	0.304	2.514	2.474	0.886	0.829	0.236	0.116	0.149	1.074	0.103	0.489	2.099	0.082	0.357	-0.47	-0.62	0.312	0.526	0.186	0.176	0.117	0.321	1.127	-0.22	0.256	0.198	0.421	0.612	0.132	0.661	6.244
S0001	1.519	0.42	0.308	2.413	2.297	0.891	0.829	0.196	0.144	0.094	1.074	0.112	0.515	2.099	0.076	0.375	-0.48	-0.53	0.314	0.483	0.206	0.165	0.123	0.319	1.111	-0.26	0.250	0.178	0.437	0.628	0.117	0.544	5.997
S0001	1.519	0.417	0.301	2.290	2.363	0.884	0.813	0.212	0.148	0.158	1.025	0.110	0.499	2.099	0.076	0.391	-0.73	-0.49	0.316	0.485	0.204	0.160	0.132	0.316	1.118	-0.25	0.254	0.189	0.451	0.579	0.071	0.577	5.853
S0001	1.519	0.444	0.308	2.538	2.454	0.892	0.812	0.208	0.148	0.089	1.025	0.112	0.494	2.099	0.070	0.370	-0.20	-0.32	0.311	0.503	0.198	0.140	0.116	0.326	1.121	-0.23	0.254	0.199	0.458	0.631	0.103	0.663	6.020
S0001	1.519	0.444	0.324	2.349	2.386	0.886	0.817	0.22	0.14	0.147	1.074	0.105	0.507	2.099	0.082	0.360	-0.57	-0.56	0.303	0.521	0.177	0.181	0.117	0.315	1.127	-0.22	0.254	0.212	0.451	0.567	0.067	0.660	6.204
S0001	1.519	0.46	0.284	2.300	2.506	0.882	0.827	0.268	0.152	0.137	1.074	0.099	0.460	2.099	0.077	0.376	-0.66	-0.38	0.302	0.489	0.191	0.159	0.113	0.321	1.106	-0.26	0.258	0.182	0.462	0.517	0.075	0.588	5.907
S0001	1.519	0.424	0.276	2.321	2.340	0.880	0.819	0.22	0.156	0.153	1.074	0.104	0.472	2.099	0.073	0.379	-0.62	-0.50	0.301	0.494	0.168	0.149	0.114	0.339	1.117	-0.24	0.253	0.187	0.455	0.566	0.060	0.634	5.908
S0001	1.519	0.429	0.293	2.567	2.389	0.879	0.817	0.220	0.156	0.137	1.074	0.101	0.452	2.099	0.074	0.373	0.092	-0.49	0.312	0.501	0.163	0.174	0.109	0.306	1.122	-0.24	0.259	0.191	0.452	0.669	0.104	0.626	5.906
S0001	1.519	0.444	0.284	2.218	2.616	0.896	0.812	0.188	0.148	0.106	1.025	0.113	0.543	2.099	0.086	0.363	-0.56	-0.52	0.299	0.520	0.208	0.168	0.115	0.292	1.134	-0.22	0.237	0.206	0.444	0.493	0.064	0.719	6.186
S0001	1.519	0.404	0.3	2.357	2.389	0.898	0.822	0.22	0.128	0.119	1.074	0.112	0.524	2.099	0.075	0.375	-0.70	-0.38	0.313	0.491	0.215	0.157	0.124	0.327	1.110	-0.25	0.241	0.187	0.451	0.555	0.091	0.620	6.042
S0001	1.519	0.432	0.308	2.622	2.343	0.884	0.810	0.24	0.152	0.180	1.074	0.104	0.484	2.099	0.075	0.379	-0.32	-0.48	0.309	0.499	0.169	0.140	0.122	0.324	1.108	-0.24	0.258	0.202	0.428	0.680	0.080	0.649	5.968
S0001	1.519	0.436	0.3	2.458	2.300	0.879	0.815	0.236	0.14	0.109	1.074	0.117	0.522	2.099	0.079	0.372	-0.19	-0.43	0.316	0.499	0.205	0.156	0.117	0.330	1.116	-0.24	0.257	0.192	0.418	0.650	0.097	0.576	5.949
S0001	1.519	0.416	0.3	2.408	2.339	0.889	0.819	0.224	0.148	0.145	1.025	0.097	0.457	2.099	0.084	0.363	-0.40	-0.61	0.303	0.516	0.186	0.161	0.121	0.318	1.126	-0.24	0.241	0.200	0.441	0.608	0.076	0.645	6.045
S0001	1.519	0.445	0.313	2.476	2.402	0.878	0.817	0.244	0.152	0.126	1.074	0.113	0.492	2.148	0.072	0.354	-0.50	-0.40	0.323	0.495	0.210	0.152	0.127	0.337	1.104	-0.25	0.260	0.193	0.445	0.638	0.148	0.577	5.940
S0001	1.519	0.42	0.312	2.424	2.515	0.865	0.806	0.236	0.144	0.167	1.074	0.106	0.465	2.099	0.072	0.352	-0.42	-0.40	0.308	0.506	0.175	0.144	0.118	0.330	1.114	-0.25	0.270	0.201	0.443	0.582	0.054	0.688	5.947
S0001	1.519	0.452	0.3	2.389	2.281	0.894	0.813	0.216	0.132	0.129	1.025	0.109	0.466	2.099	0.072	0.363	-0.13	-0.39	0.309	0.487	0.192	0.157	0.105	0.343	1.118	-0.24	0.239	0.193	0.467	0.620	0.090	0.610	5.776
S0001	1.519	0.408	0.336	2.297	2.342	0.889	0.819	0.22	0.124	0.118	1.025	0.108	0.493	2.099	0.074	0.324	-0.59	-0.58	0.298	0.500	0.202	0.179	0.117	0.317	1.133	-0.21	0.238	0.192	0.448	0.541	0.072	0.642	6.040
S0001	1.519	0.392	0.3	2.288	2.615	0.899	0.822	0.24	0.136	0.103	1.074	0.116	0.530	2.099	0.080	0.371	-0.75	-0.39	0.300	0.507	0.218	0.149	0.114	0.308	1.096	-0.26	0.227	0.191	0.439	0.491	0.082	0.636	6.007
S0001	1.519	0.452	0.312	2.412	2.296	0.885	0.809	0.224	0.136	0.144	1.025	0.101	0.477	2.099	0.069	0.392	-0.37	-0.55	0.306	0.482	0.161	0.161	0.123	0.329	1.120	-0.25	0.255	0.183	0.430	0.654	0.100	0.595	5.963
S0001	1.519	0.425	0.309	2.327	2.412	0.878	0.811	0.208	0.156	0.130	1.025	0.113	0.478	2.099	0.071	0.372	-0.53	-0.43	0.313	0.499	0.198	0.155	0.116	0.318	1.108	-0.27	0.254	0.194	0.446	0.554	0.081	0.627	5.863
S0001	1.519	0.436	0.316	2.365	2.390	0.884	0.816	0.2	0.152	0.080	1.025	0.115	0.498	2.099	0.075	0.339	-0.01	-0.54	0.304	0.501	0.204	0.176	0.107	0.299	1.121	-0.23	0.250	0.199	0.426	0.617	0.064	0.660	5.931
S0001	1.519	0.42	0.316	2.382	2.350	0.893	0.825	0.208	0.148	0.157	1.025	0.097	0.471	2.099	0.081	0.369	-0.52	-0.61	0.305	0.500	0.181	0.173	0.111	0.318	1.125	-0.25	0.239	0.187	0.436	0.608	0.092	0.635	6.056
S0001	1.519	0.432	0.34	2.299	2.601	0.881	0.811	0.208	0.144	0.094	1.025	0.115	0.512	2.099	0.070	0.377	-0.66	-0.22	0.308	0.491	0.226	0.162	0.110	0.347	1.103	-0.25	0.253	0.206	0.473	0.525	0.089	0.611	6.033
S0001	1.519	0.428	0.312	2.262	2.356	0.880	0.813	0.244	0.144	0.172	1.074	0.109	0.477	2.099	0.068	0.355	-0.68	-0.48	0.307	0.492	0.179	0.141	0.119	0.348	1.130	-0.24	0.244	0.197	0.436	0.553	0.052	0.559	5.819
S0001	1.519	0.424	0.312	2.354	2.296	0.899	0.816	0.216	0.12	0.151	1.074	0.108	0.469	2.148	0.078	0.339	-0.56	-0.58	0.310	0.501	0.190	0.179	0.120	0.321	1.143	-0.20	0.232	0.190	0.461	0.586	0.098	0.606	6.006
S0001	1.519	0.413	0.321	2.451	2.378	0.896	0.809	0.224	0.152	0.104	1.074	0.118	0.553	2.099	0.074	0.360	-0.52	-0.27	0.306	0.478	0.227	0.152	0.124	0.310	1.102	-0.24	0.234	0.194	0.448	0.616	0.071	0.602	5.939
S0001	1.519	0.428	0.324	2.511	2.413	0.876	0.805	0.236	0.16	0.172	1.074	0.105	0.455	2.099	0.068	0.362	-0.40	-0.35	0.319	0.504	0.178	0.134	0.124	0.326	1.125	-0.24	0.270	0.211	0.481	0.646	0.115	0.629	6.019
S0001	1.519	0.4	0.304	2.384	2.388	0.868	0.819	0.248	0.132	0.128	1.074	0.109	0.465	2.148	0.076	0.337	-0.46	-0.46	0.313	0.490	0.191	0.178	0.109	0.307	1.121	-0.22	0.259	0.191	0.436	0.584	0.043	0.624	5.768
S0001	1.519	0.404	0.316	2.176	2.288	0.881	0.826	0.244	0.164	0.159	1.025	0.104	0.498	2.099	0.082	0.376	-0.72	-0.56	0.294	0.486	0.196	0.182	0.118	0.309	1.123	-0.23	0.235	0.188	0.417	0.524	-0.00	0.577	5.836
S0001	1.519	0.44	0.276	2.226	2.318	0.871	0.819	0.236	0.16	0.121	1.074	0.115	0.521	2.099	0.070	0.378	-0.91	-0.46	0.311	0.486	0.205	0.169	0.111	0.340	1.100	-0.26	0.266	0.188	0.422	0.566	0.082	0.586	5.837
S0001	1.519	0.432	0.284	2.382	2.417	0.884	0.822	0.212	0.14	0.130	1.025	0.115	0.500	2.099	0.077	0.387	-0.56	-0.56	0.304	0.499	0.217	0.150	0.104	0.358	1.126	-0.26	0.242	0.189	0.417	0.595	0.080	0.628	5.884
S0001	1.519	0.421	0.293	2.367	2.346	0.890	0.824	0.228	0.140	0.068	1.025	0.127	0.530	2.099	0.078	0.372	-0.55	-0.52	0.300	0.490	0.231	0.169	0.108	0.338	1.111	-0.24	0.234	0.183	0.404	0.583	0.064	0.592	5.839
S0001	1.519	0.408	0.316	2.354	2.356	0.897	0.821	0.22	0.14	0.105	1.074	0.107	0.519	2.099	0.074	0.336	-0.50	-0.55	0.301	0.509	0.205	0.169	0.122	0.339	1.139	-0.22	0.232	0.193	0.449	0.563	0.087	0.650	6.034
S0001	1.519	0.421	0.336	2.005	2.119	0.885	0.873	0.252	0.115	0.141	1.074	0.070	0.457	0.976	0.063	0.548	-0.36	-0.15	0.271	0.555	0.167	0.143	0.281	0.624	1.105	-0.24	0.223	0.192	0.429	0.413	-0.07	0.795	2.163
S0063	0.491	0.42	0.364	0.843	0.752	0.935	0.859	0.136	0.164	0.141	0.634	0.078	0.546	0.585	0.067	0.409	1.787	3.355	0.141	0.108	0.149	0.113	0.194	0.614	1.003	-0.19	0.076	0.041	0.364	0.999	-0.70	-0.95	1.944
S0063	0.491	0.412	0.308	0.849	0.662	0.931	0.827	0.184	0.148	-0.09	0.634	0.111	0.603	0.585	0.033	0.216	-0.42	2.209	0.115	0.098	0.185	0.084	0.134	0.647	0.999	-0.21	0.072	0.034	0.410	0.787	-0.85	-1.03	1.927
S0063	0.491	0.352	0.316	0.841	0.722	0.914	0.897	0.144	0.12	0.148	0.585	0.101	0.524	0.537	0.069	0.331	0.225	1.785	0.134	0.103	0.191	0.105	0.199	0.644	0.994	-0.20	0.065	0.029	0.324	0.990	-0.76	-0.92	1.829
S0063	0.491	0.404	0.328	0.812	0.843	0.922	0.829	0.168	0.156	0.228	0.585	0.062	0.464	0.585	0.077	0.398	0.563	3.458	0.115	0.104	0.091	0.144	0.173	0.530	1.010	-0.19	0.059	0.038	0.398	0.744	-0.90	-0.98	1.691
S0063	0.491	0.36	0.328	0.790	0.740	0.945	0.837	0.132	0.172	0.169	0.585	0.107	0.616	0.585	0.051	0.326	-0.09	2.935	0.118	0.098	0.194	0.093	0.163	0.689	1.001	-0.18	0.053	0.033	0.326	0.815	-0.88	-1.04	1.828
S0063	0.491	0.372	0.332	0.732	0.811	0.960	0.854	0.144	0.144	0.051	0.585	0.101	0.641	0.585	0.062	0.297	-0.51	3.126	0.106	0.100	0.209	0.113	0.138	0.644	0.993	-0.19	0.046	0.032	0.342	0.641	-0.90	-0.95	1.858
S0063	0.491	0.406	0.338	0.860	0.853	0.948	0.870	0.127	0.143	0.179	0.537	0.084	0.503	0.585	0.063	0.329	1.543	2.746	0.135	0.113	0.097	0.086	0.173	0.606	0.999	-0.20	0.058	0.034	0.338	0.936	-0.70	-0.85	2.013
S0063	0.491	0.38	0.312	0.815	0.777	0.954	0.880	0.112	0.116	0.087	0.537	0.097	0.610	0.537	0.059	0.316	0.105	2.798	0.140	0.112	0.185	0.108	0.195	0.603	0.995	-0.20	0.051	0.030	0.305	0.926	-0.79	-0.94	1.927
S0063	0.491	0.36	0.324	0.729	0.716	0.953	0.901	0.124	0.12	0.026	0.537	0.080	0.591	0.537	0.094	0.444	-0.22	1.408	0.124	0.110	0.175	0.182	0.187	0.572	0.995	-0.18	0.047	0.030	0.293	0.784	-0.84	-0.91	1.796
S0063	0.491	0.412	0.352	0.884	0.716	0.943	0.860	0.116	0.132	0.155	0.537	0.089	0.577	0.537	0.063	0.378	1.354	2.041	0.129	0.102	0.141	0.111	0.167	0.627	1.000	-0.20	0.064	0.036	0.367	1.113	-0.72	-0.94	1.890
S0063	0.491	0.344	0.32	0.786	0.799	0.958	0.894	0.128	0.092	0.068	0.537	0.078	0.666	0.537	0.065	0.403	0.257	3.718	0.141	0.098	0.151	0.113	0.189	0.649	0.988	-0.23	0.048	0.028	0.296	1.009	-0.69	-1.01	1.937
S0063	0.491	0.412	0.368	1.047	0.898	0.913	0.822	0.108	0.144	0.481	0.488	0.080	0.493	0.537	0.079	0.424	4.242	5.722	0.161	0.120	0.128	0.165	0.252	0.523	1.002	-0.19	0.070	0.042	0.368	1.103	-0.68	-0.93	1.791
S0063	0.491	0.376	0.324	0.736	0.795	0.954	0.880	0.12	0.136	0.109	0.537	0.065	0.499	0.537	0.079	0.385	0.071	2.233	0.128	0.117	0.143	0.125	0.171	0.564	0.997	-0.20	0.055	0.034	0.342	0.797	-0.76	-0.81	1.942
S0063	0.491	0.432	0.352	1.306	0.880	0.901	0.887	0.108	0.136	0.337	0.537	0.075	0.494	0.488	0.070	0.443	8.463	4.673	0.188	0.115	0.122	0.125	0.280	0.597	0.994	-0.21	0.084	0.035	0.329	1.502	-0.65	-0.94	1.910
S0063	0.491	0.412	0.356	0.971	0.814	0.932	0.884	0.124	0.124	0.296	0.537	0.065	0.479	0.537	0.073	0.460	4.060	3.262	0.143	0.108	0.113	0.159	0.208	0.589	1.010	-0.18	0.064	0.032	0.328	1.177	-0.73	-0.95	1.867
S0063	0.491	0.372	0.308	0.978	0.779	0.934	0.859	0.128	0.14	0.183	0.488	0.084	0.460	0.537	0.080	0.404	2.875	2.896	0.146	0.110	0.166	0.154	0.192	0.553	1.000	-0.19	0.067	0.035	0.360	1.248	-0.67	-0.90	1.976
S0063	0.491	0.392	0.344	0.905	0.856	0.944	0.851	0.096	0.132	0.140	0.537	0.107	0.606	0.537	0.052	0.306	0.531	4.206	0.155	0.113	0.208	0.093	0.216	0.659	0.988	-0.22	0.063	0.036	0.360	0.881	-0.69	-0.91	1.953
S0063	0.491	0.436	0.368	1.142	0.927	0.878	0.855	0.14	0.152	0.449	0.537	0.075	0.454	0.537	0.076	0.412	6.442	4.966	0.176	0.125	0.113	0.147	0.280	0.573	1.014	-0.18	0.097	0.043	0.355	1.301	-0.67	-0.86	1.959
S0063	0.491	0.396	0.352	0.966	0.838	0.925	0.866	0.168	0.152	0.173	0.585	0.066	0.467	0.537	0.070	0.334	2.770	2.698	0.143	0.111	0.112	0.121	0.180	0.589	1.002	-0.19	0.074	0.037	0.366	1.118	-0.65	-0.89	1.988
S0063	0.491	0.42	0.32	0.959	0.824	0.930	0.867	0.144	0.148	0.250	0.537	0.091	0.541	0.537	0.059	0.338	2.640	5.115	0.144	0.109	0.149	0.094	0.195	0.665	1.000	-0.20	0.071	0.034	0.344	1.142	-0.71	-1.00	1.843
S0063	0.491	0.368	0.372	0.979	0.904	0.926	0.845	0.14	0.148	0.262	0.585	0.094	0.534	0.537	0.074	0.356	3.000	3.158	0.143	0.109	0.162	0.137	0.205	0.633	1.001	-0.21	0.067	0.039	0.352	1.142	-0.70	-0.85	1.891
S0063	0.491	0.384	0.344	0.869	0.865	0.932	0.880	0.156	0.152	0.280	0.537	0.090	0.494	0.537	0.071	0.426	2.346	2.671	0.141	0.110	0.119	0.129	0.166	0.612	0.996	-0.19	0.069	0.032	0.339	0.987	-0.70	-0.90	1.977
S0063	0.491	0.362	0.330	0.915	0.804	0.952	0.841	0.139	0.147	0.193	0.537	0.101	0.603	0.537	0.062	0.325	-0.12	3.307	0.152	0.115	0.205	0.127	0.200	0.586	0.997	-0.21	0.059	0.039	0.346	0.960	-0.65	-0.91	2.074
S0063	0.491	0.404	0.312	1.090	0.825	0.927	0.857	0.132	0.136	0.268	0.537	0.097	0.556	0.537	0.071	0.345	4.810	3.535	0.154	0.103	0.168	0.113	0.219	0.642	0.992	-0.22	0.068	0.033	0.343	1.413	-0.66	-0.95	1.865
S0063	0.491	0.4	0.36	0.930	0.906	0.926	0.830	0.172	0.156	0.346	0.537	0.090	0.545	0.537	0.062	0.361	2.221	5.441	0.146	0.123	0.171	0.108	0.184	0.583	1.000	-0.20	0.075	0.044	0.370	0.941	-0.68	-0.88	2.007
S0063	0.491	0.404	0.34	1.293	0.964	0.916	0.857	0.136	0.136	0.229	0.537	0.089	0.598	0.488	0.068	0.372	2.742	4.739	0.183	0.118	0.164	0.138	0.245	0.584	0.999	-0.22	0.087	0.038	0.344	1.268	-0.54	-0.83	2.131
S0063	0.491	0.46	0.328	0.943	0.756	0.931	0.887	0.196	0.12	0.350	0.537	0.090	0.567	0.537	0.093	0.445	2.737	3.553	0.150	0.111	0.167	0.212	0.203	0.549	0.997	-0.20	0.070	0.029	0.351	1.221	-0.69	-0.98	1.799
S0063	0.491	0.408	0.312	0.996	0.907	0.923	0.879	0.164	0.124	0.230	0.488	0.072	0.483	0.488	0.067	0.339	1.859	4.209	0.164	0.122	0.135	0.120	0.232	0.640	0.995	-0.21	0.074	0.033	0.342	1.044	-0.61	-0.84	2.047
S0063	0.491	0.444	0.356	1.197	0.858	0.907	0.884	0.144	0.1	0.329	0.488	0.075	0.516	0.537	0.068	0.373	5.791	4.285	0.165	0.118	0.125	0.098	0.260	0.638	1.002	-0.21	0.075	0.030	0.307	1.401	-0.68	-0.90	1.776
S0063	0.491	0.44	0.316	1.039	0.869	0.927	0.854	0.14	0.152	0.246	0.537	0.065	0.479	0.537	0.077	0.382	1.401	3.626	0.162	0.120	0.109	0.158	0.208	0.595	0.996	-0.18	0.082	0.037	0.369	1.036	-0.65	-0.91	2.103
S0063	0.491	0.404	0.312	0.992	0.920	0.921	0.878	0.148	0.12	0.242	0.537	0.091	0.559	0.537	0.068	0.369	2.328	4.166	0.148	0.115	0.172	0.112	0.227	0.577	1.001	-0.20	0.071	0.033	0.339	1.021	-0.72	-0.87	1.871
S0063	0.491	0.444	0.364	1.323	1.022	0.867	0.836	0.144	0.14	0.539	0.537	0.103	0.501	0.537	0.069	0.343	10.73	6.981	0.182	0.135	0.138	0.131	0.290	0.584	1.013	-0.19	0.101	0.046	0.387	1.405	-0.66	-0.89	1.935
S0063	0.491	0.424	0.304	1.150	0.921	0.903	0.896	0.144	0.112	0.277	0.488	0.063	0.398	0.537	0.088	0.425	4.345	2.788	0.186	0.142	0.103	0.181	0.217	0.527	1.005	-0.19	0.100	0.037	0.349	1.232	-0.51	-0.66	2.267
S0063	0.491	0.46	0.312	1.442	1.027	0.927	0.896	0.124	0.12	0.154	0.537	0.085	0.558	0.537	0.080	0.417	5.870	6.046	0.181	0.122	0.176	0.155	0.242	0.564	0.988	-0.22	0.077	0.030	0.298	1.303	-0.58	-0.88	2.127
S0063	0.491	0.38	0.32	0.897	0.784	0.938	0.915	0.14	0.128	0.142	0.537	0.059	0.528	0.488	0.092	0.510	0.881	2.447	0.147	0.116	0.099	0.178	0.190	0.549	1.001	-0.20	0.064	0.029	0.320	0.884	-0.71	-0.83	2.009
S0063	0.491	0.376	0.328	1.083	0.947	0.924	0.890	0.104	0.12	0.391	0.390	0.071	0.490	0.439	0.063	0.437	9.062	9.441	0.155	0.116	0.130	0.106	0.291	0.617	0.993	-0.21	0.052	0.029	0.296	1.197	-0.90	-1.08	1.719
S0063	0.491	0.4	0.316	1.297	1.243	0.907	0.871	0.14	0.148	0.442	0.488	0.053	0.440	0.488	0.062	0.370	10.39	11.61	0.183	0.134	0.087	0.122	0.312	0.574	0.998	-0.21	0.076	0.036	0.329	1.186	-0.69	-0.81	1.922
S0063	0.491	0.44	0.34	1.140	0.943	0.894	0.865	0.116	0.14	0.408	0.488	0.049	0.480	0.439	0.079	0.456	3.412	4.969	0.183	0.128	0.077	0.163	0.276	0.506	1.001	-0.20	0.086	0.042	0.367	1.151	-0.69	-0.83	1.946
S0063	0.491	0.418	0.334	1.082	0.888	0.919	0.892	0.115	0.099	0.338	0.488	0.091	0.572	0.488	0.079	0.449	3.996	6.467	0.166	0.116	0.175	0.129	0.251	0.591	0.998	-0.22	0.061	0.028	0.300	1.140	-0.77	-0.99	1.685
S0063	0.491	0.372	0.32	0.963	0.734	0.922	0.896	0.124	0.132	0.271	0.488	0.071	0.490	0.488	0.091	0.458	0.952	1.774	0.162	0.118	0.121	0.186	0.220	0.534	0.998	-0.19	0.072	0.032	0.336	1.245	-0.60	-0.80	2.016
S0063	0.491	0.428	0.312	0.961	0.846	0.928	0.885	0.12	0.112	0.279	0.488	0.106	0.593	0.488	0.085	0.428	2.506	5.121	0.147	0.113	0.209	0.169	0.208	0.561	0.999	-0.21	0.059	0.028	0.307	0.994	-0.75	-0.94	1.688
S0063	0.491	0.448	0.328	1.165	0.887	0.898	0.873	0.156	0.124	0.287	0.488	0.060	0.431	0.488	0.084	0.412	3.363	2.999	0.179	0.130	0.110	0.158	0.228	0.519	0.998	-0.19	0.089	0.038	0.346	1.270	-0.58	-0.76	2.091
S0063	0.491	0.42	0.356	1.083	0.885	0.933	0.893	0.136	0.128	0.286	0.488	0.090	0.577	0.488	0.086	0.440	3.089	5.088	0.164	0.108	0.174	0.136	0.241	0.572	0.996	-0.21	0.064	0.027	0.297	1.123	-0.69	-0.98	1.753
S0063	0.491	0.408	0.336	1.431	1.193	0.885	0.860	0.172	0.128	0.372	0.488	0.059	0.399	0.488	0.056	0.292	5.971	7.493	0.197	0.152	0.096	0.111	0.261	0.601	1.002	-0.21	0.095	0.041	0.340	1.205	-0.53	-0.75	2.168
S0063	0.491	0.432	0.324	1.027	0.879	0.928	0.875	0.116	0.1	0.352	0.488	0.110	0.598	0.488	0.094	0.450	3.379	4.250	0.148	0.109	0.183	0.175	0.210	0.534	1.000	-0.20	0.066	0.027	0.320	1.124	-0.73	-0.93	1.729
S0063	0.491	0.404	0.332	1.031	0.846	0.932	0.896	0.132	0.116	0.190	0.488	0.064	0.478	0.488	0.090	0.418	1.688	2.635	0.174	0.121	0.122	0.168	0.236	0.532	0.997	-0.20	0.073	0.031	0.316	1.079	-0.60	-0.81	2.045
S0063	0.491	0.388	0.356	0.918	0.784	0.928	0.896	0.152	0.132	0.284	0.488	0.086	0.539	0.488	0.101	0.492	2.461	2.702	0.157	0.112	0.159	0.207	0.235	0.522	0.994	-0.20	0.059	0.029	0.290	1.142	-0.75	-0.93	1.698
S0063	0.491	0.424	0.32	0.991	0.934	0.914	0.876	0.156	0.132	0.244	0.488	0.055	0.417	0.537	0.088	0.426	3.650	3.668	0.166	0.124	0.098	0.181	0.221	0.489	1.001	-0.19	0.076	0.035	0.338	1.051	-0.65	-0.83	1.958
S0063	0.491	0.428	0.324	1.011	0.958	0.920	0.892	0.14	0.112	0.220	0.488	0.086	0.554	0.537	0.082	0.402	2.453	5.027	0.157	0.119	0.166	0.142	0.219	0.604	1.000	-0.20	0.075	0.028	0.314	0.991	-0.72	-0.87	1.781
S0063	0.491	0.364	0.328	0.825	0.793	0.951	0.893	0.16	0.14	0.169	0.537	0.070	0.505	0.537	0.073	0.337	0.428	1.993	0.142	0.115	0.112	0.120	0.175	0.581	0.997	-0.19	0.064	0.031	0.314	1.016	-0.65	-0.88	2.097
S0063	0.491	0.316	0.336	0.857	0.753	0.955	0.893	0.104	0.112	0.074	0.537	0.083	0.610	0.537	0.070	0.405	0.517	3.047	0.146	0.107	0.171	0.155	0.226	0.644	0.995	-0.20	0.045	0.027	0.271	1.008	-0.73	-0.92	1.925
S0063	0.491	0.38	0.3	0.801	0.774	0.957	0.883	0.144	0.144	0.301	0.537	0.083	0.630	0.537	0.101	0.494	0.562	3.489	0.142	0.107	0.171	0.213	0.209	0.483	0.994	-0.20	0.052	0.028	0.315	0.887	-0.72	-0.93	1.727
S0063	0.491	0.364	0.288	0.873	0.806	0.953	0.891	0.148	0.132	0.149	0.488	0.069	0.560	0.537	0.077	0.383	0.152	2.841	0.157	0.126	0.116	0.130	0.221	0.564	0.996	-0.20	0.059	0.032	0.317	1.011	-0.62	-0.82	2.080
S0063	0.491	0.36	0.292	1.011	0.806	0.933	0.899	0.132	0.112	0.231	0.488	0.068	0.564	0.537	0.097	0.501	3.367	3.450	0.158	0.111	0.137	0.183	0.225	0.529	0.998	-0.19	0.059	0.028	0.298	1.197	-0.72	-0.90	1.764
S0063	0.491	0.416	0.336	1.115	0.928	0.932	0.880	0.152	0.132	0.168	0.488	0.058	0.478	0.537	0.095	0.441	0.852	2.725	0.177	0.131	0.099	0.194	0.220	0.533	0.998	-0.19	0.082	0.040	0.337	1.059	-0.54	-0.73	2.261
S0063	0.491	0.402	0.346	0.874	0.786	0.954	0.896	0.123	0.119	0.111	0.537	0.094	0.644	0.537	0.089	0.437	0.357	3.172	0.147	0.110	0.178	0.171	0.212	0.528	0.987	-0.20	0.054	0.030	0.304	0.973	-0.68	-0.93	1.882
S0063	0.491	0.424	0.352	1.033	0.832	0.934	0.860	0.132	0.136	0.260	0.488	0.074	0.523	0.537	0.076	0.428	1.709	4.358	0.151	0.119	0.142	0.154	0.226	0.552	1.006	-0.19	0.065	0.038	0.343	1.069	-0.66	-0.91	1.921
S0063	0.491	0.416	0.348	0.902	0.794	0.946	0.875	0.12	0.104	0.224	0.537	0.097	0.648	0.488	0.073	0.400	0.565	4.444	0.159	0.111	0.181	0.150	0.220	0.580	0.997	-0.21	0.064	0.032	0.317	1.021	-0.64	-0.96	1.954
S0063	0.491	0.412	0.336	0.876	0.907	0.919	0.875	0.184	0.092	0.280	0.488	0.065	0.513	0.537	0.095	0.458	1.930	4.888	0.146	0.124	0.120	0.209	0.210	0.514	0.999	-0.18	0.074	0.034	0.353	0.935	-0.72	-0.90	1.735
S0063	0.491	0.388	0.304	0.983	0.871	0.943	0.887	0.14	0.12	0.089	0.488	0.071	0.582	0.488	0.077	0.400	0.838	4.338	0.162	0.121	0.106	0.137	0.216	0.584	0.995	-0.20	0.068	0.032	0.309	1.003	-0.59	-0.84	2.083
S0063	0.491	0.404	0.328	1.204	0.851	0.916	0.883	0.136	0.132	0.357	0.488	0.057	0.551	0.488	0.095	0.476	4.294	4.459	0.177	0.124	0.113	0.207	0.284	0.522	1.003	-0.18	0.074	0.033	0.334	1.269	-0.65	-0.86	1.868
S0063	0.491	0.404	0.328	1.145	0.982	0.925	0.881	0.124	0.116	0.276	0.488	0.070	0.572	0.488	0.081	0.425	2.516	6.963	0.178	0.125	0.127	0.155	0.287	0.520	0.987	-0.20	0.069	0.034	0.302	1.145	-0.64	-0.86	1.901
S0063	0.491	0.412	0.356	1.200	0.907	0.906	0.879	0.116	0.156	0.389	0.488	0.061	0.478	0.488	0.088	0.446	5.939	3.449	0.179	0.129	0.079	0.171	0.257	0.522	1.016	-0.17	0.086	0.041	0.340	1.418	-0.62	-0.81	2.033
S0063	0.491	0.452	0.352	1.259	1.153	0.875	0.845	0.132	0.152	0.425	0.537	0.088	0.531	0.488	0.080	0.414	9.163	7.997	0.174	0.130	0.137	0.162	0.262	0.518	0.997	-0.19	0.089	0.042	0.374	1.138	-0.72	-0.84	1.792
S0063	0.491	0.424	0.36	1.214	1.024	0.889	0.889	0.188	0.128	0.341	0.537	0.059	0.445	0.488	0.080	0.428	5.456	5.474	0.181	0.141	0.082	0.156	0.250	0.550	1.014	-0.17	0.096	0.035	0.349	1.094	-0.62	-0.80	2.032
S0063	0.491	0.404	0.316	1.044	0.846	0.938	0.876	0.124	0.124	0.122	0.537	0.105	0.604	0.488	0.085	0.420	0.995	2.948	0.172	0.122	0.204	0.173	0.219	0.540	0.999	-0.19	0.073	0.035	0.327	1.094	-0.58	-0.83	2.076
S0063	0.491	0.436	0.324	1.136	0.969	0.921	0.882	0.172	0.14	0.278	0.537	0.063	0.516	0.488	0.099	0.482	3.573	4.003	0.174	0.129	0.092	0.206	0.231	0.498	1.008	-0.16	0.082	0.036	0.350	1.074	-0.58	-0.78	2.035
S0063	0.491	0.444	0.328	1.223	0.934	0.920	0.864	0.108	0.112	0.292	0.488	0.076	0.582	0.488	0.089	0.442	2.571	5.090	0.186	0.129	0.155	0.175	0.266	0.500	0.995	-0.19	0.080	0.037	0.333	1.167	-0.61	-0.77	2.070
S0063	0.491	0.42	0.324	0.987	0.826	0.926	0.885	0.164	0.128	0.371	0.488	0.074	0.503	0.488	0.081	0.488	2.815	4.997	0.157	0.116	0.118	0.147	0.231	0.553	1.007	-0.18	0.072	0.029	0.338	1.169	-0.67	-0.94	1.855
S0063	0.491	0.388	0.344	0.992	0.895	0.937	0.852	0.1	0.12	0.257	0.488	0.082	0.593	0.488	0.074	0.392	1.824	6.397	0.168	0.113	0.137	0.145	0.264	0.587	0.992	-0.19	0.060	0.036	0.336	1.000	-0.66	-0.98	1.902
S0063	0.491	0.372	0.312	0.891	0.794	0.939	0.867	0.164	0.168	0.246	0.537	0.073	0.539	0.537	0.087	0.471	1.356	3.551	0.141	0.114	0.144	0.195	0.201	0.529	1.007	-0.17	0.061	0.033	0.332	0.884	-0.72	-0.87	1.815
S0063	0.491	0.376	0.332	0.916	0.871	0.956	0.867	0.12	0.156	0.077	0.537	0.071	0.608	0.537	0.085	0.427	0.641	3.202	0.145	0.110	0.130	0.175	0.187	0.551	0.997	-0.18	0.058	0.035	0.332	0.905	-0.65	-0.91	1.982
S0063	0.491	0.436	0.287	0.946	0.951	0.937	0.857	0.172	0.160	0.266	0.585	0.123	0.713	2.929	0.035	0.389	-0.60	5.027	0.142	0.131	0.328	0.091	0.421	0.826	1.011	-0.17	0.053	0.034	0.267	0.666	-0.88	-0.74	0.743
S0063	0.759	0.336	0.332	1.188	0.653	0.969	0.817	0.152	0.176	-0.01	0.683	0.133	0.663	2.001	0.043	0.394	-0.84	0.246	0.150	0.101	0.268	0.101	0.147	0.559	1.032	-0.19	0.059	0.041	0.349	1.023	-0.57	-0.94	2.477
S0063	0.759	0.416	0.368	1.093	0.720	0.954	0.742	0.152	0.204	0.135	0.634	0.141	0.709	2.636	0.041	0.308	-0.61	2.272	0.158	0.102	0.306	0.085	0.167	0.578	1.031	-0.19	0.077	0.048	0.412	0.944	-0.57	-0.90	2.385
S0063	0.759	0.444	0.332	1.070	0.843	0.950	0.786	0.2	0.168	0.009	0.634	0.137	0.699	0.634	0.032	0.166	-1.12	3.075	0.150	0.116	0.287	0.081	0.153	0.587	1.013	-0.18	0.085	0.046	0.394	0.773	-0.60	-0.89	2.577
S0063	0.759	0.426	0.318	1.132	0.830	0.954	0.762	0.167	0.175	0.093	0.634	0.136	0.696	0.683	0.024	0.121	-0.93	2.392	0.152	0.116	0.264	0.066	0.142	0.599	1.034	-0.17	0.078	0.049	0.402	0.783	-0.58	-0.84	2.569
S0063	0.759	0.428	0.348	1.153	0.757	0.955	0.749	0.128	0.176	0.069	0.683	0.140	0.720	2.636	0.033	0.286	-1.09	1.944	0.157	0.111	0.289	0.074	0.136	0.553	1.034	-0.17	0.072	0.050	0.399	0.782	-0.62	-0.83	2.477
S0063	0.759	0.448	0.348	1.244	0.867	0.939	0.756	0.184	0.212	0.059	0.634	0.128	0.657	2.636	0.034	0.235	-1.09	2.438	0.167	0.117	0.264	0.069	0.141	0.530	1.019	-0.17	0.103	0.049	0.455	0.757	-0.48	-0.84	2.774
S0063	0.759	0.4	0.356	1.174	0.894	0.952	0.752	0.172	0.228	0.056	0.683	0.132	0.721	0.683	0.026	0.136	-0.78	2.644	0.156	0.115	0.265	0.068	0.143	0.601	1.033	-0.16	0.082	0.052	0.412	0.740	-0.56	-0.84	2.517
S0063	0.759	0.412	0.336	1.073	0.888	0.947	0.754	0.164	0.224	0.136	0.732	0.134	0.690	2.783	0.039	0.271	-1.24	3.475	0.156	0.117	0.285	0.093	0.141	0.475	1.026	-0.17	0.082	0.053	0.420	0.653	-0.59	-0.90	2.491
S0063	0.759	0.408	0.344	1.255	0.705	0.949	0.754	0.172	0.216	0.079	0.732	0.136	0.685	2.832	0.031	0.297	-0.99	2.241	0.166	0.101	0.252	0.081	0.142	0.538	1.032	-0.16	0.087	0.047	0.428	1.003	-0.52	-1.00	2.603
S0063	0.759	0.416	0.344	1.349	0.739	0.955	0.794	0.164	0.168	0.073	0.732	0.141	0.693	2.880	0.043	0.405	-1.05	1.466	0.173	0.109	0.288	0.111	0.146	0.574	1.026	-0.18	0.077	0.046	0.384	1.014	-0.49	-0.85	2.681
S0063	0.759	0.448	0.352	1.208	0.840	0.951	0.762	0.18	0.168	0.072	0.683	0.135	0.676	2.783	0.029	0.306	-1.03	2.522	0.159	0.110	0.288	0.062	0.138	0.582	1.036	-0.17	0.085	0.049	0.434	0.744	-0.56	-0.90	2.541
S0063	0.759	0.392	0.364	1.251	0.742	0.957	0.758	0.172	0.204	0.064	0.683	0.133	0.696	2.783	0.033	0.259	-1.18	2.027	0.162	0.110	0.309	0.070	0.148	0.528	1.023	-0.16	0.075	0.052	0.411	0.861	-0.57	-0.94	2.621
S0063	0.759	0.4	0.336	1.168	0.707	0.960	0.809	0.164	0.144	-0.04	0.683	0.134	0.656	2.783	0.040	0.323	-1.11	1.074	0.148	0.108	0.282	0.084	0.132	0.553	1.039	-0.18	0.073	0.044	0.380	0.845	-0.64	-0.86	2.576
S0063	0.759	0.368	0.336	1.156	0.633	0.968	0.789	0.116	0.16	-0.05	0.683	0.155	0.731	2.783	0.053	0.395	-0.79	1.201	0.159	0.096	0.322	0.122	0.158	0.527	1.020	-0.19	0.053	0.040	0.347	1.013	-0.60	-0.98	2.470
S0063	0.759	0.452	0.344	1.221	0.742	0.954	0.795	0.172	0.184	-0.09	0.634	0.133	0.697	2.685	0.036	0.349	-0.92	1.665	0.158	0.106	0.266	0.090	0.148	0.616	1.037	-0.17	0.082	0.043	0.376	0.930	-0.54	-0.93	2.635
S0063	0.759	0.392	0.312	1.260	0.768	0.969	0.783	0.128	0.188	0.000	0.683	0.159	0.720	2.734	0.037	0.324	-0.93	1.388	0.153	0.113	0.329	0.082	0.150	0.565	1.037	-0.18	0.059	0.043	0.397	0.783	-0.61	-0.88	2.386
S0063	0.759	0.404	0.356	1.196	0.964	0.956	0.787	0.128	0.188	-0.09	0.683	0.148	0.663	2.099	0.048	0.427	-0.71	1.576	0.165	0.125	0.298	0.110	0.150	0.554	1.030	-0.19	0.074	0.054	0.370	0.945	-0.54	-0.71	2.814
S0063	0.759	0.42	0.372	1.069	0.720	0.954	0.748	0.212	0.18	0.129	0.683	0.149	0.747	0.683	0.025	0.155	-0.97	2.427	0.152	0.104	0.323	0.069	0.149	0.608	1.025	-0.16	0.072	0.051	0.405	0.785	-0.65	-0.93	2.287
S0063	0.759	0.432	0.348	1.211	0.893	0.947	0.774	0.18	0.232	0.028	0.683	0.145	0.697	2.685	0.038	0.238	-1.05	2.697	0.157	0.126	0.267	0.075	0.140	0.519	1.026	-0.17	0.094	0.052	0.422	0.821	-0.53	-0.82	2.784
S0063	0.759	0.452	0.348	1.273	0.842	0.933	0.753	0.188	0.168	0.125	0.683	0.123	0.621	2.734	0.031	0.252	-0.46	3.085	0.158	0.126	0.237	0.074	0.135	0.566	1.045	-0.15	0.104	0.057	0.439	0.920	-0.54	-0.77	2.733
S0063	0.759	0.436	0.368	1.164	0.955	0.933	0.720	0.172	0.18	0.089	0.683	0.151	0.710	2.734	0.038	0.297	-1.07	2.292	0.178	0.128	0.280	0.074	0.137	0.583	1.042	-0.17	0.103	0.059	0.418	0.718	-0.50	-0.69	2.666
S0063	0.759	0.388	0.356	1.181	0.906	0.961	0.787	0.152	0.172	0.032	0.683	0.149	0.723	2.734	0.045	0.334	-1.06	2.884	0.170	0.117	0.322	0.092	0.151	0.614	1.019	-0.18	0.074	0.048	0.388	0.725	-0.49	-0.82	2.671
S0063	0.759	0.422	0.334	1.159	0.785	0.941	0.808	0.127	0.203	0.189	0.683	0.114	0.667	0.634	0.037	0.198	-0.49	2.808	0.167	0.113	0.199	0.063	0.186	0.685	1.030	-0.16	0.085	0.047	0.366	1.043	-0.53	-0.91	2.420
S0063	0.759	0.424	0.38	1.401	0.731	0.962	0.733	0.144	0.196	0.025	0.634	0.162	0.764	2.636	0.031	0.268	-0.78	2.497	0.171	0.106	0.326	0.051	0.154	0.629	1.028	-0.18	0.073	0.054	0.391	1.054	-0.53	-0.94	2.356
S0063	0.759	0.452	0.312	1.032	0.822	0.939	0.800	0.172	0.184	0.079	0.634	0.122	0.717	2.587	0.043	0.274	-1.10	2.602	0.167	0.109	0.267	0.087	0.185	0.564	1.022	-0.17	0.089	0.044	0.383	0.826	-0.54	-0.88	2.519
S0063	0.759	0.404	0.34	1.069	0.751	0.943	0.811	0.168	0.184	0.155	0.634	0.115	0.667	0.634	0.036	0.206	-0.60	5.661	0.167	0.102	0.241	0.055	0.179	0.566	1.030	-0.16	0.079	0.039	0.369	0.986	-0.52	-1.06	2.449
S0063	0.759	0.428	0.332	1.097	0.857	0.946	0.792	0.172	0.18	0.169	0.634	0.116	0.701	2.587	0.038	0.249	-0.75	4.000	0.161	0.111	0.232	0.081	0.171	0.568	1.033	-0.17	0.088	0.043	0.396	0.881	-0.52	-0.90	2.500
S0063	0.759	0.452	0.344	1.132	1.068	0.941	0.782	0.176	0.22	0.065	0.634	0.115	0.683	0.634	0.039	0.202	-0.61	4.212	0.164	0.125	0.243	0.061	0.172	0.634	1.025	-0.17	0.094	0.050	0.409	0.696	-0.53	-0.82	2.452
S0063	0.759	0.392	0.332	1.160	1.065	0.941	0.838	0.176	0.132	0.080	0.585	0.085	0.573	0.585	0.056	0.335	0.337	5.353	0.166	0.132	0.158	0.098	0.178	0.535	1.020	-0.18	0.084	0.045	0.371	0.897	-0.53	-0.77	2.457
S0063	0.759	0.424	0.304	1.074	0.932	0.945	0.818	0.192	0.172	-0.03	0.634	0.112	0.683	0.634	0.045	0.263	-0.75	2.692	0.155	0.127	0.231	0.075	0.148	0.595	1.020	-0.18	0.084	0.046	0.394	0.678	-0.59	-0.78	2.422
S0063	0.759	0.4	0.336	1.130	0.820	0.960	0.799	0.156	0.188	-0.05	0.683	0.137	0.674	2.685	0.041	0.291	-1.10	1.254	0.161	0.115	0.281	0.095	0.157	0.579	1.026	-0.18	0.067	0.047	0.392	0.760	-0.58	-0.78	2.580
S0063	0.759	0.364	0.344	1.290	0.867	0.955	0.763	0.156	0.2	0.026	0.683	0.143	0.703	2.685	0.037	0.302	-1.00	2.775	0.158	0.115	0.273	0.075	0.148	0.584	1.030	-0.18	0.070	0.054	0.395	0.758	-0.54	-0.84	2.537
S0063	0.759	0.416	0.344	1.032	0.955	0.941	0.770	0.192	0.172	0.122	0.683	0.113	0.635	2.636	0.033	0.234	-0.89	4.649	0.160	0.121	0.246	0.057	0.153	0.578	1.025	-0.17	0.083	0.051	0.408	0.690	-0.56	-0.85	2.423
S0063	0.759	0.388	0.308	1.175	0.953	0.946	0.799	0.172	0.172	0.082	0.634	0.120	0.625	2.636	0.048	0.279	-0.85	3.002	0.165	0.128	0.262	0.088	0.158	0.526	1.030	-0.18	0.079	0.048	0.379	0.715	-0.51	-0.79	2.630
S0063	0.759	0.436	0.336	1.124	0.834	0.934	0.771	0.2	0.236	0.184	0.634	0.126	0.627	2.636	0.032	0.224	-0.04	4.687	0.159	0.118	0.233	0.068	0.132	0.600	1.026	-0.17	0.092	0.050	0.428	1.058	-0.50	-0.88	2.549
S0063	0.759	0.42	0.372	1.146	0.853	0.939	0.746	0.2	0.192	0.223	0.683	0.128	0.604	2.734	0.035	0.246	-0.43	3.522	0.163	0.125	0.244	0.073	0.137	0.576	1.036	-0.14	0.098	0.058	0.472	1.022	-0.55	-0.79	2.565
S0063	0.759	0.384	0.332	1.220	0.797	0.956	0.749	0.16	0.188	0.071	0.732	0.146	0.675	2.783	0.041	0.303	-1.22	2.095	0.162	0.113	0.308	0.093	0.146	0.513	1.023	-0.16	0.080	0.053	0.428	0.798	-0.56	-0.86	2.635
S0063	0.759	0.436	0.332	1.154	0.953	0.944	0.744	0.208	0.184	0.043	0.683	0.139	0.678	2.783	0.025	0.208	-1.05	2.927	0.160	0.124	0.309	0.076	0.129	0.601	1.043	-0.16	0.100	0.056	0.430	0.645	-0.57	-0.82	2.662
S0063	0.759	0.444	0.36	1.189	0.823	0.955	0.764	0.172	0.176	0.097	0.683	0.146	0.740	2.783	0.054	0.354	-1.04	2.233	0.167	0.115	0.323	0.121	0.149	0.466	1.027	-0.16	0.080	0.052	0.396	0.828	-0.50	-0.83	2.625
S0063	0.759	0.432	0.376	1.135	1.006	0.949	0.744	0.22	0.2	0.057	0.683	0.129	0.683	2.734	0.036	0.309	-1.09	2.559	0.154	0.132	0.278	0.082	0.137	0.574	1.038	-0.16	0.085	0.063	0.418	0.592	-0.57	-0.67	2.628
S0063	0.759	0.366	0.322	1.108	0.653	0.957	0.752	0.147	0.207	0.056	0.683	0.138	0.726	2.783	0.030	0.286	-0.82	1.304	0.163	0.100	0.302	0.080	0.155	0.620	1.034	-0.16	0.065	0.046	0.397	0.981	-0.55	-0.96	2.423
S0063	0.759	0.388	0.38	1.307	0.848	0.953	0.736	0.156	0.224	0.048	0.683	0.128	0.668	2.685	0.032	0.257	-1.03	2.509	0.164	0.107	0.270	0.058	0.155	0.593	1.028	-0.17	0.072	0.054	0.398	0.784	-0.55	-0.90	2.605
S0063	0.759	0.404	0.364	1.251	0.709	0.963	0.812	0.144	0.192	-0.04	0.683	0.151	0.756	2.734	0.034	0.405	-0.88	1.673	0.164	0.098	0.298	0.071	0.143	0.661	1.026	-0.18	0.072	0.041	0.385	0.916	-0.55	-0.98	2.381
S0063	0.759	0.404	0.356	1.116	0.781	0.958	0.780	0.176	0.172	0.029	0.683	0.126	0.688	2.734	0.038	0.308	-0.89	1.843	0.163	0.110	0.278	0.082	0.151	0.570	1.024	-0.18	0.072	0.051	0.407	0.826	-0.51	-0.86	2.635
S0063	0.759	0.392	0.344	1.005	0.828	0.947	0.780	0.18	0.164	0.051	0.683	0.121	0.677	2.050	0.034	0.299	-0.76	1.476	0.149	0.122	0.228	0.088	0.157	0.632	1.034	-0.18	0.078	0.053	0.412	0.796	-0.55	-0.77	2.531
S0063	0.759	0.38	0.364	1.115	0.892	0.956	0.776	0.156	0.172	0.019	0.683	0.142	0.708	2.734	0.049	0.313	-0.96	3.007	0.162	0.117	0.288	0.090	0.144	0.552	1.031	-0.18	0.067	0.051	0.399	0.683	-0.56	-0.84	2.537
S0063	0.759	0.428	0.36	1.264	0.816	0.956	0.763	0.18	0.2	0.026	0.732	0.137	0.690	2.783	0.042	0.298	-0.98	2.072	0.168	0.110	0.285	0.071	0.129	0.538	1.026	-0.17	0.082	0.053	0.417	0.871	-0.49	-0.85	2.715
S0063	0.759	0.42	0.364	1.212	0.750	0.953	0.756	0.148	0.164	0.034	0.683	0.145	0.722	2.783	0.048	0.355	-0.94	1.405	0.172	0.115	0.271	0.094	0.160	0.513	1.035	-0.19	0.080	0.056	0.409	0.911	-0.52	-0.85	2.579
S0063	0.759	0.436	0.364	1.172	0.885	0.951	0.759	0.156	0.188	0.026	0.683	0.143	0.658	2.783	0.052	0.338	-1.20	1.879	0.170	0.127	0.290	0.121	0.144	0.485	1.020	-0.18	0.096	0.059	0.453	0.724	-0.51	-0.74	2.852
S0063	0.759	0.388	0.332	1.247	0.871	0.952	0.769	0.152	0.152	0.059	0.683	0.144	0.733	2.734	0.042	0.318	-0.92	2.739	0.168	0.113	0.274	0.064	0.140	0.545	1.032	-0.17	0.074	0.048	0.393	0.745	-0.55	-0.87	2.481
S0063	0.759	0.4	0.34	1.187	0.795	0.954	0.781	0.172	0.18	-0.01	0.683	0.139	0.714	2.734	0.046	0.290	-1.08	1.604	0.170	0.123	0.288	0.088	0.143	0.554	1.020	-0.19	0.085	0.053	0.429	0.803	-0.51	-0.75	2.843
S0063	0.759	0.428	0.368	1.209	0.766	0.953	0.759	0.136	0.16	0.030	0.683	0.146	0.730	2.832	0.041	0.318	-0.92	1.826	0.169	0.111	0.263	0.069	0.143	0.564	1.034	-0.17	0.083	0.054	0.447	0.819	-0.52	-0.88	2.515
S0063	0.759	0.42	0.316	1.209	0.811	0.945	0.744	0.184	0.184	0.005	0.683	0.126	0.689	2.783	0.031	0.306	-1.17	1.509	0.167	0.124	0.223	0.079	0.134	0.607	1.028	-0.18	0.095	0.057	0.440	0.807	-0.49	-0.76	2.795
S0063	0.759	0.38	0.328	1.208	0.797	0.947	0.764	0.156	0.164	-0.00	0.683	0.138	0.732	2.148	0.037	0.384	-0.93	1.696	0.171	0.118	0.232	0.077	0.140	0.505	1.033	-0.17	0.084	0.052	0.404	0.876	-0.50	-0.78	2.544
S0063	0.759	0.372	0.372	1.234	0.734	0.957	0.784	0.164	0.176	-0.00	0.683	0.139	0.704	2.832	0.056	0.417	-1.17	0.636	0.171	0.119	0.279	0.116	0.139	0.481	1.033	-0.17	0.085	0.053	0.454	0.893	-0.48	-0.76	2.848
S0063	0.759	0.396	0.352	1.219	0.771	0.957	0.765	0.108	0.132	0.030	0.683	0.146	0.703	2.783	0.047	0.387	-0.73	1.614	0.165	0.112	0.292	0.096	0.165	0.495	1.039	-0.17	0.071	0.046	0.365	0.908	-0.52	-0.85	2.536
S0063	0.759	0.392	0.34	1.235	0.724	0.954	0.769	0.156	0.188	-0.01	0.683	0.138	0.679	2.783	0.051	0.323	-1.09	1.319	0.173	0.117	0.283	0.101	0.154	0.506	1.019	-0.19	0.080	0.049	0.426	0.967	-0.50	-0.85	2.765
S0063	0.759	0.388	0.332	1.156	0.897	0.957	0.783	0.124	0.144	-0.01	0.683	0.159	0.756	2.734	0.043	0.379	-0.90	2.196	0.168	0.113	0.329	0.081	0.144	0.551	1.029	-0.18	0.076	0.046	0.408	0.698	-0.57	-0.82	2.470
S0063	0.759	0.342	0.346	1.170	0.708	0.963	0.779	0.151	0.187	-0.08	0.683	0.151	0.715	2.734	0.045	0.355	-0.91	0.777	0.157	0.114	0.287	0.093	0.134	0.574	1.022	-0.18	0.066	0.051	0.408	0.957	-0.53	-0.79	2.686
S0063	0.759	0.396	0.364	1.149	0.822	0.957	0.725	0.128	0.232	0.051	0.683	0.143	0.729	2.734	0.025	0.257	-0.76	2.416	0.162	0.109	0.264	0.069	0.153	0.676	1.029	-0.17	0.076	0.056	0.417	0.840	-0.53	-0.89	2.451
S0063	0.759	0.364	0.34	1.123	0.753	0.962	0.790	0.136	0.172	-0.04	0.683	0.152	0.713	2.734	0.057	0.373	-1.06	1.462	0.165	0.121	0.293	0.128	0.161	0.503	1.017	-0.19	0.070	0.051	0.406	0.856	-0.53	-0.80	2.644
S0063	0.759	0.38	0.384	1.191	0.721	0.956	0.735	0.14	0.232	0.046	0.732	0.140	0.651	2.832	0.040	0.306	-0.75	2.372	0.161	0.102	0.312	0.090	0.155	0.518	1.039	-0.18	0.072	0.052	0.436	0.939	-0.55	-0.96	2.494
S0063	0.759	0.388	0.376	1.115	0.861	0.961	0.773	0.148	0.2	0.060	0.683	0.141	0.703	2.734	0.034	0.319	-1.05	2.838	0.162	0.109	0.301	0.082	0.151	0.551	1.019	-0.17	0.069	0.050	0.389	0.742	-0.53	-0.89	2.587
S0063	0.759	0.384	0.348	1.077	0.800	0.955	0.782	0.172	0.164	-0.01	0.683	0.142	0.724	2.685	0.033	0.304	-0.95	2.005	0.143	0.114	0.266	0.062	0.122	0.592	1.038	-0.18	0.075	0.048	0.399	0.778	-0.61	-0.81	2.560
S0063	0.759	0.4	0.372	1.078	0.727	0.959	0.785	0.156	0.176	0.032	0.683	0.145	0.747	2.636	0.038	0.335	-0.76	1.908	0.152	0.103	0.312	0.067	0.131	0.628	1.031	-0.18	0.068	0.044	0.415	0.833	-0.62	-0.92	2.392
S0063	0.759	0.392	0.348	1.277	0.728	0.968	0.786	0.152	0.172	-0.08	0.683	0.149	0.698	2.734	0.039	0.361	-0.93	1.209	0.162	0.104	0.298	0.080	0.137	0.599	1.023	-0.19	0.069	0.043	0.388	0.875	-0.56	-0.91	2.744
S0063	0.759	0.432	0.296	1.365	1.098	0.931	0.803	0.2	0.156	0.194	0.634	0.108	0.591	0.634	0.027	0.191	2.515	6.150	0.171	0.136	0.236	0.065	0.184	0.728	1.028	-0.19	0.091	0.049	0.427	1.154	-0.50	-0.80	2.584
S0063	0.759	0.432	0.336	1.185	0.870	0.927	0.816	0.144	0.22	0.223	0.585	0.113	0.631	0.585	0.036	0.233	1.332	6.981	0.181	0.124	0.239	0.056	0.185	0.589	1.030	-0.19	0.101	0.048	0.396	1.302	-0.44	-0.95	2.471
S0063	0.759	0.48	0.32	1.158	0.773	0.932	0.786	0.192	0.2	0.209	0.634	0.117	0.570	0.634	0.033	0.181	0.097	5.812	0.168	0.107	0.223	0.069	0.179	0.626	1.028	-0.17	0.101	0.041	0.423	1.131	-0.52	-0.99	2.355
S0063	0.759	0.432	0.348	1.136	0.896	0.946	0.780	0.192	0.172	0.144	0.634	0.136	0.677	2.587	0.034	0.266	0.045	5.138	0.160	0.124	0.278	0.060	0.167	0.665	1.021	-0.20	0.084	0.049	0.445	1.042	-0.55	-0.85	2.349
S0063	0.759	0.38	0.34	1.194	0.882	0.950	0.767	0.172	0.208	0.045	0.683	0.128	0.694	2.587	0.031	0.220	-1.03	4.048	0.155	0.120	0.270	0.067	0.165	0.587	1.037	-0.19	0.076	0.050	0.393	0.696	-0.59	-0.81	2.500
S0063	0.759	0.408	0.324	1.060	0.796	0.943	0.798	0.192	0.184	-0.02	0.634	0.112	0.642	0.585	0.047	0.285	-0.71	3.207	0.167	0.113	0.245	0.099	0.201	0.588	1.002	-0.19	0.084	0.046	0.406	0.871	-0.52	-0.86	2.558
S0063	0.759	0.372	0.352	1.171	0.678	0.947	0.811	0.186	0.166	0.039	0.781	0.088	0.569	2.539	0.036	0.249	-0.73	0.518	0.149	0.112	0.249	0.113	0.266	0.792	1.055	-0.19	0.079	0.048	0.470	1.007	-0.56	-0.83	1.138
S0063	0.983	0.392	0.34	1.634	0.715	0.961	0.741	0.168	0.176	-0.10	0.781	0.124	0.729	2.343	0.050	0.403	1.172	0.729	0.265	0.117	0.301	0.095	0.231	0.471	1.050	-0.20	0.110	0.058	0.386	1.886	-0.09	-0.76	3.151
S0063	0.983	0.390	0.326	1.683	0.738	0.947	0.747	0.151	0.147	-0.05	0.781	0.133	0.582	2.343	0.065	0.409	-0.99	0.800	0.218	0.121	0.257	0.114	0.156	0.406	1.063	-0.19	0.109	0.060	0.412	1.219	-0.27	-0.75	3.305
S0063	0.983	0.392	0.344	1.459	0.622	0.949	0.739	0.184	0.156	-0.03	0.781	0.135	0.600	2.343	0.049	0.370	-1.25	0.305	0.204	0.107	0.264	0.098	0.135	0.485	1.060	-0.21	0.107	0.057	0.433	1.219	-0.36	-0.82	3.226
S0063	0.983	0.396	0.34	1.706	0.786	0.947	0.737	0.128	0.172	-0.05	0.830	0.131	0.596	2.441	0.043	0.396	-0.77	0.674	0.222	0.128	0.258	0.091	0.140	0.498	1.058	-0.19	0.113	0.065	0.437	1.309	-0.26	-0.69	3.305
S0063	0.983	0.384	0.364	1.526	0.815	0.948	0.733	0.16	0.172	-0.01	0.830	0.134	0.616	2.392	0.051	0.405	-1.14	0.731	0.218	0.126	0.270	0.073	0.147	0.404	1.061	-0.20	0.112	0.068	0.456	1.054	-0.32	-0.68	3.312
S0063	0.983	0.392	0.364	1.450	0.750	0.949	0.758	0.168	0.168	0.023	0.781	0.139	0.648	2.392	0.045	0.381	-1.14	0.659	0.208	0.124	0.275	0.111	0.145	0.491	1.057	-0.21	0.100	0.058	0.392	1.108	-0.34	-0.73	3.181
S0063	0.983	0.42	0.348	1.636	0.777	0.950	0.755	0.176	0.176	-0.00	0.781	0.139	0.633	2.392	0.054	0.407	-1.06	0.620	0.217	0.125	0.267	0.115	0.145	0.441	1.062	-0.20	0.112	0.062	0.404	1.095	-0.28	-0.69	3.317
S0063	0.983	0.404	0.352	1.512	0.758	0.949	0.769	0.172	0.164	-0.03	0.781	0.139	0.640	2.392	0.060	0.442	-1.13	0.425	0.221	0.129	0.284	0.101	0.155	0.402	1.060	-0.20	0.107	0.061	0.404	1.104	-0.28	-0.66	3.339
S0063	0.983	0.4	0.348	1.372	0.869	0.955	0.756	0.168	0.164	-0.02	0.781	0.147	0.665	2.343	0.049	0.402	-1.20	0.835	0.210	0.134	0.303	0.094	0.161	0.403	1.047	-0.21	0.098	0.064	0.416	0.906	-0.35	-0.62	3.200
S0063	0.983	0.44	0.356	1.500	0.803	0.946	0.745	0.168	0.172	0.025	0.781	0.143	0.626	2.343	0.047	0.391	-0.86	1.060	0.211	0.125	0.274	0.083	0.154	0.433	1.050	-0.21	0.104	0.060	0.411	1.085	-0.33	-0.72	3.127
S0063	0.983	0.376	0.376	1.501	0.779	0.954	0.748	0.156	0.156	-0.02	0.781	0.145	0.661	2.343	0.063	0.392	-1.07	0.659	0.214	0.124	0.297	0.119	0.170	0.446	1.048	-0.21	0.095	0.064	0.414	1.061	-0.31	-0.72	3.198
S0063	0.983	0.384	0.36	1.467	0.827	0.942	0.737	0.152	0.18	-0.09	0.781	0.151	0.669	2.343	0.059	0.400	-1.16	1.142	0.205	0.122	0.306	0.108	0.167	0.407	1.062	-0.21	0.098	0.063	0.396	0.947	-0.39	-0.71	3.041
S0063	0.983	0.376	0.348	1.290	0.587	0.949	0.706	0.156	0.172	-0.01	0.781	0.141	0.646	2.343	0.052	0.323	-1.18	0.194	0.188	0.106	0.287	0.114	0.152	0.411	1.065	-0.21	0.089	0.060	0.420	1.192	-0.43	-0.83	2.990
S0063	0.983	0.372	0.34	1.482	0.761	0.945	0.734	0.168	0.164	-0.03	0.781	0.141	0.632	2.343	0.053	0.375	-1.07	0.950	0.211	0.119	0.312	0.092	0.164	0.433	1.044	-0.21	0.098	0.060	0.398	1.150	-0.31	-0.74	3.164
S0063	0.983	0.396	0.324	1.415	0.900	0.945	0.734	0.164	0.168	-0.06	0.781	0.141	0.637	2.392	0.050	0.395	-1.22	1.697	0.205	0.125	0.298	0.117	0.155	0.523	1.056	-0.21	0.101	0.065	0.397	0.819	-0.36	-0.70	3.242
S0063	0.983	0.424	0.348	1.502	0.781	0.949	0.745	0.168	0.18	0.000	0.781	0.145	0.650	2.343	0.042	0.353	-1.08	0.619	0.214	0.126	0.293	0.086	0.151	0.445	1.052	-0.21	0.114	0.062	0.452	1.117	-0.30	-0.66	3.285
S0063	0.983	0.436	0.344	1.566	0.842	0.942	0.719	0.176	0.204	-0.01	0.781	0.132	0.588	2.343	0.034	0.319	-0.91	1.508	0.221	0.132	0.260	0.095	0.147	0.420	1.055	-0.21	0.128	0.069	0.455	1.087	-0.24	-0.68	3.348
S0063	0.983	0.376	0.34	1.648	0.799	0.960	0.771	0.16	0.164	-0.03	0.830	0.142	0.658	2.392	0.058	0.448	-0.92	0.368	0.216	0.129	0.298	0.104	0.157	0.414	1.052	-0.21	0.087	0.062	0.381	1.201	-0.28	-0.64	3.279
S0063	0.983	0.34	0.332	1.560	0.769	0.953	0.743	0.168	0.168	-0.03	0.781	0.136	0.601	2.343	0.052	0.386	-1.05	0.888	0.215	0.127	0.285	0.095	0.133	0.384	1.060	-0.21	0.103	0.064	0.400	1.147	-0.28	-0.68	3.352
S0063	0.983	0.4	0.388	1.445	0.761	0.953	0.724	0.168	0.184	0.042	0.781	0.138	0.645	2.343	0.048	0.371	-1.06	0.797	0.204	0.119	0.285	0.098	0.152	0.416	1.051	-0.21	0.095	0.062	0.422	1.130	-0.34	-0.76	3.084
S0063	0.983	0.38	0.356	1.407	0.790	0.957	0.734	0.144	0.14	-0.08	0.781	0.153	0.683	2.343	0.060	0.375	-1.18	0.923	0.208	0.129	0.328	0.111	0.157	0.436	1.050	-0.22	0.096	0.065	0.405	1.051	-0.30	-0.68	3.188
S0063	0.983	0.378	0.358	1.415	0.707	0.949	0.735	0.159	0.179	0.036	0.781	0.146	0.669	2.294	0.044	0.361	-1.07	0.904	0.198	0.110	0.304	0.095	0.156	0.489	1.040	-0.22	0.086	0.057	0.403	1.094	-0.38	-0.83	2.968
S0063	0.983	0.428	0.352	1.708	1.059	0.945	0.752	0.16	0.208	0.022	0.781	0.133	0.636	2.392	0.034	0.368	-0.80	1.893	0.213	0.147	0.288	0.085	0.161	0.579	1.054	-0.21	0.104	0.070	0.402	0.895	-0.29	-0.57	3.324
S0063	0.983	0.392	0.368	1.481	0.785	0.942	0.727	0.172	0.168	-0.00	0.781	0.131	0.624	2.392	0.050	0.371	-1.12	0.649	0.216	0.124	0.274	0.080	0.167	0.425	1.054	-0.21	0.111	0.068	0.447	1.044	-0.31	-0.72	3.233
S0063	0.983	0.464	0.348	1.604	0.759	0.943	0.746	0.152	0.14	-0.00	0.781	0.139	0.619	2.343	0.054	0.376	-1.08	1.268	0.217	0.125	0.268	0.097	0.177	0.456	1.062	-0.21	0.117	0.062	0.434	1.104	-0.29	-0.71	3.191
S0063	0.983	0.38	0.36	1.497	0.897	0.941	0.746	0.16	0.164	0.031	0.781	0.131	0.604	2.343	0.049	0.357	-1.12	1.100	0.208	0.134	0.255	0.112	0.172	0.429	1.071	-0.22	0.099	0.063	0.425	0.911	-0.35	-0.61	3.146
S0063	0.983	0.376	0.36	1.645	0.801	0.943	0.753	0.144	0.148	-0.04	0.781	0.147	0.630	2.343	0.059	0.439	-1.05	1.646	0.213	0.119	0.314	0.106	0.164	0.495	1.050	-0.22	0.097	0.062	0.414	1.120	-0.34	-0.76	3.127
S0063	0.983	0.404	0.356	1.503	0.765	0.949	0.722	0.164	0.188	-0.01	0.781	0.145	0.656	2.294	0.041	0.349	-1.05	0.918	0.216	0.119	0.329	0.080	0.163	0.466	1.041	-0.23	0.105	0.065	0.423	1.141	-0.33	-0.76	3.170
S0063	0.983	0.436	0.352	1.550	0.787	0.954	0.739	0.144	0.236	-0.04	0.781	0.155	0.690	2.392	0.041	0.380	-0.97	0.793	0.216	0.125	0.316	0.096	0.147	0.456	1.046	-0.23	0.113	0.066	0.480	1.172	-0.31	-0.73	3.302
S0063	0.983	0.388	0.32	1.379	0.931	0.950	0.678	0.168	0.216	0.050	0.781	0.117	0.617	2.294	0.025	0.244	-1.06	1.644	0.200	0.128	0.255	0.061	0.135	0.560	1.049	-0.22	0.106	0.074	0.486	0.870	-0.33	-0.68	3.234
S0063	0.983	0.388	0.34	1.459	1.063	0.946	0.717	0.164	0.212	0.082	0.732	0.124	0.629	2.978	0.027	0.258	-0.97	2.617	0.196	0.132	0.274	0.089	0.162	0.545	1.042	-0.22	0.103	0.069	0.439	0.793	-0.32	-0.68	3.075
S0063	0.983	0.408	0.348	1.435	0.948	0.926	0.747	0.196	0.184	0.038	0.732	0.110	0.589	2.929	0.031	0.281	-1.05	2.039	0.206	0.144	0.226	0.074	0.145	0.546	1.072	-0.22	0.134	0.069	0.469	0.888	-0.32	-0.61	3.252
S0063	0.983	0.428	0.36	1.480	1.073	0.940	0.740	0.196	0.224	0.043	0.732	0.121	0.579	2.978	0.030	0.249	-1.11	2.556	0.199	0.147	0.253	0.062	0.132	0.577	1.039	-0.22	0.124	0.073	0.440	0.798	-0.33	-0.57	3.302
S0063	0.983	0.388	0.352	1.403	0.892	0.945	0.755	0.192	0.188	-0.00	0.781	0.115	0.561	2.294	0.036	0.319	-1.08	1.210	0.201	0.134	0.244	0.080	0.126	0.490	1.054	-0.24	0.113	0.067	0.450	0.905	-0.32	-0.66	3.330
S0063	0.983	0.384	0.344	1.548	0.894	0.938	0.735	0.2	0.204	0.049	0.781	0.120	0.578	2.978	0.039	0.300	-1.06	1.627	0.209	0.133	0.270	0.086	0.133	0.428	1.048	-0.22	0.119	0.067	0.435	0.955	-0.31	-0.66	3.256
S0063	0.983	0.428	0.36	1.363	0.996	0.925	0.725	0.208	0.24	0.074	0.732	0.104	0.567	2.978	0.032	0.254	-1.09	1.745	0.192	0.146	0.231	0.076	0.140	0.490	1.062	-0.22	0.124	0.074	0.483	0.717	-0.40	-0.58	3.143
S0063	0.983	0.428	0.364	1.455	1.088	0.937	0.764	0.18	0.172	0.053	0.732	0.136	0.597	2.294	0.031	0.320	-0.86	3.240	0.200	0.138	0.267	0.088	0.158	0.506	1.040	-0.23	0.110	0.061	0.403	0.898	-0.37	-0.63	3.094
S0063	0.983	0.428	0.332	1.327	0.959	0.940	0.777	0.2	0.184	0.068	0.732	0.106	0.593	2.880	0.040	0.256	-1.20	2.312	0.192	0.148	0.239	0.072	0.116	0.505	1.059	-0.22	0.119	0.062	0.442	0.742	-0.38	-0.62	3.318
S0063	0.983	0.444	0.344	1.812	0.770	0.940	0.754	0.184	0.188	-0.01	0.781	0.141	0.632	2.294	0.031	0.346	-1.00	1.050	0.214	0.122	0.297	0.118	0.142	0.452	1.052	-0.22	0.122	0.059	0.428	1.263	-0.28	-0.74	3.277
S0063	0.983	0.412	0.328	1.353	0.831	0.927	0.745	0.216	0.16	0.036	0.732	0.112	0.593	2.978	0.038	0.290	-1.07	1.065	0.195	0.137	0.222	0.102	0.142	0.445	1.063	-0.23	0.121	0.065	0.461	0.926	-0.38	-0.64	3.086
S0063	0.983	0.368	0.336	1.326	1.002	0.926	0.763	0.204	0.216	0.013	0.732	0.123	0.545	2.978	0.039	0.277	-1.20	2.002	0.198	0.140	0.266	0.078	0.134	0.490	1.043	-0.22	0.127	0.060	0.483	0.741	-0.36	-0.64	3.246
S0063	0.983	0.404	0.38	1.576	0.957	0.943	0.758	0.192	0.232	0.011	0.781	0.114	0.542	2.978	0.049	0.353	-1.09	1.719	0.209	0.138	0.247	0.120	0.122	0.460	1.061	-0.22	0.123	0.069	0.476	0.853	-0.30	-0.61	3.360
S0063	0.983	0.416	0.348	1.551	1.015	0.939	0.766	0.2	0.216	0.116	0.732	0.118	0.608	2.880	0.045	0.247	-0.94	2.558	0.215	0.139	0.264	0.089	0.160	0.482	1.043	-0.22	0.120	0.063	0.452	0.885	-0.28	-0.68	3.221
S0063	0.983	0.442	0.330	1.389	0.956	0.904	0.831	0.191	0.195	0.110	0.683	0.081	0.521	2.636	0.036	0.217	0.568	1.808	0.203	0.155	0.158	0.066	0.175	0.538	1.064	-0.22	0.137	0.058	0.405	1.170	-0.34	-0.53	3.092
S0063	0.983	0.412	0.332	1.411	1.077	0.919	0.816	0.184	0.232	0.110	0.634	0.100	0.613	2.636	0.032	0.210	0.588	3.869	0.201	0.145	0.215	0.063	0.167	0.568	1.041	-0.23	0.114	0.055	0.388	1.100	-0.38	-0.66	2.825
S0063	0.983	0.38	0.34	1.225	0.909	0.949	0.771	0.192	0.224	0.091	0.683	0.111	0.643	2.783	0.038	0.262	-0.95	2.701	0.188	0.135	0.245	0.081	0.128	0.515	1.049	-0.23	0.099	0.060	0.408	0.920	-0.37	-0.70	3.147
S0063	0.983	0.4	0.344	1.319	0.929	0.923	0.709	0.184	0.26	0.067	0.683	0.118	0.614	2.832	0.021	0.169	-0.93	2.914	0.191	0.123	0.249	0.070	0.139	0.531	1.049	-0.22	0.121	0.067	0.450	0.905	-0.41	-0.76	2.879
S0063	0.983	0.364	0.34	1.414	0.751	0.960	0.744	0.144	0.188	-0.03	0.781	0.150	0.643	2.343	0.062	0.420	-1.35	0.474	0.199	0.112	0.339	0.143	0.134	0.495	1.051	-0.23	0.086	0.058	0.392	0.933	-0.41	-0.77	3.237
S0063	0.983	0.412	0.36	1.634	0.758	0.946	0.719	0.176	0.22	0.047	0.781	0.130	0.566	2.392	0.034	0.352	-1.08	0.554	0.223	0.132	0.267	0.083	0.143	0.469	1.057	-0.22	0.121	0.074	0.478	1.142	-0.28	-0.64	3.443
S0063	0.983	0.388	0.352	1.553	0.713	0.952	0.730	0.184	0.176	0.016	0.781	0.140	0.622	2.343	0.032	0.371	-1.23	0.347	0.221	0.124	0.292	0.089	0.140	0.431	1.055	-0.22	0.114	0.068	0.461	1.167	-0.27	-0.70	3.393
S0063	0.983	0.42	0.34	1.500	0.700	0.952	0.736	0.168	0.164	0.002	0.781	0.135	0.604	2.343	0.038	0.370	-1.24	0.272	0.213	0.120	0.267	0.063	0.142	0.468	1.057	-0.22	0.107	0.063	0.446	1.185	-0.31	-0.73	3.294
S0063	0.983	0.464	0.344	1.573	0.835	0.945	0.698	0.176	0.212	0.016	0.781	0.134	0.613	2.392	0.032	0.314	-1.08	1.128	0.222	0.127	0.283	0.078	0.149	0.460	1.056	-0.22	0.125	0.069	0.477	1.078	-0.22	-0.68	3.391
S0063	0.983	0.452	0.36	1.460	0.859	0.939	0.717	0.156	0.192	0.044	0.781	0.147	0.669	2.978	0.031	0.368	-1.08	1.328	0.221	0.126	0.313	0.106	0.148	0.432	1.041	-0.22	0.125	0.067	0.471	1.046	-0.28	-0.68	3.260
S0063	0.983	0.48	0.328	1.621	0.868	0.927	0.724	0.184	0.2	0.047	0.781	0.134	0.604	2.294	0.030	0.324	-1.01	1.100	0.224	0.134	0.273	0.078	0.164	0.467	1.053	-0.22	0.140	0.067	0.448	1.054	-0.26	-0.65	3.402
S0063	0.983	0.404	0.356	1.682	0.921	0.937	0.722	0.184	0.216	-0.01	0.781	0.122	0.600	2.343	0.031	0.316	-0.98	1.316	0.225	0.139	0.249	0.082	0.145	0.441	1.066	-0.22	0.123	0.075	0.456	1.039	-0.27	-0.60	3.461
S0063	0.983	0.436	0.388	1.780	0.827	0.932	0.724	0.208	0.196	0.012	0.781	0.117	0.548	2.392	0.029	0.352	-0.84	0.786	0.238	0.146	0.236	0.095	0.149	0.485	1.064	-0.21	0.131	0.079	0.460	1.116	-0.20	-0.61	3.564
S0063	0.983	0.364	0.356	1.567	0.917	0.937	0.718	0.192	0.188	0.016	0.732	0.130	0.581	2.294	0.031	0.337	-1.06	1.428	0.206	0.133	0.290	0.068	0.146	0.518	1.047	-0.22	0.102	0.068	0.447	0.901	-0.35	-0.67	3.257
S0063	0.983	0.444	0.376	1.541	0.869	0.939	0.714	0.204	0.204	0.085	0.732	0.139	0.621	2.294	0.025	0.300	-1.02	1.286	0.211	0.131	0.275	0.077	0.147	0.508	1.045	-0.23	0.120	0.068	0.465	1.042	-0.28	-0.67	3.330
S0063	0.983	0.388	0.336	1.589	0.980	0.948	0.745	0.192	0.18	0.049	0.781	0.125	0.571	2.343	0.031	0.318	-1.07	1.902	0.211	0.135	0.258	0.076	0.139	0.497	1.061	-0.22	0.117	0.063	0.428	0.898	-0.29	-0.65	3.426
S0063	0.983	0.376	0.324	1.434	0.742	0.948	0.753	0.192	0.184	0.035	0.781	0.128	0.599	2.343	0.040	0.373	-1.23	0.626	0.212	0.120	0.268	0.082	0.142	0.549	1.056	-0.23	0.106	0.057	0.431	1.094	-0.31	-0.73	3.272
S0063	0.983	0.396	0.336	1.460	0.823	0.947	0.718	0.188	0.172	0.047	0.781	0.136	0.660	2.978	0.034	0.315	-1.17	1.167	0.210	0.123	0.299	0.091	0.148	0.506	1.045	-0.22	0.111	0.064	0.440	0.985	-0.32	-0.70	3.220
S0063	0.983	0.44	0.344	1.621	0.926	0.936	0.741	0.16	0.196	0.071	0.781	0.127	0.615	2.978	0.033	0.297	-1.15	1.289	0.219	0.135	0.263	0.087	0.154	0.462	1.049	-0.22	0.126	0.067	0.445	0.929	-0.29	-0.64	3.253
S0063	0.983	0.424	0.376	1.398	0.807	0.935	0.663	0.176	0.188	0.106	0.781	0.130	0.597	2.294	0.025	0.251	-1.21	1.080	0.197	0.122	0.237	0.071	0.145	0.567	1.067	-0.21	0.109	0.072	0.468	0.911	-0.39	-0.69	3.133
S0063	0.983	0.444	0.376	1.566	0.864	0.940	0.701	0.188	0.196	0.071	0.781	0.124	0.605	2.978	0.029	0.283	-1.06	1.296	0.202	0.128	0.261	0.080	0.145	0.465	1.042	-0.22	0.125	0.070	0.475	1.045	-0.36	-0.69	3.266
S0063	0.983	0.464	0.324	1.703	0.732	0.941	0.729	0.168	0.228	0.091	0.781	0.127	0.607	2.294	0.025	0.287	-0.94	0.952	0.225	0.128	0.242	0.085	0.146	0.412	1.057	-0.22	0.137	0.064	0.455	1.272	-0.22	-0.73	3.442
S0063	0.983	0.468	0.356	1.565	1.047	0.942	0.677	0.18	0.216	0.138	0.781	0.131	0.614	2.343	0.026	0.283	-1.02	2.034	0.216	0.138	0.245	0.084	0.143	0.420	1.053	-0.22	0.120	0.072	0.437	0.860	-0.26	-0.64	3.405
S0063	0.983	0.442	0.326	1.546	0.837	0.939	0.685	0.167	0.195	0.042	0.781	0.138	0.634	2.294	0.024	0.301	-1.15	1.368	0.216	0.119	0.269	0.076	0.158	0.555	1.045	-0.22	0.124	0.061	0.471	0.962	-0.32	-0.75	3.221
S0063	0.983	0.424	0.34	1.435	0.813	0.935	0.690	0.204	0.184	0.132	0.781	0.109	0.577	2.246	0.024	0.206	-1.04	1.608	0.201	0.127	0.204	0.087	0.170	0.475	1.073	-0.21	0.123	0.068	0.524	0.982	-0.33	-0.74	3.100
S0063	0.983	0.392	0.36	1.503	0.834	0.945	0.690	0.2	0.204	0.063	0.732	0.128	0.583	2.978	0.030	0.239	-1.18	1.709	0.203	0.129	0.256	0.076	0.145	0.475	1.038	-0.22	0.115	0.068	0.494	0.976	-0.35	-0.72	3.282
S0063	0.983	0.404	0.344	1.371	0.763	0.950	0.705	0.192	0.18	0.052	0.781	0.122	0.599	2.978	0.041	0.281	-1.20	1.260	0.198	0.123	0.244	0.103	0.131	0.461	1.050	-0.23	0.109	0.065	0.478	0.998	-0.38	-0.75	3.223
S0063	0.983	0.452	0.364	1.500	1.010	0.941	0.695	0.14	0.204	0.098	0.781	0.135	0.639	2.343	0.027	0.302	-1.15	3.006	0.212	0.126	0.278	0.095	0.161	0.447	1.042	-0.23	0.122	0.070	0.478	0.790	-0.35	-0.72	3.162
S0063	0.983	0.392	0.364	1.378	1.014	0.931	0.670	0.168	0.228	0.107	0.732	0.116	0.594	2.978	0.032	0.198	-1.08	2.658	0.205	0.132	0.246	0.080	0.160	0.529	1.057	-0.23	0.110	0.074	0.474	0.809	-0.35	-0.68	3.168
S0063	0.983	0.413	0.379	1.439	0.715	0.946	0.856	0.195	0.114	-0.23	0.683	0.083	0.452	0.488	0.064	0.422	-0.93	0.397	0.192	0.176	0.196	0.241	0.301	0.691	1.035	-0.23	0.119	0.069	0.365	0.772	-0.29	-0.35	1.257
S0063	1.251	0.488	0.356	2.141	1.075	0.923	0.720	0.164	0.208	-0.09	0.878	0.123	0.552	2.636	0.042	0.303	-0.73	0.628	0.284	0.170	0.239	0.069	0.144	0.516	1.093	-0.27	0.199	0.097	0.460	1.164	-0.03	-0.39	4.322
S0063	1.251	0.424	0.364	2.078	0.829	0.912	0.699	0.204	0.196	0.064	0.878	0.092	0.464	2.636	0.024	0.297	-0.29	-0.23	0.267	0.158	0.184	0.097	0.127	0.462	1.113	-0.26	0.190	0.096	0.537	1.561	-0.04	-0.45	4.135
S0063	1.251	0.44	0.368	1.830	1.003	0.920	0.750	0.188	0.156	0.038	0.878	0.092	0.447	2.636	0.037	0.344	0.038	0.164	0.255	0.174	0.196	0.080	0.128	0.530	1.105	-0.27	0.164	0.086	0.457	1.198	-0.11	-0.35	4.097
S0063	1.251	0.404	0.368	1.722	0.863	0.928	0.754	0.192	0.152	0.014	0.878	0.098	0.474	2.587	0.056	0.427	-0.62	-0.44	0.245	0.157	0.217	0.115	0.120	0.488	1.080	-0.27	0.158	0.081	0.456	1.257	-0.14	-0.49	4.071
S0063	1.251	0.452	0.34	1.789	0.994	0.926	0.752	0.172	0.156	0.060	0.878	0.103	0.489	2.587	0.035	0.368	-0.51	-0.04	0.245	0.176	0.221	0.122	0.127	0.449	1.107	-0.28	0.162	0.085	0.473	1.135	-0.14	-0.35	4.105
S0063	1.251	0.436	0.36	1.838	0.953	0.919	0.713	0.192	0.148	0.071	0.830	0.097	0.475	2.587	0.038	0.359	-0.21	0.218	0.250	0.164	0.214	0.089	0.121	0.470	1.091	-0.27	0.167	0.093	0.530	1.238	-0.12	-0.42	3.920
S0063	1.251	0.456	0.352	1.918	1.184	0.922	0.728	0.172	0.144	0.099	0.878	0.085	0.444	2.587	0.038	0.376	-0.32	0.772	0.261	0.173	0.183	0.121	0.123	0.461	1.101	-0.28	0.181	0.092	0.517	1.055	-0.07	-0.33	4.234
S0063	1.251	0.448	0.352	1.874	0.973	0.917	0.754	0.172	0.156	0.038	0.878	0.096	0.486	2.636	0.042	0.379	-0.45	-0.02	0.256	0.168	0.193	0.100	0.123	0.481	1.111	-0.28	0.190	0.081	0.493	1.179	-0.09	-0.36	4.219
S0063	1.251	0.46	0.36	1.923	0.992	0.927	0.760	0.176	0.14	0.020	0.830	0.112	0.502	2.587	0.046	0.439	-0.36	0.015	0.258	0.167	0.249	0.095	0.109	0.456	1.088	-0.29	0.174	0.082	0.483	1.160	-0.09	-0.40	4.023
S0063	1.251	0.454	0.374	1.932	0.912	0.919	0.734	0.179	0.151	0.110	0.878	0.093	0.440	2.636	0.038	0.371	-0.37	-0.00	0.264	0.167	0.195	0.118	0.116	0.480	1.094	-0.28	0.188	0.092	0.515	1.244	-0.03	-0.39	4.270
S0063	1.251	0.412	0.348	1.825	1.008	0.915	0.731	0.2	0.144	0.028	0.878	0.085	0.446	2.539	0.045	0.407	-0.48	-0.11	0.252	0.166	0.169	0.090	0.124	0.516	1.094	-0.29	0.177	0.090	0.516	1.179	-0.10	-0.39	4.198
S0063	1.251	0.456	0.34	1.773	0.887	0.922	0.730	0.172	0.16	0.077	0.830	0.100	0.486	2.539	0.036	0.418	-0.31	-0.20	0.250	0.168	0.227	0.107	0.127	0.509	1.095	-0.29	0.161	0.088	0.487	1.227	-0.18	-0.39	4.008
S0063	1.251	0.42	0.36	1.792	1.085	0.918	0.737	0.196	0.136	0.081	0.830	0.090	0.450	2.539	0.039	0.372	-0.35	0.616	0.250	0.185	0.190	0.087	0.120	0.460	1.095	-0.28	0.159	0.092	0.495	1.071	-0.11	-0.34	4.104
S0063	1.251	0.424	0.352	1.855	0.816	0.919	0.709	0.176	0.124	0.070	0.878	0.092	0.448	2.539	0.041	0.367	-0.53	-0.15	0.259	0.166	0.208	0.100	0.127	0.481	1.076	-0.29	0.166	0.093	0.533	1.436	-0.06	-0.45	4.163
S0063	1.251	0.424	0.36	1.963	1.136	0.921	0.717	0.18	0.156	0.036	0.878	0.093	0.491	2.587	0.035	0.342	-0.38	0.142	0.264	0.190	0.197	0.091	0.133	0.535	1.105	-0.31	0.178	0.098	0.532	1.160	-0.06	-0.29	4.331
S0063	1.251	0.432	0.348	1.832	0.884	0.929	0.737	0.176	0.156	0.044	0.830	0.103	0.483	2.539	0.031	0.420	-0.26	-0.21	0.250	0.161	0.227	0.101	0.116	0.490	1.085	-0.29	0.158	0.085	0.517	1.346	-0.13	-0.45	3.990
S0063	1.251	0.42	0.344	1.846	1.005	0.929	0.729	0.188	0.14	0.052	0.878	0.082	0.433	2.587	0.041	0.377	-0.32	-0.10	0.253	0.178	0.176	0.100	0.135	0.492	1.109	-0.29	0.170	0.096	0.536	1.160	-0.08	-0.33	4.290
S0063	1.251	0.42	0.348	1.930	0.954	0.919	0.717	0.192	0.16	0.078	0.830	0.092	0.453	2.539	0.039	0.365	-0.35	0.148	0.257	0.159	0.199	0.086	0.125	0.453	1.073	-0.28	0.171	0.089	0.504	1.174	-0.06	-0.43	4.044
S0063	1.251	0.456	0.348	1.800	1.239	0.913	0.715	0.22	0.144	0.105	0.830	0.089	0.444	2.539	0.029	0.322	-0.41	1.188	0.255	0.179	0.171	0.072	0.132	0.511	1.097	-0.30	0.179	0.094	0.522	0.946	-0.09	-0.36	4.136
S0063	1.251	0.428	0.356	1.865	0.899	0.923	0.734	0.184	0.12	0.090	0.830	0.100	0.478	2.587	0.037	0.405	-0.14	-0.09	0.268	0.164	0.222	0.083	0.128	0.467	1.086	-0.29	0.168	0.087	0.495	1.335	-0.07	-0.39	4.054
S0063	1.251	0.444	0.364	1.933	1.127	0.913	0.727	0.18	0.16	0.105	0.878	0.084	0.431	2.587	0.038	0.362	-0.21	0.567	0.270	0.186	0.177	0.107	0.141	0.474	1.100	-0.29	0.185	0.097	0.492	1.111	-0.05	-0.29	4.293
S0063	1.251	0.432	0.376	2.025	0.912	0.915	0.738	0.176	0.16	0.014	0.878	0.091	0.460	2.587	0.054	0.430	-0.33	-0.31	0.269	0.173	0.182	0.113	0.134	0.477	1.092	-0.30	0.184	0.093	0.513	1.332	-0.01	-0.36	4.247
S0063	1.251	0.428	0.352	1.877	0.805	0.924	0.743	0.172	0.16	0.084	0.878	0.102	0.509	2.587	0.037	0.430	-0.34	-0.39	0.260	0.159	0.227	0.088	0.128	0.465	1.083	-0.30	0.162	0.082	0.493	1.465	-0.09	-0.43	3.971
S0063	1.251	0.408	0.372	1.933	0.936	0.919	0.746	0.168	0.14	0.052	0.878	0.088	0.460	2.587	0.044	0.380	-0.38	-0.13	0.267	0.173	0.172	0.102	0.156	0.507	1.110	-0.29	0.174	0.088	0.468	1.328	-0.07	-0.36	4.130
S0063	1.251	0.436	0.344	1.926	1.012	0.926	0.739	0.18	0.14	0.141	0.830	0.100	0.464	2.539	0.040	0.417	-0.35	-0.07	0.260	0.179	0.220	0.080	0.128	0.484	1.065	-0.29	0.168	0.093	0.496	1.234	-0.08	-0.30	4.226
S0063	1.251	0.448	0.348	1.984	1.158	0.925	0.735	0.164	0.168	0.052	0.878	0.099	0.496	2.636	0.036	0.337	-0.28	0.079	0.267	0.183	0.206	0.081	0.140	0.509	1.108	-0.30	0.172	0.097	0.513	1.123	-0.09	-0.28	4.307
S0063	1.251	0.432	0.352	1.866	1.014	0.919	0.712	0.204	0.164	0.071	0.878	0.093	0.459	2.587	0.039	0.365	-0.48	0.115	0.265	0.177	0.189	0.081	0.139	0.490	1.106	-0.29	0.180	0.097	0.519	1.102	-0.07	-0.36	4.175
S0063	1.251	0.404	0.364	1.864	0.951	0.926	0.734	0.18	0.156	0.101	0.878	0.093	0.479	2.539	0.041	0.379	-0.53	-0.06	0.263	0.176	0.212	0.101	0.138	0.482	1.067	-0.30	0.166	0.093	0.486	1.220	-0.08	-0.37	4.172
S0063	1.251	0.432	0.376	1.858	0.920	0.918	0.712	0.196	0.14	0.025	0.830	0.097	0.488	2.539	0.038	0.348	-0.61	-0.23	0.263	0.171	0.204	0.095	0.139	0.502	1.100	-0.31	0.181	0.097	0.536	1.273	-0.05	-0.37	4.219
S0063	1.251	0.436	0.384	1.876	0.935	0.928	0.723	0.152	0.124	0.042	0.830	0.105	0.508	2.587	0.035	0.371	-0.37	0.042	0.263	0.183	0.226	0.079	0.127	0.492	1.086	-0.31	0.169	0.100	0.523	1.244	-0.11	-0.34	4.100
S0063	1.251	0.42	0.38	1.884	1.035	0.922	0.719	0.164	0.144	0.061	0.878	0.090	0.478	2.587	0.048	0.389	-0.41	0.066	0.267	0.184	0.187	0.110	0.140	0.438	1.096	-0.31	0.175	0.102	0.520	1.160	-0.05	-0.27	4.284
S0063	1.251	0.436	0.364	1.946	0.942	0.903	0.744	0.192	0.112	0.019	0.878	0.088	0.462	2.587	0.054	0.426	-0.43	-0.21	0.264	0.185	0.180	0.095	0.122	0.456	1.089	-0.31	0.195	0.092	0.497	1.369	-0.07	-0.32	4.345
S0063	1.251	0.432	0.356	1.855	0.942	0.921	0.729	0.172	0.152	0.090	0.878	0.102	0.507	2.587	0.036	0.401	-0.19	-0.14	0.256	0.180	0.225	0.102	0.131	0.481	1.092	-0.31	0.170	0.092	0.504	1.229	-0.16	-0.33	4.107
S0063	1.251	0.384	0.38	1.901	1.023	0.920	0.731	0.164	0.132	0.035	0.878	0.093	0.469	2.587	0.046	0.390	-0.18	0.043	0.277	0.194	0.192	0.109	0.139	0.427	1.103	-0.30	0.182	0.106	0.515	1.194	-0.08	-0.31	4.321
S0063	1.251	0.406	0.378	1.802	1.000	0.927	0.761	0.171	0.139	-0.00	0.878	0.092	0.463	2.587	0.062	0.461	-0.45	-0.36	0.257	0.186	0.199	0.107	0.130	0.434	1.080	-0.31	0.165	0.094	0.494	1.180	-0.09	-0.28	4.317
S0063	1.251	0.424	0.364	1.809	0.866	0.920	0.738	0.212	0.16	0.037	0.878	0.097	0.472	2.587	0.029	0.401	-0.29	-0.26	0.249	0.156	0.198	0.078	0.123	0.518	1.089	-0.31	0.167	0.081	0.538	1.334	-0.09	-0.45	3.975
S0063	1.251	0.416	0.368	1.801	0.848	0.920	0.747	0.188	0.128	-0.00	0.878	0.090	0.456	2.587	0.043	0.398	-0.40	-0.28	0.256	0.158	0.190	0.086	0.133	0.528	1.091	-0.31	0.164	0.085	0.498	1.336	-0.12	-0.46	4.040
S0063	1.251	0.368	0.364	1.752	0.917	0.929	0.725	0.184	0.14	0.063	0.830	0.105	0.490	2.539	0.038	0.365	-0.60	0.108	0.243	0.154	0.230	0.099	0.131	0.478	1.064	-0.32	0.146	0.081	0.470	1.168	-0.19	-0.48	4.019
S0063	1.251	0.416	0.352	1.808	0.878	0.920	0.732	0.168	0.164	-0.04	0.830	0.094	0.469	2.490	0.035	0.346	-0.64	0.016	0.246	0.150	0.197	0.073	0.140	0.583	1.078	-0.32	0.161	0.079	0.474	1.219	-0.12	-0.51	3.926
S0063	1.251	0.404	0.348	1.915	1.082	0.923	0.718	0.176	0.16	0.044	0.830	0.092	0.456	2.539	0.031	0.351	-0.50	0.378	0.264	0.173	0.181	0.082	0.152	0.520	1.095	-0.31	0.163	0.092	0.515	1.023	-0.07	-0.35	4.176
S0063	1.251	0.404	0.38	1.940	1.028	0.918	0.728	0.192	0.18	0.042	0.830	0.103	0.461	2.539	0.033	0.367	-0.34	0.604	0.265	0.165	0.213	0.091	0.130	0.476	1.081	-0.31	0.171	0.086	0.483	1.148	-0.08	-0.44	4.038
S0063	1.251	0.424	0.356	2.070	1.121	0.910	0.712	0.196	0.168	0.078	0.878	0.087	0.435	2.587	0.037	0.345	-0.43	0.212	0.285	0.191	0.178	0.082	0.144	0.463	1.093	-0.31	0.198	0.108	0.516	1.105	-0.01	-0.29	4.508
S0063	1.251	0.408	0.332	2.026	0.912	0.916	0.745	0.196	0.164	0.023	0.830	0.089	0.428	2.539	0.051	0.397	-0.53	-0.14	0.279	0.182	0.196	0.105	0.128	0.412	1.094	-0.30	0.186	0.097	0.502	1.287	-0.01	-0.34	4.401
S0063	1.251	0.424	0.352	1.868	0.939	0.919	0.722	0.18	0.22	0.079	0.830	0.098	0.437	2.539	0.037	0.394	-0.53	0.119	0.258	0.169	0.214	0.119	0.133	0.454	1.090	-0.31	0.162	0.095	0.502	1.174	-0.12	-0.37	3.979
S0063	1.251	0.396	0.356	1.804	0.941	0.923	0.736	0.176	0.164	0.110	0.830	0.109	0.475	2.539	0.033	0.369	-0.83	0.091	0.245	0.175	0.242	0.083	0.118	0.438	1.077	-0.33	0.158	0.089	0.474	1.050	-0.18	-0.37	4.001
S0063	1.251	0.412	0.368	1.936	1.063	0.917	0.717	0.172	0.164	0.081	0.830	0.087	0.438	2.539	0.038	0.344	-0.41	0.217	0.268	0.176	0.183	0.090	0.158	0.479	1.108	-0.32	0.178	0.100	0.507	1.216	-0.03	-0.35	4.157
S0063	1.251	0.408	0.372	2.009	0.882	0.911	0.722	0.176	0.2	0.085	0.878	0.094	0.426	2.539	0.045	0.398	-0.26	-0.15	0.279	0.172	0.192	0.096	0.119	0.437	1.072	-0.31	0.175	0.101	0.513	1.380	-0.02	-0.40	4.213
S0063	1.251	0.416	0.388	2.159	1.052	0.910	0.710	0.18	0.212	0.086	0.878	0.101	0.442	2.587	0.034	0.375	-0.09	0.311	0.293	0.187	0.198	0.085	0.137	0.409	1.091	-0.32	0.195	0.111	0.500	1.314	-0.00	-0.28	4.357
S0063	1.251	0.376	0.352	1.950	1.072	0.918	0.724	0.16	0.152	0.021	0.830	0.109	0.472	2.539	0.043	0.411	-0.27	0.303	0.272	0.170	0.237	0.082	0.118	0.439	1.082	-0.32	0.163	0.094	0.478	1.153	-0.12	-0.40	4.025
S0063	1.251	0.432	0.348	1.997	1.317	0.915	0.738	0.164	0.156	0.098	0.878	0.087	0.424	2.587	0.049	0.409	-0.30	0.488	0.291	0.197	0.171	0.112	0.145	0.446	1.106	-0.33	0.195	0.106	0.464	0.922	-0.04	-0.21	4.470
S0063	1.251	0.44	0.356	2.041	1.120	0.917	0.719	0.16	0.204	0.087	0.878	0.095	0.454	2.539	0.047	0.391	-0.27	0.082	0.280	0.184	0.210	0.095	0.131	0.500	1.079	-0.33	0.177	0.103	0.477	1.180	-0.01	-0.29	4.350
S0063	1.251	0.428	0.396	2.086	1.058	0.911	0.721	0.168	0.176	0.135	0.878	0.092	0.466	2.587	0.038	0.407	0.057	-0.02	0.281	0.183	0.178	0.086	0.133	0.497	1.093	-0.31	0.187	0.104	0.514	1.215	-0.03	-0.27	4.252
S0063	1.251	0.42	0.384	1.968	0.955	0.912	0.726	0.176	0.164	0.056	0.878	0.087	0.457	2.587	0.047	0.395	0.045	-0.30	0.292	0.191	0.169	0.080	0.156	0.468	1.108	-0.33	0.194	0.108	0.519	1.346	-0.02	-0.27	4.436
S0063	1.251	0.428	0.352	2.000	0.839	0.905	0.751	0.184	0.136	0.073	0.878	0.090	0.454	2.587	0.060	0.469	0.018	-0.47	0.277	0.176	0.198	0.110	0.127	0.448	1.070	-0.32	0.193	0.093	0.509	1.599	-0.02	-0.38	4.310
S0063	1.251	0.404	0.392	2.103	1.080	0.921	0.705	0.16	0.164	0.119	0.878	0.104	0.506	2.587	0.035	0.381	0.248	0.124	0.289	0.186	0.228	0.075	0.140	0.453	1.093	-0.32	0.176	0.108	0.483	1.268	-0.05	-0.27	4.283
S0063	1.251	0.416	0.372	2.111	0.979	0.915	0.731	0.176	0.164	0.117	0.878	0.086	0.446	2.587	0.048	0.416	0.258	-0.04	0.289	0.179	0.178	0.111	0.152	0.442	1.102	-0.32	0.187	0.100	0.508	1.413	-0.04	-0.32	4.292
S0063	1.251	0.456	0.38	2.025	0.823	0.915	0.743	0.18	0.164	0.058	0.878	0.092	0.474	2.636	0.047	0.427	-0.05	-0.44	0.282	0.172	0.182	0.090	0.137	0.523	1.068	-0.33	0.202	0.096	0.499	1.570	-0.02	-0.38	4.349
S0063	1.251	0.436	0.388	2.089	0.972	0.911	0.739	0.184	0.18	0.079	0.878	0.102	0.496	2.587	0.038	0.437	0.059	-0.20	0.284	0.173	0.221	0.097	0.151	0.506	1.088	-0.33	0.191	0.094	0.476	1.421	-0.03	-0.33	4.230
S0063	1.251	0.458	0.374	2.034	0.978	0.909	0.715	0.187	0.155	0.013	0.878	0.085	0.423	2.587	0.048	0.368	0.138	-0.12	0.290	0.185	0.168	0.097	0.150	0.491	1.102	-0.33	0.198	0.111	0.539	1.410	0.010	-0.29	4.427
S0063	1.251	0.456	0.392	2.079	1.132	0.910	0.753	0.192	0.148	0.065	0.878	0.093	0.462	2.636	0.057	0.430	-0.08	0.033	0.284	0.202	0.174	0.096	0.134	0.499	1.078	-0.32	0.214	0.103	0.489	1.207	-0.03	-0.20	4.659
S0063	1.251	0.496	0.372	2.108	1.130	0.908	0.729	0.164	0.176	0.073	0.878	0.097	0.491	2.587	0.039	0.440	0.553	0.322	0.286	0.184	0.199	0.085	0.125	0.476	1.078	-0.33	0.210	0.106	0.530	1.259	-0.01	-0.29	4.201
S0063	1.251	0.4	0.348	1.850	0.889	0.926	0.762	0.176	0.124	0.065	0.830	0.084	0.433	2.587	0.051	0.453	-0.18	-0.44	0.270	0.170	0.178	0.114	0.142	0.468	1.096	-0.33	0.167	0.087	0.463	1.355	-0.07	-0.37	4.166
S0063	1.251	0.464	0.38	1.979	0.835	0.922	0.733	0.172	0.132	0.089	0.830	0.102	0.454	2.539	0.045	0.408	-0.26	-0.18	0.263	0.158	0.226	0.086	0.134	0.461	1.049	-0.32	0.172	0.087	0.505	1.384	-0.07	-0.46	4.133
S0063	1.251	0.44	0.372	2.143	1.033	0.907	0.732	0.176	0.18	-0.01	0.878	0.097	0.473	2.539	0.035	0.361	-0.41	-0.17	0.287	0.182	0.179	0.105	0.155	0.432	1.102	-0.33	0.198	0.100	0.504	1.181	-0.04	-0.35	4.349
S0063	1.251	0.46	0.34	2.053	1.067	0.912	0.745	0.184	0.148	0.051	0.878	0.099	0.482	2.636	0.038	0.374	0.057	0.681	0.280	0.171	0.212	0.072	0.144	0.550	1.079	-0.31	0.186	0.085	0.503	1.149	-0.06	-0.44	4.017
S0063	1.251	0.432	0.352	1.900	0.981	0.905	0.725	0.188	0.136	0.098	0.878	0.087	0.431	2.587	0.036	0.383	-0.34	-0.14	0.275	0.172	0.171	0.098	0.135	0.465	1.084	-0.32	0.201	0.096	0.518	1.263	-0.01	-0.37	4.352
S0063	1.251	0.472	0.392	1.917	0.836	0.903	0.729	0.184	0.136	0.052	0.878	0.092	0.474	2.587	0.048	0.419	-0.36	-0.41	0.276	0.166	0.189	0.114	0.141	0.450	1.085	-0.33	0.198	0.093	0.516	1.430	-0.06	-0.38	4.227
S0063	1.251	0.436	0.356	1.886	0.987	0.916	0.753	0.156	0.136	0.087	0.830	0.104	0.491	2.587	0.035	0.420	-0.33	-0.14	0.267	0.177	0.228	0.097	0.131	0.486	1.083	-0.33	0.180	0.090	0.493	1.210	-0.09	-0.32	4.086
S0063	1.251	0.436	0.356	1.884	1.233	0.909	0.740	0.156	0.128	0.044	0.830	0.101	0.458	2.539	0.042	0.398	-0.17	0.646	0.267	0.182	0.203	0.073	0.123	0.480	1.087	-0.32	0.173	0.094	0.491	0.964	-0.11	-0.27	4.118
S0063	1.251	0.464	0.38	2.190	1.013	0.901	0.715	0.176	0.16	0.062	0.830	0.099	0.469	2.539	0.043	0.391	-0.30	0.072	0.280	0.172	0.203	0.114	0.129	0.437	1.076	-0.33	0.188	0.096	0.509	1.242	-0.03	-0.35	4.273
S0063	1.251	0.448	0.384	2.064	0.947	0.911	0.721	0.208	0.152	0.019	0.878	0.090	0.468	2.587	0.036	0.404	-0.24	-0.16	0.265	0.176	0.193	0.122	0.130	0.498	1.090	-0.32	0.196	0.100	0.543	1.315	-0.02	-0.37	4.355
S0063	1.251	0.428	0.344	1.890	0.992	0.918	0.726	0.18	0.164	0.074	0.830	0.100	0.457	2.539	0.025	0.383	-0.51	0.427	0.259	0.174	0.196	0.131	0.129	0.456	1.077	-0.33	0.172	0.094	0.478	1.221	-0.10	-0.39	4.129
S0063	1.251	0.452	0.357	1.857	1.139	0.930	0.758	0.190	0.178	-0.03	0.878	0.033	0.296	0.390	0.033	0.172	0.465	1.094	0.259	0.208	0.140	0.133	0.260	0.793	1.085	-0.30	0.169	0.104	0.468	1.086	-0.03	-0.22	1.420
S0063	1.519	0.46	0.384	2.196	1.453	0.923	0.777	0.148	0.132	-0.05	0.927	0.068	0.407	2.783	0.042	0.347	-0.41	-0.00	0.333	0.238	0.105	0.083	0.143	0.565	1.152	-0.31	0.225	0.118	0.407	1.035	0.176	-0.05	5.376
S0063	1.519	0.452	0.404	2.145	1.477	0.912	0.716	0.16	0.164	0.001	0.927	0.081	0.489	2.783	0.030	0.293	-0.35	0.369	0.331	0.265	0.129	0.075	0.146	0.490	1.180	-0.32	0.239	0.145	0.459	0.988	0.157	0.026	5.528
S0063	1.519	0.472	0.38	2.270	1.280	0.917	0.725	0.188	0.164	0.022	0.878	0.056	0.382	2.783	0.030	0.301	-0.38	-0.33	0.328	0.237	0.097	0.073	0.134	0.515	1.173	-0.34	0.236	0.128	0.463	1.141	0.134	-0.05	5.634
S0063	1.519	0.448	0.4	2.177	1.303	0.916	0.769	0.156	0.156	-0.03	0.927	0.075	0.436	2.783	0.043	0.392	-0.29	-0.13	0.320	0.227	0.125	0.082	0.139	0.517	1.147	-0.32	0.223	0.115	0.441	1.080	0.114	-0.10	5.185
S0063	1.519	0.456	0.404	2.145	1.618	0.914	0.721	0.172	0.152	0.020	0.927	0.065	0.433	2.783	0.031	0.302	-0.44	0.886	0.320	0.263	0.089	0.065	0.145	0.525	1.158	-0.32	0.243	0.137	0.468	0.874	0.146	0.031	5.448
S0063	1.519	0.416	0.404	2.259	1.596	0.922	0.727	0.16	0.144	-0.02	0.927	0.065	0.388	2.783	0.058	0.390	-0.40	0.360	0.329	0.260	0.096	0.087	0.136	0.463	1.159	-0.32	0.230	0.140	0.455	0.927	0.180	0.035	5.618
S0063	1.519	0.464	0.372	2.155	1.671	0.913	0.715	0.14	0.156	0.002	0.927	0.065	0.421	2.734	0.036	0.321	-0.41	0.804	0.330	0.260	0.096	0.067	0.151	0.535	1.177	-0.32	0.234	0.135	0.467	0.872	0.113	0.046	5.463
S0063	1.519	0.452	0.392	2.190	1.448	0.919	0.730	0.168	0.152	0.052	0.927	0.072	0.423	2.783	0.034	0.323	-0.50	0.051	0.324	0.245	0.106	0.069	0.146	0.510	1.141	-0.33	0.241	0.129	0.452	1.034	0.166	-0.01	5.448
S0063	1.519	0.404	0.408	2.143	1.456	0.925	0.749	0.144	0.14	-0.00	0.927	0.071	0.418	2.783	0.042	0.376	-0.31	0.172	0.333	0.245	0.110	0.095	0.152	0.494	1.142	-0.31	0.216	0.128	0.425	0.992	0.139	-0.01	5.293
S0063	1.519	0.466	0.402	2.171	1.612	0.907	0.716	0.151	0.163	-0.02	0.927	0.080	0.483	2.783	0.033	0.273	-0.53	0.581	0.332	0.263	0.121	0.063	0.156	0.512	1.174	-0.32	0.248	0.141	0.462	0.885	0.123	0.019	5.430
S0063	1.519	0.416	0.388	2.132	1.529	0.917	0.716	0.164	0.148	0.017	0.878	0.056	0.378	2.783	0.036	0.333	-0.65	0.388	0.326	0.265	0.084	0.095	0.129	0.479	1.162	-0.33	0.232	0.141	0.458	0.908	0.173	0.057	5.686
S0063	1.519	0.44	0.396	2.182	1.613	0.922	0.728	0.156	0.148	0.056	0.927	0.075	0.438	2.783	0.038	0.338	-0.36	0.794	0.332	0.265	0.111	0.085	0.146	0.459	1.149	-0.31	0.218	0.141	0.425	0.916	0.176	0.029	5.463
S0063	1.519	0.428	0.404	2.111	1.556	0.913	0.686	0.164	0.152	0.006	0.927	0.075	0.436	2.832	0.028	0.263	-0.43	0.974	0.319	0.260	0.108	0.062	0.144	0.484	1.160	-0.31	0.228	0.149	0.488	0.902	0.145	-0.00	5.290
S0063	1.519	0.456	0.356	2.173	1.560	0.919	0.741	0.172	0.152	0.016	0.927	0.060	0.405	2.783	0.053	0.384	-0.32	0.175	0.326	0.262	0.093	0.090	0.137	0.470	1.171	-0.31	0.233	0.132	0.454	0.906	0.144	0.005	5.695
S0063	1.519	0.444	0.428	2.171	1.780	0.916	0.690	0.136	0.176	0.012	0.927	0.067	0.411	2.783	0.028	0.287	-0.36	1.073	0.331	0.289	0.095	0.064	0.141	0.497	1.170	-0.32	0.226	0.166	0.494	0.803	0.152	0.075	5.522
S0063	1.519	0.464	0.424	2.111	1.634	0.922	0.692	0.164	0.172	0.026	0.927	0.082	0.450	2.783	0.033	0.297	-0.72	0.913	0.320	0.255	0.133	0.065	0.150	0.519	1.145	-0.32	0.222	0.148	0.459	0.862	0.130	0.025	5.264
S0063	1.519	0.448	0.412	2.094	1.300	0.929	0.742	0.152	0.124	-0.02	0.927	0.063	0.391	2.783	0.053	0.389	-0.48	-0.09	0.319	0.245	0.089	0.098	0.138	0.472	1.160	-0.31	0.219	0.133	0.464	1.052	0.133	-0.01	5.456
S0063	1.519	0.436	0.356	2.103	1.885	0.917	0.738	0.152	0.148	0.003	0.927	0.074	0.457	2.734	0.030	0.308	-0.58	1.836	0.310	0.263	0.117	0.082	0.141	0.517	1.162	-0.31	0.223	0.122	0.461	0.711	0.114	0.055	5.224
S0063	1.519	0.476	0.412	2.142	1.582	0.919	0.700	0.172	0.148	0.017	0.927	0.061	0.403	2.783	0.041	0.326	-0.55	0.456	0.320	0.269	0.089	0.080	0.124	0.456	1.165	-0.31	0.235	0.153	0.489	0.860	0.151	0.078	5.657
S0063	1.519	0.404	0.416	2.133	1.464	0.924	0.728	0.132	0.156	-0.06	0.927	0.077	0.434	2.783	0.038	0.325	-0.55	0.507	0.328	0.248	0.125	0.066	0.148	0.518	1.150	-0.30	0.203	0.138	0.440	0.935	0.156	-0.00	5.242
S0063	1.519	0.436	0.412	2.083	1.371	0.925	0.699	0.14	0.152	-0.04	0.927	0.078	0.468	2.783	0.025	0.292	-0.84	0.246	0.320	0.255	0.118	0.056	0.159	0.524	1.162	-0.32	0.213	0.150	0.483	0.964	0.119	-0.00	5.274
S0063	1.519	0.388	0.376	2.011	1.220	0.925	0.750	0.164	0.124	-0.04	0.927	0.063	0.406	2.734	0.045	0.379	-0.63	-0.15	0.308	0.220	0.102	0.077	0.136	0.480	1.154	-0.32	0.199	0.113	0.438	1.074	0.102	-0.12	5.187
S0063	1.519	0.42	0.36	2.008	1.483	0.913	0.716	0.152	0.128	-0.02	0.927	0.072	0.442	2.734	0.027	0.308	-0.61	0.869	0.321	0.245	0.115	0.063	0.135	0.545	1.172	-0.31	0.216	0.125	0.457	0.905	0.131	-0.05	5.295
S0063	1.519	0.4	0.388	2.000	1.681	0.916	0.704	0.18	0.136	-0.03	0.927	0.067	0.412	2.734	0.032	0.303	-0.63	1.388	0.301	0.236	0.123	0.064	0.125	0.550	1.152	-0.32	0.216	0.127	0.486	0.748	0.086	-0.08	5.290
S0063	1.519	0.396	0.356	2.008	1.464	0.921	0.756	0.14	0.124	-0.06	0.927	0.075	0.438	2.734	0.036	0.345	-0.40	0.516	0.308	0.229	0.129	0.068	0.141	0.543	1.162	-0.31	0.197	0.110	0.439	0.914	0.091	-0.10	5.050
S0063	1.519	0.42	0.38	2.116	1.731	0.916	0.712	0.188	0.14	0.009	0.927	0.069	0.417	2.734	0.025	0.270	-0.81	1.459	0.313	0.253	0.106	0.054	0.141	0.518	1.155	-0.32	0.221	0.132	0.473	0.754	0.134	0.009	5.351
S0063	1.519	0.388	0.404	2.191	1.368	0.919	0.709	0.18	0.164	-0.06	0.927	0.073	0.393	2.783	0.029	0.296	-0.30	0.538	0.313	0.233	0.128	0.070	0.141	0.511	1.146	-0.29	0.193	0.133	0.464	1.074	0.128	-0.06	5.200
S0063	1.519	0.388	0.368	2.268	1.564	0.902	0.748	0.152	0.148	-0.14	0.927	0.086	0.481	0.927	0.040	0.239	-0.78	0.503	0.328	0.230	0.145	0.046	0.154	0.510	1.179	-0.30	0.214	0.115	0.419	0.863	0.142	-0.09	5.162
S0063	1.519	0.376	0.388	2.174	1.341	0.913	0.745	0.204	0.128	-0.05	0.927	0.076	0.457	2.783	0.028	0.322	-0.75	0.037	0.313	0.241	0.131	0.057	0.136	0.515	1.159	-0.31	0.217	0.118	0.430	0.933	0.106	-0.06	5.373
S0063	1.519	0.356	0.388	2.175	1.472	0.909	0.721	0.18	0.156	-0.06	0.927	0.088	0.437	0.927	0.027	0.200	-0.69	1.011	0.319	0.231	0.154	0.064	0.149	0.503	1.155	-0.29	0.206	0.126	0.402	0.863	0.114	-0.16	5.170
S0063	1.519	0.36	0.396	2.180	1.608	0.926	0.695	0.156	0.16	-0.11	0.927	0.085	0.469	2.783	0.024	0.244	-0.72	1.044	0.307	0.262	0.150	0.060	0.152	0.508	1.164	-0.30	0.188	0.141	0.497	0.777	0.111	-0.00	5.335
S0063	1.519	0.32	0.404	2.285	1.373	0.925	0.734	0.172	0.148	-0.07	0.927	0.074	0.392	2.734	0.038	0.323	-0.39	0.584	0.316	0.228	0.145	0.078	0.132	0.515	1.163	-0.29	0.185	0.117	0.439	0.990	0.140	-0.14	5.323
S0063	1.519	0.410	0.386	2.217	1.370	0.913	0.720	0.199	0.147	-0.01	0.927	0.083	0.448	0.927	0.026	0.174	-0.48	0.511	0.305	0.239	0.151	0.051	0.132	0.518	1.157	-0.30	0.200	0.125	0.457	0.998	0.103	-0.05	5.223
S0063	1.519	0.373	0.369	2.317	1.195	0.903	0.738	0.184	0.140	-0.03	0.878	0.066	0.397	2.734	0.034	0.335	-0.54	-0.02	0.323	0.221	0.109	0.069	0.131	0.526	1.170	-0.30	0.227	0.112	0.432	1.140	0.171	-0.18	5.462
S0063	1.519	0.386	0.354	2.128	1.277	0.925	0.766	0.147	0.131	-0.05	0.927	0.079	0.450	0.927	0.034	0.253	-0.56	-0.06	0.318	0.221	0.135	0.058	0.144	0.526	1.161	-0.31	0.190	0.107	0.423	1.064	0.100	-0.15	5.183
S0063	1.519	0.388	0.376	2.046	1.670	0.905	0.697	0.18	0.144	-0.00	0.927	0.082	0.455	2.783	0.026	0.245	-0.70	1.409	0.307	0.259	0.139	0.052	0.134	0.517	1.158	-0.30	0.228	0.140	0.467	0.790	0.125	-0.04	5.283
S0063	1.519	0.404	0.36	2.199	1.226	0.895	0.770	0.204	0.148	-0.00	0.927	0.077	0.433	2.734	0.036	0.359	-0.30	0.054	0.327	0.224	0.132	0.084	0.140	0.504	1.150	-0.29	0.239	0.108	0.380	1.169	0.129	-0.17	5.317
S0063	1.519	0.412	0.4	2.210	1.824	0.888	0.728	0.184	0.156	-0.06	0.927	0.085	0.466	0.927	0.038	0.218	-0.49	1.206	0.329	0.261	0.140	0.053	0.138	0.523	1.180	-0.31	0.235	0.134	0.420	0.791	0.151	0.018	5.408
S0063	1.519	0.42	0.38	2.209	1.685	0.910	0.728	0.188	0.144	-0.03	0.927	0.068	0.399	2.783	0.034	0.277	-0.12	0.788	0.325	0.253	0.113	0.053	0.125	0.524	1.169	-0.32	0.231	0.131	0.460	0.954	0.152	0.014	5.620
S0063	1.519	0.376	0.428	2.126	1.625	0.923	0.715	0.132	0.136	-0.01	0.927	0.080	0.433	2.783	0.031	0.280	-0.37	1.235	0.324	0.260	0.141	0.062	0.146	0.489	1.161	-0.29	0.203	0.137	0.465	0.837	0.124	-0.08	5.444
S0063	1.519	0.46	0.368	2.044	1.678	0.890	0.718	0.172	0.152	-0.01	0.927	0.082	0.460	0.927	0.025	0.159	-0.63	1.213	0.321	0.256	0.119	0.057	0.134	0.515	1.165	-0.30	0.269	0.131	0.458	0.793	0.121	-0.04	5.337
S0063	1.519	0.432	0.388	2.266	1.643	0.919	0.721	0.16	0.144	-0.04	0.927	0.074	0.427	2.734	0.039	0.323	-0.56	1.104	0.326	0.250	0.131	0.070	0.133	0.485	1.165	-0.30	0.229	0.131	0.443	0.827	0.146	-0.06	5.557
S0063	1.519	0.408	0.4	2.145	1.594	0.903	0.722	0.152	0.14	-0.02	0.927	0.082	0.466	0.927	0.022	0.174	-0.64	1.196	0.322	0.249	0.135	0.066	0.145	0.544	1.176	-0.30	0.216	0.122	0.437	0.843	0.107	-0.07	5.255
S0063	1.519	0.44	0.38	2.078	1.540	0.905	0.723	0.188	0.144	-0.04	0.927	0.074	0.448	1.806	0.023	0.243	-0.77	1.006	0.310	0.243	0.099	0.057	0.138	0.514	1.150	-0.31	0.240	0.121	0.451	0.825	0.083	-0.09	5.386
S0063	1.519	0.412	0.396	2.127	1.548	0.916	0.717	0.148	0.14	-0.01	0.927	0.081	0.442	2.734	0.026	0.272	-0.58	1.313	0.324	0.239	0.146	0.063	0.146	0.512	1.161	-0.29	0.213	0.127	0.446	0.847	0.140	-0.12	5.231
S0063	1.519	0.356	0.388	2.265	1.341	0.910	0.709	0.172	0.16	-0.02	0.927	0.082	0.453	0.927	0.027	0.195	-0.47	0.340	0.321	0.232	0.146	0.065	0.143	0.497	1.157	-0.31	0.218	0.130	0.496	1.025	0.152	-0.10	5.297
S0063	1.519	0.4	0.388	2.227	1.375	0.916	0.761	0.184	0.144	-0.01	0.927	0.081	0.438	2.734	0.038	0.351	-0.47	0.120	0.325	0.227	0.143	0.078	0.138	0.521	1.147	-0.29	0.221	0.114	0.405	0.996	0.130	-0.13	5.445
S0063	1.519	0.436	0.332	2.343	1.379	0.902	0.734	0.2	0.16	-0.00	0.927	0.091	0.485	2.783	0.027	0.304	-0.35	0.119	0.330	0.241	0.156	0.075	0.143	0.516	1.175	-0.30	0.253	0.121	0.428	1.056	0.146	-0.01	5.388
S0063	1.519	0.424	0.372	2.215	1.424	0.911	0.764	0.172	0.14	-0.03	0.878	0.070	0.421	2.734	0.050	0.402	-0.42	0.645	0.324	0.234	0.126	0.090	0.131	0.482	1.160	-0.31	0.231	0.105	0.435	1.041	0.111	-0.11	5.460
S0063	1.519	0.416	0.376	2.323	1.357	0.905	0.746	0.176	0.136	-0.01	0.927	0.089	0.494	0.927	0.027	0.200	-0.40	0.320	0.331	0.239	0.158	0.066	0.145	0.554	1.173	-0.29	0.225	0.112	0.417	1.029	0.141	-0.04	5.359
S0063	1.519	0.384	0.388	2.174	1.686	0.909	0.724	0.204	0.136	-0.03	0.927	0.078	0.457	2.734	0.029	0.284	-0.59	1.055	0.311	0.258	0.133	0.056	0.132	0.514	1.157	-0.31	0.231	0.131	0.437	0.824	0.120	-0.01	5.463
S0063	1.519	0.412	0.396	2.257	1.194	0.914	0.785	0.156	0.14	0.023	0.927	0.085	0.466	2.734	0.038	0.377	-0.52	-0.26	0.320	0.217	0.160	0.084	0.141	0.509	1.157	-0.29	0.221	0.100	0.366	1.160	0.104	-0.16	5.235
S0063	1.519	0.388	0.372	2.116	1.396	0.923	0.763	0.172	0.132	-0.04	0.927	0.084	0.443	2.734	0.039	0.345	-0.76	0.038	0.303	0.232	0.156	0.070	0.131	0.511	1.151	-0.31	0.199	0.108	0.426	0.892	0.103	-0.05	5.296
S0063	1.519	0.36	0.388	2.189	1.450	0.912	0.738	0.176	0.144	-0.08	0.927	0.079	0.428	2.734	0.027	0.280	-0.64	1.187	0.308	0.228	0.139	0.053	0.137	0.515	1.139	-0.28	0.208	0.109	0.431	0.871	0.122	-0.13	5.140
S0063	1.519	0.396	0.388	2.107	1.436	0.910	0.727	0.16	0.144	-0.09	0.927	0.093	0.504	0.927	0.029	0.185	-0.77	0.427	0.307	0.235	0.169	0.048	0.149	0.535	1.169	-0.31	0.215	0.123	0.458	0.853	0.095	-0.07	5.186
S0063	1.519	0.384	0.384	2.178	1.629	0.910	0.725	0.196	0.144	-0.01	0.927	0.075	0.437	2.783	0.036	0.324	-0.46	0.965	0.322	0.231	0.132	0.072	0.136	0.502	1.166	-0.29	0.222	0.120	0.437	0.826	0.104	-0.11	5.433
S0063	1.519	0.4	0.404	2.176	1.493	0.915	0.747	0.156	0.136	-0.03	0.927	0.083	0.470	0.927	0.033	0.229	-0.08	0.636	0.330	0.238	0.158	0.057	0.156	0.529	1.177	-0.30	0.205	0.120	0.438	1.031	0.165	-0.07	5.247
S0063	1.519	0.382	0.386	2.239	1.519	0.915	0.711	0.199	0.147	-0.02	0.927	0.084	0.432	2.783	0.023	0.256	-0.62	0.872	0.314	0.250	0.150	0.051	0.147	0.529	1.143	-0.30	0.210	0.129	0.461	0.859	0.127	-0.06	5.346
S0063	1.519	0.384	0.388	2.093	1.374	0.918	0.752	0.164	0.14	-0.05	0.927	0.085	0.442	0.878	0.030	0.238	-0.41	0.855	0.305	0.232	0.163	0.062	0.139	0.523	1.148	-0.30	0.197	0.115	0.454	0.992	0.096	-0.17	5.125
S0063	1.519	0.38	0.384	2.169	1.612	0.913	0.691	0.188	0.168	-0.02	0.927	0.080	0.451	0.927	0.021	0.147	-0.54	1.311	0.316	0.267	0.136	0.046	0.139	0.515	1.163	-0.30	0.218	0.145	0.479	0.830	0.122	0.003	5.410
S0063	1.519	0.384	0.392	2.066	1.576	0.926	0.695	0.152	0.14	-0.00	0.927	0.073	0.430	2.734	0.025	0.268	-0.52	1.562	0.310	0.251	0.135	0.064	0.149	0.523	1.148	-0.27	0.192	0.137	0.480	0.852	0.101	-0.11	5.267
S0063	1.519	0.368	0.392	2.142	1.594	0.900	0.731	0.188	0.14	-0.08	0.927	0.087	0.484	0.878	0.029	0.180	-0.72	0.926	0.325	0.245	0.157	0.056	0.157	0.536	1.170	-0.31	0.226	0.122	0.461	0.815	0.115	-0.05	5.244
S0063	1.519	0.376	0.42	2.253	1.721	0.923	0.684	0.168	0.164	-0.02	0.927	0.069	0.403	2.734	0.026	0.253	-0.53	1.750	0.327	0.255	0.117	0.067	0.153	0.477	1.161	-0.28	0.195	0.140	0.484	0.775	0.164	-0.09	5.390
S0063	1.519	0.388	0.392	2.341	1.462	0.905	0.723	0.144	0.156	-0.07	0.927	0.084	0.464	0.927	0.037	0.208	-0.42	0.535	0.326	0.241	0.145	0.057	0.150	0.516	1.170	-0.29	0.201	0.127	0.422	0.968	0.125	-0.08	5.278
S0063	1.519	0.392	0.392	2.353	1.624	0.895	0.693	0.192	0.172	-0.03	0.878	0.080	0.442	2.685	0.027	0.287	-0.46	1.179	0.335	0.266	0.135	0.085	0.131	0.492	1.159	-0.30	0.239	0.145	0.496	0.890	0.211	-0.00	5.651
S0063	1.519	0.376	0.388	2.146	1.434	0.901	0.726	0.168	0.16	-0.01	0.927	0.087	0.474	0.927	0.030	0.187	-0.63	0.843	0.315	0.233	0.150	0.055	0.143	0.495	1.167	-0.30	0.214	0.116	0.427	0.890	0.108	-0.11	5.124
S0063	1.519	0.332	0.388	2.164	1.510	0.925	0.713	0.16	0.136	-0.02	0.927	0.074	0.416	2.734	0.028	0.273	-0.29	0.877	0.312	0.245	0.138	0.059	0.138	0.506	1.145	-0.30	0.194	0.126	0.506	0.910	0.131	-0.05	5.415
S0063	1.519	0.432	0.372	2.143	1.475	0.905	0.729	0.18	0.152	-0.00	0.927	0.074	0.434	2.734	0.025	0.280	-0.35	1.143	0.318	0.239	0.127	0.067	0.142	0.512	1.166	-0.29	0.230	0.118	0.448	0.903	0.100	-0.10	5.223
S0063	1.519	0.404	0.36	2.151	1.598	0.902	0.748	0.196	0.148	-0.02	0.927	0.078	0.443	2.734	0.027	0.288	-0.54	0.667	0.320	0.253	0.133	0.056	0.143	0.498	1.159	-0.30	0.237	0.119	0.439	0.866	0.143	-0.01	5.445
S0063	1.519	0.432	0.392	2.346	1.603	0.918	0.703	0.156	0.132	-0.00	0.927	0.082	0.449	2.734	0.029	0.278	-0.21	1.488	0.337	0.248	0.162	0.064	0.150	0.501	1.158	-0.29	0.214	0.132	0.475	0.912	0.156	-0.08	5.403
S0063	1.519	0.412	0.388	2.266	1.389	0.897	0.742	0.188	0.136	-0.03	0.927	0.082	0.470	0.878	0.035	0.225	-0.47	0.279	0.332	0.221	0.145	0.057	0.149	0.532	1.163	-0.31	0.247	0.116	0.456	1.065	0.139	-0.13	5.276
S0063	1.519	0.396	0.416	2.210	1.579	0.915	0.725	0.148	0.144	-0.07	0.927	0.068	0.404	0.927	0.035	0.287	-0.53	1.260	0.326	0.240	0.101	0.065	0.149	0.550	1.155	-0.29	0.224	0.134	0.465	0.832	0.127	-0.11	5.437
S0063	1.519	0.439	0.307	2.118	1.239	0.893	0.758	0.230	0.153	-0.05	0.878	0.064	0.474	0.878	0.029	0.190	-0.04	0.104	0.337	0.234	0.156	0.102	0.331	0.751	1.191	-0.31	0.240	0.101	0.454	1.107	0.063	-0.05	1.875
S0040	0.491	0.353	0.253	0.692	1.088	0.972	0.951	0.128	0.060	-0.42	1.074	0.084	0.818	0.537	0.121	0.688	0.254	0.796	0.138	0.196	0.111	0.256	0.182	0.469	0.977	-0.16	0.048	0.030	0.240	0.546	-0.73	-0.29	2.399
S0040	0.491	0.372	0.304	0.845	1.353	0.968	0.921	0.128	0.112	-0.33	0.585	0.102	0.719	0.537	0.075	0.523	0.251	2.388	0.156	0.187	0.187	0.133	0.212	0.621	0.977	-0.16	0.056	0.040	0.283	0.530	-0.63	-0.41	2.425
S0040	0.491	0.392	0.3	0.911	1.267	0.936	0.926	0.156	0.092	-0.13	0.488	0.074	0.636	0.537	0.087	0.574	0.198	1.598	0.154	0.188	0.152	0.203	0.208	0.586	0.994	-0.12	0.077	0.042	0.327	0.568	-0.68	-0.36	2.261
S0040	0.491	0.357	0.297	0.972	1.300	0.974	0.918	0.104	0.096	-0.35	0.537	0.083	0.727	0.537	0.088	0.535	0.190	1.977	0.152	0.195	0.227	0.188	0.220	0.578	0.983	-0.11	0.048	0.041	0.313	0.570	-0.60	-0.34	2.525
S0040	0.491	0.328	0.276	0.675	1.134	0.980	0.939	0.096	0.12	-0.31	1.074	0.089	0.814	0.537	0.091	0.576	0.219	1.772	0.144	0.169	0.165	0.177	0.193	0.554	0.982	-0.17	0.034	0.031	0.239	0.619	-0.74	-0.51	2.222
S0040	0.491	0.312	0.296	0.680	1.249	0.978	0.937	0.088	0.068	-0.10	0.488	0.085	0.730	0.488	0.096	0.680	0.816	1.998	0.143	0.173	0.150	0.214	0.200	0.473	0.972	-0.15	0.035	0.032	0.246	0.572	-0.78	-0.42	2.196
S0040	0.491	0.36	0.268	0.644	1.201	0.976	0.935	0.136	0.052	-0.36	1.025	0.090	0.809	0.537	0.104	0.602	-0.50	1.722	0.138	0.186	0.162	0.215	0.166	0.481	0.980	-0.15	0.047	0.033	0.275	0.464	-0.74	-0.39	2.467
S0040	0.491	0.313	0.269	0.660	1.037	0.981	0.955	0.112	0.040	-0.26	0.488	0.097	0.773	0.537	0.114	0.709	0.185	1.362	0.137	0.164	0.198	0.213	0.175	0.471	0.981	-0.15	0.033	0.023	0.207	0.602	-0.76	-0.52	2.067
S0040	0.491	0.332	0.264	0.638	1.231	0.981	0.938	0.076	0.064	-0.25	0.976	0.103	0.846	0.488	0.106	0.583	-0.29	1.861	0.136	0.183	0.163	0.236	0.216	0.535	0.975	-0.15	0.032	0.030	0.228	0.511	-0.69	-0.44	2.334
S0040	0.491	0.384	0.296	0.769	1.263	0.958	0.904	0.144	0.068	-0.19	0.537	0.076	0.670	0.537	0.105	0.538	0.244	2.867	0.127	0.174	0.150	0.205	0.141	0.520	0.993	-0.13	0.046	0.034	0.275	0.473	-0.80	-0.48	2.004
S0040	0.491	0.385	0.269	0.913	1.316	0.957	0.923	0.124	0.084	-0.10	0.488	0.087	0.678	0.488	0.114	0.585	-0.27	1.267	0.150	0.201	0.155	0.247	0.202	0.478	0.977	-0.12	0.061	0.039	0.282	0.501	-0.61	-0.26	2.582
S0040	0.491	0.388	0.3	0.853	1.210	0.958	0.933	0.128	0.08	-0.14	0.488	0.077	0.671	0.537	0.102	0.598	0.615	2.945	0.141	0.163	0.167	0.202	0.225	0.532	0.988	-0.13	0.049	0.031	0.290	0.501	-0.77	-0.52	1.923
S0040	0.491	0.38	0.28	0.915	1.407	0.950	0.923	0.132	0.112	-0.22	0.537	0.068	0.612	0.537	0.092	0.502	0.312	2.126	0.164	0.198	0.129	0.213	0.208	0.583	0.985	-0.12	0.068	0.042	0.297	0.524	-0.61	-0.32	2.503
S0040	0.491	0.373	0.273	0.738	1.116	0.972	0.929	0.088	0.100	-0.10	0.488	0.090	0.725	0.537	0.080	0.533	0.865	2.543	0.139	0.163	0.203	0.150	0.214	0.594	0.988	-0.15	0.037	0.027	0.241	0.571	-0.78	-0.55	1.969
S0040	0.491	0.376	0.308	0.890	1.216	0.948	0.931	0.156	0.068	-0.21	0.488	0.065	0.576	0.537	0.109	0.560	0.942	1.802	0.154	0.190	0.102	0.210	0.223	0.486	0.979	-0.15	0.064	0.034	0.294	0.618	-0.62	-0.39	2.367
S0040	0.491	0.412	0.296	0.844	1.207	0.960	0.911	0.092	0.068	-0.20	0.488	0.103	0.737	0.488	0.082	0.546	1.532	2.609	0.137	0.168	0.187	0.137	0.212	0.578	0.989	-0.15	0.043	0.034	0.264	0.585	-0.84	-0.53	1.938
S0040	0.491	0.345	0.273	0.732	1.167	0.970	0.925	0.116	0.060	-0.23	0.976	0.089	0.825	0.488	0.110	0.597	-0.06	1.389	0.147	0.185	0.134	0.245	0.215	0.481	0.980	-0.11	0.042	0.035	0.255	0.580	-0.66	-0.34	2.355
S0040	0.491	0.376	0.264	0.857	1.190	0.961	0.930	0.124	0.06	-0.33	0.537	0.096	0.737	0.488	0.086	0.543	0.312	2.111	0.143	0.176	0.186	0.159	0.233	0.590	0.978	-0.15	0.046	0.036	0.265	0.524	-0.80	-0.45	2.111
S0040	0.491	0.412	0.308	1.010	1.223	0.948	0.937	0.156	0.064	-0.17	0.537	0.064	0.630	0.488	0.100	0.625	1.006	1.476	0.155	0.184	0.107	0.222	0.246	0.488	0.988	-0.12	0.059	0.037	0.293	0.679	-0.69	-0.37	2.169
S0040	0.491	0.333	0.257	0.672	1.293	0.970	0.942	0.100	0.068	-0.39	0.488	0.102	0.713	0.488	0.088	0.571	0.723	1.948	0.147	0.180	0.207	0.191	0.214	0.598	0.975	-0.17	0.043	0.031	0.260	0.614	-0.68	-0.40	2.296
S0040	0.491	0.344	0.288	0.776	1.019	0.976	0.959	0.148	0.048	-0.26	1.025	0.070	0.827	0.488	0.131	0.701	0.959	1.420	0.127	0.162	0.130	0.270	0.172	0.440	0.984	-0.13	0.037	0.026	0.244	0.696	-0.76	-0.52	2.113
S0040	0.491	0.388	0.296	0.678	1.292	0.962	0.935	0.084	0.06	-0.16	0.976	0.089	0.760	0.488	0.101	0.571	0.608	1.837	0.146	0.185	0.164	0.191	0.240	0.562	0.978	-0.17	0.036	0.034	0.237	0.501	-0.77	-0.36	2.059
S0040	0.491	0.328	0.284	0.840	1.263	0.960	0.945	0.124	0.052	-0.18	0.976	0.075	0.794	0.488	0.113	0.637	0.591	1.254	0.149	0.185	0.112	0.240	0.227	0.490	0.981	-0.12	0.041	0.031	0.229	0.572	-0.68	-0.33	2.288
S0040	0.491	0.349	0.257	0.935	1.440	0.950	0.935	0.096	0.076	-0.19	0.537	0.087	0.666	0.488	0.096	0.520	0.512	3.600	0.156	0.186	0.180	0.181	0.228	0.562	0.987	-0.13	0.045	0.031	0.246	0.537	-0.70	-0.41	2.146
S0040	0.491	0.352	0.288	1.000	1.212	0.942	0.933	0.116	0.096	-0.08	0.488	0.079	0.595	0.488	0.098	0.529	0.730	2.184	0.160	0.187	0.132	0.188	0.219	0.519	0.991	-0.10	0.061	0.038	0.301	0.646	-0.61	-0.44	2.254
S0040	0.491	0.34	0.272	0.858	1.287	0.953	0.930	0.124	0.088	-0.21	0.488	0.089	0.683	0.488	0.082	0.530	1.467	2.278	0.145	0.178	0.176	0.151	0.247	0.594	0.987	-0.16	0.045	0.028	0.249	0.566	-0.80	-0.50	2.015
S0040	0.491	0.333	0.301	0.691	1.101	0.967	0.943	0.124	0.044	-0.19	0.488	0.088	0.688	0.488	0.120	0.686	-0.30	0.967	0.140	0.187	0.137	0.278	0.206	0.449	0.967	-0.15	0.038	0.032	0.229	0.528	-0.78	-0.36	2.398
S0040	0.491	0.368	0.324	0.809	1.153	0.966	0.924	0.14	0.06	-0.15	0.488	0.120	0.723	0.488	0.087	0.609	0.877	2.129	0.148	0.171	0.231	0.148	0.215	0.556	0.984	-0.16	0.047	0.038	0.259	0.617	-0.77	-0.53	2.052
S0040	0.491	0.36	0.252	0.896	1.184	0.971	0.942	0.08	0.08	-0.34	0.488	0.084	0.735	0.488	0.093	0.575	0.293	1.860	0.154	0.181	0.158	0.188	0.221	0.553	0.975	-0.15	0.042	0.031	0.262	0.543	-0.76	-0.39	2.272
S0040	0.491	0.393	0.305	0.905	1.442	0.950	0.939	0.136	0.072	-0.01	0.488	0.076	0.669	0.488	0.094	0.567	0.521	2.137	0.149	0.201	0.117	0.210	0.245	0.553	0.986	-0.12	0.052	0.035	0.258	0.489	-0.71	-0.27	2.251
S0040	0.491	0.364	0.328	1.101	1.213	0.957	0.920	0.1	0.092	-0.17	0.537	0.120	0.764	0.488	0.073	0.461	0.059	1.837	0.178	0.185	0.267	0.122	0.236	0.636	0.986	-0.16	0.059	0.042	0.292	0.650	-0.62	-0.42	2.351
S0040	0.491	0.42	0.32	0.997	1.211	0.917	0.918	0.168	0.132	-0.05	0.537	0.062	0.562	0.488	0.088	0.500	1.603	2.107	0.158	0.186	0.105	0.177	0.233	0.582	0.989	-0.10	0.079	0.042	0.337	0.684	-0.72	-0.41	2.101
S0040	0.491	0.385	0.297	1.118	1.408	0.939	0.933	0.092	0.068	-0.14	0.488	0.090	0.670	0.488	0.091	0.536	0.403	2.944	0.172	0.192	0.196	0.171	0.228	0.568	0.987	-0.15	0.068	0.038	0.303	0.540	-0.58	-0.40	2.370
S0040	0.491	0.364	0.28	0.776	1.222	0.953	0.942	0.128	0.044	-0.13	0.537	0.073	0.684	0.439	0.100	0.617	0.189	2.305	0.125	0.175	0.116	0.218	0.205	0.514	0.979	-0.14	0.048	0.030	0.246	0.458	-0.87	-0.47	2.038
S0040	0.491	0.308	0.28	0.744	1.174	0.952	0.942	0.092	0.092	-0.22	0.488	0.086	0.684	0.488	0.093	0.548	0.917	1.640	0.158	0.185	0.180	0.179	0.269	0.613	0.984	-0.15	0.041	0.032	0.242	0.629	-0.73	-0.41	2.147
S0040	0.491	0.392	0.288	0.914	1.206	0.941	0.939	0.152	0.068	-0.21	0.488	0.076	0.616	0.488	0.111	0.616	0.320	1.368	0.150	0.186	0.122	0.220	0.194	0.519	0.984	-0.10	0.061	0.036	0.293	0.639	-0.67	-0.36	2.311
S0040	0.491	0.317	0.289	0.606	1.153	0.971	0.949	0.112	0.064	-0.12	0.488	0.094	0.717	0.488	0.097	0.640	1.412	2.213	0.133	0.165	0.199	0.156	0.206	0.550	0.982	-0.16	0.032	0.026	0.234	0.573	-0.83	-0.52	1.915
S0040	0.491	0.352	0.34	0.755	1.179	0.971	0.936	0.088	0.068	-0.22	0.439	0.089	0.721	0.488	0.129	0.663	-0.02	0.847	0.147	0.187	0.171	0.286	0.212	0.455	0.973	-0.14	0.039	0.034	0.220	0.534	-0.70	-0.31	2.430
S0040	0.491	0.388	0.24	0.765	1.318	0.953	0.937	0.104	0.036	-0.12	0.488	0.067	0.655	0.488	0.104	0.581	1.836	2.667	0.141	0.179	0.133	0.181	0.249	0.499	0.984	-0.13	0.044	0.026	0.241	0.557	-0.87	-0.44	1.961
S0040	0.491	0.369	0.317	0.964	1.442	0.964	0.933	0.104	0.060	-0.20	0.976	0.086	0.803	0.488	0.087	0.545	0.727	2.284	0.177	0.193	0.141	0.138	0.267	0.584	0.980	-0.17	0.053	0.037	0.245	0.573	-0.59	-0.32	2.424
S0040	0.491	0.376	0.312	0.756	1.343	0.952	0.933	0.152	0.076	-0.20	0.537	0.073	0.702	0.488	0.089	0.589	0.689	2.585	0.137	0.172	0.124	0.193	0.185	0.575	0.984	-0.13	0.057	0.032	0.272	0.526	-0.76	-0.47	2.063
S0040	0.491	0.384	0.284	0.751	1.548	0.965	0.918	0.092	0.064	-0.18	0.488	0.093	0.732	0.488	0.081	0.460	-0.05	5.104	0.141	0.193	0.199	0.137	0.208	0.562	0.980	-0.15	0.049	0.037	0.269	0.391	-0.72	-0.38	2.256
S0040	0.491	0.361	0.289	0.838	1.141	0.965	0.953	0.136	0.048	-0.12	1.025	0.080	0.722	0.488	0.116	0.683	0.694	1.302	0.127	0.181	0.101	0.265	0.202	0.474	0.982	-0.13	0.042	0.029	0.249	0.544	-0.80	-0.37	1.957
S0040	0.491	0.356	0.268	0.869	1.118	0.977	0.944	0.1	0.08	-0.27	0.488	0.102	0.807	0.488	0.091	0.548	-0.11	1.323	0.153	0.180	0.249	0.193	0.238	0.614	0.978	-0.18	0.039	0.030	0.237	0.575	-0.70	-0.46	2.301
S0040	0.491	0.36	0.312	0.997	1.561	0.935	0.917	0.148	0.12	-0.02	0.537	0.065	0.651	0.488	0.079	0.479	2.296	3.975	0.158	0.187	0.099	0.158	0.250	0.596	0.987	-0.13	0.067	0.041	0.282	0.603	-0.67	-0.41	2.213
S0040	0.491	0.34	0.284	0.680	1.145	0.968	0.937	0.116	0.092	-0.15	0.976	0.091	0.802	0.488	0.096	0.541	0.971	1.892	0.128	0.172	0.195	0.203	0.202	0.549	0.983	-0.17	0.033	0.028	0.232	0.564	-0.82	-0.49	1.970
S0040	0.491	0.349	0.269	0.966	1.268	0.956	0.937	0.132	0.060	-0.15	1.025	0.057	0.709	0.488	0.107	0.582	0.868	2.077	0.154	0.180	0.103	0.234	0.235	0.504	0.980	-0.12	0.049	0.034	0.273	0.559	-0.74	-0.41	2.277
S0040	0.491	0.368	0.26	0.822	1.185	0.957	0.942	0.108	0.06	-0.33	0.537	0.086	0.682	0.488	0.092	0.541	1.036	2.306	0.155	0.175	0.178	0.170	0.222	0.592	0.984	-0.15	0.044	0.028	0.251	0.596	-0.71	-0.46	2.148
S0040	0.491	0.352	0.28	0.727	1.175	0.959	0.944	0.112	0.068	-0.27	0.488	0.072	0.680	0.488	0.109	0.597	0.537	1.728	0.132	0.171	0.117	0.245	0.207	0.535	0.982	-0.13	0.043	0.031	0.255	0.517	-0.80	-0.43	2.223
S0040	0.491	0.309	0.269	0.828	1.135	0.974	0.948	0.096	0.056	-0.19	0.488	0.085	0.754	0.537	0.100	0.647	1.288	1.778	0.139	0.167	0.183	0.171	0.209	0.546	0.985	-0.13	0.032	0.029	0.216	0.626	-0.82	-0.46	1.965
S0040	0.491	0.368	0.252	0.797	1.094	0.958	0.938	0.136	0.072	-0.32	0.488	0.083	0.665	0.537	0.107	0.616	0.682	1.009	0.154	0.187	0.117	0.230	0.192	0.459	0.980	-0.14	0.061	0.034	0.273	0.651	-0.66	-0.35	2.426
S0040	0.491	0.396	0.328	0.773	1.130	0.957	0.910	0.14	0.076	-0.11	0.488	0.105	0.735	0.537	0.088	0.548	1.477	2.162	0.143	0.159	0.198	0.156	0.198	0.540	0.991	-0.15	0.051	0.034	0.261	0.594	-0.82	-0.54	1.967
S0040	0.491	0.357	0.273	0.828	1.248	0.949	0.932	0.132	0.052	-0.18	0.488	0.079	0.624	0.537	0.111	0.569	0.334	1.467	0.152	0.194	0.141	0.223	0.218	0.489	0.981	-0.12	0.067	0.036	0.306	0.562	-0.65	-0.31	2.402
S0040	0.491	0.348	0.292	1.000	1.210	0.952	0.935	0.116	0.072	-0.24	0.488	0.097	0.727	0.488	0.081	0.479	0.755	1.585	0.158	0.191	0.212	0.155	0.246	0.648	0.986	-0.14	0.049	0.035	0.254	0.616	-0.72	-0.34	2.221
S0040	0.491	0.364	0.304	0.911	1.093	0.944	0.941	0.124	0.068	-0.10	0.488	0.073	0.602	0.488	0.117	0.666	0.389	0.665	0.156	0.190	0.139	0.279	0.252	0.452	0.979	-0.13	0.053	0.038	0.275	0.653	-0.67	-0.31	2.361
S0040	0.491	0.341	0.261	0.767	1.212	0.968	0.949	0.096	0.076	-0.12	0.976	0.087	0.851	0.488	0.108	0.591	1.566	2.252	0.136	0.167	0.175	0.203	0.229	0.544	0.979	-0.16	0.035	0.025	0.230	0.597	-0.85	-0.50	1.844
S0040	0.491	0.336	0.24	0.644	1.122	0.971	0.950	0.128	0.06	-0.19	0.976	0.082	0.774	0.488	0.099	0.584	0.158	1.286	0.135	0.173	0.119	0.200	0.209	0.557	0.974	-0.16	0.039	0.027	0.238	0.555	-0.74	-0.43	2.210
S0040	0.491	0.376	0.32	0.791	1.247	0.967	0.938	0.14	0.076	-0.13	0.976	0.077	0.777	0.488	0.105	0.599	0.483	2.172	0.140	0.184	0.137	0.244	0.198	0.541	0.990	-0.11	0.045	0.034	0.262	0.492	-0.73	-0.40	2.036
S0040	0.491	0.333	0.224	0.743	1.430	0.967	0.933	0.096	0.092	-0.14	0.976	0.068	0.754	0.488	0.090	0.507	0.340	2.946	0.150	0.193	0.144	0.213	0.250	0.606	0.979	-0.15	0.045	0.032	0.248	0.473	-0.67	-0.36	2.307
S0040	0.491	0.36	0.316	0.796	1.174	0.943	0.938	0.168	0.06	-0.12	0.488	0.091	0.676	0.488	0.104	0.576	0.578	2.369	0.133	0.176	0.162	0.198	0.212	0.527	0.983	-0.13	0.052	0.030	0.247	0.557	-0.79	-0.49	1.972
S0040	0.491	0.388	0.26	0.788	1.179	0.955	0.927	0.144	0.084	-0.26	0.537	0.104	0.692	0.488	0.085	0.486	-0.41	1.949	0.153	0.177	0.226	0.138	0.206	0.619	0.982	-0.17	0.062	0.035	0.304	0.523	-0.67	-0.43	2.288
S0040	0.491	0.288	0.284	0.720	1.184	0.972	0.948	0.112	0.06	-0.23	1.025	0.063	0.782	0.488	0.110	0.601	1.055	1.815	0.135	0.178	0.094	0.212	0.192	0.497	0.984	-0.11	0.039	0.029	0.262	0.593	-0.79	-0.45	2.165
S0040	0.491	0.341	0.277	0.834	1.140	0.950	0.925	0.116	0.116	-0.16	0.488	0.085	0.656	0.488	0.084	0.480	1.471	1.653	0.149	0.179	0.178	0.164	0.256	0.623	0.992	-0.14	0.047	0.035	0.262	0.666	-0.76	-0.48	2.044
S0040	0.491	0.392	0.272	0.785	1.137	0.946	0.933	0.124	0.092	-0.07	0.488	0.060	0.619	0.488	0.115	0.568	0.037	1.567	0.158	0.175	0.110	0.267	0.241	0.528	0.980	-0.11	0.061	0.031	0.278	0.617	-0.64	-0.40	2.436
S0040	0.491	0.384	0.276	0.708	1.172	0.964	0.945	0.088	0.06	-0.12	0.488	0.090	0.677	0.488	0.096	0.602	1.464	3.205	0.127	0.158	0.171	0.145	0.200	0.560	0.983	-0.13	0.040	0.025	0.252	0.559	-0.88	-0.59	1.835
S0040	0.491	0.385	0.305	0.752	1.202	0.962	0.942	0.120	0.064	-0.31	0.488	0.089	0.715	0.488	0.086	0.565	0.211	2.194	0.157	0.178	0.181	0.141	0.226	0.607	0.981	-0.16	0.050	0.033	0.256	0.570	-0.67	-0.46	2.384
S0040	0.491	0.372	0.332	0.809	1.137	0.957	0.935	0.152	0.068	-0.18	0.488	0.079	0.671	0.488	0.104	0.579	0.464	1.693	0.140	0.175	0.127	0.220	0.196	0.541	0.986	-0.11	0.055	0.036	0.297	0.579	-0.72	-0.43	2.111
S0040	0.491	0.344	0.276	0.720	1.157	0.959	0.938	0.14	0.088	-0.25	0.488	0.098	0.668	0.488	0.100	0.554	1.029	1.593	0.136	0.177	0.182	0.229	0.217	0.554	0.981	-0.16	0.042	0.032	0.240	0.563	-0.78	-0.39	2.133
S0040	0.491	0.365	0.273	0.733	1.262	0.948	0.944	0.136	0.076	-0.06	0.488	0.072	0.622	0.488	0.122	0.638	-0.04	1.841	0.146	0.177	0.115	0.247	0.209	0.468	0.982	-0.12	0.053	0.031	0.257	0.498	-0.67	-0.43	2.239
S0040	0.491	0.356	0.28	0.749	1.148	0.964	0.949	0.116	0.076	-0.11	0.488	0.079	0.674	0.488	0.112	0.613	1.005	2.328	0.140	0.165	0.176	0.189	0.212	0.518	0.983	-0.14	0.041	0.025	0.235	0.598	-0.80	-0.54	1.957
S0040	0.491	0.404	0.26	0.908	1.443	0.956	0.930	0.088	0.084	-0.26	0.439	0.074	0.639	0.439	0.074	0.471	0.163	2.717	0.171	0.196	0.107	0.134	0.254	0.578	0.988	-0.13	0.059	0.032	0.291	0.507	-0.68	-0.34	2.457
S0040	0.491	0.389	0.277	0.993	1.402	0.930	0.920	0.140	0.124	-0.06	0.537	0.093	0.644	0.488	0.081	0.508	2.923	2.876	0.159	0.196	0.187	0.150	0.244	0.567	0.982	-0.13	0.067	0.038	0.293	0.720	-0.73	-0.39	2.243
S0040	0.491	0.333	0.243	0.738	1.254	0.956	0.927	0.102	0.128	-0.39	0.585	0.091	0.674	2.929	0.034	0.545	-0.58	0.729	0.138	0.155	0.214	0.114	0.255	0.901	0.967	-0.18	0.044	0.028	0.296	0.677	-0.85	-0.69	0.755
S0040	0.759	0.409	0.301	1.381	1.632	0.962	0.887	0.148	0.092	-0.30	0.683	0.145	0.734	0.683	0.055	0.466	-0.49	1.428	0.204	0.257	0.282	0.123	0.166	0.549	0.990	-0.20	0.095	0.068	0.341	0.518	-0.28	0.002	3.486
S0040	0.759	0.408	0.336	1.387	1.572	0.948	0.877	0.16	0.136	-0.22	0.683	0.135	0.689	0.634	0.057	0.415	-0.30	1.531	0.198	0.233	0.282	0.094	0.174	0.582	1.002	-0.14	0.097	0.068	0.366	0.544	-0.40	-0.16	3.217
S0040	0.759	0.428	0.38	1.333	1.945	0.920	0.862	0.216	0.152	-0.07	0.634	0.136	0.658	0.683	0.053	0.423	-0.56	3.330	0.207	0.240	0.253	0.070	0.172	0.549	1.001	-0.17	0.131	0.073	0.369	0.430	-0.41	-0.13	3.144
S0040	0.759	0.356	0.372	1.225	1.220	0.950	0.878	0.172	0.148	-0.24	0.634	0.123	0.681	0.634	0.061	0.415	-0.47	0.389	0.191	0.216	0.281	0.075	0.190	0.552	0.995	-0.16	0.077	0.072	0.329	0.645	-0.44	-0.20	3.225
S0040	0.759	0.345	0.329	1.116	1.325	0.942	0.840	0.184	0.164	-0.23	0.634	0.115	0.680	0.634	0.058	0.373	-0.22	1.212	0.177	0.206	0.243	0.097	0.185	0.625	0.998	-0.14	0.077	0.078	0.392	0.587	-0.48	-0.27	3.006
S0040	0.759	0.432	0.336	1.118	1.427	0.928	0.861	0.192	0.148	-0.12	0.634	0.137	0.723	0.634	0.061	0.382	-0.64	0.866	0.185	0.218	0.256	0.121	0.163	0.583	1.008	-0.13	0.112	0.072	0.362	0.550	-0.43	-0.21	3.087
S0040	0.759	0.456	0.348	1.188	1.176	0.930	0.849	0.2	0.148	-0.07	0.683	0.154	0.725	0.683	0.047	0.335	-0.86	0.633	0.191	0.203	0.324	0.065	0.143	0.575	1.003	-0.15	0.116	0.067	0.344	0.634	-0.46	-0.27	3.099
S0040	0.759	0.449	0.365	1.082	1.224	0.942	0.858	0.164	0.156	-0.14	0.634	0.146	0.697	0.634	0.044	0.335	-0.69	0.581	0.176	0.213	0.299	0.062	0.160	0.622	1.004	-0.17	0.096	0.069	0.368	0.598	-0.47	-0.24	3.154
S0040	0.759	0.42	0.32	1.369	1.389	0.941	0.838	0.168	0.172	-0.16	0.683	0.141	0.683	1.367	0.051	0.430	-0.79	1.364	0.203	0.210	0.254	0.111	0.153	0.522	1.006	-0.13	0.109	0.079	0.396	0.572	-0.42	-0.24	3.390
S0040	0.759	0.456	0.324	1.266	1.404	0.935	0.869	0.212	0.136	-0.16	0.634	0.157	0.720	0.683	0.052	0.414	-0.74	1.551	0.183	0.204	0.292	0.075	0.150	0.595	1.000	-0.17	0.111	0.063	0.410	0.553	-0.46	-0.29	2.945
S0040	0.759	0.421	0.341	1.052	1.358	0.938	0.883	0.176	0.148	-0.14	0.634	0.149	0.721	0.634	0.060	0.449	-0.80	1.373	0.186	0.207	0.289	0.099	0.151	0.575	0.997	-0.17	0.103	0.062	0.328	0.562	-0.45	-0.27	2.930
S0040	0.759	0.428	0.292	1.155	1.506	0.930	0.869	0.188	0.14	-0.16	0.585	0.130	0.656	0.634	0.047	0.377	-0.56	1.719	0.188	0.231	0.275	0.087	0.183	0.557	1.010	-0.17	0.112	0.066	0.365	0.547	-0.39	-0.16	3.134
S0040	0.759	0.38	0.348	1.083	1.333	0.957	0.864	0.152	0.136	-0.26	0.634	0.151	0.699	0.634	0.062	0.405	-0.52	1.273	0.183	0.208	0.314	0.075	0.187	0.589	0.985	-0.18	0.071	0.066	0.334	0.569	-0.45	-0.28	3.170
S0040	0.759	0.385	0.333	1.217	1.269	0.937	0.859	0.180	0.156	-0.19	0.634	0.118	0.676	0.634	0.052	0.365	-0.12	1.275	0.188	0.205	0.233	0.102	0.189	0.598	1.007	-0.14	0.101	0.065	0.355	0.659	-0.44	-0.30	3.119
S0040	0.759	0.416	0.34	1.169	1.260	0.951	0.869	0.156	0.124	-0.09	0.634	0.166	0.730	1.318	0.046	0.437	-0.68	1.330	0.175	0.191	0.353	0.087	0.145	0.600	1.001	-0.17	0.083	0.058	0.349	0.667	-0.48	-0.36	2.854
S0040	0.759	0.396	0.336	1.119	1.278	0.951	0.822	0.172	0.152	-0.07	0.634	0.138	0.702	0.683	0.040	0.336	-0.30	1.050	0.177	0.206	0.278	0.061	0.175	0.556	1.013	-0.14	0.080	0.074	0.371	0.653	-0.42	-0.26	3.017
S0040	0.759	0.42	0.372	1.193	1.542	0.921	0.843	0.2	0.176	-0.20	0.634	0.151	0.721	0.634	0.056	0.357	-0.99	2.277	0.197	0.228	0.283	0.104	0.161	0.541	0.994	-0.16	0.124	0.079	0.381	0.526	-0.38	-0.17	3.363
S0040	0.759	0.413	0.317	1.216	1.454	0.932	0.855	0.144	0.124	-0.12	0.634	0.157	0.729	0.634	0.042	0.354	-0.84	0.942	0.194	0.228	0.325	0.067	0.171	0.638	0.998	-0.16	0.100	0.072	0.334	0.550	-0.39	-0.15	3.205
S0040	0.759	0.424	0.352	1.249	1.564	0.917	0.837	0.196	0.18	-0.09	0.634	0.130	0.680	0.634	0.048	0.360	-0.60	1.482	0.193	0.235	0.271	0.079	0.171	0.574	1.007	-0.14	0.116	0.082	0.388	0.526	-0.43	-0.14	3.140
S0040	0.759	0.373	0.317	1.115	1.520	0.941	0.880	0.152	0.136	-0.08	0.585	0.117	0.681	0.585	0.055	0.404	-0.21	2.119	0.186	0.226	0.266	0.107	0.206	0.602	0.995	-0.15	0.086	0.063	0.356	0.579	-0.49	-0.20	2.892
S0040	0.759	0.412	0.364	1.198	1.347	0.923	0.852	0.152	0.18	-0.15	0.634	0.170	0.740	0.634	0.045	0.368	-0.59	1.259	0.193	0.212	0.309	0.071	0.140	0.571	1.005	-0.14	0.108	0.074	0.354	0.662	-0.49	-0.28	3.018
S0040	0.759	0.456	0.36	1.211	1.535	0.935	0.813	0.164	0.16	-0.09	0.634	0.145	0.724	1.318	0.040	0.365	-0.65	1.126	0.197	0.231	0.309	0.074	0.168	0.606	1.016	-0.15	0.115	0.084	0.368	0.546	-0.41	-0.15	3.199
S0040	0.759	0.412	0.328	1.071	1.433	0.941	0.863	0.196	0.152	-0.17	0.634	0.148	0.650	0.634	0.057	0.427	-0.31	1.378	0.181	0.199	0.304	0.104	0.196	0.561	0.983	-0.18	0.091	0.063	0.352	0.605	-0.43	-0.30	3.054
S0040	0.759	0.429	0.385	1.203	1.438	0.924	0.840	0.200	0.140	-0.12	0.634	0.154	0.764	0.634	0.050	0.381	-0.90	0.854	0.196	0.228	0.304	0.096	0.153	0.582	1.009	-0.14	0.121	0.084	0.367	0.551	-0.39	-0.15	3.274
S0040	0.759	0.436	0.336	1.180	1.441	0.933	0.868	0.156	0.14	-0.11	0.634	0.148	0.719	0.634	0.052	0.385	-0.38	1.931	0.181	0.211	0.321	0.074	0.165	0.581	1.002	-0.15	0.098	0.066	0.384	0.558	-0.44	-0.28	2.929
S0040	0.759	0.384	0.364	1.281	1.528	0.928	0.830	0.168	0.172	0.000	0.634	0.154	0.706	0.634	0.041	0.338	-0.76	2.912	0.205	0.226	0.286	0.079	0.159	0.587	1.008	-0.13	0.115	0.086	0.390	0.632	-0.37	-0.22	3.194
S0040	0.759	0.389	0.297	1.183	1.381	0.927	0.871	0.180	0.132	-0.11	0.634	0.135	0.676	0.634	0.057	0.386	-0.71	0.793	0.179	0.222	0.258	0.092	0.179	0.547	1.001	-0.16	0.104	0.066	0.354	0.522	-0.48	-0.20	3.077
S0040	0.759	0.448	0.34	1.410	1.485	0.941	0.844	0.188	0.18	-0.23	0.634	0.145	0.715	1.318	0.057	0.451	-0.17	2.494	0.215	0.211	0.301	0.096	0.189	0.555	1.001	-0.17	0.112	0.072	0.355	0.675	-0.29	-0.26	3.369
S0040	0.759	0.416	0.376	1.379	1.403	0.941	0.846	0.168	0.14	-0.19	0.634	0.139	0.763	0.634	0.056	0.397	-0.04	1.444	0.194	0.213	0.297	0.091	0.182	0.612	1.005	-0.14	0.098	0.072	0.355	0.633	-0.41	-0.22	3.046
S0040	0.759	0.481	0.337	1.641	1.729	0.936	0.843	0.152	0.196	-0.10	0.634	0.146	0.726	0.683	0.042	0.370	-0.11	2.041	0.225	0.231	0.265	0.082	0.189	0.640	1.009	-0.15	0.125	0.082	0.354	0.638	-0.30	-0.16	3.272
S0040	0.759	0.396	0.34	1.307	1.403	0.945	0.852	0.148	0.128	-0.14	0.634	0.125	0.683	0.683	0.044	0.347	-0.71	0.974	0.189	0.234	0.250	0.080	0.175	0.558	1.014	-0.15	0.096	0.077	0.354	0.564	-0.44	-0.11	3.170
S0040	0.759	0.424	0.316	1.266	1.456	0.940	0.823	0.168	0.14	-0.22	0.683	0.149	0.721	0.683	0.051	0.368	-0.85	1.462	0.203	0.216	0.291	0.084	0.170	0.554	0.991	-0.14	0.105	0.069	0.368	0.551	-0.34	-0.20	3.476
S0040	0.759	0.393	0.329	1.216	1.377	0.941	0.857	0.168	0.128	-0.14	0.634	0.130	0.687	0.634	0.051	0.409	-0.18	1.533	0.174	0.201	0.262	0.091	0.157	0.634	1.000	-0.15	0.090	0.061	0.356	0.571	-0.50	-0.25	2.904
S0040	0.759	0.464	0.368	1.271	1.254	0.935	0.860	0.156	0.176	-0.17	0.683	0.157	0.732	1.318	0.049	0.432	-0.67	1.002	0.190	0.202	0.321	0.092	0.159	0.634	1.010	-0.15	0.104	0.068	0.347	0.638	-0.44	-0.32	3.045
S0040	0.759	0.392	0.3	1.289	1.287	0.935	0.883	0.204	0.124	-0.16	0.634	0.148	0.716	0.634	0.064	0.473	-0.98	0.708	0.199	0.224	0.315	0.132	0.158	0.561	0.988	-0.17	0.118	0.063	0.324	0.623	-0.35	-0.17	3.484
S0040	0.759	0.409	0.325	1.113	1.492	0.948	0.859	0.160	0.136	-0.13	0.634	0.145	0.704	0.634	0.047	0.394	-0.67	1.663	0.176	0.208	0.314	0.099	0.169	0.641	0.994	-0.17	0.089	0.068	0.346	0.590	-0.48	-0.22	3.049
S0040	0.759	0.436	0.336	1.087	1.165	0.935	0.875	0.184	0.12	-0.07	0.585	0.130	0.680	1.220	0.066	0.506	-0.50	0.984	0.158	0.201	0.291	0.120	0.170	0.572	0.996	-0.19	0.081	0.061	0.359	0.618	-0.57	-0.26	2.882
S0040	0.759	0.356	0.344	1.048	1.131	0.961	0.878	0.16	0.12	-0.20	0.634	0.155	0.731	0.634	0.056	0.428	-0.60	1.234	0.154	0.182	0.317	0.080	0.135	0.572	0.999	-0.17	0.068	0.055	0.348	0.586	-0.59	-0.41	2.856
S0040	0.759	0.452	0.352	1.078	1.329	0.936	0.869	0.152	0.144	-0.18	0.634	0.170	0.739	0.634	0.050	0.427	-0.83	1.311	0.175	0.199	0.333	0.096	0.132	0.603	0.997	-0.17	0.097	0.063	0.358	0.525	-0.57	-0.31	2.876
S0040	0.759	0.405	0.341	1.027	1.081	0.943	0.850	0.148	0.148	-0.22	0.634	0.158	0.766	1.269	0.049	0.464	-0.57	0.996	0.175	0.189	0.322	0.079	0.142	0.606	1.005	-0.17	0.081	0.067	0.337	0.647	-0.57	-0.37	2.839
S0040	0.759	0.368	0.34	1.208	1.404	0.940	0.869	0.136	0.116	-0.23	0.634	0.139	0.647	0.634	0.068	0.454	-0.65	1.035	0.176	0.219	0.274	0.097	0.174	0.562	0.986	-0.19	0.082	0.065	0.361	0.541	-0.47	-0.20	3.225
S0040	0.759	0.392	0.336	1.157	1.420	0.936	0.841	0.176	0.152	-0.20	0.634	0.140	0.703	0.634	0.050	0.390	-0.77	1.083	0.179	0.208	0.266	0.086	0.176	0.613	0.999	-0.16	0.095	0.072	0.365	0.532	-0.46	-0.20	3.092
S0040	0.759	0.409	0.329	1.139	1.382	0.934	0.860	0.216	0.160	-0.07	0.634	0.127	0.643	0.634	0.053	0.413	-0.50	0.946	0.170	0.205	0.241	0.120	0.145	0.546	1.004	-0.16	0.104	0.071	0.363	0.542	-0.47	-0.18	3.057
S0040	0.759	0.428	0.312	1.158	1.295	0.934	0.862	0.168	0.14	-0.10	0.634	0.160	0.710	1.269	0.046	0.397	-0.71	1.724	0.192	0.201	0.346	0.089	0.151	0.563	1.005	-0.16	0.115	0.057	0.362	0.619	-0.40	-0.33	3.077
S0040	0.759	0.396	0.336	1.050	1.514	0.939	0.829	0.2	0.144	-0.17	0.634	0.112	0.652	0.634	0.042	0.355	-0.42	2.952	0.170	0.215	0.236	0.067	0.152	0.560	1.013	-0.13	0.096	0.072	0.385	0.510	-0.49	-0.31	2.973
S0040	0.759	0.445	0.329	1.127	1.690	0.926	0.854	0.176	0.152	-0.11	0.585	0.136	0.738	0.634	0.053	0.346	-0.49	1.799	0.196	0.237	0.277	0.093	0.194	0.575	1.000	-0.16	0.103	0.069	0.348	0.493	-0.41	-0.16	3.041
S0040	0.759	0.392	0.356	1.014	1.431	0.935	0.871	0.196	0.156	-0.19	0.634	0.137	0.673	0.634	0.067	0.445	-0.62	1.305	0.184	0.206	0.262	0.107	0.186	0.539	0.983	-0.18	0.098	0.062	0.342	0.595	-0.42	-0.23	3.168
S0040	0.759	0.404	0.316	1.174	1.593	0.938	0.878	0.18	0.14	-0.22	0.585	0.119	0.714	0.585	0.066	0.448	-0.22	2.496	0.186	0.223	0.237	0.129	0.210	0.610	0.991	-0.17	0.086	0.064	0.321	0.566	-0.47	-0.20	2.895
S0040	0.759	0.457	0.313	1.115	1.427	0.918	0.881	0.196	0.128	-0.09	0.634	0.134	0.684	0.585	0.063	0.397	-0.85	2.051	0.184	0.227	0.268	0.109	0.176	0.559	1.000	-0.15	0.114	0.065	0.369	0.528	-0.46	-0.20	2.925
S0040	0.759	0.404	0.312	1.137	1.335	0.928	0.875	0.176	0.148	-0.24	0.634	0.127	0.707	0.634	0.058	0.423	-0.65	0.694	0.178	0.212	0.243	0.120	0.158	0.552	1.001	-0.15	0.094	0.062	0.345	0.566	-0.48	-0.16	2.980
S0040	0.759	0.396	0.356	1.066	1.376	0.915	0.836	0.212	0.168	-0.14	0.634	0.159	0.756	0.634	0.053	0.375	-0.78	1.394	0.179	0.211	0.271	0.095	0.138	0.583	1.008	-0.15	0.118	0.076	0.389	0.537	-0.45	-0.24	3.047
S0040	0.759	0.456	0.352	1.274	1.430	0.926	0.869	0.204	0.148	-0.10	0.634	0.131	0.681	1.269	0.045	0.410	-0.46	1.747	0.197	0.224	0.236	0.073	0.171	0.587	1.006	-0.16	0.123	0.069	0.370	0.580	-0.42	-0.21	3.164
S0040	0.759	0.409	0.349	1.125	1.471	0.933	0.844	0.160	0.160	-0.08	0.634	0.144	0.689	1.269	0.047	0.421	-0.19	1.936	0.181	0.215	0.281	0.093	0.154	0.554	1.003	-0.15	0.096	0.076	0.369	0.559	-0.46	-0.23	2.938
S0040	0.759	0.468	0.324	1.237	1.530	0.930	0.871	0.176	0.152	-0.12	0.585	0.132	0.687	0.634	0.056	0.378	-0.71	1.931	0.190	0.222	0.283	0.085	0.166	0.549	1.000	-0.16	0.109	0.069	0.367	0.512	-0.42	-0.19	2.979
S0040	0.759	0.421	0.345	1.053	1.412	0.938	0.853	0.228	0.152	-0.10	0.634	0.115	0.677	0.634	0.053	0.386	-0.67	1.488	0.166	0.211	0.242	0.088	0.174	0.594	1.010	-0.15	0.093	0.072	0.375	0.494	-0.50	-0.22	2.971
S0040	0.759	0.364	0.316	1.169	1.252	0.944	0.875	0.152	0.104	-0.18	0.634	0.123	0.675	0.634	0.073	0.446	-0.25	0.994	0.180	0.204	0.249	0.121	0.203	0.537	0.990	-0.15	0.072	0.058	0.320	0.665	-0.48	-0.28	2.935
S0040	0.759	0.404	0.312	1.070	1.200	0.946	0.866	0.176	0.168	-0.18	0.634	0.124	0.670	0.585	0.061	0.375	-0.12	1.103	0.171	0.202	0.254	0.093	0.168	0.596	1.000	-0.14	0.079	0.063	0.336	0.680	-0.52	-0.30	2.895
S0040	0.759	0.368	0.344	0.980	1.097	0.949	0.894	0.16	0.096	-0.20	0.585	0.099	0.701	0.585	0.084	0.480	-0.35	0.634	0.162	0.183	0.182	0.151	0.193	0.563	0.995	-0.15	0.071	0.051	0.313	0.640	-0.58	-0.35	2.731
S0040	0.759	0.433	0.345	1.020	1.302	0.942	0.818	0.192	0.156	-0.13	0.634	0.145	0.666	1.269	0.048	0.400	-0.68	1.563	0.163	0.193	0.258	0.105	0.157	0.595	1.004	-0.16	0.086	0.068	0.388	0.562	-0.54	-0.31	2.919
S0040	0.759	0.368	0.316	1.179	1.454	0.944	0.859	0.168	0.176	-0.15	0.634	0.104	0.676	0.634	0.060	0.425	-0.74	2.112	0.178	0.231	0.217	0.091	0.183	0.566	1.000	-0.15	0.086	0.071	0.356	0.484	-0.49	-0.19	3.015
S0040	0.759	0.432	0.344	1.323	1.233	0.941	0.867	0.176	0.152	-0.19	0.634	0.137	0.725	0.634	0.056	0.398	-0.27	0.844	0.202	0.217	0.271	0.077	0.167	0.587	1.001	-0.17	0.105	0.069	0.339	0.733	-0.37	-0.23	3.155
S0040	0.759	0.353	0.329	0.954	1.206	0.958	0.880	0.160	0.124	-0.19	0.634	0.158	0.775	0.634	0.053	0.457	-0.43	0.856	0.165	0.190	0.354	0.092	0.136	0.589	0.996	-0.17	0.070	0.057	0.352	0.622	-0.54	-0.33	2.784
S0040	0.759	0.412	0.32	1.111	1.306	0.934	0.881	0.168	0.14	-0.11	0.585	0.120	0.668	0.585	0.052	0.390	-0.52	1.322	0.175	0.203	0.251	0.087	0.164	0.563	0.999	-0.15	0.099	0.058	0.342	0.558	-0.52	-0.33	2.757
S0040	0.759	0.436	0.296	0.981	1.502	0.926	0.880	0.192	0.144	-0.13	0.634	0.116	0.665	0.585	0.050	0.364	-0.55	2.801	0.180	0.225	0.218	0.081	0.165	0.620	1.003	-0.15	0.107	0.060	0.349	0.500	-0.49	-0.27	2.907
S0040	0.759	0.413	0.373	1.121	1.515	0.946	0.863	0.136	0.120	-0.16	0.634	0.166	0.795	0.634	0.045	0.386	-0.07	1.935	0.183	0.202	0.317	0.059	0.158	0.585	1.004	-0.16	0.094	0.063	0.346	0.588	-0.48	-0.28	2.916
S0040	0.759	0.412	0.316	1.114	1.348	0.946	0.894	0.176	0.116	-0.12	0.634	0.125	0.675	0.634	0.071	0.476	-0.38	0.937	0.190	0.223	0.283	0.115	0.177	0.587	0.998	-0.16	0.088	0.063	0.338	0.623	-0.43	-0.14	3.018
S0040	0.759	0.416	0.328	1.115	1.245	0.937	0.859	0.188	0.136	-0.18	0.585	0.127	0.685	0.634	0.049	0.420	-0.39	0.918	0.181	0.208	0.286	0.106	0.179	0.616	1.010	-0.16	0.096	0.073	0.375	0.639	-0.48	-0.27	2.939
S0040	0.759	0.457	0.297	1.072	1.153	0.939	0.873	0.212	0.128	-0.19	0.634	0.136	0.685	0.634	0.065	0.411	-0.72	0.520	0.189	0.212	0.291	0.110	0.195	0.612	0.987	-0.18	0.104	0.063	0.384	0.664	-0.43	-0.26	3.268
S0040	0.759	0.408	0.34	1.082	1.291	0.917	0.840	0.196	0.148	-0.09	0.683	0.124	0.708	0.634	0.056	0.405	-0.12	1.045	0.185	0.199	0.220	0.102	0.158	0.587	1.011	-0.14	0.111	0.073	0.371	0.747	-0.39	-0.28	3.079
S0040	0.759	0.428	0.32	1.418	1.385	0.913	0.864	0.192	0.128	-0.02	0.634	0.128	0.661	0.634	0.050	0.367	-0.48	1.850	0.209	0.214	0.223	0.076	0.167	0.561	1.007	-0.15	0.134	0.068	0.364	0.641	-0.37	-0.23	3.114
S0040	0.759	0.421	0.317	1.274	1.468	0.932	0.881	0.184	0.144	-0.12	0.585	0.109	0.687	0.634	0.049	0.386	0.076	1.367	0.196	0.230	0.232	0.062	0.215	0.682	0.997	-0.18	0.101	0.067	0.349	0.635	-0.43	-0.16	3.007
S0040	0.759	0.456	0.332	1.330	1.544	0.919	0.851	0.192	0.164	-0.14	0.634	0.143	0.686	1.269	0.041	0.381	-0.66	3.329	0.201	0.209	0.263	0.084	0.170	0.578	1.008	-0.16	0.132	0.069	0.387	0.519	-0.41	-0.26	3.102
S0040	0.759	0.4	0.317	1.047	1.159	0.913	0.894	0.141	0.129	0.098	0.488	0.109	0.630	0.976	0.062	0.443	-0.88	1.466	0.185	0.205	0.261	0.109	0.195	0.624	1.022	-0.13	0.111	0.054	0.358	0.677	-0.47	-0.30	1.006
S0040	0.983	0.456	0.356	1.578	1.583	0.960	0.847	0.132	0.144	0.057	0.781	0.162	0.694	1.513	0.057	0.345	-0.90	1.206	0.214	0.254	0.354	0.121	0.155	0.625	1.022	-0.20	0.105	0.087	0.363	0.575	-0.30	-0.01	3.948
S0040	0.983	0.437	0.345	1.515	1.427	0.943	0.816	0.144	0.188	-0.01	0.781	0.148	0.684	1.464	0.062	0.368	-0.52	1.054	0.221	0.235	0.316	0.123	0.159	0.546	1.041	-0.16	0.114	0.094	0.428	0.665	-0.27	-0.10	3.778
S0040	0.983	0.44	0.34	1.408	1.814	0.953	0.831	0.156	0.152	-0.03	0.732	0.174	0.727	1.464	0.078	0.403	-0.96	1.851	0.216	0.255	0.396	0.161	0.130	0.477	1.006	-0.23	0.119	0.090	0.415	0.471	-0.26	-0.03	4.110
S0040	0.983	0.428	0.344	1.385	1.503	0.951	0.845	0.164	0.144	0.007	0.732	0.150	0.646	1.513	0.081	0.413	-1.03	0.911	0.216	0.251	0.324	0.159	0.123	0.416	1.019	-0.19	0.119	0.090	0.413	0.575	-0.26	-0.05	4.144
S0040	0.983	0.484	0.344	1.513	1.713	0.942	0.838	0.156	0.192	0.014	0.732	0.157	0.665	1.464	0.064	0.362	-0.55	1.809	0.213	0.255	0.325	0.110	0.156	0.495	1.026	-0.20	0.120	0.088	0.428	0.549	-0.27	-0.08	3.692
S0040	0.983	0.465	0.385	1.466	1.448	0.950	0.825	0.116	0.200	-0.12	0.732	0.181	0.731	1.464	0.080	0.456	-0.97	1.481	0.223	0.230	0.379	0.174	0.154	0.496	1.007	-0.20	0.117	0.096	0.378	0.596	-0.27	-0.15	3.891
S0040	0.983	0.392	0.336	1.545	1.464	0.960	0.848	0.128	0.172	-0.07	0.732	0.161	0.690	1.464	0.077	0.425	-0.87	0.967	0.219	0.243	0.333	0.128	0.130	0.467	1.020	-0.19	0.107	0.083	0.374	0.606	-0.25	-0.05	4.154
S0040	0.983	0.428	0.352	1.505	1.445	0.942	0.839	0.144	0.204	-0.02	0.732	0.167	0.718	1.513	0.072	0.393	-0.90	1.283	0.215	0.241	0.339	0.114	0.128	0.456	1.019	-0.20	0.117	0.088	0.387	0.601	-0.26	-0.14	3.777
S0040	0.983	0.437	0.321	1.588	1.494	0.943	0.837	0.148	0.164	-0.02	0.732	0.163	0.679	1.464	0.051	0.341	-0.69	1.781	0.225	0.229	0.337	0.079	0.155	0.562	1.019	-0.20	0.123	0.079	0.427	0.661	-0.23	-0.18	3.833
S0040	0.983	0.444	0.332	1.545	1.510	0.948	0.832	0.144	0.172	-0.02	0.732	0.145	0.656	1.464	0.057	0.344	-0.90	1.295	0.226	0.249	0.289	0.102	0.136	0.508	1.023	-0.20	0.129	0.088	0.435	0.584	-0.24	-0.10	4.118
S0040	0.983	0.392	0.356	1.540	1.418	0.962	0.840	0.124	0.168	0.046	0.732	0.179	0.738	1.513	0.062	0.351	-0.98	1.379	0.221	0.223	0.415	0.101	0.140	0.508	1.019	-0.20	0.092	0.079	0.364	0.636	-0.25	-0.21	3.842
S0040	0.983	0.465	0.313	1.491	1.504	0.953	0.820	0.120	0.164	0.006	0.732	0.151	0.697	1.464	0.061	0.367	-0.62	1.287	0.220	0.236	0.343	0.105	0.168	0.509	1.036	-0.18	0.118	0.087	0.426	0.571	-0.30	-0.11	3.798
S0040	0.983	0.416	0.32	1.370	1.610	0.957	0.847	0.16	0.16	-0.05	0.732	0.175	0.716	1.513	0.057	0.360	-1.07	2.110	0.210	0.241	0.379	0.098	0.139	0.506	1.007	-0.21	0.110	0.076	0.383	0.496	-0.31	-0.11	3.974
S0040	0.983	0.44	0.3	1.557	1.585	0.954	0.853	0.152	0.14	-0.05	0.732	0.146	0.670	1.513	0.059	0.385	-1.12	1.242	0.227	0.259	0.289	0.116	0.136	0.528	1.020	-0.20	0.121	0.082	0.388	0.563	-0.24	-0.00	4.148
S0040	0.983	0.401	0.313	1.435	1.624	0.951	0.825	0.156	0.164	0.030	0.732	0.166	0.670	1.513	0.051	0.313	-1.07	1.672	0.223	0.247	0.371	0.082	0.166	0.519	1.017	-0.20	0.103	0.088	0.407	0.524	-0.30	-0.12	3.873
S0040	0.983	0.396	0.324	1.449	1.445	0.936	0.824	0.128	0.196	0.017	0.732	0.155	0.689	1.513	0.067	0.394	-0.87	1.458	0.207	0.231	0.336	0.107	0.128	0.497	1.028	-0.19	0.116	0.080	0.413	0.573	-0.30	-0.13	3.638
S0040	0.983	0.464	0.364	1.432	1.442	0.948	0.842	0.148	0.136	-0.08	0.732	0.163	0.679	1.464	0.071	0.429	-1.00	1.091	0.224	0.243	0.351	0.140	0.130	0.503	1.014	-0.23	0.124	0.082	0.388	0.591	-0.23	-0.09	4.172
S0040	0.983	0.389	0.337	1.379	1.459	0.953	0.834	0.140	0.156	-0.04	0.732	0.172	0.702	1.464	0.044	0.355	-1.04	1.264	0.217	0.233	0.377	0.053	0.147	0.567	1.018	-0.19	0.104	0.080	0.432	0.579	-0.28	-0.16	3.845
S0040	0.983	0.464	0.328	1.617	1.509	0.944	0.815	0.12	0.208	0.002	0.732	0.164	0.710	1.464	0.062	0.356	-0.77	1.277	0.226	0.245	0.352	0.101	0.151	0.502	1.036	-0.18	0.118	0.093	0.408	0.625	-0.27	-0.10	3.825
S0040	0.983	0.42	0.344	1.305	1.506	0.956	0.832	0.132	0.204	-0.19	0.732	0.150	0.712	1.416	0.058	0.389	-0.75	1.414	0.217	0.250	0.291	0.113	0.156	0.513	1.007	-0.22	0.108	0.097	0.429	0.571	-0.25	-0.09	3.945
S0040	0.983	0.416	0.364	1.471	1.521	0.951	0.831	0.148	0.18	-0.05	0.732	0.179	0.723	1.464	0.059	0.352	-0.92	1.712	0.210	0.246	0.373	0.094	0.142	0.502	1.010	-0.21	0.111	0.092	0.426	0.546	-0.27	-0.12	3.848
S0040	0.983	0.401	0.329	1.477	1.591	0.948	0.824	0.112	0.180	0.022	0.732	0.158	0.694	1.464	0.057	0.349	-0.74	1.801	0.209	0.236	0.352	0.102	0.177	0.526	1.037	-0.17	0.095	0.086	0.395	0.541	-0.32	-0.12	3.599
S0040	0.983	0.392	0.328	1.442	1.566	0.950	0.849	0.156	0.156	-0.07	0.732	0.172	0.708	1.464	0.073	0.407	-0.99	1.296	0.227	0.248	0.371	0.143	0.151	0.482	1.010	-0.22	0.118	0.086	0.408	0.579	-0.25	-0.08	4.018
S0040	0.983	0.377	0.289	1.530	1.392	0.958	0.857	0.144	0.116	0.058	0.781	0.141	0.641	1.513	0.077	0.407	-1.00	1.240	0.222	0.226	0.316	0.131	0.130	0.482	1.022	-0.20	0.111	0.068	0.375	0.639	-0.22	-0.15	3.992
S0040	0.983	0.38	0.332	1.432	1.400	0.955	0.846	0.1	0.144	0.042	0.781	0.169	0.708	1.513	0.061	0.367	-1.01	1.515	0.226	0.230	0.371	0.104	0.160	0.506	1.015	-0.20	0.096	0.076	0.372	0.601	-0.31	-0.23	3.694
S0040	0.983	0.408	0.336	1.562	1.734	0.951	0.857	0.12	0.164	-0.07	0.732	0.163	0.737	1.464	0.072	0.399	-0.28	1.742	0.223	0.241	0.306	0.137	0.163	0.501	1.036	-0.18	0.106	0.075	0.364	0.570	-0.24	-0.11	3.791
S0040	0.983	0.384	0.3	1.371	1.250	0.956	0.876	0.124	0.132	-0.11	0.732	0.170	0.733	1.464	0.074	0.452	-0.98	0.791	0.212	0.223	0.378	0.153	0.149	0.514	1.010	-0.22	0.102	0.064	0.349	0.645	-0.33	-0.17	3.828
S0040	0.983	0.373	0.329	1.473	1.666	0.959	0.842	0.112	0.156	-0.04	0.781	0.151	0.677	1.513	0.076	0.401	-1.02	1.103	0.219	0.249	0.329	0.120	0.128	0.462	1.016	-0.21	0.103	0.084	0.368	0.522	-0.27	-0.03	4.017
S0040	0.983	0.432	0.296	1.443	1.624	0.956	0.855	0.108	0.152	0.037	0.781	0.174	0.740	1.562	0.058	0.361	-1.07	1.754	0.230	0.253	0.388	0.094	0.152	0.481	1.015	-0.22	0.108	0.076	0.368	0.518	-0.24	-0.10	4.059
S0040	0.983	0.404	0.324	1.454	1.538	0.946	0.842	0.152	0.16	0.044	0.781	0.150	0.679	1.513	0.064	0.333	-0.63	1.229	0.218	0.234	0.310	0.116	0.158	0.482	1.042	-0.20	0.111	0.077	0.398	0.579	-0.28	-0.10	3.730
S0040	0.983	0.401	0.305	1.501	1.413	0.947	0.844	0.156	0.152	0.032	0.732	0.169	0.713	1.513	0.062	0.366	-1.06	1.546	0.227	0.226	0.382	0.109	0.161	0.546	1.005	-0.21	0.116	0.068	0.363	0.587	-0.26	-0.21	3.911
S0040	0.983	0.432	0.332	1.569	1.882	0.959	0.828	0.12	0.156	-0.02	0.781	0.168	0.716	1.562	0.064	0.353	-0.93	1.536	0.229	0.266	0.355	0.118	0.154	0.493	1.021	-0.21	0.117	0.092	0.401	0.475	-0.22	-0.01	4.031
S0040	0.983	0.396	0.328	1.429	1.600	0.960	0.840	0.164	0.2	-0.02	0.732	0.164	0.715	1.513	0.062	0.339	-1.09	1.209	0.210	0.266	0.351	0.091	0.123	0.457	1.015	-0.21	0.103	0.092	0.383	0.521	-0.26	-0.04	4.127
S0040	0.983	0.433	0.333	1.518	1.757	0.947	0.831	0.120	0.152	-0.02	0.732	0.167	0.691	1.513	0.058	0.360	-0.67	2.110	0.217	0.250	0.363	0.102	0.166	0.535	1.018	-0.19	0.105	0.085	0.420	0.526	-0.29	-0.16	3.679
S0040	0.983	0.428	0.356	1.528	1.392	0.930	0.817	0.16	0.156	0.025	0.732	0.159	0.687	1.513	0.056	0.332	-0.50	1.724	0.223	0.219	0.333	0.092	0.149	0.546	1.027	-0.18	0.123	0.080	0.440	0.741	-0.27	-0.26	3.636
S0040	0.983	0.412	0.34	1.558	1.415	0.952	0.828	0.116	0.152	-0.05	0.781	0.176	0.728	1.513	0.069	0.383	-1.06	1.249	0.222	0.237	0.382	0.120	0.131	0.491	1.015	-0.20	0.106	0.078	0.408	0.596	-0.29	-0.13	3.956
S0040	0.983	0.417	0.321	1.592	1.440	0.952	0.802	0.144	0.172	-0.03	0.781	0.159	0.691	1.562	0.051	0.297	-1.00	1.424	0.230	0.241	0.314	0.109	0.133	0.520	1.027	-0.19	0.123	0.094	0.426	0.627	-0.23	-0.12	3.963
S0040	0.983	0.44	0.344	1.522	1.391	0.942	0.808	0.124	0.184	0.040	0.732	0.168	0.705	1.513	0.061	0.364	-0.54	1.125	0.235	0.238	0.359	0.089	0.133	0.496	1.021	-0.21	0.132	0.099	0.424	0.859	-0.18	-0.12	4.059
S0040	0.983	0.432	0.34	1.470	1.588	0.930	0.832	0.168	0.164	0.034	0.732	0.150	0.647	1.513	0.074	0.356	-0.89	1.188	0.216	0.242	0.313	0.133	0.138	0.454	1.035	-0.19	0.126	0.087	0.415	0.537	-0.29	-0.07	3.716
S0040	0.983	0.469	0.345	1.609	1.569	0.944	0.830	0.156	0.156	-0.03	0.732	0.168	0.677	1.513	0.057	0.371	-0.86	1.779	0.231	0.233	0.373	0.111	0.157	0.537	1.014	-0.19	0.134	0.088	0.427	0.569	-0.23	-0.17	3.877
S0040	0.983	0.424	0.344	1.515	1.567	0.952	0.822	0.144	0.16	-0.00	0.732	0.148	0.677	1.513	0.056	0.314	-1.05	1.497	0.215	0.250	0.309	0.080	0.112	0.478	1.026	-0.19	0.120	0.092	0.428	0.553	-0.26	-0.11	4.065
S0040	0.983	0.46	0.328	1.559	1.408	0.935	0.817	0.132	0.164	0.097	0.732	0.163	0.677	1.513	0.050	0.293	-1.21	1.251	0.231	0.246	0.372	0.083	0.133	0.524	1.025	-0.18	0.137	0.089	0.408	0.638	-0.26	-0.18	4.051
S0040	0.983	0.469	0.341	1.541	1.477	0.947	0.828	0.140	0.168	0.021	0.732	0.157	0.711	1.464	0.064	0.373	-0.53	1.247	0.216	0.238	0.346	0.113	0.149	0.475	1.036	-0.19	0.121	0.089	0.434	0.608	-0.30	-0.15	3.612
S0040	0.983	0.456	0.368	1.445	1.515	0.941	0.806	0.192	0.152	-0.06	0.732	0.171	0.686	1.513	0.069	0.368	-0.85	1.441	0.210	0.247	0.350	0.134	0.134	0.462	1.004	-0.21	0.132	0.109	0.461	0.605	-0.27	-0.09	3.992
S0040	0.983	0.44	0.332	1.534	1.547	0.945	0.851	0.16	0.156	0.052	0.732	0.149	0.666	1.464	0.070	0.374	-1.11	1.267	0.233	0.264	0.284	0.142	0.128	0.503	1.026	-0.20	0.140	0.089	0.422	0.594	-0.19	-0.02	4.298
S0040	0.983	0.444	0.32	1.469	1.450	0.949	0.839	0.148	0.156	0.001	0.732	0.174	0.692	1.464	0.070	0.382	-0.94	1.115	0.214	0.238	0.371	0.099	0.142	0.482	1.009	-0.21	0.117	0.084	0.370	0.646	-0.28	-0.09	3.837
S0040	0.983	0.445	0.309	1.353	1.520	0.946	0.851	0.116	0.180	-0.06	0.732	0.171	0.740	1.464	0.069	0.390	-0.80	1.477	0.209	0.229	0.377	0.119	0.146	0.512	1.024	-0.19	0.113	0.072	0.423	0.569	-0.34	-0.17	3.661
S0040	0.983	0.428	0.34	1.443	1.533	0.950	0.834	0.148	0.168	-0.00	0.732	0.163	0.706	1.464	0.057	0.331	-1.06	1.346	0.211	0.253	0.332	0.112	0.125	0.513	1.022	-0.19	0.124	0.088	0.435	0.528	-0.32	-0.09	4.104
S0040	0.983	0.372	0.32	1.673	1.632	0.951	0.851	0.148	0.148	-0.00	0.732	0.164	0.681	1.513	0.059	0.390	-1.08	1.623	0.229	0.248	0.355	0.087	0.130	0.522	1.014	-0.20	0.111	0.081	0.392	0.594	-0.22	-0.11	4.039
S0040	0.983	0.441	0.285	1.421	1.414	0.944	0.841	0.136	0.180	-0.03	0.732	0.162	0.709	1.464	0.054	0.326	-0.85	0.963	0.216	0.253	0.319	0.105	0.156	0.498	1.042	-0.19	0.117	0.081	0.406	0.601	-0.28	-0.11	3.789
S0040	0.983	0.448	0.304	1.634	1.603	0.950	0.829	0.16	0.172	0.000	0.732	0.169	0.693	1.513	0.057	0.365	-0.89	1.641	0.236	0.249	0.364	0.106	0.153	0.528	1.006	-0.20	0.124	0.086	0.395	0.621	-0.20	-0.10	4.101
S0040	0.983	0.412	0.344	1.632	1.660	0.941	0.842	0.172	0.176	-0.00	0.732	0.142	0.618	1.464	0.065	0.400	-0.93	1.053	0.246	0.256	0.290	0.112	0.146	0.507	1.024	-0.21	0.138	0.092	0.409	0.611	-0.15	0.001	4.285
S0040	0.983	0.493	0.325	1.434	1.553	0.937	0.837	0.136	0.176	0.037	0.732	0.155	0.666	1.464	0.060	0.356	-0.58	1.190	0.210	0.240	0.337	0.077	0.151	0.539	1.027	-0.22	0.125	0.082	0.447	0.592	-0.30	-0.11	3.660
S0040	0.983	0.428	0.324	1.456	1.600	0.949	0.822	0.148	0.16	-0.04	0.732	0.172	0.695	1.464	0.055	0.344	-1.01	2.040	0.221	0.230	0.375	0.088	0.144	0.524	1.008	-0.20	0.124	0.081	0.426	0.561	-0.28	-0.14	3.898
S0040	0.983	0.472	0.344	1.663	1.732	0.938	0.819	0.192	0.18	0.044	0.781	0.145	0.651	1.513	0.063	0.339	-0.88	1.233	0.221	0.267	0.286	0.094	0.118	0.484	1.026	-0.19	0.145	0.103	0.433	0.570	-0.25	-0.01	4.160
S0040	0.983	0.457	0.349	1.404	1.451	0.943	0.822	0.076	0.200	0.020	0.732	0.174	0.699	1.464	0.063	0.362	-0.84	1.491	0.222	0.232	0.377	0.109	0.163	0.502	1.012	-0.20	0.114	0.087	0.424	0.588	-0.34	-0.18	3.675
S0040	0.983	0.444	0.324	1.344	1.538	0.949	0.826	0.112	0.156	0.018	0.732	0.168	0.730	1.464	0.059	0.349	-0.79	1.711	0.208	0.212	0.352	0.104	0.160	0.522	1.030	-0.19	0.113	0.074	0.447	0.518	-0.35	-0.25	3.564
S0040	0.983	0.444	0.36	1.475	1.406	0.939	0.792	0.14	0.208	0.045	0.732	0.159	0.660	1.464	0.058	0.332	-0.93	1.208	0.222	0.237	0.352	0.091	0.133	0.482	1.017	-0.21	0.129	0.101	0.450	0.639	-0.24	-0.19	3.988
S0040	0.983	0.393	0.325	1.587	1.496	0.960	0.840	0.144	0.144	0.046	0.732	0.154	0.664	1.513	0.060	0.379	-1.15	1.097	0.226	0.246	0.345	0.091	0.142	0.520	1.020	-0.21	0.108	0.084	0.381	0.575	-0.26	-0.07	4.058
S0040	0.983	0.436	0.328	1.567	1.453	0.931	0.836	0.116	0.172	-0.01	0.732	0.159	0.689	1.513	0.059	0.355	-0.63	1.280	0.234	0.231	0.342	0.095	0.170	0.503	1.027	-0.21	0.126	0.077	0.416	0.694	-0.25	-0.18	3.744
S0040	0.983	0.396	0.284	1.499	1.302	0.945	0.828	0.124	0.164	-0.03	0.732	0.173	0.702	1.464	0.047	0.376	-0.93	1.160	0.229	0.214	0.369	0.074	0.160	0.628	1.020	-0.19	0.114	0.077	0.408	0.676	-0.25	-0.22	3.709
S0040	0.983	0.393	0.317	1.472	1.513	0.956	0.842	0.136	0.164	-0.01	0.732	0.149	0.664	1.464	0.064	0.369	-1.07	1.181	0.226	0.255	0.323	0.098	0.142	0.492	1.020	-0.21	0.108	0.083	0.390	0.520	-0.30	-0.06	4.104
S0040	0.983	0.392	0.36	1.493	1.518	0.957	0.845	0.108	0.144	-0.04	0.732	0.173	0.715	1.464	0.055	0.376	-0.99	1.769	0.228	0.230	0.405	0.088	0.180	0.537	1.013	-0.21	0.097	0.075	0.378	0.577	-0.32	-0.17	3.719
S0040	0.983	0.432	0.348	1.477	1.311	0.934	0.819	0.164	0.188	-0.00	0.732	0.153	0.663	1.464	0.056	0.358	-0.73	1.533	0.213	0.215	0.316	0.088	0.156	0.552	1.025	-0.20	0.127	0.080	0.426	0.657	-0.33	-0.30	3.485
S0040	0.983	0.416	0.352	1.553	1.384	0.942	0.813	0.152	0.18	0.005	0.683	0.154	0.694	1.416	0.059	0.382	-0.75	0.876	0.222	0.238	0.315	0.108	0.142	0.572	1.018	-0.21	0.126	0.092	0.454	0.695	-0.22	-0.16	3.904
S0040	0.983	0.437	0.337	1.381	1.558	0.942	0.834	0.128	0.184	0.012	0.732	0.160	0.660	1.464	0.068	0.376	-0.83	1.590	0.205	0.238	0.356	0.105	0.138	0.468	1.015	-0.22	0.112	0.085	0.427	0.534	-0.33	-0.17	3.711
S0040	0.983	0.44	0.344	1.374	1.440	0.947	0.833	0.132	0.188	-0.03	0.732	0.171	0.699	1.513	0.069	0.376	-0.88	1.676	0.203	0.217	0.360	0.120	0.140	0.511	1.017	-0.20	0.111	0.079	0.418	0.550	-0.32	-0.23	3.624
S0040	0.983	0.436	0.324	1.488	1.537	0.951	0.836	0.144	0.156	-0.00	0.732	0.161	0.704	1.464	0.064	0.369	-1.06	0.896	0.227	0.253	0.321	0.092	0.134	0.508	1.022	-0.20	0.118	0.088	0.420	0.582	-0.22	-0.10	4.094
S0040	0.983	0.429	0.313	1.490	1.539	0.955	0.848	0.132	0.164	0.036	0.732	0.172	0.701	1.513	0.064	0.364	-0.99	1.474	0.228	0.234	0.398	0.126	0.161	0.543	1.015	-0.20	0.115	0.074	0.393	0.570	-0.25	-0.15	3.811
S0040	0.983	0.444	0.34	1.654	1.465	0.937	0.817	0.12	0.18	0.010	0.732	0.154	0.678	1.513	0.054	0.363	-0.78	1.280	0.222	0.227	0.328	0.099	0.152	0.561	1.039	-0.17	0.123	0.087	0.423	0.638	-0.31	-0.15	3.649
S0040	0.983	0.456	0.324	1.457	1.313	0.941	0.792	0.164	0.168	0.022	0.732	0.156	0.644	1.464	0.056	0.338	-1.10	1.249	0.219	0.230	0.325	0.087	0.123	0.527	1.021	-0.21	0.136	0.092	0.431	0.654	-0.26	-0.17	3.988
S0040	0.983	0.409	0.313	1.527	1.398	0.956	0.836	0.108	0.140	-0.06	0.732	0.167	0.705	1.464	0.060	0.370	-0.99	0.985	0.228	0.241	0.379	0.077	0.146	0.520	1.020	-0.21	0.114	0.083	0.416	0.648	-0.21	-0.09	4.107
S0040	0.983	0.430	0.316	1.365	1.514	0.955	0.840	0.151	0.189	0.095	0.683	0.087	0.590	1.464	0.044	0.322	0.161	1.275	0.188	0.280	0.254	0.160	0.221	0.742	1.033	-0.17	0.099	0.090	0.480	0.589	-0.38	-0.14	1.230
S0040	1.251	0.396	0.36	1.769	1.749	0.957	0.802	0.152	0.156	0.154	0.830	0.139	0.651	1.660	0.074	0.364	-0.83	1.987	0.242	0.287	0.285	0.096	0.125	0.395	1.055	-0.24	0.126	0.112	0.396	0.628	-0.06	0.050	4.702
S0040	1.251	0.417	0.345	1.827	1.854	0.955	0.789	0.144	0.144	0.124	0.830	0.172	0.715	1.660	0.067	0.327	-0.77	1.734	0.252	0.315	0.379	0.093	0.114	0.359	1.062	-0.23	0.135	0.135	0.422	0.575	-0.06	0.115	4.851
S0040	1.251	0.404	0.34	1.776	1.975	0.958	0.806	0.112	0.132	0.157	0.830	0.178	0.713	1.660	0.074	0.372	-1.03	2.091	0.263	0.307	0.405	0.104	0.113	0.390	1.060	-0.23	0.136	0.118	0.393	0.514	-0.06	0.112	4.874
S0040	1.251	0.424	0.336	1.815	1.838	0.957	0.794	0.16	0.136	0.123	0.830	0.170	0.716	1.660	0.067	0.351	-0.95	1.746	0.255	0.295	0.373	0.084	0.114	0.401	1.061	-0.23	0.133	0.125	0.405	0.535	-0.08	0.120	4.769
S0040	1.251	0.417	0.341	1.737	2.077	0.954	0.782	0.184	0.124	0.182	0.830	0.149	0.645	1.660	0.057	0.296	-0.93	1.909	0.255	0.310	0.334	0.073	0.128	0.390	1.086	-0.21	0.139	0.127	0.412	0.468	-0.06	0.147	4.947
S0040	1.251	0.428	0.332	1.699	1.806	0.952	0.809	0.136	0.12	0.085	0.830	0.164	0.689	1.660	0.071	0.387	-0.92	1.148	0.253	0.301	0.372	0.108	0.130	0.444	1.047	-0.25	0.136	0.119	0.396	0.565	-0.05	0.140	4.995
S0040	1.251	0.424	0.316	1.634	1.770	0.945	0.804	0.204	0.14	0.142	0.830	0.165	0.684	1.660	0.073	0.354	-0.95	1.966	0.249	0.286	0.379	0.098	0.124	0.385	1.060	-0.22	0.144	0.110	0.439	0.538	-0.11	0.007	4.833
S0040	1.251	0.441	0.313	1.704	1.990	0.949	0.799	0.180	0.148	0.138	0.830	0.147	0.648	1.660	0.062	0.300	-0.85	1.489	0.248	0.321	0.331	0.090	0.135	0.383	1.064	-0.23	0.154	0.125	0.432	0.502	-0.07	0.146	5.148
S0040	1.251	0.432	0.316	1.691	1.860	0.954	0.798	0.168	0.128	0.124	0.830	0.173	0.706	1.660	0.070	0.337	-0.91	1.213	0.244	0.306	0.384	0.102	0.106	0.409	1.059	-0.24	0.142	0.123	0.428	0.531	-0.09	0.125	4.968
S0040	1.251	0.408	0.336	1.819	1.784	0.956	0.820	0.112	0.116	0.128	0.830	0.177	0.720	1.660	0.075	0.387	-0.77	2.219	0.248	0.278	0.373	0.104	0.116	0.420	1.051	-0.24	0.124	0.102	0.397	0.575	-0.07	0.044	4.652
S0040	1.251	0.421	0.317	1.724	1.692	0.954	0.804	0.156	0.132	0.131	0.830	0.168	0.700	1.660	0.065	0.335	-0.77	1.594	0.251	0.280	0.371	0.104	0.131	0.398	1.067	-0.22	0.130	0.110	0.415	0.611	-0.08	0.063	4.553
S0040	1.251	0.412	0.328	1.671	1.688	0.950	0.793	0.128	0.14	0.161	0.830	0.156	0.668	1.660	0.066	0.331	-0.88	1.063	0.252	0.302	0.341	0.087	0.139	0.392	1.080	-0.23	0.126	0.128	0.444	0.549	-0.11	0.147	4.728
S0040	1.251	0.42	0.332	1.691	1.872	0.945	0.779	0.208	0.144	0.094	0.830	0.160	0.640	1.660	0.065	0.328	-0.91	1.699	0.254	0.305	0.355	0.091	0.131	0.438	1.048	-0.24	0.153	0.131	0.424	0.563	-0.06	0.156	5.043
S0040	1.251	0.428	0.34	1.711	1.870	0.944	0.810	0.16	0.148	0.160	0.830	0.149	0.643	1.660	0.070	0.362	-0.80	1.637	0.252	0.296	0.313	0.099	0.123	0.416	1.067	-0.24	0.155	0.113	0.425	0.559	-0.04	0.084	4.999
S0040	1.251	0.433	0.365	1.794	1.754	0.953	0.800	0.184	0.124	0.202	0.830	0.163	0.685	1.660	0.074	0.358	-0.76	1.664	0.245	0.284	0.369	0.113	0.112	0.362	1.063	-0.23	0.142	0.115	0.419	0.609	-0.06	0.080	4.711
S0040	1.251	0.412	0.324	1.800	2.114	0.960	0.795	0.152	0.156	0.143	0.830	0.167	0.675	1.660	0.067	0.349	-0.55	1.873	0.260	0.315	0.364	0.088	0.117	0.411	1.057	-0.25	0.132	0.127	0.421	0.538	-0.02	0.167	4.975
S0040	1.251	0.42	0.356	1.672	1.730	0.949	0.820	0.176	0.128	0.083	0.830	0.154	0.653	1.708	0.073	0.372	-0.68	1.401	0.248	0.293	0.338	0.105	0.120	0.393	1.059	-0.23	0.144	0.113	0.436	0.603	-0.07	0.095	4.834
S0040	1.251	0.409	0.357	1.682	1.984	0.957	0.807	0.160	0.140	0.177	0.830	0.153	0.665	1.660	0.072	0.323	-0.82	1.242	0.242	0.344	0.345	0.134	0.120	0.361	1.074	-0.23	0.135	0.130	0.437	0.493	-0.09	0.223	5.160
S0040	1.251	0.4	0.332	1.837	1.923	0.945	0.793	0.16	0.112	0.113	0.830	0.152	0.625	1.660	0.055	0.278	-0.92	1.673	0.258	0.314	0.345	0.096	0.139	0.420	1.047	-0.23	0.151	0.126	0.427	0.543	-0.03	0.126	5.172
S0040	1.251	0.42	0.336	2.049	1.830	0.943	0.806	0.156	0.136	0.132	0.830	0.159	0.666	1.660	0.056	0.303	-0.79	1.756	0.256	0.295	0.350	0.085	0.136	0.435	1.067	-0.23	0.148	0.116	0.426	0.629	-0.05	0.048	4.827
S0040	1.251	0.393	0.329	1.650	1.834	0.953	0.801	0.172	0.176	0.122	0.830	0.152	0.673	1.660	0.061	0.304	-0.88	1.359	0.238	0.302	0.340	0.096	0.137	0.413	1.066	-0.20	0.129	0.119	0.418	0.550	-0.11	0.100	4.760
S0040	1.251	0.428	0.34	1.782	1.934	0.953	0.815	0.16	0.128	0.112	0.830	0.159	0.677	1.660	0.057	0.318	-0.86	1.629	0.255	0.308	0.357	0.084	0.111	0.426	1.068	-0.26	0.152	0.115	0.411	0.550	-0.03	0.145	5.178
S0040	1.251	0.4	0.36	1.786	1.765	0.964	0.784	0.12	0.148	0.155	0.830	0.172	0.703	1.611	0.061	0.303	-0.93	1.702	0.257	0.314	0.383	0.087	0.130	0.400	1.052	-0.23	0.113	0.134	0.385	0.602	-0.08	0.085	4.787
S0040	1.251	0.429	0.341	1.696	1.789	0.947	0.790	0.184	0.132	0.110	0.830	0.163	0.673	1.660	0.056	0.318	-0.86	1.502	0.247	0.297	0.354	0.077	0.103	0.442	1.065	-0.24	0.152	0.123	0.422	0.580	-0.09	0.120	4.813
S0040	1.251	0.424	0.328	1.735	1.832	0.948	0.799	0.18	0.14	0.142	0.830	0.162	0.685	1.660	0.072	0.351	-0.82	1.322	0.253	0.316	0.339	0.101	0.133	0.420	1.076	-0.22	0.143	0.121	0.432	0.568	-0.06	0.161	4.962
S0040	1.251	0.444	0.324	1.868	1.866	0.950	0.802	0.184	0.144	0.086	0.830	0.156	0.659	1.660	0.061	0.330	-0.92	1.303	0.253	0.312	0.344	0.082	0.116	0.425	1.062	-0.24	0.150	0.123	0.415	0.548	-0.04	0.162	5.114
S0040	1.251	0.437	0.321	1.902	2.075	0.940	0.786	0.176	0.120	0.106	0.830	0.168	0.682	1.660	0.060	0.304	-0.95	2.012	0.254	0.311	0.339	0.082	0.116	0.425	1.055	-0.23	0.161	0.128	0.450	0.525	-0.06	0.139	5.024
S0040	1.251	0.44	0.336	1.740	1.734	0.948	0.776	0.188	0.164	0.140	0.830	0.170	0.716	1.660	0.065	0.311	-0.91	1.261	0.241	0.297	0.342	0.094	0.123	0.411	1.073	-0.20	0.142	0.134	0.455	0.584	-0.12	0.093	4.872
S0040	1.251	0.412	0.328	1.859	1.945	0.948	0.794	0.156	0.14	0.143	0.830	0.153	0.644	1.660	0.051	0.299	-0.71	1.677	0.260	0.317	0.342	0.079	0.132	0.460	1.071	-0.24	0.146	0.131	0.452	0.565	-0.06	0.142	4.939
S0040	1.251	0.409	0.341	1.761	1.665	0.959	0.791	0.160	0.140	0.127	0.830	0.155	0.635	1.611	0.057	0.301	-0.96	1.336	0.248	0.290	0.367	0.071	0.120	0.406	1.058	-0.24	0.123	0.120	0.404	0.600	-0.11	0.075	4.732
S0040	1.251	0.384	0.336	1.726	1.862	0.950	0.797	0.128	0.144	0.119	0.830	0.165	0.667	1.660	0.062	0.324	-0.80	1.749	0.246	0.308	0.373	0.081	0.108	0.416	1.055	-0.23	0.134	0.127	0.435	0.532	-0.09	0.077	4.885
S0040	1.251	0.428	0.352	1.768	1.687	0.950	0.799	0.184	0.144	0.131	0.830	0.156	0.694	1.611	0.062	0.316	-0.91	1.376	0.252	0.288	0.329	0.084	0.126	0.421	1.057	-0.22	0.138	0.122	0.411	0.644	-0.08	0.032	4.712
S0040	1.251	0.412	0.34	1.736	1.757	0.945	0.787	0.164	0.144	0.118	0.830	0.159	0.685	1.611	0.066	0.337	-0.89	1.412	0.241	0.297	0.350	0.085	0.121	0.402	1.066	-0.22	0.137	0.119	0.416	0.569	-0.14	0.095	4.764
S0040	1.251	0.429	0.329	1.861	1.712	0.939	0.772	0.168	0.148	0.162	0.830	0.154	0.666	1.660	0.050	0.277	-0.94	1.548	0.260	0.303	0.320	0.086	0.129	0.406	1.084	-0.24	0.158	0.121	0.418	0.615	-0.01	0.097	5.037
S0040	1.251	0.452	0.32	1.767	1.781	0.946	0.814	0.184	0.12	0.058	0.830	0.169	0.680	1.660	0.064	0.311	-0.87	1.742	0.235	0.303	0.375	0.099	0.112	0.385	1.046	-0.24	0.139	0.111	0.416	0.560	-0.13	0.065	4.974
S0040	1.251	0.448	0.332	1.769	1.843	0.945	0.809	0.164	0.148	0.146	0.830	0.169	0.683	1.660	0.057	0.300	-0.88	1.906	0.253	0.287	0.376	0.090	0.131	0.429	1.065	-0.22	0.144	0.110	0.437	0.540	-0.11	0.042	4.837
S0040	1.251	0.437	0.305	1.805	1.723	0.947	0.791	0.192	0.160	0.118	0.830	0.142	0.609	1.660	0.052	0.281	-0.74	1.001	0.249	0.297	0.315	0.079	0.124	0.435	1.073	-0.20	0.145	0.123	0.431	0.636	-0.09	0.106	4.833
S0040	1.251	0.408	0.336	1.672	1.700	0.948	0.798	0.208	0.12	0.142	0.830	0.165	0.674	1.660	0.068	0.343	-0.92	1.614	0.247	0.291	0.364	0.089	0.114	0.392	1.063	-0.22	0.146	0.117	0.414	0.574	-0.10	0.059	4.709
S0040	1.251	0.392	0.36	1.751	1.812	0.945	0.803	0.176	0.148	0.146	0.830	0.149	0.602	1.660	0.061	0.344	-0.80	1.370	0.261	0.313	0.336	0.074	0.114	0.425	1.057	-0.25	0.150	0.129	0.420	0.578	-0.05	0.107	4.889
S0040	1.251	0.405	0.349	1.834	1.831	0.949	0.790	0.180	0.132	0.151	0.830	0.149	0.632	1.660	0.064	0.322	-0.93	1.257	0.251	0.306	0.328	0.094	0.105	0.401	1.071	-0.21	0.138	0.124	0.387	0.548	-0.09	0.121	4.873
S0040	1.251	0.436	0.336	1.986	1.987	0.953	0.790	0.168	0.164	0.148	0.830	0.152	0.663	1.660	0.051	0.248	-0.71	1.415	0.262	0.345	0.322	0.079	0.132	0.402	1.082	-0.22	0.141	0.133	0.434	0.582	-0.01	0.167	5.229
S0040	1.251	0.412	0.332	1.912	1.915	0.950	0.813	0.184	0.1	0.170	0.830	0.159	0.641	1.708	0.068	0.364	-0.92	1.995	0.260	0.303	0.349	0.102	0.125	0.409	1.048	-0.24	0.138	0.111	0.410	0.574	-0.02	0.098	5.021
S0040	1.251	0.465	0.361	1.837	1.838	0.937	0.796	0.176	0.144	0.192	0.830	0.145	0.641	1.660	0.064	0.307	-0.76	1.453	0.256	0.307	0.310	0.095	0.131	0.369	1.067	-0.23	0.163	0.124	0.430	0.605	-0.04	0.112	4.987
S0040	1.251	0.416	0.348	1.844	1.890	0.939	0.807	0.2	0.1	0.201	0.830	0.139	0.606	1.660	0.074	0.366	-0.89	1.584	0.255	0.312	0.316	0.114	0.114	0.384	1.069	-0.22	0.160	0.124	0.421	0.568	-0.06	0.126	5.041
S0040	1.251	0.42	0.324	1.820	1.881	0.946	0.789	0.208	0.128	0.134	0.830	0.151	0.636	1.708	0.057	0.304	-0.76	1.395	0.251	0.320	0.354	0.081	0.102	0.410	1.061	-0.23	0.158	0.129	0.426	0.588	-0.02	0.163	4.980
S0040	1.251	0.437	0.337	1.748	1.837	0.939	0.808	0.196	0.144	0.182	0.830	0.141	0.598	1.660	0.066	0.344	-0.74	1.233	0.249	0.315	0.304	0.109	0.117	0.477	1.079	-0.21	0.155	0.121	0.461	0.581	-0.05	0.122	4.959
S0040	1.251	0.38	0.328	1.842	2.065	0.941	0.806	0.176	0.144	0.141	0.830	0.144	0.606	1.660	0.069	0.327	-0.65	1.432	0.249	0.323	0.318	0.114	0.109	0.398	1.067	-0.24	0.148	0.131	0.411	0.530	-0.07	0.184	5.129
S0040	1.251	0.456	0.36	1.780	2.137	0.944	0.787	0.18	0.132	0.123	0.830	0.158	0.638	1.660	0.055	0.299	-0.83	2.637	0.252	0.320	0.346	0.087	0.116	0.428	1.065	-0.24	0.160	0.133	0.441	0.504	-0.06	0.125	5.221
S0040	1.251	0.433	0.333	1.780	1.908	0.944	0.789	0.176	0.148	0.116	0.830	0.145	0.634	1.660	0.063	0.316	-0.90	1.424	0.246	0.296	0.309	0.086	0.111	0.432	1.060	-0.22	0.154	0.125	0.431	0.535	-0.11	0.091	4.916
S0040	1.251	0.4	0.364	1.709	1.722	0.946	0.793	0.168	0.116	0.149	0.830	0.156	0.665	1.660	0.064	0.337	-0.92	1.844	0.254	0.284	0.336	0.077	0.116	0.419	1.067	-0.25	0.146	0.121	0.425	0.617	-0.07	0.038	4.931
S0040	1.251	0.396	0.316	1.782	1.864	0.950	0.804	0.168	0.116	0.124	0.830	0.161	0.645	1.660	0.063	0.334	-0.83	1.450	0.251	0.297	0.371	0.088	0.104	0.423	1.066	-0.23	0.138	0.116	0.433	0.548	-0.08	0.119	4.839
S0040	1.251	0.437	0.341	1.735	1.838	0.944	0.802	0.140	0.176	0.115	0.830	0.152	0.646	1.660	0.064	0.345	-0.92	1.516	0.256	0.295	0.330	0.084	0.107	0.411	1.063	-0.22	0.144	0.122	0.432	0.539	-0.06	0.104	4.770
S0040	1.251	0.412	0.332	1.690	1.895	0.943	0.787	0.172	0.168	0.135	0.830	0.161	0.689	1.660	0.065	0.332	-0.92	1.493	0.242	0.316	0.340	0.095	0.116	0.431	1.074	-0.21	0.138	0.128	0.442	0.502	-0.11	0.136	4.845
S0040	1.251	0.412	0.32	1.684	1.856	0.944	0.798	0.2	0.116	0.119	0.830	0.161	0.668	1.660	0.068	0.330	-0.87	1.561	0.243	0.316	0.353	0.114	0.112	0.383	1.062	-0.24	0.132	0.120	0.426	0.521	-0.09	0.104	4.977
S0040	1.251	0.452	0.344	1.782	1.949	0.936	0.793	0.192	0.124	0.105	0.830	0.151	0.648	1.660	0.064	0.330	-0.92	1.617	0.250	0.313	0.325	0.089	0.116	0.416	1.058	-0.24	0.169	0.128	0.443	0.597	-0.05	0.152	5.290
S0040	1.251	0.453	0.353	1.779	2.042	0.943	0.802	0.176	0.148	0.140	0.830	0.147	0.643	1.660	0.072	0.348	-0.76	1.080	0.250	0.334	0.326	0.115	0.125	0.442	1.068	-0.21	0.153	0.138	0.435	0.542	-0.04	0.217	5.112
S0040	1.251	0.44	0.316	1.926	2.030	0.947	0.800	0.176	0.132	0.104	0.830	0.154	0.663	1.660	0.067	0.342	-0.72	1.519	0.261	0.323	0.335	0.101	0.108	0.454	1.071	-0.24	0.166	0.128	0.409	0.576	-0.02	0.181	5.137
S0040	1.251	0.408	0.336	1.742	1.932	0.952	0.793	0.184	0.12	0.125	0.830	0.156	0.654	1.660	0.068	0.346	-0.84	1.712	0.249	0.302	0.346	0.098	0.110	0.402	1.063	-0.21	0.143	0.125	0.404	0.501	-0.07	0.115	4.902
S0040	1.251	0.437	0.333	1.789	1.711	0.951	0.809	0.180	0.124	0.195	0.830	0.138	0.609	1.708	0.066	0.317	-0.70	0.901	0.248	0.311	0.320	0.090	0.133	0.388	1.084	-0.22	0.141	0.121	0.438	0.624	-0.06	0.145	4.922
S0040	1.251	0.448	0.332	1.795	1.827	0.952	0.796	0.144	0.144	0.125	0.830	0.168	0.663	1.660	0.067	0.331	-0.95	1.601	0.250	0.291	0.389	0.096	0.126	0.405	1.037	-0.23	0.129	0.117	0.410	0.546	-0.10	0.086	4.812
S0040	1.251	0.4	0.344	1.764	1.733	0.938	0.779	0.204	0.164	0.178	0.830	0.137	0.598	1.660	0.052	0.298	-0.97	1.512	0.245	0.286	0.288	0.074	0.129	0.438	1.075	-0.21	0.150	0.120	0.454	0.573	-0.09	0.068	4.777
S0040	1.251	0.405	0.317	1.985	1.884	0.947	0.802	0.136	0.144	0.143	0.830	0.146	0.618	1.708	0.055	0.328	-0.89	1.627	0.280	0.300	0.344	0.070	0.124	0.430	1.070	-0.24	0.141	0.119	0.398	0.608	-0.01	0.108	4.847
S0040	1.251	0.436	0.312	1.812	1.831	0.952	0.806	0.144	0.152	0.191	0.830	0.155	0.655	1.660	0.058	0.310	-0.78	1.349	0.262	0.316	0.350	0.097	0.119	0.416	1.063	-0.21	0.146	0.119	0.438	0.576	-0.03	0.100	4.927
S0040	1.251	0.408	0.348	1.792	2.180	0.958	0.780	0.152	0.124	0.168	0.830	0.162	0.709	1.660	0.065	0.297	-1.12	1.301	0.265	0.358	0.359	0.089	0.136	0.365	1.077	-0.22	0.132	0.150	0.418	0.461	-0.06	0.279	5.235
S0040	1.251	0.413	0.373	1.676	1.765	0.951	0.806	0.160	0.096	0.094	0.830	0.172	0.704	1.660	0.070	0.346	-0.83	1.604	0.240	0.288	0.380	0.100	0.112	0.404	1.048	-0.24	0.133	0.111	0.425	0.556	-0.10	0.072	4.840
S0040	1.251	0.388	0.324	1.675	1.910	0.947	0.786	0.152	0.16	0.073	0.830	0.170	0.671	1.660	0.065	0.333	-0.99	1.967	0.246	0.289	0.377	0.086	0.132	0.418	1.052	-0.23	0.126	0.123	0.417	0.514	-0.13	0.029	4.785
S0040	1.251	0.424	0.328	1.737	1.648	0.944	0.790	0.172	0.152	0.122	0.830	0.167	0.713	1.660	0.061	0.326	-0.92	1.323	0.251	0.286	0.339	0.082	0.132	0.428	1.072	-0.21	0.137	0.122	0.406	0.596	-0.08	0.088	4.677
S0040	1.251	0.361	0.357	1.833	1.678	0.950	0.797	0.128	0.104	0.183	0.830	0.156	0.636	1.660	0.065	0.358	-0.80	1.392	0.256	0.303	0.354	0.104	0.126	0.431	1.067	-0.22	0.130	0.129	0.411	0.617	-0.08	0.075	4.708
S0040	1.251	0.388	0.352	1.718	2.148	0.947	0.785	0.192	0.152	0.083	0.830	0.154	0.631	1.660	0.052	0.302	-1.00	1.721	0.249	0.319	0.326	0.087	0.110	0.417	1.062	-0.22	0.143	0.130	0.426	0.480	-0.08	0.173	4.883
S0040	1.251	0.456	0.344	1.778	1.845	0.953	0.789	0.164	0.124	0.164	0.830	0.152	0.657	1.660	0.062	0.305	-0.96	1.694	0.261	0.313	0.351	0.076	0.132	0.387	1.072	-0.23	0.143	0.127	0.435	0.569	-0.04	0.096	4.933
S0040	1.251	0.453	0.345	1.873	1.852	0.950	0.781	0.196	0.128	0.172	0.830	0.137	0.615	1.660	0.056	0.303	-0.58	1.483	0.253	0.302	0.299	0.083	0.121	0.470	1.055	-0.27	0.148	0.131	0.430	0.628	-0.04	0.137	5.107
S0040	1.251	0.432	0.324	1.789	1.862	0.949	0.816	0.224	0.132	0.103	0.830	0.159	0.633	1.660	0.059	0.309	-0.85	1.858	0.260	0.299	0.338	0.086	0.114	0.434	1.061	-0.25	0.154	0.106	0.415	0.580	-0.02	0.092	5.281
S0040	1.251	0.449	0.314	1.706	1.705	0.940	0.800	0.224	0.123	0.226	0.781	0.105	0.640	1.660	0.052	0.344	-0.72	1.857	0.235	0.273	0.372	0.094	0.235	0.608	1.061	-0.21	0.154	0.102	0.419	0.579	-0.11	0.036	1.696
S0040	1.519	0.441	0.365	2.005	1.951	0.945	0.770	0.208	0.120	0.159	0.927	0.126	0.631	1.806	0.062	0.312	-0.57	0.796	0.284	0.350	0.256	0.068	0.140	0.455	1.106	-0.28	0.181	0.163	0.430	0.659	0.087	0.282	5.753
S0040	1.519	0.436	0.38	1.922	1.984	0.950	0.778	0.188	0.112	0.266	0.927	0.132	0.610	1.806	0.071	0.365	-0.45	0.994	0.280	0.346	0.289	0.105	0.143	0.411	1.118	-0.27	0.164	0.156	0.428	0.627	0.069	0.273	5.653
S0040	1.519	0.412	0.392	2.022	2.012	0.940	0.760	0.236	0.136	0.268	0.927	0.131	0.562	1.806	0.059	0.287	-0.71	1.697	0.296	0.369	0.302	0.088	0.130	0.363	1.106	-0.26	0.184	0.175	0.465	0.621	0.106	0.263	5.999
S0040	1.519	0.421	0.369	2.020	2.064	0.943	0.750	0.204	0.128	0.201	0.878	0.127	0.574	1.806	0.062	0.312	-0.60	1.535	0.284	0.358	0.310	0.080	0.122	0.383	1.130	-0.25	0.180	0.174	0.448	0.584	0.063	0.281	5.702
S0040	1.519	0.424	0.36	1.973	1.943	0.940	0.777	0.236	0.112	0.197	0.927	0.128	0.572	1.806	0.059	0.307	-0.77	1.217	0.286	0.351	0.299	0.090	0.126	0.388	1.102	-0.28	0.182	0.148	0.439	0.625	0.084	0.259	5.881
S0040	1.519	0.412	0.372	1.931	1.903	0.938	0.758	0.228	0.12	0.172	0.927	0.133	0.565	1.806	0.054	0.296	-0.68	1.236	0.284	0.353	0.307	0.074	0.127	0.396	1.127	-0.26	0.177	0.166	0.455	0.614	0.042	0.257	5.685
S0040	1.519	0.425	0.345	1.871	1.925	0.939	0.757	0.188	0.128	0.157	0.927	0.143	0.614	1.806	0.058	0.309	-0.75	1.206	0.286	0.343	0.310	0.081	0.124	0.443	1.112	-0.26	0.184	0.161	0.425	0.620	0.075	0.262	5.772
S0040	1.519	0.46	0.364	2.006	1.993	0.944	0.770	0.164	0.112	0.135	0.927	0.138	0.620	1.806	0.068	0.341	-0.70	1.109	0.274	0.347	0.330	0.094	0.128	0.382	1.127	-0.25	0.171	0.155	0.463	0.592	0.050	0.260	5.586
S0040	1.519	0.416	0.38	1.878	1.971	0.941	0.761	0.22	0.144	0.246	0.927	0.133	0.560	1.806	0.055	0.280	-0.72	1.305	0.293	0.357	0.323	0.079	0.134	0.404	1.110	-0.27	0.173	0.166	0.459	0.602	0.045	0.257	5.830
S0040	1.519	0.405	0.373	1.859	1.974	0.946	0.758	0.220	0.124	0.203	0.927	0.133	0.570	1.806	0.065	0.323	-0.56	1.271	0.279	0.350	0.294	0.086	0.129	0.403	1.125	-0.24	0.165	0.170	0.436	0.582	0.039	0.267	5.649
S0040	1.519	0.384	0.376	1.925	2.267	0.944	0.747	0.196	0.128	0.214	0.927	0.146	0.618	1.806	0.051	0.274	-0.73	2.006	0.289	0.357	0.331	0.072	0.140	0.434	1.108	-0.27	0.168	0.178	0.437	0.533	0.074	0.288	5.819
S0040	1.519	0.392	0.368	1.904	1.961	0.945	0.765	0.188	0.104	0.203	0.927	0.144	0.612	1.806	0.065	0.328	-0.80	1.044	0.284	0.345	0.332	0.079	0.129	0.379	1.124	-0.25	0.157	0.160	0.443	0.599	0.022	0.247	5.590
S0040	1.519	0.421	0.349	1.854	1.869	0.935	0.766	0.228	0.128	0.196	0.927	0.140	0.580	1.806	0.053	0.279	-0.88	1.207	0.282	0.354	0.316	0.093	0.115	0.431	1.112	-0.28	0.192	0.162	0.473	0.588	0.048	0.258	5.774
S0040	1.519	0.436	0.352	1.921	2.151	0.932	0.770	0.228	0.116	0.190	0.927	0.132	0.561	1.806	0.060	0.308	-0.60	1.309	0.286	0.372	0.293	0.077	0.124	0.373	1.123	-0.26	0.188	0.163	0.431	0.561	0.040	0.322	5.783
S0040	1.519	0.44	0.388	1.995	2.174	0.940	0.763	0.212	0.148	0.215	0.927	0.136	0.585	1.806	0.056	0.298	-0.73	1.381	0.293	0.374	0.301	0.080	0.117	0.409	1.110	-0.29	0.182	0.182	0.434	0.552	0.071	0.323	5.945
S0040	1.519	0.432	0.348	1.944	1.976	0.941	0.769	0.204	0.116	0.232	0.927	0.140	0.598	1.806	0.054	0.300	-0.73	0.986	0.285	0.352	0.313	0.084	0.122	0.399	1.116	-0.27	0.170	0.155	0.435	0.601	0.054	0.247	5.793
S0040	1.519	0.405	0.353	1.872	1.936	0.935	0.776	0.228	0.132	0.233	0.927	0.132	0.579	1.806	0.070	0.356	-0.62	1.053	0.273	0.324	0.307	0.086	0.121	0.401	1.111	-0.26	0.173	0.146	0.429	0.602	0.028	0.229	5.473
S0040	1.519	0.42	0.376	1.975	1.902	0.952	0.789	0.184	0.136	0.263	0.927	0.122	0.536	1.806	0.069	0.358	-0.54	0.958	0.284	0.348	0.270	0.091	0.140	0.388	1.110	-0.27	0.162	0.155	0.431	0.670	0.079	0.272	5.852
S0040	1.519	0.408	0.328	1.853	2.158	0.938	0.767	0.22	0.136	0.135	0.927	0.135	0.591	1.806	0.062	0.310	-0.86	1.265	0.279	0.346	0.321	0.080	0.117	0.417	1.123	-0.25	0.178	0.155	0.444	0.519	0.051	0.268	5.722
S0040	1.519	0.417	0.349	1.920	1.972	0.950	0.766	0.216	0.136	0.219	0.878	0.128	0.554	1.806	0.053	0.295	-0.72	1.060	0.279	0.358	0.298	0.085	0.130	0.413	1.120	-0.26	0.158	0.160	0.448	0.573	0.049	0.306	5.837
S0040	1.519	0.404	0.372	1.916	2.147	0.935	0.754	0.196	0.16	0.232	0.927	0.123	0.556	1.855	0.053	0.256	-0.78	1.095	0.289	0.377	0.276	0.091	0.129	0.412	1.123	-0.22	0.182	0.187	0.463	0.553	0.060	0.348	5.793
S0040	1.519	0.404	0.388	1.967	1.941	0.938	0.754	0.232	0.16	0.199	0.878	0.138	0.587	1.806	0.065	0.343	-0.74	0.997	0.292	0.368	0.304	0.085	0.124	0.433	1.115	-0.27	0.181	0.182	0.423	0.652	0.093	0.310	5.908
S0040	1.519	0.421	0.389	2.015	2.083	0.936	0.740	0.192	0.128	0.175	0.878	0.149	0.647	1.806	0.062	0.306	-0.58	1.556	0.284	0.350	0.323	0.082	0.135	0.389	1.120	-0.24	0.177	0.173	0.425	0.601	0.032	0.259	5.320
S0040	1.519	0.408	0.368	1.863	2.141	0.951	0.757	0.204	0.156	0.177	0.878	0.137	0.618	1.806	0.057	0.294	-0.72	1.260	0.283	0.360	0.299	0.070	0.119	0.406	1.123	-0.26	0.168	0.171	0.450	0.546	0.060	0.308	6.022
S0040	1.519	0.424	0.384	1.947	2.149	0.951	0.778	0.192	0.112	0.237	0.927	0.148	0.649	1.806	0.071	0.356	-0.77	1.229	0.289	0.351	0.322	0.090	0.159	0.417	1.128	-0.26	0.155	0.153	0.389	0.546	0.019	0.257	5.461
S0040	1.519	0.417	0.349	1.918	1.758	0.952	0.773	0.224	0.176	0.205	0.927	0.141	0.622	1.806	0.066	0.337	-0.65	0.903	0.276	0.336	0.295	0.091	0.139	0.413	1.100	-0.29	0.163	0.162	0.420	0.695	0.062	0.216	5.704
S0040	1.519	0.42	0.364	1.867	1.962	0.952	0.773	0.172	0.136	0.205	0.927	0.146	0.622	1.806	0.066	0.341	-0.62	1.250	0.282	0.344	0.330	0.078	0.138	0.409	1.123	-0.25	0.149	0.157	0.428	0.592	0.030	0.219	5.577
S0040	1.519	0.456	0.372	1.911	2.132	0.952	0.739	0.212	0.136	0.188	0.878	0.152	0.663	1.806	0.054	0.274	-0.88	1.794	0.278	0.350	0.350	0.075	0.120	0.369	1.105	-0.26	0.172	0.176	0.445	0.521	0.060	0.279	5.718
S0040	1.519	0.433	0.333	1.886	1.820	0.937	0.758	0.228	0.144	0.190	0.927	0.137	0.580	1.806	0.054	0.308	-0.87	1.239	0.293	0.328	0.303	0.079	0.136	0.422	1.144	-0.24	0.182	0.156	0.429	0.639	0.064	0.209	5.441
S0040	1.519	0.428	0.336	2.060	2.000	0.935	0.768	0.24	0.144	0.164	0.927	0.136	0.558	1.855	0.053	0.292	-0.66	1.248	0.285	0.351	0.296	0.085	0.117	0.439	1.106	-0.29	0.197	0.160	0.440	0.654	0.102	0.290	5.915
S0040	1.519	0.436	0.348	2.071	2.051	0.931	0.754	0.196	0.184	0.239	0.927	0.134	0.560	1.806	0.056	0.297	-0.72	1.068	0.301	0.345	0.290	0.072	0.133	0.416	1.133	-0.24	0.194	0.162	0.421	0.638	0.100	0.316	5.654
S0040	1.519	0.433	0.317	2.028	2.016	0.930	0.777	0.228	0.132	0.201	0.927	0.142	0.611	1.806	0.055	0.295	-0.41	1.394	0.291	0.356	0.319	0.075	0.140	0.398	1.114	-0.26	0.193	0.149	0.448	0.671	0.067	0.271	5.720
S0040	1.519	0.408	0.356	2.003	1.893	0.948	0.765	0.188	0.124	0.216	0.878	0.135	0.603	1.806	0.070	0.345	-0.81	0.946	0.288	0.347	0.304	0.085	0.127	0.403	1.112	-0.25	0.160	0.163	0.433	0.618	0.070	0.255	5.708
S0040	1.519	0.44	0.388	1.946	2.146	0.933	0.746	0.212	0.12	0.220	0.878	0.132	0.590	1.806	0.062	0.306	-0.89	1.087	0.287	0.377	0.302	0.083	0.116	0.410	1.119	-0.27	0.191	0.193	0.455	0.553	0.077	0.347	5.887
S0040	1.519	0.397	0.381	2.035	2.109	0.949	0.773	0.204	0.132	0.281	0.927	0.123	0.574	1.806	0.072	0.359	-0.73	1.171	0.305	0.378	0.248	0.091	0.135	0.394	1.112	-0.29	0.166	0.178	0.439	0.631	0.145	0.311	6.117
S0040	1.519	0.5	0.348	1.991	2.052	0.943	0.771	0.196	0.132	0.251	0.927	0.141	0.632	1.806	0.065	0.339	-0.62	1.257	0.288	0.348	0.312	0.084	0.131	0.413	1.114	-0.28	0.192	0.161	0.467	0.617	0.080	0.271	5.828
S0040	1.519	0.436	0.372	1.916	2.019	0.947	0.780	0.204	0.124	0.198	0.927	0.137	0.609	1.806	0.066	0.342	-0.72	1.078	0.287	0.368	0.284	0.092	0.136	0.408	1.118	-0.27	0.176	0.163	0.435	0.597	0.070	0.307	6.120
S0040	1.519	0.453	0.373	2.001	2.049	0.941	0.767	0.204	0.120	0.308	0.927	0.131	0.597	1.855	0.069	0.319	-0.46	1.272	0.286	0.357	0.284	0.098	0.141	0.380	1.112	-0.24	0.176	0.166	0.471	0.615	0.074	0.295	5.661
S0040	1.519	0.412	0.348	1.987	1.957	0.937	0.747	0.26	0.144	0.209	0.878	0.125	0.568	1.855	0.067	0.340	-0.80	0.811	0.296	0.368	0.278	0.087	0.116	0.386	1.120	-0.27	0.199	0.181	0.465	0.608	0.108	0.325	6.100
S0040	1.519	0.436	0.34	2.015	2.086	0.937	0.725	0.192	0.136	0.267	0.878	0.136	0.606	1.806	0.070	0.315	-0.73	1.219	0.286	0.355	0.308	0.107	0.107	0.336	1.119	-0.24	0.176	0.166	0.437	0.600	0.071	0.238	5.624
S0040	1.519	0.428	0.372	2.003	2.002	0.939	0.728	0.24	0.152	0.156	0.878	0.144	0.634	1.806	0.064	0.315	-0.92	0.931	0.285	0.376	0.312	0.077	0.111	0.381	1.120	-0.27	0.190	0.192	0.444	0.595	0.073	0.350	6.069
S0040	1.519	0.413	0.409	1.959	2.029	0.939	0.721	0.220	0.136	0.236	0.878	0.144	0.625	1.806	0.064	0.305	-0.81	1.221	0.285	0.367	0.319	0.099	0.110	0.345	1.116	-0.25	0.185	0.187	0.442	0.591	0.069	0.332	5.690
S0040	1.519	0.424	0.372	2.057	2.080	0.945	0.747	0.244	0.148	0.230	0.927	0.125	0.587	1.806	0.057	0.296	-0.81	1.296	0.294	0.379	0.274	0.084	0.117	0.397	1.125	-0.27	0.190	0.186	0.486	0.585	0.124	0.319	6.235
S0040	1.519	0.413	0.345	1.965	2.144	0.942	0.768	0.208	0.120	0.289	0.878	0.122	0.554	1.806	0.059	0.291	-0.53	1.496	0.279	0.367	0.299	0.086	0.118	0.418	1.121	-0.25	0.170	0.155	0.470	0.576	0.048	0.311	5.818
S0040	1.519	0.412	0.38	2.002	2.054	0.929	0.745	0.24	0.14	0.190	0.878	0.128	0.566	1.806	0.058	0.296	-1.09	0.886	0.301	0.372	0.289	0.081	0.101	0.401	1.118	-0.27	0.213	0.191	0.450	0.562	0.104	0.353	6.145
S0040	1.519	0.412	0.368	1.980	2.053	0.940	0.771	0.2	0.124	0.298	0.878	0.132	0.595	1.806	0.055	0.299	-0.64	1.584	0.292	0.354	0.287	0.082	0.137	0.435	1.124	-0.26	0.166	0.158	0.413	0.586	0.037	0.255	5.594
S0040	1.519	0.412	0.396	1.994	2.053	0.945	0.744	0.232	0.12	0.273	0.878	0.134	0.589	1.806	0.061	0.313	-0.80	1.191	0.295	0.363	0.304	0.071	0.113	0.379	1.118	-0.28	0.181	0.176	0.447	0.607	0.102	0.287	6.042
S0040	1.519	0.429	0.345	2.003	1.974	0.936	0.746	0.212	0.132	0.214	0.878	0.143	0.609	1.806	0.063	0.337	-0.74	1.494	0.286	0.340	0.335	0.089	0.119	0.439	1.117	-0.25	0.179	0.160	0.425	0.581	0.043	0.267	5.453
S0040	1.519	0.448	0.36	1.981	1.976	0.940	0.759	0.232	0.144	0.201	0.878	0.127	0.594	1.806	0.060	0.294	-0.78	0.862	0.284	0.372	0.289	0.079	0.122	0.401	1.125	-0.25	0.184	0.173	0.486	0.602	0.061	0.353	5.996
S0040	1.519	0.448	0.384	2.044	1.929	0.939	0.765	0.212	0.136	0.287	0.927	0.134	0.619	1.806	0.071	0.356	-0.70	0.795	0.299	0.350	0.295	0.104	0.141	0.432	1.132	-0.26	0.184	0.165	0.441	0.651	0.069	0.276	5.617
S0040	1.519	0.413	0.381	2.075	2.205	0.936	0.768	0.244	0.128	0.202	0.878	0.116	0.569	1.806	0.061	0.304	-0.91	1.539	0.308	0.379	0.253	0.093	0.139	0.425	1.106	-0.30	0.195	0.175	0.446	0.584	0.130	0.351	6.026
S0040	1.519	0.404	0.356	2.004	1.848	0.934	0.753	0.176	0.112	0.255	0.927	0.133	0.609	1.806	0.065	0.313	-0.79	1.058	0.293	0.339	0.299	0.092	0.138	0.374	1.139	-0.24	0.175	0.160	0.421	0.681	0.079	0.231	5.531
S0040	1.519	0.44	0.38	2.006	1.951	0.938	0.751	0.22	0.136	0.192	0.878	0.131	0.581	1.806	0.060	0.297	-0.87	1.036	0.285	0.363	0.293	0.078	0.122	0.377	1.101	-0.28	0.193	0.184	0.473	0.607	0.075	0.303	5.936
S0040	1.519	0.401	0.381	1.925	1.977	0.948	0.738	0.216	0.144	0.212	0.878	0.132	0.590	1.806	0.058	0.285	-0.87	1.114	0.279	0.357	0.316	0.074	0.114	0.359	1.135	-0.25	0.168	0.184	0.456	0.570	0.039	0.297	5.651
S0040	1.519	0.424	0.364	1.886	2.093	0.937	0.751	0.26	0.136	0.157	0.927	0.135	0.582	1.806	0.060	0.308	-0.91	1.521	0.277	0.347	0.298	0.077	0.107	0.399	1.104	-0.26	0.190	0.166	0.455	0.531	0.060	0.285	5.842
S0040	1.519	0.436	0.356	2.032	1.990	0.938	0.782	0.228	0.128	0.226	0.927	0.132	0.574	1.855	0.062	0.349	-0.52	1.170	0.284	0.341	0.289	0.084	0.136	0.424	1.129	-0.27	0.187	0.153	0.425	0.658	0.083	0.263	5.599
S0040	1.519	0.433	0.373	1.833	1.942	0.946	0.766	0.180	0.132	0.221	0.927	0.141	0.573	1.806	0.057	0.308	-0.80	1.077	0.284	0.337	0.309	0.085	0.132	0.424	1.106	-0.28	0.168	0.158	0.474	0.607	0.032	0.227	5.693
S0040	1.519	0.436	0.324	2.022	2.138	0.942	0.779	0.204	0.124	0.213	0.927	0.130	0.584	1.806	0.066	0.319	-0.81	1.195	0.286	0.351	0.309	0.075	0.115	0.381	1.120	-0.24	0.175	0.148	0.437	0.557	0.055	0.273	5.828
S0040	1.519	0.42	0.364	1.939	1.945	0.930	0.754	0.22	0.16	0.236	0.878	0.135	0.590	1.806	0.053	0.270	-0.75	1.340	0.285	0.358	0.306	0.084	0.128	0.413	1.113	-0.26	0.186	0.168	0.472	0.606	0.031	0.232	5.692
S0040	1.519	0.413	0.349	2.041	2.132	0.949	0.767	0.204	0.124	0.234	0.927	0.125	0.598	1.806	0.056	0.281	-0.69	1.490	0.291	0.368	0.293	0.078	0.140	0.389	1.129	-0.24	0.167	0.159	0.422	0.573	0.069	0.289	5.742
S0040	1.519	0.444	0.324	1.992	2.030	0.934	0.766	0.204	0.132	0.243	0.927	0.136	0.586	1.806	0.064	0.310	-0.94	1.164	0.290	0.342	0.312	0.093	0.135	0.428	1.114	-0.26	0.191	0.147	0.441	0.585	0.079	0.240	5.682
S0040	1.519	0.404	0.348	1.885	1.938	0.944	0.763	0.188	0.124	0.181	0.927	0.144	0.604	1.806	0.062	0.320	-0.84	0.715	0.285	0.354	0.315	0.074	0.124	0.404	1.126	-0.24	0.166	0.161	0.405	0.610	0.057	0.303	5.719
S0040	1.519	0.413	0.365	2.052	2.012	0.937	0.757	0.180	0.172	0.197	0.878	0.136	0.642	1.806	0.056	0.295	-0.99	1.040	0.299	0.349	0.315	0.085	0.130	0.444	1.125	-0.25	0.180	0.167	0.404	0.641	0.081	0.277	5.712
S0040	1.519	0.416	0.372	1.953	1.992	0.950	0.753	0.2	0.128	0.191	0.927	0.134	0.586	1.806	0.059	0.318	-0.79	1.042	0.286	0.343	0.292	0.087	0.122	0.399	1.124	-0.24	0.169	0.167	0.447	0.581	0.057	0.276	5.848
S0040	1.519	0.5	0.364	2.017	2.089	0.938	0.749	0.184	0.152	0.238	0.927	0.122	0.615	1.855	0.062	0.292	-0.88	1.336	0.296	0.374	0.249	0.089	0.145	0.395	1.129	-0.23	0.202	0.184	0.477	0.590	0.097	0.337	5.896
S0040	1.519	0.445	0.381	1.926	2.162	0.940	0.736	0.200	0.128	0.177	0.878	0.127	0.614	1.806	0.056	0.287	-0.95	1.381	0.295	0.369	0.287	0.072	0.115	0.404	1.133	-0.25	0.199	0.177	0.437	0.593	0.103	0.292	6.126
S0040	1.519	0.436	0.36	1.893	1.996	0.936	0.778	0.2	0.128	0.243	0.927	0.135	0.598	1.806	0.070	0.365	-0.86	1.051	0.288	0.346	0.318	0.102	0.117	0.413	1.129	-0.25	0.176	0.151	0.434	0.571	0.056	0.250	5.737
S0040	1.519	0.428	0.356	2.082	2.028	0.944	0.785	0.192	0.136	0.213	0.878	0.132	0.595	1.806	0.066	0.315	-0.67	1.123	0.294	0.351	0.306	0.088	0.123	0.384	1.103	-0.28	0.177	0.153	0.424	0.665	0.097	0.215	5.976
S0040	1.519	0.424	0.336	2.007	1.950	0.945	0.773	0.184	0.128	0.242	0.927	0.137	0.612	1.806	0.066	0.321	-0.61	0.983	0.291	0.365	0.309	0.094	0.147	0.375	1.136	-0.26	0.165	0.158	0.421	0.629	0.086	0.306	5.775
S0040	1.519	0.401	0.329	2.039	1.779	0.949	0.764	0.224	0.128	0.215	0.927	0.123	0.537	1.806	0.067	0.337	-0.83	0.946	0.284	0.332	0.290	0.092	0.123	0.406	1.104	-0.28	0.170	0.152	0.447	0.689	0.084	0.194	5.885
S0040	1.519	0.428	0.348	2.019	2.063	0.941	0.764	0.204	0.128	0.247	0.927	0.124	0.544	1.806	0.062	0.311	-0.73	1.103	0.289	0.357	0.298	0.082	0.120	0.408	1.130	-0.24	0.182	0.160	0.440	0.587	0.070	0.327	5.775
S0040	1.519	0.452	0.344	2.055	2.073	0.947	0.760	0.204	0.136	0.250	0.927	0.141	0.637	1.806	0.063	0.305	-0.67	1.437	0.285	0.350	0.305	0.082	0.124	0.409	1.104	-0.27	0.186	0.155	0.451	0.611	0.089	0.255	5.933
S0040	1.519	0.426	0.359	1.907	1.995	0.953	0.774	0.224	0.134	0.191	0.976	0.038	0.350	1.757	0.045	0.320	-0.03	1.305	0.250	0.371	0.128	0.110	0.237	0.696	1.109	-0.23	0.146	0.156	0.448	0.551	-0.05	0.376	2.043
S0018	0.491	0.368	0.384	1.061	1.248	0.920	0.832	0.188	0.172	0.241	0.634	0.087	0.447	0.537	0.054	0.394	1.792	8.281	0.134	0.179	0.178	0.095	0.147	0.637	1.017	-0.21	0.075	0.066	0.420	0.552	-0.72	-0.54	2.120
S0018	0.491	0.396	0.368	0.939	1.381	0.907	0.817	0.144	0.128	-0.13	0.634	0.118	0.570	0.585	0.036	0.204	0.159	4.568	0.134	0.177	0.215	0.087	0.154	0.647	1.009	-0.24	0.085	0.059	0.419	0.464	-0.71	-0.60	2.342
S0018	0.491	0.436	0.4	1.138	1.453	0.910	0.766	0.168	0.248	0.209	0.585	0.087	0.466	1.171	0.031	0.289	2.650	10.04	0.143	0.174	0.160	0.073	0.197	0.720	1.009	-0.22	0.086	0.071	0.428	0.660	-0.71	-0.62	2.189
S0018	0.491	0.376	0.372	0.816	1.071	0.911	0.813	0.188	0.144	0.197	0.585	0.091	0.467	1.171	0.037	0.330	1.069	6.084	0.113	0.145	0.154	0.074	0.125	0.607	1.012	-0.22	0.072	0.048	0.459	0.642	-0.84	-0.77	1.980
S0018	0.491	0.408	0.392	0.909	1.221	0.911	0.803	0.204	0.16	0.223	0.585	0.089	0.436	0.537	0.042	0.315	1.014	9.567	0.111	0.145	0.132	0.064	0.150	0.671	1.002	-0.20	0.072	0.054	0.459	0.500	-0.88	-0.88	1.876
S0018	0.491	0.452	0.372	0.699	1.123	0.934	0.835	0.164	0.176	0.137	0.585	0.099	0.513	0.585	0.050	0.368	0.436	6.009	0.100	0.142	0.200	0.075	0.125	0.581	1.004	-0.22	0.059	0.052	0.427	0.476	-0.98	-0.80	1.783
S0018	0.491	0.452	0.332	0.815	1.303	0.936	0.856	0.176	0.16	-0.01	0.585	0.107	0.532	0.537	0.036	0.276	0.314	5.374	0.112	0.161	0.171	0.059	0.130	0.713	1.000	-0.24	0.070	0.048	0.432	0.455	-0.87	-0.68	2.027
S0018	0.491	0.396	0.34	0.827	1.134	0.929	0.862	0.172	0.16	0.097	0.537	0.082	0.450	0.585	0.049	0.353	0.378	7.183	0.105	0.150	0.104	0.065	0.121	0.635	1.004	-0.23	0.063	0.043	0.441	0.526	-0.92	-0.73	1.901
S0018	0.491	0.436	0.384	0.960	1.302	0.924	0.853	0.16	0.212	0.177	0.537	0.112	0.553	0.488	0.043	0.353	1.105	10.62	0.115	0.150	0.220	0.072	0.166	0.694	0.995	-0.25	0.065	0.047	0.422	0.500	-0.95	-0.81	1.788
S0018	0.491	0.384	0.376	0.867	1.247	0.912	0.826	0.156	0.164	0.317	0.585	0.091	0.438	0.537	0.050	0.321	2.596	8.303	0.126	0.164	0.141	0.077	0.184	0.658	0.999	-0.24	0.068	0.056	0.406	0.611	-0.83	-0.73	1.916
S0018	0.491	0.392	0.368	0.931	1.303	0.906	0.825	0.188	0.256	0.250	0.585	0.110	0.515	1.123	0.043	0.418	3.540	9.280	0.121	0.158	0.188	0.060	0.160	0.597	1.011	-0.22	0.074	0.057	0.434	0.599	-0.86	-0.76	1.886
S0018	0.491	0.412	0.364	0.966	1.344	0.904	0.829	0.184	0.224	0.272	0.585	0.094	0.450	0.585	0.046	0.338	5.140	7.097	0.124	0.165	0.190	0.059	0.162	0.649	0.999	-0.24	0.073	0.059	0.405	0.665	-0.89	-0.64	1.923
S0018	0.491	0.364	0.348	0.987	1.260	0.907	0.825	0.168	0.176	0.215	0.585	0.095	0.451	0.537	0.043	0.302	1.627	7.386	0.120	0.154	0.167	0.075	0.146	0.646	1.003	-0.24	0.073	0.055	0.457	0.577	-0.84	-0.73	1.905
S0018	0.491	0.416	0.348	0.986	1.460	0.902	0.806	0.196	0.192	0.255	0.537	0.110	0.485	0.585	0.037	0.282	1.924	10.60	0.115	0.166	0.203	0.059	0.144	0.620	1.003	-0.23	0.074	0.059	0.429	0.496	-0.87	-0.74	1.954
S0018	0.491	0.38	0.368	0.997	1.284	0.924	0.830	0.14	0.228	0.165	0.537	0.111	0.524	0.537	0.039	0.327	1.604	7.960	0.122	0.143	0.207	0.050	0.190	0.647	0.995	-0.24	0.061	0.053	0.392	0.576	-0.92	-0.81	1.724
S0018	0.491	0.368	0.38	0.674	1.148	0.925	0.817	0.184	0.196	0.139	0.585	0.105	0.476	0.537	0.036	0.287	0.309	8.046	0.090	0.140	0.181	0.072	0.132	0.634	1.009	-0.22	0.054	0.051	0.433	0.459	-1.05	-0.86	1.667
S0018	0.491	0.396	0.372	0.900	1.120	0.910	0.841	0.204	0.2	0.044	0.537	0.111	0.471	1.123	0.041	0.386	0.701	5.301	0.123	0.156	0.204	0.044	0.137	0.602	1.001	-0.23	0.078	0.054	0.431	0.634	-0.80	-0.75	1.983
S0018	0.491	0.452	0.364	1.269	1.374	0.899	0.781	0.184	0.24	0.213	0.537	0.097	0.505	0.585	0.027	0.199	5.767	9.638	0.148	0.173	0.158	0.049	0.159	0.701	1.014	-0.23	0.095	0.069	0.446	0.844	-0.68	-0.70	2.159
S0018	0.491	0.376	0.352	0.804	1.080	0.932	0.845	0.164	0.184	0.043	0.537	0.098	0.473	0.537	0.036	0.281	0.055	6.064	0.112	0.145	0.188	0.063	0.153	0.694	1.000	-0.24	0.063	0.049	0.445	0.488	-0.92	-0.83	1.850
S0018	0.491	0.392	0.372	0.950	1.252	0.924	0.834	0.14	0.148	-0.03	0.537	0.115	0.584	0.537	0.051	0.306	2.026	8.687	0.124	0.149	0.218	0.081	0.171	0.727	0.999	-0.26	0.065	0.049	0.394	0.653	-0.87	-0.74	1.871
S0018	0.491	0.368	0.4	0.834	1.239	0.917	0.823	0.164	0.156	0.261	0.537	0.085	0.469	0.537	0.041	0.269	1.243	6.839	0.104	0.147	0.112	0.068	0.138	0.640	1.002	-0.23	0.063	0.055	0.422	0.498	-0.96	-0.72	1.752
S0018	0.491	0.436	0.36	0.841	1.351	0.899	0.826	0.192	0.164	0.095	0.585	0.111	0.506	0.585	0.028	0.193	1.107	9.191	0.116	0.175	0.182	0.052	0.133	0.693	0.994	-0.26	0.088	0.053	0.473	0.537	-0.89	-0.75	1.978
S0018	0.491	0.384	0.36	0.830	1.289	0.946	0.820	0.176	0.168	-0.13	0.585	0.121	0.558	2.880	0.039	0.338	-0.26	5.986	0.111	0.170	0.244	0.046	0.101	0.610	1.003	-0.25	0.060	0.058	0.443	0.391	-0.87	-0.69	2.089
S0018	0.491	0.328	0.384	0.936	1.339	0.932	0.826	0.168	0.2	-0.03	0.585	0.119	0.553	0.634	0.034	0.265	0.416	6.209	0.131	0.159	0.258	0.053	0.141	0.630	1.006	-0.23	0.064	0.057	0.410	0.519	-0.75	-0.69	2.097
S0018	0.491	0.388	0.34	0.858	1.279	0.911	0.843	0.212	0.172	0.141	0.537	0.073	0.374	0.585	0.050	0.328	1.164	6.419	0.109	0.156	0.121	0.074	0.118	0.607	1.002	-0.21	0.069	0.053	0.443	0.558	-0.87	-0.68	1.967
S0018	0.491	0.408	0.36	0.649	0.942	0.924	0.850	0.196	0.192	0.215	0.585	0.092	0.462	0.537	0.050	0.295	1.816	5.370	0.095	0.126	0.139	0.089	0.133	0.647	1.000	-0.22	0.058	0.039	0.418	0.695	-1.03	-0.95	1.632
S0018	0.491	0.384	0.348	0.939	1.331	0.939	0.813	0.128	0.184	-0.20	0.585	0.121	0.628	2.978	0.033	0.358	0.901	6.468	0.114	0.152	0.256	0.044	0.134	0.681	1.002	-0.25	0.058	0.047	0.396	0.469	-0.91	-0.73	1.903
S0018	0.491	0.384	0.336	0.718	1.071	0.922	0.852	0.184	0.148	0.083	0.585	0.098	0.446	0.537	0.040	0.334	0.488	5.401	0.099	0.141	0.164	0.064	0.107	0.678	1.011	-0.20	0.065	0.045	0.437	0.550	-0.96	-0.77	1.882
S0018	0.491	0.388	0.36	0.991	1.171	0.897	0.785	0.196	0.216	0.249	0.585	0.085	0.435	0.585	0.032	0.242	1.679	7.532	0.134	0.152	0.138	0.057	0.159	0.662	1.006	-0.21	0.080	0.064	0.421	0.641	-0.78	-0.74	2.017
S0018	0.491	0.412	0.352	1.086	1.325	0.898	0.816	0.18	0.188	0.183	0.585	0.083	0.485	0.585	0.027	0.277	2.073	6.551	0.142	0.152	0.130	0.075	0.169	0.763	1.000	-0.23	0.089	0.055	0.444	0.635	-0.70	-0.67	2.110
S0018	0.491	0.428	0.384	0.800	1.127	0.910	0.835	0.192	0.192	0.012	0.585	0.107	0.488	0.585	0.034	0.250	0.900	4.737	0.110	0.145	0.198	0.062	0.131	0.663	1.016	-0.25	0.075	0.049	0.461	0.515	-0.92	-0.75	1.824
S0018	0.491	0.356	0.36	0.907	1.334	0.925	0.842	0.172	0.176	-0.16	0.585	0.110	0.518	0.585	0.029	0.241	0.014	5.069	0.117	0.166	0.206	0.062	0.141	0.688	1.003	-0.24	0.064	0.049	0.415	0.473	-0.85	-0.65	2.079
S0018	0.491	0.38	0.36	0.837	1.216	0.919	0.835	0.18	0.16	0.158	0.537	0.090	0.406	0.585	0.057	0.348	0.832	6.510	0.120	0.158	0.171	0.095	0.180	0.644	0.992	-0.24	0.069	0.055	0.441	0.525	-0.87	-0.66	1.913
S0018	0.491	0.412	0.368	0.915	1.078	0.923	0.850	0.184	0.14	0.286	0.537	0.081	0.457	0.585	0.048	0.374	1.626	5.687	0.121	0.145	0.096	0.086	0.146	0.638	1.006	-0.22	0.070	0.048	0.403	0.624	-0.84	-0.76	1.927
S0018	0.491	0.348	0.308	0.879	1.181	0.923	0.835	0.168	0.152	0.045	0.585	0.113	0.523	2.343	0.026	0.269	-0.32	7.173	0.123	0.143	0.193	0.054	0.124	0.705	1.003	-0.23	0.068	0.041	0.427	0.456	-0.88	-0.81	1.952
S0018	0.491	0.404	0.384	1.198	1.877	0.889	0.760	0.2	0.204	0.187	0.585	0.085	0.388	2.978	0.028	0.264	4.303	9.975	0.146	0.188	0.175	0.042	0.182	0.616	1.012	-0.23	0.093	0.079	0.466	0.514	-0.75	-0.51	2.128
S0018	0.491	0.408	0.368	1.047	1.284	0.886	0.837	0.164	0.184	0.421	0.585	0.076	0.454	0.585	0.047	0.351	4.678	8.371	0.143	0.150	0.104	0.094	0.197	0.631	1.003	-0.23	0.086	0.052	0.419	0.789	-0.76	-0.79	1.946
S0018	0.491	0.38	0.384	0.960	1.500	0.908	0.806	0.16	0.172	0.046	0.585	0.105	0.472	0.537	0.037	0.257	3.087	9.048	0.131	0.158	0.194	0.065	0.162	0.695	1.004	-0.24	0.071	0.059	0.434	0.562	-0.81	-0.62	1.978
S0018	0.491	0.392	0.348	1.070	1.235	0.909	0.806	0.156	0.16	-0.00	0.634	0.108	0.521	0.585	0.029	0.202	1.340	5.757	0.134	0.161	0.204	0.070	0.168	0.646	1.012	-0.23	0.076	0.055	0.447	0.658	-0.78	-0.76	2.054
S0018	0.491	0.376	0.356	0.902	1.463	0.899	0.830	0.18	0.164	0.229	0.634	0.079	0.445	1.171	0.039	0.391	3.412	7.781	0.127	0.161	0.126	0.069	0.187	0.580	1.009	-0.24	0.083	0.052	0.418	0.554	-0.81	-0.60	2.032
S0018	0.491	0.44	0.372	0.979	1.423	0.900	0.799	0.216	0.168	0.208	0.585	0.087	0.532	0.537	0.031	0.254	1.861	9.239	0.143	0.181	0.160	0.052	0.198	0.704	1.011	-0.22	0.099	0.067	0.491	0.611	-0.66	-0.67	2.185
S0018	0.491	0.42	0.352	1.067	1.384	0.931	0.816	0.124	0.168	-0.09	0.585	0.109	0.658	0.585	0.028	0.220	0.806	7.437	0.131	0.165	0.196	0.045	0.152	0.765	1.008	-0.22	0.064	0.054	0.371	0.483	-0.87	-0.67	2.001
S0018	0.491	0.372	0.36	0.965	1.305	0.912	0.827	0.184	0.2	0.023	0.585	0.111	0.504	2.929	0.036	0.383	0.570	5.586	0.128	0.157	0.229	0.072	0.157	0.665	1.001	-0.24	0.075	0.058	0.420	0.505	-0.79	-0.63	2.034
S0018	0.491	0.372	0.36	0.931	1.403	0.910	0.807	0.156	0.156	-0.04	0.585	0.111	0.510	2.392	0.037	0.367	1.461	5.808	0.138	0.168	0.219	0.064	0.153	0.630	1.011	-0.22	0.078	0.059	0.406	0.541	-0.78	-0.60	2.176
S0018	0.491	0.384	0.368	0.887	1.183	0.926	0.804	0.176	0.168	0.060	0.585	0.117	0.546	2.929	0.039	0.317	0.717	7.287	0.123	0.158	0.225	0.065	0.141	0.624	1.008	-0.24	0.070	0.059	0.446	0.579	-0.79	-0.76	2.057
S0018	0.491	0.396	0.416	0.873	1.082	0.916	0.834	0.2	0.2	0.158	0.537	0.086	0.447	0.585	0.051	0.370	1.394	7.712	0.112	0.141	0.167	0.089	0.140	0.562	1.003	-0.22	0.071	0.052	0.448	0.678	-0.87	-0.84	1.836
S0018	0.491	0.364	0.368	0.764	1.141	0.918	0.850	0.18	0.22	0.200	0.585	0.072	0.390	0.585	0.054	0.394	1.090	6.029	0.110	0.144	0.123	0.078	0.137	0.560	1.003	-0.21	0.071	0.052	0.462	0.567	-0.87	-0.80	1.815
S0018	0.491	0.432	0.336	0.767	1.161	0.911	0.841	0.168	0.188	0.084	0.537	0.107	0.486	0.537	0.038	0.300	0.450	6.481	0.118	0.152	0.194	0.061	0.133	0.600	0.997	-0.24	0.077	0.048	0.434	0.513	-0.88	-0.77	1.901
S0018	0.491	0.388	0.344	0.733	0.969	0.928	0.881	0.164	0.196	0.059	0.537	0.092	0.440	0.537	0.062	0.419	0.336	4.359	0.099	0.125	0.135	0.115	0.160	0.636	0.990	-0.24	0.060	0.036	0.418	0.540	-1.06	-0.95	1.586
S0018	0.491	0.416	0.308	0.887	1.067	0.895	0.888	0.196	0.152	0.309	0.537	0.060	0.341	0.585	0.055	0.415	4.363	5.942	0.116	0.144	0.099	0.087	0.160	0.622	1.003	-0.23	0.072	0.036	0.400	0.783	-0.92	-0.87	1.717
S0018	0.491	0.38	0.376	0.850	1.451	0.909	0.814	0.2	0.2	0.091	0.537	0.080	0.370	0.585	0.036	0.254	2.114	7.678	0.120	0.153	0.127	0.065	0.148	0.694	1.001	-0.23	0.071	0.055	0.440	0.457	-0.87	-0.64	1.884
S0018	0.491	0.344	0.4	0.824	1.143	0.923	0.838	0.184	0.168	0.090	0.585	0.094	0.459	0.585	0.041	0.296	0.616	6.444	0.115	0.148	0.149	0.052	0.132	0.648	1.003	-0.23	0.064	0.053	0.436	0.581	-0.89	-0.79	1.860
S0018	0.491	0.424	0.308	0.813	1.068	0.901	0.842	0.18	0.152	0.113	0.537	0.086	0.393	0.537	0.046	0.300	0.830	6.774	0.112	0.143	0.139	0.063	0.162	0.605	0.991	-0.25	0.070	0.034	0.402	0.566	-0.96	-0.92	1.712
S0018	0.491	0.424	0.372	0.835	1.180	0.907	0.812	0.164	0.156	0.086	0.585	0.091	0.458	0.537	0.046	0.263	2.562	8.130	0.111	0.135	0.192	0.078	0.140	0.655	1.002	-0.23	0.069	0.044	0.434	0.576	-0.95	-0.79	1.685
S0018	0.491	0.404	0.34	0.974	1.112	0.908	0.888	0.156	0.144	0.207	0.537	0.088	0.489	0.585	0.051	0.408	3.302	3.595	0.129	0.136	0.121	0.070	0.182	0.624	1.001	-0.22	0.066	0.039	0.357	0.801	-0.87	-0.74	1.766
S0018	0.491	0.372	0.324	0.842	1.112	0.910	0.856	0.192	0.128	0.258	0.537	0.091	0.424	0.585	0.046	0.292	2.732	5.722	0.124	0.158	0.161	0.063	0.170	0.638	0.996	-0.24	0.069	0.050	0.396	0.629	-0.86	-0.67	1.895
S0018	0.491	0.368	0.372	0.769	1.139	0.934	0.864	0.16	0.192	0.078	0.585	0.079	0.384	0.537	0.057	0.376	0.601	6.036	0.094	0.131	0.113	0.106	0.143	0.584	0.993	-0.24	0.051	0.040	0.417	0.493	-1.13	-0.82	1.655
S0018	0.491	0.372	0.348	0.722	1.010	0.911	0.824	0.156	0.192	0.007	0.585	0.103	0.443	0.537	0.038	0.304	0.822	5.971	0.103	0.126	0.189	0.048	0.119	0.604	0.996	-0.24	0.055	0.040	0.398	0.590	-0.98	-0.93	1.693
S0018	0.491	0.424	0.328	0.827	0.999	0.900	0.835	0.18	0.18	0.170	0.585	0.080	0.435	0.537	0.054	0.313	0.995	6.037	0.118	0.136	0.139	0.091	0.182	0.661	0.996	-0.24	0.074	0.041	0.404	0.650	-0.84	-0.84	1.724
S0018	0.491	0.396	0.372	0.692	1.106	0.911	0.879	0.196	0.136	0.049	0.537	0.091	0.449	0.585	0.056	0.430	1.070	3.946	0.110	0.139	0.152	0.092	0.144	0.606	1.005	-0.22	0.069	0.040	0.419	0.544	-0.93	-0.81	1.760
S0018	0.491	0.368	0.328	0.821	0.972	0.911	0.875	0.192	0.164	0.030	0.585	0.096	0.430	0.585	0.052	0.350	0.412	3.777	0.115	0.135	0.185	0.063	0.145	0.564	0.997	-0.23	0.068	0.040	0.395	0.648	-0.86	-0.89	1.833
S0018	0.491	0.372	0.312	0.694	1.007	0.935	0.862	0.196	0.152	0.055	0.585	0.050	0.298	0.585	0.050	0.334	0.653	4.683	0.093	0.136	0.105	0.087	0.124	0.602	0.995	-0.23	0.054	0.042	0.421	0.469	-1.06	-0.81	1.741
S0018	0.491	0.376	0.328	0.951	1.013	0.925	0.883	0.196	0.144	0.042	0.585	0.074	0.379	1.123	0.038	0.409	0.438	4.477	0.107	0.128	0.134	0.073	0.142	0.644	0.991	-0.25	0.063	0.034	0.373	0.516	-1.03	-0.83	1.759
S0018	0.491	0.372	0.308	0.847	0.977	0.924	0.852	0.148	0.172	-0.10	0.585	0.087	0.479	0.585	0.034	0.260	1.205	6.376	0.109	0.124	0.174	0.062	0.130	0.764	1.001	-0.24	0.064	0.035	0.431	0.596	-1.00	-0.96	1.779
S0018	0.491	0.38	0.368	0.741	1.048	0.899	0.822	0.168	0.188	0.067	0.585	0.084	0.368	0.537	0.040	0.263	1.330	5.632	0.112	0.145	0.130	0.075	0.151	0.645	1.003	-0.23	0.069	0.051	0.457	0.583	-0.91	-0.86	1.739
S0018	0.491	0.356	0.312	0.780	1.087	0.916	0.884	0.18	0.14	0.093	0.537	0.084	0.371	0.585	0.051	0.373	0.767	4.860	0.104	0.143	0.176	0.092	0.150	0.611	0.998	-0.23	0.059	0.038	0.397	0.509	-0.99	-0.79	1.716
S0018	0.491	0.352	0.344	0.762	1.115	0.920	0.856	0.144	0.164	0.153	0.537	0.077	0.376	0.537	0.055	0.363	2.061	6.029	0.106	0.152	0.094	0.101	0.158	0.561	0.998	-0.23	0.059	0.047	0.408	0.568	-0.99	-0.78	1.769
S0018	0.491	0.384	0.368	0.798	1.146	0.922	0.829	0.176	0.188	-0.02	0.537	0.100	0.450	0.537	0.042	0.280	1.058	5.380	0.112	0.147	0.193	0.072	0.133	0.637	1.000	-0.23	0.068	0.047	0.429	0.515	-0.90	-0.76	1.883
S0018	0.491	0.448	0.4	0.875	1.151	0.925	0.823	0.164	0.18	0.012	0.537	0.098	0.526	0.537	0.051	0.323	1.981	7.620	0.108	0.132	0.175	0.092	0.148	0.703	0.997	-0.23	0.065	0.051	0.453	0.576	-0.97	-0.85	1.689
S0018	0.491	0.396	0.392	0.980	1.057	0.913	0.822	0.18	0.184	0.043	0.585	0.098	0.472	1.123	0.030	0.339	1.655	6.590	0.109	0.137	0.182	0.052	0.137	0.691	1.007	-0.23	0.064	0.049	0.437	0.557	-0.98	-0.89	1.685
S0018	0.491	0.368	0.312	0.704	0.965	0.930	0.863	0.156	0.168	-0.08	0.537	0.100	0.451	0.585	0.047	0.349	0.967	3.200	0.107	0.136	0.226	0.062	0.146	0.583	0.993	-0.24	0.059	0.041	0.419	0.655	-0.96	-0.78	1.803
S0018	0.491	0.348	0.376	0.855	1.084	0.924	0.832	0.16	0.148	0.002	0.585	0.104	0.517	0.585	0.039	0.240	1.579	5.640	0.118	0.149	0.169	0.059	0.119	0.597	1.004	-0.23	0.065	0.052	0.430	0.646	-0.89	-0.70	1.937
S0018	0.491	0.423	0.259	0.608	0.970	0.915	0.884	0.134	0.163	0.233	0.488	0.084	0.537	0.781	0.032	0.304	0.877	11.13	0.085	0.125	0.147	0.044	0.206	0.859	0.988	-0.23	0.048	0.026	0.368	0.458	-1.19	-1.20	0.588
S0018	0.759	0.456	0.372	1.515	2.126	0.894	0.771	0.216	0.216	0.001	0.732	0.112	0.548	2.978	0.031	0.358	1.476	5.921	0.197	0.259	0.182	0.066	0.141	0.592	1.050	-0.26	0.151	0.098	0.459	0.502	-0.38	-0.26	3.184
S0018	0.759	0.452	0.328	1.347	1.727	0.889	0.776	0.216	0.204	-0.01	0.732	0.107	0.540	2.978	0.039	0.351	0.857	4.912	0.184	0.231	0.179	0.087	0.150	0.523	1.058	-0.26	0.142	0.084	0.485	0.556	-0.41	-0.32	3.096
S0018	0.759	0.5	0.392	1.442	2.258	0.864	0.753	0.26	0.2	-0.01	0.732	0.092	0.462	2.978	0.024	0.324	0.212	5.315	0.203	0.294	0.162	0.088	0.128	0.523	1.056	-0.26	0.193	0.120	0.539	0.404	-0.31	-0.10	3.594
S0018	0.759	0.448	0.364	1.525	2.021	0.874	0.748	0.256	0.196	0.066	0.732	0.095	0.497	2.978	0.036	0.324	0.803	4.848	0.202	0.266	0.160	0.088	0.141	0.532	1.057	-0.27	0.173	0.105	0.498	0.516	-0.32	-0.19	3.405
S0018	0.759	0.508	0.4	1.415	2.018	0.862	0.731	0.256	0.232	0.080	0.781	0.091	0.526	2.978	0.023	0.299	0.869	7.018	0.192	0.244	0.139	0.070	0.111	0.564	1.050	-0.26	0.181	0.107	0.536	0.485	-0.34	-0.29	3.198
S0018	0.759	0.452	0.356	1.533	2.272	0.855	0.736	0.232	0.204	0.011	0.732	0.113	0.560	2.978	0.028	0.297	1.983	6.429	0.211	0.273	0.176	0.078	0.155	0.490	1.068	-0.26	0.178	0.106	0.499	0.483	-0.33	-0.25	3.335
S0018	0.759	0.472	0.328	1.423	2.113	0.864	0.774	0.268	0.168	-0.07	0.732	0.102	0.509	2.978	0.035	0.341	0.665	4.836	0.197	0.261	0.167	0.087	0.124	0.512	1.052	-0.27	0.181	0.092	0.513	0.447	-0.33	-0.16	3.366
S0018	0.759	0.444	0.336	1.463	2.010	0.870	0.768	0.236	0.148	-0.06	0.732	0.112	0.498	2.929	0.034	0.337	1.801	5.926	0.203	0.254	0.181	0.080	0.140	0.541	1.059	-0.27	0.163	0.086	0.443	0.559	-0.37	-0.23	3.335
S0018	0.759	0.448	0.364	1.450	2.331	0.886	0.746	0.248	0.228	0.050	0.732	0.096	0.473	2.978	0.033	0.327	0.725	6.216	0.189	0.262	0.171	0.078	0.116	0.580	1.062	-0.25	0.159	0.102	0.506	0.418	-0.36	-0.18	3.227
S0018	0.759	0.488	0.32	1.502	1.802	0.880	0.778	0.22	0.18	-0.01	0.732	0.108	0.492	2.929	0.035	0.376	0.234	4.120	0.194	0.244	0.177	0.092	0.141	0.526	1.044	-0.26	0.166	0.090	0.505	0.548	-0.35	-0.22	3.259
S0018	0.759	0.428	0.356	1.268	1.921	0.874	0.771	0.252	0.192	-0.06	0.732	0.086	0.436	2.929	0.035	0.353	0.416	4.596	0.183	0.251	0.129	0.092	0.113	0.527	1.056	-0.26	0.164	0.091	0.520	0.478	-0.39	-0.33	3.314
S0018	0.759	0.4	0.348	1.334	1.883	0.887	0.777	0.208	0.232	0.045	0.732	0.102	0.530	2.880	0.028	0.313	0.698	6.107	0.191	0.229	0.163	0.066	0.137	0.573	1.050	-0.27	0.140	0.086	0.474	0.506	-0.37	-0.40	3.007
S0018	0.759	0.46	0.384	1.512	2.318	0.862	0.759	0.268	0.224	0.016	0.683	0.088	0.509	2.880	0.031	0.323	1.194	6.810	0.201	0.259	0.127	0.073	0.136	0.570	1.047	-0.28	0.175	0.100	0.500	0.475	-0.33	-0.20	3.289
S0018	0.759	0.408	0.356	1.525	1.730	0.904	0.777	0.196	0.208	0.020	0.732	0.115	0.523	2.929	0.031	0.358	0.227	5.505	0.190	0.225	0.204	0.082	0.123	0.542	1.054	-0.27	0.138	0.083	0.476	0.565	-0.35	-0.34	3.147
S0018	0.759	0.412	0.364	1.399	1.704	0.882	0.759	0.216	0.188	0.000	0.732	0.107	0.544	2.929	0.026	0.305	1.822	4.503	0.195	0.229	0.154	0.080	0.154	0.567	1.056	-0.24	0.146	0.090	0.489	0.649	-0.35	-0.31	3.097
S0018	0.759	0.472	0.32	1.263	1.975	0.870	0.779	0.268	0.18	-0.07	0.732	0.091	0.431	2.978	0.035	0.352	-0.10	4.021	0.185	0.260	0.144	0.096	0.115	0.493	1.052	-0.27	0.172	0.091	0.499	0.451	-0.39	-0.19	3.326
S0018	0.759	0.416	0.364	1.322	1.729	0.895	0.795	0.224	0.176	0.061	0.732	0.077	0.447	2.929	0.035	0.366	0.018	5.199	0.189	0.207	0.145	0.079	0.107	0.626	1.052	-0.25	0.144	0.079	0.493	0.525	-0.36	-0.37	3.132
S0018	0.759	0.476	0.36	1.308	1.797	0.895	0.775	0.236	0.236	0.060	0.732	0.099	0.509	2.880	0.029	0.348	0.684	4.644	0.167	0.240	0.186	0.078	0.125	0.580	1.062	-0.25	0.137	0.092	0.500	0.463	-0.48	-0.30	3.003
S0018	0.759	0.428	0.308	1.308	1.953	0.887	0.775	0.236	0.18	-0.11	0.732	0.105	0.481	2.929	0.033	0.338	0.418	4.547	0.188	0.258	0.180	0.079	0.140	0.502	1.040	-0.27	0.153	0.090	0.499	0.502	-0.37	-0.26	3.245
S0018	0.759	0.468	0.316	1.306	1.670	0.893	0.759	0.252	0.152	-0.06	0.732	0.092	0.424	2.929	0.038	0.362	0.416	3.845	0.168	0.223	0.187	0.092	0.105	0.585	1.043	-0.27	0.135	0.077	0.498	0.532	-0.45	-0.29	3.095
S0018	0.759	0.42	0.348	1.289	1.567	0.890	0.740	0.28	0.212	0.058	0.732	0.103	0.571	2.929	0.032	0.307	0.474	4.685	0.174	0.211	0.169	0.087	0.135	0.610	1.058	-0.25	0.138	0.078	0.463	0.598	-0.43	-0.42	2.911
S0018	0.759	0.428	0.336	1.370	2.109	0.882	0.766	0.284	0.208	-0.10	0.683	0.094	0.495	2.880	0.030	0.332	0.253	4.995	0.179	0.261	0.157	0.076	0.124	0.556	1.048	-0.27	0.163	0.101	0.499	0.411	-0.41	-0.21	3.293
S0018	0.759	0.46	0.332	1.441	1.875	0.900	0.778	0.228	0.216	-0.03	0.732	0.103	0.464	2.929	0.035	0.390	1.232	5.333	0.186	0.226	0.167	0.106	0.128	0.519	1.055	-0.26	0.136	0.082	0.466	0.545	-0.41	-0.31	3.129
S0018	0.759	0.436	0.34	1.292	2.022	0.873	0.758	0.24	0.212	-0.08	0.732	0.100	0.504	2.929	0.030	0.317	1.168	5.436	0.184	0.260	0.156	0.068	0.140	0.540	1.055	-0.25	0.149	0.093	0.505	0.522	-0.39	-0.31	3.142
S0018	0.759	0.46	0.376	1.448	1.960	0.886	0.747	0.244	0.208	-0.00	0.732	0.096	0.524	2.929	0.036	0.312	1.216	5.046	0.203	0.260	0.140	0.096	0.127	0.518	1.067	-0.25	0.172	0.106	0.498	0.541	-0.30	-0.22	3.502
S0018	0.759	0.444	0.392	1.480	1.957	0.891	0.772	0.22	0.188	-0.00	0.732	0.112	0.532	2.929	0.034	0.357	1.445	5.454	0.195	0.246	0.184	0.077	0.145	0.544	1.052	-0.27	0.140	0.095	0.464	0.529	-0.39	-0.31	3.121
S0018	0.759	0.484	0.372	1.643	2.134	0.859	0.754	0.232	0.22	-0.02	0.732	0.122	0.586	2.978	0.032	0.324	1.326	4.910	0.221	0.288	0.201	0.080	0.176	0.508	1.068	-0.27	0.185	0.113	0.493	0.547	-0.30	-0.12	3.441
S0018	0.759	0.44	0.34	1.272	2.120	0.864	0.780	0.284	0.204	-0.04	0.732	0.091	0.492	2.880	0.038	0.365	0.563	5.409	0.194	0.264	0.149	0.097	0.119	0.543	1.053	-0.26	0.185	0.093	0.516	0.503	-0.32	-0.22	3.447
S0018	0.759	0.416	0.368	1.400	2.020	0.896	0.762	0.232	0.188	-0.08	0.732	0.095	0.479	2.978	0.034	0.351	0.521	5.645	0.187	0.233	0.195	0.094	0.134	0.531	1.055	-0.26	0.141	0.088	0.482	0.499	-0.41	-0.27	3.134
S0018	0.759	0.484	0.372	1.334	1.809	0.887	0.740	0.22	0.244	0.167	0.732	0.111	0.581	2.978	0.031	0.315	0.592	5.190	0.204	0.243	0.206	0.069	0.159	0.541	1.061	-0.25	0.148	0.106	0.474	0.543	-0.39	-0.28	3.071
S0018	0.759	0.412	0.364	1.496	2.179	0.898	0.747	0.22	0.24	-0.04	0.781	0.100	0.559	2.978	0.033	0.315	0.523	5.635	0.200	0.249	0.177	0.092	0.135	0.533	1.057	-0.26	0.148	0.105	0.468	0.436	-0.34	-0.21	3.365
S0018	0.759	0.44	0.388	1.235	1.865	0.890	0.766	0.244	0.204	0.008	0.732	0.099	0.477	2.929	0.032	0.321	0.546	6.284	0.180	0.233	0.163	0.076	0.116	0.540	1.049	-0.28	0.149	0.090	0.466	0.539	-0.40	-0.31	3.187
S0018	0.759	0.472	0.324	1.210	1.567	0.904	0.783	0.232	0.22	-0.02	0.732	0.099	0.498	2.929	0.032	0.331	0.815	4.175	0.165	0.216	0.166	0.089	0.148	0.599	1.062	-0.26	0.129	0.075	0.475	0.583	-0.49	-0.40	2.863
S0018	0.759	0.44	0.344	1.478	1.977	0.899	0.776	0.224	0.188	0.021	0.732	0.099	0.517	2.978	0.038	0.354	0.726	5.370	0.190	0.258	0.168	0.088	0.113	0.505	1.052	-0.26	0.152	0.091	0.475	0.501	-0.40	-0.29	3.311
S0018	0.759	0.444	0.356	1.351	1.886	0.900	0.776	0.22	0.2	-0.09	0.732	0.090	0.456	2.978	0.035	0.357	0.032	4.107	0.179	0.242	0.146	0.105	0.129	0.508	1.053	-0.25	0.143	0.088	0.512	0.437	-0.43	-0.24	3.227
S0018	0.759	0.4	0.364	1.400	1.945	0.899	0.760	0.228	0.192	-0.00	0.732	0.106	0.480	2.929	0.030	0.359	0.463	6.160	0.179	0.233	0.197	0.080	0.122	0.487	1.035	-0.27	0.134	0.084	0.479	0.465	-0.42	-0.35	2.982
S0018	0.759	0.464	0.352	1.314	2.004	0.885	0.767	0.248	0.168	-0.05	0.732	0.101	0.523	2.978	0.033	0.353	0.387	4.426	0.188	0.262	0.199	0.078	0.133	0.577	1.061	-0.27	0.158	0.099	0.490	0.498	-0.38	-0.22	3.273
S0018	0.759	0.468	0.352	1.275	1.798	0.888	0.768	0.28	0.2	-0.06	0.781	0.081	0.449	2.978	0.033	0.356	0.571	4.383	0.187	0.250	0.115	0.087	0.111	0.494	1.062	-0.26	0.168	0.093	0.503	0.545	-0.35	-0.22	3.373
S0018	0.759	0.44	0.38	1.485	2.435	0.894	0.740	0.208	0.208	-0.04	0.781	0.101	0.510	2.978	0.031	0.346	1.061	7.287	0.189	0.260	0.185	0.084	0.136	0.542	1.056	-0.26	0.141	0.106	0.496	0.440	-0.38	-0.19	3.248
S0018	0.759	0.432	0.352	1.419	1.649	0.900	0.782	0.22	0.188	-0.02	0.732	0.102	0.551	2.929	0.025	0.370	0.216	4.261	0.192	0.220	0.189	0.079	0.134	0.662	1.059	-0.25	0.134	0.076	0.482	0.573	-0.40	-0.43	3.083
S0018	0.759	0.492	0.368	1.405	1.772	0.881	0.782	0.264	0.184	-0.03	0.781	0.089	0.520	2.978	0.031	0.342	0.857	4.271	0.183	0.237	0.117	0.069	0.127	0.659	1.038	-0.27	0.152	0.088	0.501	0.541	-0.42	-0.27	3.114
S0018	0.759	0.416	0.364	1.254	1.821	0.896	0.767	0.168	0.192	-0.06	0.732	0.105	0.512	2.978	0.029	0.368	0.491	3.577	0.191	0.252	0.182	0.093	0.132	0.499	1.061	-0.27	0.141	0.101	0.496	0.547	-0.35	-0.23	3.328
S0018	0.759	0.42	0.388	1.329	1.620	0.892	0.777	0.22	0.212	0.115	0.732	0.101	0.531	2.880	0.036	0.342	0.572	5.787	0.183	0.201	0.175	0.088	0.137	0.617	1.046	-0.27	0.141	0.080	0.476	0.598	-0.43	-0.46	2.889
S0018	0.759	0.444	0.348	1.303	2.005	0.877	0.780	0.26	0.2	-0.11	0.732	0.113	0.527	2.929	0.037	0.369	0.381	4.963	0.190	0.262	0.209	0.080	0.124	0.497	1.052	-0.27	0.169	0.094	0.487	0.474	-0.36	-0.30	3.298
S0018	0.759	0.452	0.356	1.415	2.149	0.893	0.761	0.264	0.2	0.032	0.781	0.086	0.439	2.978	0.036	0.349	-0.15	5.104	0.196	0.272	0.138	0.104	0.120	0.494	1.059	-0.27	0.168	0.103	0.502	0.434	-0.31	-0.16	3.500
S0018	0.759	0.452	0.38	1.431	2.027	0.892	0.750	0.252	0.212	0.078	0.732	0.094	0.560	2.929	0.024	0.303	0.718	7.065	0.192	0.225	0.173	0.072	0.136	0.611	1.040	-0.26	0.148	0.092	0.453	0.476	-0.40	-0.27	3.057
S0018	0.759	0.464	0.352	1.415	1.888	0.885	0.768	0.204	0.204	-0.07	0.732	0.133	0.595	2.929	0.031	0.319	0.403	5.094	0.203	0.250	0.222	0.081	0.157	0.511	1.055	-0.26	0.157	0.090	0.483	0.513	-0.32	-0.32	3.240
S0018	0.759	0.464	0.356	1.432	1.865	0.884	0.766	0.264	0.204	0.014	0.732	0.092	0.462	2.978	0.037	0.378	0.387	4.514	0.197	0.252	0.150	0.101	0.113	0.504	1.063	-0.26	0.175	0.098	0.520	0.503	-0.34	-0.27	3.474
S0018	0.759	0.416	0.332	1.267	1.833	0.898	0.778	0.204	0.208	0.105	0.732	0.086	0.525	2.832	0.026	0.315	1.342	6.545	0.172	0.210	0.156	0.075	0.133	0.699	1.046	-0.24	0.127	0.078	0.492	0.501	-0.49	-0.43	2.818
S0018	0.759	0.436	0.388	1.562	2.046	0.881	0.773	0.224	0.176	-0.02	0.732	0.110	0.556	2.929	0.033	0.360	0.991	5.157	0.207	0.258	0.188	0.077	0.151	0.501	1.063	-0.25	0.155	0.096	0.478	0.537	-0.32	-0.21	3.256
S0018	0.759	0.416	0.356	1.255	1.917	0.888	0.776	0.228	0.18	-0.06	0.732	0.090	0.454	2.929	0.039	0.390	0.009	4.531	0.179	0.239	0.144	0.107	0.118	0.513	1.055	-0.26	0.144	0.091	0.496	0.426	-0.42	-0.26	3.226
S0018	0.759	0.456	0.336	1.339	1.986	0.883	0.771	0.216	0.224	0.103	0.732	0.095	0.507	2.880	0.028	0.349	0.989	7.242	0.184	0.231	0.155	0.084	0.119	0.590	1.047	-0.25	0.154	0.085	0.467	0.475	-0.44	-0.36	3.097
S0018	0.759	0.452	0.356	1.505	2.121	0.885	0.759	0.228	0.248	-0.04	0.732	0.121	0.584	2.880	0.035	0.338	1.579	5.704	0.201	0.249	0.199	0.085	0.151	0.488	1.060	-0.27	0.157	0.091	0.476	0.549	-0.33	-0.23	3.248
S0018	0.759	0.404	0.348	1.379	1.626	0.908	0.804	0.232	0.156	0.056	0.732	0.086	0.506	2.783	0.023	0.289	1.236	5.241	0.162	0.217	0.154	0.053	0.122	0.679	1.046	-0.26	0.117	0.076	0.485	0.533	-0.50	-0.34	2.958
S0018	0.759	0.484	0.34	1.431	1.908	0.859	0.765	0.28	0.212	-0.02	0.732	0.110	0.548	2.929	0.030	0.338	1.226	5.589	0.189	0.247	0.172	0.078	0.120	0.510	1.061	-0.26	0.188	0.091	0.521	0.538	-0.38	-0.33	3.204
S0018	0.759	0.448	0.316	1.338	1.814	0.879	0.781	0.268	0.192	-0.03	0.732	0.088	0.429	2.929	0.041	0.372	0.498	4.310	0.179	0.241	0.128	0.107	0.096	0.491	1.050	-0.26	0.161	0.086	0.531	0.491	-0.40	-0.31	3.239
S0018	0.759	0.42	0.328	1.493	1.994	0.891	0.774	0.26	0.212	-0.00	0.732	0.111	0.547	2.880	0.025	0.356	1.747	6.558	0.191	0.238	0.184	0.076	0.127	0.568	1.047	-0.26	0.143	0.086	0.486	0.518	-0.40	-0.32	3.108
S0018	0.759	0.42	0.368	1.522	2.023	0.882	0.770	0.232	0.208	-0.06	0.732	0.121	0.563	2.978	0.033	0.363	0.957	4.670	0.213	0.261	0.204	0.093	0.144	0.469	1.065	-0.26	0.161	0.097	0.481	0.542	-0.29	-0.21	3.396
S0018	0.759	0.46	0.344	1.548	2.174	0.873	0.769	0.276	0.192	-0.05	0.732	0.095	0.485	2.978	0.036	0.355	0.032	4.668	0.198	0.285	0.151	0.086	0.093	0.525	1.059	-0.26	0.189	0.108	0.530	0.411	-0.30	-0.11	3.603
S0018	0.759	0.44	0.344	1.443	2.266	0.895	0.754	0.216	0.184	-0.13	0.732	0.104	0.526	2.978	0.022	0.333	1.842	5.017	0.202	0.287	0.184	0.072	0.176	0.560	1.061	-0.27	0.151	0.110	0.489	0.486	-0.33	-0.11	3.429
S0018	0.759	0.472	0.356	1.498	1.769	0.899	0.769	0.232	0.2	0.038	0.683	0.102	0.570	2.880	0.033	0.347	3.565	5.454	0.198	0.224	0.155	0.095	0.158	0.541	1.063	-0.27	0.149	0.087	0.484	0.728	-0.36	-0.35	3.157
S0018	0.759	0.444	0.332	1.380	2.161	0.889	0.770	0.272	0.22	-0.08	0.732	0.089	0.524	2.929	0.029	0.342	1.415	5.735	0.190	0.259	0.153	0.077	0.140	0.549	1.054	-0.25	0.162	0.095	0.488	0.477	-0.38	-0.17	3.319
S0018	0.759	0.48	0.364	1.823	2.467	0.882	0.749	0.216	0.232	0.026	0.732	0.100	0.553	2.978	0.034	0.344	3.222	5.308	0.229	0.295	0.150	0.086	0.159	0.499	1.070	-0.27	0.182	0.122	0.481	0.588	-0.22	-0.04	3.634
S0018	0.759	0.44	0.356	1.802	2.315	0.902	0.777	0.216	0.2	0.026	0.732	0.122	0.593	2.929	0.029	0.324	1.287	7.732	0.211	0.257	0.214	0.073	0.145	0.559	1.044	-0.25	0.149	0.092	0.454	0.541	-0.28	-0.24	3.316
S0018	0.759	0.456	0.344	1.455	1.880	0.881	0.769	0.248	0.268	-0.04	0.732	0.102	0.502	2.978	0.033	0.341	0.855	4.355	0.201	0.243	0.166	0.070	0.143	0.538	1.064	-0.26	0.171	0.096	0.512	0.544	-0.32	-0.26	3.254
S0018	0.759	0.464	0.38	1.668	1.923	0.885	0.754	0.248	0.168	0.055	0.732	0.087	0.474	2.978	0.038	0.359	2.348	4.810	0.213	0.267	0.137	0.100	0.148	0.466	1.073	-0.25	0.174	0.113	0.516	0.624	-0.29	-0.18	3.512
S0018	0.759	0.436	0.328	1.427	1.878	0.897	0.772	0.244	0.196	-0.01	0.781	0.097	0.440	2.978	0.038	0.373	-0.03	4.677	0.180	0.228	0.193	0.097	0.106	0.538	1.046	-0.27	0.136	0.085	0.499	0.462	-0.41	-0.34	3.104
S0018	0.759	0.444	0.38	1.407	1.926	0.871	0.758	0.248	0.232	-0.02	0.732	0.109	0.539	2.978	0.028	0.325	0.873	4.572	0.194	0.246	0.190	0.095	0.137	0.483	1.062	-0.25	0.165	0.091	0.504	0.536	-0.36	-0.30	3.235
S0018	0.759	0.464	0.324	1.474	1.858	0.880	0.780	0.208	0.204	-0.11	0.732	0.112	0.574	2.978	0.034	0.364	1.179	4.386	0.218	0.238	0.163	0.079	0.166	0.528	1.052	-0.25	0.161	0.084	0.475	0.581	-0.30	-0.38	3.271
S0018	0.759	0.428	0.364	1.285	1.766	0.900	0.740	0.228	0.184	-0.03	0.732	0.097	0.487	2.832	0.025	0.356	1.229	5.155	0.176	0.211	0.176	0.071	0.139	0.668	1.043	-0.26	0.125	0.085	0.488	0.551	-0.48	-0.31	2.901
S0018	0.759	0.42	0.34	1.447	1.989	0.886	0.728	0.24	0.24	-0.03	0.781	0.109	0.556	2.978	0.025	0.305	1.303	5.844	0.198	0.260	0.205	0.066	0.155	0.599	1.064	-0.25	0.136	0.097	0.482	0.537	-0.40	-0.31	3.262
S0018	0.759	0.456	0.364	1.434	2.335	0.878	0.746	0.204	0.184	-0.04	0.732	0.109	0.505	2.929	0.034	0.290	0.709	7.153	0.188	0.241	0.215	0.077	0.149	0.581	1.042	-0.25	0.161	0.099	0.531	0.440	-0.40	-0.27	3.091
S0018	0.759	0.494	0.317	1.228	1.292	0.895	0.767	0.282	0.176	0.180	1.757	0.032	0.361	2.929	0.027	0.352	0.072	2.892	0.171	0.200	0.117	0.173	0.198	0.664	1.049	-0.25	0.153	0.078	0.483	0.582	-0.40	-0.23	1.070
S0018	0.983	0.432	0.372	2.091	2.927	0.901	0.705	0.192	0.256	-0.08	0.830	0.086	0.461	0.830	0.011	0.071	0.946	5.265	0.280	0.364	0.148	0.050	0.148	0.510	1.109	-0.28	0.212	0.164	0.511	0.462	-0.05	0.042	4.347
S0018	0.983	0.456	0.352	1.934	2.635	0.895	0.729	0.16	0.228	-0.10	0.830	0.091	0.505	0.830	0.012	0.069	0.799	4.979	0.287	0.340	0.157	0.068	0.159	0.430	1.114	-0.29	0.215	0.138	0.495	0.534	-0.01	0.025	4.365
S0018	0.983	0.472	0.34	1.862	2.940	0.889	0.733	0.248	0.188	-0.18	0.878	0.082	0.422	0.830	0.014	0.082	0.274	4.822	0.248	0.363	0.126	0.075	0.137	0.444	1.080	-0.28	0.216	0.139	0.487	0.410	-0.17	0.068	4.358
S0018	0.983	0.496	0.352	1.876	2.856	0.881	0.714	0.208	0.2	-0.08	0.830	0.089	0.464	2.539	0.013	0.192	0.315	3.952	0.294	0.398	0.130	0.084	0.159	0.397	1.129	-0.29	0.262	0.172	0.536	0.473	0.015	0.188	4.811
S0018	0.983	0.472	0.34	1.843	2.548	0.890	0.734	0.248	0.232	-0.11	0.830	0.079	0.394	2.587	0.011	0.203	0.169	4.563	0.252	0.352	0.122	0.076	0.117	0.501	1.095	-0.29	0.226	0.140	0.533	0.466	-0.09	0.029	4.305
S0018	0.983	0.44	0.336	1.916	2.697	0.908	0.727	0.172	0.212	-0.14	0.830	0.091	0.471	0.830	0.015	0.090	0.332	4.996	0.285	0.333	0.149	0.080	0.163	0.479	1.114	-0.27	0.197	0.136	0.474	0.464	-0.09	0.041	4.302
S0018	0.983	0.456	0.332	1.892	2.626	0.908	0.721	0.228	0.192	-0.09	0.878	0.085	0.459	0.830	0.010	0.065	0.492	4.999	0.267	0.354	0.140	0.082	0.133	0.429	1.083	-0.28	0.206	0.146	0.481	0.480	-0.07	0.037	4.438
S0018	0.983	0.508	0.344	1.858	2.692	0.885	0.713	0.204	0.24	-0.07	0.830	0.093	0.468	2.490	0.011	0.197	0.389	3.681	0.267	0.368	0.144	0.086	0.144	0.412	1.113	-0.29	0.228	0.158	0.525	0.481	-0.07	0.108	4.552
S0018	0.983	0.48	0.36	1.918	2.518	0.893	0.725	0.264	0.208	-0.16	0.830	0.090	0.452	0.830	0.013	0.076	0.927	4.517	0.248	0.333	0.143	0.083	0.133	0.479	1.087	-0.29	0.206	0.140	0.498	0.512	-0.13	-0.03	4.141
S0018	0.983	0.464	0.368	1.815	2.826	0.895	0.721	0.2	0.18	-0.09	0.830	0.098	0.471	0.830	0.011	0.068	1.250	5.641	0.262	0.348	0.158	0.062	0.138	0.441	1.094	-0.29	0.206	0.141	0.519	0.457	-0.14	-0.02	4.183
S0018	0.983	0.444	0.356	1.854	2.849	0.906	0.734	0.212	0.196	-0.09	0.830	0.090	0.449	0.878	0.015	0.086	0.053	4.577	0.257	0.342	0.151	0.082	0.151	0.533	1.099	-0.29	0.192	0.141	0.503	0.446	-0.14	0.081	4.245
S0018	0.983	0.436	0.344	1.852	2.514	0.897	0.742	0.172	0.2	-0.10	0.878	0.084	0.466	2.539	0.012	0.215	0.650	4.603	0.277	0.318	0.131	0.077	0.165	0.457	1.083	-0.28	0.203	0.124	0.506	0.515	-0.07	-0.01	4.219
S0018	0.983	0.504	0.336	1.750	2.392	0.867	0.747	0.268	0.172	-0.15	0.830	0.089	0.438	2.490	0.022	0.270	-0.18	3.206	0.240	0.343	0.121	0.077	0.134	0.452	1.106	-0.29	0.242	0.135	0.535	0.484	-0.13	0.066	4.477
S0018	0.983	0.48	0.312	1.686	2.512	0.882	0.750	0.26	0.184	-0.08	0.830	0.079	0.426	0.878	0.017	0.098	0.390	4.304	0.235	0.339	0.114	0.056	0.110	0.515	1.093	-0.30	0.227	0.131	0.539	0.449	-0.15	0.070	4.254
S0018	0.983	0.436	0.344	1.846	2.330	0.906	0.743	0.224	0.228	-0.12	0.830	0.098	0.444	0.878	0.013	0.075	-0.03	3.991	0.243	0.318	0.165	0.074	0.122	0.457	1.081	-0.29	0.184	0.126	0.519	0.478	-0.15	-0.03	4.020
S0018	0.983	0.476	0.356	1.789	2.550	0.889	0.735	0.256	0.22	-0.05	0.830	0.080	0.410	0.830	0.012	0.073	-0.32	4.107	0.246	0.349	0.126	0.082	0.124	0.476	1.110	-0.29	0.222	0.142	0.518	0.427	-0.14	0.075	4.356
S0018	0.983	0.452	0.368	1.841	2.482	0.889	0.727	0.244	0.256	-0.09	0.830	0.081	0.432	2.539	0.012	0.216	-0.19	4.520	0.243	0.340	0.127	0.078	0.112	0.444	1.081	-0.29	0.213	0.148	0.524	0.457	-0.11	-0.00	4.294
S0018	0.983	0.44	0.368	1.770	2.551	0.884	0.727	0.204	0.244	-0.07	0.830	0.098	0.447	2.490	0.014	0.220	-0.19	3.369	0.249	0.362	0.158	0.092	0.137	0.432	1.095	-0.30	0.209	0.156	0.524	0.440	-0.11	0.110	4.347
S0018	0.983	0.492	0.34	1.672	2.465	0.885	0.740	0.24	0.216	-0.07	0.830	0.096	0.458	0.878	0.011	0.080	0.028	4.220	0.249	0.341	0.148	0.083	0.132	0.483	1.098	-0.28	0.224	0.133	0.538	0.468	-0.16	-0.01	4.239
S0018	0.983	0.504	0.324	1.682	2.407	0.874	0.725	0.272	0.232	0.002	0.830	0.096	0.498	2.539	0.014	0.234	0.363	4.201	0.252	0.336	0.152	0.072	0.118	0.442	1.097	-0.29	0.246	0.141	0.529	0.489	-0.10	-0.02	4.191
S0018	0.983	0.456	0.336	1.702	2.564	0.878	0.725	0.236	0.22	-0.02	0.878	0.080	0.411	2.539	0.012	0.216	-0.22	4.267	0.243	0.349	0.107	0.081	0.111	0.446	1.111	-0.28	0.233	0.147	0.534	0.422	-0.12	0.025	4.249
S0018	0.983	0.448	0.348	1.810	2.468	0.889	0.729	0.228	0.236	-0.11	0.830	0.100	0.476	0.830	0.012	0.064	0.305	4.368	0.246	0.327	0.173	0.086	0.132	0.460	1.070	-0.29	0.208	0.135	0.532	0.502	-0.15	-0.01	4.137
S0018	0.983	0.48	0.36	1.815	2.742	0.885	0.709	0.224	0.228	-0.07	0.830	0.093	0.459	0.830	0.013	0.069	0.409	4.668	0.265	0.366	0.147	0.080	0.126	0.415	1.105	-0.30	0.218	0.160	0.534	0.464	-0.08	0.101	4.483
S0018	0.983	0.468	0.352	1.873	2.699	0.877	0.699	0.252	0.248	-0.12	0.830	0.101	0.504	2.490	0.011	0.179	0.144	3.768	0.271	0.376	0.161	0.075	0.136	0.456	1.100	-0.28	0.233	0.163	0.519	0.434	-0.08	0.157	4.567
S0018	0.983	0.484	0.36	1.784	2.360	0.889	0.735	0.232	0.212	-0.05	0.830	0.099	0.463	2.539	0.011	0.234	-0.13	4.152	0.262	0.333	0.172	0.086	0.116	0.452	1.085	-0.29	0.227	0.139	0.514	0.476	-0.12	-0.03	4.269
S0018	0.983	0.492	0.356	1.800	2.574	0.880	0.732	0.26	0.2	-0.12	0.830	0.091	0.425	2.539	0.012	0.216	0.017	4.429	0.240	0.336	0.123	0.071	0.102	0.451	1.088	-0.29	0.234	0.138	0.532	0.420	-0.18	-0.02	4.241
S0018	0.983	0.444	0.352	1.922	2.378	0.903	0.730	0.224	0.224	-0.07	0.878	0.087	0.469	0.830	0.012	0.072	-0.33	3.818	0.259	0.340	0.136	0.078	0.139	0.436	1.090	-0.28	0.212	0.149	0.518	0.474	-0.05	0.040	4.435
S0018	0.983	0.472	0.364	1.805	2.543	0.893	0.744	0.228	0.204	-0.14	0.830	0.092	0.472	0.830	0.019	0.106	-0.02	3.470	0.251	0.347	0.149	0.081	0.140	0.494	1.101	-0.31	0.213	0.141	0.547	0.445	-0.11	0.140	4.387
S0018	0.983	0.492	0.376	1.732	2.815	0.862	0.712	0.244	0.24	-0.03	0.830	0.079	0.440	2.539	0.009	0.234	0.165	4.087	0.251	0.370	0.111	0.082	0.122	0.514	1.093	-0.30	0.255	0.165	0.546	0.440	-0.13	0.099	4.409
S0018	0.983	0.476	0.356	1.751	2.427	0.884	0.736	0.256	0.216	-0.11	0.830	0.102	0.449	2.539	0.011	0.239	-0.54	4.269	0.235	0.330	0.178	0.075	0.105	0.439	1.080	-0.29	0.232	0.136	0.532	0.411	-0.16	-0.06	4.149
S0018	0.983	0.456	0.368	1.808	2.809	0.895	0.720	0.24	0.212	0.011	0.830	0.081	0.426	2.539	0.011	0.226	-0.01	4.533	0.257	0.364	0.126	0.088	0.126	0.451	1.114	-0.28	0.223	0.155	0.526	0.402	-0.09	0.103	4.491
S0018	0.983	0.444	0.376	1.664	2.515	0.893	0.714	0.216	0.224	-0.07	0.830	0.090	0.417	2.490	0.012	0.207	-0.18	4.299	0.227	0.348	0.135	0.085	0.103	0.430	1.074	-0.28	0.208	0.156	0.539	0.434	-0.15	0.055	4.314
S0018	0.983	0.452	0.34	1.875	2.508	0.898	0.699	0.184	0.204	-0.18	0.830	0.093	0.452	0.830	0.017	0.087	0.408	3.601	0.257	0.355	0.163	0.088	0.170	0.438	1.097	-0.30	0.206	0.149	0.509	0.532	-0.11	0.098	4.383
S0018	0.983	0.488	0.348	1.778	2.943	0.891	0.694	0.252	0.204	-0.09	0.830	0.078	0.418	2.490	0.009	0.172	1.101	4.822	0.252	0.377	0.113	0.077	0.132	0.498	1.097	-0.29	0.209	0.164	0.542	0.470	-0.10	0.126	4.449
S0018	0.983	0.472	0.348	1.760	2.330	0.886	0.731	0.22	0.216	-0.07	0.830	0.086	0.416	0.830	0.011	0.069	0.323	4.262	0.254	0.326	0.138	0.081	0.130	0.492	1.094	-0.30	0.218	0.136	0.510	0.543	-0.09	-0.05	4.156
S0018	0.983	0.448	0.352	1.867	2.479	0.901	0.732	0.184	0.208	-0.04	0.830	0.095	0.483	0.830	0.015	0.076	0.815	4.008	0.246	0.324	0.152	0.072	0.148	0.478	1.087	-0.29	0.181	0.144	0.521	0.504	-0.20	-0.00	4.023
S0018	0.983	0.468	0.344	1.926	2.326	0.897	0.754	0.264	0.196	-0.04	0.830	0.083	0.423	0.830	0.015	0.083	0.136	3.217	0.247	0.321	0.136	0.082	0.138	0.443	1.101	-0.28	0.212	0.128	0.525	0.516	-0.12	0.079	4.313
S0018	0.983	0.428	0.352	1.726	2.401	0.904	0.718	0.22	0.196	-0.04	0.830	0.089	0.433	0.830	0.010	0.064	0.069	4.337	0.231	0.314	0.148	0.090	0.131	0.426	1.068	-0.29	0.185	0.132	0.557	0.475	-0.17	-0.01	4.060
S0018	0.983	0.484	0.344	1.825	2.465	0.894	0.729	0.248	0.192	-0.11	0.830	0.081	0.425	0.830	0.015	0.077	0.513	4.398	0.239	0.324	0.132	0.070	0.118	0.432	1.102	-0.30	0.201	0.136	0.532	0.494	-0.12	-0.00	4.256
S0018	0.983	0.46	0.34	1.863	2.683	0.905	0.706	0.176	0.208	-0.11	0.830	0.098	0.491	2.490	0.011	0.177	1.043	3.668	0.264	0.371	0.179	0.087	0.170	0.398	1.102	-0.29	0.192	0.163	0.530	0.506	-0.06	0.105	4.455
S0018	0.983	0.496	0.364	1.939	2.886	0.885	0.699	0.216	0.28	-0.05	0.830	0.089	0.504	2.490	0.009	0.175	1.512	5.625	0.259	0.363	0.154	0.072	0.148	0.451	1.097	-0.29	0.222	0.161	0.529	0.500	-0.09	0.061	4.312
S0018	0.983	0.424	0.36	1.814	2.853	0.901	0.724	0.224	0.176	-0.08	0.830	0.094	0.466	0.830	0.013	0.077	0.453	5.363	0.253	0.332	0.174	0.072	0.116	0.452	1.090	-0.29	0.194	0.135	0.507	0.450	-0.10	0.056	4.217
S0018	0.983	0.496	0.352	1.917	2.627	0.880	0.730	0.228	0.216	0.005	0.878	0.081	0.449	0.830	0.012	0.073	0.658	3.896	0.261	0.359	0.136	0.073	0.140	0.481	1.107	-0.27	0.230	0.154	0.530	0.504	-0.06	0.064	4.384
S0018	0.983	0.448	0.372	1.883	2.583	0.895	0.741	0.228	0.172	-0.09	0.830	0.086	0.482	2.490	0.015	0.237	0.609	4.552	0.256	0.344	0.146	0.067	0.143	0.467	1.086	-0.28	0.192	0.141	0.480	0.483	-0.14	-0.00	4.248
S0018	0.983	0.488	0.34	1.937	2.662	0.893	0.738	0.2	0.216	-0.19	0.830	0.090	0.448	2.490	0.017	0.219	0.257	4.249	0.275	0.358	0.144	0.081	0.153	0.474	1.099	-0.30	0.228	0.143	0.520	0.498	-0.05	0.099	4.521
S0018	0.983	0.472	0.352	1.838	2.523	0.878	0.735	0.268	0.252	-0.07	0.830	0.086	0.458	2.539	0.011	0.209	0.683	3.976	0.270	0.342	0.139	0.082	0.140	0.555	1.106	-0.27	0.239	0.133	0.532	0.557	-0.05	0.018	4.432
S0018	0.983	0.5	0.336	1.806	2.456	0.881	0.743	0.232	0.216	-0.10	0.830	0.101	0.451	0.830	0.012	0.076	-0.20	4.393	0.253	0.333	0.168	0.070	0.113	0.476	1.087	-0.28	0.224	0.131	0.501	0.435	-0.17	-0.05	4.151
S0018	0.983	0.454	0.326	1.897	2.573	0.895	0.745	0.219	0.183	-0.05	0.878	0.088	0.492	0.830	0.015	0.091	1.473	4.360	0.273	0.335	0.147	0.082	0.158	0.473	1.127	-0.26	0.216	0.130	0.488	0.596	-0.02	0.014	4.361
S0018	0.983	0.465	0.317	1.883	2.527	0.897	0.741	0.224	0.236	-0.07	0.830	0.081	0.446	2.539	0.014	0.211	0.271	4.395	0.261	0.340	0.131	0.084	0.142	0.470	1.074	-0.28	0.228	0.137	0.549	0.507	-0.05	0.020	4.289
S0018	0.983	0.466	0.338	1.808	2.598	0.894	0.732	0.231	0.211	-0.08	0.830	0.096	0.493	2.539	0.015	0.217	-0.19	3.496	0.253	0.384	0.166	0.083	0.131	0.415	1.107	-0.29	0.224	0.157	0.551	0.424	-0.08	0.121	4.606
S0018	0.983	0.445	0.345	1.907	2.504	0.905	0.748	0.232	0.220	-0.15	0.830	0.085	0.408	0.830	0.012	0.083	0.034	4.444	0.256	0.323	0.126	0.080	0.132	0.472	1.093	-0.29	0.199	0.124	0.507	0.463	-0.13	-0.01	4.181
S0018	0.983	0.458	0.362	1.852	2.619	0.911	0.725	0.223	0.211	-0.09	0.830	0.113	0.523	0.830	0.011	0.069	0.288	4.833	0.264	0.352	0.203	0.081	0.124	0.449	1.099	-0.27	0.198	0.144	0.496	0.471	-0.07	-0.02	4.258
S0018	0.983	0.473	0.309	2.003	2.727	0.902	0.730	0.216	0.212	-0.05	0.830	0.084	0.452	0.878	0.012	0.073	0.253	4.221	0.260	0.349	0.140	0.092	0.147	0.451	1.107	-0.28	0.201	0.140	0.512	0.451	-0.11	0.111	4.298
S0018	0.983	0.470	0.358	1.857	2.266	0.904	0.743	0.207	0.243	-0.12	0.830	0.105	0.522	2.441	0.013	0.237	0.568	4.387	0.263	0.315	0.192	0.077	0.153	0.443	1.078	-0.29	0.199	0.130	0.503	0.553	-0.09	-0.10	4.159
S0018	0.983	0.485	0.369	2.027	2.840	0.875	0.727	0.228	0.172	-0.15	0.830	0.089	0.461	0.830	0.022	0.123	1.070	4.108	0.282	0.360	0.141	0.071	0.147	0.504	1.109	-0.32	0.227	0.155	0.502	0.519	-0.04	0.094	4.413
S0018	0.983	0.470	0.358	1.780	2.544	0.889	0.725	0.250	0.207	-0.09	0.830	0.087	0.433	2.490	0.011	0.219	0.141	4.040	0.247	0.347	0.140	0.080	0.119	0.475	1.098	-0.28	0.221	0.145	0.550	0.485	-0.11	0.007	4.421
S0018	0.983	0.477	0.325	1.726	2.593	0.902	0.720	0.216	0.236	-0.12	0.830	0.090	0.425	0.878	0.014	0.079	0.171	4.332	0.245	0.334	0.156	0.058	0.120	0.511	1.085	-0.28	0.189	0.144	0.529	0.415	-0.19	0.014	4.047
S0018	0.983	0.494	0.342	1.844	2.815	0.887	0.735	0.239	0.243	-0.05	0.830	0.092	0.498	2.539	0.011	0.258	0.009	4.765	0.262	0.360	0.150	0.079	0.126	0.428	1.108	-0.29	0.238	0.150	0.507	0.432	-0.04	0.119	4.413
S0018	0.983	0.461	0.369	1.730	2.440	0.901	0.715	0.269	0.216	-0.15	0.878	0.080	0.456	0.878	0.020	0.105	-0.15	3.550	0.225	0.315	0.140	0.076	0.095	0.430	1.087	-0.30	0.197	0.145	0.506	0.471	-0.18	-0.01	4.216
S0018	0.983	0.494	0.346	1.876	2.518	0.898	0.730	0.203	0.175	-0.12	0.830	0.096	0.458	2.490	0.012	0.193	0.214	3.789	0.265	0.370	0.152	0.092	0.153	0.399	1.107	-0.28	0.196	0.145	0.507	0.477	-0.13	0.052	4.437
S0018	0.983	0.461	0.333	1.850	2.584	0.891	0.723	0.244	0.244	-0.10	0.878	0.083	0.445	2.587	0.014	0.198	0.450	4.565	0.251	0.334	0.146	0.079	0.133	0.488	1.089	-0.27	0.209	0.142	0.514	0.476	-0.11	0.034	4.081
S0018	0.983	0.490	0.350	1.927	2.698	0.889	0.724	0.239	0.199	-0.11	0.830	0.095	0.489	2.490	0.012	0.193	0.931	5.081	0.265	0.350	0.150	0.076	0.134	0.478	1.102	-0.27	0.221	0.138	0.532	0.494	-0.09	-0.02	4.327
S0018	0.983	0.449	0.349	1.742	2.367	0.901	0.736	0.196	0.208	-0.12	0.830	0.082	0.441	0.830	0.015	0.083	0.497	4.020	0.245	0.331	0.131	0.092	0.141	0.440	1.103	-0.29	0.197	0.138	0.542	0.516	-0.12	-0.01	4.192
S0018	0.983	0.478	0.346	1.685	2.551	0.897	0.730	0.258	0.219	-0.09	0.830	0.091	0.472	2.441	0.013	0.214	0.154	4.698	0.236	0.326	0.150	0.077	0.127	0.425	1.068	-0.29	0.200	0.134	0.524	0.442	-0.15	-0.05	4.061
S0018	0.983	0.473	0.365	1.648	2.541	0.893	0.733	0.200	0.180	-0.21	0.830	0.108	0.483	0.830	0.017	0.099	-0.12	3.708	0.240	0.355	0.163	0.082	0.138	0.484	1.101	-0.30	0.198	0.138	0.508	0.448	-0.19	-0.00	4.259
S0018	0.983	0.438	0.326	1.727	2.321	0.900	0.713	0.211	0.227	-0.02	0.830	0.096	0.457	2.490	0.011	0.208	-0.31	3.610	0.249	0.338	0.156	0.097	0.121	0.481	1.097	-0.27	0.199	0.139	0.522	0.479	-0.13	-0.00	4.329
S0018	0.983	0.465	0.353	1.585	2.408	0.869	0.716	0.224	0.240	-0.04	0.830	0.081	0.430	2.490	0.010	0.196	0.433	4.283	0.229	0.320	0.131	0.077	0.117	0.503	1.080	-0.28	0.211	0.143	0.537	0.463	-0.21	-0.07	3.864
S0018	0.983	0.474	0.362	1.817	2.363	0.899	0.736	0.219	0.203	-0.12	0.830	0.086	0.445	2.539	0.013	0.203	0.239	4.374	0.251	0.315	0.150	0.081	0.133	0.487	1.092	-0.26	0.194	0.131	0.503	0.466	-0.13	-0.05	4.202
S0018	0.983	0.437	0.357	1.746	2.457	0.905	0.730	0.240	0.188	-0.15	0.830	0.085	0.475	0.830	0.015	0.085	0.434	4.385	0.251	0.325	0.142	0.080	0.150	0.479	1.102	-0.29	0.179	0.129	0.483	0.533	-0.14	-0.02	4.161
S0018	0.983	0.446	0.334	1.620	2.262	0.911	0.752	0.231	0.183	-0.12	0.830	0.095	0.442	2.490	0.014	0.234	-0.13	3.740	0.222	0.307	0.170	0.084	0.121	0.468	1.068	-0.28	0.169	0.124	0.522	0.463	-0.23	-0.05	4.007
S0018	0.983	0.461	0.341	1.723	2.675	0.897	0.719	0.236	0.184	-0.20	0.830	0.093	0.465	0.830	0.017	0.090	0.092	3.643	0.256	0.362	0.161	0.078	0.128	0.445	1.109	-0.30	0.215	0.146	0.521	0.473	-0.08	0.084	4.543
S0018	0.983	0.438	0.314	1.701	2.638	0.887	0.722	0.219	0.215	-0.07	0.830	0.098	0.483	0.830	0.010	0.072	0.386	4.172	0.250	0.339	0.140	0.090	0.141	0.443	1.102	-0.28	0.198	0.127	0.516	0.469	-0.13	0.033	4.241
S0018	0.983	0.439	0.365	1.480	2.075	0.882	0.741	0.182	0.304	-0.10	0.781	0.082	0.572	2.929	0.013	0.272	1.392	5.813	0.236	0.272	0.243	0.039	0.215	0.744	1.078	-0.28	0.160	0.114	0.468	0.558	-0.24	-0.17	1.092
S0018	1.251	0.48	0.348	2.249	3.121	0.874	0.709	0.28	0.26	-0.12	0.927	0.069	0.379	0.927	0.018	0.089	0.441	2.950	0.346	0.472	0.068	0.079	0.133	0.415	1.213	-0.32	0.363	0.221	0.574	0.540	0.223	0.394	6.038
S0018	1.251	0.496	0.356	2.015	3.342	0.875	0.712	0.284	0.26	-0.13	0.927	0.061	0.342	0.927	0.023	0.110	0.092	3.699	0.313	0.438	0.097	0.059	0.109	0.424	1.171	-0.31	0.318	0.204	0.534	0.442	0.104	0.354	5.528
S0018	1.251	0.528	0.336	2.114	3.105	0.875	0.708	0.22	0.224	-0.13	0.976	0.070	0.400	0.927	0.020	0.095	0.482	2.857	0.332	0.458	0.082	0.064	0.132	0.403	1.183	-0.33	0.334	0.214	0.555	0.522	0.139	0.410	5.793
S0018	1.251	0.476	0.324	2.124	3.362	0.884	0.711	0.248	0.248	-0.11	0.927	0.060	0.330	0.927	0.020	0.096	0.125	2.968	0.335	0.471	0.085	0.079	0.129	0.403	1.197	-0.33	0.327	0.218	0.571	0.477	0.196	0.422	5.920
S0018	1.251	0.492	0.336	2.103	3.262	0.869	0.712	0.232	0.272	-0.13	0.927	0.061	0.324	0.927	0.021	0.107	0.353	3.834	0.308	0.425	0.089	0.056	0.117	0.457	1.171	-0.32	0.312	0.198	0.540	0.469	0.088	0.308	5.401
S0018	1.251	0.476	0.34	2.170	2.883	0.890	0.720	0.184	0.228	-0.22	0.927	0.080	0.408	0.927	0.029	0.136	0.510	2.977	0.335	0.420	0.097	0.071	0.146	0.423	1.195	-0.32	0.279	0.195	0.542	0.561	0.121	0.311	5.337
S0018	1.251	0.552	0.352	2.185	2.905	0.880	0.712	0.236	0.268	-0.18	0.927	0.060	0.334	0.927	0.025	0.124	0.234	2.526	0.322	0.440	0.087	0.074	0.120	0.413	1.183	-0.33	0.320	0.220	0.556	0.520	0.108	0.337	5.669
S0018	1.251	0.5	0.336	2.067	2.984	0.879	0.720	0.244	0.26	-0.11	0.927	0.062	0.341	0.927	0.023	0.115	-0.21	3.390	0.316	0.412	0.092	0.056	0.120	0.433	1.174	-0.31	0.309	0.182	0.501	0.471	0.106	0.282	5.431
S0018	1.251	0.52	0.336	2.067	2.847	0.876	0.708	0.28	0.244	-0.14	0.927	0.068	0.369	0.927	0.022	0.097	0.041	2.808	0.310	0.425	0.080	0.066	0.116	0.396	1.184	-0.31	0.308	0.194	0.525	0.495	0.061	0.327	5.479
S0018	1.251	0.512	0.332	2.051	3.049	0.875	0.713	0.264	0.244	-0.12	0.927	0.057	0.321	0.927	0.016	0.085	0.114	2.575	0.311	0.448	0.076	0.084	0.117	0.433	1.171	-0.34	0.321	0.213	0.560	0.491	0.088	0.364	5.671
S0018	1.251	0.464	0.324	2.003	2.962	0.884	0.731	0.22	0.244	-0.19	0.927	0.069	0.309	0.927	0.031	0.149	-0.06	3.031	0.316	0.419	0.108	0.072	0.122	0.485	1.173	-0.32	0.275	0.186	0.523	0.478	0.065	0.264	5.393
S0018	1.251	0.516	0.356	1.927	3.081	0.870	0.710	0.3	0.228	-0.09	0.976	0.058	0.334	0.927	0.017	0.113	0.078	3.101	0.308	0.436	0.081	0.078	0.121	0.482	1.188	-0.30	0.317	0.198	0.535	0.470	0.035	0.330	5.556
S0018	1.251	0.472	0.336	2.027	3.006	0.887	0.725	0.256	0.236	-0.15	0.927	0.064	0.324	0.927	0.020	0.099	-0.22	2.747	0.294	0.447	0.092	0.068	0.111	0.418	1.157	-0.33	0.277	0.199	0.515	0.423	0.006	0.356	5.453
S0018	1.251	0.464	0.34	2.005	2.969	0.890	0.732	0.236	0.236	-0.22	0.927	0.066	0.335	0.927	0.032	0.152	0.111	2.821	0.315	0.434	0.094	0.075	0.123	0.480	1.176	-0.34	0.291	0.194	0.533	0.495	0.128	0.349	5.688
S0018	1.251	0.5	0.34	2.111	3.039	0.881	0.709	0.252	0.224	-0.09	0.927	0.058	0.320	0.927	0.018	0.111	0.267	3.140	0.308	0.439	0.078	0.065	0.109	0.482	1.191	-0.31	0.306	0.210	0.558	0.475	0.076	0.380	5.472
S0018	1.251	0.524	0.356	2.048	3.118	0.870	0.711	0.284	0.264	-0.18	0.927	0.069	0.349	0.927	0.019	0.098	-0.00	2.921	0.322	0.468	0.081	0.063	0.115	0.421	1.169	-0.34	0.356	0.215	0.547	0.483	0.146	0.386	5.800
S0018	1.251	0.482	0.322	2.132	3.115	0.894	0.716	0.227	0.239	-0.17	0.927	0.070	0.363	0.927	0.025	0.117	0.093	3.079	0.321	0.441	0.101	0.073	0.129	0.432	1.181	-0.32	0.282	0.184	0.525	0.506	0.136	0.390	5.776
S0018	1.251	0.485	0.341	2.027	2.902	0.885	0.702	0.236	0.244	-0.13	0.927	0.062	0.343	0.927	0.024	0.121	0.199	3.490	0.296	0.400	0.083	0.061	0.114	0.471	1.180	-0.31	0.276	0.179	0.540	0.514	0.046	0.277	5.203
S0018	1.251	0.490	0.358	1.903	2.989	0.874	0.722	0.270	0.239	-0.20	0.976	0.059	0.303	0.927	0.024	0.117	0.047	2.676	0.309	0.452	0.088	0.067	0.105	0.446	1.165	-0.33	0.303	0.212	0.537	0.485	0.081	0.389	5.671
S0018	1.251	0.481	0.329	2.035	3.022	0.885	0.717	0.248	0.253	-0.15	0.927	0.055	0.293	0.927	0.020	0.105	-0.23	2.774	0.311	0.459	0.111	0.073	0.125	0.403	1.190	-0.31	0.294	0.199	0.533	0.451	0.075	0.311	5.792
S0018	1.251	0.509	0.326	2.013	3.017	0.880	0.722	0.250	0.239	-0.11	0.927	0.067	0.349	0.927	0.023	0.112	-0.00	3.664	0.307	0.419	0.099	0.067	0.120	0.448	1.171	-0.30	0.299	0.181	0.521	0.475	0.076	0.295	5.431
S0018	1.251	0.522	0.313	2.054	3.070	0.872	0.724	0.240	0.236	-0.13	0.927	0.063	0.359	0.927	0.022	0.103	0.016	2.817	0.329	0.469	0.079	0.068	0.125	0.427	1.193	-0.33	0.341	0.206	0.538	0.497	0.163	0.377	5.796
S0018	1.251	0.486	0.334	2.032	2.829	0.887	0.713	0.239	0.258	-0.14	0.927	0.059	0.308	0.927	0.024	0.117	-0.07	2.581	0.307	0.432	0.103	0.072	0.124	0.428	1.183	-0.32	0.286	0.203	0.541	0.502	0.096	0.369	5.648
S0018	1.251	0.493	0.337	1.967	3.030	0.885	0.724	0.224	0.253	-0.12	0.927	0.063	0.314	0.927	0.022	0.123	0.591	3.480	0.309	0.417	0.094	0.062	0.131	0.447	1.177	-0.31	0.283	0.189	0.517	0.536	0.068	0.256	5.252
S0018	1.251	0.490	0.346	1.962	2.914	0.881	0.718	0.231	0.231	-0.18	0.976	0.064	0.346	0.927	0.029	0.125	0.155	2.798	0.321	0.432	0.086	0.069	0.136	0.422	1.194	-0.33	0.292	0.194	0.536	0.506	0.068	0.372	5.586
S0018	1.251	0.510	0.329	2.038	3.109	0.875	0.707	0.208	0.253	-0.11	0.927	0.067	0.399	0.927	0.018	0.096	0.233	2.920	0.339	0.456	0.084	0.068	0.145	0.432	1.174	-0.33	0.324	0.211	0.560	0.503	0.129	0.370	5.647
S0018	1.251	0.478	0.350	2.011	3.367	0.884	0.705	0.243	0.254	-0.12	0.927	0.066	0.345	0.927	0.025	0.113	0.215	3.802	0.319	0.442	0.084	0.048	0.109	0.396	1.192	-0.32	0.292	0.202	0.532	0.480	0.157	0.315	5.671
S0018	1.251	0.497	0.353	2.061	3.296	0.871	0.684	0.257	0.224	-0.14	0.927	0.060	0.344	0.927	0.022	0.102	0.312	3.318	0.315	0.455	0.091	0.062	0.116	0.425	1.197	-0.32	0.311	0.214	0.554	0.474	0.119	0.420	5.686
S0018	1.251	0.525	0.334	1.946	3.262	0.884	0.722	0.278	0.243	-0.13	0.976	0.056	0.356	0.927	0.020	0.103	-0.14	2.967	0.313	0.471	0.093	0.075	0.118	0.445	1.181	-0.33	0.325	0.213	0.533	0.448	0.112	0.443	5.910
S0018	1.251	0.461	0.321	1.987	2.834	0.884	0.713	0.228	0.200	-0.19	0.927	0.061	0.311	0.927	0.029	0.128	0.077	3.123	0.311	0.425	0.099	0.081	0.111	0.406	1.179	-0.32	0.269	0.181	0.529	0.473	0.061	0.293	5.476
S0018	1.251	0.498	0.350	1.990	2.954	0.862	0.691	0.239	0.250	-0.11	0.927	0.061	0.317	0.927	0.020	0.103	0.043	2.817	0.299	0.434	0.095	0.070	0.117	0.427	1.174	-0.31	0.286	0.200	0.540	0.447	-0.00	0.332	5.470
S0018	1.251	0.510	0.341	1.991	3.196	0.870	0.709	0.253	0.248	-0.14	0.927	0.068	0.361	0.927	0.019	0.092	0.172	2.922	0.332	0.471	0.079	0.066	0.118	0.421	1.180	-0.33	0.346	0.220	0.572	0.502	0.197	0.427	5.812
S0018	1.251	0.482	0.322	2.150	3.336	0.871	0.708	0.258	0.254	-0.07	0.927	0.059	0.305	0.976	0.019	0.092	-0.10	2.696	0.333	0.486	0.088	0.070	0.122	0.397	1.194	-0.32	0.349	0.231	0.558	0.470	0.154	0.446	5.987
S0018	1.251	0.481	0.345	2.103	3.106	0.886	0.705	0.220	0.244	-0.10	0.927	0.074	0.401	0.927	0.020	0.096	0.448	4.004	0.325	0.406	0.090	0.064	0.128	0.439	1.178	-0.30	0.306	0.191	0.524	0.495	0.124	0.279	5.489
S0018	1.251	0.545	0.338	1.904	3.011	0.869	0.725	0.298	0.227	-0.19	0.927	0.063	0.322	0.927	0.028	0.122	-0.03	2.507	0.283	0.449	0.069	0.062	0.098	0.427	1.186	-0.32	0.321	0.195	0.560	0.448	0.019	0.370	5.665
S0018	1.251	0.477	0.333	1.928	3.032	0.870	0.718	0.248	0.265	-0.10	0.927	0.051	0.320	0.927	0.020	0.103	-0.19	2.358	0.300	0.461	0.084	0.079	0.110	0.414	1.182	-0.33	0.312	0.208	0.588	0.482	0.103	0.387	5.776
S0018	1.251	0.486	0.330	2.049	3.172	0.893	0.719	0.223	0.266	-0.08	0.927	0.058	0.331	0.927	0.022	0.106	0.123	3.277	0.294	0.418	0.082	0.053	0.117	0.433	1.159	-0.30	0.269	0.195	0.546	0.436	0.059	0.307	5.215
S0018	1.251	0.497	0.337	2.281	3.284	0.886	0.710	0.224	0.253	-0.11	0.927	0.075	0.399	0.927	0.018	0.083	0.718	2.897	0.314	0.474	0.087	0.062	0.150	0.419	1.178	-0.33	0.303	0.220	0.559	0.513	0.105	0.350	5.634
S0018	1.251	0.494	0.318	1.952	3.159	0.890	0.733	0.254	0.254	-0.15	0.927	0.057	0.320	0.927	0.019	0.094	-0.08	2.689	0.298	0.479	0.090	0.068	0.105	0.395	1.185	-0.32	0.308	0.204	0.557	0.461	0.112	0.407	5.938
S0018	1.251	0.493	0.333	1.953	3.194	0.874	0.724	0.257	0.285	-0.05	0.927	0.057	0.326	0.927	0.024	0.115	0.229	3.040	0.303	0.434	0.077	0.068	0.117	0.483	1.185	-0.31	0.313	0.201	0.549	0.500	0.079	0.356	5.376
S0018	1.251	0.494	0.338	2.182	3.242	0.868	0.703	0.211	0.254	-0.13	0.927	0.065	0.355	0.927	0.021	0.107	0.399	3.115	0.322	0.444	0.084	0.066	0.129	0.461	1.166	-0.33	0.303	0.217	0.563	0.479	0.077	0.376	5.494
S0018	1.251	0.485	0.333	1.986	3.099	0.880	0.716	0.228	0.257	-0.14	0.927	0.063	0.324	0.927	0.026	0.126	-0.14	2.863	0.322	0.462	0.096	0.079	0.122	0.429	1.190	-0.33	0.307	0.198	0.571	0.471	0.142	0.399	5.805
S0018	1.251	0.498	0.318	2.107	2.999	0.874	0.711	0.294	0.235	-0.08	0.927	0.052	0.313	0.927	0.020	0.113	-0.24	2.896	0.306	0.437	0.090	0.078	0.093	0.471	1.184	-0.31	0.309	0.184	0.522	0.470	0.074	0.382	5.630
S0018	1.251	0.465	0.325	1.973	2.867	0.890	0.741	0.228	0.228	-0.11	0.927	0.064	0.315	0.927	0.024	0.120	-0.22	2.328	0.299	0.450	0.101	0.078	0.124	0.428	1.158	-0.33	0.268	0.198	0.563	0.437	0.043	0.361	5.390
S0018	1.251	0.470	0.334	1.991	2.928	0.883	0.724	0.266	0.239	-0.12	0.927	0.055	0.279	0.927	0.024	0.117	-0.23	2.573	0.300	0.456	0.097	0.070	0.118	0.435	1.178	-0.32	0.291	0.198	0.541	0.507	0.097	0.389	5.731
S0018	1.251	0.484	0.332	1.920	3.115	0.888	0.715	0.268	0.248	-0.07	0.927	0.052	0.301	0.927	0.020	0.099	-0.10	3.321	0.294	0.442	0.088	0.066	0.112	0.466	1.176	-0.32	0.281	0.200	0.536	0.447	0.029	0.344	5.412
S0018	1.251	0.484	0.348	2.056	3.468	0.866	0.699	0.26	0.288	-0.10	0.927	0.063	0.345	0.927	0.016	0.079	0.040	3.207	0.329	0.512	0.065	0.061	0.105	0.395	1.188	-0.33	0.354	0.246	0.560	0.476	0.200	0.455	6.076
S0018	1.251	0.488	0.34	2.045	3.046	0.879	0.716	0.272	0.268	-0.11	0.927	0.055	0.276	0.927	0.021	0.101	-0.25	2.426	0.305	0.467	0.097	0.083	0.114	0.400	1.179	-0.32	0.313	0.220	0.543	0.429	0.033	0.414	5.778
S0018	1.251	0.504	0.328	1.925	3.199	0.884	0.721	0.288	0.276	-0.13	0.927	0.060	0.334	0.927	0.021	0.105	-0.18	3.708	0.292	0.432	0.087	0.061	0.102	0.450	1.157	-0.30	0.295	0.192	0.534	0.402	0.061	0.294	5.393
S0018	1.251	0.48	0.352	2.018	2.833	0.864	0.720	0.276	0.268	-0.20	0.927	0.069	0.353	0.927	0.027	0.122	0.035	2.769	0.305	0.439	0.076	0.064	0.126	0.418	1.179	-0.33	0.316	0.196	0.563	0.504	0.086	0.255	5.491
S0018	1.251	0.488	0.324	2.030	3.238	0.884	0.712	0.24	0.24	-0.08	0.927	0.052	0.299	0.927	0.018	0.091	-0.17	2.679	0.323	0.474	0.098	0.076	0.108	0.403	1.188	-0.32	0.319	0.220	0.581	0.493	0.166	0.424	5.909
S0018	1.251	0.452	0.352	2.029	2.978	0.878	0.703	0.264	0.276	-0.06	0.927	0.052	0.297	0.927	0.023	0.105	-0.35	3.273	0.308	0.434	0.090	0.062	0.100	0.409	1.173	-0.30	0.305	0.208	0.556	0.468	0.125	0.363	5.555
S0018	1.251	0.492	0.34	2.118	3.258	0.865	0.703	0.264	0.26	-0.11	0.927	0.071	0.376	0.927	0.022	0.091	0.397	2.915	0.316	0.488	0.088	0.070	0.108	0.387	1.194	-0.30	0.330	0.224	0.565	0.475	0.142	0.427	5.831
S0018	1.251	0.548	0.324	2.227	3.344	0.879	0.717	0.256	0.248	-0.09	0.927	0.049	0.307	0.927	0.017	0.091	0.259	2.902	0.315	0.473	0.079	0.065	0.094	0.463	1.179	-0.33	0.346	0.212	0.557	0.502	0.184	0.470	5.998
S0018	1.251	0.456	0.332	2.097	3.140	0.891	0.708	0.228	0.284	-0.07	0.927	0.058	0.329	0.927	0.020	0.099	0.057	3.845	0.305	0.413	0.106	0.057	0.114	0.455	1.155	-0.31	0.266	0.194	0.522	0.438	0.037	0.316	5.331
S0018	1.251	0.496	0.344	2.074	3.325	0.884	0.719	0.232	0.248	-0.13	0.927	0.068	0.368	0.927	0.022	0.100	0.139	3.307	0.315	0.451	0.077	0.071	0.135	0.449	1.174	-0.32	0.303	0.206	0.540	0.467	0.106	0.345	5.582
S0018	1.251	0.456	0.312	2.054	3.144	0.897	0.715	0.232	0.252	-0.10	0.927	0.057	0.333	0.927	0.020	0.093	-0.16	2.572	0.310	0.466	0.087	0.072	0.116	0.397	1.185	-0.32	0.293	0.212	0.566	0.451	0.109	0.467	5.917
S0018	1.251	0.476	0.332	2.003	3.091	0.888	0.708	0.268	0.268	-0.08	0.927	0.058	0.351	0.927	0.023	0.107	-0.02	3.386	0.310	0.425	0.086	0.054	0.104	0.443	1.171	-0.31	0.290	0.205	0.532	0.495	0.134	0.355	5.478
S0018	1.251	0.476	0.332	2.299	3.101	0.880	0.718	0.276	0.272	-0.12	0.927	0.071	0.374	0.927	0.019	0.093	-0.09	2.762	0.313	0.463	0.090	0.067	0.126	0.434	1.166	-0.34	0.316	0.217	0.566	0.465	0.106	0.369	5.678
S0018	1.251	0.48	0.328	2.096	3.405	0.895	0.729	0.224	0.232	-0.09	0.927	0.060	0.332	0.927	0.020	0.098	-0.11	2.984	0.319	0.469	0.089	0.071	0.126	0.455	1.184	-0.32	0.305	0.203	0.541	0.446	0.075	0.420	5.803
S0018	1.251	0.488	0.332	2.039	3.059	0.884	0.710	0.22	0.26	-0.04	0.927	0.067	0.377	0.927	0.021	0.093	0.285	3.184	0.304	0.431	0.069	0.065	0.122	0.460	1.177	-0.31	0.295	0.207	0.571	0.466	0.079	0.352	5.412
S0018	1.251	0.576	0.34	2.037	3.068	0.877	0.716	0.252	0.264	-0.15	0.976	0.067	0.380	0.927	0.019	0.101	-0.18	3.071	0.319	0.449	0.089	0.061	0.114	0.445	1.152	-0.35	0.332	0.209	0.552	0.456	0.109	0.314	5.562
S0018	1.251	0.504	0.372	2.094	3.379	0.884	0.717	0.272	0.22	-0.07	0.976	0.059	0.356	0.976	0.021	0.110	0.444	2.627	0.335	0.483	0.067	0.075	0.133	0.426	1.197	-0.33	0.338	0.231	0.567	0.492	0.173	0.429	6.004
S0018	1.251	0.48	0.356	2.177	3.181	0.894	0.705	0.228	0.252	-0.13	0.976	0.070	0.387	0.927	0.022	0.107	0.468	3.487	0.295	0.414	0.090	0.055	0.119	0.457	1.154	-0.30	0.262	0.203	0.559	0.472	0.069	0.315	5.179
S0018	1.251	0.504	0.348	1.990	2.926	0.878	0.722	0.232	0.256	-0.15	0.927	0.069	0.360	0.927	0.020	0.102	0.194	2.700	0.309	0.450	0.076	0.058	0.138	0.416	1.175	-0.33	0.290	0.205	0.532	0.505	0.072	0.336	5.566
S0018	1.251	0.472	0.328	2.005	2.795	0.883	0.734	0.24	0.276	-0.09	0.927	0.055	0.288	0.927	0.025	0.124	-0.30	2.274	0.303	0.442	0.105	0.069	0.119	0.408	1.171	-0.33	0.283	0.190	0.537	0.494	0.073	0.353	5.604
S0018	1.251	0.492	0.348	1.944	2.968	0.883	0.713	0.26	0.268	-0.11	0.927	0.057	0.331	0.927	0.026	0.124	0.125	3.181	0.283	0.406	0.077	0.055	0.116	0.469	1.168	-0.32	0.267	0.194	0.550	0.440	0.022	0.224	5.056
S0018	1.251	0.52	0.344	1.911	3.163	0.889	0.716	0.26	0.268	-0.18	0.927	0.065	0.368	0.927	0.019	0.104	0.406	3.169	0.294	0.458	0.089	0.060	0.122	0.465	1.159	-0.34	0.288	0.213	0.535	0.488	0.032	0.345	5.561
S0018	1.251	0.456	0.352	2.095	3.391	0.885	0.709	0.244	0.256	-0.05	0.927	0.060	0.310	0.927	0.022	0.110	0.166	3.532	0.313	0.452	0.093	0.062	0.113	0.420	1.176	-0.33	0.291	0.209	0.538	0.454	0.095	0.352	5.611
S0018	1.251	0.48	0.328	1.924	2.801	0.888	0.713	0.212	0.204	-0.22	0.927	0.082	0.392	0.927	0.021	0.112	0.524	3.428	0.303	0.404	0.111	0.062	0.139	0.448	1.158	-0.33	0.251	0.173	0.523	0.498	0.013	0.222	5.194
S0018	1.251	0.484	0.332	2.114	2.945	0.889	0.722	0.224	0.244	-0.16	0.927	0.066	0.333	0.927	0.022	0.107	0.159	2.593	0.323	0.446	0.101	0.079	0.138	0.396	1.180	-0.33	0.291	0.204	0.553	0.511	0.111	0.345	5.699
S0018	1.251	0.46	0.324	1.996	2.776	0.886	0.726	0.256	0.268	-0.08	0.927	0.066	0.342	0.927	0.020	0.104	-0.01	3.121	0.285	0.402	0.083	0.059	0.111	0.455	1.163	-0.32	0.265	0.180	0.535	0.448	-0.04	0.226	5.170
S0018	1.251	0.521	0.336	2.088	2.858	0.880	0.719	0.206	0.326	-0.13	0.878	0.074	0.431	2.734	0.010	0.178	-0.06	2.832	0.329	0.436	0.184	0.064	0.303	0.684	1.124	-0.35	0.275	0.205	0.523	0.468	0.112	0.448	1.950
S0018	1.519	0.492	0.332	2.133	2.999	0.908	0.763	0.224	0.164	-0.22	1.025	0.051	0.318	0.976	0.048	0.240	0.482	2.209	0.312	0.504	0.093	0.076	0.132	0.461	1.238	-0.35	0.268	0.209	0.545	0.431	0.054	0.567	6.162
S0018	1.519	0.532	0.332	2.123	3.172	0.890	0.736	0.216	0.176	-0.15	1.025	0.049	0.301	0.976	0.037	0.163	0.335	2.322	0.348	0.511	0.090	0.087	0.145	0.379	1.261	-0.35	0.295	0.218	0.539	0.503	0.152	0.508	6.396
S0018	1.519	0.508	0.328	2.158	3.186	0.890	0.734	0.24	0.176	-0.14	1.025	0.048	0.287	1.025	0.038	0.173	0.394	2.359	0.340	0.502	0.079	0.073	0.126	0.379	1.250	-0.35	0.297	0.228	0.566	0.516	0.184	0.496	6.323
S0018	1.519	0.508	0.344	2.030	3.173	0.884	0.721	0.264	0.224	-0.13	1.025	0.044	0.242	1.025	0.034	0.153	0.257	2.346	0.325	0.506	0.096	0.084	0.104	0.387	1.248	-0.35	0.305	0.236	0.564	0.467	0.125	0.488	6.371
S0018	1.519	0.496	0.364	2.216	3.448	0.892	0.721	0.268	0.22	-0.11	1.025	0.044	0.251	1.025	0.037	0.163	0.313	2.151	0.339	0.544	0.093	0.082	0.107	0.362	1.246	-0.36	0.311	0.265	0.577	0.467	0.169	0.600	6.484
S0018	1.519	0.516	0.344	2.158	3.356	0.876	0.721	0.26	0.196	-0.15	1.025	0.046	0.268	1.025	0.033	0.145	0.416	2.419	0.356	0.537	0.078	0.079	0.129	0.379	1.258	-0.36	0.342	0.253	0.569	0.496	0.214	0.553	6.528
S0018	1.519	0.52	0.348	2.250	3.383	0.873	0.723	0.268	0.2	-0.15	1.025	0.038	0.203	1.025	0.038	0.156	0.105	2.020	0.352	0.554	0.097	0.100	0.100	0.371	1.258	-0.38	0.366	0.255	0.574	0.479	0.214	0.587	6.813
S0018	1.519	0.512	0.352	2.147	3.325	0.890	0.732	0.26	0.208	-0.10	0.976	0.040	0.190	1.025	0.033	0.178	0.097	1.929	0.335	0.529	0.102	0.095	0.108	0.495	1.259	-0.35	0.309	0.236	0.552	0.461	0.170	0.600	6.590
S0018	1.519	0.5	0.348	2.167	3.185	0.882	0.724	0.248	0.192	-0.12	1.025	0.036	0.202	1.025	0.042	0.177	0.333	1.892	0.341	0.526	0.088	0.080	0.110	0.387	1.263	-0.35	0.322	0.248	0.542	0.486	0.157	0.530	6.416
S0018	1.519	0.508	0.36	2.260	3.179	0.862	0.720	0.28	0.212	-0.09	1.025	0.036	0.172	1.025	0.035	0.157	0.303	2.120	0.347	0.517	0.091	0.091	0.101	0.380	1.256	-0.36	0.355	0.245	0.553	0.500	0.189	0.485	6.421
S0018	1.519	0.5	0.34	2.162	3.430	0.880	0.721	0.272	0.22	-0.10	1.025	0.040	0.225	1.025	0.038	0.173	0.540	2.324	0.353	0.519	0.098	0.076	0.112	0.373	1.269	-0.34	0.335	0.245	0.575	0.517	0.229	0.551	6.578
S0018	1.519	0.48	0.336	2.123	3.231	0.887	0.723	0.272	0.232	-0.13	1.025	0.042	0.216	1.025	0.037	0.167	0.472	2.298	0.332	0.506	0.086	0.084	0.106	0.373	1.250	-0.35	0.305	0.242	0.559	0.479	0.160	0.530	6.285
S0018	1.519	0.54	0.348	2.143	3.242	0.887	0.733	0.248	0.22	-0.11	1.025	0.037	0.200	1.025	0.043	0.189	0.408	2.206	0.319	0.489	0.086	0.075	0.094	0.395	1.244	-0.34	0.309	0.224	0.560	0.484	0.128	0.529	6.118
S0018	1.519	0.508	0.328	2.153	3.248	0.891	0.730	0.22	0.208	-0.12	1.025	0.039	0.204	1.025	0.041	0.181	0.616	2.186	0.330	0.514	0.090	0.079	0.110	0.375	1.257	-0.34	0.292	0.244	0.575	0.494	0.151	0.538	6.316
S0018	1.519	0.516	0.34	2.190	2.990	0.887	0.735	0.244	0.216	-0.11	1.025	0.039	0.234	1.025	0.042	0.173	0.278	1.944	0.342	0.496	0.097	0.096	0.102	0.357	1.265	-0.34	0.319	0.220	0.548	0.505	0.175	0.496	6.382
S0018	1.519	0.504	0.344	2.213	3.279	0.875	0.716	0.28	0.196	-0.07	2.978	0.035	0.270	1.025	0.036	0.151	0.279	2.144	0.357	0.508	0.100	0.098	0.120	0.380	1.273	-0.34	0.326	0.243	0.562	0.498	0.223	0.545	6.534
S0018	1.519	0.492	0.348	2.088	3.294	0.886	0.727	0.248	0.2	-0.10	1.025	0.037	0.234	1.025	0.033	0.150	0.259	2.168	0.336	0.520	0.089	0.088	0.116	0.404	1.248	-0.36	0.315	0.239	0.555	0.471	0.143	0.521	6.326
S0018	1.519	0.508	0.34	2.197	3.193	0.886	0.726	0.256	0.216	-0.08	1.025	0.036	0.232	1.025	0.038	0.165	0.332	2.199	0.337	0.510	0.088	0.095	0.119	0.373	1.255	-0.35	0.323	0.242	0.598	0.506	0.162	0.528	6.388
S0018	1.519	0.532	0.34	2.204	3.420	0.880	0.725	0.28	0.224	-0.11	1.025	0.037	0.214	1.025	0.034	0.155	0.463	2.201	0.350	0.545	0.093	0.080	0.101	0.379	1.260	-0.34	0.359	0.256	0.605	0.491	0.217	0.583	6.593
S0018	1.519	0.512	0.36	2.054	3.225	0.879	0.727	0.292	0.22	-0.14	1.025	0.041	0.224	1.025	0.036	0.161	0.367	2.255	0.333	0.522	0.090	0.083	0.105	0.383	1.248	-0.35	0.337	0.244	0.603	0.511	0.183	0.544	6.438
S0018	1.519	0.508	0.368	2.204	3.351	0.872	0.718	0.268	0.22	-0.12	1.025	0.041	0.240	1.025	0.034	0.146	0.246	2.333	0.344	0.523	0.090	0.086	0.125	0.384	1.253	-0.36	0.349	0.249	0.578	0.477	0.169	0.511	6.449
S0018	1.519	0.504	0.34	2.162	3.489	0.871	0.731	0.292	0.2	-0.16	1.025	0.032	0.180	1.025	0.043	0.179	0.280	1.811	0.358	0.565	0.091	0.089	0.120	0.387	1.273	-0.38	0.361	0.262	0.569	0.493	0.237	0.651	6.849
S0018	1.519	0.512	0.356	2.296	3.248	0.864	0.719	0.308	0.204	-0.09	0.976	0.031	0.148	1.025	0.032	0.165	0.083	1.873	0.358	0.537	0.103	0.099	0.100	0.442	1.272	-0.36	0.373	0.247	0.539	0.493	0.262	0.566	6.772
S0018	1.519	0.5	0.348	2.139	3.331	0.881	0.733	0.26	0.204	-0.12	1.025	0.041	0.204	1.025	0.039	0.180	0.194	2.146	0.338	0.520	0.103	0.079	0.109	0.394	1.256	-0.36	0.324	0.242	0.583	0.469	0.184	0.562	6.394
S0018	1.519	0.504	0.348	2.056	3.163	0.875	0.726	0.268	0.212	-0.15	1.025	0.038	0.181	1.025	0.042	0.186	0.237	2.241	0.331	0.498	0.099	0.086	0.091	0.376	1.250	-0.35	0.333	0.235	0.563	0.461	0.151	0.507	6.317
S0018	1.519	0.512	0.372	2.171	3.196	0.879	0.716	0.288	0.216	-0.11	1.025	0.036	0.175	1.025	0.040	0.179	0.313	2.142	0.340	0.507	0.087	0.087	0.094	0.372	1.254	-0.35	0.324	0.245	0.543	0.486	0.177	0.493	6.418
S0018	1.519	0.52	0.36	2.173	3.099	0.875	0.734	0.256	0.208	-0.13	1.025	0.039	0.205	1.025	0.043	0.194	0.453	2.012	0.333	0.500	0.088	0.071	0.103	0.372	1.249	-0.34	0.316	0.230	0.539	0.493	0.159	0.533	6.244
S0018	1.519	0.48	0.332	2.153	3.209	0.891	0.741	0.272	0.176	-0.14	0.976	0.041	0.205	1.025	0.041	0.171	0.320	2.205	0.332	0.510	0.100	0.087	0.099	0.366	1.248	-0.36	0.305	0.223	0.548	0.462	0.144	0.529	6.319
S0018	1.519	0.524	0.336	2.169	3.300	0.879	0.732	0.236	0.2	-0.07	1.025	0.042	0.262	1.025	0.041	0.173	0.240	2.310	0.341	0.533	0.078	0.084	0.116	0.402	1.264	-0.35	0.307	0.246	0.561	0.507	0.156	0.553	6.527
S0018	1.519	0.52	0.336	2.269	3.386	0.885	0.722	0.22	0.18	-0.09	1.025	0.047	0.290	1.025	0.029	0.137	0.326	2.414	0.347	0.527	0.083	0.086	0.132	0.418	1.258	-0.35	0.309	0.240	0.550	0.460	0.162	0.533	6.445
S0018	1.519	0.464	0.356	2.110	3.384	0.895	0.730	0.24	0.212	-0.13	1.025	0.046	0.271	1.025	0.035	0.156	0.412	2.329	0.336	0.512	0.099	0.081	0.130	0.376	1.249	-0.34	0.303	0.232	0.563	0.456	0.170	0.575	6.417
S0018	1.519	0.536	0.348	2.274	3.776	0.876	0.704	0.284	0.224	-0.05	1.025	0.036	0.205	1.025	0.032	0.138	0.408	2.505	0.344	0.549	0.083	0.086	0.093	0.354	1.241	-0.35	0.361	0.272	0.613	0.452	0.217	0.620	6.627
S0018	1.519	0.528	0.34	2.077	3.311	0.895	0.730	0.248	0.216	-0.15	1.025	0.047	0.274	1.025	0.036	0.163	0.344	2.084	0.329	0.522	0.097	0.083	0.106	0.378	1.248	-0.37	0.303	0.243	0.580	0.475	0.144	0.512	6.396
S0018	1.519	0.52	0.348	2.290	3.568	0.870	0.713	0.316	0.212	-0.09	1.025	0.027	0.171	1.025	0.033	0.148	0.297	2.381	0.349	0.552	0.086	0.091	0.096	0.374	1.258	-0.36	0.363	0.266	0.568	0.444	0.204	0.637	6.782
S0018	1.519	0.524	0.352	2.199	3.542	0.873	0.710	0.316	0.212	-0.08	1.025	0.033	0.214	1.025	0.031	0.141	0.105	2.347	0.337	0.551	0.075	0.082	0.100	0.388	1.270	-0.36	0.381	0.264	0.611	0.459	0.202	0.604	6.748
S0018	1.519	0.484	0.36	2.280	3.139	0.880	0.724	0.224	0.192	-0.17	1.025	0.054	0.279	1.025	0.045	0.186	0.163	1.692	0.355	0.517	0.100	0.091	0.126	0.364	1.262	-0.38	0.304	0.241	0.540	0.533	0.241	0.537	6.573
S0018	1.519	0.496	0.324	2.089	3.242	0.880	0.729	0.324	0.208	-0.17	2.978	0.036	0.237	1.025	0.039	0.196	0.113	2.135	0.323	0.521	0.098	0.083	0.095	0.443	1.251	-0.37	0.331	0.229	0.572	0.469	0.166	0.569	6.632
S0018	1.519	0.504	0.34	2.149	3.256	0.888	0.717	0.252	0.208	-0.12	0.976	0.044	0.210	1.025	0.035	0.184	0.282	2.346	0.322	0.518	0.101	0.081	0.095	0.469	1.247	-0.34	0.325	0.234	0.576	0.463	0.175	0.535	6.557
S0018	1.519	0.512	0.352	2.130	3.402	0.874	0.701	0.304	0.22	-0.10	0.976	0.034	0.168	1.025	0.031	0.152	0.168	2.078	0.330	0.540	0.093	0.086	0.095	0.446	1.259	-0.35	0.335	0.256	0.574	0.458	0.193	0.579	6.638
S0018	1.519	0.512	0.344	2.113	3.164	0.895	0.737	0.24	0.208	-0.15	0.976	0.048	0.233	1.025	0.042	0.193	0.498	2.267	0.329	0.491	0.091	0.079	0.119	0.397	1.250	-0.35	0.289	0.210	0.558	0.486	0.163	0.537	6.199
S0018	1.519	0.492	0.34	2.034	3.208	0.881	0.726	0.296	0.2	-0.12	2.978	0.042	0.244	1.025	0.040	0.182	0.151	2.131	0.332	0.507	0.091	0.075	0.105	0.377	1.257	-0.36	0.333	0.232	0.556	0.483	0.183	0.551	6.565
S0018	1.519	0.508	0.348	2.108	3.393	0.880	0.733	0.284	0.2	-0.15	0.976	0.044	0.212	1.025	0.036	0.167	0.188	2.454	0.329	0.528	0.080	0.078	0.094	0.386	1.256	-0.37	0.346	0.240	0.564	0.463	0.192	0.561	6.524
S0018	1.519	0.532	0.364	2.107	3.271	0.886	0.736	0.28	0.216	-0.16	2.978	0.043	0.247	0.976	0.039	0.176	0.341	2.211	0.332	0.512	0.084	0.077	0.112	0.399	1.264	-0.36	0.324	0.233	0.568	0.475	0.148	0.534	6.469
S0018	1.519	0.52	0.324	2.175	3.356	0.883	0.728	0.236	0.216	-0.16	0.976	0.045	0.213	1.025	0.034	0.162	0.403	2.279	0.342	0.514	0.091	0.079	0.126	0.404	1.253	-0.36	0.327	0.238	0.577	0.499	0.179	0.521	6.446
S0018	1.519	0.512	0.356	2.107	3.213	0.885	0.734	0.22	0.196	-0.15	1.025	0.041	0.235	1.025	0.041	0.186	0.259	1.970	0.341	0.520	0.076	0.085	0.114	0.388	1.260	-0.36	0.310	0.238	0.547	0.481	0.154	0.535	6.445
S0018	1.519	0.484	0.336	2.216	3.153	0.892	0.740	0.256	0.204	-0.16	1.025	0.047	0.239	1.025	0.042	0.188	0.387	2.366	0.338	0.487	0.090	0.090	0.112	0.379	1.255	-0.35	0.300	0.213	0.551	0.488	0.146	0.486	6.278
S0018	1.519	0.516	0.34	2.155	3.227	0.887	0.732	0.26	0.204	-0.13	2.978	0.043	0.291	1.025	0.037	0.173	0.294	2.165	0.342	0.528	0.087	0.075	0.099	0.388	1.257	-0.35	0.325	0.241	0.593	0.458	0.168	0.505	6.450
S0018	1.519	0.548	0.344	2.215	3.514	0.882	0.716	0.308	0.2	-0.11	1.025	0.035	0.181	1.025	0.035	0.160	0.389	2.327	0.334	0.531	0.081	0.090	0.086	0.403	1.252	-0.35	0.342	0.256	0.589	0.439	0.187	0.584	6.563
S0018	1.519	0.52	0.344	2.147	3.305	0.890	0.722	0.216	0.216	-0.13	1.025	0.046	0.243	1.025	0.040	0.176	0.395	2.162	0.345	0.529	0.074	0.085	0.117	0.360	1.258	-0.34	0.318	0.258	0.574	0.490	0.183	0.560	6.453
S0018	1.519	0.508	0.348	2.250	3.436	0.891	0.730	0.28	0.2	-0.14	1.025	0.039	0.211	1.025	0.041	0.178	0.234	2.375	0.338	0.506	0.101	0.086	0.098	0.371	1.260	-0.35	0.322	0.230	0.566	0.470	0.205	0.551	6.471
S0018	1.519	0.476	0.364	2.127	3.329	0.883	0.725	0.256	0.216	-0.12	0.976	0.042	0.225	1.025	0.034	0.158	0.325	2.235	0.339	0.518	0.089	0.077	0.109	0.380	1.255	-0.36	0.320	0.242	0.566	0.481	0.170	0.541	6.447
S0018	1.519	0.508	0.34	2.187	3.392	0.879	0.721	0.284	0.208	-0.11	2.978	0.037	0.232	1.025	0.040	0.168	0.306	2.262	0.340	0.539	0.090	0.084	0.102	0.360	1.268	-0.35	0.320	0.247	0.584	0.481	0.178	0.563	6.566
S0018	1.519	0.504	0.336	2.225	3.556	0.874	0.722	0.28	0.216	-0.06	2.978	0.035	0.230	1.025	0.038	0.163	0.026	2.231	0.332	0.519	0.108	0.093	0.096	0.375	1.261	-0.35	0.333	0.233	0.572	0.427	0.193	0.591	6.640
S0018	1.519	0.504	0.34	2.318	3.360	0.866	0.710	0.324	0.212	-0.09	1.025	0.030	0.181	1.025	0.036	0.157	0.299	2.287	0.344	0.533	0.106	0.084	0.101	0.376	1.261	-0.36	0.361	0.264	0.585	0.472	0.213	0.556	6.557
S0018	1.519	0.516	0.34	2.087	3.399	0.870	0.721	0.296	0.208	-0.10	1.025	0.038	0.228	1.025	0.033	0.144	0.418	2.478	0.324	0.514	0.081	0.084	0.090	0.400	1.242	-0.34	0.343	0.243	0.588	0.479	0.173	0.520	6.423
S0018	1.519	0.508	0.352	2.219	3.359	0.880	0.715	0.276	0.228	-0.07	1.025	0.027	0.187	1.025	0.033	0.153	0.666	2.183	0.332	0.539	0.068	0.071	0.110	0.418	1.243	-0.36	0.329	0.267	0.599	0.482	0.164	0.615	6.506
S0018	1.519	0.524	0.352	2.106	3.368	0.873	0.722	0.296	0.2	-0.10	1.025	0.038	0.220	1.025	0.037	0.167	0.118	2.157	0.333	0.533	0.084	0.083	0.099	0.360	1.259	-0.37	0.347	0.252	0.590	0.448	0.188	0.619	6.607
S0018	1.519	0.476	0.344	2.209	3.355	0.856	0.711	0.28	0.216	-0.19	1.025	0.041	0.213	1.025	0.043	0.175	0.245	2.007	0.349	0.547	0.085	0.089	0.100	0.368	1.275	-0.37	0.342	0.258	0.559	0.482	0.208	0.555	6.706
S0018	1.519	0.508	0.348	2.204	3.410	0.869	0.688	0.28	0.22	-0.11	0.976	0.041	0.192	1.025	0.031	0.157	0.115	2.157	0.350	0.544	0.099	0.092	0.104	0.430	1.264	-0.35	0.356	0.261	0.570	0.479	0.240	0.609	6.805
S0018	1.519	0.488	0.352	2.205	3.820	0.871	0.696	0.268	0.22	-0.08	0.976	0.041	0.206	1.025	0.031	0.145	0.372	2.406	0.356	0.572	0.089	0.091	0.116	0.435	1.271	-0.35	0.342	0.270	0.582	0.459	0.217	0.638	6.761
S0018	1.519	0.5	0.372	2.313	3.519	0.870	0.710	0.316	0.2	-0.14	2.978	0.038	0.265	1.025	0.033	0.151	0.330	2.437	0.350	0.535	0.086	0.099	0.113	0.422	1.266	-0.35	0.364	0.262	0.564	0.463	0.220	0.590	6.635
S0018	1.519	0.512	0.344	2.169	3.677	0.878	0.719	0.304	0.2	-0.13	2.978	0.044	0.258	1.025	0.031	0.144	0.050	2.481	0.331	0.531	0.091	0.086	0.093	0.388	1.251	-0.36	0.337	0.244	0.549	0.418	0.165	0.593	6.677
S0018	1.519	0.528	0.352	2.096	3.522	0.885	0.722	0.26	0.192	-0.14	1.025	0.037	0.182	1.025	0.035	0.162	0.486	2.307	0.336	0.543	0.092	0.079	0.101	0.387	1.256	-0.36	0.318	0.257	0.567	0.442	0.159	0.544	6.571
S0018	1.519	0.52	0.344	2.204	3.185	0.887	0.734	0.248	0.208	-0.14	1.025	0.042	0.221	0.976	0.040	0.186	0.235	2.504	0.341	0.500	0.095	0.067	0.101	0.395	1.250	-0.36	0.329	0.232	0.599	0.529	0.190	0.507	6.328
S0018	1.519	0.512	0.36	2.140	3.349	0.885	0.716	0.256	0.192	-0.11	1.025	0.041	0.206	1.025	0.035	0.159	0.582	2.135	0.335	0.533	0.083	0.076	0.105	0.403	1.253	-0.35	0.306	0.264	0.556	0.461	0.109	0.581	6.486
S0018	1.519	0.516	0.348	2.166	3.433	0.874	0.717	0.296	0.224	-0.13	1.025	0.038	0.187	1.025	0.034	0.150	0.114	2.475	0.351	0.534	0.092	0.086	0.098	0.391	1.266	-0.36	0.358	0.250	0.550	0.497	0.252	0.575	6.711
S0018	1.519	0.512	0.344	2.119	3.224	0.887	0.725	0.28	0.184	-0.15	1.025	0.041	0.211	1.025	0.036	0.163	0.207	2.152	0.342	0.511	0.091	0.087	0.094	0.364	1.258	-0.35	0.333	0.240	0.572	0.485	0.199	0.501	6.570
S0018	1.519	0.524	0.356	2.247	3.309	0.888	0.719	0.28	0.2	-0.10	1.025	0.038	0.209	1.025	0.037	0.157	0.313	1.981	0.349	0.533	0.100	0.092	0.099	0.371	1.261	-0.35	0.331	0.264	0.572	0.495	0.192	0.632	6.579
S0018	1.519	0.508	0.36	2.234	3.188	0.871	0.728	0.28	0.2	-0.12	2.978	0.041	0.237	1.025	0.042	0.182	0.071	1.905	0.335	0.515	0.097	0.082	0.091	0.387	1.265	-0.36	0.336	0.243	0.556	0.487	0.184	0.589	6.609
S0018	1.519	0.492	0.356	2.022	3.345	0.874	0.715	0.232	0.2	-0.15	0.976	0.055	0.293	0.976	0.035	0.154	0.603	2.558	0.341	0.496	0.068	0.079	0.124	0.399	1.262	-0.34	0.304	0.239	0.577	0.494	0.152	0.475	6.361
S0018	1.519	0.512	0.336	2.155	3.066	0.881	0.734	0.224	0.2	-0.15	1.025	0.047	0.269	0.976	0.041	0.176	0.272	2.188	0.348	0.498	0.097	0.081	0.119	0.378	1.253	-0.35	0.292	0.223	0.517	0.493	0.156	0.507	6.466
S0018	1.519	0.5	0.34	2.099	3.118	0.883	0.726	0.256	0.212	-0.18	0.976	0.046	0.252	0.976	0.039	0.171	0.247	2.159	0.319	0.478	0.099	0.075	0.110	0.396	1.228	-0.36	0.291	0.217	0.530	0.458	0.088	0.509	6.218
S0018	1.519	0.518	0.333	2.144	3.190	0.890	0.713	0.175	0.185	-0.06	1.074	0.037	0.345	0.976	0.030	0.147	0.341	2.182	0.373	0.518	0.114	0.080	0.285	0.589	1.275	-0.34	0.293	0.242	0.526	0.495	0.279	0.662	2.828
S0064	0.491	0.396	0.32	0.821	1.015	0.934	0.930	0.136	0.132	-0.01	0.488	0.080	0.464	0.537	0.076	0.636	0.753	0.815	0.118	0.143	0.142	0.131	0.204	0.558	0.995	-0.14	0.052	0.030	0.316	0.709	-0.95	-0.58	1.842
S0064	0.491	0.384	0.272	0.752	1.140	0.947	0.929	0.136	0.084	-0.18	0.488	0.083	0.502	0.537	0.090	0.651	-0.04	1.354	0.124	0.176	0.166	0.189	0.208	0.475	0.987	-0.18	0.051	0.037	0.309	0.539	-0.88	-0.41	2.112
S0064	0.491	0.404	0.284	0.730	1.224	0.920	0.905	0.188	0.124	-0.19	0.488	0.072	0.402	0.537	0.086	0.591	1.020	3.049	0.112	0.156	0.095	0.188	0.181	0.521	0.998	-0.16	0.053	0.033	0.327	0.474	-0.95	-0.57	1.768
S0064	0.491	0.364	0.332	0.766	1.228	0.929	0.922	0.18	0.084	-0.11	0.537	0.070	0.432	0.537	0.098	0.646	0.219	1.886	0.123	0.170	0.069	0.212	0.208	0.469	0.986	-0.16	0.057	0.036	0.319	0.492	-0.87	-0.42	2.013
S0064	0.491	0.38	0.292	0.762	0.989	0.951	0.938	0.14	0.076	-0.31	0.537	0.076	0.509	0.488	0.093	0.624	0.467	1.221	0.119	0.153	0.103	0.175	0.216	0.519	0.985	-0.19	0.047	0.033	0.289	0.568	-0.94	-0.54	1.917
S0064	0.491	0.377	0.337	0.792	1.016	0.935	0.931	0.180	0.104	-0.18	0.537	0.063	0.460	0.488	0.078	0.619	0.826	1.965	0.114	0.150	0.100	0.166	0.194	0.558	0.998	-0.14	0.061	0.034	0.353	0.600	-0.89	-0.62	1.807
S0064	0.491	0.34	0.276	0.803	1.115	0.949	0.928	0.132	0.104	-0.26	0.488	0.080	0.462	0.537	0.082	0.625	0.148	1.643	0.128	0.163	0.115	0.159	0.198	0.487	0.989	-0.18	0.050	0.035	0.307	0.556	-0.84	-0.49	2.101
S0064	0.491	0.408	0.316	0.665	1.195	0.936	0.914	0.12	0.1	-0.30	0.537	0.076	0.444	0.537	0.067	0.511	0.886	3.242	0.110	0.151	0.099	0.116	0.204	0.619	0.998	-0.17	0.045	0.031	0.309	0.459	-1.02	-0.63	1.685
S0064	0.491	0.356	0.336	0.862	1.171	0.936	0.907	0.156	0.136	-0.14	0.537	0.091	0.434	0.537	0.080	0.593	-0.06	2.373	0.123	0.160	0.152	0.175	0.198	0.505	0.986	-0.16	0.055	0.041	0.329	0.481	-0.87	-0.52	2.028
S0064	0.491	0.316	0.316	0.695	1.150	0.954	0.928	0.152	0.1	-0.29	0.537	0.082	0.546	0.488	0.069	0.592	-0.14	2.478	0.119	0.154	0.129	0.132	0.204	0.567	0.990	-0.18	0.045	0.030	0.298	0.476	-0.88	-0.56	1.953
S0064	0.491	0.4	0.32	0.794	1.149	0.934	0.918	0.14	0.108	-0.10	0.488	0.084	0.474	0.488	0.073	0.599	1.037	2.379	0.119	0.155	0.113	0.135	0.195	0.552	0.991	-0.15	0.052	0.038	0.331	0.585	-0.97	-0.56	1.826
S0064	0.491	0.356	0.296	0.870	1.368	0.940	0.906	0.144	0.116	-0.23	0.537	0.064	0.425	1.025	0.077	0.622	0.307	2.856	0.129	0.182	0.092	0.165	0.173	0.487	0.991	-0.16	0.062	0.045	0.348	0.483	-0.78	-0.47	2.212
S0064	0.491	0.353	0.341	0.734	1.138	0.939	0.913	0.156	0.092	-0.26	0.537	0.096	0.485	0.537	0.075	0.547	-0.05	2.711	0.112	0.155	0.169	0.165	0.186	0.580	0.990	-0.17	0.051	0.035	0.334	0.470	-0.96	-0.55	1.865
S0064	0.491	0.34	0.308	0.787	1.079	0.935	0.922	0.148	0.096	-0.10	0.537	0.082	0.455	0.537	0.076	0.620	0.739	1.539	0.116	0.157	0.106	0.203	0.187	0.505	0.995	-0.15	0.050	0.037	0.341	0.593	-0.94	-0.51	1.902
S0064	0.491	0.352	0.3	0.746	1.270	0.938	0.921	0.188	0.084	-0.15	0.488	0.078	0.416	1.074	0.076	0.601	-0.25	2.718	0.111	0.170	0.144	0.148	0.172	0.513	0.991	-0.17	0.054	0.033	0.335	0.458	-0.92	-0.49	2.016
S0064	0.491	0.364	0.3	0.673	1.146	0.928	0.904	0.18	0.132	-0.28	0.488	0.062	0.389	1.025	0.057	0.587	0.836	2.898	0.107	0.150	0.085	0.115	0.181	0.590	1.000	-0.14	0.051	0.032	0.334	0.463	-1.04	-0.63	1.751
S0064	0.491	0.412	0.332	0.734	1.211	0.932	0.914	0.156	0.124	-0.13	0.537	0.089	0.448	0.537	0.080	0.609	0.336	2.092	0.116	0.164	0.100	0.149	0.191	0.484	0.989	-0.16	0.059	0.037	0.339	0.476	-0.90	-0.52	1.964
S0064	0.491	0.368	0.348	0.761	1.201	0.953	0.909	0.156	0.072	-0.29	0.537	0.082	0.498	1.074	0.069	0.565	0.039	2.549	0.120	0.175	0.110	0.122	0.193	0.596	0.990	-0.18	0.050	0.043	0.328	0.445	-0.88	-0.50	2.116
S0064	0.491	0.372	0.296	0.670	1.084	0.940	0.912	0.14	0.124	-0.27	0.537	0.084	0.443	0.537	0.060	0.518	0.339	2.566	0.108	0.147	0.123	0.120	0.206	0.591	0.995	-0.16	0.047	0.034	0.321	0.518	-1.03	-0.63	1.749
S0064	0.491	0.352	0.312	0.707	1.068	0.928	0.902	0.164	0.12	-0.11	0.537	0.088	0.445	0.537	0.074	0.554	0.920	2.342	0.111	0.153	0.151	0.148	0.172	0.504	0.995	-0.15	0.056	0.038	0.362	0.576	-0.93	-0.56	1.815
S0064	0.491	0.353	0.341	0.815	1.305	0.943	0.878	0.168	0.108	-0.14	0.537	0.079	0.402	1.074	0.063	0.531	-0.04	3.699	0.117	0.170	0.137	0.129	0.165	0.527	0.994	-0.16	0.058	0.050	0.364	0.419	-0.88	-0.52	2.067
S0064	0.491	0.388	0.352	0.774	1.353	0.950	0.893	0.1	0.14	-0.23	0.537	0.100	0.497	0.537	0.055	0.493	0.549	6.150	0.116	0.159	0.136	0.098	0.230	0.615	0.992	-0.18	0.041	0.038	0.301	0.432	-1.02	-0.71	1.734
S0064	0.491	0.348	0.332	0.738	1.199	0.941	0.910	0.176	0.124	-0.20	0.537	0.079	0.429	0.537	0.074	0.568	0.404	2.442	0.111	0.161	0.107	0.165	0.159	0.518	0.994	-0.14	0.049	0.039	0.324	0.433	-0.95	-0.51	1.905
S0064	0.491	0.364	0.324	0.807	1.183	0.944	0.911	0.116	0.08	-0.23	0.537	0.086	0.469	0.537	0.078	0.570	0.175	2.455	0.117	0.173	0.140	0.160	0.182	0.495	0.988	-0.18	0.054	0.039	0.319	0.503	-0.88	-0.46	2.111
S0064	0.491	0.376	0.3	0.793	1.104	0.920	0.910	0.168	0.164	-0.18	0.537	0.085	0.452	0.537	0.072	0.511	0.440	2.725	0.124	0.151	0.135	0.157	0.219	0.586	1.000	-0.17	0.057	0.034	0.328	0.576	-0.87	-0.61	1.799
S0064	0.491	0.336	0.34	0.735	1.208	0.941	0.903	0.14	0.112	-0.07	0.537	0.073	0.406	0.537	0.074	0.559	0.734	3.318	0.114	0.164	0.128	0.165	0.205	0.513	0.986	-0.17	0.046	0.042	0.333	0.490	-1.00	-0.49	1.896
S0064	0.491	0.404	0.312	0.714	1.203	0.938	0.894	0.176	0.092	-0.27	0.537	0.071	0.387	1.074	0.065	0.553	0.376	2.942	0.117	0.173	0.092	0.126	0.160	0.515	0.996	-0.16	0.060	0.044	0.371	0.492	-0.88	-0.48	2.043
S0064	0.491	0.38	0.292	0.730	1.054	0.943	0.911	0.164	0.14	-0.28	0.537	0.084	0.413	0.537	0.063	0.529	0.806	2.776	0.102	0.144	0.160	0.138	0.157	0.603	0.998	-0.17	0.049	0.034	0.346	0.496	-1.03	-0.67	1.756
S0064	0.491	0.405	0.309	0.789	1.166	0.931	0.896	0.164	0.124	-0.13	0.537	0.087	0.443	1.074	0.069	0.596	-0.23	3.298	0.114	0.154	0.144	0.112	0.186	0.560	0.993	-0.16	0.060	0.041	0.368	0.453	-0.92	-0.56	1.897
S0064	0.491	0.392	0.328	0.749	1.226	0.951	0.916	0.16	0.136	-0.26	0.537	0.085	0.470	1.074	0.083	0.630	-0.42	2.209	0.120	0.174	0.102	0.142	0.163	0.503	0.992	-0.17	0.052	0.041	0.327	0.416	-0.91	-0.45	2.109
S0064	0.491	0.396	0.276	0.713	1.148	0.934	0.924	0.156	0.1	-0.35	0.537	0.072	0.439	0.537	0.076	0.556	0.601	2.145	0.118	0.156	0.100	0.160	0.211	0.575	0.995	-0.17	0.054	0.033	0.324	0.495	-0.95	-0.56	1.820
S0064	0.491	0.372	0.328	0.760	1.285	0.932	0.906	0.156	0.144	-0.07	0.537	0.097	0.465	0.537	0.069	0.549	0.241	3.949	0.120	0.166	0.165	0.135	0.199	0.522	0.989	-0.16	0.056	0.042	0.333	0.425	-0.93	-0.55	1.957
S0064	0.491	0.4	0.296	0.750	1.237	0.942	0.894	0.16	0.092	-0.07	0.585	0.069	0.474	0.537	0.070	0.524	0.584	3.069	0.113	0.164	0.131	0.143	0.189	0.513	0.992	-0.16	0.053	0.043	0.366	0.488	-0.93	-0.49	1.901
S0064	0.491	0.376	0.336	0.710	1.216	0.922	0.909	0.124	0.1	-0.05	0.488	0.089	0.488	0.537	0.060	0.570	1.545	3.270	0.115	0.143	0.158	0.096	0.209	0.618	0.999	-0.16	0.054	0.036	0.347	0.506	-1.03	-0.62	1.618
S0064	0.491	0.388	0.288	0.832	1.157	0.931	0.937	0.156	0.068	-0.22	0.488	0.059	0.378	0.537	0.095	0.678	0.784	1.509	0.128	0.166	0.103	0.210	0.192	0.457	0.989	-0.16	0.065	0.035	0.313	0.592	-0.83	-0.44	2.139
S0064	0.491	0.344	0.324	0.699	1.245	0.961	0.924	0.148	0.128	-0.35	0.537	0.103	0.525	0.537	0.063	0.546	0.325	3.665	0.116	0.164	0.189	0.108	0.194	0.562	0.989	-0.19	0.045	0.034	0.298	0.468	-0.93	-0.55	1.938
S0064	0.491	0.373	0.325	0.807	1.193	0.934	0.917	0.140	0.108	-0.01	0.537	0.090	0.500	0.488	0.067	0.576	1.320	3.654	0.113	0.156	0.195	0.112	0.202	0.561	0.992	-0.15	0.049	0.035	0.321	0.491	-1.02	-0.64	1.746
S0064	0.491	0.344	0.296	0.746	1.210	0.943	0.922	0.176	0.076	-0.23	0.488	0.091	0.468	0.537	0.076	0.572	-0.31	2.460	0.119	0.177	0.185	0.147	0.168	0.496	0.991	-0.17	0.059	0.038	0.348	0.449	-0.85	-0.49	2.102
S0064	0.491	0.356	0.364	0.750	1.250	0.958	0.908	0.116	0.084	-0.32	0.585	0.111	0.528	0.537	0.062	0.490	-0.12	4.170	0.115	0.161	0.207	0.118	0.180	0.606	0.993	-0.19	0.047	0.038	0.320	0.432	-0.93	-0.60	1.962
S0064	0.491	0.356	0.304	0.874	1.233	0.930	0.904	0.172	0.14	-0.05	0.537	0.066	0.377	0.488	0.058	0.507	5.093	3.055	0.120	0.159	0.080	0.106	0.202	0.563	1.000	-0.16	0.057	0.039	0.341	0.695	-0.92	-0.59	1.887
S0064	0.491	0.36	0.32	0.735	1.161	0.935	0.909	0.148	0.136	-0.17	0.537	0.103	0.420	1.074	0.087	0.642	-0.30	2.300	0.109	0.164	0.218	0.133	0.152	0.482	0.990	-0.18	0.056	0.041	0.372	0.486	-0.90	-0.52	1.993
S0064	0.491	0.352	0.316	0.728	1.139	0.933	0.914	0.168	0.132	-0.14	0.585	0.071	0.405	1.074	0.084	0.634	0.890	1.894	0.119	0.161	0.119	0.160	0.166	0.468	0.995	-0.16	0.057	0.038	0.341	0.600	-0.90	-0.50	1.998
S0064	0.491	0.4	0.316	0.765	1.189	0.933	0.898	0.14	0.116	-0.22	0.488	0.085	0.481	0.537	0.061	0.513	0.918	3.091	0.120	0.157	0.135	0.124	0.224	0.649	1.000	-0.17	0.050	0.034	0.327	0.490	-0.96	-0.68	1.727
S0064	0.491	0.384	0.296	0.741	1.124	0.932	0.897	0.152	0.132	-0.20	0.585	0.090	0.481	1.123	0.071	0.607	0.063	2.881	0.110	0.157	0.159	0.128	0.191	0.523	0.989	-0.15	0.055	0.039	0.340	0.457	-0.97	-0.58	1.901
S0064	0.491	0.421	0.349	0.819	1.207	0.934	0.882	0.176	0.152	-0.18	0.585	0.088	0.426	1.123	0.068	0.535	-0.41	3.224	0.114	0.171	0.149	0.116	0.159	0.517	0.995	-0.17	0.062	0.049	0.378	0.447	-0.91	-0.52	2.036
S0064	0.491	0.336	0.304	0.764	1.172	0.936	0.898	0.176	0.128	-0.16	0.585	0.085	0.419	1.123	0.072	0.565	0.203	2.227	0.117	0.165	0.139	0.112	0.137	0.507	0.994	-0.16	0.061	0.041	0.355	0.476	-0.84	-0.45	2.085
S0064	0.491	0.376	0.284	0.755	1.193	0.934	0.928	0.144	0.108	-0.30	0.537	0.082	0.488	0.537	0.085	0.606	0.015	1.743	0.117	0.159	0.157	0.206	0.176	0.582	0.997	-0.15	0.056	0.033	0.321	0.499	-0.88	-0.50	2.043
S0064	0.491	0.36	0.304	0.731	1.135	0.939	0.906	0.156	0.084	-0.08	0.537	0.089	0.484	0.537	0.071	0.542	0.230	2.723	0.117	0.156	0.179	0.149	0.196	0.557	0.996	-0.15	0.054	0.038	0.328	0.472	-0.94	-0.56	1.845
S0064	0.491	0.396	0.312	0.753	1.182	0.941	0.907	0.176	0.12	-0.22	0.537	0.075	0.413	0.537	0.078	0.569	0.031	2.182	0.120	0.175	0.098	0.161	0.175	0.493	0.993	-0.17	0.061	0.044	0.351	0.472	-0.89	-0.45	2.125
S0064	0.491	0.364	0.312	0.743	1.134	0.923	0.909	0.132	0.14	-0.15	0.488	0.074	0.397	0.537	0.063	0.577	2.176	2.744	0.117	0.147	0.108	0.111	0.201	0.576	0.999	-0.17	0.050	0.031	0.324	0.663	-0.97	-0.66	1.682
S0064	0.491	0.368	0.328	0.891	1.286	0.932	0.899	0.148	0.088	-0.08	0.488	0.082	0.452	0.537	0.085	0.581	0.658	3.323	0.135	0.177	0.127	0.171	0.200	0.519	0.989	-0.17	0.061	0.043	0.314	0.585	-0.75	-0.46	2.117
S0064	0.491	0.401	0.321	0.854	1.192	0.928	0.916	0.144	0.140	-0.14	0.537	0.097	0.476	0.537	0.064	0.571	1.500	2.539	0.129	0.158	0.147	0.133	0.192	0.562	0.993	-0.18	0.061	0.038	0.341	0.681	-0.82	-0.53	1.951
S0064	0.491	0.392	0.328	0.734	1.122	0.926	0.902	0.168	0.148	0.007	0.585	0.083	0.467	1.074	0.061	0.583	-0.10	3.196	0.111	0.155	0.140	0.110	0.171	0.590	1.000	-0.14	0.060	0.038	0.375	0.476	-0.95	-0.61	1.817
S0064	0.491	0.376	0.32	0.846	1.277	0.930	0.898	0.136	0.164	-0.01	0.537	0.084	0.488	0.537	0.078	0.555	0.258	2.953	0.131	0.168	0.108	0.142	0.213	0.525	0.989	-0.16	0.066	0.048	0.348	0.567	-0.78	-0.48	2.132
S0064	0.491	0.372	0.3	0.816	1.147	0.938	0.910	0.14	0.112	-0.19	0.537	0.086	0.413	1.074	0.065	0.559	-0.17	2.097	0.116	0.160	0.162	0.121	0.176	0.551	0.994	-0.17	0.059	0.039	0.353	0.504	-0.89	-0.52	2.017
S0064	0.491	0.332	0.288	0.730	0.998	0.940	0.907	0.136	0.148	-0.31	0.488	0.084	0.433	1.074	0.054	0.577	0.767	2.359	0.111	0.140	0.162	0.088	0.163	0.597	1.000	-0.15	0.042	0.031	0.299	0.539	-1.02	-0.72	1.751
S0064	0.491	0.372	0.36	0.795	1.399	0.946	0.855	0.136	0.132	-0.03	0.537	0.107	0.471	0.537	0.060	0.459	-0.10	5.445	0.117	0.172	0.230	0.119	0.197	0.563	0.987	-0.17	0.052	0.055	0.362	0.408	-0.90	-0.53	2.037
S0064	0.491	0.356	0.32	0.799	1.069	0.922	0.918	0.172	0.148	-0.16	0.488	0.060	0.418	1.025	0.062	0.606	-0.34	1.502	0.115	0.156	0.120	0.147	0.165	0.622	0.994	-0.16	0.067	0.038	0.355	0.488	-0.87	-0.53	2.089
S0064	0.491	0.365	0.309	0.737	1.070	0.939	0.930	0.168	0.080	-0.31	0.537	0.080	0.421	0.537	0.065	0.549	0.778	1.400	0.106	0.148	0.129	0.124	0.178	0.590	0.996	-0.16	0.046	0.031	0.325	0.541	-0.98	-0.58	1.820
S0064	0.491	0.368	0.344	0.836	1.320	0.940	0.880	0.116	0.104	0.056	0.537	0.088	0.392	0.537	0.054	0.439	2.232	5.221	0.115	0.170	0.166	0.094	0.210	0.634	0.994	-0.17	0.047	0.046	0.347	0.616	-0.90	-0.54	1.893
S0064	0.491	0.408	0.296	0.710	1.135	0.939	0.923	0.16	0.12	-0.19	0.537	0.075	0.400	0.537	0.076	0.560	-0.12	1.960	0.110	0.167	0.124	0.156	0.180	0.519	0.991	-0.18	0.055	0.037	0.331	0.451	-0.96	-0.43	1.948
S0064	0.491	0.372	0.3	0.833	1.149	0.934	0.914	0.18	0.124	-0.25	0.537	0.085	0.413	0.537	0.066	0.521	0.520	2.160	0.122	0.154	0.160	0.142	0.194	0.578	0.994	-0.17	0.058	0.037	0.333	0.600	-0.86	-0.54	1.978
S0064	0.491	0.372	0.34	0.711	1.243	0.922	0.899	0.176	0.116	0.046	0.537	0.090	0.441	0.537	0.066	0.541	0.152	3.446	0.112	0.161	0.193	0.138	0.152	0.544	0.998	-0.15	0.062	0.044	0.399	0.479	-0.93	-0.55	1.910
S0064	0.491	0.368	0.348	0.813	1.102	0.948	0.917	0.144	0.088	-0.22	0.488	0.086	0.477	0.537	0.080	0.581	-0.16	1.674	0.124	0.170	0.118	0.162	0.190	0.535	0.988	-0.18	0.051	0.043	0.327	0.537	-0.90	-0.42	2.138
S0064	0.491	0.412	0.304	0.727	1.190	0.940	0.903	0.116	0.132	-0.22	0.488	0.102	0.478	1.025	0.055	0.588	0.819	3.199	0.113	0.156	0.202	0.085	0.163	0.549	0.998	-0.16	0.047	0.038	0.331	0.465	-0.99	-0.57	1.802
S0064	0.491	0.385	0.313	0.768	1.165	0.950	0.902	0.132	0.112	-0.24	0.537	0.092	0.458	0.537	0.081	0.540	-0.10	3.289	0.110	0.166	0.119	0.163	0.190	0.501	0.986	-0.19	0.047	0.039	0.330	0.452	-0.95	-0.58	1.975
S0064	0.491	0.388	0.296	0.800	1.198	0.940	0.922	0.136	0.12	-0.24	0.488	0.085	0.506	0.976	0.076	0.665	0.327	1.905	0.128	0.165	0.138	0.124	0.207	0.557	0.991	-0.18	0.055	0.039	0.329	0.550	-0.81	-0.47	2.126
S0064	0.491	0.388	0.308	0.884	1.409	0.947	0.900	0.156	0.104	-0.03	0.537	0.083	0.522	0.488	0.059	0.465	0.573	3.895	0.117	0.179	0.132	0.103	0.191	0.635	0.995	-0.16	0.055	0.045	0.344	0.437	-0.92	-0.46	1.951
S0064	0.491	0.352	0.3	0.678	1.257	0.949	0.910	0.184	0.112	-0.27	0.537	0.069	0.383	0.537	0.072	0.552	-0.06	2.796	0.113	0.171	0.125	0.146	0.160	0.483	0.994	-0.16	0.050	0.039	0.306	0.420	-0.95	-0.45	2.063
S0064	0.491	0.392	0.332	0.779	1.277	0.953	0.903	0.124	0.116	-0.29	0.537	0.108	0.528	0.537	0.065	0.493	0.060	4.144	0.110	0.161	0.161	0.123	0.201	0.585	0.988	-0.19	0.047	0.039	0.335	0.385	-1.02	-0.54	1.845
S0064	0.491	0.368	0.348	0.726	1.195	0.934	0.913	0.18	0.132	-0.09	0.537	0.076	0.417	0.488	0.070	0.572	0.569	2.713	0.107	0.157	0.149	0.119	0.152	0.537	0.996	-0.14	0.058	0.039	0.365	0.452	-0.95	-0.56	1.855
S0064	0.491	0.352	0.308	0.749	1.153	0.940	0.931	0.176	0.096	-0.27	0.537	0.059	0.368	0.537	0.084	0.637	0.068	0.801	0.123	0.174	0.106	0.187	0.184	0.487	0.992	-0.17	0.057	0.040	0.313	0.557	-0.83	-0.39	2.204
S0064	0.491	0.477	0.340	0.583	1.117	0.949	0.921	0.136	0.159	0.126	0.390	0.082	0.452	1.171	0.056	0.577	0.511	1.936	0.107	0.154	0.238	0.094	0.376	0.726	0.987	-0.18	0.051	0.034	0.367	0.521	-1.03	-0.51	0.708
S0064	0.759	0.396	0.412	1.119	1.242	0.929	0.847	0.156	0.16	-0.06	0.634	0.116	0.561	1.269	0.062	0.487	-0.64	2.455	0.170	0.195	0.142	0.110	0.186	0.540	0.995	-0.21	0.095	0.078	0.384	0.581	-0.57	-0.38	2.871
S0064	0.759	0.425	0.317	1.102	1.191	0.909	0.873	0.176	0.148	-0.01	0.634	0.098	0.536	1.269	0.075	0.494	-0.48	1.384	0.161	0.190	0.102	0.147	0.180	0.537	1.010	-0.19	0.111	0.059	0.435	0.609	-0.56	-0.35	2.700
S0064	0.759	0.436	0.368	1.235	1.428	0.917	0.799	0.184	0.208	-0.02	0.634	0.133	0.580	1.269	0.046	0.402	-0.26	3.976	0.165	0.195	0.182	0.091	0.153	0.547	1.007	-0.19	0.103	0.086	0.438	0.539	-0.60	-0.44	2.622
S0064	0.759	0.456	0.376	1.131	1.299	0.920	0.851	0.176	0.136	-0.02	0.634	0.120	0.543	1.269	0.059	0.478	-0.26	2.494	0.152	0.181	0.138	0.101	0.148	0.570	1.005	-0.19	0.096	0.068	0.432	0.578	-0.69	-0.40	2.557
S0064	0.759	0.404	0.336	1.053	1.305	0.920	0.864	0.18	0.152	-0.06	0.634	0.105	0.503	1.269	0.062	0.466	-0.54	1.601	0.160	0.183	0.114	0.125	0.172	0.583	1.014	-0.20	0.093	0.059	0.380	0.583	-0.64	-0.36	2.696
S0064	0.759	0.428	0.372	1.140	1.446	0.917	0.855	0.16	0.12	-0.06	0.634	0.122	0.534	1.269	0.072	0.495	-0.49	2.685	0.160	0.193	0.139	0.140	0.154	0.515	0.997	-0.21	0.102	0.070	0.431	0.488	-0.57	-0.32	2.837
S0064	0.759	0.472	0.36	1.140	1.327	0.895	0.833	0.204	0.152	0.050	0.634	0.101	0.525	1.318	0.070	0.455	-0.13	2.881	0.158	0.198	0.123	0.126	0.174	0.503	1.007	-0.19	0.114	0.077	0.445	0.636	-0.62	-0.38	2.706
S0064	0.759	0.464	0.36	1.206	1.248	0.907	0.835	0.168	0.224	0.087	0.634	0.112	0.533	1.269	0.062	0.490	0.597	2.609	0.165	0.190	0.122	0.110	0.158	0.524	1.005	-0.20	0.104	0.074	0.421	0.775	-0.57	-0.41	2.548
S0064	0.759	0.444	0.352	1.179	1.448	0.917	0.845	0.208	0.164	0.030	0.634	0.123	0.555	1.269	0.070	0.451	-0.28	3.626	0.167	0.203	0.140	0.125	0.155	0.548	1.006	-0.18	0.104	0.074	0.420	0.542	-0.58	-0.33	2.737
S0064	0.759	0.445	0.333	1.343	1.123	0.923	0.879	0.148	0.144	-0.13	0.634	0.130	0.604	1.318	0.065	0.462	-0.24	0.785	0.171	0.184	0.133	0.119	0.155	0.540	1.016	-0.20	0.099	0.056	0.405	0.718	-0.55	-0.34	2.815
S0064	0.759	0.4	0.328	1.207	1.094	0.925	0.856	0.188	0.128	-0.07	0.634	0.118	0.554	1.269	0.071	0.489	-0.56	0.967	0.162	0.179	0.171	0.123	0.158	0.527	0.998	-0.21	0.093	0.067	0.415	0.734	-0.55	-0.36	2.848
S0064	0.759	0.444	0.328	1.202	1.255	0.907	0.878	0.18	0.14	0.001	0.634	0.098	0.554	1.269	0.073	0.482	-0.32	1.401	0.166	0.185	0.140	0.136	0.166	0.549	1.004	-0.20	0.111	0.062	0.425	0.635	-0.55	-0.36	2.732
S0064	0.759	0.436	0.336	1.246	1.307	0.906	0.810	0.176	0.184	-0.00	0.634	0.095	0.460	1.269	0.048	0.414	0.818	2.870	0.156	0.191	0.087	0.103	0.140	0.551	1.012	-0.19	0.107	0.080	0.465	0.742	-0.62	-0.36	2.656
S0064	0.759	0.42	0.404	1.204	1.402	0.912	0.823	0.184	0.204	0.005	0.634	0.122	0.565	1.318	0.064	0.431	-0.34	3.792	0.171	0.189	0.147	0.121	0.162	0.556	1.010	-0.18	0.111	0.079	0.430	0.601	-0.51	-0.40	2.700
S0064	0.759	0.448	0.34	1.260	1.306	0.920	0.856	0.188	0.156	-0.03	0.634	0.124	0.573	1.318	0.067	0.455	-0.36	1.260	0.177	0.203	0.142	0.136	0.175	0.531	1.007	-0.20	0.111	0.074	0.412	0.709	-0.46	-0.28	3.050
S0064	0.759	0.44	0.364	1.270	1.252	0.921	0.821	0.164	0.156	0.076	0.634	0.098	0.514	1.269	0.057	0.442	0.115	2.018	0.174	0.194	0.151	0.105	0.178	0.594	1.008	-0.21	0.099	0.079	0.437	0.794	-0.52	-0.39	2.757
S0064	0.759	0.429	0.357	1.211	1.381	0.900	0.836	0.232	0.168	0.143	0.634	0.097	0.487	1.269	0.062	0.416	-0.06	3.492	0.158	0.218	0.089	0.119	0.156	0.530	1.011	-0.17	0.121	0.084	0.452	0.571	-0.57	-0.29	2.921
S0064	0.759	0.46	0.368	1.186	1.414	0.889	0.832	0.216	0.212	0.121	0.634	0.086	0.507	1.269	0.059	0.468	0.608	3.732	0.169	0.204	0.120	0.092	0.157	0.537	1.010	-0.20	0.123	0.080	0.442	0.669	-0.54	-0.35	2.717
S0064	0.759	0.404	0.356	1.145	1.245	0.916	0.850	0.176	0.168	-0.05	0.634	0.116	0.553	1.269	0.050	0.459	-0.56	1.934	0.159	0.180	0.128	0.097	0.154	0.574	1.007	-0.20	0.103	0.068	0.433	0.543	-0.62	-0.41	2.618
S0064	0.759	0.452	0.332	1.131	1.319	0.914	0.842	0.172	0.14	-0.07	0.634	0.107	0.520	1.269	0.055	0.430	-0.51	1.782	0.161	0.203	0.135	0.103	0.171	0.564	1.015	-0.19	0.098	0.075	0.400	0.562	-0.59	-0.27	2.798
S0064	0.759	0.408	0.316	1.115	1.247	0.904	0.853	0.18	0.152	-0.02	0.634	0.098	0.452	1.269	0.069	0.494	-0.02	2.571	0.150	0.196	0.112	0.129	0.150	0.512	0.996	-0.20	0.104	0.070	0.414	0.588	-0.61	-0.35	2.725
S0064	0.759	0.432	0.408	1.172	1.458	0.905	0.833	0.208	0.208	0.107	0.634	0.106	0.535	1.269	0.063	0.420	-0.33	3.838	0.168	0.204	0.109	0.118	0.162	0.575	1.012	-0.18	0.112	0.083	0.462	0.582	-0.53	-0.36	2.827
S0064	0.759	0.452	0.336	1.216	1.401	0.914	0.825	0.2	0.188	-0.02	0.634	0.109	0.514	1.269	0.055	0.427	-0.16	3.539	0.162	0.187	0.114	0.103	0.151	0.554	1.007	-0.18	0.105	0.075	0.428	0.531	-0.61	-0.37	2.625
S0064	0.759	0.432	0.36	1.186	1.148	0.902	0.843	0.224	0.176	-0.00	0.634	0.113	0.563	1.269	0.069	0.472	-0.05	2.336	0.163	0.174	0.135	0.139	0.152	0.539	1.007	-0.20	0.109	0.067	0.435	0.677	-0.59	-0.43	2.615
S0064	0.759	0.421	0.389	1.224	1.172	0.905	0.844	0.188	0.136	-0.04	0.634	0.117	0.529	1.269	0.058	0.459	-0.30	1.050	0.167	0.179	0.125	0.105	0.162	0.541	1.021	-0.19	0.113	0.073	0.450	0.730	-0.49	-0.37	2.769
S0064	0.759	0.44	0.348	1.144	1.349	0.908	0.850	0.184	0.14	-0.05	0.634	0.108	0.526	1.269	0.071	0.501	-0.51	3.139	0.165	0.190	0.138	0.143	0.183	0.552	0.991	-0.22	0.106	0.070	0.434	0.612	-0.57	-0.39	2.784
S0064	0.759	0.428	0.376	1.256	1.227	0.899	0.823	0.18	0.188	0.039	0.634	0.108	0.538	1.318	0.065	0.455	-0.39	1.978	0.167	0.195	0.119	0.114	0.157	0.530	1.013	-0.18	0.122	0.083	0.442	0.635	-0.52	-0.33	2.828
S0064	0.759	0.472	0.344	1.150	1.367	0.903	0.844	0.176	0.18	-0.00	0.634	0.111	0.523	1.269	0.053	0.440	0.055	3.978	0.155	0.188	0.103	0.090	0.154	0.551	1.006	-0.20	0.105	0.067	0.433	0.589	-0.69	-0.48	2.489
S0064	0.759	0.432	0.348	1.122	1.271	0.913	0.865	0.192	0.136	0.026	0.634	0.096	0.510	1.269	0.059	0.514	0.193	1.665	0.167	0.188	0.124	0.105	0.162	0.545	1.007	-0.19	0.105	0.064	0.441	0.728	-0.53	-0.36	2.712
S0064	0.759	0.448	0.352	1.191	1.499	0.910	0.821	0.18	0.212	0.122	0.634	0.111	0.539	1.318	0.059	0.405	0.120	4.240	0.161	0.213	0.098	0.110	0.175	0.555	1.014	-0.20	0.100	0.081	0.415	0.603	-0.61	-0.36	2.695
S0064	0.759	0.432	0.356	1.235	1.244	0.916	0.879	0.16	0.096	-0.01	0.634	0.106	0.495	1.269	0.078	0.547	0.359	1.475	0.161	0.197	0.132	0.134	0.173	0.500	0.992	-0.21	0.100	0.062	0.413	0.743	-0.58	-0.36	2.812
S0064	0.759	0.429	0.357	1.164	1.370	0.897	0.822	0.196	0.188	0.039	0.634	0.109	0.554	1.269	0.065	0.432	-0.44	2.792	0.160	0.184	0.106	0.131	0.170	0.567	1.011	-0.20	0.115	0.076	0.451	0.536	-0.57	-0.40	2.722
S0064	0.759	0.432	0.34	1.229	1.155	0.927	0.862	0.144	0.176	-0.08	0.634	0.124	0.579	1.318	0.052	0.469	-0.17	1.378	0.156	0.177	0.173	0.086	0.150	0.579	1.004	-0.20	0.097	0.063	0.419	0.671	-0.61	-0.40	2.606
S0064	0.759	0.448	0.368	1.263	1.172	0.911	0.844	0.192	0.168	-0.01	0.634	0.104	0.516	1.269	0.063	0.491	0.009	1.157	0.158	0.182	0.121	0.122	0.162	0.553	1.008	-0.20	0.107	0.073	0.446	0.676	-0.60	-0.36	2.612
S0064	0.759	0.432	0.356	1.097	1.318	0.909	0.848	0.196	0.168	-0.03	0.634	0.103	0.514	1.318	0.064	0.447	-0.60	1.685	0.156	0.185	0.121	0.130	0.149	0.558	1.013	-0.20	0.108	0.074	0.443	0.594	-0.62	-0.35	2.772
S0064	0.759	0.412	0.324	1.128	1.127	0.911	0.877	0.188	0.112	-0.06	0.634	0.114	0.542	1.269	0.067	0.537	-0.26	1.072	0.157	0.176	0.133	0.128	0.158	0.523	0.998	-0.22	0.103	0.062	0.442	0.695	-0.61	-0.38	2.681
S0064	0.759	0.468	0.328	1.123	1.377	0.897	0.862	0.18	0.176	0.138	0.634	0.067	0.500	1.269	0.068	0.497	0.225	2.378	0.165	0.203	0.095	0.123	0.194	0.555	1.008	-0.19	0.120	0.065	0.429	0.624	-0.57	-0.34	2.758
S0064	0.759	0.456	0.34	1.220	1.200	0.905	0.856	0.204	0.188	0.004	0.634	0.102	0.494	1.220	0.066	0.523	0.086	1.381	0.156	0.184	0.121	0.108	0.156	0.543	1.007	-0.20	0.111	0.071	0.454	0.728	-0.59	-0.39	2.714
S0064	0.759	0.437	0.349	1.296	1.362	0.912	0.860	0.168	0.132	0.009	0.634	0.105	0.500	1.269	0.070	0.549	0.335	1.960	0.167	0.198	0.118	0.121	0.161	0.506	1.004	-0.20	0.102	0.070	0.409	0.680	-0.58	-0.34	2.714
S0064	0.759	0.404	0.332	1.126	1.302	0.914	0.863	0.176	0.144	0.049	0.634	0.107	0.492	1.269	0.062	0.484	0.622	2.570	0.147	0.181	0.138	0.093	0.140	0.558	1.004	-0.20	0.092	0.065	0.414	0.660	-0.69	-0.40	2.524
S0064	0.759	0.436	0.384	1.206	1.309	0.907	0.821	0.156	0.196	-0.08	0.634	0.119	0.547	1.318	0.062	0.422	-0.33	2.352	0.164	0.201	0.139	0.122	0.169	0.527	1.007	-0.20	0.109	0.087	0.436	0.650	-0.54	-0.34	2.848
S0064	0.759	0.388	0.372	1.172	1.233	0.907	0.849	0.192	0.144	-0.00	0.634	0.094	0.474	1.269	0.065	0.510	0.009	1.923	0.150	0.186	0.128	0.120	0.142	0.543	1.007	-0.20	0.096	0.071	0.419	0.688	-0.60	-0.35	2.675
S0064	0.759	0.416	0.336	1.077	1.155	0.906	0.870	0.152	0.144	-0.05	0.634	0.108	0.521	1.269	0.073	0.508	-0.09	1.459	0.156	0.186	0.113	0.148	0.165	0.525	1.008	-0.18	0.106	0.063	0.435	0.688	-0.60	-0.38	2.679
S0064	0.759	0.428	0.352	1.156	1.398	0.906	0.821	0.184	0.164	0.015	0.634	0.115	0.565	1.269	0.045	0.440	0.201	4.377	0.155	0.199	0.158	0.079	0.164	0.590	1.004	-0.20	0.104	0.077	0.444	0.578	-0.60	-0.42	2.544
S0064	0.759	0.452	0.364	1.093	1.264	0.907	0.868	0.188	0.172	-0.03	0.634	0.126	0.546	1.269	0.075	0.545	0.096	2.692	0.156	0.180	0.148	0.146	0.134	0.506	1.005	-0.19	0.099	0.064	0.403	0.637	-0.64	-0.44	2.547
S0064	0.759	0.392	0.32	1.253	1.259	0.916	0.854	0.188	0.148	-0.03	0.634	0.112	0.536	1.269	0.069	0.503	-0.20	1.102	0.160	0.177	0.168	0.108	0.149	0.547	1.016	-0.19	0.101	0.066	0.426	0.668	-0.56	-0.32	2.755
S0064	0.759	0.425	0.385	1.101	1.162	0.915	0.873	0.152	0.104	-0.10	0.634	0.113	0.520	1.269	0.072	0.532	-0.32	1.086	0.163	0.185	0.154	0.139	0.179	0.545	0.996	-0.21	0.107	0.065	0.423	0.717	-0.56	-0.37	2.819
S0064	0.759	0.444	0.348	1.099	1.262	0.895	0.841	0.192	0.156	-0.01	0.634	0.106	0.526	1.269	0.065	0.486	0.033	2.007	0.163	0.184	0.112	0.112	0.161	0.512	1.008	-0.20	0.108	0.071	0.441	0.708	-0.57	-0.41	2.662
S0064	0.759	0.452	0.36	1.212	0.979	0.899	0.859	0.188	0.136	0.072	0.634	0.094	0.485	1.269	0.073	0.525	0.128	1.009	0.159	0.173	0.086	0.122	0.166	0.524	1.011	-0.19	0.104	0.058	0.423	0.902	-0.58	-0.52	2.595
S0064	0.759	0.448	0.32	1.234	1.017	0.923	0.880	0.16	0.14	0.054	0.634	0.103	0.518	1.220	0.067	0.551	1.340	0.361	0.160	0.176	0.106	0.105	0.176	0.560	1.005	-0.20	0.098	0.058	0.413	0.905	-0.61	-0.42	2.557
S0064	0.759	0.468	0.372	1.241	1.251	0.908	0.859	0.16	0.184	0.048	0.634	0.107	0.516	1.269	0.074	0.560	0.695	1.521	0.172	0.184	0.149	0.142	0.157	0.505	1.010	-0.20	0.112	0.071	0.423	0.757	-0.52	-0.42	2.721
S0064	0.759	0.448	0.316	1.370	1.357	0.913	0.823	0.164	0.192	0.041	0.634	0.101	0.522	1.220	0.068	0.482	1.013	2.208	0.171	0.201	0.093	0.130	0.169	0.534	1.014	-0.20	0.107	0.074	0.415	0.789	-0.49	-0.31	2.880
S0064	0.759	0.48	0.38	1.452	1.372	0.921	0.822	0.148	0.172	0.063	0.634	0.118	0.546	1.269	0.074	0.488	1.073	2.362	0.182	0.217	0.163	0.138	0.176	0.496	0.998	-0.22	0.116	0.090	0.438	0.824	-0.42	-0.30	3.177
S0064	0.759	0.477	0.389	1.418	1.289	0.895	0.802	0.156	0.188	0.168	0.634	0.103	0.506	1.269	0.080	0.493	0.878	1.025	0.186	0.186	0.127	0.147	0.183	0.527	1.015	-0.20	0.123	0.083	0.435	0.798	-0.46	-0.30	3.085
S0064	0.759	0.468	0.376	1.196	1.362	0.902	0.818	0.188	0.176	0.038	0.634	0.119	0.563	1.318	0.070	0.503	-0.47	1.745	0.185	0.203	0.136	0.130	0.178	0.491	1.017	-0.19	0.128	0.082	0.423	0.618	-0.46	-0.29	2.979
S0064	0.759	0.42	0.38	1.184	1.300	0.900	0.836	0.224	0.184	0.063	0.634	0.103	0.496	1.318	0.059	0.445	-0.26	3.239	0.154	0.193	0.145	0.118	0.149	0.571	1.011	-0.18	0.107	0.075	0.431	0.579	-0.60	-0.41	2.633
S0064	0.759	0.456	0.332	1.108	1.235	0.906	0.842	0.188	0.188	0.084	0.634	0.109	0.530	1.318	0.075	0.468	-0.30	1.944	0.161	0.198	0.135	0.143	0.167	0.519	1.009	-0.19	0.110	0.072	0.403	0.669	-0.58	-0.32	2.798
S0064	0.759	0.464	0.36	1.188	1.371	0.907	0.835	0.176	0.176	0.043	0.634	0.105	0.516	1.269	0.059	0.476	0.392	2.335	0.164	0.190	0.142	0.101	0.154	0.600	1.008	-0.21	0.110	0.080	0.440	0.664	-0.54	-0.32	2.799
S0064	0.759	0.452	0.352	1.227	1.364	0.893	0.862	0.2	0.144	0.036	0.634	0.114	0.548	1.269	0.081	0.521	-0.22	1.818	0.170	0.204	0.118	0.146	0.175	0.496	1.007	-0.19	0.122	0.070	0.410	0.600	-0.51	-0.30	2.904
S0064	0.759	0.464	0.356	1.216	1.226	0.907	0.835	0.22	0.176	0.143	0.585	0.097	0.511	1.269	0.066	0.530	0.848	2.023	0.166	0.188	0.139	0.110	0.167	0.525	1.008	-0.20	0.108	0.076	0.445	0.782	-0.55	-0.43	2.686
S0064	0.759	0.461	0.361	1.386	1.264	0.909	0.845	0.152	0.180	0.075	0.634	0.128	0.567	1.269	0.071	0.504	0.531	2.119	0.167	0.187	0.177	0.107	0.145	0.522	1.007	-0.19	0.115	0.074	0.431	0.691	-0.55	-0.36	2.738
S0064	0.759	0.452	0.408	1.370	1.393	0.909	0.829	0.148	0.184	0.175	0.634	0.111	0.564	1.269	0.069	0.480	0.663	2.246	0.181	0.209	0.129	0.137	0.162	0.549	1.021	-0.20	0.120	0.087	0.440	0.760	-0.45	-0.29	3.011
S0064	0.759	0.452	0.332	1.167	1.326	0.914	0.877	0.18	0.112	-0.04	0.634	0.110	0.521	1.269	0.074	0.555	0.266	2.063	0.157	0.190	0.135	0.120	0.171	0.551	0.992	-0.22	0.104	0.060	0.396	0.638	-0.63	-0.33	2.742
S0064	0.759	0.448	0.352	1.392	1.268	0.904	0.869	0.14	0.172	0.083	0.683	0.106	0.558	1.269	0.078	0.532	1.013	0.970	0.191	0.189	0.148	0.131	0.175	0.537	1.014	-0.20	0.128	0.069	0.419	0.847	-0.39	-0.30	3.047
S0064	0.759	0.48	0.36	1.224	1.356	0.909	0.833	0.184	0.18	0.134	0.634	0.101	0.476	1.318	0.076	0.509	0.011	1.895	0.168	0.190	0.104	0.158	0.166	0.536	1.013	-0.19	0.118	0.074	0.473	0.647	-0.53	-0.40	2.840
S0064	0.759	0.448	0.372	1.283	1.252	0.904	0.866	0.192	0.132	-0.01	0.634	0.120	0.550	1.269	0.076	0.554	0.323	1.755	0.177	0.193	0.158	0.117	0.159	0.496	1.004	-0.20	0.117	0.068	0.408	0.826	-0.55	-0.45	2.745
S0064	0.759	0.456	0.368	1.195	1.233	0.907	0.827	0.232	0.22	0.073	0.634	0.100	0.516	1.269	0.074	0.492	-0.25	1.541	0.165	0.192	0.131	0.135	0.156	0.556	1.016	-0.19	0.115	0.078	0.437	0.646	-0.59	-0.35	2.776
S0064	0.759	0.456	0.332	1.184	1.201	0.920	0.870	0.156	0.128	-0.10	0.634	0.125	0.549	1.269	0.080	0.571	0.197	1.100	0.163	0.188	0.148	0.170	0.173	0.495	0.996	-0.22	0.109	0.065	0.411	0.840	-0.52	-0.40	2.923
S0064	0.759	0.465	0.349	1.201	1.132	0.911	0.862	0.164	0.180	0.084	0.634	0.095	0.467	1.318	0.088	0.559	-0.11	0.600	0.158	0.183	0.108	0.151	0.164	0.495	1.009	-0.20	0.111	0.066	0.443	0.676	-0.59	-0.35	2.805
S0064	0.759	0.484	0.336	1.156	1.381	0.898	0.838	0.2	0.172	0.039	0.634	0.112	0.540	1.269	0.074	0.472	-0.05	3.270	0.158	0.198	0.122	0.129	0.156	0.506	1.008	-0.20	0.116	0.076	0.439	0.549	-0.59	-0.35	2.704
S0064	0.759	0.46	0.38	1.333	1.395	0.896	0.830	0.192	0.184	0.068	0.634	0.132	0.594	1.269	0.060	0.465	0.113	3.358	0.172	0.191	0.164	0.093	0.131	0.549	1.009	-0.20	0.124	0.081	0.447	0.657	-0.53	-0.42	2.803
S0064	0.759	0.448	0.352	1.184	0.935	0.915	0.874	0.188	0.176	0.033	0.683	0.091	0.543	1.269	0.077	0.535	0.693	0.229	0.158	0.169	0.154	0.136	0.174	0.596	1.015	-0.19	0.105	0.061	0.465	0.996	-0.58	-0.43	2.653
S0064	0.759	0.439	0.362	1.273	0.961	0.899	0.857	0.142	0.164	-0.11	0.488	0.113	0.650	0.585	0.049	0.447	0.194	1.633	0.161	0.158	0.252	0.118	0.354	0.782	0.976	-0.25	0.094	0.060	0.354	0.823	-0.71	-0.59	1.032
S0064	0.983	0.46	0.352	1.468	1.474	0.904	0.816	0.228	0.156	0.053	0.732	0.138	0.651	1.513	0.066	0.414	-0.19	3.407	0.185	0.214	0.208	0.142	0.130	0.524	1.036	-0.22	0.147	0.088	0.492	0.615	-0.35	-0.28	3.406
S0064	0.983	0.492	0.352	1.554	1.535	0.869	0.793	0.24	0.2	0.181	0.732	0.117	0.610	1.464	0.055	0.321	0.412	3.814	0.188	0.255	0.173	0.101	0.155	0.512	1.042	-0.19	0.165	0.104	0.480	0.589	-0.41	-0.21	3.479
S0064	0.983	0.524	0.392	1.574	1.503	0.874	0.804	0.228	0.188	0.072	0.732	0.148	0.695	1.513	0.065	0.382	-0.16	3.486	0.212	0.234	0.220	0.132	0.146	0.523	1.030	-0.22	0.188	0.099	0.500	0.650	-0.26	-0.21	3.641
S0064	0.983	0.488	0.36	1.615	1.427	0.900	0.841	0.24	0.124	0.092	0.732	0.118	0.607	1.513	0.081	0.458	-0.09	2.025	0.191	0.219	0.139	0.150	0.119	0.472	1.038	-0.20	0.171	0.080	0.488	0.689	-0.31	-0.25	3.752
S0064	0.983	0.46	0.36	1.548	1.550	0.897	0.826	0.228	0.136	0.067	0.732	0.134	0.680	1.464	0.064	0.409	0.031	3.895	0.191	0.216	0.214	0.110	0.152	0.520	1.031	-0.22	0.149	0.083	0.464	0.580	-0.37	-0.23	3.458
S0064	0.983	0.510	0.377	1.662	1.414	0.873	0.798	0.244	0.136	0.206	0.732	0.128	0.671	1.513	0.064	0.395	0.786	2.480	0.202	0.229	0.197	0.134	0.160	0.498	1.038	-0.21	0.170	0.102	0.469	0.707	-0.33	-0.20	3.530
S0064	0.983	0.44	0.332	1.432	1.418	0.889	0.825	0.272	0.132	0.085	0.732	0.110	0.553	1.464	0.072	0.427	-0.12	2.060	0.172	0.219	0.129	0.137	0.122	0.483	1.031	-0.23	0.155	0.086	0.493	0.570	-0.43	-0.22	3.454
S0064	0.983	0.504	0.356	1.736	1.035	0.908	0.849	0.184	0.12	0.065	0.732	0.124	0.641	1.464	0.070	0.452	0.387	1.094	0.187	0.195	0.181	0.121	0.137	0.522	1.030	-0.24	0.149	0.071	0.489	0.982	-0.35	-0.33	3.372
S0064	0.983	0.492	0.356	1.488	1.094	0.890	0.822	0.192	0.18	0.056	0.732	0.134	0.657	1.464	0.065	0.425	0.048	0.975	0.186	0.197	0.184	0.128	0.151	0.518	1.036	-0.22	0.154	0.080	0.491	0.831	-0.38	-0.31	3.321
S0064	0.983	0.496	0.368	1.636	1.436	0.892	0.807	0.212	0.148	0.130	0.732	0.121	0.597	1.464	0.072	0.406	-0.33	3.055	0.207	0.247	0.137	0.152	0.141	0.534	1.029	-0.24	0.178	0.104	0.480	0.666	-0.26	-0.23	3.851
S0064	0.983	0.44	0.376	1.476	1.605	0.923	0.837	0.184	0.124	-0.01	0.732	0.134	0.650	1.464	0.073	0.445	-0.64	3.028	0.191	0.227	0.215	0.140	0.149	0.505	1.022	-0.22	0.132	0.084	0.427	0.547	-0.37	-0.21	3.499
S0064	0.983	0.504	0.368	1.577	1.435	0.883	0.795	0.228	0.184	0.096	0.732	0.126	0.663	1.464	0.069	0.372	-0.13	2.504	0.198	0.247	0.170	0.147	0.152	0.503	1.038	-0.20	0.176	0.112	0.503	0.660	-0.33	-0.13	3.681
S0064	0.983	0.518	0.385	1.562	1.473	0.893	0.809	0.176	0.140	0.092	0.732	0.134	0.613	1.464	0.058	0.390	-0.02	3.596	0.196	0.217	0.185	0.116	0.146	0.536	1.026	-0.23	0.164	0.092	0.461	0.639	-0.34	-0.26	3.593
S0064	0.983	0.484	0.352	1.611	1.241	0.894	0.857	0.196	0.14	0.031	0.732	0.135	0.645	1.464	0.077	0.448	-0.08	2.007	0.191	0.206	0.205	0.136	0.133	0.493	1.029	-0.23	0.153	0.071	0.466	0.798	-0.31	-0.36	3.512
S0064	0.983	0.468	0.38	1.833	1.426	0.888	0.811	0.176	0.164	0.233	0.732	0.125	0.656	1.464	0.068	0.373	0.676	2.610	0.200	0.221	0.190	0.138	0.151	0.497	1.048	-0.21	0.157	0.089	0.504	0.760	-0.31	-0.24	3.520
S0064	0.983	0.472	0.344	1.781	1.388	0.894	0.850	0.204	0.132	0.034	0.732	0.140	0.644	1.464	0.064	0.433	0.256	2.984	0.205	0.198	0.211	0.102	0.156	0.545	1.026	-0.23	0.159	0.070	0.457	0.786	-0.28	-0.33	3.625
S0064	0.983	0.456	0.332	1.544	1.351	0.905	0.840	0.216	0.128	-0.00	0.732	0.121	0.610	1.464	0.067	0.422	-0.42	2.504	0.197	0.212	0.201	0.116	0.141	0.529	1.029	-0.23	0.151	0.080	0.471	0.658	-0.32	-0.28	3.526
S0064	0.983	0.48	0.396	1.649	1.527	0.881	0.780	0.216	0.172	0.198	0.732	0.120	0.633	1.464	0.061	0.313	-0.00	3.724	0.213	0.243	0.182	0.111	0.150	0.491	1.057	-0.19	0.175	0.107	0.453	0.672	-0.25	-0.20	3.633
S0064	0.983	0.496	0.348	1.635	1.255	0.887	0.837	0.236	0.132	0.085	0.732	0.125	0.587	1.464	0.071	0.448	0.184	1.926	0.192	0.212	0.152	0.128	0.129	0.519	1.017	-0.23	0.175	0.080	0.501	0.750	-0.34	-0.26	3.616
S0064	0.983	0.465	0.357	1.732	1.197	0.896	0.823	0.232	0.168	0.120	0.732	0.124	0.603	1.464	0.067	0.420	0.461	1.970	0.184	0.208	0.179	0.135	0.133	0.522	1.032	-0.23	0.150	0.090	0.487	0.827	-0.37	-0.32	3.390
S0064	0.983	0.484	0.372	1.620	1.347	0.888	0.809	0.248	0.16	0.140	0.732	0.128	0.646	1.464	0.067	0.402	0.393	3.362	0.190	0.206	0.208	0.114	0.151	0.509	1.035	-0.20	0.158	0.083	0.478	0.747	-0.37	-0.33	3.303
S0064	0.983	0.5	0.388	1.524	1.339	0.895	0.834	0.22	0.128	0.116	0.732	0.130	0.644	1.464	0.081	0.470	-0.32	2.273	0.200	0.208	0.144	0.145	0.143	0.493	1.027	-0.23	0.164	0.084	0.463	0.690	-0.34	-0.30	3.655
S0064	0.983	0.464	0.34	1.544	1.351	0.907	0.837	0.228	0.108	0.012	0.732	0.137	0.646	1.464	0.067	0.428	-0.13	2.771	0.181	0.199	0.214	0.131	0.138	0.547	1.032	-0.22	0.134	0.072	0.460	0.673	-0.39	-0.32	3.311
S0064	0.983	0.512	0.328	1.645	1.672	0.880	0.814	0.224	0.144	0.102	0.732	0.121	0.628	1.464	0.063	0.384	0.396	3.470	0.204	0.235	0.156	0.125	0.151	0.525	1.041	-0.20	0.172	0.089	0.469	0.587	-0.34	-0.12	3.650
S0064	0.983	0.484	0.336	1.633	1.655	0.886	0.789	0.236	0.148	0.118	0.732	0.115	0.607	1.464	0.057	0.350	-0.08	4.809	0.207	0.256	0.158	0.113	0.154	0.524	1.027	-0.23	0.177	0.102	0.468	0.615	-0.25	-0.15	3.802
S0064	0.983	0.452	0.38	1.704	1.531	0.888	0.809	0.228	0.176	0.150	0.732	0.117	0.579	1.464	0.066	0.385	0.532	3.468	0.189	0.241	0.174	0.130	0.128	0.502	1.032	-0.23	0.152	0.105	0.473	0.706	-0.35	-0.19	3.624
S0064	0.983	0.477	0.373	1.709	1.613	0.877	0.801	0.216	0.176	0.135	0.732	0.129	0.648	1.464	0.055	0.354	0.112	3.629	0.208	0.218	0.169	0.108	0.159	0.554	1.044	-0.21	0.173	0.093	0.501	0.633	-0.27	-0.27	3.552
S0064	0.983	0.488	0.364	1.744	1.468	0.879	0.789	0.22	0.168	0.211	0.732	0.098	0.548	1.464	0.060	0.361	0.685	3.312	0.200	0.230	0.140	0.113	0.129	0.504	1.032	-0.23	0.185	0.106	0.514	0.739	-0.26	-0.22	3.778
S0064	0.983	0.452	0.348	1.586	1.279	0.896	0.850	0.22	0.1	0.108	0.732	0.105	0.589	1.464	0.070	0.452	0.184	1.648	0.188	0.228	0.186	0.137	0.132	0.525	1.030	-0.24	0.159	0.081	0.482	0.757	-0.36	-0.19	3.570
S0064	0.983	0.5	0.392	1.664	1.338	0.879	0.824	0.236	0.18	0.147	0.732	0.112	0.610	1.464	0.063	0.394	0.220	2.740	0.202	0.212	0.150	0.139	0.159	0.536	1.035	-0.21	0.183	0.089	0.485	0.767	-0.31	-0.31	3.438
S0064	0.983	0.444	0.384	1.529	1.522	0.891	0.824	0.256	0.116	0.156	0.732	0.116	0.584	1.464	0.067	0.385	-0.03	2.765	0.196	0.257	0.136	0.135	0.126	0.484	1.028	-0.22	0.170	0.106	0.476	0.653	-0.29	-0.16	3.934
S0064	0.983	0.46	0.412	1.753	1.344	0.898	0.773	0.196	0.184	0.122	0.732	0.113	0.581	1.464	0.061	0.385	0.258	1.869	0.197	0.223	0.167	0.124	0.143	0.516	1.038	-0.21	0.154	0.111	0.480	0.746	-0.32	-0.22	3.600
S0064	0.983	0.492	0.408	1.826	1.478	0.890	0.819	0.2	0.14	0.100	0.732	0.132	0.672	1.464	0.059	0.389	0.451	3.282	0.200	0.213	0.206	0.117	0.154	0.549	1.039	-0.20	0.169	0.090	0.473	0.705	-0.34	-0.30	3.448
S0064	0.983	0.464	0.34	1.688	1.291	0.893	0.833	0.272	0.124	0.219	0.732	0.094	0.504	1.464	0.080	0.446	0.631	1.506	0.192	0.222	0.119	0.169	0.134	0.482	1.033	-0.22	0.164	0.089	0.481	0.855	-0.30	-0.22	3.688
S0064	0.983	0.433	0.377	1.800	1.264	0.908	0.825	0.176	0.160	0.106	0.732	0.126	0.603	1.464	0.064	0.415	0.524	1.767	0.202	0.211	0.207	0.115	0.143	0.539	1.032	-0.22	0.152	0.087	0.468	0.889	-0.30	-0.26	3.583
S0064	0.983	0.5	0.34	1.512	1.580	0.890	0.821	0.172	0.18	0.083	0.732	0.139	0.652	1.513	0.056	0.379	0.051	4.094	0.210	0.215	0.189	0.107	0.149	0.555	1.050	-0.20	0.176	0.082	0.494	0.617	-0.33	-0.25	3.573
S0064	0.983	0.524	0.36	1.698	1.611	0.883	0.807	0.26	0.14	0.115	0.732	0.127	0.601	1.513	0.067	0.404	0.050	2.675	0.203	0.233	0.158	0.137	0.122	0.521	1.039	-0.22	0.187	0.103	0.495	0.599	-0.29	-0.16	3.874
S0064	0.983	0.456	0.388	1.636	1.442	0.897	0.813	0.196	0.14	0.066	0.732	0.116	0.590	1.416	0.069	0.438	0.210	2.804	0.193	0.211	0.186	0.146	0.139	0.528	1.037	-0.22	0.158	0.086	0.476	0.720	-0.31	-0.25	3.516
S0064	0.983	0.524	0.396	1.734	1.659	0.868	0.793	0.236	0.18	0.211	0.732	0.121	0.638	1.464	0.060	0.350	1.151	5.490	0.210	0.260	0.170	0.126	0.187	0.513	1.042	-0.18	0.176	0.110	0.475	0.725	-0.31	-0.19	3.537
S0064	0.983	0.488	0.324	1.661	1.307	0.888	0.817	0.196	0.144	0.106	0.732	0.132	0.609	1.464	0.070	0.397	-0.13	2.867	0.208	0.222	0.159	0.128	0.137	0.478	1.033	-0.21	0.177	0.079	0.478	0.766	-0.28	-0.33	3.759
S0064	0.983	0.428	0.3	1.678	1.387	0.907	0.849	0.188	0.144	0.057	0.732	0.137	0.703	1.464	0.067	0.421	0.221	1.961	0.204	0.210	0.246	0.124	0.144	0.509	1.032	-0.24	0.146	0.071	0.449	0.768	-0.28	-0.23	3.657
S0064	0.983	0.510	0.405	1.628	1.523	0.868	0.773	0.232	0.224	0.230	0.732	0.121	0.632	1.416	0.059	0.336	0.533	4.353	0.203	0.241	0.177	0.116	0.170	0.493	1.038	-0.20	0.169	0.116	0.502	0.697	-0.30	-0.21	3.492
S0064	0.983	0.492	0.368	1.622	1.457	0.893	0.823	0.212	0.176	0.138	0.732	0.132	0.629	1.464	0.062	0.390	0.260	3.178	0.199	0.227	0.185	0.114	0.138	0.547	1.029	-0.22	0.168	0.086	0.494	0.695	-0.28	-0.25	3.706
S0064	0.983	0.472	0.348	1.569	1.039	0.905	0.863	0.224	0.12	0.006	0.732	0.128	0.653	1.464	0.075	0.455	-0.24	0.970	0.194	0.194	0.202	0.129	0.133	0.511	1.025	-0.24	0.149	0.067	0.420	0.891	-0.36	-0.34	3.506
S0064	0.983	0.508	0.38	1.764	1.604	0.889	0.813	0.176	0.18	0.080	0.732	0.132	0.639	1.464	0.060	0.355	0.065	3.276	0.208	0.239	0.195	0.119	0.164	0.505	1.053	-0.21	0.159	0.096	0.459	0.600	-0.29	-0.19	3.643
S0064	0.983	0.488	0.312	1.690	1.150	0.898	0.856	0.204	0.108	0.044	0.732	0.137	0.656	1.464	0.075	0.464	-0.13	1.005	0.215	0.198	0.215	0.147	0.152	0.513	1.021	-0.23	0.171	0.070	0.441	0.882	-0.29	-0.25	3.674
S0064	0.983	0.46	0.42	1.707	1.508	0.890	0.787	0.196	0.152	0.127	0.732	0.107	0.566	1.464	0.069	0.407	0.075	2.599	0.205	0.240	0.133	0.120	0.144	0.518	1.029	-0.23	0.165	0.103	0.469	0.660	-0.27	-0.20	3.783
S0064	0.983	0.452	0.384	1.528	1.659	0.899	0.772	0.232	0.196	0.171	0.732	0.124	0.629	1.416	0.062	0.370	0.185	5.450	0.178	0.238	0.189	0.115	0.141	0.495	1.041	-0.21	0.139	0.095	0.487	0.566	-0.42	-0.25	3.339
S0064	0.983	0.445	0.385	1.717	1.426	0.888	0.801	0.188	0.148	0.211	0.732	0.089	0.548	1.464	0.061	0.371	0.794	3.032	0.211	0.236	0.118	0.117	0.179	0.483	1.025	-0.23	0.164	0.104	0.488	0.905	-0.26	-0.22	3.573
S0064	0.983	0.476	0.368	1.615	1.401	0.903	0.830	0.18	0.152	0.032	0.732	0.130	0.630	1.464	0.063	0.400	-0.10	2.319	0.194	0.210	0.186	0.113	0.129	0.521	1.031	-0.22	0.144	0.086	0.476	0.692	-0.32	-0.30	3.558
S0064	0.983	0.496	0.4	1.653	1.347	0.885	0.790	0.224	0.188	0.249	0.732	0.116	0.615	1.464	0.063	0.360	0.311	2.595	0.196	0.216	0.173	0.128	0.159	0.498	1.045	-0.20	0.167	0.103	0.517	0.765	-0.34	-0.29	3.386
S0064	0.983	0.476	0.352	1.547	1.297	0.896	0.845	0.216	0.092	0.118	0.732	0.114	0.616	1.464	0.080	0.457	-0.20	2.209	0.196	0.215	0.160	0.157	0.141	0.503	1.021	-0.22	0.158	0.077	0.425	0.695	-0.36	-0.26	3.620
S0064	0.983	0.452	0.38	1.715	1.563	0.897	0.795	0.212	0.148	0.083	0.732	0.098	0.535	1.513	0.055	0.358	-0.12	3.321	0.198	0.226	0.120	0.098	0.133	0.541	1.029	-0.21	0.159	0.098	0.481	0.659	-0.28	-0.18	3.584
S0064	0.983	0.488	0.336	1.450	1.205	0.875	0.821	0.2	0.148	0.100	0.732	0.108	0.586	1.464	0.051	0.375	-0.43	0.798	0.193	0.207	0.173	0.087	0.134	0.551	1.049	-0.22	0.170	0.083	0.478	0.703	-0.37	-0.24	3.433
S0064	0.983	0.508	0.388	1.758	1.581	0.891	0.792	0.212	0.172	0.175	0.732	0.123	0.594	1.464	0.059	0.369	0.299	4.547	0.199	0.242	0.157	0.115	0.155	0.510	1.021	-0.21	0.168	0.110	0.484	0.644	-0.32	-0.23	3.615
S0064	0.983	0.492	0.388	1.827	1.381	0.881	0.801	0.204	0.12	0.060	0.732	0.101	0.524	1.464	0.057	0.399	0.375	1.031	0.204	0.213	0.114	0.110	0.134	0.525	1.038	-0.23	0.176	0.095	0.507	0.805	-0.23	-0.22	3.805
S0064	0.983	0.481	0.377	1.672	1.330	0.886	0.795	0.176	0.212	0.079	0.732	0.132	0.636	1.464	0.056	0.360	-0.00	2.739	0.200	0.199	0.200	0.099	0.144	0.538	1.054	-0.20	0.164	0.088	0.490	0.745	-0.29	-0.34	3.413
S0064	0.983	0.46	0.404	1.658	1.429	0.902	0.811	0.188	0.152	0.154	0.732	0.108	0.570	1.464	0.067	0.426	0.155	3.118	0.209	0.214	0.132	0.138	0.160	0.552	1.022	-0.22	0.158	0.091	0.483	0.710	-0.27	-0.25	3.666
S0064	0.983	0.488	0.36	1.806	1.320	0.900	0.820	0.192	0.156	0.095	0.732	0.123	0.608	1.464	0.067	0.389	0.085	2.194	0.192	0.210	0.169	0.129	0.139	0.512	1.032	-0.21	0.161	0.093	0.509	0.772	-0.32	-0.31	3.627
S0064	0.983	0.476	0.348	1.709	1.289	0.891	0.823	0.2	0.144	0.132	0.732	0.129	0.640	1.464	0.056	0.369	0.347	2.712	0.194	0.209	0.209	0.100	0.157	0.537	1.041	-0.22	0.152	0.082	0.468	0.766	-0.35	-0.33	3.377
S0064	0.983	0.508	0.404	1.736	1.443	0.886	0.798	0.204	0.18	0.123	0.732	0.133	0.631	1.513	0.063	0.421	0.037	3.031	0.209	0.209	0.196	0.123	0.152	0.525	1.025	-0.22	0.170	0.102	0.495	0.746	-0.26	-0.33	3.526
S0064	0.983	0.448	0.356	1.689	1.215	0.899	0.834	0.18	0.132	0.140	0.732	0.099	0.579	1.464	0.075	0.423	-0.15	1.006	0.206	0.225	0.129	0.144	0.151	0.471	1.034	-0.21	0.159	0.090	0.484	0.903	-0.25	-0.23	3.794
S0064	0.983	0.497	0.357	1.610	1.388	0.896	0.836	0.232	0.180	0.029	0.781	0.139	0.695	1.513	0.064	0.395	-0.03	2.489	0.194	0.227	0.228	0.126	0.143	0.514	1.036	-0.21	0.156	0.090	0.461	0.668	-0.34	-0.19	3.511
S0064	0.983	0.456	0.416	1.735	1.527	0.893	0.772	0.2	0.188	0.246	0.732	0.097	0.592	1.464	0.053	0.358	0.301	3.524	0.210	0.225	0.143	0.100	0.169	0.543	1.033	-0.23	0.165	0.116	0.489	0.771	-0.28	-0.25	3.502
S0064	0.983	0.48	0.388	1.675	1.632	0.890	0.785	0.2	0.196	0.130	0.732	0.111	0.587	1.464	0.063	0.337	-0.09	3.951	0.203	0.266	0.107	0.116	0.126	0.456	1.037	-0.21	0.169	0.120	0.474	0.615	-0.28	-0.11	3.901
S0064	0.983	0.504	0.38	1.675	1.651	0.883	0.817	0.188	0.176	0.080	0.732	0.139	0.682	1.464	0.056	0.368	0.052	4.445	0.221	0.234	0.222	0.100	0.166	0.540	1.037	-0.21	0.176	0.091	0.456	0.660	-0.23	-0.26	3.633
S0064	0.983	0.472	0.36	1.702	1.456	0.884	0.826	0.22	0.148	0.134	0.732	0.129	0.653	1.464	0.061	0.379	0.232	3.081	0.212	0.232	0.182	0.117	0.163	0.528	1.036	-0.21	0.174	0.089	0.473	0.684	-0.26	-0.24	3.650
S0064	0.983	0.488	0.364	1.772	1.491	0.888	0.805	0.224	0.18	0.136	0.732	0.109	0.588	1.464	0.065	0.363	0.092	1.825	0.215	0.236	0.110	0.122	0.146	0.501	1.039	-0.23	0.180	0.102	0.498	0.699	-0.23	-0.11	3.907
S0064	0.983	0.444	0.328	1.554	1.268	0.909	0.850	0.164	0.096	0.030	0.732	0.137	0.680	1.464	0.074	0.444	-0.12	1.724	0.202	0.206	0.211	0.139	0.154	0.526	1.025	-0.23	0.148	0.071	0.435	0.766	-0.34	-0.26	3.559
S0064	0.983	0.476	0.368	1.595	1.441	0.894	0.797	0.204	0.18	0.146	0.732	0.121	0.642	1.464	0.052	0.336	0.001	3.583	0.203	0.220	0.182	0.093	0.156	0.558	1.040	-0.22	0.156	0.095	0.468	0.699	-0.31	-0.21	3.472
S0064	0.983	0.433	0.413	1.582	1.414	0.898	0.782	0.200	0.172	0.107	0.732	0.102	0.581	1.464	0.063	0.362	-0.50	2.991	0.209	0.252	0.137	0.129	0.143	0.472	1.031	-0.22	0.176	0.119	0.481	0.704	-0.27	-0.19	3.817
S0064	0.983	0.464	0.356	1.567	1.515	0.920	0.799	0.176	0.204	0.018	0.732	0.140	0.658	1.464	0.057	0.364	-0.25	3.514	0.181	0.225	0.248	0.103	0.157	0.533	1.028	-0.22	0.125	0.095	0.448	0.586	-0.46	-0.25	3.291
S0064	0.983	0.475	0.337	1.349	1.412	0.915	0.814	0.225	0.1	-0.03	0.683	0.043	0.348	0.683	0.035	0.327	0.158	3.806	0.193	0.250	0.119	0.135	0.276	0.804	1.021	-0.22	0.138	0.094	0.470	0.612	-0.38	-0.16	1.156
S0064	1.251	0.488	0.392	1.841	1.978	0.906	0.789	0.24	0.176	0.003	0.781	0.106	0.624	1.611	0.047	0.289	0.130	3.126	0.262	0.350	0.177	0.101	0.174	0.615	1.093	-0.21	0.211	0.158	0.456	0.459	-0.07	0.251	4.726
S0064	1.251	0.48	0.356	1.952	2.059	0.893	0.767	0.216	0.12	0.131	0.830	0.114	0.688	1.611	0.044	0.275	-0.18	5.272	0.236	0.273	0.167	0.076	0.134	0.501	1.080	-0.26	0.204	0.121	0.486	0.546	-0.15	-0.02	4.591
S0064	1.251	0.522	0.397	1.725	1.831	0.884	0.757	0.293	0.140	0.064	0.830	0.126	0.700	1.660	0.042	0.316	-0.20	2.577	0.236	0.262	0.185	0.078	0.124	0.521	1.074	-0.26	0.221	0.134	0.484	0.605	-0.14	-0.02	4.641
S0064	1.251	0.468	0.4	1.945	1.960	0.876	0.752	0.264	0.176	0.160	0.830	0.119	0.721	1.660	0.045	0.310	0.032	3.747	0.237	0.288	0.156	0.071	0.135	0.454	1.082	-0.25	0.216	0.149	0.506	0.568	-0.12	0.035	4.589
S0064	1.251	0.456	0.344	1.787	1.428	0.880	0.798	0.292	0.116	0.115	0.830	0.107	0.635	0.878	0.044	0.367	-0.39	1.114	0.236	0.240	0.160	0.075	0.123	0.439	1.084	-0.26	0.233	0.104	0.484	0.726	-0.14	-0.08	4.669
S0064	1.251	0.5	0.356	1.867	1.474	0.893	0.788	0.252	0.136	0.088	0.830	0.117	0.675	1.660	0.036	0.311	-0.07	1.483	0.233	0.257	0.185	0.060	0.123	0.479	1.084	-0.26	0.209	0.115	0.488	0.762	-0.14	-0.04	4.521
S0064	1.251	0.5	0.344	1.756	1.474	0.893	0.788	0.2	0.132	0.103	0.830	0.132	0.685	1.660	0.043	0.293	-0.15	0.902	0.246	0.255	0.205	0.064	0.132	0.450	1.083	-0.26	0.209	0.115	0.477	0.715	-0.15	0.005	4.460
S0064	1.251	0.468	0.356	1.930	2.276	0.870	0.734	0.232	0.12	0.134	0.830	0.126	0.652	1.660	0.047	0.279	-0.15	4.497	0.258	0.336	0.166	0.071	0.127	0.449	1.094	-0.20	0.237	0.162	0.449	0.507	-0.08	0.083	4.815
S0064	1.251	0.464	0.376	1.866	2.049	0.894	0.751	0.204	0.144	0.141	0.830	0.122	0.655	1.660	0.050	0.267	-0.24	2.690	0.244	0.305	0.169	0.076	0.137	0.415	1.101	-0.21	0.201	0.152	0.490	0.520	-0.11	0.105	4.706
S0064	1.251	0.532	0.384	1.918	2.076	0.894	0.767	0.252	0.12	0.071	0.830	0.119	0.660	1.660	0.047	0.277	-0.08	3.745	0.248	0.288	0.183	0.081	0.140	0.475	1.085	-0.24	0.214	0.131	0.488	0.568	-0.08	0.034	4.698
S0064	1.251	0.453	0.353	1.820	1.523	0.889	0.797	0.265	0.112	0.130	0.830	0.101	0.643	1.660	0.052	0.349	-0.21	2.209	0.230	0.250	0.149	0.081	0.115	0.454	1.079	-0.26	0.218	0.110	0.514	0.756	-0.16	-0.06	4.484
S0064	1.251	0.472	0.376	1.666	1.824	0.896	0.753	0.252	0.152	0.117	0.830	0.114	0.642	1.660	0.042	0.285	-0.57	2.883	0.224	0.270	0.169	0.074	0.123	0.412	1.086	-0.23	0.205	0.132	0.485	0.522	-0.23	0.006	4.543
S0064	1.251	0.448	0.34	1.797	1.720	0.901	0.789	0.208	0.112	0.084	0.830	0.128	0.649	1.660	0.046	0.320	-0.33	2.800	0.231	0.245	0.201	0.066	0.120	0.463	1.080	-0.25	0.195	0.106	0.491	0.589	-0.18	-0.06	4.346
S0064	1.251	0.444	0.332	1.807	1.796	0.898	0.790	0.208	0.104	0.095	0.830	0.123	0.662	1.660	0.053	0.351	-0.21	2.992	0.230	0.266	0.192	0.083	0.122	0.472	1.083	-0.24	0.196	0.113	0.471	0.591	-0.17	-0.02	4.440
S0064	1.251	0.472	0.36	1.855	1.838	0.895	0.778	0.232	0.16	0.128	0.830	0.107	0.641	1.660	0.047	0.324	-0.01	3.058	0.232	0.279	0.164	0.080	0.114	0.508	1.085	-0.24	0.204	0.133	0.484	0.677	-0.15	0.022	4.577
S0064	1.251	0.452	0.368	1.989	1.886	0.884	0.757	0.244	0.132	0.181	0.830	0.109	0.624	1.660	0.053	0.272	-0.07	2.283	0.247	0.314	0.153	0.081	0.131	0.429	1.105	-0.21	0.219	0.149	0.503	0.633	-0.08	0.108	4.870
S0064	1.251	0.481	0.325	1.792	2.107	0.876	0.773	0.265	0.136	0.131	0.830	0.116	0.648	1.660	0.046	0.315	-0.11	4.207	0.234	0.293	0.165	0.068	0.118	0.494	1.074	-0.25	0.230	0.127	0.504	0.540	-0.11	0.061	4.718
S0064	1.251	0.492	0.36	1.759	2.145	0.894	0.772	0.244	0.108	0.127	0.830	0.106	0.664	1.660	0.036	0.294	-0.12	5.154	0.222	0.292	0.165	0.063	0.122	0.474	1.084	-0.26	0.200	0.127	0.501	0.477	-0.18	0.056	4.578
S0064	1.251	0.472	0.4	1.970	1.826	0.867	0.754	0.248	0.164	0.244	0.830	0.106	0.650	1.660	0.050	0.283	0.100	2.529	0.257	0.311	0.127	0.079	0.150	0.423	1.089	-0.23	0.230	0.144	0.485	0.696	-0.07	0.097	4.823
S0064	1.251	0.504	0.332	1.811	1.522	0.904	0.794	0.24	0.108	0.131	0.830	0.099	0.616	1.660	0.053	0.388	-0.09	1.296	0.210	0.254	0.158	0.092	0.116	0.438	1.082	-0.27	0.191	0.110	0.520	0.660	-0.23	-0.03	4.416
S0064	1.251	0.476	0.368	1.556	1.651	0.885	0.776	0.248	0.124	0.153	0.830	0.112	0.606	1.660	0.050	0.347	-0.42	2.196	0.220	0.261	0.178	0.089	0.105	0.492	1.078	-0.24	0.209	0.122	0.489	0.601	-0.20	-0.03	4.374
S0064	1.251	0.452	0.38	1.758	1.897	0.896	0.778	0.216	0.144	0.104	0.830	0.117	0.644	1.660	0.046	0.295	-0.46	2.767	0.234	0.280	0.180	0.071	0.112	0.443	1.077	-0.24	0.207	0.124	0.483	0.514	-0.18	0.022	4.473
S0064	1.251	0.484	0.372	1.938	2.028	0.871	0.740	0.276	0.16	0.156	0.830	0.097	0.624	1.660	0.046	0.245	-0.10	2.822	0.246	0.323	0.119	0.072	0.123	0.440	1.087	-0.22	0.238	0.162	0.483	0.550	-0.10	0.130	4.769
S0064	1.251	0.464	0.372	1.873	1.885	0.885	0.743	0.24	0.148	0.121	0.830	0.100	0.630	1.660	0.040	0.235	-0.37	2.259	0.248	0.296	0.154	0.069	0.128	0.402	1.095	-0.26	0.233	0.141	0.511	0.590	-0.08	0.082	4.821
S0064	1.251	0.469	0.369	1.851	1.882	0.887	0.774	0.289	0.120	0.147	0.878	0.085	0.602	1.708	0.045	0.297	0.019	2.955	0.229	0.290	0.127	0.073	0.116	0.448	1.069	-0.27	0.219	0.131	0.487	0.654	-0.11	0.041	4.635
S0064	1.251	0.5	0.364	1.811	1.856	0.885	0.755	0.268	0.148	0.055	0.830	0.111	0.667	0.830	0.031	0.268	-0.09	2.483	0.231	0.277	0.170	0.062	0.127	0.492	1.085	-0.27	0.208	0.135	0.517	0.582	-0.16	-0.00	4.590
S0064	1.251	0.444	0.336	1.966	1.970	0.872	0.755	0.264	0.152	0.159	0.830	0.106	0.611	1.660	0.040	0.264	0.026	3.442	0.235	0.308	0.116	0.071	0.128	0.464	1.088	-0.23	0.217	0.146	0.485	0.570	-0.16	0.111	4.832
S0064	1.251	0.448	0.384	1.809	1.825	0.886	0.737	0.276	0.184	0.157	0.830	0.101	0.573	1.611	0.041	0.283	-0.18	2.987	0.218	0.280	0.141	0.068	0.095	0.429	1.089	-0.24	0.209	0.151	0.534	0.519	-0.22	-0.00	4.583
S0064	1.251	0.456	0.368	1.807	1.429	0.893	0.782	0.232	0.14	0.097	0.830	0.118	0.668	1.660	0.042	0.310	-0.43	1.264	0.229	0.256	0.170	0.079	0.109	0.439	1.079	-0.25	0.212	0.122	0.493	0.732	-0.17	-0.04	4.480
S0064	1.251	0.476	0.372	1.962	2.232	0.884	0.728	0.28	0.16	0.137	0.830	0.105	0.614	1.660	0.038	0.229	-0.16	4.252	0.247	0.321	0.139	0.063	0.115	0.479	1.090	-0.23	0.234	0.162	0.527	0.517	-0.08	0.115	4.851
S0064	1.251	0.436	0.352	1.884	1.744	0.880	0.776	0.264	0.12	0.146	0.830	0.104	0.605	1.660	0.046	0.288	-0.32	1.779	0.241	0.286	0.141	0.081	0.118	0.451	1.101	-0.24	0.219	0.134	0.498	0.618	-0.10	0.067	4.770
S0064	1.251	0.477	0.373	1.918	1.990	0.884	0.769	0.281	0.164	0.107	0.830	0.116	0.637	1.660	0.042	0.264	-0.36	3.179	0.241	0.287	0.167	0.080	0.127	0.487	1.093	-0.23	0.229	0.131	0.508	0.597	-0.11	0.032	4.737
S0064	1.251	0.46	0.352	1.845	1.967	0.893	0.781	0.28	0.12	0.138	0.830	0.111	0.661	1.660	0.044	0.290	0.089	4.159	0.223	0.285	0.164	0.066	0.108	0.477	1.070	-0.25	0.211	0.121	0.515	0.581	-0.17	0.032	4.627
S0064	1.251	0.492	0.368	1.896	1.865	0.875	0.745	0.248	0.16	0.190	0.830	0.110	0.672	1.660	0.049	0.292	0.030	3.378	0.252	0.297	0.147	0.078	0.129	0.447	1.098	-0.22	0.231	0.148	0.517	0.599	-0.11	0.007	4.785
S0064	1.251	0.48	0.42	1.823	1.858	0.885	0.761	0.252	0.12	0.169	0.830	0.107	0.704	1.660	0.051	0.322	-0.24	2.188	0.251	0.277	0.152	0.090	0.150	0.450	1.089	-0.24	0.233	0.144	0.510	0.599	-0.08	0.045	4.895
S0064	1.251	0.448	0.392	1.873	2.082	0.882	0.739	0.248	0.176	0.168	0.830	0.114	0.641	1.660	0.041	0.254	-0.05	4.387	0.241	0.333	0.146	0.072	0.127	0.435	1.086	-0.22	0.216	0.164	0.472	0.553	-0.15	0.097	4.715
S0064	1.251	0.472	0.36	1.849	1.743	0.893	0.764	0.216	0.172	0.086	0.830	0.122	0.663	1.660	0.037	0.296	-0.05	2.282	0.237	0.259	0.194	0.054	0.119	0.489	1.085	-0.23	0.203	0.123	0.509	0.627	-0.14	-0.06	4.494
S0064	1.251	0.448	0.356	1.840	1.946	0.899	0.793	0.216	0.092	0.099	0.830	0.121	0.645	1.660	0.044	0.324	-0.22	4.397	0.234	0.254	0.189	0.069	0.124	0.496	1.079	-0.25	0.196	0.101	0.469	0.524	-0.18	-0.07	4.422
S0064	1.251	0.437	0.313	1.677	1.608	0.884	0.809	0.285	0.112	0.108	0.830	0.104	0.601	1.660	0.051	0.353	-0.25	1.407	0.229	0.255	0.175	0.089	0.119	0.433	1.089	-0.25	0.217	0.101	0.473	0.634	-0.16	-0.01	4.546
S0064	1.251	0.46	0.392	1.873	2.212	0.889	0.746	0.28	0.164	0.133	0.830	0.114	0.670	1.660	0.044	0.271	-0.33	3.516	0.239	0.294	0.183	0.073	0.126	0.433	1.083	-0.26	0.222	0.150	0.505	0.528	-0.08	0.075	4.813
S0064	1.251	0.484	0.368	1.934	1.737	0.897	0.774	0.264	0.16	0.133	0.830	0.111	0.686	1.660	0.046	0.316	-0.22	2.250	0.238	0.273	0.186	0.069	0.118	0.456	1.086	-0.25	0.208	0.130	0.503	0.618	-0.10	0.021	4.723
S0064	1.251	0.528	0.376	1.805	1.987	0.882	0.734	0.268	0.172	0.227	0.830	0.109	0.657	1.660	0.056	0.300	-0.30	3.758	0.248	0.317	0.161	0.093	0.153	0.473	1.090	-0.21	0.228	0.158	0.474	0.547	-0.11	0.103	4.863
S0064	1.251	0.484	0.396	1.866	1.994	0.866	0.763	0.284	0.168	0.213	0.781	0.108	0.674	1.611	0.046	0.304	0.233	3.710	0.248	0.299	0.153	0.085	0.130	0.497	1.086	-0.26	0.236	0.151	0.497	0.623	-0.10	0.063	4.696
S0064	1.251	0.492	0.384	1.866	1.826	0.888	0.782	0.264	0.092	0.201	0.830	0.110	0.633	1.660	0.046	0.334	0.316	3.381	0.235	0.282	0.175	0.081	0.103	0.510	1.082	-0.25	0.224	0.134	0.526	0.683	-0.11	0.005	4.627
S0064	1.251	0.48	0.372	1.792	1.975	0.890	0.782	0.248	0.116	0.155	0.830	0.119	0.657	1.660	0.049	0.279	0.071	3.561	0.235	0.313	0.177	0.078	0.116	0.442	1.086	-0.21	0.210	0.127	0.496	0.547	-0.15	0.021	4.667
S0064	1.251	0.452	0.372	2.025	1.701	0.889	0.779	0.284	0.124	0.126	0.830	0.097	0.612	1.660	0.044	0.306	-0.21	1.321	0.235	0.272	0.139	0.078	0.123	0.447	1.106	-0.25	0.215	0.124	0.491	0.650	-0.11	0.020	4.733
S0064	1.251	0.465	0.349	1.896	1.737	0.878	0.794	0.261	0.120	0.121	0.830	0.105	0.628	1.660	0.049	0.352	-0.15	1.187	0.234	0.269	0.146	0.080	0.133	0.468	1.062	-0.27	0.226	0.125	0.506	0.661	-0.14	0.068	4.617
S0064	1.251	0.456	0.364	1.940	1.808	0.898	0.775	0.224	0.112	0.174	0.830	0.099	0.632	1.660	0.040	0.291	0.096	3.570	0.225	0.295	0.157	0.070	0.102	0.453	1.084	-0.24	0.199	0.130	0.544	0.649	-0.17	0.030	4.617
S0064	1.251	0.496	0.388	1.944	2.203	0.887	0.737	0.228	0.136	0.158	0.830	0.115	0.650	1.660	0.041	0.255	-0.24	3.954	0.241	0.309	0.182	0.067	0.133	0.457	1.088	-0.22	0.220	0.156	0.512	0.524	-0.12	0.105	4.875
S0064	1.251	0.464	0.324	1.754	1.289	0.907	0.821	0.24	0.104	0.087	0.830	0.116	0.636	1.660	0.049	0.358	-0.04	0.538	0.228	0.237	0.162	0.070	0.117	0.433	1.083	-0.25	0.199	0.098	0.481	0.842	-0.18	-0.05	4.458
S0064	1.251	0.452	0.364	1.790	1.894	0.894	0.774	0.248	0.14	0.030	0.830	0.129	0.643	1.660	0.037	0.328	-0.29	2.590	0.242	0.256	0.210	0.070	0.110	0.513	1.083	-0.26	0.213	0.120	0.466	0.580	-0.13	-0.02	4.539
S0064	1.251	0.444	0.368	1.767	1.636	0.894	0.782	0.272	0.112	0.134	0.830	0.103	0.586	1.660	0.047	0.303	-0.08	2.436	0.224	0.282	0.149	0.068	0.109	0.478	1.080	-0.23	0.204	0.125	0.498	0.665	-0.17	-0.07	4.554
S0064	1.251	0.453	0.337	1.814	1.859	0.893	0.772	0.261	0.132	0.121	0.830	0.105	0.598	1.660	0.044	0.290	-0.30	2.430	0.226	0.271	0.170	0.069	0.115	0.460	1.099	-0.24	0.215	0.122	0.520	0.544	-0.14	0.024	4.692
S0064	1.251	0.464	0.36	1.896	1.981	0.881	0.767	0.28	0.12	0.132	0.830	0.118	0.637	1.660	0.048	0.295	-0.29	3.219	0.234	0.290	0.170	0.075	0.131	0.432	1.070	-0.24	0.212	0.130	0.492	0.563	-0.14	0.023	4.608
S0064	1.251	0.452	0.36	1.771	1.813	0.897	0.795	0.268	0.096	0.145	0.830	0.112	0.680	1.660	0.048	0.327	-0.28	3.852	0.222	0.280	0.177	0.072	0.124	0.521	1.072	-0.25	0.193	0.112	0.485	0.548	-0.20	-0.01	4.496
S0064	1.251	0.504	0.364	1.871	1.566	0.888	0.774	0.252	0.148	0.152	0.830	0.111	0.707	1.611	0.049	0.311	0.122	2.596	0.242	0.274	0.160	0.079	0.145	0.467	1.080	-0.24	0.215	0.129	0.503	0.733	-0.14	-0.01	4.589
S0064	1.251	0.464	0.36	1.753	1.948	0.891	0.796	0.228	0.124	0.111	0.830	0.109	0.668	1.660	0.059	0.367	-0.36	3.962	0.233	0.254	0.153	0.098	0.125	0.459	1.089	-0.25	0.205	0.107	0.481	0.517	-0.14	-0.03	4.542
S0064	1.251	0.484	0.38	1.870	2.002	0.898	0.769	0.2	0.132	0.119	0.830	0.128	0.660	1.660	0.039	0.272	-0.06	3.545	0.238	0.292	0.181	0.070	0.126	0.452	1.085	-0.23	0.199	0.141	0.509	0.557	-0.18	0.058	4.559
S0064	1.251	0.456	0.344	1.627	1.945	0.888	0.780	0.264	0.112	0.129	0.830	0.100	0.618	1.660	0.048	0.317	0.050	3.254	0.228	0.298	0.134	0.078	0.121	0.470	1.087	-0.23	0.214	0.126	0.488	0.560	-0.18	0.062	4.591
S0064	1.251	0.448	0.384	1.935	1.961	0.883	0.772	0.22	0.132	0.187	0.830	0.106	0.611	1.660	0.055	0.316	-0.20	2.836	0.235	0.300	0.126	0.090	0.133	0.491	1.095	-0.22	0.215	0.145	0.479	0.542	-0.14	0.077	4.674
S0064	1.251	0.469	0.373	1.817	1.975	0.892	0.759	0.220	0.116	0.097	0.830	0.120	0.671	1.660	0.042	0.253	-0.09	3.221	0.237	0.302	0.173	0.077	0.140	0.463	1.087	-0.24	0.207	0.142	0.511	0.566	-0.11	0.045	4.698
S0064	1.251	0.484	0.312	1.752	1.517	0.890	0.817	0.268	0.08	0.112	0.830	0.106	0.654	1.660	0.053	0.399	-0.11	1.206	0.220	0.239	0.160	0.095	0.110	0.444	1.071	-0.26	0.210	0.096	0.493	0.754	-0.18	-0.05	4.504
S0064	1.251	0.504	0.352	1.753	1.886	0.896	0.766	0.26	0.132	0.134	0.830	0.112	0.650	1.660	0.048	0.268	-0.32	2.731	0.230	0.326	0.161	0.086	0.131	0.402	1.088	-0.22	0.206	0.150	0.527	0.560	-0.16	0.112	4.815
S0064	1.251	0.5	0.388	1.822	1.757	0.894	0.793	0.232	0.112	0.130	0.830	0.118	0.666	1.611	0.050	0.322	-0.18	3.499	0.233	0.286	0.181	0.083	0.131	0.448	1.081	-0.24	0.208	0.121	0.488	0.587	-0.15	-0.01	4.543
S0064	1.251	0.492	0.356	1.786	1.750	0.894	0.797	0.216	0.124	0.155	0.830	0.129	0.682	1.660	0.051	0.346	-0.28	3.634	0.230	0.253	0.195	0.080	0.117	0.512	1.077	-0.24	0.205	0.104	0.497	0.626	-0.17	-0.07	4.430
S0064	1.251	0.448	0.376	1.744	1.810	0.893	0.758	0.24	0.136	0.193	0.830	0.116	0.632	1.660	0.055	0.317	-0.23	2.892	0.227	0.298	0.188	0.092	0.110	0.450	1.087	-0.22	0.206	0.150	0.500	0.630	-0.17	0.023	4.575
S0064	1.251	0.488	0.368	1.831	1.789	0.889	0.744	0.272	0.14	0.236	0.830	0.111	0.638	1.660	0.051	0.279	-0.20	2.956	0.231	0.300	0.168	0.072	0.132	0.439	1.099	-0.22	0.209	0.148	0.501	0.598	-0.18	0.012	4.652
S0064	1.251	0.453	0.369	1.556	1.513	0.889	0.780	0.273	0.104	0.150	0.830	0.121	0.647	1.660	0.053	0.369	-0.35	1.616	0.230	0.251	0.185	0.083	0.128	0.480	1.078	-0.27	0.209	0.114	0.472	0.674	-0.14	-0.10	4.516
S0064	1.251	0.468	0.36	1.720	1.861	0.899	0.786	0.228	0.136	0.095	0.830	0.115	0.683	1.660	0.057	0.359	-0.09	3.300	0.231	0.271	0.194	0.098	0.119	0.452	1.076	-0.25	0.198	0.118	0.466	0.591	-0.13	-0.04	4.595
S0064	1.251	0.472	0.32	1.766	1.875	0.893	0.790	0.244	0.128	0.189	0.830	0.098	0.604	1.660	0.053	0.325	-0.12	2.237	0.232	0.273	0.125	0.093	0.135	0.418	1.088	-0.24	0.215	0.120	0.519	0.561	-0.17	0.033	4.680
S0064	1.251	0.44	0.36	1.981	1.874	0.882	0.790	0.248	0.12	0.179	0.830	0.100	0.643	1.660	0.049	0.333	0.251	2.936	0.237	0.292	0.134	0.074	0.105	0.492	1.091	-0.26	0.224	0.130	0.504	0.645	-0.09	0.047	4.745
S0064	1.251	0.464	0.396	2.014	2.052	0.884	0.758	0.272	0.124	0.113	0.830	0.130	0.663	1.611	0.036	0.269	-0.13	5.156	0.241	0.280	0.188	0.050	0.113	0.486	1.078	-0.25	0.220	0.133	0.494	0.554	-0.12	-0.01	4.580
S0064	1.251	0.463	0.333	1.718	1.715	0.895	0.822	0.173	0.086	-0.07	0.781	0.066	0.637	1.611	0.033	0.365	0.066	1.244	0.228	0.313	0.152	0.156	0.190	0.630	1.097	-0.22	0.184	0.122	0.444	0.598	-0.25	0.175	2.364
S0064	1.519	0.492	0.4	1.834	2.453	0.887	0.769	0.268	0.148	0.170	1.806	0.064	0.600	1.806	0.033	0.259	0.017	3.501	0.244	0.361	0.065	0.064	0.100	0.586	1.147	-0.25	0.262	0.168	0.510	0.491	-0.05	0.279	5.470
S0064	1.519	0.48	0.368	1.649	1.739	0.916	0.805	0.22	0.132	0.178	0.878	0.080	0.572	1.806	0.056	0.397	-0.02	1.331	0.244	0.278	0.143	0.117	0.124	0.435	1.137	-0.28	0.198	0.111	0.449	0.683	-0.09	0.059	5.044
S0064	1.519	0.506	0.373	2.029	2.107	0.887	0.755	0.269	0.160	0.263	1.806	0.080	0.575	1.806	0.052	0.292	0.434	2.105	0.287	0.355	0.087	0.077	0.112	0.409	1.166	-0.25	0.291	0.165	0.530	0.661	0.043	0.226	5.852
S0064	1.519	0.528	0.416	2.013	2.083	0.875	0.717	0.26	0.184	0.253	1.806	0.071	0.554	1.806	0.043	0.275	0.612	1.466	0.264	0.353	0.107	0.069	0.096	0.438	1.154	-0.25	0.273	0.202	0.543	0.670	-0.02	0.257	5.579
S0064	1.519	0.524	0.38	1.890	1.844	0.883	0.760	0.292	0.16	0.175	1.806	0.083	0.562	0.927	0.043	0.301	-0.05	0.773	0.250	0.333	0.095	0.083	0.091	0.411	1.146	-0.29	0.279	0.165	0.519	0.673	-0.06	0.245	5.772
S0064	1.519	0.568	0.44	1.949	2.432	0.877	0.722	0.284	0.2	0.213	1.806	0.071	0.560	1.806	0.041	0.289	0.370	2.813	0.256	0.362	0.101	0.080	0.095	0.469	1.142	-0.26	0.285	0.209	0.562	0.519	-0.07	0.302	5.396
S0064	1.519	0.524	0.42	1.973	2.063	0.882	0.754	0.272	0.128	0.272	1.806	0.080	0.530	1.806	0.048	0.349	0.112	1.564	0.256	0.339	0.092	0.095	0.094	0.435	1.149	-0.27	0.282	0.185	0.567	0.654	-0.02	0.216	5.648
S0064	1.519	0.484	0.368	1.853	2.294	0.875	0.760	0.264	0.128	0.215	0.878	0.068	0.504	0.927	0.045	0.355	-0.03	2.539	0.256	0.331	0.108	0.088	0.085	0.446	1.159	-0.27	0.262	0.152	0.471	0.495	-0.04	0.228	5.717
S0064	1.519	0.456	0.372	1.832	2.495	0.890	0.760	0.276	0.148	0.195	1.806	0.076	0.548	1.806	0.034	0.231	-0.27	2.310	0.259	0.404	0.087	0.070	0.109	0.476	1.151	-0.29	0.253	0.179	0.526	0.499	-0.00	0.376	5.977
S0064	1.519	0.488	0.372	1.720	1.949	0.912	0.780	0.208	0.144	0.162	0.927	0.081	0.565	0.927	0.039	0.300	-0.30	0.727	0.265	0.353	0.145	0.069	0.122	0.412	1.163	-0.27	0.230	0.161	0.504	0.579	-0.04	0.324	5.677
S0064	1.519	0.497	0.393	1.865	2.140	0.895	0.771	0.277	0.144	0.205	1.806	0.066	0.526	1.806	0.032	0.279	0.121	1.823	0.266	0.357	0.075	0.074	0.109	0.471	1.135	-0.30	0.271	0.168	0.552	0.603	0.032	0.328	5.712
S0064	1.519	0.492	0.372	1.932	2.153	0.907	0.772	0.22	0.104	0.261	1.806	0.075	0.551	1.806	0.047	0.299	0.153	1.639	0.263	0.347	0.103	0.086	0.110	0.407	1.164	-0.25	0.243	0.162	0.522	0.559	-0.02	0.295	5.643
S0064	1.519	0.512	0.364	1.750	2.131	0.905	0.762	0.252	0.12	0.175	1.806	0.082	0.605	1.806	0.031	0.258	0.445	1.595	0.254	0.345	0.082	0.051	0.109	0.485	1.146	-0.30	0.247	0.160	0.532	0.624	-0.02	0.259	5.762
S0064	1.519	0.528	0.388	1.730	2.036	0.895	0.766	0.248	0.12	0.219	1.806	0.081	0.527	1.806	0.042	0.272	0.272	1.275	0.259	0.368	0.112	0.078	0.109	0.437	1.158	-0.27	0.269	0.183	0.557	0.573	-0.09	0.331	5.593
S0064	1.519	0.52	0.428	1.961	2.188	0.894	0.730	0.292	0.204	0.163	1.806	0.057	0.543	1.806	0.032	0.264	0.214	1.925	0.255	0.329	0.079	0.076	0.099	0.489	1.137	-0.29	0.276	0.192	0.538	0.550	-0.04	0.233	5.697
S0064	1.519	0.532	0.396	1.977	2.286	0.901	0.749	0.248	0.164	0.171	1.806	0.078	0.605	1.806	0.038	0.252	-0.02	2.733	0.270	0.367	0.119	0.074	0.118	0.424	1.157	-0.26	0.263	0.185	0.542	0.538	0.011	0.323	5.618
S0064	1.519	0.522	0.421	1.986	1.902	0.890	0.732	0.273	0.192	0.196	1.806	0.061	0.564	1.806	0.032	0.244	0.065	1.892	0.259	0.334	0.083	0.082	0.105	0.439	1.134	-0.29	0.275	0.194	0.543	0.617	-0.06	0.202	5.518
S0064	1.519	0.476	0.388	1.815	2.344	0.891	0.761	0.22	0.152	0.177	0.927	0.087	0.605	1.806	0.045	0.295	-0.19	3.140	0.262	0.331	0.141	0.067	0.120	0.430	1.150	-0.26	0.252	0.154	0.500	0.475	-0.05	0.232	5.349
S0064	1.519	0.552	0.404	1.943	2.313	0.893	0.749	0.308	0.172	0.191	1.806	0.068	0.591	1.806	0.035	0.265	0.515	3.271	0.247	0.355	0.088	0.077	0.110	0.503	1.130	-0.29	0.272	0.183	0.540	0.558	-0.07	0.265	5.509
S0064	1.519	0.524	0.428	1.856	2.309	0.886	0.737	0.268	0.172	0.143	1.806	0.076	0.591	1.806	0.042	0.291	-0.07	2.276	0.265	0.338	0.123	0.086	0.107	0.461	1.155	-0.26	0.278	0.189	0.541	0.514	-0.05	0.257	5.480
S0064	1.519	0.496	0.4	1.742	2.048	0.880	0.754	0.272	0.164	0.170	1.757	0.062	0.549	1.757	0.027	0.253	0.076	1.540	0.265	0.361	0.069	0.070	0.113	0.474	1.137	-0.29	0.269	0.178	0.533	0.572	-0.03	0.276	5.721
S0064	1.519	0.476	0.368	1.792	2.197	0.905	0.769	0.236	0.12	0.145	0.927	0.077	0.578	1.806	0.036	0.273	-0.16	1.858	0.256	0.350	0.132	0.068	0.113	0.450	1.161	-0.25	0.239	0.166	0.482	0.521	-0.04	0.296	5.651
S0064	1.519	0.512	0.38	1.930	2.016	0.898	0.773	0.276	0.156	0.139	0.878	0.064	0.495	0.878	0.041	0.318	-0.03	1.517	0.244	0.313	0.087	0.088	0.081	0.491	1.134	-0.30	0.269	0.149	0.522	0.613	-0.05	0.152	5.680
S0064	1.519	0.472	0.384	1.832	1.835	0.909	0.801	0.248	0.12	0.112	1.806	0.071	0.572	0.878	0.068	0.393	-0.17	1.399	0.243	0.297	0.113	0.087	0.092	0.403	1.144	-0.30	0.241	0.132	0.539	0.627	-0.12	0.092	5.478
S0064	1.519	0.518	0.421	1.851	2.145	0.895	0.759	0.277	0.152	0.205	1.806	0.069	0.561	1.806	0.033	0.231	0.322	2.028	0.267	0.363	0.078	0.073	0.112	0.423	1.142	-0.28	0.266	0.175	0.533	0.568	-0.03	0.295	5.818
S0064	1.519	0.492	0.412	1.843	2.155	0.893	0.758	0.264	0.136	0.206	1.806	0.073	0.553	1.806	0.048	0.317	-0.15	2.890	0.266	0.334	0.116	0.097	0.101	0.459	1.165	-0.24	0.252	0.173	0.491	0.551	-0.00	0.203	5.594
S0064	1.519	0.496	0.36	1.649	1.686	0.900	0.801	0.26	0.136	0.140	1.806	0.063	0.553	0.878	0.052	0.354	-0.21	1.235	0.254	0.301	0.076	0.075	0.107	0.420	1.135	-0.33	0.251	0.134	0.484	0.713	-0.02	0.136	5.598
S0064	1.519	0.468	0.372	1.897	2.331	0.904	0.775	0.22	0.128	0.235	0.927	0.077	0.578	1.806	0.048	0.308	0.045	2.015	0.266	0.353	0.131	0.077	0.122	0.440	1.161	-0.25	0.237	0.156	0.496	0.532	-0.02	0.291	5.629
S0064	1.519	0.5	0.392	1.954	2.163	0.886	0.757	0.244	0.12	0.191	0.878	0.067	0.517	1.806	0.030	0.242	0.079	2.530	0.262	0.361	0.081	0.054	0.112	0.465	1.138	-0.29	0.254	0.173	0.487	0.591	-0.04	0.245	5.707
S0064	1.519	0.472	0.368	1.705	1.922	0.917	0.790	0.22	0.12	0.114	0.927	0.085	0.575	0.927	0.040	0.308	-0.26	0.763	0.246	0.331	0.163	0.071	0.107	0.433	1.142	-0.27	0.212	0.142	0.474	0.575	-0.08	0.237	5.542
S0064	1.519	0.5	0.36	1.929	1.898	0.904	0.794	0.252	0.108	0.157	0.927	0.067	0.563	1.806	0.043	0.314	0.105	1.257	0.259	0.325	0.095	0.068	0.102	0.420	1.139	-0.31	0.250	0.137	0.506	0.618	-0.03	0.195	5.655
S0064	1.519	0.488	0.42	1.897	2.331	0.889	0.734	0.276	0.172	0.219	1.806	0.076	0.575	1.806	0.043	0.301	0.020	2.060	0.257	0.341	0.096	0.091	0.096	0.442	1.151	-0.26	0.266	0.196	0.536	0.540	-0.03	0.270	5.699
S0064	1.519	0.522	0.381	1.854	2.005	0.881	0.762	0.257	0.144	0.233	1.757	0.071	0.633	1.806	0.038	0.289	0.049	2.153	0.268	0.322	0.062	0.074	0.115	0.474	1.150	-0.27	0.280	0.158	0.520	0.649	-0.02	0.200	5.628
S0064	1.519	0.48	0.4	1.865	2.108	0.906	0.753	0.26	0.152	0.207	1.806	0.079	0.611	1.806	0.041	0.258	0.072	1.303	0.279	0.348	0.129	0.066	0.127	0.430	1.168	-0.24	0.239	0.178	0.510	0.636	0.033	0.294	5.682
S0064	1.519	0.452	0.396	1.675	1.784	0.900	0.790	0.244	0.156	0.142	0.927	0.086	0.582	1.806	0.041	0.319	-0.17	1.250	0.256	0.301	0.133	0.068	0.116	0.457	1.140	-0.27	0.239	0.138	0.473	0.684	-0.03	0.140	5.500
S0064	1.519	0.492	0.368	1.806	2.387	0.898	0.785	0.264	0.116	0.195	0.927	0.071	0.544	1.806	0.047	0.294	-0.45	2.581	0.269	0.357	0.099	0.080	0.107	0.476	1.153	-0.25	0.258	0.149	0.482	0.520	0.017	0.283	5.853
S0064	1.519	0.52	0.364	1.735	2.163	0.901	0.779	0.268	0.14	0.168	0.927	0.074	0.551	1.855	0.032	0.254	-0.29	2.253	0.254	0.362	0.102	0.073	0.109	0.463	1.147	-0.28	0.247	0.157	0.511	0.538	-0.01	0.313	5.774
S0064	1.519	0.46	0.332	1.775	2.218	0.902	0.761	0.252	0.128	0.179	0.878	0.066	0.468	0.927	0.038	0.292	-0.36	1.005	0.268	0.351	0.114	0.090	0.104	0.427	1.154	-0.29	0.239	0.141	0.488	0.553	0.024	0.332	6.006
S0064	1.519	0.488	0.392	1.635	2.167	0.912	0.756	0.2	0.14	0.195	0.927	0.086	0.579	1.806	0.050	0.345	-0.23	2.950	0.247	0.330	0.150	0.092	0.103	0.477	1.155	-0.26	0.223	0.140	0.518	0.529	-0.06	0.193	5.455
S0064	1.519	0.522	0.357	1.651	1.871	0.910	0.791	0.228	0.148	0.154	0.927	0.082	0.501	1.855	0.039	0.273	-0.36	1.202	0.261	0.321	0.127	0.075	0.112	0.452	1.142	-0.30	0.246	0.137	0.518	0.629	0.005	0.189	5.660
S0064	1.519	0.488	0.38	1.601	1.599	0.920	0.822	0.22	0.116	0.111	0.927	0.090	0.564	0.927	0.059	0.427	-0.62	0.871	0.247	0.284	0.165	0.136	0.106	0.416	1.140	-0.28	0.211	0.123	0.452	0.738	-0.06	0.088	5.463
S0064	1.519	0.508	0.384	2.096	2.250	0.892	0.746	0.268	0.132	0.213	1.806	0.075	0.615	1.806	0.041	0.271	0.199	2.388	0.251	0.357	0.089	0.065	0.092	0.453	1.147	-0.24	0.263	0.173	0.509	0.589	-0.03	0.258	5.652
S0064	1.519	0.504	0.42	2.037	1.801	0.886	0.754	0.26	0.152	0.167	1.806	0.077	0.598	1.806	0.044	0.326	0.250	0.905	0.264	0.331	0.092	0.098	0.106	0.440	1.149	-0.26	0.280	0.182	0.525	0.744	-0.02	0.250	5.630
S0064	1.519	0.528	0.412	1.848	2.050	0.870	0.741	0.332	0.18	0.167	1.806	0.067	0.549	0.878	0.036	0.280	-0.08	1.585	0.244	0.317	0.073	0.085	0.076	0.492	1.139	-0.30	0.296	0.175	0.521	0.580	-0.10	0.207	5.503
S0064	1.519	0.5	0.396	1.874	2.435	0.896	0.757	0.252	0.14	0.173	1.806	0.073	0.552	1.806	0.045	0.278	0.031	1.922	0.259	0.374	0.094	0.063	0.103	0.490	1.150	-0.26	0.255	0.182	0.509	0.562	-0.01	0.367	5.752
S0064	1.519	0.488	0.392	1.971	2.517	0.888	0.739	0.236	0.176	0.195	1.806	0.066	0.571	1.806	0.035	0.247	-0.32	1.906	0.266	0.399	0.081	0.072	0.098	0.436	1.150	-0.27	0.278	0.207	0.542	0.493	0.019	0.375	6.019
S0064	1.519	0.514	0.413	1.864	2.325	0.896	0.720	0.261	0.172	0.161	0.878	0.067	0.493	1.806	0.039	0.257	0.011	2.782	0.257	0.367	0.109	0.081	0.093	0.437	1.145	-0.24	0.264	0.215	0.546	0.509	-0.06	0.292	5.654
S0064	1.519	0.504	0.408	2.035	2.444	0.882	0.722	0.236	0.192	0.212	1.806	0.072	0.622	1.806	0.032	0.251	0.137	3.252	0.285	0.365	0.086	0.060	0.122	0.525	1.161	-0.27	0.287	0.204	0.536	0.559	0.033	0.283	5.877
S0064	1.519	0.508	0.46	2.084	2.410	0.883	0.693	0.292	0.188	0.230	1.806	0.069	0.557	1.806	0.042	0.260	0.140	2.579	0.277	0.365	0.091	0.086	0.102	0.463	1.155	-0.25	0.295	0.242	0.550	0.574	0.024	0.335	5.772
S0064	1.519	0.544	0.4	2.055	2.692	0.881	0.734	0.284	0.148	0.187	1.806	0.071	0.571	1.806	0.033	0.241	0.063	3.115	0.267	0.375	0.091	0.063	0.091	0.493	1.148	-0.28	0.292	0.194	0.540	0.466	-0.00	0.324	5.855
S0064	1.519	0.524	0.432	2.027	2.318	0.883	0.717	0.26	0.18	0.220	1.806	0.070	0.576	1.806	0.042	0.287	0.244	1.798	0.269	0.360	0.088	0.089	0.101	0.468	1.151	-0.25	0.301	0.217	0.562	0.570	-0.00	0.277	5.798
S0064	1.519	0.528	0.412	2.063	2.288	0.871	0.744	0.324	0.204	0.204	1.806	0.071	0.586	1.806	0.034	0.275	0.358	1.895	0.280	0.362	0.083	0.085	0.104	0.497	1.157	-0.28	0.318	0.203	0.542	0.618	0.045	0.317	5.914
S0064	1.519	0.472	0.396	1.929	2.500	0.891	0.732	0.256	0.18	0.175	0.927	0.068	0.524	1.806	0.041	0.296	-0.20	3.172	0.275	0.352	0.100	0.091	0.104	0.458	1.151	-0.25	0.273	0.188	0.489	0.516	0.016	0.270	5.865
S0064	1.519	0.476	0.404	1.972	2.456	0.891	0.727	0.272	0.164	0.158	0.927	0.066	0.530	1.806	0.030	0.228	-0.12	2.519	0.260	0.380	0.084	0.059	0.095	0.456	1.156	-0.26	0.268	0.199	0.521	0.461	-0.03	0.313	5.882
S0064	1.519	0.493	0.381	2.018	2.153	0.907	0.775	0.265	0.124	0.134	1.806	0.066	0.578	0.878	0.046	0.337	-0.07	2.060	0.241	0.308	0.091	0.102	0.091	0.449	1.143	-0.26	0.247	0.148	0.510	0.545	-0.07	0.173	5.578
S0064	1.519	0.54	0.404	2.092	2.202	0.886	0.763	0.272	0.184	0.174	1.806	0.072	0.588	1.806	0.036	0.270	0.050	1.483	0.264	0.352	0.102	0.079	0.101	0.458	1.148	-0.27	0.286	0.182	0.568	0.609	0.015	0.300	5.752
S0064	1.519	0.496	0.42	2.285	2.653	0.898	0.712	0.232	0.14	0.212	1.806	0.068	0.629	1.806	0.043	0.248	0.278	3.394	0.281	0.377	0.088	0.070	0.124	0.435	1.151	-0.24	0.268	0.206	0.535	0.556	0.020	0.348	5.766
S0064	1.519	0.52	0.396	1.782	2.359	0.876	0.722	0.288	0.168	0.232	1.806	0.080	0.575	1.806	0.037	0.272	0.121	3.199	0.272	0.358	0.103	0.077	0.108	0.463	1.157	-0.27	0.291	0.209	0.547	0.555	-0.00	0.249	5.727
S0064	1.519	0.464	0.396	1.827	2.381	0.898	0.757	0.248	0.124	0.152	0.927	0.068	0.534	1.806	0.038	0.254	-0.31	2.384	0.278	0.376	0.103	0.076	0.114	0.449	1.153	-0.25	0.249	0.178	0.500	0.535	0.046	0.343	6.026
S0064	1.519	0.496	0.348	1.886	1.762	0.894	0.797	0.272	0.156	0.112	0.927	0.073	0.547	0.927	0.045	0.333	-0.16	0.454	0.249	0.309	0.109	0.097	0.096	0.443	1.144	-0.29	0.263	0.145	0.526	0.669	-0.06	0.218	5.661
S0064	1.519	0.476	0.396	2.269	3.087	0.894	0.716	0.244	0.14	0.196	1.806	0.067	0.563	1.806	0.033	0.236	0.379	5.574	0.261	0.401	0.062	0.065	0.099	0.467	1.155	-0.26	0.257	0.205	0.515	0.456	-0.00	0.376	5.897
S0064	1.519	0.546	0.413	2.071	2.410	0.878	0.706	0.277	0.172	0.172	0.927	0.080	0.627	1.806	0.033	0.257	-0.08	2.937	0.260	0.348	0.119	0.060	0.088	0.455	1.141	-0.26	0.293	0.210	0.544	0.513	-0.05	0.253	5.673
S0064	1.519	0.492	0.408	1.851	1.756	0.907	0.750	0.216	0.172	0.210	1.806	0.064	0.569	1.806	0.046	0.343	0.125	0.783	0.272	0.311	0.084	0.096	0.121	0.426	1.157	-0.28	0.241	0.177	0.503	0.778	0.025	0.180	5.558
S0064	1.519	0.5	0.388	1.807	2.069	0.900	0.788	0.204	0.132	0.255	0.927	0.082	0.623	1.855	0.054	0.317	0.027	1.188	0.278	0.343	0.133	0.093	0.127	0.463	1.156	-0.25	0.262	0.153	0.519	0.615	0.036	0.280	5.795
S0064	1.519	0.476	0.348	1.766	1.838	0.905	0.807	0.26	0.16	0.157	0.927	0.063	0.508	0.927	0.063	0.391	-0.52	0.838	0.257	0.319	0.101	0.088	0.104	0.437	1.150	-0.30	0.249	0.142	0.460	0.638	-0.00	0.255	5.913
S0064	1.519	0.492	0.348	1.948	2.094	0.892	0.768	0.224	0.144	0.188	0.878	0.073	0.531	1.806	0.049	0.307	-0.03	1.746	0.259	0.352	0.115	0.073	0.084	0.464	1.148	-0.27	0.245	0.145	0.494	0.565	-0.03	0.249	5.811
S0064	1.519	0.468	0.336	1.886	1.773	0.902	0.792	0.236	0.136	0.151	0.878	0.066	0.508	0.927	0.043	0.323	-0.38	0.673	0.261	0.318	0.095	0.068	0.101	0.429	1.146	-0.28	0.251	0.129	0.456	0.650	0.000	0.232	5.938
S0064	1.519	0.492	0.368	1.928	2.214	0.889	0.759	0.236	0.18	0.189	0.927	0.072	0.564	1.806	0.037	0.295	0.088	2.309	0.270	0.351	0.115	0.074	0.091	0.471	1.151	-0.27	0.260	0.169	0.538	0.565	0.024	0.285	5.683
S0064	1.519	0.477	0.393	1.902	2.453	0.890	0.736	0.248	0.156	0.181	0.878	0.064	0.485	1.806	0.031	0.216	-0.37	2.185	0.258	0.404	0.086	0.062	0.091	0.455	1.146	-0.27	0.261	0.196	0.495	0.500	-0.03	0.410	6.094
S0064	1.519	0.496	0.344	1.972	1.856	0.903	0.793	0.244	0.152	0.126	0.878	0.071	0.506	0.927	0.065	0.403	-0.04	0.806	0.249	0.300	0.118	0.109	0.081	0.391	1.157	-0.28	0.253	0.130	0.493	0.620	-0.06	0.177	5.701
S0064	1.519	0.512	0.416	2.016	1.876	0.881	0.713	0.304	0.176	0.162	1.806	0.072	0.571	1.806	0.036	0.306	-0.02	1.743	0.260	0.307	0.080	0.080	0.100	0.483	1.135	-0.28	0.289	0.186	0.549	0.655	-0.02	0.157	5.660
S0064	1.519	0.496	0.352	1.998	1.871	0.889	0.766	0.196	0.128	0.218	0.927	0.077	0.593	1.806	0.039	0.272	-0.11	1.135	0.280	0.343	0.122	0.081	0.120	0.411	1.163	-0.26	0.241	0.156	0.491	0.653	0.023	0.260	5.617
S0064	1.519	0.534	0.386	1.882	2.149	0.877	0.741	0.247	0.247	0.184	0.878	0.060	0.514	0.585	0.027	0.166	0.192	3.498	0.267	0.347	0.096	0.102	0.244	0.678	1.113	-0.30	0.273	0.158	0.551	0.554	-0.03	0.217	2.217
S0028	0.491	0.364	0.316	0.988	1.055	0.936	0.881	0.168	0.136	-0.19	0.683	0.088	0.624	0.634	0.054	0.394	-0.25	1.623	0.177	0.167	0.152	0.116	0.224	0.601	1.026	-0.12	0.081	0.045	0.333	0.751	-0.48	-0.48	2.529
S0028	0.491	0.317	0.269	0.897	1.062	0.957	0.883	0.116	0.144	-0.29	0.634	0.102	0.653	0.634	0.043	0.362	0.417	2.353	0.170	0.153	0.165	0.064	0.224	0.635	1.019	-0.14	0.053	0.038	0.308	0.759	-0.59	-0.59	2.362
S0028	0.491	0.336	0.24	0.952	1.141	0.948	0.891	0.124	0.14	-0.25	0.634	0.110	0.661	0.634	0.040	0.341	0.210	3.127	0.185	0.165	0.178	0.058	0.231	0.667	1.022	-0.13	0.064	0.039	0.314	0.706	-0.55	-0.58	2.421
S0028	0.491	0.36	0.256	1.078	1.100	0.955	0.894	0.136	0.144	-0.33	0.634	0.106	0.717	1.269	0.044	0.431	1.207	2.561	0.176	0.154	0.211	0.076	0.220	0.674	1.020	-0.11	0.060	0.037	0.319	0.874	-0.59	-0.63	2.369
S0028	0.491	0.356	0.256	0.998	1.134	0.936	0.851	0.124	0.184	-0.22	0.634	0.093	0.627	1.269	0.037	0.323	0.440	1.962	0.174	0.174	0.180	0.074	0.221	0.578	1.031	-0.12	0.066	0.046	0.338	0.753	-0.59	-0.53	2.506
S0028	0.491	0.348	0.248	0.963	1.060	0.937	0.867	0.104	0.152	-0.34	0.634	0.128	0.626	1.269	0.044	0.333	0.832	2.228	0.185	0.154	0.249	0.101	0.236	0.596	1.014	-0.13	0.066	0.038	0.305	0.929	-0.54	-0.62	2.622
S0028	0.491	0.364	0.252	1.036	1.118	0.941	0.871	0.14	0.156	-0.21	0.634	0.090	0.596	1.318	0.043	0.373	0.972	2.239	0.178	0.154	0.173	0.081	0.226	0.633	1.031	-0.10	0.075	0.042	0.351	0.872	-0.51	-0.58	2.566
S0028	0.491	0.377	0.269	0.695	1.033	0.941	0.870	0.132	0.136	-0.25	0.634	0.101	0.569	1.269	0.044	0.372	0.933	2.470	0.140	0.143	0.159	0.090	0.173	0.619	1.021	-0.12	0.062	0.039	0.364	0.720	-0.71	-0.66	2.128
S0028	0.491	0.36	0.256	0.899	1.043	0.952	0.894	0.128	0.148	-0.27	0.634	0.101	0.641	1.269	0.045	0.444	1.246	2.256	0.158	0.147	0.184	0.091	0.205	0.695	1.020	-0.12	0.061	0.036	0.331	0.821	-0.66	-0.67	2.328
S0028	0.491	0.308	0.316	0.843	0.955	0.955	0.901	0.12	0.156	-0.40	0.634	0.100	0.632	1.269	0.052	0.474	0.765	2.345	0.156	0.141	0.196	0.083	0.185	0.643	1.022	-0.12	0.057	0.035	0.303	0.854	-0.67	-0.73	2.259
S0028	0.491	0.356	0.292	0.823	1.242	0.946	0.873	0.128	0.14	-0.34	0.634	0.105	0.591	1.269	0.047	0.371	0.236	1.858	0.175	0.169	0.204	0.082	0.217	0.636	1.020	-0.12	0.067	0.044	0.334	0.724	-0.51	-0.49	2.661
S0028	0.491	0.332	0.284	0.945	1.075	0.936	0.877	0.112	0.144	-0.25	0.585	0.104	0.605	0.585	0.039	0.306	0.305	2.671	0.180	0.150	0.209	0.064	0.259	0.689	1.017	-0.14	0.056	0.040	0.280	0.743	-0.60	-0.64	2.365
S0028	0.491	0.38	0.26	0.829	1.053	0.947	0.870	0.12	0.128	-0.23	0.634	0.106	0.671	0.585	0.036	0.290	0.055	2.449	0.166	0.151	0.193	0.070	0.219	0.657	1.022	-0.13	0.065	0.040	0.298	0.737	-0.54	-0.64	2.478
S0028	0.491	0.332	0.264	0.808	0.939	0.943	0.897	0.12	0.14	-0.27	0.634	0.110	0.624	1.269	0.055	0.411	0.856	2.329	0.154	0.149	0.197	0.087	0.190	0.639	1.022	-0.12	0.064	0.035	0.313	0.883	-0.71	-0.72	2.343
S0028	0.491	0.361	0.248	1.006	1.080	0.944	0.869	0.128	0.136	-0.23	0.585	0.099	0.656	1.171	0.037	0.354	0.711	2.057	0.168	0.153	0.172	0.078	0.224	0.673	1.023	-0.11	0.066	0.041	0.330	0.748	-0.63	-0.59	2.336
S0028	0.491	0.352	0.248	0.852	1.120	0.945	0.880	0.112	0.156	-0.26	0.634	0.116	0.623	1.269	0.038	0.335	0.618	3.051	0.165	0.152	0.198	0.075	0.171	0.600	1.025	-0.12	0.071	0.037	0.330	0.736	-0.60	-0.69	2.385
S0028	0.491	0.396	0.276	0.798	1.042	0.948	0.875	0.144	0.18	-0.19	0.634	0.121	0.632	1.318	0.041	0.367	-0.03	2.003	0.150	0.146	0.235	0.072	0.159	0.641	1.024	-0.11	0.068	0.040	0.355	0.675	-0.65	-0.61	2.306
S0028	0.491	0.344	0.268	0.919	0.994	0.949	0.889	0.116	0.14	-0.36	0.634	0.125	0.665	1.318	0.048	0.414	0.032	1.417	0.175	0.158	0.247	0.095	0.204	0.719	1.024	-0.14	0.064	0.040	0.319	0.788	-0.54	-0.56	2.641
S0028	0.491	0.368	0.276	0.939	1.241	0.941	0.862	0.12	0.14	-0.25	0.634	0.103	0.606	1.220	0.037	0.365	0.515	2.642	0.175	0.159	0.200	0.085	0.233	0.695	1.017	-0.12	0.065	0.046	0.322	0.694	-0.61	-0.54	2.476
S0028	0.491	0.392	0.28	0.892	0.973	0.922	0.873	0.156	0.16	0.050	0.634	0.070	0.395	0.634	0.039	0.317	1.067	1.781	0.150	0.146	0.139	0.098	0.179	0.609	1.029	-0.11	0.081	0.041	0.393	0.905	-0.65	-0.59	2.398
S0028	0.491	0.373	0.289	0.758	1.081	0.946	0.865	0.160	0.128	-0.24	0.634	0.105	0.605	1.269	0.040	0.353	1.051	2.588	0.142	0.146	0.170	0.071	0.186	0.605	1.020	-0.11	0.061	0.040	0.345	0.679	-0.72	-0.63	2.140
S0028	0.491	0.344	0.26	0.765	0.883	0.944	0.893	0.184	0.164	-0.30	0.634	0.088	0.585	1.269	0.047	0.404	0.703	2.139	0.151	0.139	0.149	0.080	0.176	0.613	1.022	-0.12	0.065	0.034	0.346	0.853	-0.68	-0.77	2.306
S0028	0.491	0.364	0.276	0.864	1.021	0.935	0.859	0.14	0.172	-0.09	0.683	0.110	0.544	1.318	0.037	0.297	0.195	3.230	0.163	0.139	0.181	0.089	0.172	0.660	1.032	-0.12	0.075	0.040	0.364	0.779	-0.62	-0.77	2.326
S0028	0.491	0.356	0.256	0.710	1.040	0.937	0.864	0.152	0.148	-0.24	0.634	0.106	0.581	0.634	0.037	0.289	0.369	1.733	0.147	0.154	0.210	0.094	0.208	0.618	1.019	-0.13	0.061	0.037	0.328	0.704	-0.72	-0.64	2.343
S0028	0.491	0.352	0.26	0.810	0.976	0.945	0.878	0.14	0.156	-0.27	0.634	0.109	0.647	2.539	0.042	0.386	0.271	2.372	0.160	0.148	0.201	0.081	0.195	0.658	1.017	-0.13	0.064	0.038	0.316	0.790	-0.64	-0.65	2.486
S0028	0.491	0.396	0.288	0.754	1.051	0.933	0.880	0.148	0.128	-0.19	0.634	0.080	0.519	1.269	0.047	0.374	1.123	2.461	0.154	0.138	0.125	0.090	0.202	0.579	1.023	-0.12	0.071	0.036	0.354	0.784	-0.69	-0.72	2.225
S0028	0.491	0.388	0.284	0.736	0.986	0.934	0.854	0.148	0.164	-0.26	0.683	0.118	0.572	1.367	0.038	0.327	1.161	2.803	0.148	0.132	0.171	0.062	0.164	0.653	1.023	-0.11	0.070	0.041	0.367	0.771	-0.69	-0.71	2.170
S0028	0.491	0.325	0.301	0.768	1.143	0.954	0.875	0.152	0.156	-0.09	0.634	0.087	0.564	0.634	0.046	0.361	0.059	2.661	0.146	0.145	0.157	0.072	0.182	0.620	1.022	-0.11	0.059	0.039	0.353	0.684	-0.66	-0.67	2.229
S0028	0.491	0.336	0.292	0.766	1.037	0.951	0.873	0.128	0.14	-0.18	0.585	0.103	0.546	1.220	0.041	0.369	0.239	2.342	0.156	0.142	0.179	0.069	0.218	0.681	1.026	-0.11	0.058	0.040	0.327	0.685	-0.65	-0.65	2.292
S0028	0.491	0.356	0.292	0.852	1.059	0.932	0.868	0.132	0.196	-0.27	0.634	0.110	0.505	2.539	0.046	0.368	0.870	1.942	0.173	0.162	0.179	0.083	0.219	0.614	1.022	-0.12	0.070	0.044	0.344	0.829	-0.61	-0.55	2.521
S0028	0.491	0.384	0.252	0.973	1.221	0.926	0.854	0.152	0.148	-0.17	0.585	0.104	0.540	1.220	0.032	0.317	1.444	3.325	0.171	0.159	0.197	0.077	0.244	0.697	1.016	-0.13	0.071	0.043	0.336	0.801	-0.60	-0.60	2.348
S0028	0.491	0.368	0.26	0.741	1.002	0.929	0.885	0.128	0.12	-0.14	0.585	0.109	0.551	1.220	0.046	0.403	0.406	2.485	0.167	0.141	0.206	0.066	0.196	0.656	1.027	-0.13	0.074	0.039	0.343	0.756	-0.62	-0.69	2.305
S0028	0.491	0.404	0.268	1.060	1.073	0.927	0.854	0.136	0.168	-0.20	0.634	0.098	0.584	1.318	0.040	0.363	1.163	2.460	0.169	0.142	0.169	0.057	0.193	0.660	1.030	-0.11	0.084	0.042	0.358	0.915	-0.56	-0.73	2.415
S0028	0.491	0.381	0.265	0.998	1.103	0.918	0.857	0.164	0.148	-0.06	0.683	0.069	0.489	0.634	0.048	0.379	0.060	2.275	0.152	0.153	0.138	0.108	0.183	0.578	1.029	-0.07	0.083	0.047	0.400	0.676	-0.62	-0.61	2.328
S0028	0.491	0.376	0.276	0.763	1.045	0.950	0.882	0.104	0.112	-0.18	0.634	0.092	0.645	1.171	0.051	0.464	0.001	1.835	0.149	0.150	0.153	0.111	0.216	0.566	1.020	-0.10	0.058	0.040	0.323	0.680	-0.70	-0.57	2.198
S0028	0.491	0.388	0.288	0.818	0.988	0.952	0.884	0.128	0.136	-0.28	0.585	0.095	0.610	1.220	0.053	0.478	0.951	2.115	0.133	0.137	0.154	0.106	0.188	0.554	1.019	-0.11	0.057	0.038	0.354	0.744	-0.75	-0.67	2.080
S0028	0.491	0.36	0.288	0.684	1.007	0.951	0.899	0.116	0.136	-0.27	0.585	0.097	0.670	0.634	0.061	0.423	0.286	2.169	0.149	0.147	0.151	0.094	0.207	0.595	1.020	-0.12	0.056	0.035	0.311	0.746	-0.72	-0.64	2.159
S0028	0.491	0.388	0.284	0.638	0.957	0.950	0.890	0.1	0.124	-0.20	0.585	0.110	0.617	0.634	0.054	0.448	0.277	2.212	0.129	0.137	0.172	0.078	0.192	0.586	1.019	-0.12	0.056	0.033	0.338	0.666	-0.83	-0.71	2.018
S0028	0.491	0.396	0.288	0.781	1.043	0.953	0.879	0.124	0.116	-0.25	0.585	0.086	0.671	0.634	0.062	0.432	0.436	2.105	0.147	0.149	0.160	0.104	0.240	0.599	1.014	-0.12	0.057	0.039	0.328	0.674	-0.75	-0.61	2.126
S0028	0.491	0.373	0.297	0.977	1.179	0.955	0.866	0.104	0.136	-0.30	0.585	0.092	0.651	0.634	0.048	0.376	0.791	2.948	0.164	0.150	0.163	0.096	0.214	0.595	1.019	-0.12	0.058	0.041	0.297	0.655	-0.69	-0.63	2.229
S0028	0.491	0.36	0.26	0.857	0.987	0.951	0.867	0.136	0.132	-0.21	0.585	0.082	0.620	0.634	0.049	0.405	0.348	1.886	0.148	0.147	0.134	0.088	0.207	0.592	1.022	-0.11	0.058	0.039	0.352	0.767	-0.69	-0.61	2.246
S0028	0.491	0.352	0.272	0.706	1.006	0.953	0.869	0.144	0.164	-0.27	0.585	0.084	0.595	0.634	0.048	0.412	0.885	1.778	0.150	0.145	0.133	0.109	0.222	0.592	1.023	-0.11	0.056	0.039	0.358	0.821	-0.67	-0.64	2.262
S0028	0.491	0.352	0.268	0.702	1.040	0.940	0.865	0.12	0.16	-0.28	0.634	0.120	0.586	2.539	0.046	0.301	-0.03	2.192	0.151	0.148	0.207	0.086	0.203	0.547	1.016	-0.13	0.066	0.037	0.331	0.716	-0.72	-0.67	2.400
S0028	0.491	0.392	0.296	0.805	1.051	0.929	0.860	0.136	0.184	-0.14	0.683	0.090	0.541	1.318	0.043	0.342	1.285	2.160	0.162	0.150	0.134	0.080	0.210	0.654	1.026	-0.11	0.078	0.045	0.353	0.811	-0.63	-0.65	2.338
S0028	0.491	0.336	0.296	0.789	0.912	0.947	0.893	0.128	0.14	-0.19	0.634	0.118	0.587	1.318	0.052	0.419	0.438	2.452	0.151	0.137	0.242	0.078	0.175	0.629	1.021	-0.12	0.061	0.034	0.322	0.845	-0.69	-0.78	2.215
S0028	0.491	0.356	0.276	0.811	1.065	0.943	0.869	0.156	0.14	-0.26	0.634	0.104	0.619	1.269	0.042	0.388	1.015	2.530	0.157	0.146	0.180	0.091	0.202	0.680	1.025	-0.12	0.065	0.041	0.330	0.737	-0.64	-0.63	2.285
S0028	0.491	0.373	0.285	0.782	0.955	0.945	0.886	0.140	0.132	-0.27	0.634	0.103	0.579	1.269	0.054	0.431	0.466	1.679	0.142	0.137	0.198	0.086	0.199	0.551	1.013	-0.13	0.060	0.034	0.345	0.790	-0.74	-0.74	2.197
S0028	0.491	0.364	0.228	0.733	0.974	0.939	0.876	0.14	0.156	-0.21	0.634	0.105	0.574	1.318	0.041	0.376	0.570	2.872	0.152	0.137	0.190	0.080	0.190	0.616	1.022	-0.13	0.064	0.035	0.326	0.818	-0.67	-0.80	2.253
S0028	0.491	0.336	0.276	0.700	0.932	0.947	0.876	0.136	0.176	-0.22	0.634	0.109	0.625	1.318	0.055	0.384	0.696	2.315	0.141	0.138	0.217	0.096	0.177	0.595	1.023	-0.10	0.063	0.038	0.366	0.818	-0.73	-0.73	2.171
S0028	0.491	0.38	0.26	0.696	0.905	0.946	0.886	0.128	0.14	-0.24	0.634	0.115	0.604	1.269	0.051	0.435	0.734	2.486	0.138	0.127	0.217	0.056	0.175	0.604	1.021	-0.11	0.060	0.033	0.344	0.810	-0.76	-0.83	2.032
S0028	0.491	0.388	0.3	0.738	1.050	0.930	0.871	0.156	0.156	-0.28	0.634	0.114	0.613	1.269	0.048	0.362	0.495	2.188	0.155	0.147	0.206	0.085	0.201	0.601	1.025	-0.12	0.076	0.041	0.343	0.733	-0.71	-0.61	2.327
S0028	0.491	0.412	0.292	0.701	1.067	0.929	0.841	0.14	0.176	-0.07	0.683	0.105	0.531	1.367	0.054	0.336	0.408	2.900	0.149	0.142	0.210	0.103	0.198	0.581	1.027	-0.11	0.076	0.046	0.396	0.718	-0.65	-0.65	2.317
S0028	0.491	0.381	0.269	0.700	0.906	0.935	0.864	0.160	0.180	-0.14	0.683	0.114	0.593	1.318	0.042	0.355	0.656	2.775	0.131	0.125	0.226	0.075	0.166	0.649	1.021	-0.12	0.062	0.036	0.363	0.825	-0.79	-0.85	1.965
S0028	0.491	0.416	0.272	0.696	0.995	0.950	0.862	0.136	0.144	-0.18	0.634	0.082	0.614	0.634	0.043	0.379	0.961	2.188	0.131	0.138	0.155	0.090	0.218	0.594	1.025	-0.10	0.054	0.036	0.343	0.784	-0.80	-0.74	2.057
S0028	0.491	0.396	0.268	0.662	0.855	0.937	0.868	0.164	0.148	-0.33	0.634	0.091	0.578	1.318	0.052	0.455	-0.09	1.761	0.142	0.128	0.173	0.086	0.193	0.578	1.017	-0.11	0.068	0.032	0.365	0.794	-0.69	-0.76	2.228
S0028	0.491	0.404	0.292	0.704	0.955	0.949	0.866	0.152	0.168	-0.24	0.634	0.099	0.604	1.269	0.050	0.407	0.575	2.185	0.133	0.138	0.184	0.093	0.184	0.551	1.021	-0.10	0.060	0.040	0.369	0.727	-0.73	-0.75	2.137
S0028	0.491	0.372	0.284	0.782	1.088	0.940	0.843	0.16	0.156	-0.19	0.634	0.124	0.647	1.318	0.038	0.328	1.216	3.544	0.145	0.134	0.252	0.063	0.189	0.638	1.023	-0.12	0.067	0.039	0.357	0.760	-0.73	-0.76	2.043
S0028	0.491	0.38	0.284	0.803	1.009	0.931	0.875	0.132	0.144	-0.18	0.683	0.123	0.580	1.367	0.053	0.348	0.744	2.293	0.154	0.140	0.242	0.120	0.187	0.544	1.025	-0.12	0.072	0.037	0.355	0.735	-0.66	-0.70	2.366
S0028	0.491	0.377	0.285	0.760	0.980	0.935	0.879	0.164	0.164	-0.28	0.634	0.094	0.572	1.318	0.059	0.427	0.959	2.347	0.149	0.139	0.174	0.101	0.210	0.624	1.019	-0.12	0.069	0.039	0.373	0.813	-0.66	-0.73	2.265
S0028	0.491	0.404	0.256	0.865	1.077	0.946	0.875	0.092	0.12	-0.20	0.634	0.117	0.695	1.269	0.056	0.418	0.290	2.244	0.161	0.153	0.239	0.084	0.217	0.596	1.022	-0.13	0.064	0.040	0.336	0.752	-0.68	-0.60	2.285
S0028	0.491	0.392	0.256	0.717	0.947	0.945	0.871	0.136	0.156	-0.18	0.634	0.102	0.586	1.318	0.039	0.397	0.294	2.286	0.141	0.134	0.211	0.071	0.178	0.643	1.022	-0.11	0.065	0.036	0.357	0.817	-0.70	-0.73	2.131
S0028	0.491	0.332	0.272	0.899	0.928	0.955	0.862	0.1	0.168	-0.32	0.683	0.113	0.700	1.367	0.051	0.411	0.396	1.347	0.151	0.143	0.262	0.093	0.190	0.646	1.021	-0.12	0.059	0.042	0.361	0.906	-0.61	-0.66	2.469
S0028	0.491	0.368	0.296	0.696	1.024	0.935	0.877	0.18	0.156	-0.14	0.634	0.089	0.521	1.269	0.055	0.394	0.432	1.926	0.149	0.146	0.127	0.114	0.217	0.549	1.024	-0.11	0.073	0.040	0.365	0.736	-0.66	-0.61	2.228
S0028	0.491	0.296	0.264	0.789	1.067	0.948	0.888	0.12	0.132	-0.26	0.634	0.096	0.600	1.269	0.049	0.433	0.739	2.059	0.162	0.151	0.165	0.102	0.203	0.606	1.022	-0.11	0.060	0.040	0.348	0.803	-0.63	-0.61	2.359
S0028	0.491	0.34	0.284	0.672	0.948	0.952	0.899	0.136	0.16	-0.28	0.634	0.118	0.628	1.269	0.050	0.403	0.764	2.516	0.147	0.143	0.238	0.078	0.184	0.608	1.022	-0.11	0.058	0.033	0.341	0.815	-0.68	-0.76	2.201
S0028	0.491	0.38	0.26	0.927	0.961	0.932	0.864	0.148	0.14	-0.21	0.634	0.102	0.600	2.587	0.041	0.373	0.344	1.429	0.178	0.158	0.205	0.076	0.210	0.632	1.026	-0.13	0.077	0.044	0.332	0.948	-0.51	-0.50	2.594
S0028	0.491	0.377	0.309	0.910	0.952	0.942	0.880	0.164	0.144	-0.22	0.585	0.110	0.661	0.585	0.051	0.414	0.083	1.833	0.154	0.144	0.225	0.089	0.219	0.591	1.019	-0.12	0.071	0.040	0.355	0.803	-0.65	-0.68	2.292
S0028	0.491	0.352	0.28	0.825	0.950	0.943	0.886	0.152	0.152	-0.24	0.634	0.104	0.650	1.269	0.051	0.427	1.077	2.088	0.147	0.135	0.173	0.078	0.190	0.621	1.025	-0.11	0.063	0.037	0.337	0.805	-0.76	-0.72	2.137
S0028	0.491	0.4	0.272	0.845	0.911	0.949	0.887	0.128	0.12	-0.23	0.683	0.112	0.631	1.269	0.056	0.478	0.420	1.773	0.139	0.133	0.196	0.105	0.182	0.571	1.019	-0.11	0.063	0.036	0.362	0.816	-0.70	-0.69	2.161
S0028	0.491	0.368	0.272	0.922	1.128	0.947	0.876	0.152	0.144	-0.12	0.634	0.086	0.599	0.634	0.047	0.380	0.266	2.412	0.155	0.152	0.159	0.077	0.227	0.650	1.023	-0.10	0.068	0.041	0.353	0.738	-0.63	-0.59	2.249
S0028	0.491	0.34	0.276	0.803	1.063	0.948	0.889	0.144	0.14	-0.26	0.634	0.078	0.612	0.634	0.048	0.432	0.655	2.074	0.146	0.137	0.138	0.085	0.221	0.617	1.021	-0.10	0.058	0.035	0.347	0.760	-0.71	-0.65	2.113
S0028	0.491	0.34	0.276	0.910	0.966	0.944	0.892	0.164	0.148	-0.35	0.634	0.119	0.641	1.269	0.054	0.426	-0.03	1.683	0.158	0.152	0.215	0.082	0.188	0.590	1.021	-0.13	0.067	0.037	0.348	0.834	-0.63	-0.66	2.436
S0028	0.491	0.329	0.265	0.662	1.011	0.917	0.861	0.113	0.151	0.484	0.683	0.058	0.491	1.171	0.050	0.429	2.678	2.413	0.174	0.143	0.156	0.172	0.471	0.718	1.041	-0.12	0.068	0.039	0.349	1.127	-0.61	-0.76	0.690
S0028	0.759	0.4	0.324	1.499	1.144	0.952	0.823	0.112	0.2	-0.15	0.781	0.154	0.741	1.562	0.053	0.349	-0.32	1.109	0.221	0.186	0.319	0.091	0.158	0.556	1.041	-0.15	0.096	0.074	0.351	0.875	-0.28	-0.34	3.458
S0028	0.759	0.46	0.312	1.564	1.537	0.934	0.782	0.164	0.196	-0.14	0.781	0.142	0.693	1.562	0.049	0.315	-0.61	1.506	0.223	0.205	0.288	0.093	0.162	0.551	1.047	-0.15	0.128	0.089	0.371	0.657	-0.26	-0.21	3.607
S0028	0.759	0.4	0.316	1.480	1.049	0.938	0.849	0.152	0.184	-0.13	0.781	0.148	0.712	1.562	0.071	0.404	-0.17	0.858	0.220	0.178	0.309	0.110	0.182	0.483	1.055	-0.13	0.097	0.059	0.327	0.935	-0.30	-0.40	3.241
S0028	0.759	0.38	0.316	1.342	1.081	0.940	0.825	0.112	0.196	-0.14	0.781	0.151	0.727	1.513	0.058	0.388	0.165	1.425	0.199	0.154	0.343	0.130	0.182	0.580	1.044	-0.13	0.090	0.056	0.355	0.856	-0.34	-0.53	3.138
S0028	0.759	0.405	0.325	1.380	1.052	0.932	0.810	0.132	0.208	-0.18	0.781	0.152	0.737	1.562	0.050	0.358	-0.11	1.222	0.213	0.164	0.320	0.096	0.157	0.526	1.044	-0.13	0.105	0.065	0.365	0.962	-0.27	-0.44	3.281
S0028	0.759	0.408	0.3	1.452	1.223	0.947	0.815	0.168	0.184	-0.13	0.781	0.134	0.694	1.513	0.045	0.321	-0.32	1.668	0.215	0.180	0.280	0.094	0.156	0.588	1.054	-0.13	0.106	0.067	0.368	0.819	-0.23	-0.38	3.481
S0028	0.759	0.392	0.344	1.557	1.111	0.948	0.825	0.152	0.204	-0.16	0.781	0.150	0.742	1.513	0.062	0.396	-0.56	1.185	0.210	0.176	0.325	0.114	0.151	0.529	1.043	-0.13	0.101	0.068	0.371	0.792	-0.30	-0.42	3.338
S0028	0.759	0.38	0.26	1.462	0.987	0.947	0.846	0.14	0.168	-0.15	0.732	0.141	0.721	1.513	0.045	0.358	-0.32	1.421	0.201	0.164	0.328	0.085	0.167	0.563	1.040	-0.15	0.092	0.053	0.339	0.928	-0.31	-0.46	3.285
S0028	0.759	0.44	0.34	1.352	1.224	0.932	0.817	0.148	0.204	-0.13	0.781	0.124	0.642	1.562	0.047	0.338	-0.05	1.493	0.207	0.174	0.270	0.079	0.169	0.545	1.054	-0.12	0.114	0.069	0.391	0.855	-0.29	-0.39	3.304
S0028	0.759	0.4	0.312	1.332	1.005	0.939	0.838	0.12	0.176	-0.05	0.781	0.128	0.628	1.562	0.051	0.369	-0.51	1.528	0.200	0.161	0.245	0.088	0.164	0.543	1.057	-0.13	0.098	0.055	0.378	0.859	-0.33	-0.48	3.163
S0028	0.759	0.404	0.332	1.428	1.039	0.947	0.838	0.128	0.188	-0.16	0.781	0.148	0.674	1.562	0.047	0.358	-0.50	1.388	0.212	0.174	0.307	0.121	0.149	0.558	1.045	-0.14	0.113	0.059	0.383	0.879	-0.27	-0.43	3.447
S0028	0.759	0.405	0.293	1.324	1.097	0.939	0.843	0.108	0.172	-0.14	0.781	0.147	0.680	1.513	0.046	0.356	-0.75	1.305	0.222	0.177	0.309	0.090	0.158	0.555	1.047	-0.14	0.113	0.061	0.353	0.841	-0.29	-0.40	3.473
S0028	0.759	0.392	0.296	1.531	1.076	0.942	0.833	0.144	0.168	-0.14	0.781	0.120	0.655	1.513	0.049	0.354	-0.53	0.836	0.229	0.182	0.246	0.101	0.163	0.587	1.048	-0.15	0.115	0.068	0.353	0.939	-0.19	-0.36	3.563
S0028	0.759	0.424	0.344	1.661	1.163	0.935	0.833	0.12	0.156	-0.13	0.781	0.144	0.702	1.562	0.051	0.342	-0.09	1.302	0.238	0.182	0.268	0.107	0.152	0.564	1.055	-0.14	0.117	0.068	0.325	1.032	-0.25	-0.37	3.525
S0028	0.759	0.408	0.308	1.451	1.156	0.939	0.818	0.144	0.192	-0.14	0.781	0.145	0.708	1.562	0.040	0.323	0.115	2.008	0.215	0.164	0.293	0.077	0.152	0.581	1.050	-0.14	0.104	0.061	0.393	0.943	-0.25	-0.50	3.273
S0028	0.759	0.404	0.276	1.470	1.049	0.936	0.849	0.116	0.172	-0.10	0.781	0.143	0.689	1.562	0.060	0.389	-0.50	1.172	0.212	0.167	0.283	0.104	0.177	0.525	1.043	-0.14	0.107	0.054	0.369	0.857	-0.32	-0.46	3.220
S0028	0.759	0.4	0.32	1.383	1.036	0.930	0.821	0.132	0.204	-0.15	0.732	0.139	0.696	1.513	0.059	0.386	-0.11	1.570	0.221	0.166	0.274	0.111	0.166	0.569	1.063	-0.13	0.113	0.061	0.361	0.959	-0.25	-0.48	3.231
S0028	0.759	0.409	0.321	1.251	1.051	0.944	0.840	0.132	0.184	-0.25	0.781	0.163	0.736	1.562	0.057	0.407	-0.67	1.058	0.211	0.161	0.341	0.107	0.162	0.557	1.038	-0.15	0.101	0.055	0.351	0.866	-0.33	-0.50	3.320
S0028	0.759	0.408	0.316	1.299	0.976	0.949	0.842	0.176	0.18	-0.19	0.781	0.141	0.669	1.562	0.069	0.439	-0.22	0.480	0.189	0.164	0.304	0.143	0.133	0.460	1.042	-0.13	0.103	0.062	0.392	0.991	-0.34	-0.45	3.344
S0028	0.759	0.352	0.28	1.371	1.010	0.947	0.858	0.12	0.176	-0.14	0.781	0.141	0.660	1.562	0.056	0.362	-0.58	0.817	0.204	0.168	0.271	0.102	0.132	0.490	1.049	-0.13	0.105	0.053	0.361	0.866	-0.31	-0.42	3.450
S0028	0.759	0.42	0.336	1.636	1.116	0.937	0.839	0.12	0.184	-0.13	0.781	0.143	0.704	1.562	0.053	0.381	-0.38	0.962	0.229	0.176	0.318	0.098	0.157	0.562	1.056	-0.14	0.114	0.065	0.350	0.884	-0.24	-0.39	3.462
S0028	0.759	0.412	0.296	1.673	1.211	0.944	0.841	0.128	0.156	-0.16	0.781	0.137	0.716	1.562	0.049	0.365	-0.34	1.539	0.238	0.190	0.265	0.098	0.172	0.519	1.050	-0.14	0.109	0.064	0.346	0.868	-0.25	-0.35	3.524
S0028	0.759	0.388	0.312	1.616	1.104	0.936	0.833	0.156	0.184	-0.14	0.781	0.141	0.689	1.562	0.046	0.348	-0.05	1.415	0.234	0.182	0.304	0.083	0.162	0.529	1.045	-0.14	0.113	0.068	0.351	1.018	-0.21	-0.40	3.491
S0028	0.759	0.368	0.332	1.564	1.111	0.937	0.850	0.128	0.204	-0.17	0.781	0.146	0.697	1.562	0.050	0.366	-0.37	0.936	0.235	0.184	0.322	0.102	0.179	0.568	1.047	-0.14	0.108	0.063	0.353	0.974	-0.25	-0.38	3.446
S0028	0.759	0.385	0.361	1.531	1.050	0.929	0.826	0.144	0.188	-0.07	0.781	0.128	0.670	1.562	0.041	0.339	0.017	1.818	0.218	0.167	0.249	0.102	0.168	0.610	1.059	-0.13	0.104	0.064	0.350	0.913	-0.32	-0.48	3.135
S0028	0.759	0.384	0.28	1.453	1.018	0.946	0.847	0.136	0.188	-0.16	0.781	0.141	0.669	1.513	0.051	0.388	-0.56	1.112	0.211	0.172	0.296	0.098	0.166	0.555	1.035	-0.14	0.107	0.059	0.365	0.853	-0.29	-0.45	3.429
S0028	0.759	0.42	0.328	1.410	1.076	0.935	0.843	0.128	0.196	-0.08	0.781	0.137	0.632	1.562	0.043	0.333	-0.43	1.375	0.220	0.169	0.303	0.099	0.157	0.578	1.058	-0.13	0.111	0.059	0.356	0.910	-0.29	-0.42	3.395
S0028	0.759	0.396	0.288	1.285	1.012	0.943	0.835	0.136	0.18	-0.11	0.781	0.131	0.631	1.562	0.050	0.366	-0.65	1.412	0.201	0.166	0.262	0.093	0.138	0.533	1.051	-0.13	0.106	0.059	0.409	0.857	-0.30	-0.49	3.346
S0028	0.759	0.412	0.292	1.366	1.174	0.941	0.826	0.16	0.2	-0.08	0.781	0.134	0.632	1.562	0.045	0.315	-0.62	1.273	0.212	0.180	0.290	0.098	0.134	0.535	1.053	-0.14	0.109	0.069	0.371	0.814	-0.27	-0.38	3.490
S0028	0.759	0.424	0.32	1.453	1.066	0.948	0.848	0.148	0.172	-0.10	0.781	0.133	0.675	1.562	0.060	0.397	-0.52	0.945	0.213	0.180	0.307	0.112	0.147	0.569	1.051	-0.13	0.107	0.064	0.360	0.910	-0.27	-0.39	3.522
S0028	0.759	0.404	0.316	1.370	1.005	0.950	0.834	0.128	0.18	-0.11	0.781	0.138	0.697	1.562	0.049	0.345	-0.58	1.125	0.207	0.171	0.273	0.095	0.146	0.516	1.049	-0.13	0.101	0.064	0.394	0.952	-0.26	-0.45	3.389
S0028	0.759	0.409	0.297	1.344	1.079	0.948	0.830	0.120	0.160	-0.05	0.781	0.144	0.719	1.611	0.049	0.329	-0.47	1.466	0.207	0.172	0.280	0.103	0.141	0.512	1.050	-0.12	0.103	0.061	0.381	0.835	-0.31	-0.47	3.407
S0028	0.759	0.4	0.328	1.566	1.056	0.934	0.845	0.136	0.2	-0.05	0.781	0.127	0.610	1.611	0.048	0.363	-0.87	1.037	0.237	0.183	0.262	0.085	0.163	0.597	1.058	-0.12	0.124	0.067	0.364	0.853	-0.29	-0.37	3.605
S0028	0.759	0.388	0.276	1.530	1.104	0.948	0.853	0.164	0.16	-0.10	0.781	0.148	0.714	1.562	0.056	0.375	-0.65	1.198	0.220	0.176	0.318	0.100	0.155	0.564	1.046	-0.14	0.104	0.055	0.327	0.861	-0.23	-0.43	3.477
S0028	0.759	0.404	0.316	1.535	1.106	0.938	0.841	0.132	0.192	-0.03	0.781	0.134	0.648	1.611	0.047	0.324	-0.68	1.142	0.231	0.179	0.277	0.121	0.150	0.504	1.057	-0.13	0.115	0.063	0.345	0.857	-0.23	-0.39	3.653
S0028	0.759	0.4	0.332	1.478	0.995	0.948	0.838	0.128	0.148	-0.09	0.781	0.151	0.706	1.562	0.058	0.395	-0.66	0.990	0.218	0.170	0.318	0.112	0.150	0.526	1.049	-0.14	0.098	0.063	0.327	0.915	-0.27	-0.43	3.410
S0028	0.759	0.38	0.288	1.323	1.008	0.945	0.845	0.14	0.192	-0.06	0.781	0.145	0.696	1.611	0.057	0.340	-0.53	1.433	0.208	0.164	0.285	0.093	0.155	0.473	1.050	-0.12	0.100	0.054	0.377	0.978	-0.27	-0.47	3.350
S0028	0.759	0.409	0.345	1.504	1.059	0.948	0.830	0.132	0.160	-0.06	0.781	0.134	0.679	1.611	0.045	0.346	-0.38	1.669	0.219	0.167	0.281	0.083	0.154	0.588	1.055	-0.13	0.101	0.060	0.349	0.917	-0.28	-0.47	3.397
S0028	0.759	0.44	0.272	1.503	1.075	0.941	0.845	0.16	0.184	-0.04	0.781	0.130	0.641	1.562	0.051	0.359	-0.26	1.183	0.204	0.180	0.262	0.097	0.163	0.504	1.056	-0.14	0.105	0.058	0.364	0.866	-0.31	-0.39	3.320
S0028	0.759	0.408	0.308	1.544	0.979	0.940	0.843	0.12	0.168	-0.10	0.781	0.136	0.630	1.611	0.066	0.382	-0.72	0.896	0.213	0.170	0.308	0.126	0.164	0.428	1.047	-0.13	0.104	0.055	0.372	0.893	-0.29	-0.41	3.548
S0028	0.759	0.372	0.312	1.386	0.973	0.948	0.833	0.132	0.2	-0.11	0.781	0.150	0.701	1.562	0.059	0.365	-0.61	0.853	0.210	0.167	0.312	0.101	0.145	0.489	1.049	-0.12	0.097	0.057	0.356	0.867	-0.33	-0.45	3.375
S0028	0.759	0.396	0.276	1.284	1.045	0.944	0.830	0.136	0.172	-0.09	0.781	0.158	0.703	1.562	0.064	0.373	-0.79	1.301	0.200	0.162	0.335	0.119	0.157	0.508	1.042	-0.13	0.093	0.054	0.347	0.783	-0.34	-0.46	3.277
S0028	0.759	0.38	0.296	1.519	1.098	0.934	0.842	0.152	0.16	-0.13	0.781	0.130	0.644	1.513	0.058	0.409	-0.41	1.322	0.215	0.174	0.285	0.108	0.151	0.541	1.040	-0.15	0.105	0.057	0.373	0.936	-0.28	-0.38	3.432
S0028	0.759	0.405	0.317	1.572	1.152	0.944	0.832	0.128	0.180	-0.04	0.781	0.143	0.643	1.562	0.047	0.333	-0.60	1.321	0.227	0.175	0.301	0.090	0.147	0.559	1.052	-0.13	0.109	0.063	0.380	0.871	-0.22	-0.41	3.536
S0028	0.759	0.428	0.276	1.303	1.144	0.945	0.822	0.168	0.152	0.003	0.781	0.140	0.627	1.562	0.052	0.340	-0.63	1.386	0.201	0.177	0.280	0.097	0.125	0.494	1.049	-0.13	0.114	0.063	0.408	0.824	-0.31	-0.40	3.496
S0028	0.759	0.352	0.332	1.551	1.131	0.951	0.848	0.14	0.156	-0.04	0.781	0.147	0.680	1.562	0.053	0.361	-0.59	1.112	0.213	0.180	0.305	0.110	0.125	0.506	1.050	-0.14	0.100	0.061	0.358	0.856	-0.26	-0.36	3.596
S0028	0.759	0.404	0.292	1.374	1.045	0.944	0.845	0.136	0.176	-0.05	0.781	0.131	0.618	1.611	0.054	0.351	-0.56	1.364	0.209	0.162	0.275	0.111	0.140	0.534	1.053	-0.12	0.104	0.055	0.389	0.925	-0.26	-0.48	3.367
S0028	0.759	0.404	0.292	1.427	1.062	0.945	0.851	0.136	0.176	-0.08	0.781	0.144	0.698	1.611	0.052	0.361	-0.68	1.229	0.235	0.172	0.340	0.112	0.167	0.546	1.058	-0.13	0.107	0.056	0.317	0.947	-0.24	-0.42	3.473
[truncated: 3,497 more rows]
