# Supplementary material for: A machine learning approach for gait speed estimation using skin-mounted wearable sensors: From healthy controls to individuals with multiple sclerosis
Source: PLoS One. 2017 Jun 1;12(6):e0178366. doi: 10.1371/journal.pone.0178366 (PMC5453431; doi:10.1371/journal.pone.0178366)
Supplement: S1 File — (ZIP) [file pone.0178366.s002.zip › S1_File/['SACRUM', 'R:ANTERIOR_THIGH']_features_healthy.csv]

Subject	Ground Truth Speed	Feature 1	Feature 2	Feature 3	Feature 4	Feature 5	Feature 6	Feature 7	Feature 8	Feature 9	Feature 10	Feature 11	Feature 12	Feature 13	Feature 14	Feature 15	Feature 16	Feature 17	Feature 18	Feature 19	Feature 20	Feature 21	Feature 22	Feature 23	Feature 24	Feature 25	Feature 26	Feature 27	Feature 28	Feature 29	Feature 30	Feature 31	Feature 32	Feature 33	Feature 34	Feature 35	Feature 36	Feature 37	Feature 38	Feature 39	Feature 40	Feature 41	Feature 42	Feature 43	Feature 44	Feature 45	Feature 46	Feature 47	Feature 48
S0001	0.491	0.409	0.297	0.584	0.363	0.900	0.931	0.224	0.100	0.291	1.464	0.073	0.403	1.416	0.159	0.775	1.508	-0.25	0.064	0.084	0.147	0.361	0.164	0.354	0.935	0.354	0.044	0.022	0.407	0.874	-1.48	-1.09	1.066	0.396	0.324	0.698	1.316	0.925	0.825	0.188	0.148	0.100	0.732	0.058	0.344	1.464	0.053	0.530	-0.03
S0001	0.491	0.408	0.268	0.611	0.359	0.914	0.936	0.224	0.056	0.448	1.367	0.092	0.461	1.367	0.167	0.831	1.369	-0.99	0.061	0.078	0.178	0.338	0.157	0.257	0.940	0.353	0.040	0.017	0.392	1.011	-1.57	-1.22	1.112	0.396	0.288	0.783	1.544	0.905	0.805	0.2	0.156	0.194	0.683	0.053	0.472	0.683	0.061	0.418	2.196
S0001	0.491	0.332	0.244	0.654	0.354	0.936	0.942	0.152	0.072	0.479	1.220	0.105	0.531	1.220	0.155	0.762	1.141	-1.03	0.066	0.075	0.237	0.318	0.201	0.316	0.930	0.367	0.032	0.014	0.350	1.093	-1.45	-1.25	1.134	0.38	0.336	0.861	1.210	0.908	0.863	0.192	0.072	0.265	0.585	0.065	0.486	0.634	0.096	0.527	4.743
S0001	0.491	0.34	0.272	0.566	0.305	0.950	0.936	0.16	0.08	0.702	1.074	0.103	0.570	1.074	0.154	0.742	1.410	-0.88	0.057	0.070	0.237	0.347	0.188	0.344	0.928	0.375	0.025	0.015	0.330	1.191	-1.59	-1.35	1.061	0.386	0.302	0.795	1.202	0.896	0.911	0.175	0.099	0.282	0.537	0.056	0.457	0.537	0.145	0.649	4.426
S0001	0.491	0.344	0.26	0.600	0.370	0.950	0.934	0.184	0.112	0.510	1.123	0.098	0.499	1.123	0.149	0.712	0.580	-0.87	0.062	0.071	0.198	0.344	0.134	0.365	0.919	0.391	0.027	0.015	0.351	1.079	-1.45	-1.25	1.183	0.397	0.341	0.945	1.316	0.902	0.876	0.172	0.132	0.344	0.585	0.056	0.397	0.537	0.109	0.597	2.833
S0001	0.491	0.36	0.208	0.471	0.396	0.940	0.935	0.16	0.112	0.502	1.074	0.094	0.447	1.074	0.150	0.693	-0.17	-0.40	0.056	0.072	0.174	0.322	0.140	0.292	0.927	0.373	0.028	0.014	0.324	0.792	-1.61	-1.27	1.047	0.386	0.334	0.888	1.391	0.888	0.871	0.151	0.123	0.232	0.537	0.063	0.442	0.537	0.129	0.579	4.307
S0001	0.491	0.36	0.236	0.483	0.379	0.941	0.934	0.2	0.076	0.585	1.074	0.115	0.545	1.123	0.165	0.712	-0.42	-0.96	0.057	0.076	0.246	0.340	0.140	0.231	0.925	0.384	0.030	0.015	0.343	0.775	-1.53	-1.27	1.118	0.345	0.289	1.033	1.257	0.908	0.881	0.192	0.152	0.225	0.585	0.053	0.380	0.537	0.113	0.573	2.997
S0001	0.491	0.361	0.228	0.556	0.354	0.934	0.922	0.164	0.096	0.530	1.171	0.096	0.497	1.171	0.152	0.713	0.331	-1.01	0.063	0.075	0.205	0.322	0.181	0.284	0.926	0.383	0.031	0.017	0.368	0.964	-1.51	-1.27	1.088	0.358	0.278	0.900	1.471	0.891	0.864	0.191	0.143	0.203	0.585	0.063	0.459	0.585	0.094	0.499	3.095
S0001	0.491	0.356	0.24	0.518	0.425	0.913	0.925	0.172	0.088	0.608	1.171	0.098	0.535	1.171	0.141	0.714	0.086	-0.63	0.067	0.079	0.176	0.328	0.189	0.393	0.924	0.384	0.037	0.018	0.356	0.813	-1.48	-1.18	1.107	0.384	0.348	1.102	1.366	0.897	0.833	0.16	0.14	0.198	0.537	0.050	0.421	0.585	0.085	0.439	5.114
S0001	0.491	0.352	0.248	0.610	0.372	0.925	0.924	0.172	0.08	0.597	1.269	0.103	0.525	1.220	0.165	0.769	0.571	-0.93	0.064	0.076	0.235	0.359	0.160	0.240	0.932	0.369	0.034	0.017	0.378	0.956	-1.47	-1.29	1.119	0.376	0.332	1.015	1.346	0.913	0.829	0.232	0.136	0.089	1.220	0.043	0.429	0.634	0.088	0.486	2.727
S0001	0.491	0.38	0.232	0.483	0.352	0.912	0.918	0.192	0.08	0.569	1.220	0.089	0.463	1.220	0.151	0.712	0.501	-0.70	0.055	0.070	0.162	0.312	0.159	0.301	0.924	0.385	0.035	0.014	0.398	0.827	-1.67	-1.31	0.996	0.356	0.32	0.933	1.121	0.889	0.875	0.224	0.12	0.140	1.220	0.059	0.513	0.634	0.114	0.582	4.416
S0001	0.491	0.42	0.24	0.521	0.338	0.915	0.931	0.192	0.072	0.613	1.269	0.112	0.541	1.269	0.182	0.790	-0.14	-1.00	0.064	0.074	0.200	0.397	0.165	0.199	0.932	0.369	0.039	0.016	0.370	0.924	-1.51	-1.26	1.082	0.368	0.348	0.848	1.120	0.912	0.850	0.168	0.128	0.191	0.634	0.061	0.456	0.634	0.098	0.497	2.263
S0001	0.491	0.36	0.228	0.466	0.363	0.934	0.931	0.144	0.088	0.665	1.220	0.117	0.524	1.171	0.164	0.724	-0.44	-0.87	0.060	0.076	0.247	0.350	0.170	0.241	0.928	0.376	0.031	0.015	0.346	0.780	-1.58	-1.31	1.069	0.412	0.308	0.981	1.178	0.909	0.869	0.184	0.132	0.092	1.220	0.054	0.556	0.585	0.105	0.560	5.501
S0001	0.491	0.364	0.248	0.528	0.365	0.916	0.937	0.204	0.06	0.486	1.269	0.081	0.451	1.269	0.180	0.808	-0.09	-1.03	0.059	0.077	0.147	0.404	0.187	0.242	0.933	0.366	0.033	0.016	0.348	0.790	-1.56	-1.22	1.104	0.364	0.308	0.757	1.549	0.898	0.841	0.188	0.152	0.188	0.683	0.076	0.535	0.683	0.065	0.423	2.646
S0001	0.491	0.336	0.248	0.585	0.378	0.920	0.922	0.136	0.064	0.627	1.171	0.129	0.634	1.171	0.131	0.617	-0.06	-0.59	0.065	0.081	0.293	0.250	0.203	0.413	0.926	0.378	0.030	0.017	0.336	0.860	-1.52	-1.21	1.109	0.376	0.36	0.968	1.255	0.899	0.828	0.148	0.14	0.169	1.220	0.059	0.517	0.585	0.074	0.426	6.238
S0001	0.491	0.381	0.273	0.601	0.375	0.920	0.932	0.172	0.080	0.542	1.171	0.091	0.507	1.171	0.160	0.765	0.926	-0.93	0.065	0.076	0.180	0.318	0.209	0.288	0.934	0.368	0.035	0.016	0.360	0.869	-1.54	-1.19	1.067	0.38	0.34	0.805	1.422	0.895	0.872	0.188	0.144	0.200	0.585	0.066	0.456	0.585	0.111	0.565	1.421
S0001	0.491	0.32	0.232	0.545	0.349	0.927	0.944	0.156	0.072	0.715	1.074	0.119	0.610	1.025	0.169	0.745	-0.19	-1.08	0.065	0.080	0.250	0.381	0.177	0.269	0.922	0.386	0.031	0.014	0.319	0.982	-1.53	-1.26	1.118	0.368	0.3	1.094	1.302	0.902	0.886	0.184	0.104	0.158	1.025	0.053	0.499	0.537	0.123	0.634	2.852
S0001	0.491	0.344	0.24	0.596	0.387	0.937	0.948	0.152	0.072	0.605	1.123	0.112	0.568	1.123	0.161	0.808	0.510	-1.03	0.068	0.079	0.235	0.339	0.182	0.298	0.931	0.368	0.029	0.014	0.321	0.953	-1.47	-1.19	1.168	0.408	0.308	0.957	1.129	0.918	0.897	0.204	0.076	0.259	0.537	0.045	0.313	0.537	0.150	0.723	6.211
S0001	0.491	0.408	0.272	0.569	0.327	0.924	0.943	0.168	0.088	0.590	1.220	0.108	0.564	1.171	0.171	0.807	0.360	-1.16	0.062	0.075	0.198	0.362	0.190	0.266	0.931	0.366	0.033	0.015	0.322	0.991	-1.55	-1.30	1.088	0.396	0.26	0.844	1.128	0.882	0.873	0.208	0.136	0.084	1.220	0.038	0.309	0.585	0.115	0.600	2.658
S0001	0.491	0.38	0.252	0.618	0.408	0.937	0.942	0.192	0.096	0.561	1.123	0.104	0.543	1.123	0.170	0.746	0.043	-0.86	0.063	0.081	0.213	0.355	0.147	0.269	0.931	0.366	0.033	0.015	0.322	0.936	-1.47	-1.16	1.175	0.368	0.292	1.001	1.302	0.886	0.849	0.188	0.152	0.159	0.585	0.043	0.416	0.537	0.100	0.557	4.373
S0001	0.491	0.352	0.228	0.477	0.502	0.923	0.932	0.192	0.12	0.530	1.220	0.073	0.404	1.220	0.153	0.753	0.147	-0.32	0.060	0.079	0.157	0.366	0.167	0.347	0.936	0.353	0.035	0.015	0.391	0.660	-1.56	-1.13	1.098	0.392	0.3	0.997	1.530	0.898	0.852	0.156	0.144	0.172	0.634	0.042	0.455	0.585	0.107	0.538	3.517
S0001	0.491	0.348	0.264	0.455	0.342	0.940	0.922	0.144	0.092	0.632	1.171	0.109	0.548	1.171	0.150	0.732	0.194	-1.01	0.053	0.071	0.243	0.340	0.192	0.313	0.933	0.363	0.024	0.016	0.343	0.737	-1.71	-1.33	0.949	0.368	0.324	0.918	1.502	0.878	0.852	0.204	0.136	0.251	1.171	0.059	0.498	0.585	0.109	0.531	3.413
S0001	0.491	0.34	0.216	0.411	0.352	0.939	0.921	0.168	0.08	0.667	1.171	0.108	0.554	1.171	0.162	0.714	0.096	-0.94	0.055	0.073	0.204	0.319	0.123	0.243	0.917	0.402	0.027	0.015	0.337	0.763	-1.65	-1.27	1.037	0.368	0.332	1.209	1.320	0.879	0.850	0.168	0.128	0.288	0.634	0.056	0.440	0.585	0.113	0.532	5.687
S0001	0.491	0.377	0.200	0.384	0.323	0.935	0.927	0.156	0.076	0.662	1.171	0.116	0.521	1.171	0.169	0.734	-0.66	-0.91	0.050	0.072	0.226	0.355	0.155	0.253	0.926	0.379	0.024	0.015	0.329	0.754	-1.72	-1.33	0.966	0.332	0.332	0.993	1.435	0.899	0.872	0.148	0.108	0.188	0.585	0.039	0.315	0.585	0.132	0.615	2.947
S0001	0.491	0.372	0.232	0.512	0.292	0.918	0.934	0.208	0.08	0.504	1.220	0.057	0.382	1.220	0.175	0.793	0.696	-1.19	0.054	0.067	0.112	0.364	0.174	0.255	0.930	0.370	0.031	0.013	0.367	0.995	-1.66	-1.42	0.983	0.352	0.276	0.759	1.020	0.901	0.885	0.204	0.136	0.100	1.220	0.029	0.275	0.585	0.112	0.616	1.639
S0001	0.491	0.384	0.28	0.530	0.337	0.941	0.928	0.16	0.104	0.680	1.220	0.119	0.605	1.220	0.157	0.770	0.146	-0.91	0.058	0.064	0.222	0.334	0.172	0.336	0.919	0.396	0.029	0.015	0.349	1.008	-1.58	-1.46	1.016	0.308	0.28	0.815	1.077	0.916	0.871	0.216	0.14	0.152	1.220	0.048	0.366	0.585	0.112	0.588	2.029
S0001	0.491	0.36	0.256	0.514	0.332	0.941	0.932	0.2	0.096	0.539	1.269	0.084	0.484	1.220	0.177	0.791	0.276	-0.92	0.058	0.067	0.158	0.404	0.179	0.214	0.922	0.388	0.030	0.014	0.372	0.918	-1.56	-1.39	1.052	0.328	0.308	0.642	1.081	0.921	0.890	0.232	0.112	0.070	0.585	0.040	0.319	0.634	0.112	0.570	0.939
S0001	0.491	0.372	0.248	0.440	0.364	0.936	0.928	0.176	0.096	0.637	1.220	0.102	0.489	1.171	0.166	0.737	-0.14	-0.71	0.054	0.072	0.194	0.372	0.159	0.259	0.921	0.393	0.027	0.015	0.368	0.741	-1.67	-1.26	0.999	0.356	0.352	0.881	1.176	0.928	0.866	0.148	0.136	0.291	0.634	0.067	0.493	0.585	0.119	0.558	0.920
S0001	0.491	0.336	0.264	0.455	0.369	0.932	0.911	0.156	0.112	0.660	1.171	0.113	0.522	1.123	0.151	0.660	-0.38	-0.71	0.057	0.076	0.214	0.346	0.153	0.245	0.924	0.385	0.028	0.018	0.357	0.723	-1.58	-1.26	1.064	0.392	0.28	1.084	1.294	0.892	0.884	0.168	0.152	0.256	0.585	0.061	0.466	0.585	0.104	0.499	3.761
S0001	0.491	0.404	0.232	0.406	0.393	0.921	0.925	0.224	0.1	0.526	1.171	0.089	0.481	1.171	0.139	0.684	-0.27	-0.83	0.050	0.076	0.206	0.273	0.140	0.373	0.927	0.376	0.030	0.017	0.377	0.679	-1.66	-1.20	1.017	0.364	0.34	1.128	1.408	0.895	0.863	0.168	0.12	0.327	0.585	0.057	0.439	0.585	0.101	0.501	3.027
S0001	0.491	0.373	0.253	0.481	0.358	0.928	0.934	0.160	0.064	0.645	1.171	0.123	0.600	1.220	0.164	0.744	-0.70	-0.90	0.059	0.074	0.281	0.358	0.171	0.250	0.921	0.393	0.031	0.014	0.346	0.738	-1.58	-1.25	1.080	0.356	0.34	0.953	1.375	0.899	0.876	0.204	0.128	0.196	0.537	0.066	0.492	0.585	0.092	0.523	3.984
S0001	0.491	0.364	0.264	0.534	0.322	0.928	0.921	0.208	0.096	0.571	1.220	0.090	0.501	1.171	0.147	0.732	1.527	-0.97	0.049	0.068	0.189	0.302	0.179	0.325	0.936	0.357	0.027	0.015	0.360	0.980	-1.71	-1.34	0.969	0.412	0.316	0.914	1.406	0.889	0.859	0.196	0.132	0.149	1.220	0.046	0.446	0.585	0.101	0.521	3.685
S0001	0.491	0.34	0.276	0.450	0.314	0.921	0.925	0.2	0.088	0.632	1.220	0.114	0.527	1.220	0.158	0.742	-0.17	-1.08	0.051	0.071	0.226	0.330	0.154	0.318	0.928	0.372	0.027	0.015	0.350	0.760	-1.70	-1.33	0.955	0.412	0.332	1.004	1.286	0.908	0.858	0.164	0.148	0.297	1.171	0.069	0.463	0.585	0.101	0.563	3.499
S0001	0.491	0.38	0.248	0.522	0.353	0.910	0.917	0.208	0.096	0.530	1.269	0.082	0.421	1.220	0.163	0.748	0.719	-0.88	0.050	0.072	0.161	0.352	0.189	0.311	0.924	0.384	0.032	0.015	0.386	0.865	-1.70	-1.26	0.996	0.396	0.328	0.975	1.185	0.906	0.882	0.212	0.132	0.268	0.585	0.059	0.454	0.585	0.107	0.561	2.337
S0001	0.491	0.372	0.272	0.476	0.398	0.922	0.925	0.176	0.104	0.547	1.123	0.064	0.434	1.123	0.142	0.731	1.649	-0.61	0.058	0.076	0.107	0.299	0.173	0.309	0.921	0.396	0.032	0.017	0.358	0.928	-1.59	-1.18	1.079	0.352	0.336	1.340	1.347	0.874	0.870	0.196	0.112	0.102	0.585	0.042	0.372	0.585	0.118	0.582	8.430
S0001	0.491	0.392	0.208	0.519	0.355	0.921	0.930	0.172	0.084	0.573	1.171	0.112	0.580	1.171	0.152	0.752	0.061	-0.88	0.058	0.077	0.257	0.312	0.204	0.317	0.915	0.398	0.030	0.015	0.332	0.875	-1.66	-1.22	1.012	0.328	0.292	1.233	1.377	0.888	0.886	0.16	0.112	0.260	0.585	0.045	0.483	0.585	0.118	0.595	5.512
S0001	0.491	0.384	0.232	0.451	0.355	0.928	0.910	0.156	0.088	0.600	1.123	0.104	0.540	1.123	0.135	0.670	-0.81	-0.95	0.060	0.076	0.204	0.262	0.135	0.312	0.921	0.400	0.034	0.018	0.385	0.847	-1.49	-1.22	1.151	0.36	0.296	1.336	1.392	0.867	0.862	0.192	0.132	0.180	0.537	0.041	0.387	0.585	0.108	0.538	6.790
S0001	0.491	0.365	0.285	0.707	0.333	0.919	0.932	0.172	0.100	0.570	1.123	0.099	0.555	1.123	0.147	0.664	3.118	-0.92	0.068	0.077	0.213	0.297	0.201	0.384	0.937	0.352	0.035	0.018	0.336	1.197	-1.50	-1.26	1.138	0.372	0.288	0.904	1.288	0.943	0.898	0.156	0.08	0.324	0.585	0.046	0.426	0.537	0.116	0.566	1.869
S0001	0.491	0.368	0.24	0.666	0.403	0.924	0.934	0.204	0.08	0.602	1.171	0.091	0.522	1.171	0.148	0.743	1.083	-0.89	0.073	0.084	0.181	0.319	0.182	0.345	0.921	0.394	0.035	0.017	0.341	0.894	-1.41	-1.08	1.207	0.36	0.3	0.926	1.230	0.896	0.892	0.184	0.1	0.205	0.537	0.041	0.293	0.585	0.125	0.646	1.197
S0001	0.491	0.328	0.224	0.574	0.365	0.938	0.933	0.16	0.112	0.584	1.074	0.118	0.577	1.074	0.141	0.707	0.350	-0.98	0.056	0.077	0.281	0.318	0.146	0.396	0.926	0.375	0.023	0.016	0.328	1.010	-1.61	-1.22	1.094	0.328	0.3	0.932	1.313	0.923	0.889	0.156	0.1	0.322	0.537	0.047	0.403	0.537	0.120	0.612	2.484
S0001	0.491	0.356	0.248	0.664	0.441	0.925	0.936	0.18	0.088	0.537	1.220	0.111	0.561	1.171	0.173	0.765	1.095	-0.88	0.067	0.084	0.228	0.388	0.173	0.251	0.930	0.364	0.033	0.017	0.318	1.005	-1.43	-1.08	1.197	0.34	0.264	0.951	1.383	0.889	0.885	0.184	0.128	0.251	0.585	0.088	0.493	0.585	0.101	0.528	1.801
S0001	0.491	0.336	0.228	0.546	0.432	0.920	0.930	0.152	0.072	0.651	1.220	0.121	0.574	1.220	0.147	0.732	-0.11	-0.79	0.068	0.083	0.243	0.277	0.145	0.330	0.932	0.369	0.031	0.016	0.344	0.739	-1.44	-1.10	1.205	0.408	0.28	1.108	1.188	0.921	0.883	0.212	0.1	0.257	0.585	0.044	0.441	0.585	0.114	0.603	7.019
S0001	0.491	0.38	0.232	0.516	0.381	0.921	0.913	0.176	0.072	0.611	1.171	0.108	0.508	1.171	0.166	0.706	0.044	-0.84	0.061	0.078	0.199	0.370	0.174	0.229	0.936	0.364	0.033	0.016	0.364	0.847	-1.51	-1.22	1.119	0.324	0.312	1.011	1.264	0.922	0.888	0.164	0.12	0.172	1.123	0.046	0.468	0.585	0.114	0.567	3.401
S0001	0.491	0.364	0.22	0.475	0.394	0.931	0.921	0.172	0.076	0.616	1.171	0.118	0.565	1.123	0.155	0.698	0.080	-0.79	0.062	0.082	0.245	0.359	0.162	0.297	0.930	0.367	0.031	0.017	0.387	0.823	-1.49	-1.17	1.132	0.4	0.352	1.264	1.573	0.888	0.823	0.18	0.128	0.222	1.123	0.047	0.435	0.585	0.096	0.500	4.078
S0001	0.491	0.396	0.252	0.623	0.363	0.933	0.926	0.176	0.072	0.600	1.220	0.103	0.537	1.220	0.157	0.759	2.099	-0.93	0.058	0.075	0.205	0.332	0.155	0.237	0.927	0.378	0.030	0.016	0.360	1.071	-1.60	-1.24	1.023	0.38	0.312	0.963	1.263	0.890	0.863	0.192	0.136	0.146	1.171	0.065	0.446	0.634	0.098	0.536	3.316
S0001	0.491	0.361	0.257	0.425	0.281	0.932	0.921	0.136	0.080	0.599	1.171	0.121	0.568	1.171	0.152	0.717	0.342	-1.06	0.049	0.065	0.258	0.317	0.178	0.271	0.903	0.432	0.025	0.013	0.355	0.919	-1.75	-1.44	0.905	0.356	0.292	1.116	1.182	0.913	0.913	0.184	0.112	0.244	1.220	0.067	0.406	0.585	0.150	0.719	4.555
S0001	0.491	0.392	0.24	0.437	0.360	0.927	0.911	0.192	0.12	0.635	1.220	0.120	0.549	1.220	0.149	0.686	-0.65	-0.58	0.055	0.070	0.231	0.327	0.140	0.291	0.908	0.422	0.032	0.016	0.374	0.715	-1.61	-1.31	1.020	0.372	0.352	1.146	1.331	0.898	0.866	0.184	0.128	0.156	1.220	0.045	0.469	0.585	0.110	0.563	4.536
S0001	0.491	0.352	0.248	0.397	0.373	0.940	0.920	0.172	0.084	0.600	1.171	0.100	0.511	1.171	0.140	0.673	0.387	-0.87	0.053	0.080	0.201	0.298	0.155	0.333	0.929	0.375	0.027	0.018	0.344	0.777	-1.65	-1.21	1.070	0.392	0.388	1.102	1.608	0.911	0.829	0.16	0.12	0.230	1.171	0.054	0.471	0.585	0.092	0.476	3.595
S0001	0.491	0.364	0.22	0.510	0.385	0.927	0.935	0.172	0.084	0.538	1.269	0.111	0.583	1.318	0.151	0.813	0.505	-0.91	0.060	0.075	0.234	0.382	0.165	0.293	0.911	0.410	0.030	0.015	0.345	0.920	-1.54	-1.22	1.094	0.356	0.348	0.989	1.582	0.896	0.797	0.152	0.144	0.130	1.318	0.055	0.497	0.634	0.083	0.488	1.913
S0001	0.491	0.356	0.26	0.668	0.413	0.921	0.929	0.196	0.076	0.465	1.220	0.070	0.416	1.269	0.175	0.800	1.491	-0.90	0.066	0.081	0.115	0.364	0.143	0.207	0.923	0.387	0.037	0.018	0.380	0.999	-1.47	-1.15	1.202	0.388	0.356	1.190	1.741	0.903	0.815	0.184	0.184	0.226	0.634	0.090	0.494	0.634	0.070	0.393	3.368
S0001	0.491	0.408	0.312	0.612	0.360	0.905	0.933	0.192	0.072	0.535	1.269	0.079	0.394	1.269	0.186	0.819	1.026	-1.18	0.065	0.082	0.108	0.389	0.204	0.249	0.908	0.413	0.038	0.019	0.354	0.957	-1.50	-1.19	1.110	0.356	0.368	0.832	1.292	0.905	0.849	0.192	0.14	0.222	0.634	0.065	0.368	0.634	0.091	0.531	1.149
S0001	0.491	0.404	0.28	0.514	0.353	0.908	0.934	0.2	0.052	0.555	1.269	0.107	0.518	1.269	0.171	0.806	0.440	-1.10	0.061	0.076	0.210	0.368	0.206	0.279	0.931	0.372	0.036	0.015	0.353	0.921	-1.63	-1.32	1.009	0.38	0.316	0.950	1.090	0.906	0.885	0.208	0.128	0.124	1.269	0.048	0.395	0.634	0.102	0.600	4.397
S0001	0.491	0.429	0.228	0.589	0.408	0.919	0.944	0.160	0.080	0.580	1.220	0.107	0.557	1.269	0.175	0.847	1.243	-1.09	0.061	0.077	0.213	0.380	0.209	0.289	0.916	0.398	0.034	0.014	0.355	0.921	-1.63	-1.24	1.053	0.384	0.332	1.076	1.141	0.872	0.869	0.2	0.112	0.156	0.634	0.052	0.441	0.585	0.107	0.556	3.234
S0001	0.491	0.448	0.244	0.609	0.361	0.895	0.924	0.236	0.06	0.600	1.318	0.103	0.563	1.318	0.145	0.767	0.581	-1.04	0.071	0.085	0.200	0.290	0.165	0.342	0.925	0.386	0.050	0.019	0.358	1.072	-1.43	-1.22	1.224	0.46	0.332	1.385	1.648	0.869	0.856	0.24	0.108	0.173	1.269	0.050	0.542	0.634	0.079	0.484	4.593
S0001	0.491	0.384	0.288	0.462	0.341	0.923	0.929	0.228	0.092	0.567	1.269	0.062	0.426	1.269	0.142	0.778	0.565	-1.13	0.055	0.074	0.134	0.293	0.139	0.337	0.912	0.413	0.033	0.017	0.361	0.850	-1.65	-1.27	1.083	0.384	0.324	0.933	1.361	0.910	0.836	0.22	0.152	0.156	0.634	0.038	0.345	0.634	0.097	0.561	2.223
S0001	0.491	0.38	0.248	0.646	0.399	0.937	0.931	0.164	0.08	0.543	1.220	0.099	0.533	1.220	0.165	0.759	0.824	-0.90	0.060	0.079	0.224	0.357	0.131	0.269	0.933	0.362	0.033	0.017	0.401	0.886	-1.49	-1.21	1.144	0.38	0.332	0.960	1.199	0.905	0.880	0.208	0.144	0.285	0.585	0.067	0.396	0.585	0.097	0.546	2.322
S0001	0.491	0.356	0.232	0.660	0.413	0.936	0.938	0.18	0.072	0.351	1.220	0.066	0.488	1.220	0.163	0.778	2.228	-0.80	0.061	0.084	0.121	0.345	0.162	0.320	0.936	0.355	0.033	0.017	0.372	0.927	-1.58	-1.12	1.213	0.396	0.34	1.042	1.351	0.900	0.864	0.2	0.112	0.303	0.585	0.077	0.471	0.634	0.090	0.516	4.429
S0001	0.491	0.352	0.272	0.534	0.453	0.941	0.940	0.18	0.076	0.497	1.123	0.108	0.583	1.123	0.166	0.713	0.627	-0.81	0.055	0.092	0.186	0.348	0.164	0.290	0.928	0.368	0.026	0.017	0.307	0.697	-1.63	-1.05	1.141	0.36	0.292	1.022	1.284	0.902	0.892	0.192	0.112	0.276	0.537	0.077	0.452	0.585	0.111	0.579	2.480
S0001	0.491	0.364	0.172	0.414	0.374	0.948	0.953	0.196	0.06	0.460	1.074	0.081	0.536	1.025	0.170	0.811	0.043	-0.90	0.045	0.073	0.174	0.403	0.142	0.284	0.912	0.409	0.021	0.009	0.297	0.733	-1.73	-1.27	1.005	0.316	0.26	0.608	0.879	0.954	0.967	0.156	0.064	0.243	0.488	0.054	0.375	0.488	0.157	0.813	0.487
S0001	0.491	0.364	0.192	0.495	0.447	0.937	0.950	0.192	0.096	0.491	1.025	0.089	0.509	0.976	0.147	0.712	1.063	-0.55	0.053	0.089	0.164	0.330	0.145	0.365	0.907	0.414	0.027	0.014	0.337	0.742	-1.66	-1.06	1.154	0.384	0.26	0.908	1.150	0.934	0.932	0.168	0.06	0.315	0.488	0.055	0.343	0.488	0.137	0.688	1.650
S0001	0.491	0.301	0.184	0.438	0.451	0.954	0.960	0.184	0.064	0.521	0.976	0.078	0.574	0.976	0.163	0.778	-0.16	-0.43	0.048	0.085	0.123	0.336	0.109	0.307	0.913	0.406	0.023	0.011	0.300	0.595	-1.67	-1.14	1.168	0.348	0.276	0.813	1.080	0.936	0.956	0.128	0.068	0.405	0.488	0.070	0.392	0.488	0.148	0.775	0.911
S0001	0.491	0.348	0.22	0.524	0.404	0.943	0.952	0.136	0.072	0.472	1.025	0.108	0.637	1.025	0.168	0.775	0.305	-0.93	0.057	0.082	0.217	0.396	0.180	0.321	0.919	0.391	0.025	0.013	0.293	0.905	-1.62	-1.17	1.061	0.364	0.308	0.996	1.427	0.904	0.904	0.128	0.092	0.417	0.537	0.069	0.459	0.537	0.128	0.625	2.606
S0001	0.491	0.364	0.264	0.672	0.458	0.922	0.930	0.208	0.072	0.438	1.074	0.052	0.586	1.074	0.149	0.749	0.988	-0.65	0.073	0.085	0.116	0.356	0.175	0.316	0.919	0.396	0.038	0.018	0.340	0.885	-1.38	-1.11	1.239	0.376	0.328	1.659	1.127	0.904	0.925	0.164	0.06	0.239	0.585	0.058	0.436	0.537	0.167	0.718	11.78
S0001	0.491	0.36	0.22	0.616	0.383	0.938	0.943	0.148	0.056	0.563	1.074	0.115	0.663	1.123	0.173	0.744	0.136	-0.94	0.065	0.082	0.238	0.370	0.150	0.288	0.920	0.391	0.033	0.013	0.322	0.984	-1.44	-1.13	1.207	0.38	0.3	0.961	1.271	0.903	0.897	0.168	0.136	0.295	0.585	0.091	0.494	0.537	0.104	0.584	2.900
S0001	0.491	0.352	0.252	0.544	0.373	0.935	0.942	0.176	0.068	0.556	1.074	0.104	0.547	1.074	0.173	0.781	0.486	-0.86	0.056	0.080	0.184	0.400	0.140	0.257	0.929	0.373	0.030	0.014	0.333	0.830	-1.59	-1.19	1.112	0.388	0.304	1.103	1.475	0.912	0.898	0.22	0.076	0.235	0.537	0.060	0.469	0.537	0.146	0.654	2.711
S0001	0.491	0.332	0.216	0.403	0.346	0.953	0.944	0.144	0.068	0.667	1.074	0.123	0.587	1.074	0.172	0.767	-0.71	-0.97	0.050	0.077	0.251	0.370	0.134	0.236	0.923	0.381	0.023	0.013	0.300	0.652	-1.73	-1.24	1.047	0.34	0.296	0.840	1.094	0.898	0.919	0.192	0.104	0.203	0.537	0.042	0.344	0.585	0.129	0.684	2.295
S0001	0.491	0.337	0.184	0.423	0.371	0.935	0.944	0.156	0.068	0.683	1.123	0.117	0.569	1.123	0.169	0.764	0.171	-1.00	0.059	0.081	0.263	0.377	0.193	0.278	0.929	0.375	0.027	0.013	0.319	0.852	-1.60	-1.19	1.078	0.344	0.244	1.038	1.186	0.901	0.905	0.172	0.092	0.242	0.537	0.052	0.311	0.537	0.153	0.681	4.186
S0001	0.491	0.34	0.248	0.401	0.385	0.949	0.956	0.172	0.076	0.495	1.025	0.090	0.479	1.074	0.168	0.811	0.387	-1.12	0.051	0.081	0.184	0.372	0.153	0.298	0.916	0.393	0.023	0.013	0.284	0.764	-1.67	-1.20	1.102	0.368	0.272	0.929	1.188	0.920	0.911	0.168	0.068	0.240	0.537	0.049	0.355	0.537	0.132	0.728	3.157
S0001	0.491	0.344	0.268	0.409	0.338	0.943	0.944	0.196	0.088	0.576	1.123	0.091	0.463	1.123	0.178	0.800	-0.29	-1.02	0.045	0.075	0.167	0.387	0.111	0.263	0.936	0.358	0.024	0.015	0.352	0.756	-1.76	-1.27	1.037	0.384	0.256	0.796	1.121	0.909	0.928	0.204	0.08	0.294	0.537	0.061	0.365	0.585	0.140	0.712	2.386
S0001	0.491	0.336	0.252	0.527	0.402	0.958	0.945	0.144	0.076	0.565	1.171	0.116	0.562	1.123	0.177	0.809	0.103	-0.88	0.052	0.081	0.271	0.391	0.127	0.250	0.932	0.361	0.022	0.015	0.319	0.810	-1.64	-1.14	1.133	0.316	0.244	0.870	1.106	0.924	0.907	0.176	0.088	0.296	0.585	0.066	0.371	0.585	0.121	0.634	0.855
S0001	0.491	0.316	0.268	0.552	0.434	0.950	0.956	0.18	0.052	0.573	1.074	0.079	0.430	1.074	0.190	0.850	-0.74	-1.04	0.061	0.085	0.119	0.421	0.149	0.242	0.924	0.383	0.028	0.014	0.309	0.702	-1.45	-1.19	1.274	0.372	0.292	0.823	1.005	0.923	0.934	0.172	0.068	0.331	0.537	0.063	0.362	0.537	0.159	0.730	0.647
S0001	0.491	0.372	0.244	0.525	0.463	0.935	0.945	0.188	0.068	0.549	1.123	0.098	0.538	1.171	0.136	0.829	-0.02	-1.03	0.054	0.094	0.197	0.296	0.150	0.388	0.924	0.376	0.032	0.016	0.353	0.669	-1.61	-1.03	1.214	0.412	0.284	1.056	1.237	0.911	0.895	0.172	0.096	0.169	1.074	0.044	0.434	0.537	0.123	0.622	2.677
S0001	0.491	0.252	0.160	0.462	0.365	0.958	0.951	0.137	0.045	0.563	0.976	0.077	0.543	1.171	0.140	0.829	-0.11	-1.21	0.060	0.082	0.251	0.450	0.335	0.370	0.921	0.381	0.020	0.011	0.277	0.836	-1.61	-1.21	0.427	0.298	0.264	0.718	1.218	0.940	0.857	0.160	0.137	-0.05	0.683	0.050	0.318	1.074	0.068	0.599	0.811
S0001	0.759	0.392	0.288	1.199	0.519	0.874	0.897	0.224	0.132	0.422	1.611	0.090	0.484	1.611	0.149	0.654	1.728	-0.72	0.121	0.122	0.181	0.315	0.180	0.294	0.932	0.364	0.088	0.037	0.413	1.131	-0.90	-0.69	1.762	0.452	0.312	1.219	2.266	0.882	0.797	0.228	0.18	0.239	0.830	0.114	0.626	1.611	0.046	0.350	0.649
S0001	0.759	0.396	0.296	1.265	0.579	0.878	0.844	0.284	0.204	0.282	1.708	0.044	0.276	1.660	0.128	0.603	1.054	-0.40	0.127	0.104	0.077	0.271	0.105	0.311	0.918	0.407	0.112	0.042	0.507	1.336	-0.74	-0.83	2.117	0.496	0.336	1.718	2.499	0.864	0.731	0.256	0.172	0.259	0.830	0.106	0.614	1.708	0.042	0.259	-0.08
S0001	0.759	0.42	0.312	0.902	0.488	0.884	0.899	0.236	0.148	0.561	1.513	0.132	0.586	1.513	0.184	0.763	0.473	-0.98	0.095	0.104	0.267	0.400	0.154	0.164	0.932	0.367	0.068	0.031	0.394	1.025	-1.17	-0.92	1.577	0.428	0.356	1.298	1.943	0.849	0.772	0.224	0.2	0.137	0.732	0.098	0.662	1.464	0.036	0.360	1.372
S0001	0.759	0.441	0.248	0.821	0.563	0.891	0.913	0.269	0.116	0.631	1.513	0.109	0.524	1.513	0.194	0.802	0.891	-1.11	0.093	0.117	0.227	0.420	0.139	0.152	0.937	0.357	0.069	0.030	0.421	0.808	-1.17	-0.83	1.674	0.472	0.368	1.475	2.041	0.868	0.794	0.24	0.184	0.100	0.732	0.107	0.675	1.513	0.041	0.414	1.046
S0001	0.759	0.416	0.272	0.767	0.487	0.887	0.894	0.228	0.116	0.487	1.513	0.076	0.440	1.513	0.173	0.757	0.926	-0.89	0.081	0.095	0.139	0.402	0.147	0.208	0.941	0.350	0.059	0.029	0.434	0.884	-1.30	-0.99	1.368	0.42	0.356	1.103	2.048	0.886	0.796	0.232	0.216	0.152	0.781	0.097	0.595	1.513	0.049	0.421	0.405
S0001	0.759	0.42	0.24	0.651	0.458	0.920	0.914	0.252	0.084	0.546	1.513	0.093	0.455	1.513	0.182	0.786	-0.06	-1.13	0.070	0.102	0.183	0.403	0.117	0.219	0.941	0.360	0.049	0.026	0.393	0.815	-1.33	-0.95	1.477	0.44	0.34	1.284	2.029	0.863	0.794	0.264	0.192	0.190	0.732	0.082	0.605	1.513	0.046	0.411	0.878
S0001	0.759	0.42	0.264	0.750	0.492	0.897	0.903	0.268	0.14	0.470	1.513	0.099	0.542	1.513	0.176	0.736	0.886	-0.94	0.077	0.102	0.192	0.373	0.129	0.181	0.943	0.330	0.062	0.028	0.412	0.891	-1.25	-0.92	1.499	0.448	0.36	1.296	2.081	0.858	0.786	0.22	0.2	0.252	0.732	0.113	0.666	1.513	0.037	0.352	0.496
S0001	0.759	0.42	0.284	0.830	0.533	0.896	0.885	0.248	0.128	0.567	1.562	0.084	0.470	1.562	0.183	0.749	0.317	-0.89	0.087	0.104	0.167	0.418	0.121	0.182	0.945	0.339	0.068	0.034	0.445	0.845	-1.16	-0.88	1.619	0.436	0.316	1.362	2.107	0.881	0.742	0.22	0.196	0.099	0.781	0.093	0.572	1.562	0.040	0.340	0.599
S0001	0.759	0.452	0.308	0.884	0.519	0.891	0.856	0.276	0.152	0.450	1.562	0.096	0.481	1.611	0.146	0.650	0.428	-0.86	0.091	0.105	0.187	0.307	0.101	0.277	0.952	0.323	0.083	0.040	0.470	0.918	-1.09	-0.86	1.676	0.464	0.348	1.361	2.417	0.877	0.772	0.268	0.204	0.251	0.830	0.100	0.646	1.611	0.038	0.335	0.547
S0001	0.759	0.42	0.272	0.802	0.439	0.907	0.884	0.24	0.132	0.470	1.611	0.089	0.526	1.611	0.161	0.716	1.014	-1.17	0.078	0.098	0.165	0.354	0.105	0.206	0.959	0.307	0.064	0.030	0.430	1.021	-1.24	-0.99	1.576	0.484	0.348	1.313	2.147	0.853	0.791	0.24	0.172	0.266	0.781	0.103	0.680	1.562	0.039	0.344	0.426
S0001	0.759	0.413	0.273	0.740	0.483	0.897	0.902	0.240	0.104	0.581	1.562	0.081	0.409	1.562	0.184	0.772	0.486	-0.91	0.082	0.098	0.151	0.389	0.135	0.185	0.938	0.355	0.064	0.027	0.448	1.075	-1.22	-0.95	1.520	0.456	0.324	1.300	2.061	0.889	0.784	0.212	0.212	0.120	0.781	0.109	0.623	1.562	0.045	0.369	0.208
S0001	0.759	0.412	0.3	0.644	0.433	0.908	0.926	0.232	0.096	0.602	1.513	0.105	0.564	1.513	0.177	0.818	1.263	-1.10	0.070	0.095	0.195	0.356	0.117	0.227	0.942	0.341	0.049	0.024	0.380	0.876	-1.41	-1.10	1.321	0.444	0.3	1.117	1.909	0.886	0.834	0.192	0.168	0.125	0.781	0.076	0.574	1.513	0.043	0.461	0.112
S0001	0.759	0.4	0.312	0.765	0.472	0.897	0.909	0.24	0.124	0.521	1.562	0.096	0.491	1.513	0.182	0.768	0.301	-1.20	0.087	0.111	0.183	0.411	0.126	0.199	0.934	0.366	0.068	0.030	0.399	0.931	-1.17	-0.91	1.654	0.444	0.304	1.349	2.179	0.869	0.799	0.2	0.184	0.121	0.781	0.078	0.565	1.513	0.056	0.409	0.761
S0001	0.759	0.444	0.32	0.968	0.498	0.877	0.881	0.212	0.14	0.485	1.562	0.084	0.585	1.562	0.173	0.732	1.376	-0.96	0.101	0.105	0.125	0.380	0.145	0.198	0.936	0.366	0.080	0.037	0.449	1.095	-1.09	-0.92	1.663	0.456	0.376	1.363	2.123	0.875	0.782	0.216	0.216	0.126	0.732	0.112	0.643	1.562	0.045	0.381	0.613
S0001	0.759	0.416	0.304	0.941	0.488	0.880	0.866	0.248	0.148	0.545	1.562	0.102	0.550	1.562	0.169	0.696	1.166	-0.91	0.095	0.102	0.167	0.375	0.133	0.190	0.938	0.347	0.077	0.038	0.455	1.017	-1.16	-0.92	1.602	0.456	0.34	1.262	2.185	0.864	0.777	0.244	0.18	0.175	0.781	0.100	0.676	1.562	0.038	0.343	0.002
S0001	0.759	0.44	0.264	0.850	0.504	0.891	0.893	0.28	0.152	0.472	1.562	0.091	0.513	1.562	0.172	0.731	1.015	-0.97	0.088	0.110	0.149	0.375	0.109	0.170	0.948	0.338	0.075	0.032	0.461	0.962	-1.14	-0.85	1.664	0.476	0.316	1.489	2.101	0.861	0.807	0.2	0.188	0.155	0.781	0.116	0.694	1.611	0.041	0.391	2.761
S0001	0.759	0.444	0.264	0.785	0.491	0.892	0.911	0.236	0.132	0.559	1.562	0.117	0.599	1.562	0.188	0.772	1.004	-1.11	0.081	0.101	0.175	0.415	0.119	0.185	0.944	0.329	0.065	0.027	0.416	0.999	-1.23	-1.00	1.506	0.42	0.316	1.220	1.999	0.852	0.790	0.256	0.184	0.104	0.781	0.103	0.581	1.562	0.047	0.408	0.489
S0001	0.759	0.489	0.277	0.818	0.504	0.888	0.908	0.253	0.104	0.540	1.562	0.106	0.535	1.562	0.188	0.765	0.713	-0.83	0.085	0.103	0.190	0.416	0.136	0.211	0.934	0.367	0.072	0.028	0.411	0.888	-1.23	-0.91	1.517	0.448	0.312	1.489	1.951	0.885	0.774	0.232	0.172	0.106	0.781	0.085	0.546	1.562	0.043	0.385	0.570
S0001	0.759	0.452	0.296	0.769	0.513	0.903	0.876	0.24	0.128	0.566	1.562	0.109	0.529	1.562	0.158	0.711	-0.25	-0.89	0.084	0.103	0.201	0.323	0.123	0.214	0.946	0.347	0.073	0.034	0.458	0.785	-1.17	-0.91	1.623	0.44	0.344	1.450	2.313	0.827	0.781	0.228	0.188	0.144	0.781	0.092	0.681	1.562	0.043	0.359	0.896
S0001	0.759	0.436	0.292	0.858	0.496	0.893	0.912	0.248	0.116	0.530	1.562	0.083	0.539	1.562	0.184	0.802	1.130	-0.92	0.088	0.103	0.150	0.390	0.151	0.198	0.936	0.366	0.067	0.029	0.440	0.966	-1.18	-0.89	1.542	0.456	0.344	1.372	1.982	0.898	0.837	0.252	0.16	0.143	0.830	0.098	0.589	1.562	0.047	0.464	0.607
S0001	0.759	0.412	0.332	0.860	0.469	0.909	0.897	0.216	0.136	0.611	1.464	0.091	0.618	1.513	0.169	0.757	1.474	-0.88	0.093	0.099	0.176	0.366	0.143	0.223	0.937	0.355	0.065	0.032	0.423	1.237	-1.14	-0.98	1.596	0.472	0.336	1.389	1.633	0.903	0.799	0.168	0.184	0.015	1.513	0.068	0.593	1.464	0.052	0.478	1.980
S0001	0.759	0.424	0.264	0.826	0.462	0.900	0.919	0.244	0.076	0.552	1.513	0.083	0.448	1.513	0.178	0.822	0.913	-1.23	0.085	0.102	0.157	0.393	0.166	0.245	0.934	0.372	0.064	0.025	0.385	1.099	-1.17	-1.01	1.576	0.456	0.328	1.303	2.180	0.890	0.814	0.232	0.208	0.107	0.781	0.081	0.592	1.513	0.045	0.421	1.858
S0001	0.759	0.42	0.296	0.888	0.479	0.899	0.900	0.244	0.14	0.510	1.513	0.122	0.593	1.513	0.176	0.725	0.894	-1.04	0.090	0.112	0.217	0.380	0.133	0.170	0.942	0.345	0.071	0.032	0.399	1.030	-1.13	-0.87	1.640	0.448	0.356	1.350	2.051	0.852	0.791	0.244	0.18	0.200	0.732	0.105	0.641	1.513	0.040	0.370	1.016
S0001	0.759	0.408	0.268	0.914	0.581	0.899	0.904	0.252	0.096	0.551	1.513	0.112	0.626	1.562	0.170	0.753	1.289	-0.79	0.097	0.117	0.203	0.402	0.140	0.203	0.928	0.367	0.071	0.033	0.418	0.847	-1.10	-0.76	1.711	0.44	0.364	1.392	2.002	0.853	0.796	0.232	0.208	0.080	0.781	0.107	0.627	1.513	0.044	0.415	1.009
S0001	0.759	0.381	0.281	0.882	0.537	0.904	0.907	0.281	0.120	0.547	1.513	0.113	0.579	1.513	0.170	0.749	0.783	-1.00	0.090	0.111	0.219	0.368	0.121	0.193	0.935	0.368	0.072	0.031	0.433	0.951	-1.09	-0.88	1.741	0.432	0.396	1.343	1.958	0.852	0.776	0.204	0.184	0.149	0.781	0.119	0.676	1.513	0.044	0.370	0.709
S0001	0.759	0.42	0.268	0.796	0.502	0.883	0.931	0.232	0.112	0.535	1.513	0.116	0.578	1.513	0.193	0.827	0.932	-0.87	0.084	0.112	0.197	0.432	0.153	0.197	0.936	0.357	0.063	0.026	0.354	0.938	-1.24	-0.89	1.535	0.456	0.336	1.311	1.984	0.888	0.771	0.184	0.176	0.075	0.781	0.084	0.570	1.513	0.048	0.412	0.117
S0001	0.759	0.412	0.288	0.743	0.482	0.904	0.918	0.176	0.08	0.542	1.464	0.107	0.529	1.464	0.192	0.804	0.416	-1.05	0.087	0.107	0.246	0.436	0.194	0.164	0.922	0.391	0.056	0.028	0.379	0.874	-1.24	-0.90	1.532	0.448	0.312	1.298	1.827	0.880	0.796	0.22	0.208	0.100	0.732	0.089	0.616	1.464	0.046	0.427	0.785
S0001	0.759	0.384	0.284	0.794	0.486	0.908	0.926	0.244	0.096	0.537	1.513	0.105	0.589	1.513	0.192	0.818	0.929	-1.00	0.087	0.108	0.199	0.443	0.146	0.181	0.929	0.368	0.061	0.027	0.382	0.996	-1.14	-0.89	1.611	0.448	0.332	1.482	1.899	0.858	0.787	0.216	0.18	0.102	0.732	0.094	0.629	1.513	0.047	0.424	2.034
S0001	0.759	0.372	0.264	0.922	0.476	0.908	0.924	0.22	0.104	0.571	1.464	0.103	0.546	1.464	0.197	0.809	0.774	-1.03	0.092	0.110	0.212	0.432	0.172	0.170	0.931	0.377	0.060	0.026	0.347	1.081	-1.11	-0.88	1.638	0.44	0.332	1.358	1.666	0.865	0.795	0.204	0.192	0.056	0.732	0.092	0.573	1.464	0.046	0.431	1.013
S0001	0.759	0.392	0.276	0.814	0.495	0.911	0.911	0.212	0.108	0.551	1.464	0.117	0.585	1.464	0.183	0.768	0.653	-1.00	0.088	0.111	0.221	0.408	0.145	0.192	0.928	0.380	0.058	0.030	0.380	1.010	-1.13	-0.85	1.603	0.444	0.34	1.600	2.063	0.874	0.791	0.188	0.188	0.095	0.732	0.075	0.579	1.464	0.052	0.421	1.834
S0001	0.759	0.4	0.276	0.795	0.539	0.895	0.906	0.236	0.156	0.576	1.513	0.131	0.630	1.513	0.186	0.773	-0.07	-0.94	0.094	0.111	0.243	0.417	0.135	0.164	0.934	0.363	0.069	0.031	0.392	0.798	-1.10	-0.88	1.678	0.428	0.336	1.707	2.075	0.871	0.798	0.188	0.184	0.111	0.781	0.091	0.658	1.513	0.045	0.404	6.126
S0001	0.759	0.381	0.269	0.760	0.467	0.910	0.909	0.224	0.116	0.542	1.464	0.107	0.544	1.464	0.182	0.765	0.124	-1.14	0.090	0.112	0.241	0.391	0.167	0.207	0.926	0.385	0.057	0.031	0.382	0.926	-1.18	-0.86	1.624	0.424	0.316	1.512	1.894	0.851	0.786	0.244	0.176	0.151	0.732	0.084	0.588	1.464	0.046	0.406	2.155
S0001	0.759	0.404	0.288	1.035	0.538	0.910	0.916	0.208	0.112	0.417	1.464	0.076	0.528	1.464	0.173	0.731	3.650	-1.00	0.087	0.112	0.134	0.366	0.163	0.230	0.927	0.375	0.060	0.030	0.398	1.257	-1.14	-0.85	1.631	0.428	0.288	1.379	1.934	0.876	0.811	0.2	0.152	0.114	0.732	0.095	0.578	1.464	0.048	0.463	1.262
S0001	0.759	0.396	0.292	0.742	0.452	0.902	0.908	0.228	0.1	0.656	1.513	0.130	0.581	1.464	0.192	0.812	0.055	-1.14	0.086	0.107	0.262	0.435	0.160	0.165	0.924	0.391	0.058	0.029	0.365	0.996	-1.20	-0.92	1.539	0.464	0.328	1.339	1.531	0.835	0.803	0.232	0.148	0.007	0.732	0.064	0.471	1.464	0.054	0.486	1.982
S0001	0.759	0.392	0.304	0.790	0.416	0.895	0.932	0.244	0.068	0.588	1.513	0.111	0.563	1.513	0.200	0.821	0.411	-1.18	0.090	0.105	0.208	0.408	0.148	0.190	0.923	0.385	0.066	0.024	0.370	1.106	-1.15	-1.05	1.582	0.468	0.324	1.299	1.404	0.849	0.828	0.192	0.164	-0.06	1.513	0.070	0.555	1.513	0.051	0.528	1.670
S0001	0.759	0.396	0.264	0.824	0.455	0.913	0.929	0.204	0.076	0.544	1.513	0.092	0.529	1.513	0.207	0.844	0.662	-1.19	0.082	0.108	0.183	0.434	0.154	0.161	0.923	0.388	0.055	0.026	0.365	1.033	-1.18	-0.94	1.589	0.42	0.336	1.185	1.578	0.857	0.824	0.2	0.164	-0.06	0.732	0.077	0.482	1.513	0.059	0.518	1.132
S0001	0.759	0.428	0.248	0.749	0.474	0.889	0.929	0.252	0.096	0.520	1.513	0.091	0.504	1.513	0.201	0.854	0.504	-1.06	0.085	0.108	0.168	0.442	0.140	0.164	0.921	0.386	0.064	0.026	0.365	0.930	-1.18	-0.88	1.576	0.444	0.32	1.294	1.861	0.857	0.799	0.18	0.168	0.033	0.781	0.070	0.502	1.513	0.061	0.456	1.489
S0001	0.759	0.444	0.256	1.102	0.545	0.902	0.905	0.192	0.104	0.411	1.513	0.091	0.628	1.513	0.170	0.716	2.097	-0.87	0.109	0.113	0.146	0.356	0.174	0.212	0.933	0.375	0.079	0.032	0.423	1.193	-0.97	-0.81	1.841	0.44	0.324	1.308	2.005	0.879	0.808	0.232	0.184	0.108	0.732	0.091	0.556	1.513	0.055	0.424	1.428
S0001	0.759	0.397	0.257	0.993	0.508	0.906	0.919	0.216	0.080	0.474	1.464	0.104	0.594	1.464	0.186	0.802	1.220	-0.98	0.105	0.109	0.193	0.400	0.150	0.189	0.933	0.359	0.075	0.029	0.406	1.118	-0.99	-0.85	1.787	0.408	0.312	1.407	2.095	0.876	0.783	0.204	0.156	0.194	0.732	0.105	0.606	1.513	0.038	0.379	0.735
S0001	0.759	0.36	0.276	1.129	0.540	0.895	0.904	0.26	0.108	0.582	1.513	0.120	0.624	1.513	0.180	0.746	0.764	-1.09	0.112	0.117	0.214	0.371	0.162	0.180	0.936	0.368	0.076	0.034	0.368	1.127	-0.95	-0.81	1.847	0.456	0.348	1.807	2.007	0.871	0.780	0.188	0.172	0.134	0.732	0.106	0.658	1.513	0.042	0.362	3.148
S0001	0.759	0.388	0.308	0.834	0.568	0.904	0.902	0.232	0.124	0.566	1.464	0.123	0.573	1.464	0.184	0.772	-0.10	-0.84	0.098	0.113	0.255	0.390	0.131	0.172	0.930	0.365	0.071	0.036	0.396	0.808	-1.05	-0.79	1.730	0.436	0.352	1.518	2.104	0.872	0.788	0.164	0.192	0.164	0.732	0.091	0.592	1.464	0.039	0.364	1.371
S0001	0.759	0.412	0.272	0.718	0.492	0.930	0.926	0.192	0.096	0.658	1.464	0.138	0.663	1.464	0.196	0.828	-0.41	-1.05	0.088	0.107	0.284	0.442	0.153	0.164	0.923	0.385	0.058	0.026	0.339	0.841	-1.14	-0.91	1.654	0.436	0.316	1.530	1.651	0.888	0.795	0.156	0.172	0.026	0.683	0.054	0.488	1.464	0.041	0.443	2.289
S0001	0.759	0.408	0.284	0.714	0.517	0.905	0.904	0.236	0.116	0.554	1.464	0.126	0.570	1.464	0.179	0.754	-0.18	-1.12	0.089	0.115	0.267	0.396	0.127	0.176	0.933	0.372	0.062	0.032	0.404	0.836	-1.13	-0.86	1.689	0.436	0.34	1.566	1.876	0.841	0.767	0.208	0.152	0.115	0.732	0.085	0.576	1.464	0.036	0.385	2.669
S0001	0.759	0.404	0.256	0.825	0.552	0.914	0.901	0.232	0.14	0.561	1.464	0.113	0.588	1.464	0.184	0.763	0.325	-0.85	0.093	0.115	0.229	0.413	0.157	0.176	0.926	0.385	0.061	0.032	0.375	0.881	-1.09	-0.85	1.698	0.46	0.332	1.682	1.742	0.850	0.785	0.228	0.18	0.086	0.732	0.085	0.561	1.464	0.053	0.431	2.512
S0001	0.759	0.38	0.264	0.836	0.457	0.912	0.913	0.152	0.128	0.585	1.464	0.136	0.643	1.464	0.187	0.766	0.409	-1.18	0.095	0.112	0.265	0.395	0.164	0.182	0.929	0.371	0.059	0.029	0.352	1.023	-1.11	-0.92	1.670	0.444	0.292	1.526	2.073	0.871	0.813	0.196	0.148	0.116	0.732	0.089	0.604	1.464	0.050	0.443	2.707
S0001	0.759	0.385	0.289	0.728	0.476	0.923	0.909	0.248	0.112	0.476	1.513	0.103	0.543	1.513	0.179	0.774	-0.06	-1.14	0.080	0.112	0.229	0.401	0.112	0.202	0.927	0.391	0.059	0.031	0.395	0.863	-1.21	-0.91	1.665	0.464	0.404	1.490	2.034	0.872	0.766	0.24	0.22	0.095	0.781	0.076	0.575	1.513	0.048	0.382	2.177
S0001	0.759	0.396	0.288	0.612	0.483	0.925	0.910	0.208	0.096	0.547	1.464	0.114	0.540	1.464	0.194	0.780	-0.54	-1.05	0.077	0.111	0.231	0.404	0.138	0.164	0.923	0.383	0.051	0.030	0.359	0.755	-1.26	-0.91	1.568	0.456	0.34	1.605	1.834	0.842	0.777	0.192	0.204	0.055	0.732	0.085	0.583	1.464	0.045	0.409	2.403
S0001	0.759	0.428	0.284	0.691	0.512	0.902	0.911	0.232	0.096	0.558	1.513	0.122	0.563	1.513	0.184	0.770	-0.52	-1.03	0.085	0.112	0.240	0.407	0.126	0.192	0.924	0.394	0.067	0.030	0.407	0.770	-1.14	-0.84	1.631	0.452	0.352	1.441	2.025	0.860	0.788	0.224	0.2	0.136	0.781	0.101	0.638	1.513	0.043	0.379	1.392
S0001	0.759	0.424	0.296	0.701	0.542	0.897	0.897	0.252	0.096	0.555	1.562	0.087	0.596	1.562	0.150	0.726	-0.31	-0.84	0.084	0.110	0.147	0.345	0.136	0.317	0.933	0.372	0.071	0.033	0.414	0.755	-1.20	-0.89	1.617	0.464	0.332	1.432	1.875	0.862	0.812	0.224	0.168	0.022	0.781	0.064	0.560	1.562	0.053	0.461	1.103
S0001	0.759	0.388	0.288	0.752	0.500	0.897	0.898	0.24	0.108	0.573	1.513	0.094	0.504	1.513	0.176	0.794	0.723	-1.05	0.086	0.112	0.202	0.389	0.163	0.190	0.927	0.369	0.056	0.034	0.392	0.916	-1.23	-0.91	1.487	0.408	0.376	1.329	2.008	0.872	0.798	0.232	0.196	0.126	0.781	0.090	0.614	1.562	0.049	0.414	1.072
S0001	0.759	0.404	0.28	0.768	0.494	0.899	0.907	0.204	0.112	0.584	1.513	0.117	0.590	1.562	0.189	0.778	-0.05	-1.22	0.090	0.117	0.258	0.409	0.148	0.178	0.941	0.357	0.065	0.030	0.386	0.911	-1.14	-0.92	1.630	0.42	0.356	1.384	1.983	0.857	0.755	0.252	0.196	0.148	0.781	0.111	0.686	1.562	0.039	0.342	1.225
S0001	0.759	0.408	0.28	0.773	0.564	0.905	0.903	0.244	0.1	0.512	1.513	0.092	0.504	1.513	0.173	0.736	-0.19	-0.86	0.087	0.114	0.178	0.356	0.123	0.202	0.936	0.363	0.068	0.031	0.399	0.834	-1.13	-0.80	1.721	0.468	0.352	1.695	2.140	0.872	0.772	0.2	0.192	0.030	0.781	0.085	0.571	1.513	0.042	0.358	2.266
S0001	0.759	0.405	0.244	0.728	0.487	0.902	0.928	0.240	0.112	0.546	1.513	0.096	0.502	1.513	0.199	0.855	0.671	-1.08	0.074	0.107	0.191	0.441	0.129	0.179	0.933	0.358	0.056	0.025	0.394	0.909	-1.28	-0.94	1.496	0.432	0.328	1.101	1.665	0.897	0.811	0.204	0.176	0.049	0.732	0.077	0.519	1.513	0.059	0.486	-0.10
S0001	0.759	0.392	0.292	0.965	0.512	0.891	0.911	0.252	0.108	0.549	1.513	0.099	0.576	1.513	0.188	0.791	1.095	-1.02	0.099	0.109	0.183	0.419	0.142	0.198	0.930	0.373	0.075	0.029	0.427	1.048	-1.03	-0.90	1.746	0.452	0.324	1.287	2.047	0.894	0.803	0.2	0.176	0.057	0.732	0.087	0.551	1.513	0.051	0.416	0.297
S0001	0.759	0.416	0.268	0.673	0.452	0.915	0.919	0.228	0.108	0.559	1.513	0.098	0.518	1.513	0.202	0.826	-0.30	-1.15	0.085	0.109	0.191	0.426	0.137	0.160	0.927	0.376	0.061	0.028	0.392	0.838	-1.15	-0.98	1.653	0.428	0.344	1.267	1.902	0.857	0.767	0.236	0.184	0.073	0.732	0.095	0.581	1.513	0.042	0.370	0.840
S0001	0.759	0.424	0.268	0.961	0.550	0.902	0.909	0.224	0.12	0.594	1.513	0.123	0.657	1.513	0.192	0.788	1.933	-1.00	0.094	0.117	0.197	0.431	0.143	0.157	0.936	0.353	0.070	0.031	0.451	1.032	-1.12	-0.81	1.714	0.444	0.38	1.499	1.987	0.864	0.753	0.212	0.22	0.076	0.781	0.104	0.645	1.513	0.041	0.413	2.956
S0001	0.759	0.424	0.296	0.892	0.521	0.906	0.899	0.232	0.096	0.547	1.513	0.109	0.559	1.513	0.181	0.758	0.396	-0.85	0.098	0.110	0.206	0.399	0.147	0.165	0.937	0.363	0.074	0.033	0.427	0.963	-1.02	-0.83	1.727	0.464	0.34	1.553	1.839	0.861	0.754	0.196	0.196	0.056	0.781	0.093	0.626	1.513	0.041	0.356	1.978
S0001	0.759	0.416	0.304	0.735	0.523	0.911	0.908	0.236	0.124	0.521	1.513	0.106	0.543	1.513	0.179	0.777	0.361	-0.96	0.083	0.113	0.197	0.398	0.126	0.193	0.939	0.355	0.064	0.032	0.418	0.814	-1.15	-0.81	1.672	0.46	0.352	1.442	2.118	0.852	0.771	0.216	0.224	0.092	0.732	0.105	0.615	1.513	0.039	0.351	0.966
S0001	0.759	0.408	0.26	0.965	0.556	0.897	0.904	0.264	0.112	0.407	1.562	0.077	0.496	1.562	0.188	0.771	1.733	-0.87	0.097	0.115	0.159	0.402	0.133	0.173	0.931	0.357	0.077	0.034	0.444	0.934	-1.10	-0.78	1.785	0.44	0.356	1.372	2.111	0.885	0.776	0.232	0.18	0.132	0.781	0.106	0.672	1.562	0.049	0.364	0.097
S0001	0.759	0.393	0.293	0.820	0.467	0.917	0.907	0.200	0.128	0.568	1.611	0.118	0.638	1.562	0.189	0.798	0.065	-0.93	0.095	0.102	0.253	0.403	0.149	0.154	0.930	0.374	0.068	0.030	0.415	1.005	-1.06	-0.91	1.665	0.444	0.34	1.225	2.116	0.878	0.783	0.216	0.18	0.133	0.781	0.117	0.651	1.562	0.045	0.388	0.267
S0001	0.759	0.404	0.328	0.921	0.472	0.904	0.906	0.22	0.112	0.556	1.562	0.097	0.605	1.562	0.189	0.791	1.663	-1.11	0.091	0.111	0.166	0.395	0.144	0.187	0.930	0.372	0.066	0.034	0.414	1.089	-1.14	-0.90	1.676	0.424	0.352	1.158	1.842	0.867	0.802	0.264	0.2	0.014	0.781	0.086	0.567	1.562	0.053	0.417	-0.05
S0001	0.759	0.384	0.324	0.958	0.526	0.891	0.904	0.236	0.1	0.487	1.562	0.095	0.558	1.562	0.181	0.794	1.290	-0.93	0.095	0.108	0.159	0.393	0.146	0.206	0.933	0.363	0.070	0.033	0.414	1.007	-1.11	-0.85	1.715	0.432	0.348	1.431	2.061	0.865	0.768	0.228	0.168	0.045	0.781	0.097	0.544	1.562	0.048	0.379	0.542
S0001	0.759	0.396	0.312	0.853	0.525	0.904	0.907	0.216	0.124	0.471	1.562	0.083	0.543	1.562	0.178	0.799	0.903	-1.09	0.088	0.117	0.157	0.390	0.133	0.197	0.931	0.366	0.066	0.033	0.405	0.859	-1.18	-0.84	1.740	0.428	0.364	1.398	2.162	0.870	0.779	0.224	0.196	0.174	0.781	0.088	0.572	1.562	0.048	0.369	0.726
S0001	0.759	0.392	0.304	0.865	0.561	0.903	0.905	0.228	0.124	0.586	1.562	0.101	0.544	1.562	0.186	0.771	0.102	-0.99	0.097	0.108	0.192	0.437	0.148	0.208	0.928	0.382	0.070	0.031	0.433	0.846	-1.06	-0.92	1.725	0.488	0.324	1.381	2.111	0.880	0.719	0.204	0.216	0.100	0.830	0.105	0.631	1.562	0.042	0.309	0.574
S0001	0.759	0.404	0.312	1.082	0.511	0.899	0.891	0.232	0.112	0.447	1.562	0.063	0.430	1.562	0.173	0.745	1.303	-1.11	0.099	0.116	0.126	0.373	0.140	0.168	0.935	0.369	0.075	0.036	0.422	1.188	-1.04	-0.82	1.783	0.46	0.38	1.527	2.324	0.859	0.777	0.212	0.184	0.216	0.781	0.116	0.649	1.562	0.046	0.346	0.717
S0001	0.759	0.44	0.336	0.831	0.494	0.891	0.910	0.224	0.096	0.583	1.562	0.105	0.496	1.562	0.194	0.808	0.237	-1.14	0.096	0.103	0.196	0.419	0.153	0.198	0.925	0.386	0.071	0.031	0.399	0.941	-1.15	-0.96	1.609	0.464	0.304	1.476	1.831	0.863	0.790	0.244	0.164	0.007	0.781	0.068	0.567	1.562	0.059	0.427	1.783
S0001	0.759	0.433	0.321	0.901	0.511	0.880	0.893	0.240	0.128	0.561	1.660	0.114	0.593	1.611	0.159	0.741	0.311	-0.87	0.100	0.103	0.199	0.365	0.133	0.257	0.929	0.372	0.083	0.035	0.444	1.059	-1.05	-0.92	1.609	0.456	0.316	1.189	2.468	0.893	0.769	0.228	0.172	0.192	0.830	0.113	0.670	1.660	0.044	0.336	-0.33
S0001	0.759	0.428	0.312	1.005	0.547	0.900	0.900	0.244	0.132	0.552	1.513	0.105	0.583	1.562	0.184	0.765	1.204	-0.96	0.097	0.111	0.208	0.384	0.143	0.171	0.936	0.356	0.071	0.034	0.431	1.057	-1.05	-0.85	1.688	0.428	0.328	1.445	2.053	0.906	0.796	0.148	0.18	0.144	0.781	0.104	0.664	1.562	0.041	0.371	0.237
S0001	0.759	0.408	0.304	0.998	0.541	0.891	0.902	0.264	0.128	0.487	1.562	0.073	0.500	1.562	0.185	0.776	1.325	-0.97	0.098	0.119	0.114	0.387	0.129	0.172	0.939	0.356	0.076	0.037	0.427	1.003	-1.07	-0.78	1.817	0.42	0.34	1.325	1.853	0.870	0.778	0.216	0.196	0.055	0.781	0.103	0.590	1.562	0.051	0.422	0.126
S0001	0.759	0.4	0.3	1.091	0.604	0.896	0.891	0.272	0.1	0.502	1.562	0.105	0.549	1.562	0.168	0.741	1.815	-0.57	0.103	0.110	0.207	0.404	0.142	0.177	0.931	0.360	0.077	0.034	0.440	1.064	-0.98	-0.81	1.747	0.432	0.344	1.533	1.998	0.855	0.781	0.212	0.176	0.105	0.781	0.100	0.631	1.562	0.043	0.352	1.304
S0001	0.759	0.412	0.304	0.874	0.566	0.908	0.897	0.224	0.104	0.494	1.513	0.092	0.502	1.513	0.173	0.754	0.070	-0.84	0.097	0.120	0.175	0.382	0.146	0.184	0.936	0.360	0.069	0.038	0.401	0.835	-1.10	-0.75	1.784	0.476	0.312	1.578	2.133	0.836	0.781	0.256	0.2	0.052	0.781	0.106	0.645	1.513	0.046	0.389	1.244
S0001	0.759	0.392	0.304	0.893	0.545	0.896	0.879	0.26	0.144	0.522	1.611	0.104	0.503	1.562	0.177	0.727	-0.11	-1.00	0.099	0.119	0.181	0.401	0.120	0.161	0.934	0.361	0.076	0.042	0.466	0.873	-1.04	-0.80	1.814	0.42	0.316	1.398	2.144	0.878	0.791	0.232	0.184	0.201	0.781	0.121	0.693	1.611	0.044	0.333	0.701
S0001	0.759	0.389	0.259	0.722	0.431	0.894	0.903	0.220	0.103	0.520	1.660	0.073	0.588	1.562	0.100	0.746	0.378	-0.77	0.094	0.107	0.187	0.332	0.240	0.392	0.932	0.346	0.070	0.030	0.429	0.906	-1.13	-0.89	0.509	0.415	0.298	1.225	2.081	0.902	0.737	0.129	0.233	0.295	0.683	0.084	0.605	1.660	0.021	0.309	-0.09
S0001	0.983	0.448	0.332	1.110	0.645	0.887	0.853	0.3	0.16	0.432	1.806	0.074	0.413	1.806	0.149	0.633	-0.42	-0.61	0.133	0.140	0.129	0.325	0.105	0.281	0.941	0.370	0.134	0.057	0.555	0.883	-0.65	-0.55	2.440	0.472	0.328	3.317	3.776	0.910	0.877	0.2	0.188	-0.42	0.927	0.090	0.764	0.390	0.055	0.504	3.781
S0001	0.983	0.464	0.292	1.214	0.641	0.895	0.886	0.24	0.14	0.408	1.757	0.093	0.501	1.757	0.175	0.744	-0.16	-1.07	0.143	0.138	0.158	0.357	0.127	0.187	0.938	0.359	0.129	0.047	0.464	1.230	-0.59	-0.66	2.538	0.488	0.332	1.831	2.711	0.870	0.755	0.204	0.188	0.085	0.878	0.122	0.593	1.757	0.050	0.321	0.146
S0001	0.983	0.432	0.328	1.179	0.685	0.895	0.853	0.28	0.132	0.397	1.757	0.060	0.397	1.757	0.165	0.685	0.235	-0.82	0.130	0.138	0.097	0.354	0.084	0.173	0.933	0.383	0.123	0.056	0.508	0.984	-0.68	-0.60	2.483	0.512	0.356	1.774	2.709	0.826	0.750	0.2	0.18	0.067	0.878	0.132	0.714	1.757	0.050	0.301	0.914
S0001	0.983	0.433	0.321	1.089	0.743	0.898	0.864	0.289	0.128	0.479	1.757	0.077	0.440	1.757	0.159	0.720	-0.12	-0.84	0.126	0.137	0.135	0.323	0.091	0.222	0.933	0.384	0.117	0.052	0.490	0.861	-0.72	-0.61	2.418	0.492	0.328	1.886	2.729	0.853	0.754	0.2	0.192	0.103	0.878	0.147	0.739	1.757	0.042	0.296	1.961
S0001	0.983	0.428	0.304	1.158	0.669	0.911	0.871	0.216	0.136	0.505	1.757	0.081	0.523	1.757	0.176	0.740	0.199	-0.90	0.131	0.134	0.140	0.393	0.115	0.174	0.928	0.386	0.106	0.051	0.471	1.081	-0.70	-0.65	2.401	0.464	0.352	1.675	2.367	0.865	0.764	0.192	0.152	0.107	0.878	0.128	0.638	1.757	0.060	0.334	-0.02
S0001	0.983	0.424	0.332	1.054	0.625	0.914	0.862	0.264	0.144	0.392	1.757	0.071	0.469	1.757	0.174	0.730	-0.08	-0.99	0.121	0.135	0.126	0.362	0.095	0.153	0.936	0.371	0.106	0.053	0.485	1.005	-0.74	-0.67	2.445	0.512	0.328	1.814	2.596	0.856	0.766	0.196	0.168	0.149	0.878	0.166	0.784	1.757	0.045	0.297	0.439
S0001	0.983	0.428	0.312	1.128	0.575	0.895	0.882	0.256	0.124	0.510	1.757	0.085	0.509	1.757	0.192	0.785	-0.17	-1.02	0.129	0.128	0.148	0.422	0.108	0.165	0.927	0.379	0.121	0.045	0.492	1.076	-0.73	-0.72	2.381	0.496	0.324	1.719	2.625	0.862	0.749	0.256	0.188	0.090	0.878	0.118	0.668	1.757	0.057	0.321	0.380
S0001	0.983	0.432	0.336	0.975	0.674	0.928	0.870	0.264	0.112	0.380	1.757	0.081	0.497	1.757	0.175	0.736	-0.55	-0.72	0.108	0.140	0.146	0.364	0.085	0.170	0.929	0.396	0.092	0.053	0.510	0.784	-0.83	-0.59	2.413	0.528	0.356	1.723	2.470	0.852	0.754	0.192	0.196	0.080	0.878	0.115	0.644	1.757	0.063	0.342	0.429
S0001	0.983	0.432	0.332	1.488	0.745	0.903	0.864	0.228	0.156	0.366	1.757	0.077	0.473	1.757	0.162	0.704	0.786	-0.78	0.142	0.132	0.149	0.352	0.121	0.199	0.927	0.380	0.115	0.051	0.464	1.212	-0.63	-0.63	2.453	0.496	0.328	1.983	2.596	0.839	0.767	0.24	0.204	0.061	0.878	0.140	0.739	1.757	0.040	0.303	1.222
S0001	0.983	0.42	0.284	1.203	0.626	0.922	0.897	0.212	0.128	0.426	1.708	0.110	0.585	1.708	0.180	0.757	0.062	-0.66	0.130	0.126	0.204	0.379	0.115	0.208	0.933	0.375	0.100	0.038	0.448	1.177	-0.68	-0.68	2.410	0.504	0.348	1.621	2.237	0.860	0.775	0.192	0.208	0.068	0.830	0.133	0.668	1.708	0.056	0.328	0.192
S0001	0.983	0.433	0.333	1.206	0.736	0.908	0.867	0.244	0.140	0.445	1.757	0.084	0.502	1.757	0.157	0.686	0.121	-0.85	0.131	0.137	0.129	0.338	0.107	0.196	0.937	0.377	0.112	0.052	0.466	1.027	-0.67	-0.63	2.512	0.544	0.328	1.916	2.786	0.854	0.756	0.2	0.188	0.136	0.878	0.142	0.732	1.757	0.048	0.307	0.429
S0001	0.983	0.412	0.316	1.101	0.604	0.915	0.856	0.212	0.132	0.500	1.708	0.103	0.532	1.757	0.163	0.677	-0.20	-0.89	0.125	0.131	0.225	0.348	0.123	0.170	0.935	0.371	0.098	0.051	0.439	1.114	-0.72	-0.67	2.380	0.52	0.328	1.967	2.607	0.853	0.762	0.192	0.212	0.145	0.830	0.149	0.768	1.757	0.043	0.281	1.154
S0001	0.983	0.42	0.284	0.964	0.535	0.919	0.875	0.212	0.144	0.492	1.757	0.092	0.583	1.708	0.170	0.731	-0.56	-1.04	0.119	0.127	0.179	0.382	0.140	0.175	0.928	0.381	0.085	0.045	0.427	1.073	-0.81	-0.76	2.232	0.516	0.34	1.729	2.539	0.833	0.780	0.252	0.18	0.115	0.878	0.128	0.723	1.708	0.048	0.325	0.468
S0001	0.983	0.448	0.296	1.004	0.632	0.915	0.886	0.24	0.124	0.402	1.806	0.069	0.506	1.757	0.180	0.774	-0.39	-1.03	0.116	0.138	0.114	0.378	0.103	0.169	0.939	0.372	0.102	0.045	0.442	0.909	-0.82	-0.64	2.343	0.516	0.336	1.931	2.791	0.866	0.769	0.236	0.18	0.158	0.878	0.127	0.709	1.757	0.055	0.327	0.509
S0001	0.983	0.436	0.32	1.059	0.679	0.913	0.822	0.24	0.184	0.496	1.757	0.090	0.477	1.757	0.145	0.627	-0.65	-0.86	0.133	0.134	0.164	0.314	0.108	0.179	0.937	0.377	0.116	0.060	0.498	0.962	-0.66	-0.63	2.497	0.532	0.336	1.958	2.705	0.860	0.746	0.192	0.176	0.189	0.878	0.150	0.726	1.757	0.050	0.290	0.652
S0001	0.983	0.412	0.312	0.983	0.619	0.924	0.881	0.224	0.132	0.458	1.708	0.100	0.496	1.708	0.174	0.709	-0.63	-1.09	0.116	0.136	0.204	0.359	0.104	0.163	0.938	0.371	0.093	0.046	0.432	0.882	-0.81	-0.66	2.391	0.516	0.34	1.747	2.428	0.831	0.769	0.228	0.188	0.130	0.878	0.150	0.754	1.708	0.054	0.312	-0.01
S0001	0.983	0.416	0.308	1.008	0.581	0.917	0.901	0.228	0.132	0.488	1.708	0.099	0.516	1.708	0.185	0.783	-0.38	-1.11	0.118	0.131	0.193	0.389	0.117	0.174	0.930	0.379	0.096	0.040	0.430	0.992	-0.77	-0.71	2.356	0.488	0.332	1.853	2.514	0.830	0.771	0.22	0.18	0.094	0.830	0.110	0.626	1.708	0.051	0.322	0.802
S0001	0.983	0.397	0.309	0.987	0.654	0.929	0.876	0.204	0.156	0.472	1.708	0.099	0.490	1.708	0.180	0.745	-0.76	-1.02	0.116	0.135	0.190	0.361	0.110	0.145	0.935	0.379	0.088	0.051	0.451	0.827	-0.81	-0.65	2.370	0.504	0.332	1.738	2.784	0.857	0.760	0.184	0.164	0.178	0.830	0.153	0.773	1.708	0.048	0.312	0.675
S0001	0.983	0.424	0.36	1.053	0.676	0.899	0.873	0.268	0.132	0.503	1.708	0.083	0.452	1.708	0.188	0.763	-0.51	-1.00	0.125	0.132	0.158	0.419	0.100	0.154	0.930	0.373	0.113	0.048	0.513	0.851	-0.74	-0.68	2.414	0.476	0.344	1.808	2.459	0.846	0.750	0.188	0.196	0.149	0.878	0.142	0.769	1.708	0.050	0.299	0.465
S0001	0.983	0.424	0.328	1.145	0.657	0.878	0.864	0.264	0.144	0.508	1.757	0.072	0.414	1.757	0.169	0.741	-0.20	-0.74	0.130	0.128	0.131	0.356	0.109	0.217	0.925	0.393	0.127	0.047	0.527	1.021	-0.74	-0.69	2.366	0.52	0.36	1.828	2.694	0.868	0.716	0.244	0.168	0.098	0.878	0.129	0.695	1.757	0.053	0.302	0.446
S0001	0.983	0.428	0.304	1.086	0.641	0.894	0.872	0.284	0.132	0.449	1.757	0.078	0.408	1.757	0.178	0.729	-0.03	-0.94	0.127	0.134	0.143	0.387	0.096	0.185	0.931	0.379	0.113	0.051	0.506	1.039	-0.74	-0.64	2.416	0.524	0.344	2.187	2.767	0.871	0.742	0.18	0.224	0.172	0.878	0.147	0.804	1.757	0.043	0.272	1.024
S0001	0.983	0.428	0.292	1.132	0.626	0.890	0.892	0.252	0.128	0.485	1.708	0.081	0.472	1.708	0.184	0.763	0.150	-0.86	0.119	0.132	0.135	0.385	0.111	0.196	0.929	0.373	0.098	0.042	0.464	1.020	-0.84	-0.66	2.252	0.472	0.34	1.785	2.734	0.861	0.749	0.2	0.208	0.147	0.878	0.130	0.714	1.708	0.046	0.304	0.386
S0001	0.983	0.4	0.312	1.113	0.720	0.905	0.889	0.296	0.132	0.298	1.757	0.044	0.375	1.757	0.159	0.759	0.093	-0.64	0.128	0.136	0.082	0.319	0.089	0.248	0.931	0.381	0.113	0.045	0.485	0.969	-0.69	-0.62	2.449	0.5	0.336	2.160	2.728	0.823	0.747	0.248	0.196	0.177	0.878	0.129	0.705	1.757	0.042	0.283	0.908
S0001	0.983	0.42	0.332	1.135	0.722	0.910	0.868	0.252	0.116	0.514	1.757	0.081	0.450	1.757	0.170	0.729	0.210	-0.78	0.120	0.135	0.159	0.376	0.088	0.154	0.931	0.384	0.100	0.051	0.477	0.950	-0.75	-0.62	2.341	0.48	0.34	1.879	2.603	0.858	0.765	0.16	0.204	0.131	0.878	0.146	0.777	1.757	0.049	0.329	0.958
S0001	0.983	0.421	0.305	1.098	0.628	0.899	0.879	0.285	0.124	0.512	1.757	0.070	0.419	1.757	0.177	0.765	-0.18	-1.02	0.119	0.135	0.106	0.383	0.104	0.201	0.926	0.375	0.114	0.048	0.485	1.072	-0.74	-0.68	2.370	0.516	0.316	1.543	2.627	0.866	0.751	0.212	0.168	0.117	0.878	0.128	0.685	1.757	0.056	0.330	0.486
S0001	0.983	0.42	0.316	0.929	0.582	0.920	0.881	0.292	0.136	0.441	1.757	0.084	0.444	1.757	0.189	0.766	-0.69	-1.07	0.108	0.135	0.160	0.400	0.086	0.155	0.933	0.380	0.097	0.048	0.475	0.851	-0.85	-0.67	2.362	0.516	0.332	1.735	2.788	0.838	0.722	0.22	0.188	0.124	0.878	0.160	0.763	1.757	0.041	0.272	0.293
S0001	0.983	0.432	0.328	0.950	0.674	0.911	0.864	0.276	0.116	0.564	1.806	0.093	0.520	1.757	0.173	0.751	-0.33	-0.81	0.121	0.135	0.187	0.391	0.117	0.183	0.927	0.392	0.105	0.052	0.511	0.951	-0.76	-0.63	2.370	0.532	0.348	1.772	2.570	0.868	0.747	0.212	0.168	0.211	0.927	0.143	0.723	1.806	0.052	0.302	0.611
S0001	0.983	0.432	0.308	1.037	0.662	0.913	0.861	0.268	0.128	0.368	1.757	0.068	0.400	1.757	0.162	0.702	0.016	-0.89	0.118	0.132	0.116	0.345	0.106	0.213	0.928	0.394	0.101	0.050	0.480	0.974	-0.75	-0.69	2.341	0.54	0.34	1.967	2.637	0.862	0.779	0.228	0.18	0.178	0.878	0.155	0.752	1.757	0.051	0.298	0.465
S0001	0.983	0.428	0.34	1.253	0.608	0.891	0.857	0.28	0.132	0.506	1.757	0.090	0.479	1.757	0.168	0.711	0.022	-1.00	0.130	0.139	0.161	0.373	0.109	0.153	0.928	0.388	0.112	0.058	0.460	1.175	-0.70	-0.61	2.426	0.512	0.344	1.958	2.603	0.815	0.755	0.232	0.216	0.120	0.830	0.135	0.739	1.708	0.049	0.309	1.388
S0001	0.983	0.428	0.3	1.103	0.622	0.896	0.855	0.284	0.152	0.477	1.708	0.078	0.438	1.708	0.162	0.678	-0.46	-1.03	0.120	0.137	0.126	0.339	0.109	0.159	0.933	0.367	0.111	0.055	0.510	1.038	-0.78	-0.64	2.389	0.468	0.344	2.046	2.543	0.843	0.772	0.26	0.212	0.095	0.878	0.117	0.687	1.708	0.049	0.316	1.395
S0001	0.983	0.417	0.305	1.006	0.596	0.919	0.862	0.257	0.164	0.450	1.708	0.080	0.428	1.708	0.165	0.700	-0.59	-1.06	0.116	0.130	0.154	0.340	0.091	0.160	0.933	0.390	0.095	0.052	0.469	0.913	-0.80	-0.70	2.361	0.512	0.348	1.930	2.558	0.837	0.740	0.204	0.2	0.188	0.830	0.142	0.737	1.708	0.045	0.284	0.463
S0001	0.983	0.428	0.336	0.990	0.599	0.893	0.859	0.244	0.156	0.539	1.757	0.106	0.495	1.757	0.168	0.704	-0.66	-1.13	0.123	0.135	0.167	0.336	0.101	0.158	0.933	0.373	0.112	0.055	0.494	0.932	-0.78	-0.67	2.324	0.544	0.34	1.774	2.598	0.826	0.745	0.232	0.2	0.176	0.878	0.146	0.795	1.757	0.048	0.295	1.122
S0001	0.983	0.432	0.296	1.079	0.631	0.894	0.874	0.268	0.14	0.536	1.757	0.095	0.459	1.757	0.172	0.732	-0.18	-1.02	0.124	0.132	0.164	0.363	0.112	0.184	0.921	0.386	0.111	0.047	0.446	1.052	-0.78	-0.68	2.317	0.484	0.34	1.959	2.955	0.845	0.722	0.196	0.184	0.153	0.878	0.131	0.726	1.757	0.046	0.281	0.420
S0001	0.983	0.428	0.328	1.036	0.719	0.896	0.847	0.268	0.156	0.459	1.806	0.076	0.438	1.806	0.158	0.663	-0.65	-0.71	0.127	0.139	0.139	0.355	0.114	0.176	0.941	0.361	0.120	0.057	0.484	0.846	-0.71	-0.59	2.434	0.52	0.324	2.197	2.848	0.847	0.728	0.18	0.196	0.247	0.927	0.150	0.794	1.806	0.043	0.266	0.869
S0001	0.983	0.428	0.324	1.188	0.644	0.886	0.856	0.248	0.136	0.519	1.757	0.094	0.479	1.757	0.157	0.683	-0.06	-0.96	0.142	0.137	0.171	0.347	0.125	0.195	0.933	0.376	0.130	0.054	0.485	1.070	-0.62	-0.61	2.438	0.472	0.328	2.066	2.858	0.866	0.744	0.18	0.172	0.198	0.878	0.149	0.746	1.757	0.047	0.274	1.282
S0001	0.983	0.432	0.32	1.092	0.680	0.896	0.866	0.28	0.14	0.441	1.757	0.068	0.384	1.757	0.164	0.698	-0.36	-0.93	0.125	0.137	0.127	0.345	0.099	0.187	0.930	0.384	0.121	0.053	0.482	0.896	-0.73	-0.60	2.429	0.516	0.328	1.919	2.641	0.847	0.760	0.212	0.168	0.113	0.878	0.121	0.643	1.757	0.052	0.310	0.560
S0001	0.983	0.396	0.324	1.020	0.651	0.907	0.862	0.276	0.148	0.406	1.708	0.072	0.420	1.708	0.172	0.710	-0.47	-1.05	0.122	0.139	0.146	0.357	0.104	0.165	0.935	0.371	0.103	0.054	0.504	0.858	-0.74	-0.64	2.415	0.512	0.348	1.752	2.536	0.853	0.743	0.208	0.18	0.188	0.830	0.148	0.766	1.708	0.042	0.273	0.787
S0001	0.983	0.401	0.305	1.171	0.637	0.918	0.873	0.228	0.164	0.459	1.757	0.081	0.515	1.757	0.166	0.727	-0.23	-0.91	0.127	0.134	0.151	0.340	0.112	0.201	0.929	0.373	0.101	0.049	0.477	1.031	-0.71	-0.67	2.434	0.524	0.348	1.856	2.646	0.862	0.724	0.18	0.208	0.092	0.878	0.135	0.735	1.757	0.047	0.281	0.390
S0001	0.983	0.424	0.328	1.056	0.634	0.928	0.867	0.268	0.144	0.382	1.708	0.071	0.447	1.708	0.163	0.703	-0.35	-1.09	0.117	0.136	0.140	0.348	0.083	0.174	0.934	0.386	0.096	0.051	0.445	0.924	-0.78	-0.66	2.466	0.5	0.336	2.092	2.706	0.830	0.718	0.196	0.204	0.116	0.878	0.141	0.712	1.708	0.042	0.261	0.704
S0001	0.983	0.408	0.32	0.908	0.661	0.918	0.865	0.296	0.148	0.481	1.708	0.085	0.427	1.708	0.173	0.709	-0.50	-0.74	0.107	0.131	0.159	0.339	0.094	0.193	0.932	0.388	0.095	0.052	0.511	0.783	-0.85	-0.66	2.258	0.492	0.308	2.171	2.781	0.867	0.735	0.208	0.188	0.056	0.830	0.120	0.675	1.708	0.043	0.291	1.499
S0001	0.983	0.396	0.32	1.161	0.701	0.900	0.881	0.288	0.14	0.474	1.708	0.076	0.421	1.708	0.168	0.737	-0.22	-0.99	0.123	0.136	0.140	0.322	0.093	0.190	0.928	0.375	0.114	0.047	0.478	1.017	-0.73	-0.63	2.411	0.5	0.32	1.809	2.550	0.871	0.774	0.188	0.184	0.110	0.878	0.126	0.732	1.708	0.044	0.337	0.921
S0001	0.983	0.408	0.312	1.135	0.668	0.913	0.845	0.24	0.148	0.430	1.757	0.071	0.415	1.708	0.150	0.672	-0.39	-0.98	0.140	0.140	0.132	0.338	0.109	0.192	0.935	0.384	0.112	0.059	0.495	1.013	-0.65	-0.63	2.559	0.504	0.332	1.982	2.627	0.867	0.762	0.212	0.184	0.159	0.878	0.142	0.730	1.757	0.046	0.291	0.075
S0001	0.983	0.44	0.344	1.162	0.738	0.894	0.823	0.284	0.136	0.473	1.757	0.081	0.452	1.757	0.147	0.627	0.155	-0.67	0.128	0.145	0.161	0.297	0.105	0.174	0.937	0.369	0.115	0.067	0.524	0.853	-0.75	-0.54	2.346	0.504	0.34	2.054	2.748	0.818	0.753	0.212	0.2	0.208	0.878	0.161	0.813	1.757	0.041	0.273	0.762
S0001	0.983	0.425	0.313	1.062	0.638	0.891	0.868	0.265	0.132	0.434	1.708	0.063	0.370	1.708	0.171	0.740	-0.47	-1.07	0.122	0.140	0.113	0.377	0.102	0.155	0.935	0.365	0.116	0.052	0.512	0.912	-0.76	-0.64	2.368	0.492	0.332	1.836	2.779	0.871	0.755	0.212	0.188	0.144	0.878	0.130	0.764	1.708	0.054	0.313	0.703
S0001	0.983	0.452	0.32	1.096	0.607	0.900	0.831	0.256	0.168	0.442	1.806	0.061	0.441	1.757	0.155	0.671	-0.29	-0.93	0.130	0.129	0.104	0.328	0.100	0.153	0.939	0.371	0.121	0.058	0.559	1.088	-0.69	-0.69	2.383	0.52	0.324	2.003	2.973	0.840	0.739	0.236	0.2	0.223	0.927	0.133	0.727	1.757	0.042	0.269	0.163
S0001	0.983	0.412	0.3	1.101	0.659	0.915	0.861	0.264	0.16	0.385	1.757	0.066	0.393	1.757	0.165	0.697	-0.16	-0.92	0.117	0.141	0.118	0.321	0.094	0.181	0.941	0.373	0.102	0.055	0.432	0.905	-0.79	-0.59	2.443	0.5	0.324	2.152	2.629	0.842	0.752	0.212	0.2	0.064	0.878	0.134	0.718	1.757	0.049	0.300	1.976
S0001	0.983	0.428	0.324	1.014	0.651	0.886	0.850	0.284	0.148	0.508	1.806	0.080	0.414	1.855	0.155	0.698	-0.52	-0.83	0.132	0.129	0.140	0.348	0.099	0.176	0.936	0.368	0.123	0.056	0.497	0.893	-0.72	-0.65	2.362	0.532	0.316	2.060	2.878	0.865	0.755	0.216	0.168	0.214	0.927	0.123	0.717	1.806	0.046	0.295	0.763
S0001	0.983	0.456	0.288	1.173	0.624	0.890	0.828	0.292	0.144	0.476	1.806	0.084	0.435	1.806	0.151	0.638	-0.24	-0.82	0.139	0.138	0.151	0.319	0.103	0.174	0.944	0.351	0.131	0.061	0.534	1.079	-0.62	-0.62	2.454	0.468	0.324	1.967	2.851	0.859	0.741	0.22	0.2	0.194	0.927	0.147	0.762	1.806	0.046	0.254	0.708
S0001	0.983	0.432	0.304	1.083	0.640	0.912	0.850	0.252	0.144	0.472	1.757	0.077	0.439	1.757	0.163	0.679	-0.38	-1.05	0.126	0.142	0.132	0.329	0.117	0.154	0.936	0.378	0.109	0.060	0.475	1.027	-0.70	-0.60	2.489	0.52	0.344	1.908	2.846	0.818	0.745	0.26	0.208	0.149	0.878	0.152	0.755	1.757	0.048	0.283	0.183
S0001	0.983	0.424	0.352	1.239	0.613	0.896	0.829	0.244	0.156	0.451	1.806	0.077	0.479	1.757	0.159	0.655	0.458	-0.99	0.138	0.134	0.133	0.346	0.117	0.187	0.936	0.368	0.122	0.064	0.530	1.234	-0.65	-0.64	2.445	0.504	0.328	1.805	2.651	0.843	0.755	0.232	0.2	0.160	0.878	0.145	0.749	1.757	0.048	0.301	0.516
S0001	0.983	0.425	0.309	1.085	0.659	0.891	0.836	0.261	0.152	0.478	1.757	0.079	0.466	1.757	0.158	0.667	-0.34	-0.91	0.131	0.139	0.150	0.332	0.111	0.157	0.944	0.356	0.119	0.060	0.495	0.940	-0.71	-0.62	2.378	0.488	0.34	1.828	2.706	0.858	0.764	0.22	0.184	0.188	0.878	0.138	0.732	1.757	0.046	0.287	0.649
S0001	0.983	0.456	0.324	1.176	0.647	0.907	0.851	0.284	0.144	0.437	1.757	0.073	0.443	1.757	0.161	0.695	-0.21	-0.99	0.131	0.138	0.139	0.359	0.098	0.178	0.932	0.381	0.119	0.056	0.513	1.002	-0.67	-0.65	2.523	0.544	0.344	1.982	2.704	0.812	0.745	0.276	0.212	0.144	0.878	0.151	0.749	1.757	0.042	0.258	0.309
S0001	0.983	0.46	0.324	1.153	0.575	0.917	0.868	0.196	0.14	0.441	1.757	0.079	0.518	1.757	0.175	0.734	-0.61	-1.14	0.132	0.131	0.137	0.382	0.130	0.180	0.925	0.391	0.099	0.051	0.457	1.057	-0.71	-0.73	2.368	0.524	0.344	1.698	2.641	0.881	0.775	0.236	0.168	0.183	0.878	0.132	0.718	1.757	0.047	0.308	0.599
S0001	0.983	0.444	0.336	1.174	0.692	0.906	0.861	0.28	0.152	0.417	1.757	0.073	0.449	1.757	0.160	0.706	0.201	-0.96	0.126	0.134	0.133	0.330	0.106	0.192	0.936	0.380	0.113	0.053	0.484	0.985	-0.72	-0.67	2.429	0.536	0.32	1.918	2.773	0.867	0.761	0.18	0.176	0.149	0.878	0.149	0.761	1.757	0.042	0.284	0.161
S0001	0.983	0.432	0.312	1.035	0.696	0.914	0.853	0.268	0.136	0.458	1.757	0.082	0.467	1.757	0.166	0.687	-0.33	-0.98	0.125	0.139	0.153	0.352	0.105	0.177	0.936	0.379	0.108	0.058	0.499	0.884	-0.71	-0.65	2.501	0.512	0.332	1.851	2.706	0.862	0.765	0.18	0.192	0.137	0.878	0.154	0.758	1.757	0.050	0.299	0.878
S0001	0.983	0.436	0.296	1.118	0.682	0.902	0.847	0.24	0.14	0.470	1.757	0.089	0.441	1.757	0.162	0.668	-0.42	-0.90	0.127	0.143	0.158	0.339	0.097	0.156	0.933	0.376	0.111	0.060	0.480	0.949	-0.71	-0.56	2.439	0.476	0.356	2.090	2.715	0.823	0.740	0.264	0.196	0.146	0.878	0.136	0.701	1.757	0.049	0.289	0.355
S0001	0.983	0.429	0.309	1.159	0.636	0.889	0.835	0.281	0.152	0.508	1.757	0.061	0.407	1.757	0.161	0.674	-0.49	-0.93	0.133	0.132	0.115	0.341	0.103	0.148	0.932	0.380	0.121	0.058	0.497	1.021	-0.66	-0.66	2.434	0.508	0.32	1.998	2.747	0.848	0.741	0.188	0.192	0.123	0.927	0.128	0.723	1.757	0.042	0.276	1.236
S0001	0.983	0.436	0.292	0.993	0.621	0.926	0.873	0.228	0.124	0.471	1.757	0.094	0.539	1.757	0.172	0.721	-0.78	-1.12	0.124	0.134	0.172	0.373	0.131	0.176	0.929	0.387	0.092	0.048	0.460	0.948	-0.72	-0.68	2.368	0.46	0.328	1.740	2.534	0.839	0.775	0.244	0.192	0.107	0.878	0.126	0.676	1.757	0.046	0.309	0.373
S0001	0.983	0.428	0.296	1.060	0.573	0.908	0.868	0.264	0.14	0.480	1.757	0.074	0.442	1.757	0.167	0.717	-0.22	-1.10	0.121	0.131	0.128	0.350	0.094	0.173	0.933	0.387	0.107	0.049	0.468	1.057	-0.74	-0.71	2.358	0.512	0.336	1.709	2.584	0.849	0.747	0.22	0.184	0.136	0.878	0.146	0.739	1.708	0.043	0.283	-0.03
S0001	0.983	0.436	0.316	1.042	0.628	0.900	0.847	0.256	0.156	0.504	1.757	0.091	0.474	1.757	0.169	0.691	-0.61	-0.90	0.127	0.133	0.169	0.362	0.107	0.169	0.930	0.380	0.113	0.057	0.499	0.898	-0.74	-0.63	2.402	0.504	0.348	1.797	2.808	0.853	0.735	0.208	0.216	0.100	0.878	0.149	0.767	1.757	0.040	0.268	0.658
S0001	0.983	0.42	0.348	1.075	0.594	0.893	0.862	0.248	0.132	0.391	1.757	0.058	0.431	1.757	0.171	0.726	0.066	-1.05	0.123	0.131	0.103	0.371	0.122	0.184	0.918	0.394	0.103	0.052	0.454	1.023	-0.78	-0.68	2.262	0.484	0.332	1.622	2.424	0.831	0.750	0.236	0.184	0.163	0.878	0.103	0.627	1.757	0.053	0.314	-0.01
S0001	0.983	0.44	0.336	1.081	0.589	0.910	0.861	0.236	0.148	0.444	1.708	0.078	0.451	1.708	0.164	0.697	-0.37	-1.05	0.125	0.134	0.155	0.364	0.105	0.167	0.929	0.395	0.099	0.053	0.462	1.046	-0.72	-0.67	2.366	0.508	0.348	1.959	2.812	0.837	0.718	0.22	0.22	0.154	0.830	0.145	0.769	1.757	0.040	0.261	0.972
S0001	0.983	0.449	0.321	1.197	0.694	0.918	0.839	0.244	0.140	0.433	1.757	0.092	0.500	1.757	0.156	0.655	-0.31	-0.97	0.135	0.145	0.159	0.327	0.096	0.181	0.942	0.365	0.115	0.063	0.501	1.005	-0.65	-0.59	2.606	0.48	0.348	1.949	2.891	0.847	0.748	0.192	0.224	0.149	0.878	0.169	0.822	1.757	0.040	0.262	0.779
S0001	0.983	0.432	0.316	0.998	0.613	0.918	0.870	0.244	0.148	0.493	1.708	0.086	0.478	1.708	0.169	0.721	-0.69	-1.01	0.119	0.134	0.174	0.366	0.103	0.170	0.933	0.366	0.098	0.051	0.462	0.888	-0.81	-0.69	2.365	0.448	0.328	1.801	2.636	0.837	0.768	0.216	0.196	0.169	0.878	0.139	0.680	1.708	0.052	0.320	-0.14
S0001	0.983	0.412	0.308	1.230	0.626	0.914	0.867	0.236	0.12	0.405	1.757	0.075	0.510	1.757	0.176	0.709	0.691	-1.06	0.127	0.143	0.132	0.373	0.113	0.178	0.935	0.370	0.104	0.055	0.484	1.076	-0.76	-0.62	2.464	0.556	0.348	1.981	2.794	0.840	0.746	0.212	0.2	0.122	0.878	0.155	0.812	1.757	0.044	0.286	0.825
S0001	0.983	0.444	0.304	1.099	0.608	0.912	0.864	0.24	0.14	0.505	1.757	0.093	0.493	1.757	0.170	0.735	-0.58	-1.11	0.130	0.138	0.167	0.343	0.111	0.176	0.939	0.369	0.114	0.054	0.481	1.108	-0.69	-0.66	2.509	0.524	0.336	1.941	2.747	0.861	0.756	0.196	0.188	0.093	0.878	0.142	0.724	1.757	0.051	0.305	0.600
S0001	0.983	0.432	0.304	1.074	0.651	0.918	0.860	0.272	0.144	0.460	1.757	0.077	0.463	1.757	0.168	0.704	-0.44	-1.10	0.124	0.146	0.157	0.339	0.091	0.149	0.944	0.362	0.108	0.056	0.505	0.947	-0.72	-0.62	2.537	0.488	0.332	1.822	2.600	0.834	0.754	0.256	0.192	0.130	0.878	0.157	0.747	1.757	0.047	0.279	-0.27
S0001	0.983	0.428	0.344	1.308	0.605	0.873	0.863	0.272	0.148	0.585	1.757	0.107	0.487	1.806	0.168	0.730	0.154	-1.07	0.140	0.135	0.198	0.403	0.109	0.178	0.933	0.379	0.126	0.054	0.505	1.281	-0.65	-0.69	2.459	0.5	0.328	1.853	2.701	0.858	0.756	0.244	0.196	0.084	0.878	0.136	0.715	1.806	0.048	0.312	0.671
S0001	0.983	0.436	0.304	1.094	0.611	0.890	0.869	0.232	0.14	0.490	1.757	0.089	0.486	1.757	0.169	0.727	-0.30	-1.11	0.124	0.146	0.174	0.367	0.102	0.161	0.941	0.358	0.113	0.057	0.502	1.059	-0.72	-0.61	2.446	0.508	0.348	1.811	2.569	0.853	0.753	0.208	0.172	0.216	0.878	0.143	0.741	1.757	0.049	0.292	0.668
S0001	0.983	0.437	0.309	1.133	0.593	0.900	0.869	0.285	0.124	0.437	1.757	0.078	0.444	1.708	0.161	0.703	-0.00	-1.13	0.119	0.133	0.138	0.338	0.099	0.171	0.935	0.365	0.109	0.050	0.480	1.115	-0.76	-0.71	2.312	0.504	0.332	1.921	2.617	0.841	0.772	0.22	0.172	0.106	0.878	0.151	0.716	1.708	0.044	0.325	0.140
S0001	0.983	0.424	0.312	1.157	0.677	0.905	0.865	0.264	0.132	0.503	1.757	0.092	0.484	1.757	0.167	0.707	-0.21	-0.92	0.126	0.143	0.166	0.350	0.106	0.170	0.936	0.375	0.117	0.055	0.515	0.941	-0.73	-0.57	2.509	0.532	0.328	2.086	2.717	0.830	0.766	0.216	0.2	0.125	0.878	0.140	0.773	1.757	0.049	0.316	1.066
S0001	0.983	0.408	0.336	0.986	0.617	0.915	0.892	0.28	0.132	0.385	1.708	0.074	0.457	1.708	0.182	0.771	-0.36	-1.02	0.116	0.137	0.127	0.377	0.113	0.181	0.934	0.379	0.098	0.046	0.460	0.879	-0.82	-0.66	2.321	0.464	0.34	1.909	2.632	0.850	0.771	0.204	0.184	0.117	0.830	0.152	0.757	1.708	0.048	0.293	0.435
S0001	0.983	0.409	0.314	0.885	0.595	0.924	0.921	0.220	0.094	0.456	1.660	0.079	0.400	1.757	0.198	0.824	-0.55	-0.91	0.120	0.136	0.154	0.430	0.199	0.290	0.914	0.404	0.085	0.037	0.396	0.900	-0.76	-0.66	1.113	0.472	0.354	1.733	2.434	0.838	0.772	0.196	0.181	0.075	0.781	0.152	0.702	1.757	0.048	0.288	-0.26
S0001	1.251	0.472	0.364	1.420	0.771	0.899	0.818	0.308	0.168	0.459	1.953	0.072	0.329	1.953	0.157	0.645	-0.36	-0.83	0.176	0.180	0.139	0.354	0.103	0.205	0.944	0.372	0.174	0.090	0.529	1.066	-0.35	-0.35	3.263	0.532	0.312	2.886	3.393	0.852	0.722	0.196	0.18	0.223	0.976	0.158	0.757	1.953	0.050	0.250	1.327
S0001	1.251	0.48	0.316	1.346	0.747	0.907	0.820	0.296	0.152	0.391	1.953	0.075	0.340	1.953	0.156	0.651	-0.65	-0.94	0.175	0.171	0.159	0.320	0.110	0.170	0.958	0.356	0.159	0.077	0.485	1.100	-0.38	-0.42	3.205	0.516	0.328	2.703	3.410	0.831	0.709	0.244	0.204	0.218	0.976	0.157	0.758	1.953	0.053	0.258	0.847
S0001	1.251	0.468	0.324	1.487	0.694	0.898	0.842	0.304	0.14	0.386	1.953	0.076	0.373	1.953	0.173	0.696	-0.32	-1.22	0.196	0.171	0.146	0.363	0.128	0.166	0.949	0.366	0.187	0.071	0.465	1.423	-0.30	-0.50	3.316	0.488	0.336	2.503	3.358	0.847	0.737	0.216	0.176	0.198	0.976	0.152	0.702	1.953	0.058	0.284	0.366
S0001	1.251	0.449	0.337	1.296	0.866	0.913	0.808	0.325	0.168	0.487	2.001	0.082	0.422	2.001	0.151	0.656	-0.26	-0.63	0.165	0.186	0.149	0.356	0.122	0.161	0.943	0.379	0.156	0.092	0.513	0.964	-0.42	-0.33	3.226	0.532	0.356	2.749	3.691	0.855	0.709	0.224	0.196	0.145	0.976	0.156	0.709	2.001	0.051	0.269	0.647
S0001	1.251	0.468	0.32	1.255	0.821	0.912	0.827	0.3	0.152	0.374	1.953	0.071	0.360	1.953	0.159	0.662	-0.82	-0.92	0.182	0.179	0.158	0.336	0.113	0.165	0.955	0.378	0.166	0.077	0.478	0.952	-0.35	-0.40	3.351	0.516	0.328	2.683	3.319	0.828	0.735	0.224	0.208	0.137	0.976	0.168	0.759	1.953	0.055	0.270	0.600
S0001	1.251	0.496	0.36	1.329	0.744	0.900	0.839	0.32	0.148	0.443	2.001	0.084	0.429	2.001	0.169	0.713	-0.67	-0.87	0.169	0.173	0.158	0.392	0.085	0.158	0.943	0.387	0.175	0.076	0.487	1.126	-0.40	-0.43	3.220	0.52	0.364	2.740	3.543	0.866	0.715	0.204	0.168	0.234	0.976	0.173	0.761	2.001	0.052	0.266	1.513
S0001	1.251	0.48	0.312	1.300	0.832	0.916	0.834	0.312	0.156	0.394	2.001	0.091	0.467	2.001	0.157	0.670	-0.77	-0.85	0.175	0.177	0.186	0.353	0.107	0.150	0.945	0.369	0.164	0.079	0.451	1.022	-0.37	-0.40	3.292	0.504	0.336	2.779	3.600	0.841	0.701	0.228	0.22	0.210	0.976	0.169	0.743	1.953	0.046	0.228	1.033
S0001	1.251	0.468	0.364	1.390	0.792	0.894	0.808	0.272	0.16	0.506	1.953	0.084	0.430	1.953	0.162	0.676	-0.65	-1.06	0.178	0.171	0.153	0.351	0.112	0.144	0.949	0.369	0.177	0.087	0.521	1.090	-0.36	-0.45	3.265	0.512	0.344	2.836	3.335	0.862	0.730	0.192	0.188	0.302	0.976	0.152	0.670	1.953	0.056	0.273	2.173
S0001	1.251	0.468	0.328	1.345	0.873	0.905	0.830	0.304	0.152	0.452	2.001	0.086	0.464	1.953	0.162	0.689	-0.63	-0.98	0.171	0.177	0.167	0.383	0.093	0.160	0.941	0.382	0.170	0.079	0.476	0.890	-0.42	-0.39	3.283	0.48	0.316	2.830	3.414	0.857	0.713	0.204	0.204	0.094	0.976	0.148	0.718	1.953	0.046	0.249	1.474
S0001	1.251	0.473	0.321	1.356	0.767	0.920	0.822	0.281	0.136	0.432	2.001	0.082	0.445	2.001	0.160	0.662	-0.84	-0.88	0.171	0.171	0.139	0.366	0.088	0.157	0.956	0.383	0.166	0.079	0.490	1.038	-0.41	-0.41	3.404	0.524	0.34	2.938	3.662	0.851	0.717	0.228	0.204	0.204	0.976	0.149	0.707	1.953	0.052	0.242	1.262
S0001	1.251	0.48	0.328	1.423	0.819	0.916	0.821	0.304	0.16	0.355	1.953	0.081	0.398	2.001	0.156	0.654	-0.40	-0.85	0.176	0.181	0.136	0.337	0.103	0.154	0.949	0.382	0.168	0.084	0.500	1.125	-0.34	-0.38	3.339	0.524	0.336	2.588	3.354	0.857	0.721	0.256	0.216	0.136	0.976	0.170	0.760	2.001	0.053	0.256	0.351
S0001	1.251	0.468	0.316	1.383	0.761	0.911	0.821	0.3	0.16	0.421	1.953	0.081	0.383	1.953	0.161	0.662	-0.61	-0.96	0.177	0.174	0.158	0.362	0.111	0.143	0.951	0.379	0.170	0.080	0.507	1.164	-0.37	-0.42	3.313	0.48	0.312	2.918	3.309	0.859	0.713	0.204	0.208	0.181	0.976	0.166	0.753	1.953	0.050	0.229	1.032
S0001	1.251	0.492	0.312	1.279	0.782	0.905	0.836	0.296	0.132	0.403	1.953	0.094	0.407	1.953	0.166	0.676	-0.64	-0.90	0.177	0.174	0.180	0.375	0.096	0.151	0.949	0.376	0.169	0.078	0.483	1.092	-0.36	-0.42	3.304	0.524	0.352	3.002	3.472	0.846	0.711	0.188	0.224	0.235	0.976	0.157	0.727	1.953	0.051	0.238	2.071
S0001	1.251	0.444	0.34	1.338	0.788	0.896	0.811	0.32	0.156	0.513	1.953	0.089	0.391	1.953	0.154	0.659	-0.83	-0.79	0.174	0.166	0.170	0.358	0.104	0.153	0.943	0.379	0.173	0.082	0.507	1.046	-0.39	-0.43	3.259	0.472	0.348	2.630	3.454	0.855	0.717	0.22	0.204	0.203	0.976	0.147	0.700	1.953	0.050	0.241	1.232
S0001	1.251	0.464	0.316	1.359	0.804	0.899	0.818	0.348	0.152	0.425	1.953	0.074	0.326	1.953	0.161	0.674	-0.82	-0.83	0.187	0.176	0.163	0.365	0.101	0.139	0.953	0.363	0.190	0.076	0.503	1.029	-0.33	-0.39	3.447	0.52	0.352	2.850	3.392	0.840	0.705	0.232	0.216	0.248	0.976	0.154	0.740	1.953	0.049	0.240	1.284
S0001	1.251	0.456	0.336	1.281	0.780	0.906	0.814	0.304	0.148	0.448	1.953	0.088	0.401	1.953	0.164	0.681	-0.77	-0.90	0.180	0.177	0.167	0.375	0.121	0.135	0.941	0.374	0.178	0.082	0.474	1.079	-0.35	-0.41	3.294	0.484	0.364	2.799	3.361	0.855	0.717	0.2	0.176	0.194	0.976	0.157	0.739	1.953	0.051	0.256	1.066
S0001	1.251	0.477	0.333	1.370	0.792	0.916	0.824	0.293	0.148	0.358	2.001	0.089	0.414	2.001	0.160	0.665	-0.61	-0.67	0.171	0.176	0.184	0.357	0.102	0.161	0.955	0.371	0.168	0.079	0.495	1.091	-0.38	-0.44	3.328	0.54	0.34	2.695	3.358	0.849	0.712	0.24	0.216	0.193	0.976	0.153	0.731	2.001	0.053	0.258	1.117
S0001	1.251	0.492	0.304	1.363	0.780	0.915	0.816	0.3	0.156	0.455	2.001	0.082	0.464	1.953	0.154	0.642	-0.56	-1.07	0.176	0.175	0.137	0.335	0.120	0.160	0.954	0.370	0.167	0.080	0.489	1.061	-0.36	-0.42	3.356	0.488	0.32	2.945	3.382	0.850	0.730	0.208	0.18	0.230	0.976	0.150	0.686	1.953	0.054	0.267	1.739
S0001	1.251	0.468	0.32	1.302	0.825	0.910	0.828	0.324	0.144	0.402	2.001	0.075	0.420	2.001	0.157	0.679	-0.62	-0.84	0.168	0.168	0.146	0.390	0.109	0.162	0.948	0.383	0.168	0.076	0.503	0.982	-0.39	-0.43	3.214	0.52	0.356	3.012	3.465	0.864	0.720	0.232	0.188	0.165	0.976	0.163	0.735	1.953	0.051	0.255	1.299
S0001	1.251	0.456	0.308	1.332	1.001	0.897	0.800	0.324	0.156	0.365	2.001	0.067	0.400	1.953	0.154	0.639	-0.46	-0.49	0.175	0.177	0.130	0.341	0.120	0.167	0.937	0.381	0.169	0.086	0.515	0.874	-0.38	-0.37	3.276	0.492	0.328	2.647	3.486	0.848	0.709	0.204	0.204	0.275	0.976	0.163	0.703	1.953	0.054	0.271	1.301
S0001	1.251	0.48	0.3	1.298	0.843	0.908	0.794	0.288	0.152	0.535	1.953	0.093	0.446	1.953	0.159	0.655	-0.89	-0.75	0.179	0.181	0.187	0.349	0.112	0.144	0.944	0.380	0.168	0.084	0.510	0.958	-0.37	-0.35	3.351	0.496	0.344	2.624	3.762	0.847	0.718	0.216	0.188	0.194	0.976	0.155	0.693	1.953	0.058	0.281	0.810
S0001	1.251	0.488	0.328	1.199	0.790	0.912	0.818	0.332	0.152	0.412	2.001	0.082	0.452	2.001	0.157	0.667	-0.67	-0.95	0.163	0.174	0.149	0.345	0.096	0.163	0.941	0.367	0.162	0.080	0.498	0.967	-0.43	-0.44	3.226	0.456	0.324	2.403	3.278	0.851	0.725	0.22	0.224	0.111	0.976	0.154	0.687	1.953	0.050	0.262	0.458
S0001	1.251	0.477	0.333	1.172	0.810	0.927	0.809	0.257	0.172	0.529	1.953	0.108	0.521	2.001	0.155	0.640	-0.84	-0.60	0.161	0.175	0.204	0.346	0.098	0.170	0.951	0.374	0.139	0.086	0.508	0.899	-0.44	-0.38	3.162	0.516	0.336	2.596	3.319	0.862	0.726	0.176	0.156	0.182	0.976	0.149	0.671	1.953	0.060	0.267	0.661
S0001	1.251	0.456	0.328	1.320	0.763	0.916	0.822	0.268	0.164	0.383	1.953	0.083	0.437	1.953	0.155	0.641	-0.59	-0.77	0.168	0.166	0.142	0.326	0.117	0.178	0.957	0.365	0.163	0.075	0.487	1.134	-0.40	-0.43	3.217	0.476	0.348	2.654	3.405	0.833	0.712	0.236	0.176	0.211	0.976	0.146	0.732	1.953	0.053	0.236	1.075
S0001	1.251	0.472	0.316	1.606	0.758	0.870	0.822	0.368	0.136	0.506	2.050	0.102	0.467	2.050	0.171	0.682	-0.38	-0.80	0.190	0.167	0.149	0.403	0.076	0.147	0.942	0.376	0.223	0.077	0.514	1.268	-0.32	-0.44	3.248	0.568	0.388	3.013	3.589	0.854	0.687	0.2	0.224	0.228	1.025	0.154	0.710	2.050	0.054	0.242	1.849
S0001	1.251	0.476	0.312	1.324	0.752	0.889	0.840	0.324	0.128	0.418	2.001	0.075	0.386	2.001	0.169	0.702	-0.75	-1.04	0.180	0.171	0.153	0.370	0.097	0.166	0.946	0.381	0.196	0.073	0.471	1.062	-0.36	-0.43	3.277	0.516	0.344	2.798	3.453	0.830	0.712	0.216	0.2	0.205	0.976	0.144	0.699	2.001	0.052	0.245	1.025
S0001	1.251	0.448	0.32	1.351	0.772	0.922	0.829	0.272	0.152	0.382	1.953	0.077	0.382	1.953	0.153	0.674	-0.54	-1.04	0.180	0.173	0.120	0.338	0.106	0.171	0.950	0.382	0.169	0.078	0.500	1.224	-0.32	-0.42	3.444	0.516	0.328	2.412	3.244	0.835	0.735	0.24	0.2	0.091	0.976	0.157	0.732	1.953	0.063	0.277	0.085
S0001	1.251	0.504	0.344	1.227	0.856	0.904	0.785	0.296	0.168	0.495	2.001	0.073	0.509	2.001	0.117	0.627	-0.17	-0.66	0.150	0.179	0.109	0.210	0.090	0.255	0.940	0.373	0.155	0.094	0.554	0.937	-0.53	-0.37	3.016	0.504	0.356	2.568	3.578	0.837	0.685	0.228	0.188	0.088	1.025	0.122	0.668	2.001	0.037	0.266	-0.03
S0001	1.251	0.48	0.328	1.358	0.851	0.899	0.813	0.328	0.136	0.371	1.953	0.068	0.396	1.953	0.164	0.658	-0.43	-0.93	0.175	0.169	0.133	0.368	0.103	0.169	0.956	0.372	0.180	0.077	0.527	1.028	-0.35	-0.41	3.237	0.476	0.324	2.421	3.426	0.840	0.708	0.208	0.22	0.155	0.976	0.143	0.719	1.953	0.057	0.266	0.961
S0001	1.251	0.481	0.321	1.343	0.782	0.905	0.829	0.337	0.128	0.457	2.001	0.089	0.458	2.001	0.168	0.701	-0.61	-0.89	0.168	0.172	0.160	0.383	0.107	0.163	0.947	0.379	0.181	0.077	0.499	1.093	-0.41	-0.43	3.306	0.508	0.356	2.855	3.853	0.867	0.713	0.204	0.224	0.218	0.976	0.158	0.736	2.001	0.054	0.252	1.114
S0001	1.251	0.448	0.328	1.313	0.706	0.915	0.815	0.292	0.156	0.433	1.953	0.080	0.389	1.953	0.162	0.651	-0.44	-1.18	0.180	0.177	0.150	0.351	0.113	0.157	0.951	0.383	0.160	0.084	0.468	1.209	-0.34	-0.46	3.381	0.468	0.332	2.844	3.385	0.863	0.729	0.168	0.224	0.179	0.976	0.169	0.750	1.953	0.054	0.258	0.982
S0001	1.251	0.46	0.324	1.224	0.868	0.912	0.807	0.292	0.148	0.418	1.953	0.085	0.385	2.001	0.145	0.626	-0.82	-0.64	0.175	0.181	0.175	0.351	0.108	0.169	0.945	0.375	0.160	0.086	0.491	0.963	-0.38	-0.35	3.370	0.492	0.336	2.649	3.434	0.846	0.722	0.22	0.212	0.176	0.976	0.167	0.757	1.953	0.054	0.259	0.708
S0001	1.251	0.472	0.316	1.199	0.785	0.912	0.825	0.296	0.136	0.389	1.953	0.074	0.388	1.953	0.161	0.683	-0.73	-0.92	0.159	0.173	0.130	0.366	0.121	0.161	0.951	0.377	0.154	0.076	0.510	0.978	-0.46	-0.42	3.191	0.492	0.32	2.558	3.223	0.875	0.745	0.224	0.188	0.167	0.976	0.139	0.678	1.953	0.057	0.278	0.647
S0001	1.251	0.464	0.312	1.229	0.771	0.911	0.822	0.316	0.164	0.424	1.953	0.083	0.395	1.953	0.163	0.679	-0.86	-0.75	0.164	0.172	0.146	0.381	0.126	0.154	0.940	0.380	0.158	0.078	0.472	0.970	-0.45	-0.42	3.175	0.512	0.356	2.498	3.394	0.861	0.708	0.232	0.224	0.149	0.976	0.152	0.738	2.001	0.050	0.263	0.310
S0001	1.251	0.5	0.328	1.353	0.779	0.899	0.830	0.3	0.144	0.313	2.001	0.085	0.432	2.001	0.156	0.671	-0.47	-0.83	0.180	0.167	0.128	0.341	0.111	0.182	0.951	0.373	0.188	0.076	0.488	1.161	-0.35	-0.46	3.251	0.548	0.348	2.939	3.636	0.831	0.714	0.248	0.176	0.222	1.025	0.152	0.698	2.001	0.050	0.242	1.345
S0001	1.251	0.477	0.341	1.413	0.849	0.906	0.828	0.281	0.160	0.399	2.001	0.106	0.477	2.001	0.160	0.672	-0.36	-0.58	0.179	0.174	0.188	0.351	0.111	0.183	0.943	0.396	0.172	0.079	0.518	1.012	-0.36	-0.39	3.267	0.504	0.376	2.578	3.478	0.850	0.707	0.256	0.176	0.137	1.025	0.151	0.726	2.001	0.054	0.259	0.955
S0001	1.251	0.484	0.316	1.298	0.848	0.903	0.804	0.304	0.16	0.524	1.953	0.103	0.488	1.953	0.157	0.653	-0.66	-0.69	0.170	0.175	0.192	0.369	0.114	0.156	0.944	0.390	0.171	0.086	0.542	0.968	-0.41	-0.36	3.274	0.528	0.34	2.848	3.557	0.870	0.727	0.176	0.208	0.176	0.976	0.155	0.753	1.953	0.053	0.281	0.658
S0001	1.251	0.476	0.368	1.365	0.727	0.904	0.818	0.312	0.152	0.354	1.953	0.068	0.408	1.953	0.164	0.678	-0.22	-1.14	0.163	0.168	0.103	0.365	0.137	0.171	0.950	0.374	0.160	0.083	0.528	1.160	-0.48	-0.50	3.078	0.52	0.328	2.582	3.153	0.857	0.734	0.216	0.172	0.188	0.976	0.149	0.703	1.953	0.055	0.275	0.911
S0001	1.251	0.448	0.328	1.509	0.886	0.900	0.815	0.3	0.148	0.467	1.953	0.082	0.380	1.953	0.159	0.655	-0.36	-0.74	0.179	0.178	0.167	0.364	0.095	0.177	0.948	0.388	0.175	0.083	0.514	1.040	-0.35	-0.39	3.377	0.516	0.332	2.712	3.802	0.851	0.727	0.212	0.204	0.111	0.976	0.155	0.726	1.953	0.053	0.268	0.621
S0001	1.251	0.468	0.324	1.395	0.826	0.904	0.837	0.312	0.14	0.352	2.001	0.087	0.450	2.001	0.168	0.702	-0.33	-0.87	0.171	0.181	0.147	0.370	0.087	0.169	0.945	0.378	0.175	0.080	0.518	1.062	-0.37	-0.37	3.394	0.528	0.364	3.036	3.642	0.846	0.703	0.24	0.216	0.244	0.976	0.153	0.665	2.001	0.049	0.238	2.091
S0001	1.251	0.476	0.312	1.330	0.869	0.917	0.833	0.284	0.152	0.436	1.953	0.087	0.429	1.953	0.162	0.673	-0.76	-0.78	0.178	0.176	0.161	0.351	0.105	0.164	0.943	0.391	0.167	0.076	0.460	0.901	-0.36	-0.38	3.391	0.464	0.332	2.829	3.501	0.846	0.722	0.224	0.208	0.199	0.976	0.162	0.732	1.953	0.051	0.248	1.286
S0001	1.251	0.484	0.332	1.500	0.807	0.898	0.842	0.264	0.152	0.357	1.904	0.070	0.379	1.953	0.160	0.691	-0.35	-1.03	0.197	0.176	0.149	0.352	0.115	0.183	0.946	0.369	0.190	0.075	0.483	1.184	-0.29	-0.41	3.506	0.468	0.36	2.810	3.511	0.835	0.741	0.248	0.18	0.096	0.976	0.143	0.681	1.953	0.057	0.281	1.466
S0001	1.251	0.469	0.333	1.391	0.733	0.904	0.815	0.289	0.156	0.455	1.953	0.074	0.413	1.953	0.152	0.643	-0.53	-1.11	0.178	0.170	0.146	0.355	0.123	0.190	0.951	0.380	0.173	0.082	0.498	1.158	-0.37	-0.50	3.293	0.472	0.328	2.586	3.443	0.846	0.717	0.18	0.216	0.216	0.976	0.159	0.762	1.953	0.048	0.248	0.889
S0001	1.251	0.468	0.312	1.289	0.791	0.913	0.830	0.3	0.156	0.438	2.001	0.081	0.410	1.953	0.160	0.670	-0.64	-0.95	0.168	0.174	0.138	0.371	0.095	0.162	0.952	0.374	0.154	0.079	0.494	1.010	-0.44	-0.40	3.261	0.484	0.332	2.521	3.319	0.851	0.720	0.228	0.208	0.206	0.976	0.157	0.727	2.001	0.051	0.250	0.653
S0001	1.251	0.472	0.328	1.300	0.803	0.915	0.822	0.316	0.156	0.419	1.953	0.073	0.354	1.953	0.157	0.642	-0.53	-0.94	0.162	0.175	0.122	0.338	0.092	0.169	0.956	0.359	0.155	0.081	0.516	0.995	-0.46	-0.42	3.236	0.488	0.34	2.608	3.264	0.864	0.720	0.196	0.196	0.231	0.976	0.159	0.727	1.953	0.051	0.256	0.622
S0001	1.251	0.496	0.316	1.546	0.830	0.901	0.835	0.296	0.144	0.400	2.001	0.073	0.364	1.953	0.161	0.711	-0.34	-0.98	0.176	0.178	0.121	0.381	0.108	0.169	0.948	0.379	0.171	0.077	0.477	1.209	-0.36	-0.37	3.373	0.512	0.336	3.054	3.843	0.863	0.725	0.184	0.2	0.258	0.976	0.150	0.748	2.001	0.052	0.275	1.979
S0001	1.251	0.464	0.332	1.254	0.817	0.904	0.811	0.308	0.132	0.458	1.953	0.097	0.440	1.953	0.161	0.654	-0.60	-0.91	0.167	0.173	0.186	0.361	0.115	0.159	0.942	0.385	0.168	0.082	0.503	1.025	-0.41	-0.41	3.200	0.484	0.34	3.019	3.352	0.855	0.714	0.216	0.18	0.229	0.976	0.159	0.764	1.953	0.050	0.252	1.178
S0001	1.251	0.48	0.288	1.341	0.810	0.906	0.827	0.312	0.136	0.467	1.953	0.076	0.418	2.001	0.162	0.688	-0.45	-0.80	0.168	0.176	0.129	0.360	0.117	0.166	0.944	0.388	0.170	0.079	0.522	1.021	-0.44	-0.41	3.275	0.484	0.348	2.886	3.703	0.889	0.742	0.168	0.2	0.112	0.976	0.140	0.709	2.001	0.052	0.285	1.425
S0001	1.251	0.461	0.313	1.374	0.798	0.909	0.823	0.333	0.160	0.512	2.001	0.090	0.463	1.953	0.159	0.674	-0.68	-0.85	0.176	0.175	0.167	0.364	0.114	0.150	0.949	0.372	0.169	0.078	0.488	1.013	-0.38	-0.41	3.286	0.476	0.356	2.759	3.381	0.859	0.707	0.208	0.22	0.177	0.976	0.161	0.707	1.953	0.047	0.241	0.583
S0001	1.251	0.472	0.328	1.485	0.777	0.907	0.818	0.28	0.156	0.468	1.953	0.079	0.444	1.953	0.160	0.658	-0.23	-1.03	0.191	0.175	0.142	0.349	0.136	0.162	0.949	0.374	0.181	0.083	0.470	1.239	-0.30	-0.41	3.401	0.488	0.32	2.859	3.426	0.833	0.729	0.232	0.188	0.230	0.976	0.163	0.708	1.953	0.051	0.251	1.191
S0001	1.251	0.48	0.352	1.323	0.915	0.901	0.824	0.312	0.156	0.470	1.953	0.076	0.386	1.953	0.161	0.678	-0.78	-0.90	0.178	0.182	0.157	0.343	0.111	0.145	0.945	0.365	0.181	0.085	0.503	0.864	-0.38	-0.36	3.346	0.484	0.332	2.848	3.361	0.840	0.709	0.24	0.204	0.163	0.976	0.147	0.713	1.953	0.047	0.253	1.712
S0001	1.251	0.484	0.316	1.293	0.890	0.904	0.849	0.292	0.144	0.445	1.953	0.074	0.398	1.953	0.178	0.728	-0.55	-0.85	0.165	0.171	0.130	0.378	0.090	0.157	0.940	0.387	0.177	0.070	0.514	0.932	-0.42	-0.39	3.266	0.532	0.336	2.463	3.460	0.861	0.689	0.24	0.228	0.149	0.976	0.153	0.700	1.953	0.045	0.220	0.661
S0001	1.251	0.472	0.336	1.310	0.815	0.902	0.831	0.296	0.14	0.340	1.904	0.063	0.332	1.953	0.165	0.696	-0.53	-1.06	0.168	0.174	0.118	0.367	0.106	0.173	0.945	0.388	0.179	0.078	0.490	0.957	-0.43	-0.43	3.328	0.488	0.34	2.810	3.703	0.834	0.708	0.236	0.216	0.206	0.976	0.152	0.726	1.953	0.051	0.241	1.642
S0001	1.251	0.476	0.352	1.313	0.745	0.900	0.819	0.3	0.16	0.295	1.953	0.070	0.335	1.953	0.169	0.673	-0.77	-1.04	0.172	0.167	0.144	0.369	0.105	0.160	0.936	0.401	0.174	0.080	0.465	1.058	-0.41	-0.47	3.226	0.54	0.332	2.631	3.611	0.842	0.719	0.228	0.192	0.252	0.976	0.157	0.734	1.953	0.048	0.231	1.614
S0001	1.251	0.476	0.34	1.271	0.762	0.907	0.839	0.256	0.148	0.235	1.953	0.085	0.407	1.953	0.169	0.706	-0.73	-0.70	0.166	0.163	0.140	0.393	0.106	0.173	0.931	0.413	0.165	0.073	0.477	0.990	-0.43	-0.45	3.171	0.528	0.372	2.339	3.174	0.844	0.722	0.204	0.228	0.278	0.976	0.149	0.711	1.953	0.046	0.230	0.924
S0001	1.251	0.469	0.321	1.364	0.766	0.900	0.840	0.253	0.152	0.316	1.953	0.081	0.400	1.953	0.158	0.686	-0.48	-0.85	0.166	0.168	0.137	0.353	0.103	0.174	0.934	0.394	0.164	0.071	0.500	1.061	-0.43	-0.45	3.167	0.492	0.356	2.612	3.383	0.848	0.712	0.216	0.216	0.202	0.976	0.142	0.731	1.953	0.049	0.252	1.331
S0001	1.251	0.472	0.32	1.346	0.859	0.906	0.824	0.296	0.152	0.340	1.953	0.069	0.399	1.953	0.160	0.663	-0.12	-0.81	0.166	0.177	0.108	0.338	0.113	0.163	0.948	0.381	0.171	0.080	0.532	1.007	-0.41	-0.38	3.271	0.46	0.324	2.714	3.509	0.854	0.732	0.2	0.18	0.226	0.976	0.145	0.707	1.953	0.047	0.249	1.430
S0001	1.251	0.468	0.36	1.356	0.780	0.908	0.819	0.276	0.156	0.466	1.953	0.086	0.456	1.953	0.161	0.671	-0.63	-1.13	0.177	0.173	0.170	0.369	0.126	0.182	0.954	0.382	0.169	0.082	0.519	1.027	-0.38	-0.44	3.312	0.456	0.332	2.469	3.466	0.819	0.723	0.24	0.208	0.202	0.976	0.154	0.707	1.953	0.051	0.263	1.001
S0001	1.251	0.468	0.344	1.296	0.732	0.909	0.830	0.324	0.148	0.448	1.953	0.087	0.450	1.953	0.164	0.686	-0.71	-1.01	0.163	0.172	0.156	0.363	0.105	0.165	0.944	0.376	0.167	0.079	0.504	1.045	-0.48	-0.47	3.273	0.468	0.348	3.002	3.516	0.848	0.714	0.232	0.18	0.289	0.976	0.154	0.669	1.953	0.050	0.242	2.038
S0001	1.251	0.484	0.34	1.266	0.802	0.911	0.831	0.328	0.144	0.404	2.001	0.087	0.448	2.001	0.158	0.689	-0.70	-0.78	0.164	0.180	0.175	0.366	0.102	0.163	0.944	0.381	0.167	0.081	0.460	0.970	-0.42	-0.40	3.313	0.496	0.32	2.732	3.326	0.853	0.739	0.188	0.168	0.198	0.976	0.154	0.683	1.953	0.063	0.291	1.459
S0001	1.251	0.468	0.34	1.322	0.754	0.907	0.828	0.292	0.148	0.461	1.953	0.098	0.490	1.953	0.171	0.681	-0.74	-1.11	0.167	0.175	0.187	0.368	0.109	0.173	0.940	0.382	0.164	0.079	0.476	1.105	-0.44	-0.44	3.227	0.516	0.32	2.551	3.140	0.852	0.716	0.208	0.2	0.171	0.976	0.155	0.719	1.953	0.050	0.257	1.108
S0001	1.251	0.489	0.325	1.345	0.875	0.921	0.826	0.277	0.148	0.365	1.904	0.084	0.429	1.953	0.149	0.637	-0.41	-0.91	0.166	0.187	0.136	0.312	0.093	0.193	0.951	0.384	0.157	0.083	0.443	0.934	-0.40	-0.39	3.401	0.448	0.296	2.495	3.099	0.819	0.742	0.244	0.192	0.110	0.976	0.155	0.737	1.953	0.056	0.265	0.361
S0001	1.251	0.48	0.316	1.292	0.848	0.919	0.831	0.292	0.14	0.503	1.953	0.090	0.431	1.953	0.168	0.677	-0.58	-1.04	0.162	0.180	0.159	0.366	0.108	0.153	0.935	0.391	0.150	0.079	0.467	0.909	-0.45	-0.39	3.165	0.468	0.32	2.639	3.498	0.864	0.715	0.224	0.2	0.206	0.976	0.167	0.744	1.953	0.051	0.242	0.714
S0001	1.251	0.452	0.308	1.269	0.888	0.908	0.829	0.288	0.152	0.369	1.904	0.081	0.390	1.953	0.163	0.689	-0.82	-0.54	0.163	0.167	0.154	0.335	0.105	0.178	0.935	0.407	0.153	0.070	0.470	0.877	-0.45	-0.41	3.090	0.504	0.344	2.312	3.740	0.843	0.718	0.208	0.188	0.166	0.976	0.136	0.750	1.953	0.048	0.256	1.032
S0001	1.251	0.468	0.292	1.389	0.719	0.912	0.844	0.308	0.148	0.284	1.953	0.103	0.519	1.953	0.176	0.733	-0.59	-0.81	0.160	0.156	0.157	0.381	0.115	0.162	0.920	0.420	0.153	0.065	0.499	1.169	-0.45	-0.52	3.059	0.5	0.348	2.198	3.045	0.868	0.713	0.184	0.184	0.223	0.976	0.144	0.693	1.953	0.048	0.242	0.724
S0001	1.251	0.484	0.32	1.398	0.794	0.911	0.816	0.268	0.172	0.398	1.904	0.072	0.415	1.904	0.150	0.641	-0.35	-0.85	0.161	0.168	0.114	0.341	0.108	0.176	0.950	0.376	0.154	0.080	0.505	1.025	-0.44	-0.44	3.171	0.468	0.308	2.427	3.455	0.849	0.727	0.216	0.176	0.213	0.976	0.151	0.747	1.953	0.046	0.256	1.090
S0001	1.251	0.464	0.32	1.548	0.851	0.917	0.812	0.244	0.156	0.419	1.953	0.092	0.468	1.953	0.150	0.645	-0.39	-0.96	0.178	0.182	0.173	0.334	0.129	0.165	0.961	0.359	0.161	0.086	0.508	1.094	-0.35	-0.38	3.373	0.448	0.304	2.322	3.445	0.839	0.717	0.22	0.204	0.177	0.976	0.161	0.733	1.953	0.046	0.252	0.315
S0001	1.251	0.457	0.337	1.583	0.784	0.896	0.830	0.305	0.140	0.371	1.904	0.064	0.405	1.904	0.168	0.694	-0.48	-1.10	0.187	0.177	0.112	0.369	0.111	0.148	0.942	0.375	0.192	0.081	0.503	1.254	-0.31	-0.42	3.460	0.528	0.324	2.658	3.328	0.856	0.724	0.216	0.196	0.196	0.927	0.145	0.742	1.904	0.051	0.261	1.715
S0001	1.251	0.46	0.34	1.405	0.825	0.881	0.823	0.332	0.148	0.419	1.904	0.054	0.307	1.904	0.169	0.697	-0.40	-1.12	0.176	0.179	0.106	0.393	0.105	0.144	0.944	0.374	0.190	0.083	0.531	1.051	-0.36	-0.41	3.340	0.524	0.336	2.641	3.742	0.855	0.723	0.184	0.204	0.259	0.976	0.167	0.797	1.904	0.046	0.234	1.268
S0001	1.251	0.468	0.344	1.343	0.765	0.894	0.837	0.316	0.136	0.346	1.953	0.081	0.381	1.953	0.164	0.708	-0.37	-0.98	0.170	0.173	0.140	0.371	0.104	0.168	0.948	0.364	0.185	0.078	0.544	1.111	-0.41	-0.45	3.241	0.508	0.34	2.946	3.596	0.848	0.718	0.192	0.204	0.234	0.976	0.140	0.752	1.953	0.043	0.242	1.515
S0001	1.251	0.456	0.336	1.207	0.691	0.906	0.831	0.32	0.152	0.407	1.953	0.083	0.407	1.953	0.169	0.695	-0.71	-1.08	0.164	0.168	0.154	0.360	0.109	0.156	0.941	0.389	0.171	0.077	0.527	1.080	-0.44	-0.48	3.186	0.448	0.328	2.884	3.492	0.854	0.731	0.208	0.148	0.187	0.976	0.149	0.698	1.953	0.056	0.276	1.409
S0001	1.251	0.496	0.328	1.328	0.842	0.913	0.840	0.288	0.16	0.366	1.953	0.073	0.390	1.953	0.167	0.710	-0.54	-1.01	0.170	0.177	0.142	0.360	0.111	0.163	0.952	0.376	0.170	0.078	0.476	0.972	-0.40	-0.39	3.319	0.436	0.332	2.759	3.496	0.850	0.710	0.228	0.204	0.235	0.976	0.168	0.744	1.953	0.046	0.239	1.046
S0001	1.251	0.491	0.342	1.115	0.772	0.909	0.846	0.307	0.140	0.312	1.953	0.076	0.406	1.953	0.155	0.694	-0.56	-0.51	0.158	0.170	0.146	0.335	0.178	0.302	0.939	0.359	0.145	0.073	0.452	1.005	-0.45	-0.45	1.381	0.561	0.368	2.903	3.872	0.831	0.676	0.228	0.201	0.238	0.976	0.151	0.748	2.050	0.040	0.230	1.854
S0001	1.519	0.44	0.344	1.443	0.901	0.926	0.811	0.288	0.16	0.304	2.099	0.066	0.309	2.099	0.158	0.667	-0.17	-0.89	0.192	0.206	0.116	0.355	0.083	0.179	0.961	0.374	0.175	0.105	0.489	1.105	-0.25	-0.22	3.922	0.512	0.324	3.059	3.545	0.868	0.728	0.216	0.184	0.117	1.025	0.157	0.667	2.099	0.067	0.298	1.048
S0001	1.519	0.448	0.348	1.388	0.967	0.929	0.803	0.288	0.14	0.255	2.099	0.069	0.333	2.099	0.159	0.654	-0.74	-0.78	0.182	0.209	0.114	0.362	0.082	0.144	0.956	0.380	0.172	0.108	0.497	0.904	-0.32	-0.24	3.986	0.516	0.372	2.778	4.054	0.862	0.710	0.236	0.212	0.033	1.025	0.133	0.648	2.099	0.063	0.277	0.280
S0001	1.519	0.376	0.348	1.545	0.976	0.928	0.793	0.264	0.164	0.190	2.148	0.061	0.349	2.148	0.146	0.630	0.387	-0.89	0.195	0.215	0.079	0.325	0.077	0.153	0.976	0.382	0.166	0.111	0.495	1.132	-0.24	-0.17	4.111	0.504	0.332	3.451	4.195	0.856	0.714	0.212	0.2	0.154	1.074	0.155	0.682	2.148	0.061	0.268	0.906
S0001	1.519	0.396	0.364	1.343	1.018	0.933	0.788	0.256	0.164	0.323	2.148	0.067	0.342	2.099	0.160	0.661	-0.65	-0.90	0.182	0.221	0.154	0.381	0.068	0.150	0.954	0.375	0.149	0.124	0.495	0.842	-0.29	-0.16	4.071	0.584	0.36	3.535	3.899	0.854	0.725	0.176	0.196	0.208	1.074	0.155	0.709	2.148	0.061	0.297	2.718
S0001	1.519	0.44	0.328	1.521	0.884	0.911	0.842	0.3	0.132	0.220	2.148	0.086	0.399	2.099	0.170	0.725	-0.27	-0.98	0.186	0.206	0.132	0.385	0.087	0.147	0.968	0.382	0.184	0.090	0.484	1.111	-0.31	-0.29	4.006	0.532	0.364	2.873	3.627	0.864	0.703	0.184	0.188	0.041	1.074	0.151	0.680	2.148	0.058	0.265	0.400
S0001	1.519	0.376	0.372	1.452	1.102	0.934	0.763	0.232	0.18	0.364	2.148	0.074	0.373	2.148	0.153	0.616	-0.51	-0.81	0.197	0.237	0.116	0.341	0.087	0.136	0.969	0.377	0.158	0.139	0.515	0.842	-0.23	-0.08	4.242	0.536	0.36	3.324	3.731	0.857	0.738	0.236	0.172	0.184	1.074	0.159	0.678	2.148	0.066	0.282	0.966
S0001	1.519	0.417	0.333	1.384	0.998	0.927	0.803	0.261	0.152	0.236	2.148	0.050	0.270	2.099	0.158	0.661	-0.66	-0.88	0.188	0.215	0.151	0.350	0.065	0.146	0.957	0.373	0.168	0.107	0.484	0.879	-0.28	-0.19	3.958	0.52	0.324	3.777	3.734	0.847	0.721	0.188	0.212	0.187	1.074	0.148	0.670	2.099	0.062	0.278	2.654
S0001	1.519	0.392	0.352	1.345	0.990	0.930	0.788	0.304	0.168	0.348	2.148	0.066	0.316	2.148	0.161	0.672	-0.60	-0.86	0.184	0.214	0.099	0.353	0.079	0.145	0.969	0.371	0.165	0.121	0.505	0.876	-0.31	-0.19	4.081	0.588	0.348	3.489	3.881	0.872	0.719	0.2	0.164	0.125	1.074	0.145	0.672	2.148	0.068	0.286	1.662
S0001	1.519	0.396	0.336	1.432	1.046	0.933	0.794	0.264	0.156	0.318	2.148	0.075	0.382	2.148	0.152	0.628	0.191	-0.80	0.188	0.224	0.100	0.335	0.090	0.142	0.965	0.378	0.162	0.115	0.523	0.978	-0.27	-0.15	4.074	0.528	0.38	2.900	4.287	0.843	0.708	0.236	0.184	0.084	1.074	0.158	0.669	2.148	0.060	0.264	0.241
S0001	1.519	0.408	0.336	1.513	1.062	0.942	0.801	0.248	0.148	0.219	2.099	0.068	0.376	2.099	0.159	0.651	-0.29	-0.83	0.173	0.225	0.124	0.342	0.086	0.127	0.954	0.388	0.145	0.111	0.512	0.893	-0.35	-0.15	4.043	0.5	0.336	3.119	3.637	0.853	0.711	0.196	0.192	0.106	1.025	0.154	0.669	2.099	0.063	0.288	0.931
S0001	1.519	0.364	0.348	1.642	1.032	0.937	0.787	0.26	0.172	0.394	2.148	0.080	0.381	2.099	0.159	0.656	-0.55	-0.81	0.191	0.220	0.117	0.366	0.076	0.142	0.965	0.385	0.162	0.116	0.514	0.996	-0.27	-0.17	4.152	0.488	0.332	2.937	3.838	0.873	0.717	0.184	0.212	0.074	1.074	0.163	0.726	2.099	0.063	0.275	0.572
S0001	1.519	0.368	0.344	1.383	1.109	0.940	0.774	0.244	0.164	0.308	2.099	0.089	0.388	2.099	0.150	0.604	-0.35	-0.78	0.191	0.222	0.142	0.328	0.083	0.149	0.964	0.380	0.153	0.117	0.502	0.888	-0.26	-0.14	4.162	0.524	0.344	3.449	3.920	0.863	0.707	0.188	0.196	0.190	1.025	0.149	0.708	2.099	0.062	0.264	1.550
S0001	1.519	0.373	0.329	1.486	0.944	0.939	0.790	0.216	0.172	0.369	2.099	0.091	0.450	2.099	0.158	0.654	-0.28	-0.85	0.187	0.218	0.146	0.358	0.104	0.136	0.971	0.381	0.144	0.115	0.509	1.128	-0.28	-0.18	4.032	0.508	0.348	3.382	3.953	0.858	0.711	0.208	0.2	0.171	1.074	0.162	0.723	2.099	0.057	0.240	1.239
S0001	1.519	0.432	0.32	1.435	0.981	0.932	0.789	0.276	0.164	0.319	2.099	0.090	0.423	2.099	0.157	0.646	-0.41	-0.83	0.179	0.218	0.130	0.338	0.062	0.137	0.965	0.368	0.168	0.116	0.521	0.972	-0.32	-0.19	4.063	0.52	0.332	3.398	3.862	0.849	0.710	0.204	0.204	0.148	1.074	0.148	0.677	2.099	0.059	0.267	1.927
S0001	1.519	0.396	0.348	1.573	1.048	0.937	0.774	0.228	0.164	0.320	2.099	0.082	0.381	2.099	0.146	0.602	-0.40	-0.93	0.199	0.220	0.121	0.309	0.084	0.133	0.970	0.379	0.167	0.122	0.488	1.007	-0.23	-0.15	4.293	0.528	0.308	3.673	3.711	0.852	0.718	0.2	0.2	0.209	1.074	0.162	0.729	2.099	0.063	0.275	2.197
S0001	1.519	0.416	0.344	1.388	0.983	0.938	0.775	0.252	0.172	0.368	2.099	0.083	0.369	2.099	0.153	0.622	-0.59	-0.66	0.183	0.214	0.147	0.341	0.084	0.140	0.959	0.383	0.157	0.118	0.528	0.870	-0.31	-0.18	4.009	0.548	0.364	3.322	3.851	0.859	0.708	0.216	0.188	0.219	1.025	0.149	0.717	2.099	0.063	0.274	2.014
S0001	1.519	0.404	0.376	1.479	1.031	0.934	0.757	0.264	0.18	0.402	2.099	0.083	0.396	2.099	0.149	0.609	-0.44	-0.77	0.180	0.229	0.115	0.348	0.071	0.141	0.968	0.381	0.152	0.139	0.516	0.959	-0.32	-0.11	4.127	0.548	0.364	3.279	4.122	0.854	0.712	0.216	0.204	0.190	1.025	0.158	0.703	2.099	0.062	0.260	1.164
S0001	1.519	0.432	0.356	1.562	0.943	0.917	0.792	0.264	0.156	0.363	2.099	0.069	0.355	2.099	0.155	0.670	-0.47	-0.90	0.188	0.206	0.104	0.369	0.091	0.155	0.954	0.380	0.175	0.113	0.545	1.010	-0.26	-0.24	3.881	0.568	0.34	3.239	3.945	0.853	0.723	0.204	0.2	0.167	1.074	0.148	0.640	2.099	0.060	0.282	1.680
S0001	1.519	0.46	0.356	1.605	1.024	0.930	0.760	0.252	0.172	0.229	2.148	0.081	0.415	2.148	0.139	0.580	0.222	-0.80	0.184	0.223	0.120	0.315	0.083	0.167	0.968	0.400	0.165	0.130	0.561	1.053	-0.28	-0.14	4.182	0.528	0.348	3.085	3.659	0.840	0.722	0.204	0.188	0.107	1.074	0.165	0.712	2.148	0.070	0.306	0.831
S0001	1.519	0.445	0.333	1.406	1.055	0.922	0.789	0.277	0.156	0.336	2.099	0.075	0.350	2.099	0.152	0.649	-0.61	-0.72	0.181	0.217	0.115	0.361	0.064	0.160	0.956	0.378	0.173	0.121	0.546	0.822	-0.34	-0.16	3.866	0.548	0.372	3.290	3.876	0.852	0.694	0.212	0.196	0.251	1.074	0.155	0.662	2.099	0.064	0.268	1.874
S0001	1.519	0.464	0.36	1.591	1.031	0.909	0.794	0.304	0.156	0.363	2.099	0.083	0.432	2.099	0.162	0.650	0.235	-0.83	0.190	0.224	0.123	0.359	0.064	0.152	0.960	0.404	0.192	0.119	0.541	1.184	-0.26	-0.15	4.065	0.584	0.376	3.042	3.744	0.869	0.695	0.22	0.216	0.105	1.074	0.155	0.692	2.099	0.067	0.296	0.739
S0001	1.519	0.428	0.34	1.503	0.999	0.930	0.784	0.26	0.164	0.327	2.099	0.096	0.428	2.099	0.155	0.639	-0.32	-0.75	0.185	0.219	0.166	0.339	0.071	0.157	0.962	0.379	0.164	0.118	0.528	0.904	-0.29	-0.16	4.017	0.524	0.32	2.841	3.598	0.842	0.734	0.224	0.188	0.073	1.074	0.157	0.696	2.099	0.070	0.319	0.514
S0001	1.519	0.46	0.34	1.560	0.973	0.916	0.817	0.336	0.164	0.304	2.099	0.087	0.417	2.099	0.164	0.681	0.381	-0.94	0.180	0.214	0.132	0.356	0.079	0.162	0.966	0.391	0.179	0.101	0.507	1.143	-0.30	-0.21	3.922	0.492	0.34	2.846	3.952	0.864	0.717	0.188	0.192	0.076	1.025	0.147	0.671	2.099	0.064	0.293	0.654
S0001	1.519	0.428	0.376	1.288	0.981	0.938	0.784	0.236	0.172	0.360	2.148	0.098	0.439	2.148	0.159	0.646	-0.40	-0.78	0.166	0.220	0.172	0.362	0.071	0.141	0.957	0.394	0.137	0.123	0.567	0.861	-0.39	-0.22	3.904	0.528	0.348	3.047	3.673	0.876	0.735	0.176	0.176	0.147	1.074	0.155	0.683	2.148	0.071	0.293	1.491
S0001	1.519	0.392	0.336	1.419	0.917	0.934	0.789	0.296	0.164	0.267	2.099	0.071	0.346	2.099	0.158	0.642	-0.49	-0.95	0.184	0.210	0.111	0.350	0.070	0.132	0.959	0.375	0.161	0.111	0.481	1.048	-0.31	-0.26	4.047	0.528	0.336	3.201	4.011	0.846	0.713	0.196	0.224	0.147	1.074	0.148	0.679	2.099	0.060	0.281	1.468
S0001	1.519	0.409	0.337	1.360	0.933	0.936	0.772	0.244	0.168	0.278	2.148	0.092	0.412	2.148	0.148	0.612	0.105	-0.85	0.177	0.217	0.137	0.335	0.088	0.153	0.973	0.387	0.152	0.121	0.553	0.993	-0.35	-0.22	3.970	0.504	0.356	3.164	3.755	0.852	0.719	0.22	0.196	0.074	1.074	0.159	0.699	2.148	0.067	0.295	1.001
S0001	1.519	0.396	0.344	1.469	0.925	0.929	0.777	0.288	0.168	0.309	2.099	0.082	0.389	2.099	0.151	0.621	-0.11	-0.94	0.182	0.214	0.118	0.340	0.064	0.158	0.956	0.364	0.158	0.119	0.532	1.024	-0.30	-0.22	3.959	0.488	0.332	3.181	3.301	0.849	0.710	0.232	0.188	0.110	1.074	0.153	0.710	2.099	0.066	0.280	0.889
S0001	1.519	0.42	0.344	1.383	0.979	0.925	0.788	0.256	0.176	0.277	2.099	0.062	0.365	2.099	0.157	0.637	-0.35	-0.94	0.188	0.219	0.084	0.347	0.068	0.148	0.977	0.388	0.164	0.117	0.528	0.990	-0.27	-0.16	4.095	0.544	0.34	3.387	3.905	0.839	0.700	0.228	0.196	0.172	1.025	0.160	0.691	2.099	0.063	0.262	0.987
S0001	1.519	0.44	0.344	1.378	0.921	0.925	0.758	0.24	0.172	0.279	2.148	0.079	0.393	2.148	0.139	0.590	-0.16	-0.89	0.177	0.212	0.105	0.302	0.071	0.137	0.964	0.375	0.165	0.123	0.582	1.024	-0.33	-0.21	3.959	0.484	0.324	3.130	3.628	0.850	0.723	0.192	0.196	0.146	1.074	0.162	0.713	2.148	0.065	0.303	1.225
S0001	1.519	0.432	0.352	1.334	0.990	0.937	0.793	0.296	0.164	0.285	2.099	0.097	0.421	2.099	0.159	0.658	-0.20	-0.87	0.169	0.216	0.153	0.349	0.069	0.143	0.960	0.378	0.156	0.115	0.528	0.900	-0.36	-0.19	3.993	0.504	0.348	3.255	3.863	0.847	0.719	0.216	0.204	0.155	1.074	0.143	0.700	2.099	0.067	0.286	1.588
S0001	1.519	0.392	0.352	1.336	0.981	0.932	0.789	0.264	0.164	0.373	2.099	0.086	0.410	2.099	0.158	0.641	-0.58	-0.77	0.176	0.215	0.124	0.346	0.074	0.132	0.963	0.391	0.159	0.115	0.503	0.931	-0.33	-0.20	4.036	0.556	0.352	3.242	4.162	0.849	0.712	0.184	0.224	0.161	1.074	0.162	0.729	2.099	0.058	0.246	1.111
S0001	1.519	0.425	0.341	1.745	1.020	0.932	0.777	0.224	0.156	0.258	2.099	0.076	0.429	2.099	0.147	0.599	0.551	-0.85	0.190	0.218	0.113	0.307	0.089	0.142	0.965	0.375	0.170	0.116	0.530	1.088	-0.27	-0.17	4.070	0.552	0.328	3.258	3.596	0.844	0.730	0.256	0.184	0.137	1.025	0.142	0.634	2.099	0.068	0.309	0.995
S0001	1.519	0.352	0.32	1.279	0.877	0.943	0.790	0.256	0.172	0.303	2.099	0.092	0.407	2.099	0.156	0.636	-0.48	-0.99	0.177	0.213	0.148	0.338	0.069	0.134	0.967	0.380	0.137	0.112	0.502	0.950	-0.33	-0.25	4.001	0.54	0.34	3.364	3.955	0.856	0.715	0.168	0.196	0.213	1.025	0.160	0.719	2.099	0.066	0.295	2.004
S0001	1.519	0.46	0.372	1.590	1.091	0.924	0.782	0.312	0.164	0.186	2.148	0.073	0.387	2.148	0.155	0.629	0.671	-0.85	0.195	0.222	0.121	0.333	0.088	0.141	0.963	0.379	0.179	0.125	0.517	1.089	-0.24	-0.13	4.138	0.536	0.356	3.247	3.834	0.870	0.728	0.22	0.188	0.058	1.074	0.151	0.726	2.148	0.065	0.286	1.229
S0001	1.519	0.436	0.348	1.272	1.050	0.926	0.755	0.268	0.2	0.354	2.148	0.085	0.419	2.148	0.141	0.601	-0.50	-0.70	0.175	0.224	0.096	0.337	0.063	0.162	0.967	0.397	0.169	0.138	0.554	0.790	-0.35	-0.12	4.152	0.564	0.356	3.076	3.929	0.834	0.711	0.28	0.2	0.170	1.074	0.156	0.676	2.148	0.060	0.264	0.513
S0001	1.519	0.404	0.348	1.365	1.115	0.934	0.756	0.256	0.172	0.315	2.148	0.090	0.432	2.148	0.143	0.602	-0.52	-0.61	0.176	0.222	0.160	0.324	0.072	0.154	0.960	0.377	0.146	0.129	0.535	0.788	-0.35	-0.13	4.041	0.508	0.352	2.820	3.779	0.861	0.734	0.192	0.18	0.009	1.074	0.152	0.671	2.148	0.072	0.333	0.372
S0001	1.519	0.424	0.376	1.377	1.029	0.941	0.759	0.24	0.172	0.284	2.148	0.089	0.407	2.099	0.142	0.600	-0.00	-0.80	0.172	0.218	0.146	0.310	0.085	0.131	0.962	0.383	0.147	0.125	0.537	0.884	-0.35	-0.18	4.000	0.516	0.332	3.009	3.520	0.870	0.744	0.192	0.188	0.080	1.074	0.137	0.699	2.099	0.072	0.312	1.182
S0001	1.519	0.417	0.353	1.525	0.937	0.937	0.791	0.273	0.156	0.343	2.099	0.090	0.413	2.099	0.155	0.626	-0.53	-0.85	0.182	0.214	0.144	0.329	0.065	0.130	0.972	0.383	0.161	0.112	0.518	0.983	-0.33	-0.21	3.999	0.548	0.348	2.959	3.908	0.861	0.723	0.248	0.176	0.145	1.074	0.158	0.690	2.099	0.064	0.266	0.528
S0001	1.519	0.44	0.34	1.374	1.037	0.939	0.792	0.296	0.156	0.354	2.099	0.096	0.440	2.099	0.155	0.649	-0.40	-0.63	0.170	0.210	0.163	0.344	0.079	0.141	0.957	0.379	0.151	0.109	0.525	0.852	-0.36	-0.23	3.932	0.528	0.348	2.869	3.636	0.857	0.725	0.22	0.188	0.058	1.074	0.150	0.662	2.099	0.064	0.290	0.318
S0001	1.519	0.38	0.336	1.421	1.076	0.942	0.795	0.236	0.14	0.379	2.099	0.104	0.449	2.099	0.157	0.643	-0.42	-0.74	0.177	0.220	0.179	0.325	0.077	0.139	0.969	0.395	0.138	0.117	0.490	0.815	-0.32	-0.22	4.065	0.556	0.368	3.116	3.377	0.856	0.713	0.212	0.172	0.087	1.025	0.155	0.682	2.099	0.069	0.294	0.958
S0001	1.519	0.364	0.32	1.258	0.937	0.939	0.785	0.264	0.16	0.367	2.099	0.097	0.437	2.099	0.149	0.626	-0.57	-0.74	0.174	0.215	0.158	0.342	0.065	0.157	0.950	0.380	0.141	0.115	0.513	0.887	-0.34	-0.24	3.905	0.496	0.356	3.368	3.847	0.862	0.714	0.192	0.2	0.167	1.074	0.157	0.739	2.099	0.062	0.278	1.901
S0001	1.519	0.424	0.312	1.266	1.032	0.940	0.795	0.232	0.156	0.311	2.099	0.081	0.430	2.099	0.154	0.624	-0.55	-0.82	0.171	0.214	0.130	0.324	0.070	0.145	0.974	0.387	0.148	0.109	0.530	0.789	-0.41	-0.19	3.955	0.496	0.332	3.217	3.854	0.855	0.714	0.18	0.204	0.216	1.025	0.156	0.691	2.099	0.061	0.256	1.260
S0001	1.519	0.42	0.348	1.472	0.989	0.936	0.791	0.26	0.16	0.321	2.099	0.092	0.447	2.099	0.149	0.623	-0.26	-0.72	0.189	0.210	0.152	0.320	0.078	0.152	0.963	0.366	0.157	0.111	0.528	0.980	-0.26	-0.25	4.023	0.516	0.34	3.252	3.815	0.852	0.723	0.192	0.204	0.113	1.074	0.155	0.708	2.099	0.064	0.299	1.227
S0001	1.519	0.396	0.336	1.414	0.992	0.939	0.782	0.288	0.148	0.377	2.099	0.094	0.398	2.099	0.151	0.619	-0.42	-0.85	0.187	0.214	0.140	0.328	0.068	0.153	0.974	0.390	0.155	0.115	0.494	0.967	-0.27	-0.19	4.208	0.532	0.364	3.269	4.131	0.860	0.717	0.188	0.176	0.123	1.074	0.159	0.725	2.099	0.068	0.300	1.447
S0001	1.519	0.373	0.337	1.336	0.978	0.932	0.783	0.265	0.168	0.364	2.099	0.106	0.472	2.099	0.154	0.628	-0.60	-0.81	0.177	0.218	0.185	0.333	0.060	0.144	0.951	0.378	0.155	0.116	0.522	0.900	-0.33	-0.20	3.930	0.528	0.348	3.167	3.510	0.868	0.724	0.196	0.208	0.138	1.025	0.157	0.728	2.099	0.065	0.295	0.939
S0001	1.519	0.436	0.344	1.447	0.977	0.937	0.789	0.272	0.168	0.293	2.099	0.088	0.462	2.099	0.152	0.620	-0.43	-0.80	0.178	0.213	0.126	0.327	0.060	0.155	0.975	0.390	0.159	0.111	0.526	0.977	-0.30	-0.22	4.095	0.492	0.332	2.929	3.693	0.836	0.716	0.248	0.196	0.099	1.074	0.150	0.672	2.099	0.067	0.275	0.073
S0001	1.519	0.348	0.34	1.307	0.939	0.940	0.773	0.24	0.172	0.327	2.148	0.089	0.400	2.099	0.152	0.631	-0.60	-0.88	0.178	0.222	0.159	0.360	0.059	0.147	0.967	0.367	0.138	0.124	0.507	0.895	-0.33	-0.17	4.166	0.52	0.344	3.185	3.786	0.865	0.725	0.184	0.192	0.128	1.074	0.159	0.719	2.099	0.065	0.301	1.329
S0001	1.519	0.412	0.304	1.519	0.983	0.934	0.785	0.224	0.156	0.363	2.099	0.086	0.399	2.099	0.154	0.626	-0.41	-0.81	0.194	0.216	0.128	0.351	0.084	0.151	0.972	0.386	0.161	0.114	0.533	1.014	-0.25	-0.20	4.199	0.52	0.36	2.898	3.709	0.860	0.727	0.216	0.196	0.079	1.074	0.151	0.716	2.099	0.067	0.299	0.242
S0001	1.519	0.368	0.332	1.378	0.969	0.942	0.781	0.248	0.16	0.346	2.099	0.092	0.431	2.099	0.151	0.617	0.005	-0.80	0.180	0.214	0.150	0.340	0.071	0.162	0.959	0.364	0.138	0.118	0.521	0.937	-0.34	-0.21	4.015	0.508	0.348	2.996	3.673	0.857	0.702	0.236	0.196	0.098	1.074	0.160	0.719	2.099	0.068	0.293	0.264
S0001	1.519	0.42	0.336	1.318	0.957	0.936	0.778	0.272	0.172	0.372	2.099	0.088	0.439	2.099	0.152	0.622	-0.60	-0.79	0.176	0.213	0.137	0.343	0.066	0.148	0.972	0.387	0.150	0.116	0.510	0.907	-0.34	-0.22	4.000	0.532	0.34	3.213	3.596	0.835	0.691	0.208	0.204	0.195	1.025	0.159	0.677	2.099	0.067	0.278	1.105
S0001	1.519	0.437	0.341	1.366	0.998	0.927	0.760	0.265	0.172	0.461	2.099	0.116	0.509	2.099	0.148	0.612	-0.38	-0.56	0.172	0.222	0.180	0.334	0.069	0.142	0.958	0.378	0.161	0.129	0.552	0.888	-0.40	-0.17	3.907	0.54	0.328	3.170	3.774	0.851	0.715	0.224	0.18	0.110	1.074	0.157	0.722	2.099	0.066	0.297	0.852
S0001	1.519	0.372	0.328	1.475	0.954	0.937	0.778	0.272	0.164	0.410	2.099	0.105	0.474	2.099	0.150	0.608	-0.29	-0.85	0.182	0.218	0.175	0.319	0.087	0.155	0.971	0.387	0.151	0.117	0.516	1.039	-0.28	-0.18	4.042	0.496	0.32	2.957	3.259	0.844	0.729	0.228	0.188	0.082	1.025	0.153	0.716	2.099	0.070	0.310	0.776
S0001	1.519	0.4	0.348	1.370	0.981	0.940	0.757	0.252	0.172	0.431	2.148	0.115	0.546	2.148	0.142	0.593	-0.44	-0.63	0.178	0.223	0.203	0.326	0.082	0.136	0.964	0.380	0.149	0.127	0.543	0.939	-0.35	-0.24	4.033	0.528	0.344	3.260	3.673	0.859	0.709	0.208	0.204	0.179	1.074	0.162	0.698	2.099	0.065	0.269	0.812
S0001	1.519	0.408	0.336	1.381	0.998	0.940	0.775	0.276	0.18	0.325	2.099	0.097	0.479	2.099	0.153	0.620	-0.47	-0.58	0.176	0.216	0.158	0.333	0.070	0.143	0.964	0.383	0.156	0.119	0.539	0.907	-0.34	-0.19	4.048	0.548	0.336	3.247	3.654	0.842	0.711	0.228	0.224	0.081	1.025	0.155	0.675	2.099	0.058	0.282	0.722
S0001	1.519	0.46	0.324	1.413	0.886	0.930	0.815	0.284	0.16	0.375	2.050	0.087	0.394	2.099	0.154	0.669	-0.57	-0.75	0.184	0.200	0.152	0.338	0.062	0.147	0.964	0.372	0.176	0.096	0.502	1.056	-0.29	-0.31	4.011	0.54	0.332	3.057	3.502	0.861	0.708	0.192	0.212	0.138	1.025	0.156	0.684	2.099	0.066	0.312	1.120
S0001	1.519	0.44	0.312	1.440	0.947	0.933	0.797	0.288	0.148	0.323	2.099	0.094	0.443	2.099	0.154	0.649	-0.24	-0.88	0.186	0.206	0.138	0.351	0.080	0.147	0.982	0.379	0.167	0.106	0.524	1.021	-0.28	-0.22	4.088	0.56	0.34	3.246	3.566	0.869	0.717	0.212	0.212	0.085	1.025	0.153	0.717	2.099	0.065	0.290	1.281
S0001	1.519	0.4	0.336	1.373	0.954	0.936	0.794	0.268	0.164	0.342	2.099	0.088	0.389	2.099	0.157	0.643	-0.53	-0.84	0.178	0.213	0.143	0.354	0.062	0.150	0.952	0.376	0.155	0.113	0.520	0.938	-0.31	-0.20	3.958	0.512	0.344	3.084	3.759	0.863	0.730	0.196	0.2	0.093	1.074	0.148	0.692	2.099	0.066	0.294	0.965
S0001	1.519	0.441	0.325	1.321	1.051	0.927	0.789	0.277	0.148	0.269	2.050	0.069	0.371	2.099	0.150	0.620	-0.68	-0.81	0.179	0.222	0.105	0.312	0.054	0.146	0.972	0.388	0.173	0.116	0.515	0.816	-0.33	-0.17	4.071	0.548	0.336	3.116	3.601	0.846	0.723	0.224	0.208	0.166	1.025	0.156	0.670	2.099	0.065	0.287	0.817
S0001	1.519	0.416	0.348	1.268	0.920	0.936	0.788	0.252	0.156	0.334	2.099	0.082	0.372	2.099	0.158	0.648	-0.68	-0.74	0.175	0.215	0.135	0.348	0.082	0.135	0.960	0.380	0.152	0.117	0.531	0.857	-0.35	-0.22	3.994	0.544	0.348	3.105	3.568	0.850	0.710	0.204	0.212	0.113	1.074	0.151	0.698	2.099	0.063	0.287	0.981
S0001	1.519	0.436	0.348	1.398	0.921	0.940	0.797	0.26	0.152	0.297	2.050	0.080	0.393	2.099	0.149	0.636	-0.22	-0.92	0.178	0.212	0.133	0.342	0.075	0.129	0.972	0.387	0.159	0.112	0.541	1.019	-0.31	-0.22	4.094	0.544	0.364	2.955	3.947	0.868	0.710	0.168	0.216	0.121	1.025	0.166	0.717	2.050	0.062	0.284	0.817
S0001	1.519	0.424	0.332	1.323	0.878	0.940	0.814	0.268	0.164	0.294	2.099	0.087	0.379	2.099	0.164	0.670	-0.39	-0.86	0.171	0.210	0.143	0.356	0.065	0.144	0.961	0.382	0.147	0.101	0.485	0.980	-0.36	-0.28	4.017	0.528	0.372	3.224	3.839	0.875	0.703	0.184	0.212	0.128	1.025	0.155	0.736	2.099	0.064	0.280	1.551
S0001	1.519	0.44	0.328	1.437	0.962	0.932	0.776	0.256	0.172	0.254	2.099	0.088	0.421	2.099	0.147	0.593	-0.32	-0.83	0.178	0.223	0.131	0.323	0.080	0.152	0.967	0.385	0.163	0.121	0.550	0.934	-0.33	-0.19	3.998	0.54	0.336	3.059	3.670	0.830	0.720	0.24	0.184	0.145	1.074	0.152	0.691	2.099	0.065	0.270	0.574
S0001	1.519	0.432	0.344	1.315	0.968	0.944	0.783	0.264	0.164	0.328	2.099	0.094	0.475	2.099	0.150	0.619	-0.48	-0.82	0.170	0.213	0.155	0.319	0.072	0.146	0.952	0.390	0.152	0.111	0.538	0.877	-0.35	-0.23	3.946	0.52	0.324	3.084	3.379	0.851	0.724	0.236	0.192	0.117	1.025	0.153	0.683	2.099	0.070	0.319	1.072
S0001	1.519	0.425	0.321	1.256	0.944	0.937	0.796	0.277	0.168	0.330	2.148	0.114	0.489	2.148	0.151	0.633	-0.35	-0.96	0.172	0.219	0.179	0.318	0.070	0.152	0.964	0.403	0.154	0.111	0.531	0.945	-0.35	-0.19	3.955	0.472	0.348	3.114	3.625	0.851	0.723	0.18	0.2	0.084	1.074	0.168	0.724	2.148	0.068	0.307	0.867
S0001	1.519	0.444	0.328	1.428	0.967	0.921	0.785	0.284	0.168	0.387	2.099	0.103	0.447	2.099	0.153	0.626	-0.43	-0.76	0.176	0.215	0.154	0.337	0.065	0.153	0.950	0.388	0.180	0.117	0.577	1.010	-0.32	-0.20	3.988	0.504	0.332	3.464	3.713	0.873	0.719	0.168	0.18	0.157	1.074	0.150	0.710	2.099	0.063	0.281	2.042
S0001	1.519	0.412	0.344	1.294	0.930	0.925	0.781	0.312	0.168	0.250	2.148	0.080	0.448	2.099	0.150	0.619	-0.38	-0.87	0.171	0.218	0.118	0.327	0.068	0.151	0.974	0.388	0.162	0.119	0.564	0.999	-0.34	-0.20	4.035	0.504	0.332	3.169	3.791	0.847	0.722	0.212	0.208	0.187	1.074	0.159	0.685	2.099	0.068	0.280	0.959
S0001	1.519	0.448	0.328	1.428	0.943	0.926	0.791	0.3	0.164	0.260	2.148	0.095	0.464	2.099	0.150	0.626	-0.26	-0.89	0.171	0.215	0.148	0.310	0.064	0.136	0.963	0.382	0.168	0.109	0.529	0.961	-0.35	-0.22	3.932	0.54	0.324	3.375	3.348	0.848	0.728	0.216	0.192	0.138	1.074	0.157	0.720	2.148	0.069	0.319	2.168
S0001	1.519	0.408	0.312	1.358	0.961	0.945	0.800	0.24	0.164	0.287	2.099	0.098	0.424	2.099	0.158	0.644	-0.62	-0.85	0.174	0.215	0.162	0.332	0.075	0.140	0.963	0.385	0.146	0.108	0.518	0.903	-0.35	-0.19	4.027	0.524	0.34	3.154	3.286	0.853	0.722	0.232	0.212	0.159	1.074	0.155	0.745	2.099	0.072	0.306	1.473
S0001	1.519	0.368	0.312	1.342	0.895	0.943	0.782	0.232	0.172	0.298	2.099	0.087	0.397	2.099	0.152	0.614	-0.58	-0.96	0.184	0.216	0.153	0.331	0.077	0.127	0.969	0.382	0.144	0.114	0.494	1.031	-0.29	-0.21	4.042	0.484	0.32	3.190	3.692	0.847	0.706	0.196	0.208	0.215	1.074	0.166	0.726	2.099	0.062	0.256	1.033
S0001	1.519	0.408	0.316	1.535	0.964	0.938	0.778	0.24	0.164	0.283	2.099	0.072	0.395	2.099	0.151	0.616	-0.55	-0.81	0.187	0.218	0.130	0.326	0.070	0.139	0.966	0.378	0.158	0.115	0.501	0.976	-0.25	-0.20	4.176	0.532	0.328	3.119	3.874	0.848	0.703	0.212	0.196	0.128	1.025	0.155	0.674	2.099	0.057	0.276	0.578
S0001	1.519	0.389	0.333	1.377	1.055	0.937	0.775	0.261	0.156	0.352	2.099	0.097	0.431	2.099	0.145	0.603	-0.33	-0.73	0.176	0.215	0.159	0.311	0.073	0.160	0.968	0.365	0.147	0.115	0.538	0.898	-0.33	-0.18	3.938	0.544	0.352	3.276	3.681	0.841	0.716	0.192	0.188	0.107	1.025	0.158	0.684	2.099	0.066	0.294	1.040
S0001	1.519	0.396	0.336	1.469	0.941	0.930	0.783	0.24	0.156	0.340	2.099	0.086	0.398	2.099	0.154	0.628	-0.58	-0.82	0.190	0.217	0.133	0.339	0.084	0.155	0.967	0.390	0.156	0.118	0.516	0.942	-0.28	-0.21	4.118	0.528	0.328	3.126	3.738	0.856	0.725	0.168	0.172	0.151	1.074	0.161	0.731	2.099	0.066	0.288	1.490
S0001	1.519	0.4	0.273	1.212	0.886	0.930	0.862	0.294	0.136	0.351	1.953	0.056	0.284	2.050	0.103	0.508	1.656	-0.56	0.218	0.242	0.147	0.279	0.225	0.511	0.964	0.384	0.147	0.093	0.455	1.144	-0.18	-0.04	1.518	0.505	0.326	2.811	3.489	0.824	0.729	0.189	0.178	0.079	0.976	0.128	0.773	2.050	0.049	0.283	0.417
S0063	0.491	0.336	0.248	0.703	0.277	0.944	0.913	0.18	0.076	0.580	1.220	0.081	0.384	1.171	0.133	0.628	1.552	-0.25	0.066	0.057	0.187	0.258	0.094	0.405	0.982	0.228	0.036	0.012	0.388	1.187	-1.48	-1.44	1.215	0.368	0.3	1.160	0.740	0.871	0.954	0.188	0.072	-0.04	1.123	0.061	0.489	0.537	0.163	0.848	4.240
S0063	0.491	0.344	0.22	0.683	0.261	0.955	0.914	0.148	0.104	0.368	1.220	0.083	0.450	1.220	0.141	0.672	1.442	-0.66	0.058	0.053	0.167	0.319	0.109	0.336	0.979	0.232	0.029	0.011	0.370	1.282	-1.66	-1.52	1.149	0.348	0.296	1.193	0.848	0.901	0.930	0.18	0.08	0.059	2.441	0.037	0.280	0.585	0.151	0.740	5.165
S0063	0.491	0.368	0.236	0.663	0.342	0.963	0.909	0.132	0.084	0.310	1.123	0.097	0.476	1.074	0.123	0.599	1.226	0.049	0.056	0.058	0.207	0.261	0.101	0.327	0.985	0.220	0.028	0.012	0.350	1.025	-1.64	-1.41	1.189	0.364	0.304	1.178	0.772	0.873	0.952	0.188	0.08	0.174	1.074	0.053	0.448	0.537	0.170	0.847	5.678
S0063	0.491	0.356	0.28	0.725	0.512	0.940	0.840	0.208	0.104	0.340	1.123	0.032	0.472	1.171	0.065	0.394	4.713	4.003	0.061	0.059	0.062	0.140	0.058	0.581	0.983	0.225	0.039	0.017	0.406	0.930	-1.51	-1.43	1.244	0.34	0.308	0.992	0.749	0.919	0.949	0.208	0.048	-0.06	1.171	0.059	0.387	0.585	0.192	0.861	2.599
S0063	0.491	0.324	0.208	0.541	0.298	0.971	0.910	0.216	0.08	0.387	1.123	0.051	0.329	1.171	0.123	0.596	1.333	-0.07	0.045	0.053	0.102	0.258	0.043	0.354	0.986	0.218	0.020	0.011	0.388	0.881	-1.81	-1.51	1.151	0.353	0.325	0.938	0.714	0.917	0.947	0.180	0.052	0.065	2.343	0.038	0.343	0.585	0.176	0.850	1.824
S0063	0.491	0.356	0.212	0.552	0.255	0.966	0.936	0.212	0.064	0.416	1.171	0.063	0.374	1.171	0.138	0.645	0.975	-0.74	0.044	0.053	0.124	0.293	0.057	0.402	0.981	0.218	0.022	0.008	0.347	1.068	-1.79	-1.55	1.112	0.348	0.304	0.819	0.763	0.933	0.945	0.156	0.08	0.024	2.343	0.034	0.266	0.585	0.168	0.808	2.240
S0063	0.491	0.344	0.196	0.497	0.291	0.974	0.924	0.156	0.068	0.309	1.074	0.073	0.420	1.074	0.121	0.599	1.013	0.186	0.041	0.053	0.172	0.282	0.067	0.356	0.985	0.216	0.018	0.009	0.375	0.720	-1.93	-1.57	1.097	0.364	0.308	1.081	0.744	0.897	0.944	0.164	0.064	0.098	2.148	0.046	0.417	0.537	0.168	0.853	3.463
S0063	0.491	0.3	0.216	0.500	0.315	0.977	0.935	0.176	0.08	0.456	1.074	0.076	0.379	1.074	0.130	0.646	0.786	-0.35	0.043	0.061	0.151	0.260	0.056	0.387	0.986	0.206	0.018	0.009	0.335	0.807	-1.89	-1.42	1.120	0.34	0.308	0.984	0.774	0.936	0.953	0.168	0.044	0.102	1.074	0.047	0.438	0.537	0.203	0.859	4.426
S0063	0.491	0.304	0.216	0.676	0.295	0.968	0.921	0.192	0.084	0.309	1.123	0.046	0.436	1.123	0.143	0.647	3.598	-0.43	0.048	0.057	0.101	0.333	0.068	0.312	0.989	0.194	0.021	0.011	0.356	1.226	-1.76	-1.47	1.119	0.324	0.308	0.685	0.647	0.942	0.951	0.184	0.064	0.097	1.123	0.044	0.355	0.537	0.175	0.869	0.032
S0063	0.491	0.312	0.244	0.559	0.308	0.973	0.935	0.156	0.06	0.389	1.123	0.078	0.519	1.074	0.117	0.666	2.349	-0.23	0.044	0.053	0.180	0.265	0.069	0.442	0.985	0.201	0.017	0.009	0.333	0.969	-1.86	-1.56	1.015	0.32	0.316	1.087	0.816	0.916	0.957	0.152	0.052	0.168	0.585	0.045	0.384	0.537	0.195	0.847	3.201
S0063	0.491	0.328	0.224	0.551	0.374	0.962	0.928	0.152	0.056	0.394	1.025	0.061	0.444	1.025	0.095	0.610	1.753	0.399	0.051	0.064	0.112	0.201	0.098	0.528	0.980	0.229	0.024	0.010	0.358	0.830	-1.78	-1.38	1.101	0.361	0.297	1.218	0.784	0.919	0.961	0.192	0.060	0.120	0.439	0.032	0.332	0.537	0.195	0.880	8.504
S0063	0.491	0.333	0.228	0.548	0.340	0.969	0.935	0.180	0.088	0.396	1.025	0.070	0.467	1.025	0.119	0.661	1.829	-0.47	0.045	0.063	0.140	0.249	0.064	0.382	0.983	0.219	0.021	0.010	0.329	0.806	-1.84	-1.40	1.094	0.348	0.324	1.075	0.770	0.901	0.933	0.152	0.052	0.161	1.025	0.056	0.495	0.537	0.186	0.843	3.262
S0063	0.491	0.314	0.215	0.532	0.324	0.976	0.932	0.191	0.083	0.305	1.025	0.056	0.449	1.074	0.142	0.651	3.626	-0.19	0.039	0.055	0.107	0.351	0.066	0.327	0.987	0.210	0.017	0.009	0.334	0.887	-2.02	-1.51	1.074	0.34	0.304	1.049	0.654	0.921	0.962	0.204	0.048	0.087	2.148	0.054	0.393	0.537	0.184	0.887	4.852
S0063	0.491	0.333	0.200	0.502	0.391	0.965	0.933	0.180	0.084	0.338	1.025	0.080	0.484	1.025	0.115	0.645	0.965	0.357	0.043	0.067	0.165	0.235	0.076	0.409	0.982	0.225	0.021	0.011	0.316	0.645	-1.88	-1.33	1.041	0.34	0.324	1.174	0.718	0.897	0.948	0.172	0.052	0.127	1.025	0.056	0.603	0.488	0.178	0.884	6.312
S0063	0.491	0.336	0.244	0.682	0.420	0.964	0.916	0.204	0.072	0.397	1.123	0.048	0.440	1.074	0.114	0.583	4.683	0.840	0.050	0.060	0.102	0.272	0.068	0.395	0.981	0.224	0.022	0.011	0.369	0.816	-1.78	-1.39	1.105	0.292	0.344	0.857	0.710	0.928	0.960	0.168	0.044	0.026	2.197	0.049	0.307	0.537	0.200	0.896	1.538
S0063	0.491	0.352	0.216	0.514	0.345	0.967	0.948	0.196	0.072	0.337	1.074	0.051	0.436	1.074	0.118	0.701	2.256	-0.44	0.045	0.064	0.091	0.257	0.100	0.430	0.982	0.227	0.020	0.009	0.344	0.839	-1.82	-1.33	1.137	0.336	0.276	1.194	0.861	0.900	0.944	0.164	0.056	0.078	2.099	0.041	0.402	0.537	0.164	0.844	4.580
S0063	0.491	0.352	0.244	0.528	0.313	0.967	0.943	0.2	0.08	0.364	1.074	0.067	0.431	1.025	0.108	0.649	1.557	-0.20	0.044	0.062	0.145	0.224	0.049	0.476	0.985	0.216	0.023	0.010	0.352	0.823	-1.86	-1.41	1.088	0.341	0.309	1.053	0.780	0.910	0.952	0.152	0.060	0.166	2.099	0.041	0.374	0.537	0.183	0.863	6.212
S0063	0.491	0.34	0.244	0.591	0.362	0.959	0.909	0.188	0.092	0.378	1.074	0.072	0.412	1.074	0.113	0.568	2.217	0.117	0.048	0.062	0.159	0.221	0.058	0.413	0.979	0.230	0.023	0.012	0.344	0.874	-1.76	-1.38	1.133	0.38	0.332	1.329	0.952	0.886	0.925	0.18	0.068	0.118	1.074	0.055	0.519	0.537	0.185	0.806	7.458
S0063	0.491	0.344	0.208	0.519	0.382	0.968	0.918	0.172	0.064	0.375	1.123	0.074	0.430	1.074	0.123	0.587	0.487	0.177	0.051	0.065	0.141	0.271	0.063	0.405	0.984	0.236	0.023	0.010	0.332	0.707	-1.73	-1.32	1.233	0.344	0.312	1.214	0.784	0.904	0.943	0.208	0.064	0.009	2.197	0.045	0.323	0.537	0.160	0.831	5.179
S0063	0.491	0.296	0.24	0.506	0.330	0.974	0.927	0.184	0.08	0.256	1.074	0.053	0.349	1.074	0.121	0.637	1.305	0.083	0.041	0.062	0.090	0.269	0.048	0.365	0.982	0.223	0.019	0.011	0.346	0.752	-1.86	-1.39	1.107	0.34	0.292	1.129	0.781	0.911	0.938	0.184	0.044	0.115	1.074	0.044	0.460	0.537	0.193	0.845	5.343
S0063	0.491	0.352	0.248	0.552	0.387	0.968	0.925	0.168	0.084	0.470	1.123	0.081	0.407	1.123	0.102	0.569	1.052	-0.26	0.048	0.062	0.164	0.214	0.081	0.482	0.981	0.235	0.023	0.011	0.351	0.839	-1.67	-1.36	1.137	0.364	0.332	1.175	0.857	0.897	0.923	0.172	0.08	0.194	0.585	0.056	0.382	0.537	0.164	0.793	4.658
S0063	0.491	0.3	0.204	0.561	0.349	0.972	0.925	0.144	0.076	0.380	1.074	0.072	0.420	1.074	0.114	0.638	1.197	-0.08	0.049	0.064	0.148	0.235	0.056	0.406	0.978	0.244	0.020	0.010	0.328	0.840	-1.77	-1.40	1.166	0.328	0.3	1.194	0.872	0.875	0.939	0.188	0.064	0.168	1.074	0.055	0.560	0.537	0.168	0.822	4.092
S0063	0.491	0.336	0.208	0.572	0.392	0.962	0.925	0.164	0.076	0.464	1.123	0.102	0.506	1.123	0.111	0.632	1.067	0.020	0.052	0.068	0.224	0.235	0.089	0.455	0.987	0.212	0.023	0.011	0.325	0.686	-1.75	-1.26	1.167	0.316	0.312	1.025	0.889	0.925	0.946	0.184	0.044	0.065	2.197	0.051	0.325	0.537	0.189	0.823	4.276
S0063	0.491	0.328	0.256	0.585	0.338	0.958	0.920	0.132	0.072	0.448	1.025	0.085	0.467	1.074	0.131	0.640	1.510	-0.43	0.056	0.059	0.169	0.265	0.109	0.377	0.980	0.230	0.022	0.010	0.341	0.881	-1.75	-1.43	1.086	0.353	0.317	1.323	0.845	0.897	0.928	0.188	0.092	0.150	0.488	0.040	0.458	0.537	0.155	0.822	7.571
S0063	0.491	0.324	0.216	0.493	0.367	0.968	0.917	0.176	0.068	0.329	1.074	0.082	0.472	1.025	0.118	0.585	1.383	0.140	0.044	0.058	0.167	0.241	0.078	0.355	0.979	0.234	0.020	0.010	0.360	0.772	-1.82	-1.47	1.029	0.34	0.308	1.145	0.927	0.899	0.927	0.208	0.044	0.152	0.537	0.046	0.414	0.537	0.179	0.818	3.971
S0063	0.491	0.324	0.204	0.429	0.330	0.960	0.925	0.188	0.096	0.225	1.025	0.065	0.377	1.025	0.119	0.621	0.741	-0.04	0.039	0.060	0.123	0.272	0.064	0.380	0.982	0.225	0.020	0.010	0.348	0.785	-1.87	-1.41	0.956	0.36	0.284	0.939	0.812	0.930	0.931	0.192	0.044	0.141	2.001	0.046	0.415	0.537	0.186	0.849	2.780
S0063	0.491	0.336	0.24	0.446	0.333	0.965	0.927	0.184	0.076	0.227	1.074	0.063	0.357	1.074	0.110	0.645	0.740	-0.29	0.040	0.061	0.122	0.244	0.069	0.389	0.982	0.230	0.018	0.011	0.337	0.701	-1.86	-1.39	1.017	0.352	0.3	0.919	0.714	0.912	0.930	0.188	0.052	0.142	2.148	0.048	0.337	0.537	0.187	0.805	3.124
S0063	0.491	0.356	0.22	0.406	0.327	0.961	0.926	0.2	0.088	0.321	0.976	0.056	0.378	0.976	0.114	0.669	1.215	-0.37	0.038	0.059	0.100	0.210	0.076	0.492	0.979	0.229	0.018	0.009	0.316	0.711	-1.96	-1.44	0.949	0.324	0.312	1.041	0.722	0.904	0.956	0.176	0.044	0.158	1.953	0.037	0.427	0.488	0.190	0.886	6.054
S0063	0.491	0.328	0.212	0.568	0.364	0.960	0.927	0.184	0.072	0.416	1.025	0.035	0.380	1.025	0.117	0.645	3.050	0.224	0.048	0.066	0.099	0.243	0.119	0.454	0.976	0.245	0.020	0.010	0.316	0.911	-1.77	-1.32	1.066	0.32	0.292	1.166	0.744	0.866	0.934	0.224	0.056	0.080	1.025	0.054	0.530	0.488	0.176	0.847	4.725
S0063	0.491	0.36	0.2	0.509	0.323	0.961	0.928	0.188	0.076	0.369	1.074	0.028	0.253	1.074	0.093	0.622	1.131	0.085	0.044	0.058	0.076	0.192	0.060	0.485	0.977	0.250	0.023	0.010	0.364	0.772	-1.78	-1.43	1.084	0.317	0.309	1.166	0.750	0.882	0.934	0.192	0.056	0.088	2.099	0.052	0.429	0.537	0.171	0.847	5.450
S0063	0.491	0.304	0.224	0.571	0.356	0.977	0.925	0.24	0.088	0.418	0.585	0.026	0.285	1.074	0.103	0.624	1.635	0.191	0.043	0.062	0.086	0.217	0.039	0.421	0.976	0.252	0.019	0.010	0.342	0.735	-1.81	-1.38	1.158	0.36	0.292	0.915	0.786	0.926	0.936	0.172	0.036	0.068	1.074	0.052	0.455	0.537	0.199	0.835	3.439
S0063	0.491	0.328	0.176	0.591	0.453	0.967	0.936	0.132	0.068	0.329	1.074	0.075	0.436	1.074	0.093	0.620	0.271	-0.40	0.059	0.080	0.158	0.191	0.101	0.458	0.987	0.220	0.024	0.012	0.316	0.758	-1.54	-1.12	1.315	0.372	0.304	1.438	1.005	0.877	0.884	0.156	0.068	0.154	1.025	0.073	0.602	0.537	0.163	0.738	5.012
S0063	0.491	0.368	0.22	0.539	0.381	0.960	0.918	0.152	0.108	0.291	1.025	0.082	0.476	1.025	0.103	0.568	1.026	1.013	0.053	0.063	0.195	0.216	0.121	0.464	0.977	0.235	0.023	0.011	0.339	0.801	-1.67	-1.42	1.079	0.316	0.344	1.193	0.906	0.895	0.911	0.2	0.068	0.032	1.025	0.063	0.517	0.537	0.161	0.802	3.387
S0063	0.491	0.34	0.232	0.549	0.415	0.948	0.927	0.172	0.072	0.328	1.074	0.047	0.485	1.025	0.103	0.645	2.796	0.295	0.054	0.064	0.068	0.254	0.105	0.424	0.987	0.203	0.027	0.011	0.339	0.782	-1.74	-1.36	1.029	0.352	0.324	1.671	1.136	0.880	0.889	0.176	0.076	0.145	0.488	0.036	0.449	0.537	0.152	0.756	15.26
S0063	0.491	0.34	0.248	0.384	0.276	0.968	0.948	0.152	0.068	0.098	2.050	0.038	0.332	1.025	0.127	0.763	1.947	-0.52	0.034	0.050	0.077	0.234	0.059	0.364	0.979	0.233	0.016	0.009	0.334	0.851	-2.02	-1.59	0.868	0.36	0.3	0.863	0.769	0.930	0.961	0.196	0.036	0.204	2.050	0.047	0.411	0.488	0.189	0.896	3.267
S0063	0.491	0.348	0.212	0.276	0.423	0.941	0.956	0.192	0.076	0.079	0.878	0.038	0.435	0.830	0.128	0.788	1.092	-0.43	0.031	0.060	0.086	0.269	0.119	0.435	0.975	0.244	0.018	0.007	0.352	0.540	-2.13	-1.43	0.833	0.364	0.364	1.222	0.827	0.889	0.907	0.2	0.048	0.240	0.390	0.049	0.437	0.439	0.167	0.784	15.40
S0063	0.491	0.364	0.232	0.377	0.291	0.935	0.928	0.188	0.088	0.291	0.927	0.085	0.547	0.927	0.121	0.705	3.811	-0.34	0.043	0.056	0.182	0.280	0.125	0.435	0.983	0.221	0.025	0.010	0.379	1.010	-1.85	-1.48	0.864	0.337	0.325	1.441	0.835	0.896	0.920	0.184	0.044	0.136	0.537	0.032	0.384	0.488	0.167	0.809	17.85
S0063	0.491	0.372	0.212	0.374	0.315	0.954	0.931	0.22	0.076	0.041	0.927	0.031	0.320	0.927	0.136	0.682	3.210	0.464	0.032	0.054	0.070	0.294	0.061	0.349	0.984	0.215	0.021	0.010	0.389	0.743	-2.09	-1.53	0.852	0.352	0.336	0.868	0.643	0.920	0.946	0.224	0.044	0.172	0.927	0.039	0.469	0.488	0.193	0.879	3.656
S0063	0.491	0.344	0.216	0.391	0.284	0.967	0.940	0.204	0.088	0.109	0.976	0.037	0.295	0.976	0.145	0.703	0.851	-0.26	0.032	0.051	0.090	0.316	0.060	0.357	0.983	0.217	0.015	0.007	0.329	0.704	-2.06	-1.62	0.817	0.316	0.308	0.831	0.655	0.943	0.954	0.176	0.04	0.255	0.488	0.040	0.336	0.488	0.195	0.890	4.724
S0063	0.491	0.328	0.2	0.410	0.255	0.972	0.943	0.224	0.096	0.248	0.976	0.041	0.291	0.976	0.128	0.702	2.101	-0.50	0.032	0.051	0.081	0.267	0.058	0.404	0.986	0.203	0.016	0.007	0.372	0.948	-2.12	-1.65	0.881	0.36	0.296	1.025	0.655	0.915	0.957	0.18	0.056	0.181	2.001	0.042	0.409	0.488	0.194	0.895	5.286
S0063	0.491	0.352	0.2	0.405	0.304	0.966	0.923	0.168	0.088	0.028	0.976	0.057	0.344	1.025	0.133	0.648	0.448	-0.15	0.035	0.054	0.112	0.297	0.049	0.353	0.984	0.216	0.019	0.009	0.362	0.719	-1.96	-1.54	0.901	0.324	0.316	0.956	0.765	0.930	0.943	0.148	0.048	0.248	0.488	0.052	0.365	0.488	0.182	0.868	4.528
S0063	0.491	0.356	0.212	0.358	0.332	0.962	0.940	0.204	0.112	0.162	0.976	0.051	0.343	0.976	0.132	0.677	0.144	0.291	0.034	0.056	0.101	0.274	0.062	0.387	0.985	0.211	0.018	0.008	0.356	0.626	-1.98	-1.58	0.884	0.332	0.332	0.889	0.703	0.926	0.947	0.184	0.044	0.143	0.976	0.045	0.501	0.488	0.193	0.879	2.542
S0063	0.491	0.364	0.204	0.459	0.321	0.958	0.934	0.184	0.072	0.267	0.976	0.062	0.449	0.976	0.133	0.683	1.384	-0.36	0.039	0.057	0.123	0.303	0.058	0.411	0.988	0.199	0.019	0.008	0.338	0.833	-1.92	-1.47	0.944	0.325	0.289	0.967	0.684	0.931	0.955	0.168	0.052	0.244	0.488	0.044	0.425	0.488	0.192	0.899	5.652
S0063	0.491	0.308	0.188	0.322	0.324	0.962	0.944	0.196	0.076	0.071	1.025	0.033	0.266	0.976	0.145	0.688	0.981	-0.47	0.032	0.056	0.070	0.324	0.064	0.378	0.982	0.217	0.017	0.008	0.345	0.747	-2.06	-1.48	0.883	0.32	0.328	1.217	0.944	0.912	0.922	0.2	0.052	0.127	0.537	0.042	0.459	0.488	0.178	0.812	8.839
S0063	0.491	0.316	0.212	0.420	0.331	0.957	0.923	0.176	0.088	0.114	0.976	0.065	0.356	1.025	0.116	0.625	0.043	0.024	0.041	0.060	0.128	0.251	0.074	0.405	0.985	0.210	0.019	0.010	0.354	0.678	-1.79	-1.44	0.950	0.364	0.3	1.004	0.820	0.915	0.941	0.176	0.052	0.323	0.537	0.063	0.444	0.488	0.176	0.823	3.983
S0063	0.491	0.3	0.204	0.357	0.282	0.962	0.937	0.2	0.072	0.163	1.025	0.061	0.340	0.976	0.147	0.717	0.539	-0.37	0.032	0.052	0.114	0.318	0.060	0.370	0.987	0.201	0.014	0.008	0.325	0.660	-2.12	-1.56	0.842	0.34	0.312	0.727	0.664	0.930	0.959	0.232	0.036	0.144	2.001	0.052	0.375	0.488	0.198	0.897	2.364
S0063	0.491	0.356	0.212	0.330	0.311	0.955	0.936	0.216	0.092	0.086	0.976	0.031	0.225	0.976	0.139	0.698	0.322	-0.17	0.029	0.056	0.080	0.285	0.035	0.367	0.983	0.205	0.018	0.008	0.388	0.604	-2.09	-1.57	0.844	0.348	0.336	0.916	0.720	0.904	0.945	0.164	0.052	0.329	0.488	0.048	0.332	0.488	0.188	0.854	7.603
S0063	0.491	0.332	0.212	0.361	0.358	0.971	0.932	0.16	0.084	0.323	0.976	0.073	0.426	0.976	0.128	0.639	0.192	0.250	0.033	0.059	0.147	0.297	0.053	0.384	0.990	0.191	0.015	0.009	0.318	0.515	-2.09	-1.42	0.984	0.356	0.324	0.799	0.728	0.948	0.960	0.208	0.044	0.149	0.976	0.038	0.417	0.488	0.195	0.898	3.599
S0063	0.491	0.316	0.224	0.437	0.317	0.966	0.941	0.184	0.068	0.274	1.025	0.037	0.367	1.025	0.118	0.641	0.566	-0.17	0.036	0.058	0.091	0.252	0.056	0.403	0.986	0.215	0.018	0.009	0.359	0.685	-1.96	-1.48	0.987	0.337	0.309	0.908	0.754	0.930	0.939	0.164	0.052	0.248	0.537	0.045	0.360	0.488	0.172	0.842	3.227
S0063	0.491	0.312	0.236	0.590	0.321	0.968	0.932	0.176	0.068	0.304	1.123	0.080	0.435	1.074	0.129	0.672	2.146	-0.11	0.048	0.056	0.164	0.291	0.070	0.351	0.983	0.212	0.021	0.010	0.367	0.943	-1.74	-1.51	1.044	0.348	0.312	0.989	0.763	0.912	0.948	0.192	0.056	0.154	2.197	0.041	0.340	0.537	0.169	0.846	4.304
S0063	0.491	0.328	0.228	0.561	0.279	0.972	0.933	0.176	0.076	0.317	1.074	0.089	0.515	1.025	0.135	0.726	1.723	-0.74	0.046	0.054	0.174	0.281	0.078	0.344	0.988	0.196	0.019	0.009	0.329	1.070	-1.84	-1.53	1.023	0.324	0.276	0.796	0.711	0.949	0.962	0.196	0.052	0.172	2.099	0.033	0.342	0.537	0.205	0.890	3.987
S0063	0.491	0.34	0.22	0.444	0.282	0.966	0.944	0.18	0.072	0.268	1.025	0.049	0.392	1.025	0.152	0.723	1.867	-0.63	0.035	0.054	0.121	0.307	0.066	0.321	0.988	0.186	0.017	0.008	0.346	0.842	-1.98	-1.53	0.926	0.316	0.296	0.955	0.751	0.915	0.946	0.196	0.068	0.133	2.099	0.049	0.414	0.537	0.190	0.834	6.814
S0063	0.491	0.328	0.224	0.374	0.297	0.970	0.945	0.168	0.076	0.243	0.976	0.050	0.337	0.976	0.118	0.683	0.000	0.137	0.034	0.051	0.085	0.270	0.053	0.428	0.989	0.208	0.016	0.008	0.369	0.660	-1.98	-1.60	0.940	0.32	0.292	0.947	0.792	0.923	0.951	0.216	0.044	0.169	2.001	0.037	0.343	0.488	0.190	0.877	4.618
S0063	0.491	0.324	0.212	0.489	0.337	0.967	0.944	0.176	0.084	0.253	1.025	0.061	0.422	1.025	0.132	0.727	3.553	-0.17	0.039	0.058	0.126	0.314	0.093	0.362	0.985	0.208	0.017	0.009	0.306	0.892	-1.98	-1.50	0.956	0.328	0.3	0.827	0.656	0.934	0.940	0.192	0.06	0.185	1.025	0.036	0.442	0.488	0.181	0.870	4.268
S0063	0.491	0.348	0.216	0.511	0.354	0.957	0.928	0.168	0.084	0.171	1.025	0.057	0.372	1.074	0.115	0.651	1.040	0.382	0.046	0.058	0.103	0.249	0.100	0.374	0.983	0.211	0.022	0.010	0.333	0.712	-1.81	-1.44	0.976	0.345	0.285	0.968	0.760	0.925	0.941	0.224	0.056	0.070	1.025	0.046	0.426	0.537	0.173	0.865	3.131
S0063	0.491	0.34	0.22	0.545	0.331	0.972	0.942	0.192	0.084	0.271	1.025	0.072	0.405	1.025	0.135	0.743	2.247	-0.34	0.041	0.058	0.164	0.306	0.067	0.331	0.988	0.201	0.017	0.009	0.335	0.903	-1.88	-1.46	0.992	0.336	0.308	1.011	0.705	0.926	0.945	0.18	0.084	0.176	2.099	0.040	0.339	0.537	0.175	0.871	7.228
S0063	0.491	0.292	0.216	0.514	0.278	0.970	0.934	0.18	0.08	0.342	1.025	0.079	0.519	1.025	0.131	0.689	2.477	-0.39	0.043	0.051	0.192	0.295	0.092	0.355	0.987	0.201	0.016	0.008	0.344	1.042	-1.87	-1.55	0.947	0.324	0.324	1.081	0.821	0.925	0.932	0.164	0.06	0.201	2.050	0.045	0.448	0.537	0.181	0.849	7.046
S0063	0.491	0.328	0.236	0.468	0.289	0.970	0.939	0.152	0.072	0.202	1.074	0.062	0.453	1.025	0.138	0.743	2.411	-0.56	0.039	0.058	0.126	0.319	0.063	0.326	0.985	0.206	0.018	0.010	0.356	0.899	-1.92	-1.47	0.988	0.352	0.292	1.050	0.724	0.921	0.944	0.184	0.044	0.273	0.537	0.048	0.358	0.537	0.199	0.868	8.393
S0063	0.491	0.324	0.228	0.414	0.323	0.969	0.934	0.204	0.08	0.205	1.025	0.065	0.359	1.025	0.139	0.688	0.499	-0.19	0.037	0.056	0.141	0.298	0.046	0.340	0.986	0.198	0.017	0.009	0.344	0.728	-1.96	-1.50	0.982	0.348	0.284	0.967	0.739	0.916	0.932	0.184	0.044	0.216	1.025	0.044	0.445	0.537	0.189	0.821	5.040
S0063	0.491	0.324	0.248	0.393	0.297	0.958	0.924	0.148	0.12	0.119	0.976	0.082	0.447	0.976	0.137	0.659	0.144	-0.16	0.039	0.053	0.173	0.288	0.066	0.351	0.988	0.196	0.019	0.009	0.371	0.737	-1.87	-1.56	0.904	0.324	0.308	1.004	0.742	0.914	0.950	0.192	0.06	0.197	1.953	0.034	0.303	0.488	0.195	0.859	5.176
S0063	0.491	0.38	0.224	0.381	0.303	0.959	0.945	0.204	0.064	0.264	0.927	0.042	0.377	0.976	0.127	0.734	1.933	-0.10	0.034	0.056	0.111	0.260	0.094	0.437	0.984	0.212	0.019	0.007	0.366	0.832	-2.01	-1.51	0.873	0.348	0.356	1.024	0.701	0.910	0.921	0.172	0.068	0.266	0.927	0.052	0.546	0.488	0.181	0.823	5.282
S0063	0.491	0.356	0.228	0.399	0.300	0.966	0.943	0.208	0.068	0.250	0.976	0.035	0.351	0.976	0.154	0.752	1.876	-0.43	0.031	0.055	0.077	0.352	0.057	0.319	0.988	0.190	0.017	0.008	0.369	0.693	-2.13	-1.51	0.848	0.337	0.321	0.854	0.710	0.929	0.945	0.204	0.044	0.219	0.976	0.034	0.395	0.488	0.191	0.855	4.209
S0063	0.491	0.352	0.2	0.471	0.339	0.963	0.947	0.16	0.084	0.357	0.976	0.067	0.431	0.976	0.123	0.684	1.097	-0.23	0.045	0.063	0.157	0.262	0.108	0.435	0.985	0.211	0.021	0.009	0.335	0.786	-1.84	-1.40	1.027	0.372	0.316	1.235	0.944	0.896	0.924	0.16	0.044	0.206	1.025	0.056	0.619	0.488	0.173	0.817	4.130
S0063	0.491	0.356	0.22	0.604	0.435	0.960	0.925	0.144	0.084	0.346	1.025	0.081	0.456	1.025	0.113	0.596	2.412	0.570	0.052	0.066	0.174	0.247	0.107	0.443	0.985	0.213	0.024	0.011	0.353	0.742	-1.65	-1.33	1.054	0.372	0.348	1.378	0.938	0.899	0.904	0.16	0.076	0.167	1.025	0.051	0.568	0.488	0.166	0.808	7.830
S0063	0.491	0.3	0.224	0.426	0.313	0.968	0.944	0.168	0.116	0.397	1.025	0.086	0.478	1.025	0.133	0.722	0.274	-0.40	0.042	0.056	0.191	0.271	0.082	0.366	0.987	0.203	0.019	0.009	0.315	0.821	-1.82	-1.49	0.965	0.348	0.376	1.101	1.381	0.902	0.864	0.188	0.068	0.110	1.025	0.053	0.612	0.537	0.141	0.709	3.675
S0063	0.491	0.336	0.2	0.501	0.327	0.965	0.937	0.152	0.088	0.387	1.025	0.093	0.519	1.025	0.144	0.670	1.441	-0.52	0.047	0.062	0.187	0.342	0.089	0.338	0.989	0.191	0.020	0.010	0.315	0.854	-1.80	-1.37	0.996	0.328	0.324	1.210	0.902	0.906	0.921	0.184	0.068	0.228	0.537	0.050	0.436	0.537	0.172	0.816	5.074
S0063	0.491	0.332	0.208	0.456	0.339	0.963	0.933	0.176	0.088	0.356	1.025	0.084	0.472	1.025	0.125	0.691	0.505	-0.10	0.046	0.060	0.191	0.271	0.098	0.386	0.986	0.204	0.021	0.010	0.322	0.705	-1.82	-1.45	0.983	0.372	0.32	1.082	0.857	0.915	0.924	0.184	0.052	0.166	0.976	0.064	0.590	0.488	0.178	0.826	2.310
S0063	0.491	0.36	0.224	0.430	0.322	0.965	0.955	0.172	0.068	0.158	0.976	0.047	0.455	0.976	0.144	0.821	1.598	-0.51	0.036	0.063	0.105	0.322	0.068	0.351	0.986	0.204	0.018	0.008	0.338	0.757	-1.99	-1.41	0.948	0.317	0.365	0.850	0.752	0.931	0.914	0.164	0.068	0.210	0.976	0.036	0.495	0.488	0.180	0.828	3.378
S0063	0.491	0.308	0.224	0.452	0.289	0.971	0.951	0.176	0.076	0.181	0.976	0.051	0.460	1.025	0.104	0.755	2.231	-0.32	0.036	0.054	0.115	0.214	0.072	0.469	0.984	0.212	0.017	0.008	0.342	0.873	-1.99	-1.55	0.914	0.328	0.3	1.028	0.774	0.914	0.928	0.204	0.06	0.245	2.001	0.039	0.436	0.488	0.176	0.833	6.390
S0063	0.491	0.348	0.208	0.415	0.353	0.965	0.948	0.168	0.104	0.306	0.976	0.061	0.420	0.976	0.137	0.747	0.574	-0.08	0.040	0.060	0.130	0.308	0.075	0.431	0.983	0.216	0.020	0.009	0.316	0.603	-1.93	-1.42	0.970	0.348	0.304	1.140	0.735	0.895	0.944	0.188	0.044	0.191	0.488	0.039	0.389	0.488	0.190	0.874	9.163
S0063	0.491	0.316	0.204	0.598	0.337	0.971	0.931	0.144	0.088	0.240	1.025	0.072	0.417	1.025	0.120	0.676	3.302	-0.11	0.045	0.055	0.129	0.279	0.079	0.400	0.984	0.207	0.018	0.009	0.304	1.009	-1.83	-1.50	1.003	0.352	0.316	1.043	0.821	0.910	0.944	0.196	0.06	0.183	0.537	0.042	0.371	0.537	0.196	0.847	4.041
S0063	0.491	0.308	0.228	0.549	0.320	0.969	0.919	0.18	0.096	0.236	1.074	0.074	0.474	1.025	0.122	0.648	1.796	-0.26	0.047	0.058	0.157	0.275	0.066	0.406	0.985	0.215	0.017	0.010	0.334	0.894	-1.76	-1.43	1.037	0.364	0.276	1.064	0.878	0.907	0.951	0.188	0.052	0.109	0.488	0.036	0.358	0.537	0.186	0.848	5.080
S0063	0.491	0.348	0.244	0.432	0.298	0.919	0.905	0.127	0.093	0.474	1.074	0.106	0.609	0.976	0.094	0.690	0.275	0.240	0.065	0.057	0.347	0.238	0.366	0.452	0.988	0.209	0.029	0.011	0.324	1.016	-1.59	-1.50	0.357	0.395	0.290	1.134	0.621	0.864	0.882	0.127	0.139	0.405	0.878	0.058	0.466	0.585	0.047	0.375	12.59
S0063	0.759	0.408	0.264	0.714	0.490	0.897	0.906	0.192	0.064	0.307	1.367	0.091	0.410	1.318	0.111	0.574	0.299	0.420	0.083	0.089	0.162	0.213	0.140	0.417	0.991	0.200	0.057	0.020	0.371	0.811	-1.35	-1.05	1.342	0.42	0.352	1.257	1.441	0.869	0.883	0.24	0.116	0.297	0.683	0.085	0.586	0.683	0.085	0.543	0.863
S0063	0.759	0.396	0.272	0.663	0.572	0.901	0.887	0.196	0.076	0.323	1.318	0.083	0.368	1.318	0.121	0.521	0.945	0.171	0.080	0.090	0.159	0.206	0.156	0.345	0.990	0.206	0.052	0.023	0.377	0.768	-1.36	-0.99	1.350	0.396	0.36	1.715	1.497	0.876	0.878	0.22	0.096	0.106	1.318	0.061	0.628	0.683	0.107	0.619	4.639
S0063	0.759	0.388	0.208	0.859	0.484	0.903	0.902	0.172	0.092	0.354	1.318	0.097	0.424	1.318	0.126	0.558	0.732	0.234	0.086	0.088	0.190	0.237	0.120	0.384	0.988	0.194	0.054	0.018	0.348	0.934	-1.30	-1.05	1.398	0.408	0.3	1.184	1.229	0.900	0.911	0.2	0.108	0.179	1.318	0.061	0.568	0.634	0.119	0.679	1.495
S0063	0.759	0.392	0.272	0.694	0.445	0.910	0.894	0.188	0.084	0.416	1.318	0.083	0.383	1.318	0.119	0.527	0.183	-0.33	0.083	0.091	0.144	0.231	0.114	0.409	0.988	0.216	0.054	0.022	0.347	0.823	-1.33	-1.03	1.419	0.457	0.313	1.172	1.379	0.884	0.891	0.204	0.120	0.219	0.634	0.087	0.586	0.634	0.095	0.534	0.264
S0063	0.759	0.388	0.252	0.748	0.467	0.897	0.888	0.156	0.072	0.491	1.367	0.093	0.406	1.367	0.127	0.574	0.563	-0.32	0.093	0.088	0.170	0.237	0.127	0.319	0.991	0.201	0.053	0.022	0.356	0.883	-1.36	-1.01	1.432	0.396	0.328	1.198	1.298	0.876	0.903	0.212	0.112	0.220	0.634	0.069	0.582	0.683	0.110	0.615	0.856
S0063	0.759	0.408	0.248	0.797	0.466	0.908	0.903	0.172	0.076	0.459	1.318	0.110	0.466	1.318	0.143	0.611	0.469	-0.32	0.085	0.087	0.227	0.283	0.146	0.318	0.985	0.210	0.054	0.019	0.349	0.897	-1.35	-1.08	1.388	0.4	0.316	1.244	1.174	0.896	0.897	0.216	0.1	0.112	1.318	0.066	0.517	0.683	0.110	0.643	0.530
S0063	0.759	0.408	0.268	0.672	0.483	0.905	0.895	0.232	0.108	0.430	1.367	0.072	0.344	1.367	0.110	0.514	-0.05	0.028	0.079	0.089	0.125	0.216	0.107	0.370	0.990	0.209	0.056	0.022	0.385	0.792	-1.27	-1.03	1.384	0.44	0.308	1.364	1.169	0.890	0.907	0.204	0.116	0.099	1.367	0.066	0.512	0.683	0.113	0.642	0.795
S0063	0.759	0.352	0.276	0.873	0.454	0.901	0.865	0.2	0.088	0.511	1.367	0.075	0.368	1.416	0.108	0.473	1.774	0.146	0.094	0.084	0.143	0.208	0.134	0.349	0.987	0.214	0.057	0.025	0.409	1.091	-1.20	-1.07	1.416	0.4	0.308	1.261	1.174	0.893	0.892	0.2	0.172	0.036	1.367	0.079	0.519	0.683	0.103	0.631	1.495
S0063	0.759	0.4	0.328	0.825	0.479	0.899	0.850	0.24	0.092	0.353	1.416	0.071	0.356	1.416	0.112	0.505	2.412	0.217	0.086	0.079	0.105	0.203	0.107	0.319	0.989	0.202	0.060	0.025	0.383	1.100	-1.22	-1.11	1.363	0.452	0.304	1.260	1.372	0.886	0.877	0.264	0.164	0.122	1.416	0.052	0.548	0.732	0.089	0.581	0.344
S0063	0.759	0.404	0.304	0.698	0.439	0.905	0.877	0.236	0.096	0.463	1.416	0.069	0.352	1.416	0.108	0.521	1.410	-0.07	0.077	0.079	0.107	0.211	0.109	0.403	0.984	0.220	0.053	0.023	0.383	0.932	-1.33	-1.14	1.306	0.405	0.317	1.281	1.279	0.891	0.861	0.196	0.180	0.181	0.732	0.074	0.579	0.732	0.070	0.471	0.620
S0063	0.759	0.38	0.268	0.743	0.451	0.897	0.886	0.196	0.088	0.376	1.367	0.082	0.354	1.367	0.106	0.492	0.551	0.529	0.079	0.079	0.138	0.199	0.121	0.372	0.988	0.210	0.055	0.019	0.396	0.889	-1.37	-1.18	1.292	0.428	0.3	1.407	1.325	0.873	0.882	0.204	0.148	0.199	0.732	0.071	0.574	0.683	0.093	0.549	1.626
S0063	0.759	0.416	0.264	0.944	0.414	0.894	0.913	0.168	0.052	0.474	1.367	0.091	0.420	1.367	0.145	0.635	1.385	-0.47	0.102	0.078	0.149	0.282	0.138	0.330	0.991	0.194	0.063	0.018	0.365	1.360	-1.18	-1.13	1.455	0.388	0.308	1.312	1.243	0.899	0.888	0.204	0.14	-0.00	1.367	0.073	0.504	0.683	0.094	0.585	1.005
S0063	0.759	0.356	0.296	0.833	0.418	0.888	0.902	0.18	0.092	0.480	1.367	0.087	0.409	1.416	0.122	0.593	1.236	-0.21	0.083	0.072	0.148	0.231	0.117	0.372	0.989	0.202	0.058	0.019	0.378	1.172	-1.24	-1.22	1.283	0.384	0.324	1.099	1.173	0.899	0.894	0.196	0.112	0.141	0.683	0.049	0.446	0.683	0.095	0.565	-0.20
S0063	0.759	0.404	0.276	0.583	0.358	0.899	0.926	0.208	0.076	0.557	1.367	0.086	0.457	1.416	0.133	0.625	0.666	-0.44	0.062	0.067	0.136	0.263	0.138	0.364	0.987	0.202	0.046	0.014	0.396	0.908	-1.52	-1.27	1.095	0.352	0.316	0.707	1.180	0.939	0.883	0.184	0.14	0.142	0.683	0.061	0.367	0.683	0.096	0.581	-0.79
S0063	0.759	0.368	0.248	0.871	0.445	0.893	0.903	0.188	0.088	0.442	1.367	0.091	0.392	1.367	0.122	0.577	1.179	-0.18	0.090	0.083	0.187	0.246	0.150	0.364	0.984	0.214	0.054	0.019	0.357	1.062	-1.28	-1.09	1.345	0.404	0.3	1.309	1.319	0.887	0.893	0.208	0.112	0.078	0.634	0.068	0.515	0.683	0.099	0.552	1.137
S0063	0.759	0.404	0.288	0.783	0.463	0.902	0.899	0.168	0.088	0.374	1.367	0.079	0.348	1.367	0.135	0.608	1.332	-0.00	0.083	0.081	0.161	0.279	0.127	0.326	0.991	0.211	0.052	0.020	0.365	1.035	-1.29	-1.12	1.340	0.401	0.337	1.060	1.348	0.905	0.897	0.212	0.096	0.192	0.683	0.053	0.483	0.683	0.103	0.600	0.566
S0063	0.759	0.432	0.248	0.830	0.557	0.910	0.899	0.156	0.08	0.430	1.367	0.084	0.406	1.367	0.120	0.579	1.153	0.164	0.083	0.085	0.169	0.223	0.161	0.391	0.985	0.213	0.051	0.019	0.356	0.839	-1.34	-1.05	1.383	0.416	0.332	1.099	1.132	0.899	0.899	0.216	0.1	0.198	0.634	0.075	0.462	0.683	0.096	0.561	0.137
S0063	0.759	0.428	0.244	0.664	0.361	0.910	0.931	0.172	0.084	0.413	1.367	0.087	0.391	1.367	0.147	0.644	0.696	-0.56	0.069	0.076	0.156	0.312	0.098	0.353	0.986	0.196	0.047	0.013	0.370	1.031	-1.47	-1.20	1.241	0.388	0.308	1.057	1.203	0.907	0.911	0.184	0.108	0.187	0.683	0.064	0.518	0.683	0.119	0.666	0.239
S0063	0.759	0.448	0.232	0.824	0.533	0.893	0.890	0.184	0.084	0.440	1.367	0.107	0.468	1.367	0.126	0.549	0.074	-0.18	0.093	0.096	0.206	0.246	0.136	0.319	0.989	0.208	0.066	0.023	0.369	0.827	-1.29	-0.95	1.471	0.42	0.336	1.571	1.299	0.868	0.879	0.244	0.108	0.220	0.683	0.069	0.631	0.683	0.099	0.580	2.352
S0063	0.759	0.44	0.248	0.882	0.568	0.904	0.871	0.16	0.092	0.351	1.367	0.095	0.453	1.367	0.120	0.510	1.855	0.328	0.092	0.092	0.170	0.234	0.142	0.342	0.987	0.218	0.061	0.025	0.362	0.971	-1.29	-0.99	1.449	0.408	0.344	1.533	1.422	0.871	0.871	0.212	0.14	0.136	0.683	0.068	0.599	0.683	0.095	0.521	0.757
S0063	0.759	0.384	0.244	0.742	0.517	0.893	0.899	0.236	0.08	0.311	1.367	0.102	0.456	1.367	0.123	0.556	0.671	0.057	0.083	0.085	0.184	0.234	0.139	0.398	0.990	0.193	0.055	0.020	0.395	0.757	-1.33	-1.05	1.317	0.372	0.348	1.734	1.552	0.897	0.847	0.2	0.168	0.190	0.683	0.083	0.625	0.683	0.085	0.493	2.884
S0063	0.759	0.428	0.248	0.750	0.489	0.893	0.892	0.204	0.092	0.371	1.318	0.093	0.454	1.367	0.117	0.544	0.758	0.676	0.078	0.080	0.170	0.208	0.123	0.320	0.990	0.191	0.057	0.018	0.393	0.855	-1.37	-1.12	1.248	0.38	0.324	1.337	1.315	0.904	0.895	0.196	0.132	0.129	0.634	0.048	0.556	0.634	0.113	0.638	1.586
S0063	0.759	0.372	0.24	0.667	0.431	0.909	0.915	0.204	0.076	0.434	1.269	0.098	0.458	1.318	0.119	0.539	1.255	-0.11	0.074	0.085	0.174	0.224	0.137	0.413	0.992	0.194	0.051	0.016	0.380	0.948	-1.39	-1.11	1.321	0.413	0.341	1.421	1.212	0.882	0.901	0.196	0.084	0.096	1.269	0.071	0.516	0.634	0.135	0.706	2.128
S0063	0.759	0.416	0.216	0.653	0.456	0.911	0.908	0.156	0.06	0.347	1.318	0.096	0.478	1.318	0.132	0.584	0.852	0.046	0.077	0.079	0.191	0.253	0.142	0.376	0.992	0.180	0.051	0.017	0.382	0.867	-1.43	-1.14	1.282	0.404	0.36	1.662	1.347	0.885	0.886	0.164	0.104	0.292	0.634	0.074	0.619	0.683	0.107	0.605	4.661
S0063	0.759	0.404	0.264	0.697	0.488	0.906	0.905	0.184	0.068	0.459	1.318	0.100	0.437	1.318	0.125	0.533	0.466	0.207	0.082	0.087	0.169	0.222	0.144	0.379	0.994	0.186	0.056	0.017	0.391	0.833	-1.34	-1.05	1.398	0.396	0.34	1.339	0.934	0.902	0.918	0.168	0.108	-0.02	2.587	0.059	0.334	0.634	0.133	0.758	2.295
S0063	0.759	0.38	0.272	0.677	0.446	0.910	0.923	0.16	0.06	0.488	1.269	0.108	0.465	1.269	0.114	0.531	1.063	0.067	0.076	0.083	0.204	0.195	0.120	0.402	0.991	0.199	0.052	0.015	0.400	0.967	-1.41	-1.14	1.338	0.384	0.348	1.561	1.016	0.888	0.915	0.176	0.08	-0.00	1.269	0.074	0.563	0.634	0.146	0.768	3.937
S0063	0.759	0.408	0.288	0.726	0.475	0.917	0.901	0.188	0.068	0.485	1.318	0.104	0.453	1.318	0.124	0.526	0.829	0.267	0.082	0.086	0.191	0.244	0.116	0.378	0.993	0.183	0.052	0.019	0.387	0.866	-1.34	-1.06	1.392	0.408	0.344	1.271	1.155	0.899	0.908	0.192	0.076	6.454	2.636	0.064	0.333	0.634	0.134	0.702	1.922
S0063	0.759	0.376	0.252	0.745	0.510	0.905	0.898	0.14	0.068	0.419	1.269	0.105	0.508	1.269	0.117	0.531	0.845	0.669	0.087	0.090	0.216	0.224	0.165	0.404	0.992	0.185	0.051	0.019	0.369	0.798	-1.34	-1.03	1.335	0.428	0.328	1.341	1.318	0.881	0.899	0.164	0.08	0.144	1.269	0.063	0.569	0.634	0.129	0.694	1.549
S0063	0.759	0.36	0.244	0.687	0.526	0.906	0.905	0.152	0.092	0.548	1.220	0.113	0.557	1.220	0.116	0.532	0.702	0.211	0.090	0.090	0.222	0.232	0.195	0.364	0.991	0.194	0.054	0.017	0.369	0.832	-1.26	-1.01	1.348	0.397	0.321	1.385	0.947	0.892	0.930	0.176	0.088	0.012	1.220	0.078	0.545	0.585	0.152	0.782	3.132
S0063	0.759	0.388	0.208	0.604	0.451	0.896	0.918	0.176	0.068	0.466	1.269	0.110	0.535	1.269	0.127	0.590	0.450	-0.21	0.081	0.085	0.229	0.250	0.162	0.368	0.989	0.189	0.054	0.015	0.351	0.898	-1.36	-1.11	1.277	0.384	0.36	1.440	1.150	0.894	0.917	0.192	0.088	0.077	1.269	0.062	0.594	0.634	0.146	0.743	2.939
S0063	0.759	0.388	0.268	0.848	0.443	0.899	0.894	0.192	0.076	0.455	1.367	0.098	0.435	1.367	0.138	0.589	0.768	-0.18	0.092	0.084	0.204	0.287	0.152	0.318	0.993	0.187	0.057	0.020	0.373	1.029	-1.28	-1.07	1.385	0.416	0.332	1.027	1.279	0.919	0.898	0.168	0.108	0.141	0.683	0.056	0.449	0.683	0.108	0.614	0.355
S0063	0.759	0.372	0.264	0.781	0.422	0.898	0.875	0.204	0.088	0.479	1.367	0.095	0.427	1.367	0.112	0.491	0.573	0.212	0.086	0.078	0.183	0.198	0.144	0.326	0.988	0.210	0.055	0.021	0.399	0.990	-1.35	-1.17	1.332	0.42	0.312	1.136	1.275	0.885	0.891	0.252	0.1	0.165	0.683	0.049	0.468	0.683	0.111	0.616	0.885
S0063	0.759	0.396	0.272	0.743	0.454	0.888	0.907	0.22	0.06	0.393	1.318	0.091	0.404	1.318	0.137	0.571	1.167	-0.09	0.077	0.081	0.163	0.273	0.140	0.333	0.988	0.192	0.054	0.018	0.370	0.886	-1.39	-1.12	1.263	0.412	0.32	1.232	1.282	0.901	0.880	0.204	0.112	0.112	1.318	0.064	0.453	0.634	0.116	0.647	2.600
S0063	0.759	0.436	0.252	0.777	0.442	0.899	0.896	0.152	0.06	0.444	1.318	0.107	0.484	1.318	0.139	0.567	0.276	0.107	0.090	0.082	0.211	0.277	0.152	0.314	0.996	0.179	0.061	0.018	0.389	0.946	-1.29	-1.12	1.357	0.42	0.372	1.457	1.283	0.908	0.861	0.2	0.12	0.086	1.318	0.065	0.512	0.634	0.106	0.629	2.498
S0063	0.759	0.404	0.232	0.808	0.421	0.910	0.903	0.176	0.076	0.494	1.318	0.097	0.455	1.318	0.139	0.597	1.077	-0.10	0.084	0.080	0.178	0.263	0.144	0.341	0.989	0.190	0.053	0.016	0.366	1.079	-1.35	-1.12	1.318	0.389	0.357	1.474	1.377	0.887	0.873	0.228	0.080	0.129	1.318	0.051	0.511	0.634	0.127	0.656	2.958
S0063	0.759	0.408	0.288	0.879	0.440	0.898	0.876	0.22	0.088	0.306	1.367	0.080	0.364	1.367	0.114	0.507	0.775	0.516	0.091	0.080	0.145	0.206	0.099	0.381	0.993	0.195	0.065	0.021	0.414	1.112	-1.20	-1.15	1.455	0.46	0.34	1.474	1.339	0.886	0.848	0.216	0.14	0.094	1.367	0.090	0.613	0.683	0.095	0.537	1.399
S0063	0.759	0.408	0.264	0.849	0.446	0.904	0.872	0.192	0.1	0.359	1.416	0.085	0.374	1.367	0.113	0.502	0.575	0.277	0.095	0.082	0.136	0.216	0.100	0.321	0.994	0.187	0.065	0.023	0.387	1.123	-1.17	-1.14	1.533	0.424	0.332	1.676	1.479	0.867	0.873	0.228	0.14	0.178	1.416	0.063	0.587	0.683	0.088	0.547	2.323
S0063	0.759	0.392	0.264	0.719	0.419	0.904	0.902	0.224	0.076	0.454	1.367	0.075	0.367	1.367	0.114	0.535	0.678	-0.07	0.079	0.077	0.123	0.218	0.097	0.356	0.994	0.175	0.057	0.018	0.371	0.964	-1.34	-1.14	1.368	0.432	0.32	1.199	1.254	0.908	0.880	0.188	0.148	0.001	1.416	0.054	0.527	0.683	0.098	0.590	0.244
S0063	0.759	0.392	0.272	0.639	0.414	0.909	0.895	0.2	0.076	0.381	1.416	0.079	0.341	1.367	0.118	0.529	0.098	-0.13	0.074	0.080	0.122	0.208	0.094	0.338	0.993	0.187	0.053	0.020	0.385	0.894	-1.35	-1.13	1.379	0.396	0.348	1.271	1.358	0.889	0.866	0.228	0.156	0.157	0.683	0.069	0.543	0.683	0.084	0.545	0.791
S0063	0.759	0.396	0.284	0.736	0.426	0.915	0.915	0.232	0.056	0.450	1.367	0.077	0.352	1.367	0.124	0.550	0.649	-0.06	0.078	0.074	0.128	0.226	0.102	0.338	0.991	0.190	0.057	0.016	0.402	0.925	-1.30	-1.19	1.394	0.432	0.336	1.124	1.357	0.909	0.888	0.204	0.116	0.012	0.683	0.047	0.408	0.683	0.105	0.585	0.181
S0063	0.759	0.4	0.232	0.771	0.437	0.907	0.904	0.2	0.08	0.470	1.416	0.078	0.380	1.416	0.123	0.564	0.741	0.245	0.080	0.071	0.136	0.257	0.107	0.397	0.994	0.171	0.055	0.017	0.405	0.985	-1.34	-1.24	1.321	0.42	0.336	0.977	1.277	0.913	0.883	0.196	0.144	0.132	0.683	0.057	0.470	0.683	0.098	0.590	-0.16
S0063	0.759	0.392	0.276	0.687	0.471	0.911	0.888	0.184	0.096	0.417	1.367	0.096	0.454	1.367	0.113	0.505	1.259	0.226	0.076	0.083	0.162	0.188	0.146	0.355	0.996	0.174	0.050	0.020	0.384	0.887	-1.42	-1.12	1.307	0.393	0.345	1.492	1.552	0.890	0.881	0.204	0.108	0.179	0.683	0.066	0.497	0.683	0.100	0.557	2.220
S0063	0.759	0.388	0.264	0.843	0.441	0.900	0.867	0.2	0.108	0.371	1.367	0.083	0.410	1.367	0.116	0.534	2.083	0.354	0.075	0.077	0.157	0.197	0.109	0.370	0.987	0.183	0.052	0.018	0.382	1.028	-1.38	-1.16	1.228	0.42	0.296	1.309	1.373	0.877	0.870	0.188	0.152	0.231	0.683	0.086	0.560	0.683	0.085	0.511	1.014
S0063	0.759	0.388	0.264	0.684	0.461	0.894	0.880	0.18	0.08	0.386	1.367	0.093	0.416	1.367	0.105	0.491	0.458	0.547	0.080	0.075	0.178	0.174	0.132	0.359	0.993	0.191	0.060	0.016	0.364	0.871	-1.32	-1.23	1.317	0.408	0.356	1.071	1.326	0.914	0.870	0.212	0.116	0.111	1.367	0.052	0.458	0.683	0.102	0.595	0.859
S0063	0.759	0.384	0.252	0.655	0.466	0.906	0.907	0.184	0.076	0.482	1.367	0.084	0.408	1.367	0.111	0.502	0.860	0.074	0.079	0.084	0.163	0.205	0.150	0.433	0.993	0.191	0.053	0.019	0.408	0.910	-1.33	-1.08	1.340	0.452	0.344	1.452	1.236	0.869	0.877	0.208	0.124	0.083	1.367	0.062	0.518	0.683	0.100	0.572	1.818
S0063	0.759	0.4	0.248	0.689	0.506	0.899	0.908	0.224	0.096	0.377	1.367	0.089	0.403	1.367	0.122	0.514	0.490	0.200	0.078	0.081	0.155	0.220	0.139	0.327	0.995	0.176	0.055	0.017	0.368	0.834	-1.38	-1.13	1.311	0.408	0.352	1.216	1.350	0.906	0.875	0.216	0.152	0.080	1.367	0.063	0.498	0.683	0.100	0.583	0.784
S0063	0.759	0.384	0.248	0.586	0.450	0.901	0.906	0.192	0.064	0.409	1.367	0.098	0.425	1.416	0.114	0.524	0.154	0.026	0.072	0.078	0.154	0.200	0.112	0.345	0.992	0.175	0.052	0.017	0.382	0.765	-1.48	-1.12	1.273	0.4	0.336	1.148	1.261	0.899	0.882	0.228	0.128	0.109	0.683	0.064	0.498	0.683	0.090	0.526	-0.29
S0063	0.759	0.416	0.272	0.598	0.429	0.891	0.907	0.216	0.08	0.347	1.416	0.076	0.351	1.416	0.118	0.549	0.297	-0.08	0.067	0.077	0.126	0.209	0.120	0.363	0.989	0.195	0.049	0.017	0.368	0.776	-1.50	-1.15	1.193	0.381	0.329	1.201	1.339	0.895	0.857	0.212	0.168	0.172	0.683	0.073	0.486	0.683	0.085	0.536	0.481
S0063	0.759	0.396	0.28	0.651	0.382	0.896	0.898	0.188	0.072	0.403	1.367	0.072	0.338	1.416	0.119	0.533	0.376	-0.13	0.074	0.074	0.105	0.205	0.130	0.338	0.993	0.187	0.051	0.018	0.364	0.856	-1.43	-1.19	1.247	0.408	0.344	1.162	1.322	0.896	0.861	0.228	0.156	0.227	0.683	0.070	0.519	0.683	0.093	0.533	0.889
S0063	0.759	0.396	0.228	0.733	0.373	0.873	0.903	0.192	0.08	0.468	1.367	0.095	0.388	1.367	0.129	0.571	0.312	-0.23	0.077	0.074	0.161	0.240	0.105	0.337	0.993	0.172	0.059	0.017	0.420	1.040	-1.39	-1.23	1.281	0.372	0.344	0.974	1.232	0.902	0.863	0.208	0.184	0.050	0.683	0.058	0.443	0.683	0.096	0.571	-0.34
S0063	0.759	0.372	0.24	0.657	0.430	0.897	0.902	0.22	0.084	0.436	1.367	0.094	0.396	1.367	0.122	0.526	0.249	0.193	0.074	0.076	0.171	0.226	0.110	0.336	0.988	0.183	0.049	0.016	0.361	0.810	-1.44	-1.17	1.255	0.388	0.348	1.033	1.378	0.905	0.855	0.208	0.156	0.099	0.683	0.057	0.528	0.683	0.095	0.529	0.127
S0063	0.759	0.372	0.244	0.655	0.421	0.894	0.907	0.236	0.072	0.462	1.416	0.075	0.338	1.416	0.118	0.549	0.473	-0.16	0.070	0.076	0.119	0.240	0.077	0.363	0.994	0.173	0.053	0.016	0.392	0.800	-1.48	-1.18	1.276	0.396	0.332	0.911	1.306	0.917	0.850	0.184	0.164	0.055	0.732	0.060	0.460	0.683	0.085	0.505	-0.60
S0063	0.759	0.404	0.268	0.791	0.426	0.898	0.914	0.208	0.068	0.404	1.416	0.068	0.354	1.367	0.115	0.543	1.053	-0.00	0.078	0.076	0.116	0.219	0.110	0.370	0.993	0.184	0.056	0.015	0.381	1.138	-1.34	-1.19	1.333	0.396	0.344	1.248	1.297	0.903	0.876	0.224	0.172	0.009	1.416	0.042	0.428	0.683	0.096	0.565	0.410
S0063	0.759	0.404	0.3	0.769	0.461	0.895	0.887	0.184	0.076	0.395	1.416	0.082	0.372	1.416	0.110	0.533	0.413	0.286	0.089	0.080	0.142	0.221	0.094	0.380	0.993	0.176	0.064	0.021	0.383	0.968	-1.23	-1.18	1.417	0.46	0.284	1.269	1.391	0.869	0.856	0.22	0.184	0.225	0.732	0.073	0.613	0.683	0.083	0.500	0.336
S0063	0.759	0.34	0.272	0.827	0.366	0.888	0.898	0.24	0.112	0.346	1.416	0.074	0.341	1.416	0.120	0.521	1.363	-0.02	0.083	0.071	0.119	0.218	0.106	0.368	0.996	0.177	0.058	0.017	0.379	1.322	-1.25	-1.24	1.353	0.409	0.309	1.295	1.434	0.895	0.874	0.248	0.172	0.144	0.683	0.056	0.456	0.732	0.081	0.497	0.130
S0063	0.759	0.404	0.272	0.745	0.406	0.878	0.901	0.232	0.112	0.445	1.367	0.074	0.337	1.416	0.109	0.500	1.033	0.010	0.078	0.074	0.117	0.214	0.113	0.354	0.992	0.174	0.060	0.018	0.416	1.066	-1.33	-1.22	1.275	0.4	0.352	1.102	1.337	0.907	0.852	0.172	0.196	0.107	0.732	0.060	0.464	0.683	0.081	0.500	0.187
S0063	0.759	0.356	0.256	0.774	0.424	0.900	0.899	0.216	0.08	0.422	1.416	0.077	0.379	1.416	0.114	0.520	1.993	0.161	0.074	0.074	0.131	0.208	0.132	0.390	0.993	0.186	0.050	0.017	0.385	1.056	-1.37	-1.21	1.226	0.384	0.324	1.011	1.422	0.910	0.873	0.228	0.156	0.033	0.683	0.043	0.363	0.683	0.091	0.538	-0.32
S0063	0.759	0.373	0.285	0.713	0.410	0.876	0.904	0.208	0.064	0.470	1.367	0.081	0.356	1.367	0.120	0.560	0.342	-0.02	0.078	0.073	0.128	0.234	0.100	0.357	0.992	0.177	0.057	0.017	0.414	0.896	-1.38	-1.22	1.286	0.396	0.316	1.139	1.238	0.891	0.875	0.192	0.16	0.166	0.683	0.078	0.508	0.683	0.092	0.558	0.056
S0063	0.759	0.382	0.239	0.911	0.471	0.889	0.894	0.195	0.099	0.388	1.367	0.085	0.403	1.367	0.116	0.528	1.156	1.011	0.089	0.072	0.158	0.212	0.148	0.363	0.991	0.182	0.061	0.017	0.399	1.017	-1.23	-1.21	1.342	0.388	0.332	1.094	1.336	0.903	0.866	0.232	0.132	0.208	0.683	0.053	0.477	0.683	0.099	0.558	0.426
S0063	0.759	0.393	0.273	0.667	0.485	0.896	0.884	0.240	0.080	0.407	1.367	0.079	0.372	1.367	0.094	0.459	0.551	0.624	0.079	0.079	0.130	0.157	0.123	0.433	0.993	0.183	0.058	0.019	0.406	0.784	-1.29	-1.17	1.315	0.456	0.292	1.189	1.316	0.893	0.860	0.224	0.156	0.144	0.683	0.068	0.541	0.683	0.095	0.544	0.709
S0063	0.759	0.412	0.24	0.635	0.411	0.890	0.913	0.224	0.076	0.429	1.367	0.083	0.374	1.367	0.125	0.562	0.200	-0.09	0.073	0.075	0.127	0.232	0.114	0.351	0.994	0.173	0.055	0.017	0.391	0.945	-1.39	-1.20	1.245	0.373	0.353	0.975	1.134	0.915	0.887	0.212	0.132	0.005	0.683	0.046	0.322	0.683	0.098	0.600	-0.08
S0063	0.759	0.388	0.28	0.877	0.471	0.908	0.891	0.192	0.108	0.352	1.416	0.090	0.449	1.416	0.114	0.522	1.941	0.359	0.084	0.080	0.164	0.217	0.132	0.385	0.993	0.179	0.058	0.020	0.427	1.158	-1.28	-1.14	1.365	0.408	0.316	1.432	1.480	0.882	0.878	0.236	0.132	0.164	0.732	0.071	0.585	0.732	0.085	0.519	1.952
S0063	0.759	0.392	0.3	0.930	0.407	0.893	0.892	0.208	0.088	0.426	1.367	0.077	0.348	1.367	0.127	0.562	1.745	-0.11	0.096	0.074	0.128	0.267	0.136	0.361	0.992	0.185	0.065	0.020	0.407	1.271	-1.19	-1.20	1.409	0.4	0.308	1.392	1.142	0.897	0.887	0.268	0.124	0.175	1.367	0.051	0.505	0.683	0.100	0.601	1.604
S0063	0.759	0.408	0.256	0.794	0.451	0.914	0.906	0.164	0.076	0.418	1.367	0.092	0.422	1.367	0.137	0.593	0.254	-0.10	0.088	0.086	0.170	0.282	0.117	0.343	0.992	0.191	0.054	0.020	0.373	0.915	-1.24	-1.05	1.468	0.428	0.32	1.222	1.234	0.896	0.905	0.204	0.092	0.061	0.683	0.050	0.424	0.683	0.108	0.601	0.576
S0063	0.759	0.384	0.228	0.787	0.481	0.904	0.913	0.164	0.072	0.450	1.318	0.092	0.417	1.367	0.122	0.577	0.399	0.004	0.084	0.085	0.177	0.233	0.137	0.371	0.993	0.189	0.053	0.017	0.340	0.869	-1.34	-1.07	1.383	0.396	0.328	1.089	1.203	0.912	0.917	0.156	0.096	0.117	1.318	0.053	0.478	0.683	0.126	0.680	0.248
S0063	0.759	0.388	0.252	0.677	0.471	0.893	0.902	0.164	0.084	0.425	1.367	0.101	0.438	1.367	0.131	0.579	-0.12	0.103	0.087	0.085	0.176	0.247	0.147	0.330	0.987	0.200	0.059	0.020	0.355	0.752	-1.31	-1.05	1.369	0.388	0.332	1.408	1.512	0.881	0.855	0.192	0.116	0.284	0.683	0.083	0.637	0.683	0.087	0.491	1.552
S0063	0.759	0.444	0.256	0.714	0.625	0.893	0.895	0.188	0.068	0.439	1.269	0.098	0.476	1.269	0.103	0.486	1.282	0.607	0.080	0.099	0.190	0.222	0.162	0.496	0.986	0.231	0.058	0.022	0.366	0.679	-1.39	-0.90	1.330	0.413	0.333	1.719	1.436	0.870	0.866	0.160	0.084	0.179	0.634	0.065	0.563	0.634	0.110	0.587	4.550
S0063	0.759	0.42	0.272	0.594	0.549	0.896	0.927	0.152	0.056	0.555	1.220	0.112	0.548	1.220	0.118	0.563	1.426	-0.12	0.082	0.100	0.221	0.222	0.182	0.430	0.985	0.237	0.050	0.017	0.362	0.797	-1.36	-0.87	1.324	0.412	0.328	1.897	1.150	0.872	0.922	0.192	0.076	0.087	1.220	0.079	0.633	0.585	0.157	0.782	5.078
S0063	0.759	0.404	0.244	0.808	0.476	0.926	0.918	0.172	0.056	0.582	1.269	0.104	0.489	1.269	0.114	0.551	1.246	0.026	0.086	0.091	0.221	0.220	0.140	0.426	0.987	0.221	0.047	0.018	0.363	0.987	-1.28	-1.00	1.430	0.392	0.316	1.533	1.144	0.885	0.914	0.18	0.08	0.089	1.269	0.075	0.554	0.634	0.127	0.711	2.569
S0063	0.759	0.4	0.24	0.658	0.542	0.918	0.909	0.192	0.06	0.462	1.269	0.091	0.480	1.269	0.114	0.544	1.237	0.388	0.073	0.090	0.181	0.212	0.136	0.442	0.984	0.220	0.044	0.018	0.375	0.698	-1.44	-0.99	1.275	0.408	0.34	1.233	1.268	0.897	0.916	0.2	0.088	0.076	1.318	0.072	0.509	0.634	0.135	0.729	1.822
S0063	0.759	0.352	0.264	0.746	0.523	0.910	0.914	0.176	0.076	0.473	1.318	0.095	0.447	1.318	0.128	0.563	0.618	0.008	0.084	0.094	0.203	0.261	0.151	0.393	0.991	0.204	0.053	0.019	0.372	0.745	-1.26	-0.96	1.384	0.384	0.324	1.595	1.276	0.897	0.898	0.212	0.092	0.039	1.269	0.051	0.525	0.634	0.118	0.629	4.302
S0063	0.759	0.408	0.256	0.714	0.497	0.895	0.915	0.192	0.092	0.449	1.220	0.086	0.446	1.269	0.121	0.584	0.743	0.064	0.084	0.085	0.157	0.259	0.145	0.396	0.988	0.213	0.056	0.017	0.366	0.840	-1.32	-1.04	1.323	0.372	0.316	1.288	1.129	0.898	0.918	0.2	0.072	0.121	1.220	0.056	0.508	0.634	0.140	0.752	1.273
S0063	0.759	0.368	0.252	0.618	0.416	0.903	0.903	0.194	0.106	0.394	1.367	0.099	0.489	1.367	0.089	0.556	-0.09	-0.36	0.082	0.079	0.233	0.235	0.303	0.607	0.985	0.208	0.048	0.018	0.328	0.803	-1.34	-1.09	0.510	0.392	0.303	0.824	0.989	0.918	0.926	0.264	0.068	-0.22	0.488	0.050	0.330	0.390	0.085	0.549	0.313
S0063	0.983	0.472	0.308	0.863	0.518	0.898	0.859	0.208	0.14	0.321	1.562	0.071	0.342	1.562	0.085	0.441	1.699	-0.07	0.111	0.108	0.118	0.124	0.177	0.475	0.987	0.204	0.075	0.035	0.386	1.104	-0.95	-0.86	1.608	0.452	0.344	2.188	1.767	0.862	0.835	0.256	0.176	0.275	0.781	0.082	0.639	1.513	0.046	0.432	3.620
S0063	0.983	0.436	0.304	0.794	0.587	0.886	0.848	0.24	0.096	0.482	1.562	0.078	0.356	1.562	0.096	0.449	1.852	0.468	0.100	0.101	0.094	0.139	0.136	0.331	0.994	0.192	0.069	0.033	0.372	0.900	-1.11	-0.93	1.549	0.432	0.328	2.095	1.859	0.850	0.828	0.288	0.192	0.281	0.830	0.080	0.695	0.781	0.044	0.347	4.838
S0063	0.983	0.468	0.288	0.984	0.653	0.882	0.847	0.216	0.12	0.446	1.562	0.075	0.332	1.562	0.105	0.462	2.538	0.178	0.111	0.111	0.092	0.154	0.129	0.316	0.992	0.194	0.076	0.035	0.369	0.971	-1.06	-0.80	1.680	0.416	0.344	1.439	1.533	0.878	0.837	0.24	0.2	0.331	0.781	0.081	0.577	0.781	0.042	0.334	0.138
S0063	0.983	0.416	0.288	0.867	0.579	0.891	0.866	0.232	0.12	0.444	1.611	0.068	0.351	1.611	0.105	0.493	3.407	0.374	0.095	0.102	0.066	0.184	0.128	0.372	0.991	0.193	0.066	0.031	0.376	0.924	-1.24	-0.90	1.536	0.436	0.344	2.122	1.775	0.864	0.832	0.216	0.208	0.287	0.830	0.069	0.663	1.611	0.044	0.414	3.574
S0063	0.983	0.408	0.304	0.830	0.554	0.888	0.865	0.216	0.14	0.465	1.611	0.074	0.340	1.611	0.105	0.480	3.183	0.272	0.091	0.098	0.093	0.155	0.128	0.339	0.994	0.189	0.065	0.031	0.390	0.944	-1.23	-0.97	1.484	0.441	0.317	1.544	1.572	0.888	0.849	0.257	0.196	0.105	0.781	0.065	0.446	1.611	0.051	0.480	0.373
S0063	0.983	0.372	0.308	0.739	0.522	0.891	0.871	0.236	0.116	0.512	1.562	0.060	0.290	1.611	0.107	0.483	4.120	0.338	0.082	0.101	0.098	0.163	0.098	0.328	0.991	0.200	0.054	0.031	0.422	1.006	-1.32	-0.97	1.421	0.432	0.324	1.177	1.498	0.899	0.846	0.204	0.212	0.058	0.781	0.049	0.400	1.611	0.055	0.484	-0.67
S0063	0.983	0.392	0.288	0.685	0.488	0.890	0.872	0.236	0.12	0.532	1.562	0.067	0.335	1.611	0.109	0.486	2.305	0.183	0.086	0.095	0.102	0.165	0.109	0.334	0.990	0.192	0.059	0.029	0.414	0.993	-1.24	-1.04	1.422	0.408	0.36	1.455	1.438	0.880	0.842	0.22	0.236	0.138	0.781	0.062	0.498	0.781	0.050	0.393	0.848
S0063	0.983	0.416	0.3	0.707	0.544	0.892	0.852	0.232	0.144	0.503	1.562	0.064	0.306	1.562	0.101	0.448	3.223	0.343	0.091	0.101	0.104	0.132	0.117	0.300	0.995	0.188	0.061	0.031	0.392	0.926	-1.24	-0.98	1.470	0.42	0.34	1.504	1.518	0.891	0.846	0.216	0.208	0.112	0.781	0.066	0.454	0.781	0.050	0.400	0.050
S0063	0.983	0.436	0.28	0.779	0.539	0.893	0.838	0.228	0.14	0.424	1.562	0.061	0.345	1.562	0.106	0.458	5.712	0.174	0.086	0.100	0.094	0.140	0.123	0.304	0.987	0.197	0.056	0.033	0.416	1.096	-1.34	-0.94	1.398	0.452	0.316	1.175	1.457	0.880	0.821	0.244	0.2	0.162	0.781	0.060	0.385	1.562	0.052	0.460	-0.53
S0063	0.983	0.428	0.324	0.736	0.551	0.888	0.856	0.252	0.112	0.490	1.562	0.072	0.341	1.562	0.111	0.476	3.668	0.237	0.086	0.101	0.116	0.158	0.109	0.314	0.991	0.198	0.060	0.032	0.418	0.934	-1.26	-0.94	1.417	0.428	0.332	1.382	1.488	0.874	0.807	0.268	0.216	0.171	0.781	0.067	0.431	1.562	0.043	0.445	0.059
S0063	0.983	0.408	0.28	0.784	0.552	0.888	0.860	0.22	0.1	0.480	1.562	0.068	0.309	1.562	0.108	0.490	2.764	0.154	0.090	0.101	0.105	0.169	0.106	0.333	0.992	0.200	0.061	0.032	0.399	0.938	-1.24	-0.98	1.450	0.432	0.32	1.559	1.586	0.883	0.826	0.244	0.22	0.228	0.781	0.072	0.521	0.781	0.044	0.352	0.392
S0063	0.983	0.44	0.272	0.894	0.567	0.883	0.877	0.228	0.132	0.491	1.562	0.055	0.267	1.562	0.119	0.515	5.119	0.109	0.093	0.099	0.090	0.200	0.121	0.329	0.989	0.208	0.061	0.029	0.380	1.091	-1.25	-0.93	1.462	0.449	0.341	1.185	1.586	0.895	0.845	0.265	0.160	0.244	0.781	0.067	0.469	1.562	0.053	0.475	-0.48
S0063	0.983	0.44	0.288	0.867	0.595	0.885	0.870	0.228	0.128	0.496	1.562	0.074	0.307	1.562	0.116	0.499	3.970	0.282	0.100	0.104	0.091	0.223	0.120	0.324	0.988	0.212	0.068	0.029	0.375	1.015	-1.22	-0.89	1.542	0.428	0.34	1.513	1.499	0.883	0.841	0.236	0.192	0.237	0.781	0.061	0.552	0.781	0.054	0.401	0.707
S0063	0.983	0.404	0.276	0.716	0.595	0.901	0.850	0.216	0.124	0.479	1.562	0.060	0.297	1.562	0.103	0.477	2.611	0.349	0.089	0.109	0.094	0.171	0.107	0.351	0.987	0.200	0.061	0.035	0.398	0.826	-1.23	-0.85	1.533	0.428	0.336	1.592	1.717	0.870	0.827	0.248	0.192	0.202	0.781	0.085	0.587	0.781	0.046	0.354	0.955
S0063	0.983	0.428	0.272	1.107	0.644	0.888	0.872	0.188	0.128	0.452	1.562	0.079	0.361	1.562	0.117	0.514	2.755	0.743	0.106	0.104	0.093	0.215	0.146	0.348	0.987	0.213	0.069	0.029	0.395	0.921	-1.10	-0.88	1.573	0.46	0.308	1.516	1.492	0.896	0.843	0.2	0.176	0.246	0.781	0.065	0.512	0.781	0.044	0.352	0.064
S0063	0.983	0.38	0.288	0.853	0.674	0.881	0.851	0.228	0.12	0.472	1.562	0.084	0.377	1.562	0.097	0.429	2.521	0.539	0.099	0.109	0.103	0.126	0.131	0.331	0.994	0.191	0.068	0.033	0.368	0.804	-1.18	-0.84	1.573	0.456	0.348	1.522	1.638	0.874	0.828	0.252	0.208	0.064	0.781	0.051	0.431	1.562	0.052	0.469	0.137
S0063	0.983	0.384	0.272	0.861	0.575	0.906	0.857	0.24	0.12	0.438	1.562	0.073	0.354	1.562	0.106	0.457	3.825	0.275	0.090	0.108	0.122	0.144	0.111	0.306	0.994	0.193	0.057	0.033	0.382	1.059	-1.19	-0.88	1.502	0.428	0.328	1.545	1.648	0.879	0.834	0.272	0.208	0.191	0.830	0.066	0.488	1.562	0.053	0.479	0.631
S0063	0.983	0.408	0.288	0.669	0.573	0.892	0.866	0.24	0.128	0.457	1.611	0.058	0.279	1.611	0.104	0.464	4.269	0.317	0.078	0.100	0.099	0.152	0.092	0.330	0.990	0.194	0.057	0.031	0.385	0.867	-1.34	-0.98	1.380	0.445	0.341	1.281	1.432	0.895	0.834	0.257	0.204	0.091	0.781	0.056	0.389	1.611	0.050	0.476	-0.32
S0063	0.983	0.428	0.312	0.722	0.522	0.891	0.859	0.252	0.124	0.460	1.562	0.068	0.323	1.562	0.111	0.471	2.877	0.189	0.087	0.100	0.090	0.180	0.102	0.328	0.994	0.186	0.061	0.033	0.396	0.952	-1.30	-0.94	1.465	0.432	0.324	1.739	1.584	0.873	0.823	0.232	0.224	0.148	0.781	0.068	0.508	0.781	0.043	0.328	0.904
S0063	0.983	0.436	0.28	0.799	0.573	0.872	0.874	0.208	0.12	0.460	1.562	0.069	0.290	1.562	0.112	0.466	3.043	0.212	0.098	0.097	0.090	0.154	0.107	0.313	0.995	0.176	0.066	0.027	0.355	0.954	-1.19	-0.99	1.477	0.448	0.332	1.401	1.342	0.885	0.860	0.248	0.208	0.101	0.781	0.050	0.422	0.781	0.064	0.462	-0.01
S0063	0.983	0.428	0.276	0.818	0.560	0.877	0.861	0.212	0.084	0.443	1.562	0.069	0.335	1.562	0.116	0.504	4.733	0.134	0.090	0.097	0.090	0.192	0.132	0.320	0.990	0.172	0.061	0.028	0.377	1.006	-1.30	-0.94	1.384	0.432	0.344	1.381	1.508	0.896	0.836	0.22	0.196	0.224	0.781	0.065	0.470	1.562	0.053	0.455	-0.01
S0063	0.983	0.444	0.288	0.765	0.531	0.881	0.867	0.224	0.112	0.445	1.513	0.072	0.311	1.513	0.103	0.466	3.393	0.187	0.093	0.097	0.111	0.155	0.130	0.335	0.995	0.179	0.061	0.029	0.362	1.018	-1.26	-0.97	1.433	0.444	0.332	1.401	1.507	0.883	0.820	0.248	0.232	0.193	0.781	0.064	0.500	0.732	0.050	0.399	0.166
S0063	0.983	0.42	0.272	1.087	0.591	0.885	0.840	0.216	0.12	0.386	1.611	0.068	0.344	1.611	0.094	0.416	3.674	0.328	0.116	0.103	0.078	0.159	0.148	0.385	0.996	0.173	0.076	0.034	0.407	1.036	-1.07	-0.92	1.660	0.436	0.348	2.015	1.783	0.841	0.817	0.288	0.2	0.224	1.611	0.067	0.654	0.781	0.044	0.364	1.635
S0063	0.983	0.428	0.272	0.879	0.490	0.875	0.882	0.208	0.1	0.478	1.611	0.071	0.304	1.611	0.117	0.515	3.590	-0.01	0.107	0.093	0.080	0.205	0.123	0.307	0.992	0.179	0.073	0.026	0.367	1.239	-1.16	-1.02	1.524	0.433	0.361	1.302	1.518	0.886	0.822	0.248	0.232	0.180	0.781	0.056	0.457	0.781	0.043	0.339	-0.64
S0063	0.983	0.436	0.288	0.795	0.546	0.882	0.865	0.24	0.128	0.441	1.562	0.076	0.350	1.562	0.115	0.487	2.566	0.093	0.101	0.094	0.096	0.171	0.122	0.308	0.997	0.158	0.072	0.029	0.348	0.970	-1.15	-1.00	1.553	0.444	0.348	1.759	1.706	0.849	0.814	0.26	0.232	0.323	0.732	0.072	0.623	0.781	0.046	0.334	3.024
S0063	0.983	0.456	0.296	0.804	0.560	0.892	0.851	0.192	0.1	0.374	1.562	0.077	0.364	1.562	0.104	0.457	3.169	-0.01	0.107	0.102	0.086	0.165	0.150	0.328	0.998	0.168	0.072	0.034	0.368	1.050	-1.21	-0.88	1.591	0.452	0.34	2.014	1.690	0.856	0.824	0.208	0.192	0.281	0.781	0.092	0.713	0.781	0.047	0.340	2.842
S0063	0.983	0.436	0.324	0.996	0.573	0.873	0.845	0.204	0.096	0.341	1.562	0.079	0.372	1.562	0.108	0.474	3.073	0.047	0.113	0.100	0.079	0.174	0.133	0.337	0.996	0.163	0.074	0.033	0.345	1.115	-1.12	-0.97	1.604	0.448	0.34	2.362	1.854	0.865	0.813	0.236	0.192	0.381	0.830	0.081	0.713	0.781	0.046	0.346	8.670
S0063	0.983	0.416	0.3	0.806	0.587	0.884	0.872	0.232	0.108	0.446	1.562	0.077	0.345	1.562	0.123	0.523	2.798	-0.02	0.090	0.100	0.094	0.196	0.098	0.287	0.991	0.169	0.064	0.029	0.348	0.930	-1.26	-0.92	1.483	0.44	0.352	1.371	1.585	0.897	0.848	0.244	0.22	0.197	0.781	0.070	0.475	0.781	0.056	0.446	-0.19
S0063	0.983	0.436	0.312	0.679	0.535	0.882	0.862	0.248	0.112	0.367	1.562	0.067	0.287	1.562	0.112	0.473	2.673	-0.05	0.092	0.102	0.112	0.142	0.121	0.294	0.996	0.178	0.065	0.031	0.355	0.896	-1.26	-0.94	1.459	0.432	0.336	1.432	1.405	0.878	0.842	0.256	0.232	0.234	0.781	0.065	0.476	1.562	0.062	0.509	0.309
S0063	0.983	0.468	0.264	0.943	0.588	0.891	0.877	0.2	0.1	0.391	1.513	0.071	0.310	1.513	0.122	0.512	2.897	-0.26	0.106	0.115	0.082	0.208	0.127	0.308	0.996	0.176	0.076	0.033	0.352	1.069	-1.08	-0.77	1.735	0.424	0.332	1.572	1.559	0.881	0.857	0.232	0.168	0.203	0.732	0.061	0.520	0.781	0.057	0.442	0.387
S0063	0.983	0.468	0.304	1.016	0.575	0.888	0.865	0.268	0.1	0.382	1.513	0.081	0.394	1.513	0.108	0.496	3.972	0.216	0.106	0.101	0.095	0.194	0.120	0.348	0.994	0.167	0.078	0.032	0.401	1.150	-1.06	-0.91	1.656	0.397	0.345	1.668	1.489	0.873	0.848	0.228	0.212	0.241	1.513	0.062	0.562	0.732	0.064	0.460	1.445
S0063	0.983	0.44	0.288	0.913	0.677	0.897	0.858	0.196	0.124	0.479	1.464	0.104	0.459	1.464	0.099	0.427	0.862	0.248	0.113	0.115	0.192	0.164	0.158	0.335	1.001	0.166	0.080	0.033	0.371	0.812	-0.97	-0.75	1.768	0.428	0.328	2.042	1.617	0.849	0.823	0.212	0.208	0.187	0.781	0.085	0.671	0.732	0.059	0.408	1.656
S0063	0.983	0.468	0.304	0.895	0.630	0.891	0.852	0.192	0.1	0.471	1.513	0.116	0.528	1.513	0.107	0.497	1.241	0.104	0.113	0.106	0.192	0.187	0.150	0.338	0.992	0.183	0.082	0.033	0.383	0.926	-1.05	-0.80	1.661	0.448	0.328	2.128	1.709	0.822	0.840	0.268	0.184	0.216	0.732	0.081	0.732	0.732	0.052	0.386	2.835
S0063	0.983	0.42	0.272	0.834	0.641	0.893	0.855	0.248	0.124	0.501	1.513	0.091	0.413	1.513	0.105	0.449	1.063	0.153	0.098	0.110	0.146	0.154	0.141	0.340	0.995	0.188	0.073	0.034	0.395	0.792	-1.12	-0.80	1.653	0.432	0.316	1.668	1.361	0.887	0.850	0.232	0.176	0.131	0.732	0.086	0.601	0.781	0.054	0.359	0.948
S0063	0.983	0.472	0.288	1.011	0.597	0.908	0.841	0.184	0.124	0.502	1.513	0.135	0.581	1.513	0.111	0.476	1.034	0.005	0.110	0.108	0.235	0.198	0.150	0.277	0.990	0.188	0.073	0.036	0.366	1.019	-1.04	-0.86	1.688	0.4	0.328	1.824	1.455	0.862	0.837	0.232	0.204	0.266	0.732	0.096	0.694	0.732	0.053	0.397	1.372
S0063	0.983	0.456	0.292	0.904	0.583	0.910	0.852	0.184	0.1	0.522	1.464	0.109	0.504	1.513	0.106	0.476	1.228	-0.07	0.100	0.107	0.161	0.184	0.134	0.309	0.992	0.206	0.071	0.035	0.397	0.936	-1.08	-0.82	1.660	0.4	0.328	1.771	1.607	0.878	0.844	0.22	0.184	0.144	0.781	0.087	0.629	0.732	0.063	0.399	1.818
S0063	0.983	0.444	0.284	0.907	0.578	0.902	0.845	0.208	0.128	0.416	1.513	0.091	0.470	1.513	0.113	0.495	3.055	-0.00	0.091	0.107	0.126	0.207	0.137	0.319	0.984	0.216	0.060	0.034	0.378	0.945	-1.22	-0.81	1.532	0.429	0.293	1.818	1.578	0.880	0.859	0.224	0.184	0.235	0.781	0.075	0.602	0.781	0.063	0.440	2.804
S0063	0.983	0.432	0.236	0.764	0.655	0.921	0.846	0.184	0.104	0.507	1.464	0.135	0.605	1.464	0.096	0.393	0.042	0.297	0.097	0.115	0.260	0.107	0.148	0.299	0.998	0.201	0.065	0.032	0.360	0.686	-1.10	-0.77	1.690	0.452	0.3	1.999	1.333	0.866	0.883	0.212	0.176	0.052	0.732	0.083	0.630	0.732	0.091	0.568	2.614
S0063	0.983	0.456	0.288	0.940	0.609	0.891	0.837	0.228	0.14	0.487	1.562	0.099	0.461	1.513	0.095	0.451	2.200	0.256	0.108	0.104	0.141	0.150	0.147	0.353	0.986	0.205	0.078	0.034	0.397	1.016	-1.05	-0.85	1.634	0.472	0.348	2.335	1.866	0.825	0.788	0.208	0.208	0.220	0.781	0.090	0.674	0.781	0.037	0.297	3.897
S0063	0.983	0.468	0.292	0.819	0.583	0.913	0.854	0.188	0.1	0.540	1.513	0.121	0.540	1.513	0.116	0.475	0.694	-0.17	0.097	0.112	0.195	0.182	0.128	0.280	0.994	0.209	0.068	0.034	0.369	0.874	-1.10	-0.81	1.709	0.456	0.308	1.586	1.350	0.884	0.854	0.256	0.192	0.049	0.732	0.068	0.540	0.732	0.067	0.462	0.856
S0063	0.983	0.392	0.272	0.804	0.625	0.919	0.853	0.156	0.116	0.561	1.464	0.135	0.583	1.464	0.105	0.471	0.259	0.253	0.101	0.111	0.230	0.173	0.138	0.291	0.988	0.206	0.064	0.033	0.337	0.739	-1.12	-0.84	1.683	0.456	0.332	1.774	1.508	0.857	0.842	0.256	0.176	0.116	0.732	0.096	0.676	0.732	0.064	0.432	1.195
S0063	0.983	0.452	0.312	0.856	0.564	0.914	0.847	0.244	0.116	0.521	1.513	0.130	0.559	1.513	0.114	0.484	0.791	-0.25	0.100	0.114	0.205	0.199	0.124	0.292	0.993	0.210	0.071	0.038	0.361	0.894	-1.07	-0.79	1.749	0.424	0.316	1.854	1.637	0.872	0.824	0.232	0.216	0.257	0.732	0.113	0.686	0.732	0.047	0.347	1.553
S0063	0.983	0.456	0.24	0.770	0.677	0.917	0.857	0.18	0.116	0.568	1.464	0.152	0.662	1.464	0.103	0.466	-0.02	0.148	0.101	0.118	0.266	0.164	0.167	0.326	0.991	0.199	0.067	0.034	0.355	0.726	-1.08	-0.75	1.672	0.433	0.345	2.080	1.446	0.862	0.782	0.184	0.212	0.053	0.683	0.076	0.645	0.732	0.052	0.384	3.195
S0063	0.983	0.472	0.224	0.559	0.757	0.906	0.898	0.168	0.068	0.570	1.318	0.156	0.681	1.318	0.092	0.399	1.512	0.665	0.088	0.124	0.277	0.104	0.160	0.395	0.989	0.232	0.061	0.023	0.391	0.698	-1.24	-0.75	1.525	0.456	0.328	1.841	1.326	0.873	0.879	0.176	0.144	-0.05	1.318	0.077	0.672	0.634	0.108	0.622	1.873
S0063	0.983	0.436	0.204	0.470	0.704	0.895	0.902	0.188	0.092	0.596	1.318	0.141	0.639	1.318	0.087	0.389	1.147	1.207	0.085	0.119	0.265	0.130	0.159	0.426	0.985	0.228	0.061	0.020	0.426	0.624	-1.25	-0.83	1.400	0.416	0.352	1.838	1.133	0.877	0.892	0.184	0.136	-0.00	1.318	0.088	0.698	0.683	0.115	0.688	2.928
S0063	0.983	0.412	0.22	0.536	0.668	0.916	0.875	0.152	0.096	0.533	1.367	0.125	0.543	1.416	0.076	0.344	0.550	0.790	0.086	0.119	0.214	0.100	0.153	0.340	0.987	0.228	0.058	0.026	0.414	0.634	-1.26	-0.85	1.489	0.428	0.304	1.786	1.241	0.890	0.880	0.2	0.156	0.075	1.367	0.070	0.731	0.683	0.097	0.585	2.246
S0063	0.983	0.468	0.24	0.887	0.680	0.906	0.859	0.212	0.132	0.409	1.416	0.106	0.511	1.416	0.100	0.444	1.746	0.526	0.094	0.115	0.142	0.142	0.154	0.349	0.989	0.210	0.065	0.029	0.384	0.745	-1.24	-0.79	1.543	0.444	0.36	1.710	1.481	0.896	0.877	0.16	0.14	0.168	0.732	0.090	0.696	0.732	0.083	0.513	1.909
S0063	0.983	0.42	0.304	0.988	0.699	0.880	0.815	0.224	0.144	0.371	1.562	0.094	0.384	1.562	0.107	0.475	2.404	0.374	0.122	0.111	0.132	0.197	0.151	0.319	0.988	0.222	0.083	0.038	0.388	0.888	-1.09	-0.83	1.687	0.448	0.36	1.822	1.730	0.850	0.803	0.248	0.224	0.336	0.781	0.094	0.710	1.562	0.041	0.399	0.796
S0063	0.983	0.436	0.28	0.799	0.560	0.912	0.851	0.204	0.112	0.462	1.562	0.099	0.432	1.611	0.118	0.503	1.182	0.161	0.094	0.106	0.106	0.209	0.110	0.286	0.993	0.194	0.062	0.034	0.404	0.841	-1.12	-0.90	1.604	0.452	0.344	1.777	1.862	0.866	0.796	0.216	0.216	0.296	0.830	0.091	0.645	0.830	0.038	0.306	1.130
S0063	0.983	0.416	0.24	0.679	0.619	0.900	0.867	0.224	0.16	0.450	1.562	0.075	0.350	1.562	0.106	0.478	0.845	0.074	0.088	0.111	0.106	0.175	0.102	0.312	0.994	0.188	0.064	0.034	0.400	0.719	-1.21	-0.81	1.539	0.441	0.353	1.787	1.719	0.876	0.801	0.224	0.232	0.178	0.781	0.091	0.575	1.562	0.041	0.416	0.921
S0063	0.983	0.424	0.292	0.681	0.612	0.912	0.865	0.196	0.124	0.452	1.562	0.089	0.387	1.562	0.113	0.496	1.204	0.131	0.085	0.112	0.102	0.177	0.112	0.298	0.994	0.191	0.058	0.035	0.366	0.721	-1.27	-0.83	1.542	0.472	0.304	1.652	1.818	0.856	0.830	0.264	0.176	0.296	0.781	0.087	0.567	0.781	0.050	0.356	0.702
S0063	0.983	0.4	0.26	0.878	0.556	0.902	0.853	0.208	0.12	0.505	1.562	0.104	0.446	1.562	0.111	0.477	1.452	0.239	0.096	0.109	0.135	0.182	0.105	0.308	0.996	0.181	0.066	0.032	0.373	0.943	-1.11	-0.85	1.600	0.44	0.336	1.889	1.805	0.879	0.808	0.216	0.224	0.317	0.781	0.080	0.619	0.781	0.048	0.347	1.405
S0063	0.983	0.452	0.296	0.916	0.771	0.906	0.836	0.192	0.1	0.320	1.562	0.080	0.450	1.513	0.104	0.460	5.121	0.718	0.103	0.118	0.097	0.152	0.140	0.299	0.990	0.200	0.068	0.036	0.358	0.945	-1.11	-0.76	1.630	0.468	0.316	1.882	1.550	0.854	0.827	0.224	0.228	0.146	0.781	0.073	0.546	1.513	0.046	0.499	1.134
S0063	0.983	0.452	0.256	0.827	0.633	0.901	0.854	0.216	0.112	0.507	1.562	0.102	0.439	1.562	0.111	0.481	1.061	0.044	0.102	0.111	0.158	0.186	0.120	0.311	0.996	0.186	0.074	0.035	0.365	0.846	-1.05	-0.81	1.678	0.428	0.348	1.920	1.874	0.859	0.805	0.232	0.184	0.276	0.781	0.097	0.647	0.781	0.043	0.334	0.503
S0063	0.983	0.416	0.288	0.827	0.585	0.903	0.844	0.232	0.108	0.394	1.562	0.100	0.461	1.562	0.110	0.473	1.482	0.037	0.101	0.109	0.120	0.184	0.121	0.307	0.996	0.177	0.070	0.037	0.344	0.887	-1.11	-0.86	1.651	0.464	0.344	2.102	1.947	0.867	0.806	0.22	0.228	0.316	0.781	0.105	0.681	0.781	0.042	0.314	1.631
S0063	0.983	0.452	0.284	0.936	0.607	0.907	0.820	0.22	0.128	0.400	1.611	0.117	0.580	1.611	0.090	0.441	2.111	0.171	0.113	0.113	0.168	0.165	0.148	0.357	1.000	0.180	0.080	0.043	0.378	1.081	-0.96	-0.78	1.752	0.457	0.361	2.589	2.024	0.817	0.775	0.232	0.248	0.355	0.781	0.107	0.765	0.781	0.029	0.239	2.822
S0063	0.983	0.46	0.284	0.823	0.578	0.891	0.848	0.208	0.144	0.467	1.562	0.102	0.457	1.562	0.101	0.476	1.064	0.336	0.101	0.104	0.148	0.170	0.115	0.368	0.991	0.190	0.070	0.033	0.375	0.845	-1.15	-0.88	1.597	0.444	0.336	1.844	1.751	0.844	0.822	0.22	0.184	0.300	0.781	0.103	0.730	0.781	0.047	0.326	0.856
S0063	0.983	0.468	0.304	0.792	0.656	0.870	0.847	0.204	0.116	0.435	1.562	0.089	0.415	1.513	0.100	0.431	2.023	0.386	0.098	0.112	0.151	0.138	0.129	0.325	0.991	0.195	0.073	0.035	0.384	0.809	-1.19	-0.82	1.600	0.44	0.336	2.117	1.707	0.862	0.829	0.212	0.172	0.244	0.781	0.070	0.661	0.781	0.052	0.375	4.174
S0063	0.983	0.432	0.264	0.939	0.595	0.873	0.861	0.224	0.128	0.541	1.562	0.096	0.405	1.562	0.115	0.505	1.401	0.118	0.108	0.105	0.133	0.199	0.142	0.306	0.994	0.192	0.081	0.032	0.431	0.972	-1.09	-0.90	1.625	0.428	0.328	1.608	1.829	0.880	0.820	0.216	0.208	0.207	0.781	0.065	0.497	0.781	0.045	0.332	0.071
S0063	0.983	0.456	0.312	0.934	0.708	0.886	0.843	0.212	0.132	0.495	1.513	0.087	0.378	1.562	0.093	0.425	2.307	0.526	0.111	0.113	0.136	0.145	0.128	0.373	0.994	0.198	0.080	0.038	0.409	0.918	-1.03	-0.78	1.690	0.444	0.32	1.623	1.685	0.866	0.840	0.22	0.2	0.228	0.732	0.085	0.600	0.781	0.055	0.368	0.299
S0063	0.983	0.444	0.288	0.828	0.638	0.891	0.853	0.232	0.12	0.437	1.513	0.083	0.377	1.562	0.104	0.502	1.985	0.179	0.096	0.113	0.115	0.172	0.122	0.329	0.988	0.198	0.071	0.036	0.403	0.785	-1.18	-0.77	1.601	0.42	0.332	1.684	1.619	0.870	0.825	0.216	0.18	0.167	0.781	0.057	0.485	0.732	0.057	0.450	1.421
S0063	0.983	0.436	0.256	0.720	0.712	0.896	0.857	0.212	0.1	0.417	1.513	0.095	0.447	1.513	0.095	0.428	1.527	0.257	0.095	0.118	0.115	0.125	0.133	0.357	0.996	0.197	0.071	0.035	0.375	0.746	-1.10	-0.73	1.629	0.433	0.317	1.627	1.608	0.825	0.808	0.244	0.196	0.214	0.781	0.081	0.574	0.732	0.046	0.363	0.993
S0063	0.983	0.444	0.288	0.984	0.643	0.882	0.839	0.236	0.112	0.465	1.513	0.082	0.407	1.513	0.094	0.437	3.224	0.391	0.113	0.117	0.086	0.143	0.125	0.336	0.994	0.199	0.079	0.040	0.421	1.056	-1.05	-0.76	1.679	0.464	0.344	1.671	1.696	0.893	0.827	0.208	0.192	0.140	0.781	0.062	0.580	0.781	0.053	0.368	2.060
S0063	0.983	0.42	0.28	0.900	0.612	0.891	0.871	0.188	0.108	0.555	1.513	0.086	0.403	1.513	0.117	0.515	2.159	0.309	0.098	0.111	0.102	0.199	0.130	0.325	0.989	0.197	0.068	0.032	0.386	0.981	-1.14	-0.83	1.593	0.44	0.336	1.556	1.565	0.878	0.860	0.256	0.184	0.117	0.781	0.062	0.457	0.781	0.058	0.437	0.301
S0063	0.983	0.432	0.272	0.707	0.631	0.908	0.857	0.18	0.124	0.524	1.513	0.108	0.478	1.562	0.113	0.486	0.388	-0.06	0.097	0.118	0.137	0.203	0.115	0.279	0.999	0.182	0.067	0.037	0.358	0.773	-1.10	-0.77	1.705	0.44	0.332	1.820	1.861	0.849	0.833	0.256	0.184	0.234	0.732	0.091	0.613	0.781	0.049	0.363	2.161
S0063	0.983	0.389	0.293	0.893	0.568	0.884	0.876	0.208	0.100	0.539	1.513	0.084	0.407	1.513	0.110	0.519	2.389	0.387	0.102	0.108	0.104	0.160	0.150	0.358	0.989	0.181	0.064	0.031	0.406	1.007	-1.15	-0.89	1.551	0.452	0.344	1.579	1.698	0.904	0.845	0.188	0.156	0.157	0.732	0.052	0.426	0.732	0.060	0.400	0.485
S0063	0.983	0.470	0.270	0.881	0.628	0.885	0.863	0.219	0.099	0.441	1.513	0.103	0.442	1.513	0.101	0.461	1.568	0.265	0.114	0.114	0.122	0.148	0.145	0.331	1.000	0.166	0.079	0.033	0.366	0.895	-1.06	-0.81	1.717	0.44	0.348	2.049	1.847	0.842	0.824	0.212	0.2	0.159	0.781	0.069	0.628	0.732	0.042	0.366	3.119
S0063	0.983	0.437	0.281	1.019	0.653	0.883	0.857	0.180	0.100	0.466	1.513	0.110	0.447	1.513	0.113	0.470	0.876	-0.02	0.124	0.112	0.174	0.165	0.155	0.293	1.003	0.161	0.083	0.035	0.357	0.988	-0.99	-0.76	1.829	0.449	0.329	1.828	1.772	0.861	0.847	0.240	0.188	0.101	1.513	0.070	0.587	0.781	0.060	0.405	0.778
S0063	0.983	0.448	0.264	0.909	0.745	0.896	0.853	0.188	0.116	0.351	1.513	0.109	0.496	1.513	0.094	0.433	1.673	0.526	0.121	0.120	0.126	0.118	0.144	0.334	0.997	0.172	0.081	0.035	0.349	0.873	-0.95	-0.72	1.788	0.436	0.344	2.032	1.932	0.853	0.816	0.224	0.232	0.188	0.732	0.088	0.703	0.781	0.044	0.334	1.901
S0063	0.983	0.416	0.28	0.782	0.685	0.888	0.859	0.188	0.132	0.424	1.513	0.099	0.425	1.513	0.103	0.427	1.021	0.138	0.110	0.120	0.118	0.119	0.120	0.305	1.002	0.162	0.080	0.036	0.348	0.779	-1.06	-0.76	1.777	0.468	0.32	1.757	1.630	0.853	0.865	0.236	0.192	0.212	0.732	0.081	0.550	0.732	0.060	0.417	0.946
S0063	0.983	0.448	0.284	0.931	0.669	0.883	0.850	0.2	0.144	0.477	1.562	0.084	0.394	1.513	0.103	0.452	2.443	0.302	0.111	0.114	0.105	0.160	0.139	0.298	0.995	0.161	0.081	0.037	0.394	0.954	-1.05	-0.79	1.712	0.424	0.356	1.645	1.820	0.871	0.824	0.228	0.244	0.156	0.781	0.054	0.471	0.732	0.048	0.410	0.851
S0063	0.983	0.46	0.26	0.887	0.678	0.892	0.855	0.184	0.108	0.534	1.513	0.092	0.400	1.513	0.096	0.397	1.269	0.194	0.119	0.125	0.122	0.131	0.150	0.309	1.003	0.173	0.081	0.038	0.397	0.901	-1.01	-0.73	1.806	0.448	0.328	1.696	1.723	0.869	0.844	0.208	0.18	0.052	1.513	0.072	0.607	0.732	0.056	0.380	1.509
S0063	0.983	0.477	0.306	0.603	0.610	0.904	0.874	0.215	0.102	0.360	1.660	0.078	0.528	1.464	0.063	0.478	1.133	1.149	0.085	0.102	0.164	0.109	0.276	0.651	0.991	0.136	0.063	0.032	0.415	0.706	-1.16	-0.86	0.518	0.367	0.298	1.637	1.834	0.901	0.860	0.183	0.149	-0.24	0.976	0.054	0.491	0.488	0.061	0.453	1.296
S0063	1.251	0.472	0.28	1.161	0.748	0.875	0.834	0.256	0.144	0.408	1.708	0.074	0.356	1.757	0.081	0.382	2.880	0.287	0.138	0.160	0.072	0.139	0.137	0.475	1.001	0.178	0.112	0.061	0.437	0.935	-0.82	-0.45	2.179	0.522	0.297	2.915	2.441	0.821	0.770	0.265	0.224	0.416	0.878	0.086	0.724	1.757	0.042	0.300	5.487
S0063	1.251	0.448	0.344	1.124	0.738	0.901	0.771	0.232	0.184	0.451	1.757	0.074	0.373	1.757	0.102	0.433	1.912	0.901	0.120	0.127	0.097	0.215	0.098	0.323	1.001	0.193	0.105	0.062	0.489	1.052	-0.84	-0.72	2.271	0.54	0.352	2.162	1.979	0.793	0.817	0.3	0.224	0.281	0.878	0.108	0.703	1.757	0.060	0.446	0.740
S0063	1.251	0.432	0.388	0.986	0.780	0.909	0.768	0.292	0.176	0.467	1.757	0.046	0.232	1.757	0.112	0.489	0.511	0.595	0.108	0.121	0.118	0.247	0.078	0.311	0.990	0.195	0.100	0.064	0.528	0.730	-0.88	-0.69	2.208	0.564	0.348	1.979	1.864	0.828	0.771	0.296	0.268	-0.00	0.878	0.070	0.580	1.757	0.057	0.441	2.322
S0063	1.251	0.44	0.408	0.932	0.704	0.914	0.766	0.28	0.196	0.452	1.757	0.055	0.251	1.708	0.104	0.477	0.323	0.674	0.108	0.123	0.105	0.215	0.076	0.283	0.990	0.196	0.094	0.068	0.511	0.810	-0.87	-0.75	2.185	0.54	0.324	1.803	1.774	0.844	0.820	0.268	0.252	0.109	0.878	0.080	0.577	1.708	0.062	0.481	1.675
S0063	1.251	0.432	0.392	1.028	0.730	0.917	0.766	0.256	0.196	0.461	1.757	0.058	0.300	1.708	0.103	0.462	1.036	0.419	0.111	0.126	0.091	0.217	0.094	0.308	1.004	0.196	0.090	0.068	0.553	0.959	-0.81	-0.67	2.195	0.524	0.328	1.885	1.794	0.810	0.825	0.304	0.256	0.093	0.878	0.083	0.618	1.708	0.071	0.507	1.554
S0063	1.251	0.428	0.408	0.919	0.847	0.921	0.771	0.252	0.204	0.484	1.708	0.049	0.236	1.708	0.106	0.484	0.079	0.813	0.111	0.124	0.084	0.213	0.080	0.295	0.989	0.191	0.087	0.067	0.503	0.686	-0.83	-0.67	2.198	0.532	0.352	1.883	1.842	0.831	0.814	0.292	0.28	0.139	0.878	0.082	0.616	1.708	0.059	0.482	1.376
S0063	1.251	0.468	0.392	1.032	0.714	0.909	0.767	0.252	0.192	0.457	1.708	0.062	0.291	1.708	0.104	0.487	1.185	0.324	0.120	0.124	0.067	0.221	0.102	0.325	0.999	0.201	0.105	0.064	0.514	1.029	-0.76	-0.69	2.304	0.526	0.353	1.685	1.826	0.833	0.803	0.257	0.257	0.155	0.878	0.068	0.527	1.708	0.057	0.467	1.179
S0063	1.251	0.46	0.412	1.061	0.742	0.891	0.750	0.26	0.216	0.514	1.757	0.066	0.288	1.757	0.103	0.457	0.884	0.563	0.126	0.127	0.078	0.204	0.107	0.305	0.993	0.204	0.114	0.074	0.513	0.929	-0.74	-0.68	2.264	0.56	0.36	2.465	1.978	0.802	0.801	0.32	0.24	0.266	0.878	0.110	0.705	1.757	0.059	0.418	1.703
S0063	1.251	0.42	0.384	0.891	0.822	0.914	0.776	0.26	0.18	0.461	1.708	0.063	0.306	1.708	0.106	0.467	0.047	0.627	0.114	0.130	0.070	0.216	0.103	0.293	0.991	0.198	0.094	0.064	0.479	0.665	-0.81	-0.66	2.181	0.524	0.352	2.080	1.800	0.801	0.818	0.268	0.236	0.117	0.878	0.088	0.638	1.708	0.067	0.487	1.497
S0063	1.251	0.476	0.392	1.020	0.690	0.897	0.766	0.276	0.18	0.422	1.757	0.059	0.294	1.757	0.108	0.498	1.854	0.097	0.124	0.122	0.066	0.237	0.104	0.294	1.001	0.202	0.114	0.065	0.499	1.083	-0.79	-0.69	2.267	0.5	0.368	2.200	1.953	0.795	0.787	0.312	0.288	0.221	0.878	0.089	0.620	1.757	0.051	0.423	1.370
S0063	1.251	0.404	0.396	1.081	0.724	0.907	0.798	0.256	0.172	0.508	1.708	0.047	0.229	1.708	0.117	0.538	0.579	0.441	0.116	0.124	0.093	0.265	0.093	0.315	0.989	0.195	0.091	0.063	0.508	0.879	-0.84	-0.68	2.151	0.544	0.36	1.782	1.683	0.837	0.835	0.304	0.236	0.154	0.878	0.071	0.531	1.708	0.066	0.495	1.447
S0063	1.251	0.456	0.388	0.989	0.764	0.906	0.794	0.292	0.176	0.445	1.708	0.053	0.234	1.708	0.112	0.520	0.453	0.510	0.114	0.126	0.079	0.238	0.093	0.331	0.998	0.208	0.100	0.063	0.508	0.854	-0.81	-0.67	2.259	0.524	0.336	1.757	1.892	0.815	0.796	0.3	0.268	0.085	0.830	0.075	0.536	1.708	0.058	0.470	1.186
S0063	1.251	0.48	0.396	0.996	0.703	0.894	0.795	0.292	0.16	0.391	1.708	0.044	0.197	1.708	0.127	0.558	1.102	-0.11	0.118	0.123	0.086	0.289	0.087	0.264	0.994	0.195	0.104	0.064	0.501	0.971	-0.79	-0.68	2.265	0.516	0.348	1.789	1.789	0.829	0.811	0.308	0.284	0.118	0.830	0.078	0.536	1.708	0.058	0.475	1.060
S0063	1.251	0.481	0.405	0.997	0.765	0.909	0.788	0.273	0.168	0.406	1.708	0.057	0.267	1.708	0.117	0.523	0.746	0.102	0.125	0.129	0.089	0.255	0.104	0.291	0.996	0.200	0.105	0.067	0.490	0.892	-0.73	-0.64	2.308	0.550	0.353	1.893	1.869	0.802	0.808	0.277	0.277	0.263	0.830	0.085	0.605	1.708	0.052	0.430	1.023
S0063	1.251	0.442	0.398	1.044	0.707	0.894	0.785	0.274	0.175	0.468	1.757	0.052	0.259	1.708	0.118	0.523	0.924	0.007	0.126	0.126	0.098	0.263	0.097	0.294	0.993	0.204	0.107	0.066	0.501	0.974	-0.73	-0.68	2.267	0.54	0.352	2.040	1.990	0.838	0.823	0.272	0.264	0.309	0.878	0.096	0.585	1.708	0.055	0.420	0.794
S0063	1.251	0.425	0.405	1.012	0.713	0.907	0.778	0.261	0.196	0.464	1.708	0.043	0.212	1.708	0.120	0.526	0.615	0.044	0.116	0.123	0.117	0.253	0.092	0.269	0.990	0.203	0.098	0.067	0.519	0.924	-0.79	-0.72	2.229	0.54	0.372	1.888	1.773	0.801	0.799	0.296	0.264	0.162	0.878	0.084	0.577	1.708	0.056	0.454	0.815
S0063	1.251	0.444	0.4	1.003	0.830	0.907	0.785	0.252	0.18	0.440	1.708	0.054	0.249	1.708	0.120	0.536	0.242	0.087	0.119	0.131	0.077	0.271	0.096	0.295	1.002	0.198	0.102	0.070	0.510	0.744	-0.78	-0.61	2.365	0.552	0.348	1.745	1.970	0.814	0.800	0.3	0.268	0.142	0.878	0.091	0.595	1.708	0.051	0.457	1.187
S0063	1.251	0.472	0.4	1.061	0.734	0.900	0.790	0.272	0.164	0.467	1.708	0.042	0.232	1.708	0.119	0.537	1.266	0.543	0.122	0.121	0.097	0.273	0.098	0.292	0.985	0.207	0.105	0.062	0.496	1.022	-0.78	-0.72	2.210	0.52	0.356	2.455	2.094	0.823	0.809	0.288	0.26	0.228	0.878	0.083	0.677	1.708	0.054	0.445	2.771
S0063	1.251	0.436	0.38	0.983	0.700	0.900	0.792	0.26	0.18	0.468	1.708	0.046	0.215	1.708	0.118	0.515	0.371	0.208	0.120	0.130	0.094	0.261	0.103	0.299	1.002	0.198	0.103	0.066	0.512	0.901	-0.79	-0.63	2.311	0.528	0.344	1.890	1.788	0.812	0.834	0.296	0.252	0.195	0.830	0.084	0.535	1.708	0.058	0.460	0.388
S0063	1.251	0.452	0.392	1.021	0.746	0.894	0.788	0.288	0.212	0.382	1.708	0.045	0.231	1.708	0.121	0.545	0.538	0.374	0.122	0.124	0.074	0.261	0.097	0.298	0.987	0.196	0.112	0.065	0.538	0.863	-0.74	-0.66	2.290	0.558	0.361	2.039	1.863	0.829	0.787	0.269	0.297	0.209	0.878	0.090	0.604	1.708	0.049	0.416	1.244
S0063	1.251	0.436	0.404	1.044	0.759	0.903	0.797	0.28	0.148	0.415	1.708	0.039	0.202	1.708	0.128	0.563	1.232	-0.04	0.118	0.123	0.102	0.285	0.104	0.273	1.003	0.203	0.104	0.063	0.493	0.902	-0.80	-0.66	2.225	0.536	0.368	1.902	1.921	0.846	0.795	0.288	0.304	0.180	0.878	0.072	0.493	1.708	0.051	0.415	1.124
S0063	1.251	0.476	0.404	0.992	0.699	0.894	0.766	0.252	0.208	0.437	1.708	0.066	0.298	1.708	0.109	0.491	0.978	0.195	0.126	0.127	0.086	0.219	0.088	0.294	0.991	0.193	0.115	0.072	0.530	0.946	-0.77	-0.68	2.307	0.564	0.368	2.306	1.963	0.805	0.805	0.308	0.26	0.332	0.878	0.099	0.634	1.708	0.058	0.435	1.433
S0063	1.251	0.468	0.408	0.996	0.728	0.887	0.782	0.304	0.18	0.463	1.708	0.055	0.252	1.708	0.121	0.545	0.921	0.237	0.118	0.123	0.092	0.263	0.095	0.295	0.992	0.206	0.109	0.065	0.516	0.850	-0.82	-0.69	2.192	0.572	0.368	2.010	1.835	0.789	0.808	0.3	0.288	0.216	0.878	0.083	0.543	1.708	0.052	0.421	0.568
S0063	1.251	0.452	0.412	1.088	0.766	0.883	0.791	0.264	0.188	0.475	1.708	0.042	0.205	1.708	0.124	0.545	1.231	0.306	0.123	0.127	0.106	0.281	0.088	0.289	0.994	0.206	0.109	0.066	0.521	0.859	-0.82	-0.71	2.225	0.548	0.364	1.951	1.767	0.822	0.799	0.324	0.288	0.203	0.878	0.078	0.577	1.708	0.050	0.430	0.828
S0063	1.251	0.44	0.356	0.966	0.640	0.903	0.805	0.236	0.196	0.493	1.708	0.050	0.257	1.708	0.119	0.561	0.636	-0.09	0.122	0.120	0.076	0.261	0.111	0.293	0.991	0.195	0.097	0.055	0.471	1.006	-0.77	-0.75	2.159	0.516	0.336	1.666	1.831	0.845	0.815	0.256	0.264	0.153	0.830	0.063	0.459	1.708	0.052	0.453	0.240
S0063	1.251	0.476	0.4	1.061	0.718	0.874	0.805	0.324	0.176	0.420	1.757	0.038	0.215	1.757	0.127	0.551	1.998	0.391	0.126	0.117	0.088	0.291	0.115	0.305	0.994	0.213	0.118	0.059	0.505	0.982	-0.84	-0.71	2.119	0.522	0.361	1.847	1.884	0.828	0.821	0.325	0.269	0.229	0.878	0.077	0.551	1.757	0.060	0.445	0.517
S0063	1.251	0.436	0.408	1.027	0.764	0.887	0.793	0.28	0.204	0.468	1.708	0.052	0.247	1.757	0.111	0.509	1.173	0.357	0.121	0.125	0.093	0.262	0.095	0.316	0.993	0.201	0.111	0.064	0.515	0.804	-0.79	-0.65	2.196	0.56	0.376	1.871	1.797	0.825	0.800	0.304	0.284	0.237	0.878	0.072	0.537	1.708	0.046	0.418	1.162
S0063	1.251	0.448	0.396	1.018	0.739	0.907	0.794	0.28	0.188	0.439	1.708	0.060	0.310	1.708	0.118	0.522	1.462	0.409	0.119	0.121	0.099	0.252	0.105	0.304	0.991	0.197	0.096	0.061	0.483	0.969	-0.83	-0.74	2.152	0.532	0.344	1.884	1.922	0.837	0.795	0.256	0.296	0.190	0.878	0.075	0.632	1.708	0.053	0.431	0.946
S0063	1.251	0.46	0.344	1.019	0.779	0.910	0.786	0.252	0.18	0.488	1.708	0.070	0.317	1.708	0.110	0.497	0.961	0.128	0.123	0.133	0.099	0.235	0.110	0.300	0.997	0.196	0.100	0.065	0.482	0.915	-0.77	-0.67	2.313	0.576	0.336	1.883	1.900	0.840	0.824	0.256	0.248	0.271	0.830	0.097	0.629	1.708	0.060	0.459	1.079
S0063	1.251	0.456	0.416	1.063	0.705	0.888	0.792	0.288	0.196	0.456	1.708	0.044	0.205	1.708	0.127	0.559	1.072	-0.10	0.122	0.124	0.076	0.279	0.093	0.281	0.990	0.202	0.112	0.065	0.509	1.018	-0.76	-0.69	2.243	0.536	0.36	2.151	1.981	0.825	0.781	0.26	0.316	0.183	0.878	0.094	0.576	1.708	0.052	0.412	1.274
S0063	1.251	0.468	0.388	0.993	0.713	0.897	0.775	0.296	0.212	0.457	1.757	0.049	0.216	1.708	0.117	0.519	0.632	-0.18	0.125	0.124	0.095	0.271	0.103	0.271	1.004	0.200	0.113	0.067	0.510	0.964	-0.76	-0.65	2.334	0.512	0.376	1.715	1.872	0.848	0.765	0.248	0.304	0.179	0.878	0.092	0.584	1.708	0.043	0.391	1.018
S0063	1.251	0.468	0.388	0.914	0.617	0.901	0.806	0.284	0.152	0.456	1.708	0.048	0.239	1.708	0.129	0.572	0.645	-0.09	0.116	0.114	0.091	0.274	0.089	0.285	0.987	0.196	0.101	0.059	0.475	0.966	-0.83	-0.81	2.171	0.522	0.377	1.922	1.881	0.834	0.789	0.305	0.277	0.240	0.878	0.091	0.593	1.708	0.057	0.431	0.496
S0063	1.251	0.46	0.4	0.983	0.683	0.889	0.792	0.264	0.172	0.419	1.708	0.047	0.216	1.708	0.118	0.527	0.983	0.207	0.119	0.126	0.090	0.249	0.091	0.294	0.994	0.210	0.110	0.065	0.481	0.966	-0.81	-0.71	2.247	0.54	0.392	2.089	1.919	0.798	0.773	0.316	0.332	0.182	0.878	0.092	0.641	1.708	0.053	0.407	0.650
S0063	1.251	0.448	0.4	1.003	0.624	0.898	0.812	0.272	0.168	0.470	1.757	0.036	0.173	1.757	0.138	0.587	0.682	-0.26	0.116	0.119	0.120	0.319	0.086	0.254	0.999	0.206	0.104	0.061	0.501	1.048	-0.81	-0.72	2.198	0.544	0.376	1.857	1.873	0.836	0.787	0.308	0.3	0.239	0.878	0.094	0.608	1.757	0.048	0.419	0.505
S0063	1.251	0.464	0.408	0.883	0.621	0.912	0.809	0.272	0.188	0.434	1.708	0.036	0.190	1.708	0.128	0.577	0.429	-0.04	0.110	0.118	0.106	0.270	0.073	0.281	0.986	0.197	0.093	0.059	0.494	0.868	-0.88	-0.74	2.170	0.508	0.34	1.704	1.777	0.844	0.788	0.284	0.268	0.153	0.878	0.083	0.546	1.708	0.061	0.450	1.342
S0063	1.251	0.44	0.4	0.905	0.733	0.908	0.803	0.28	0.2	0.431	1.708	0.043	0.198	1.708	0.126	0.558	0.360	-0.00	0.114	0.127	0.112	0.266	0.084	0.282	0.996	0.212	0.095	0.062	0.507	0.781	-0.83	-0.67	2.273	0.572	0.352	1.834	1.786	0.794	0.798	0.324	0.26	0.182	0.830	0.089	0.559	1.708	0.058	0.447	0.291
S0063	1.251	0.44	0.388	0.930	0.659	0.890	0.800	0.304	0.176	0.432	1.708	0.038	0.182	1.708	0.123	0.547	0.548	0.029	0.110	0.122	0.144	0.278	0.083	0.306	0.991	0.202	0.096	0.063	0.502	0.895	-0.89	-0.70	2.148	0.516	0.372	1.597	1.781	0.834	0.806	0.284	0.268	0.189	0.830	0.075	0.503	1.708	0.055	0.457	0.731
S0063	1.251	0.432	0.356	0.910	0.802	0.913	0.807	0.26	0.128	0.482	1.660	0.040	0.207	1.660	0.123	0.553	-0.16	0.268	0.108	0.126	0.087	0.279	0.084	0.302	0.994	0.207	0.089	0.057	0.502	0.702	-0.87	-0.66	2.259	0.512	0.336	1.785	1.832	0.859	0.810	0.248	0.292	0.157	0.830	0.068	0.494	1.660	0.053	0.451	2.196
S0063	1.251	0.5	0.36	0.961	0.733	0.897	0.790	0.28	0.14	0.421	1.660	0.057	0.305	1.660	0.112	0.509	2.067	0.275	0.112	0.123	0.101	0.240	0.100	0.293	0.990	0.198	0.105	0.058	0.506	0.865	-0.91	-0.70	2.064	0.530	0.365	2.201	1.889	0.796	0.812	0.261	0.220	0.372	0.830	0.108	0.740	1.660	0.051	0.451	1.978
S0063	1.251	0.468	0.388	1.053	0.723	0.908	0.810	0.288	0.132	0.414	1.708	0.041	0.217	1.708	0.125	0.552	1.392	-0.01	0.116	0.127	0.124	0.285	0.084	0.302	1.000	0.211	0.101	0.061	0.455	0.933	-0.84	-0.66	2.335	0.58	0.364	2.505	2.069	0.811	0.810	0.284	0.212	0.362	0.830	0.103	0.715	1.708	0.054	0.443	2.701
S0063	1.251	0.452	0.348	1.013	0.679	0.901	0.809	0.292	0.124	0.455	1.660	0.053	0.238	1.708	0.128	0.575	1.271	-0.20	0.116	0.126	0.088	0.279	0.096	0.271	0.988	0.195	0.101	0.058	0.502	0.925	-0.85	-0.70	2.265	0.556	0.368	2.040	2.043	0.829	0.825	0.264	0.224	0.366	0.830	0.102	0.663	1.708	0.049	0.434	1.546
S0063	1.251	0.428	0.384	1.068	0.728	0.901	0.799	0.276	0.16	0.417	1.708	0.044	0.225	1.708	0.118	0.533	0.194	-0.02	0.117	0.126	0.107	0.255	0.092	0.314	0.999	0.206	0.110	0.064	0.474	0.841	-0.83	-0.64	2.299	0.596	0.368	2.273	1.932	0.827	0.802	0.248	0.28	0.330	0.878	0.089	0.638	1.708	0.040	0.389	2.202
S0063	1.251	0.456	0.336	0.927	0.681	0.928	0.797	0.18	0.176	0.573	1.708	0.097	0.445	1.708	0.111	0.495	0.109	0.069	0.114	0.130	0.179	0.241	0.096	0.288	0.991	0.201	0.086	0.058	0.464	0.830	-0.82	-0.67	2.238	0.548	0.328	2.216	1.805	0.817	0.807	0.34	0.236	0.232	0.830	0.079	0.561	1.708	0.061	0.446	0.997
S0063	1.251	0.46	0.344	1.035	0.660	0.917	0.798	0.26	0.184	0.474	1.708	0.080	0.353	1.708	0.125	0.559	0.905	-0.37	0.116	0.125	0.131	0.289	0.109	0.288	0.995	0.225	0.101	0.060	0.457	0.929	-0.83	-0.66	2.315	0.54	0.348	1.837	1.807	0.826	0.813	0.296	0.24	0.208	0.830	0.081	0.567	1.708	0.050	0.458	0.447
S0063	1.251	0.432	0.328	0.996	0.740	0.902	0.810	0.316	0.152	0.397	1.660	0.038	0.229	1.660	0.123	0.558	1.028	-0.04	0.112	0.125	0.082	0.270	0.094	0.280	0.981	0.219	0.102	0.054	0.457	0.844	-0.85	-0.67	2.263	0.477	0.345	1.969	1.897	0.865	0.804	0.240	0.273	0.186	0.878	0.079	0.547	1.660	0.047	0.461	1.701
S0063	1.251	0.484	0.348	1.022	0.779	0.915	0.785	0.244	0.164	0.454	1.660	0.084	0.382	1.708	0.112	0.497	0.506	0.112	0.125	0.135	0.122	0.229	0.109	0.272	1.003	0.208	0.104	0.061	0.421	0.848	-0.75	-0.58	2.348	0.5	0.356	2.074	2.020	0.829	0.806	0.268	0.248	0.286	0.878	0.095	0.690	1.708	0.038	0.406	1.585
S0063	1.251	0.484	0.392	1.196	0.720	0.896	0.804	0.256	0.18	0.482	1.708	0.074	0.332	1.708	0.133	0.586	1.935	0.048	0.129	0.133	0.096	0.291	0.102	0.250	0.987	0.202	0.117	0.068	0.469	1.155	-0.80	-0.63	2.300	0.552	0.364	2.169	1.798	0.834	0.815	0.312	0.252	0.407	0.878	0.085	0.597	1.708	0.045	0.433	1.178
S0063	1.251	0.48	0.392	1.088	0.680	0.908	0.818	0.224	0.18	0.464	1.708	0.089	0.384	1.708	0.138	0.582	0.876	-0.48	0.124	0.137	0.133	0.304	0.114	0.262	1.005	0.196	0.113	0.066	0.448	1.032	-0.80	-0.60	2.354	0.532	0.344	2.294	1.868	0.830	0.808	0.32	0.26	0.411	0.878	0.092	0.600	1.708	0.051	0.413	1.448
S0063	1.251	0.436	0.4	1.034	0.654	0.920	0.791	0.24	0.188	0.507	1.660	0.077	0.353	1.708	0.124	0.541	0.986	-0.17	0.123	0.127	0.111	0.266	0.111	0.274	0.988	0.188	0.097	0.062	0.460	1.075	-0.77	-0.67	2.297	0.564	0.316	1.975	1.859	0.833	0.808	0.26	0.268	0.290	0.830	0.105	0.642	1.708	0.044	0.416	0.896
S0063	1.251	0.472	0.392	1.046	0.714	0.890	0.810	0.296	0.184	0.400	1.708	0.058	0.246	1.708	0.131	0.576	1.734	-0.15	0.134	0.127	0.066	0.274	0.108	0.283	1.005	0.202	0.126	0.062	0.493	1.002	-0.76	-0.66	2.368	0.528	0.344	2.042	1.799	0.826	0.815	0.276	0.256	0.316	0.878	0.099	0.625	1.708	0.049	0.453	0.871
S0063	1.251	0.456	0.384	1.092	0.688	0.899	0.832	0.272	0.164	0.417	1.708	0.052	0.238	1.708	0.136	0.621	2.072	-0.27	0.129	0.120	0.081	0.289	0.103	0.275	0.988	0.185	0.110	0.055	0.460	1.130	-0.80	-0.70	2.236	0.548	0.324	2.162	2.075	0.831	0.782	0.26	0.244	0.397	0.878	0.095	0.575	1.708	0.047	0.384	1.462
S0063	1.251	0.444	0.4	1.004	0.638	0.902	0.814	0.272	0.208	0.444	1.708	0.050	0.247	1.708	0.120	0.551	0.869	-0.02	0.127	0.119	0.087	0.259	0.094	0.296	1.001	0.186	0.112	0.057	0.503	1.053	-0.73	-0.77	2.317	0.538	0.365	1.927	2.035	0.799	0.766	0.325	0.313	0.236	0.878	0.086	0.627	1.757	0.049	0.408	0.267
S0063	1.251	0.472	0.368	1.043	0.653	0.878	0.813	0.316	0.172	0.438	1.757	0.035	0.172	1.757	0.131	0.588	1.177	-0.27	0.127	0.119	0.116	0.306	0.077	0.287	0.998	0.197	0.121	0.059	0.505	1.040	-0.75	-0.71	2.280	0.544	0.388	2.351	2.026	0.806	0.765	0.276	0.312	0.332	0.878	0.104	0.645	1.757	0.038	0.355	1.543
S0063	1.251	0.484	0.376	1.012	0.589	0.894	0.811	0.288	0.192	0.403	1.708	0.026	0.153	1.708	0.124	0.589	1.179	0.225	0.114	0.109	0.109	0.274	0.077	0.296	0.985	0.193	0.104	0.055	0.529	1.119	-0.81	-0.87	2.102	0.468	0.372	1.990	1.964	0.847	0.757	0.28	0.32	0.277	0.878	0.068	0.529	1.757	0.044	0.381	0.779
S0063	1.251	0.452	0.392	0.977	0.650	0.896	0.823	0.284	0.176	0.452	1.757	0.034	0.171	1.757	0.131	0.578	0.469	-0.13	0.119	0.119	0.131	0.293	0.086	0.281	0.999	0.190	0.104	0.055	0.534	0.984	-0.77	-0.75	2.228	0.548	0.344	1.978	1.903	0.801	0.783	0.3	0.268	0.251	0.878	0.096	0.584	1.757	0.053	0.409	0.153
S0063	1.251	0.46	0.396	1.014	0.708	0.899	0.794	0.256	0.196	0.466	1.757	0.047	0.201	1.708	0.121	0.528	1.078	0.033	0.126	0.124	0.106	0.272	0.090	0.290	1.000	0.191	0.110	0.064	0.515	0.998	-0.71	-0.68	2.343	0.532	0.384	2.162	2.165	0.839	0.775	0.284	0.288	0.228	0.878	0.095	0.630	1.708	0.041	0.388	1.399
S0063	1.251	0.452	0.384	1.015	0.674	0.885	0.802	0.3	0.204	0.412	1.757	0.033	0.193	1.757	0.127	0.581	1.405	0.173	0.121	0.118	0.107	0.283	0.082	0.290	0.986	0.192	0.113	0.060	0.526	0.960	-0.84	-0.74	2.162	0.516	0.364	2.259	2.010	0.816	0.783	0.296	0.26	0.330	0.878	0.091	0.610	1.757	0.051	0.398	1.207
S0063	1.251	0.468	0.408	1.033	0.614	0.892	0.821	0.296	0.168	0.482	1.708	0.040	0.185	1.708	0.131	0.585	1.168	-0.06	0.117	0.115	0.093	0.287	0.086	0.306	0.997	0.202	0.105	0.056	0.540	1.141	-0.81	-0.77	2.134	0.538	0.357	1.884	1.889	0.824	0.790	0.317	0.285	0.254	0.830	0.086	0.539	1.708	0.052	0.411	0.431
S0063	1.251	0.464	0.4	1.228	0.723	0.872	0.789	0.36	0.172	0.329	1.757	0.036	0.195	1.757	0.126	0.540	1.820	-0.13	0.138	0.131	0.094	0.257	0.103	0.275	0.998	0.206	0.134	0.068	0.530	1.011	-0.71	-0.62	2.419	0.56	0.396	2.460	2.147	0.824	0.759	0.228	0.304	0.276	0.878	0.094	0.675	1.757	0.040	0.361	2.677
S0063	1.251	0.452	0.404	1.022	0.672	0.880	0.818	0.332	0.148	0.387	1.757	0.021	0.142	1.757	0.134	0.607	0.651	-0.01	0.116	0.121	0.122	0.298	0.070	0.280	0.985	0.199	0.108	0.058	0.522	0.991	-0.82	-0.73	2.171	0.512	0.336	1.846	2.149	0.855	0.813	0.276	0.264	0.216	0.878	0.084	0.505	1.757	0.062	0.430	1.259
S0063	1.251	0.456	0.412	1.057	0.609	0.875	0.814	0.32	0.196	0.417	1.757	0.037	0.185	1.708	0.137	0.606	1.115	-0.29	0.124	0.118	0.093	0.293	0.098	0.275	0.992	0.199	0.117	0.058	0.512	1.214	-0.74	-0.79	2.251	0.484	0.352	2.166	1.927	0.828	0.784	0.26	0.292	0.183	0.878	0.075	0.534	1.708	0.051	0.401	0.878
S0063	1.251	0.46	0.372	1.047	0.705	0.895	0.807	0.308	0.132	0.377	1.708	0.032	0.169	1.708	0.133	0.568	0.398	-0.21	0.120	0.127	0.084	0.289	0.078	0.286	0.997	0.210	0.114	0.062	0.516	0.941	-0.77	-0.64	2.389	0.54	0.38	1.789	1.984	0.827	0.783	0.268	0.264	0.225	0.830	0.078	0.486	1.708	0.051	0.424	0.750
S0063	1.251	0.468	0.332	0.971	0.657	0.902	0.794	0.296	0.132	0.428	1.708	0.054	0.271	1.708	0.115	0.532	0.798	0.001	0.121	0.126	0.100	0.250	0.103	0.271	0.992	0.198	0.106	0.058	0.478	0.954	-0.79	-0.69	2.268	0.536	0.376	2.300	1.994	0.824	0.807	0.236	0.24	0.386	0.830	0.102	0.712	1.708	0.053	0.440	1.834
S0063	1.251	0.452	0.396	1.067	0.692	0.883	0.789	0.26	0.188	0.473	1.708	0.061	0.268	1.708	0.119	0.515	1.477	-0.06	0.127	0.131	0.116	0.261	0.114	0.286	0.999	0.199	0.115	0.068	0.514	0.999	-0.79	-0.63	2.255	0.578	0.373	2.579	2.038	0.822	0.810	0.240	0.248	0.475	0.878	0.109	0.686	1.708	0.045	0.345	2.868
S0063	1.251	0.46	0.364	1.074	0.693	0.893	0.816	0.276	0.156	0.406	1.708	0.050	0.270	1.757	0.121	0.553	1.479	0.500	0.122	0.120	0.087	0.266	0.139	0.323	0.988	0.199	0.104	0.054	0.504	1.004	-0.82	-0.75	2.082	0.512	0.384	2.544	2.103	0.814	0.792	0.268	0.272	0.313	0.878	0.072	0.568	1.757	0.045	0.384	2.652
S0063	1.251	0.46	0.384	1.093	0.717	0.905	0.800	0.288	0.132	0.325	1.708	0.046	0.257	1.708	0.123	0.549	0.655	0.045	0.123	0.123	0.086	0.273	0.092	0.284	1.002	0.200	0.112	0.060	0.479	0.942	-0.75	-0.68	2.300	0.568	0.372	2.304	2.011	0.828	0.812	0.264	0.252	0.400	0.878	0.096	0.665	1.708	0.049	0.420	1.804
S0063	1.251	0.48	0.396	0.942	0.613	0.895	0.789	0.264	0.12	0.374	1.708	0.051	0.231	1.708	0.127	0.559	1.203	-0.24	0.117	0.121	0.085	0.276	0.084	0.269	0.993	0.191	0.105	0.061	0.513	0.967	-0.86	-0.72	2.241	0.564	0.376	2.262	1.949	0.807	0.827	0.308	0.236	0.450	0.878	0.099	0.638	1.708	0.060	0.444	1.565
S0063	1.251	0.424	0.388	0.973	0.656	0.911	0.829	0.284	0.144	0.445	1.708	0.041	0.209	1.708	0.139	0.606	-0.00	-0.27	0.114	0.121	0.110	0.321	0.092	0.269	0.993	0.204	0.094	0.053	0.491	0.917	-0.81	-0.73	2.254	0.54	0.372	1.843	1.968	0.818	0.818	0.3	0.268	0.255	0.830	0.086	0.554	1.708	0.057	0.463	0.283
S0063	1.251	0.452	0.396	0.968	0.615	0.903	0.813	0.268	0.148	0.386	1.708	0.047	0.223	1.708	0.132	0.578	0.805	-0.34	0.119	0.122	0.071	0.296	0.079	0.270	0.996	0.191	0.099	0.058	0.470	1.022	-0.81	-0.72	2.298	0.548	0.388	2.355	1.970	0.829	0.795	0.216	0.304	0.377	0.830	0.117	0.697	1.708	0.044	0.411	1.544
S0063	1.251	0.456	0.388	1.041	0.751	0.905	0.784	0.236	0.136	0.461	1.708	0.069	0.321	1.708	0.116	0.505	1.137	-0.01	0.130	0.130	0.108	0.249	0.104	0.281	0.997	0.202	0.108	0.065	0.484	1.024	-0.70	-0.66	2.368	0.546	0.369	2.863	2.118	0.793	0.796	0.293	0.285	0.367	0.878	0.100	0.758	1.708	0.048	0.402	3.476
S0063	1.251	0.48	0.364	0.981	0.644	0.888	0.788	0.284	0.184	0.374	1.708	0.055	0.257	1.708	0.119	0.543	0.784	-0.30	0.118	0.125	0.100	0.266	0.081	0.290	0.996	0.190	0.117	0.061	0.475	0.986	-0.82	-0.68	2.270	0.54	0.36	2.220	1.943	0.814	0.827	0.284	0.224	0.407	0.878	0.097	0.627	1.708	0.062	0.454	2.272
S0063	1.251	0.464	0.384	1.052	0.761	0.901	0.787	0.284	0.148	0.393	1.708	0.064	0.295	1.708	0.118	0.527	2.019	0.118	0.116	0.131	0.093	0.247	0.085	0.290	0.991	0.209	0.110	0.064	0.481	0.896	-0.88	-0.60	2.277	0.556	0.372	2.132	2.008	0.821	0.811	0.3	0.248	0.219	0.878	0.093	0.665	1.708	0.051	0.403	1.717
S0063	1.251	0.428	0.333	1.004	0.628	0.909	0.824	0.25	0.107	0.398	1.562	0.032	0.332	1.660	0.089	0.518	3.266	-0.37	0.123	0.137	0.124	0.305	0.256	0.516	1.005	0.183	0.087	0.057	0.468	1.184	-0.80	-0.58	0.710	0.5	0.333	1.249	1.624	0.926	0.803	0.238	0.273	0.242	0.781	0.039	0.332	1.855	0.029	0.390	-0.58
S0063	1.519	0.464	0.44	1.310	0.846	0.853	0.765	0.312	0.24	0.342	1.855	0.013	0.169	1.855	0.127	0.554	-0.07	-0.02	0.163	0.154	0.131	0.294	0.084	0.297	0.981	0.205	0.181	0.099	0.588	0.935	-0.49	-0.46	2.794	0.536	0.412	2.692	2.336	0.847	0.758	0.276	0.288	0.353	0.927	0.097	0.591	1.855	0.045	0.319	2.126
S0063	1.519	0.488	0.424	1.156	0.845	0.862	0.766	0.368	0.176	0.378	1.855	0.009	0.064	1.855	0.127	0.550	-0.46	-0.07	0.155	0.163	0.140	0.288	0.043	0.271	0.994	0.208	0.186	0.095	0.592	0.835	-0.52	-0.44	3.065	0.492	0.4	2.927	2.483	0.844	0.757	0.264	0.28	0.322	0.927	0.128	0.656	1.855	0.047	0.330	1.715
S0063	1.519	0.476	0.428	1.175	0.825	0.872	0.762	0.36	0.188	0.380	1.855	0.005	0.045	1.855	0.132	0.546	-0.39	-0.08	0.148	0.157	0.167	0.304	0.043	0.264	0.997	0.231	0.166	0.092	0.616	0.823	-0.55	-0.47	3.051	0.504	0.412	2.651	2.344	0.861	0.753	0.26	0.288	0.291	0.927	0.106	0.567	1.855	0.047	0.345	1.031
S0063	1.519	0.488	0.432	1.218	0.847	0.862	0.784	0.38	0.168	0.381	1.855	0.007	0.052	1.855	0.139	0.590	-0.31	-0.01	0.144	0.152	0.171	0.325	0.047	0.270	0.993	0.227	0.160	0.087	0.585	0.895	-0.56	-0.49	2.853	0.512	0.42	2.617	2.226	0.837	0.762	0.3	0.304	0.235	0.927	0.104	0.570	1.855	0.045	0.338	1.107
S0063	1.519	0.464	0.412	1.261	0.816	0.867	0.760	0.332	0.216	0.411	1.855	0.010	0.059	1.855	0.125	0.547	-0.32	0.329	0.147	0.152	0.148	0.289	0.050	0.274	0.980	0.221	0.163	0.092	0.607	0.931	-0.54	-0.50	2.850	0.526	0.409	2.757	2.254	0.846	0.770	0.289	0.313	0.299	0.927	0.108	0.609	1.855	0.055	0.378	0.933
S0063	1.519	0.472	0.432	1.159	0.802	0.864	0.772	0.384	0.216	0.335	1.855	0.006	0.050	1.855	0.136	0.574	-0.45	0.043	0.143	0.151	0.172	0.322	0.042	0.265	0.990	0.216	0.179	0.091	0.628	0.814	-0.62	-0.51	2.903	0.452	0.412	2.970	2.372	0.833	0.735	0.284	0.292	0.354	0.927	0.120	0.592	1.855	0.049	0.334	2.343
S0063	1.519	0.484	0.436	1.192	0.816	0.859	0.762	0.384	0.212	0.369	1.806	0.008	0.056	1.855	0.132	0.576	-0.22	-0.08	0.146	0.157	0.163	0.303	0.049	0.254	0.997	0.230	0.173	0.096	0.623	0.870	-0.55	-0.49	2.988	0.5	0.4	2.735	2.214	0.823	0.747	0.292	0.292	0.279	0.927	0.124	0.617	1.855	0.050	0.334	1.107
S0063	1.519	0.472	0.432	1.136	0.791	0.874	0.778	0.364	0.184	0.409	1.855	0.012	0.064	1.855	0.140	0.604	-0.38	-0.05	0.144	0.152	0.157	0.336	0.043	0.259	0.993	0.231	0.165	0.089	0.620	0.855	-0.58	-0.51	2.935	0.496	0.396	2.985	2.287	0.835	0.771	0.284	0.264	0.341	0.927	0.118	0.680	1.855	0.053	0.377	1.091
S0063	1.519	0.496	0.428	1.282	0.889	0.851	0.753	0.372	0.224	0.372	1.855	0.007	0.042	1.855	0.125	0.550	-0.11	0.245	0.152	0.155	0.173	0.274	0.049	0.269	0.981	0.225	0.190	0.099	0.621	0.867	-0.54	-0.46	2.918	0.512	0.412	2.897	2.356	0.831	0.762	0.276	0.276	0.319	0.927	0.119	0.658	1.855	0.048	0.341	1.854
S0063	1.519	0.488	0.408	1.148	0.867	0.860	0.735	0.392	0.224	0.395	1.855	0.013	0.088	1.855	0.120	0.514	-0.17	-0.10	0.151	0.165	0.138	0.276	0.049	0.261	0.988	0.223	0.174	0.103	0.624	0.802	-0.56	-0.41	2.977	0.516	0.392	2.756	2.294	0.824	0.780	0.264	0.284	0.328	0.927	0.130	0.707	1.855	0.050	0.344	1.444
S0063	1.519	0.46	0.424	1.211	0.968	0.862	0.738	0.368	0.228	0.417	1.806	0.009	0.060	1.855	0.120	0.514	-0.27	0.039	0.148	0.165	0.158	0.273	0.046	0.264	0.993	0.233	0.171	0.103	0.680	0.755	-0.57	-0.42	2.974	0.504	0.408	2.924	2.376	0.834	0.775	0.276	0.256	0.312	0.927	0.120	0.659	1.855	0.052	0.365	1.527
S0063	1.519	0.492	0.408	1.202	0.791	0.861	0.738	0.4	0.228	0.369	1.904	0.007	0.047	1.855	0.130	0.545	-0.40	-0.19	0.147	0.161	0.145	0.302	0.031	0.231	0.992	0.236	0.179	0.104	0.621	0.893	-0.53	-0.44	3.011	0.477	0.425	2.818	2.333	0.814	0.736	0.253	0.289	0.254	0.927	0.113	0.610	1.855	0.044	0.317	1.092
S0063	1.519	0.492	0.448	1.208	0.842	0.855	0.745	0.372	0.216	0.423	1.855	0.009	0.053	1.855	0.130	0.555	-0.49	0.167	0.152	0.154	0.145	0.303	0.050	0.248	0.979	0.225	0.193	0.100	0.664	0.828	-0.56	-0.48	2.967	0.536	0.412	2.783	2.368	0.831	0.754	0.28	0.284	0.299	0.927	0.113	0.635	1.855	0.047	0.338	1.158
S0063	1.519	0.476	0.428	1.199	0.791	0.861	0.731	0.364	0.204	0.469	1.855	0.011	0.069	1.855	0.131	0.549	-0.25	-0.04	0.147	0.151	0.147	0.290	0.042	0.224	0.996	0.218	0.171	0.097	0.671	0.915	-0.57	-0.51	2.874	0.464	0.416	2.621	2.454	0.870	0.760	0.3	0.288	0.328	0.927	0.109	0.561	1.855	0.051	0.353	1.359
S0063	1.519	0.456	0.424	1.140	0.861	0.857	0.747	0.38	0.196	0.395	1.855	0.005	0.045	1.855	0.136	0.569	-0.55	0.025	0.148	0.158	0.168	0.307	0.048	0.259	0.998	0.227	0.172	0.099	0.622	0.736	-0.57	-0.46	2.938	0.488	0.416	2.603	2.341	0.836	0.733	0.296	0.312	0.232	0.927	0.121	0.631	1.855	0.040	0.298	0.805
S0063	1.519	0.488	0.416	1.139	0.827	0.862	0.748	0.384	0.212	0.415	1.855	0.010	0.068	1.855	0.125	0.541	-0.31	0.016	0.146	0.156	0.168	0.270	0.049	0.267	0.983	0.231	0.177	0.099	0.642	0.843	-0.58	-0.49	2.888	0.524	0.42	2.640	2.361	0.838	0.774	0.288	0.268	0.287	0.927	0.116	0.630	1.855	0.052	0.361	0.699
S0063	1.519	0.484	0.428	1.106	0.802	0.858	0.780	0.368	0.168	0.395	1.855	0.008	0.060	1.855	0.141	0.587	-0.49	-0.14	0.144	0.154	0.151	0.311	0.043	0.243	0.984	0.221	0.176	0.090	0.652	0.774	-0.63	-0.48	2.877	0.492	0.4	2.497	2.319	0.859	0.763	0.292	0.284	0.235	0.927	0.111	0.572	1.855	0.045	0.324	0.961
S0063	1.519	0.464	0.384	1.135	1.045	0.881	0.759	0.344	0.204	0.422	1.855	0.010	0.058	1.806	0.116	0.522	-0.48	0.178	0.142	0.168	0.148	0.268	0.055	0.285	0.991	0.221	0.154	0.094	0.618	0.627	-0.60	-0.39	2.955	0.493	0.393	2.528	2.383	0.823	0.773	0.253	0.281	0.204	0.927	0.128	0.650	1.806	0.052	0.365	0.701
S0063	1.519	0.5	0.444	1.224	0.900	0.852	0.742	0.392	0.212	0.425	1.855	0.015	0.077	1.855	0.128	0.530	-0.34	0.002	0.154	0.164	0.156	0.286	0.047	0.245	0.999	0.234	0.194	0.102	0.629	0.849	-0.52	-0.44	3.084	0.488	0.384	3.058	2.384	0.851	0.771	0.28	0.264	0.303	0.927	0.116	0.640	1.855	0.049	0.337	2.086
S0063	1.519	0.48	0.436	1.255	0.833	0.840	0.733	0.412	0.224	0.390	1.855	0.008	0.057	1.855	0.126	0.547	-0.14	-0.09	0.157	0.159	0.132	0.292	0.043	0.243	0.989	0.228	0.191	0.105	0.623	0.914	-0.51	-0.44	2.947	0.524	0.416	2.882	2.474	0.846	0.742	0.284	0.288	0.299	0.927	0.109	0.610	1.855	0.045	0.311	1.605
S0063	1.519	0.468	0.416	1.140	0.849	0.861	0.758	0.36	0.228	0.335	1.806	0.005	0.032	1.855	0.132	0.559	-0.43	-0.10	0.143	0.161	0.155	0.295	0.034	0.250	0.983	0.224	0.172	0.096	0.628	0.755	-0.63	-0.44	2.927	0.536	0.404	2.759	2.325	0.851	0.777	0.308	0.276	0.349	0.927	0.119	0.633	1.855	0.050	0.354	1.618
S0063	1.519	0.468	0.432	1.097	0.866	0.873	0.756	0.36	0.208	0.370	1.806	0.010	0.053	1.806	0.123	0.543	-0.42	-0.09	0.145	0.156	0.150	0.283	0.043	0.258	0.992	0.225	0.164	0.092	0.626	0.767	-0.58	-0.48	2.992	0.496	0.388	2.528	2.265	0.861	0.762	0.248	0.272	0.286	0.927	0.110	0.579	1.806	0.049	0.350	1.468
S0063	1.519	0.46	0.42	1.115	0.792	0.872	0.772	0.348	0.196	0.336	1.855	0.006	0.044	1.806	0.126	0.569	-0.55	-0.20	0.140	0.160	0.155	0.293	0.033	0.260	0.993	0.234	0.158	0.093	0.602	0.811	-0.60	-0.49	3.022	0.508	0.404	2.690	2.402	0.821	0.780	0.296	0.288	0.324	0.927	0.127	0.630	1.855	0.053	0.370	1.013
S0063	1.519	0.476	0.42	1.407	0.923	0.879	0.732	0.368	0.224	0.371	1.855	0.013	0.079	1.806	0.109	0.489	0.661	0.050	0.151	0.165	0.096	0.245	0.055	0.263	0.995	0.227	0.167	0.103	0.604	1.048	-0.52	-0.41	3.171	0.473	0.385	2.862	2.427	0.831	0.761	0.253	0.253	0.358	0.927	0.121	0.663	1.806	0.045	0.329	1.499
S0063	1.519	0.456	0.408	1.135	0.888	0.871	0.769	0.324	0.204	0.363	1.855	0.007	0.042	1.806	0.124	0.559	-0.50	-0.21	0.147	0.160	0.136	0.289	0.054	0.273	0.996	0.226	0.161	0.092	0.595	0.781	-0.56	-0.44	3.012	0.488	0.412	2.570	2.456	0.841	0.759	0.288	0.284	0.255	0.927	0.112	0.567	1.806	0.044	0.323	1.396
S0063	1.519	0.468	0.416	1.171	0.898	0.891	0.776	0.348	0.2	0.358	1.806	0.007	0.068	1.806	0.129	0.569	-0.51	-0.11	0.145	0.163	0.128	0.287	0.056	0.286	0.990	0.231	0.159	0.095	0.591	0.751	-0.55	-0.42	3.114	0.464	0.364	2.532	2.368	0.851	0.789	0.256	0.248	0.279	0.878	0.114	0.620	1.806	0.053	0.380	1.114
S0063	1.519	0.46	0.44	1.145	0.970	0.860	0.744	0.312	0.224	0.278	1.953	0.008	0.060	1.855	0.123	0.526	-0.17	0.396	0.142	0.149	0.134	0.288	0.070	0.306	0.978	0.219	0.156	0.097	0.599	0.753	-0.62	-0.48	2.743	0.52	0.368	2.793	2.307	0.840	0.773	0.3	0.284	0.394	0.927	0.090	0.547	1.855	0.045	0.319	3.237
S0063	1.519	0.464	0.444	1.257	1.107	0.854	0.713	0.352	0.26	0.325	1.904	0.009	0.058	1.855	0.101	0.462	-0.18	0.539	0.155	0.167	0.126	0.215	0.052	0.332	1.003	0.221	0.177	0.108	0.602	0.737	-0.55	-0.38	2.968	0.56	0.372	3.037	2.499	0.828	0.790	0.324	0.26	0.455	0.927	0.118	0.623	1.855	0.047	0.331	3.659
S0063	1.519	0.436	0.428	1.210	0.877	0.851	0.746	0.336	0.24	0.413	1.855	0.013	0.075	1.855	0.113	0.488	-0.48	0.012	0.154	0.163	0.165	0.264	0.060	0.293	0.995	0.235	0.168	0.099	0.588	0.763	-0.57	-0.42	2.929	0.54	0.372	2.774	2.364	0.817	0.801	0.316	0.252	0.405	0.927	0.119	0.677	1.855	0.052	0.368	1.846
S0063	1.519	0.44	0.428	1.322	0.897	0.852	0.746	0.32	0.2	0.380	1.855	0.009	0.070	1.855	0.115	0.508	-0.38	0.278	0.158	0.157	0.153	0.264	0.057	0.294	0.988	0.221	0.164	0.100	0.608	0.887	-0.55	-0.45	2.816	0.550	0.377	3.083	2.488	0.800	0.770	0.285	0.269	0.324	0.927	0.110	0.675	1.855	0.042	0.297	2.828
S0063	1.519	0.44	0.412	1.192	0.822	0.876	0.750	0.316	0.212	0.329	1.855	0.008	0.066	1.855	0.114	0.506	-0.46	-0.16	0.144	0.154	0.163	0.255	0.044	0.273	0.988	0.215	0.151	0.094	0.563	0.853	-0.60	-0.48	2.889	0.528	0.4	2.907	2.430	0.810	0.793	0.32	0.24	0.379	0.927	0.112	0.667	1.855	0.051	0.374	2.047
S0063	1.519	0.464	0.428	1.142	0.925	0.864	0.742	0.368	0.212	0.270	1.855	0.006	0.071	1.855	0.112	0.497	-0.34	0.082	0.148	0.157	0.156	0.255	0.047	0.302	0.996	0.212	0.169	0.098	0.572	0.795	-0.57	-0.44	2.944	0.5	0.368	3.228	2.367	0.806	0.786	0.292	0.272	0.386	0.927	0.112	0.669	1.855	0.043	0.345	3.759
S0063	1.519	0.44	0.416	1.165	0.849	0.886	0.769	0.36	0.204	0.311	1.806	0.003	0.043	1.806	0.124	0.545	-0.62	0.006	0.137	0.158	0.184	0.280	0.042	0.270	0.990	0.227	0.147	0.090	0.576	0.701	-0.64	-0.44	2.985	0.524	0.376	2.870	2.440	0.824	0.805	0.26	0.256	0.400	0.927	0.127	0.679	1.806	0.054	0.381	2.049
S0063	1.519	0.464	0.432	1.148	0.834	0.869	0.749	0.328	0.252	0.356	1.806	0.007	0.066	1.855	0.115	0.497	-0.66	0.078	0.152	0.154	0.152	0.264	0.065	0.277	1.002	0.220	0.171	0.092	0.566	0.762	-0.60	-0.49	2.924	0.492	0.376	2.872	2.615	0.835	0.790	0.296	0.264	0.409	0.927	0.101	0.583	1.855	0.042	0.332	2.562
S0063	1.519	0.456	0.428	1.126	0.914	0.877	0.757	0.332	0.216	0.323	1.855	0.007	0.048	1.855	0.121	0.528	-0.52	0.025	0.146	0.158	0.147	0.277	0.056	0.284	0.997	0.220	0.152	0.097	0.595	0.705	-0.58	-0.42	2.939	0.544	0.376	2.991	2.529	0.824	0.785	0.276	0.276	0.333	0.927	0.119	0.661	1.855	0.047	0.352	2.194
S0063	1.519	0.456	0.432	1.272	0.833	0.879	0.750	0.336	0.244	0.316	1.953	0.006	0.051	1.855	0.113	0.508	-0.29	0.250	0.151	0.150	0.151	0.258	0.040	0.311	0.986	0.222	0.162	0.093	0.586	0.828	-0.55	-0.52	2.975	0.485	0.381	3.051	2.520	0.826	0.781	0.289	0.261	0.399	0.927	0.113	0.682	1.855	0.050	0.368	2.202
S0063	1.519	0.456	0.416	1.194	0.850	0.875	0.761	0.34	0.2	0.384	1.806	0.018	0.112	1.855	0.116	0.508	-0.24	-0.01	0.150	0.154	0.137	0.261	0.065	0.276	0.993	0.213	0.161	0.091	0.570	0.841	-0.59	-0.47	2.860	0.508	0.376	3.000	2.554	0.833	0.784	0.236	0.284	0.408	0.878	0.111	0.660	1.855	0.041	0.330	3.328
S0063	1.519	0.476	0.444	1.175	0.836	0.849	0.741	0.348	0.204	0.331	1.855	0.007	0.045	1.855	0.123	0.536	-0.43	0.020	0.154	0.160	0.151	0.280	0.045	0.285	0.996	0.217	0.172	0.106	0.590	0.798	-0.61	-0.45	2.890	0.54	0.392	3.093	2.447	0.800	0.781	0.292	0.288	0.423	0.927	0.123	0.667	1.855	0.045	0.307	2.421
S0063	1.519	0.464	0.44	1.235	0.791	0.859	0.749	0.356	0.232	0.328	1.855	0.008	0.072	1.855	0.127	0.533	-0.24	-0.02	0.150	0.153	0.161	0.303	0.051	0.293	1.003	0.219	0.166	0.100	0.593	0.973	-0.57	-0.48	2.884	0.552	0.392	3.088	2.571	0.806	0.774	0.308	0.28	0.421	0.927	0.100	0.609	1.855	0.045	0.315	2.285
S0063	1.519	0.476	0.432	1.172	0.852	0.859	0.753	0.316	0.224	0.342	1.806	0.006	0.050	1.855	0.119	0.526	-0.34	-0.06	0.155	0.157	0.141	0.279	0.058	0.293	0.992	0.219	0.169	0.098	0.596	0.856	-0.55	-0.46	2.957	0.516	0.384	2.965	2.531	0.840	0.778	0.264	0.304	0.369	0.927	0.114	0.655	1.855	0.045	0.331	2.903
S0063	1.519	0.476	0.44	1.289	0.847	0.863	0.745	0.34	0.22	0.346	1.855	0.007	0.067	1.855	0.127	0.551	-0.06	0.378	0.156	0.155	0.156	0.303	0.056	0.278	0.982	0.225	0.168	0.100	0.613	0.946	-0.51	-0.47	2.893	0.532	0.396	2.812	2.662	0.806	0.780	0.336	0.276	0.357	0.927	0.114	0.647	1.855	0.049	0.336	1.505
S0063	1.519	0.456	0.44	1.164	0.823	0.866	0.764	0.328	0.184	0.362	1.806	0.008	0.051	1.855	0.131	0.565	-0.11	-0.28	0.155	0.151	0.157	0.297	0.056	0.266	0.996	0.217	0.163	0.091	0.578	0.891	-0.56	-0.51	2.940	0.518	0.389	3.188	2.492	0.820	0.762	0.317	0.265	0.409	0.927	0.112	0.607	1.855	0.043	0.309	3.453
S0063	1.519	0.448	0.42	1.208	0.862	0.864	0.753	0.34	0.22	0.336	1.806	0.011	0.072	1.806	0.119	0.513	-0.30	-0.08	0.154	0.160	0.171	0.272	0.063	0.283	0.998	0.228	0.162	0.096	0.575	0.847	-0.57	-0.44	2.964	0.544	0.364	2.808	2.497	0.788	0.770	0.324	0.28	0.389	0.927	0.127	0.675	1.806	0.046	0.327	2.190
S0063	1.519	0.456	0.432	1.216	0.922	0.860	0.761	0.332	0.2	0.312	1.806	0.004	0.059	1.855	0.125	0.530	-0.33	0.022	0.151	0.160	0.185	0.301	0.052	0.270	0.993	0.238	0.160	0.097	0.623	0.832	-0.55	-0.42	2.918	0.532	0.38	2.951	2.367	0.817	0.801	0.308	0.244	0.400	0.927	0.106	0.604	1.806	0.046	0.332	1.942
S0063	1.519	0.452	0.428	1.175	0.823	0.864	0.780	0.352	0.184	0.280	1.855	0.004	0.045	1.806	0.126	0.565	-0.28	-0.18	0.148	0.156	0.176	0.289	0.060	0.283	0.992	0.227	0.163	0.090	0.562	0.827	-0.59	-0.46	2.878	0.504	0.384	2.913	2.470	0.838	0.786	0.284	0.284	0.370	0.927	0.110	0.605	1.855	0.043	0.340	2.786
S0063	1.519	0.456	0.428	1.162	0.904	0.865	0.757	0.36	0.196	0.307	1.806	0.010	0.079	1.806	0.116	0.512	-0.40	0.116	0.151	0.161	0.151	0.259	0.057	0.292	0.989	0.229	0.169	0.097	0.582	0.770	-0.56	-0.44	2.969	0.536	0.372	2.975	2.409	0.790	0.797	0.328	0.268	0.374	0.878	0.122	0.695	1.806	0.049	0.370	1.658
S0063	1.519	0.48	0.432	1.261	0.838	0.858	0.757	0.36	0.204	0.251	1.855	0.010	0.084	1.855	0.118	0.527	0.100	-0.20	0.155	0.155	0.149	0.271	0.064	0.291	0.990	0.220	0.178	0.095	0.556	0.939	-0.49	-0.48	2.978	0.512	0.372	3.212	2.615	0.834	0.785	0.264	0.26	0.428	0.927	0.099	0.613	1.855	0.042	0.313	4.153
S0063	1.519	0.46	0.428	1.300	0.824	0.857	0.751	0.316	0.224	0.389	1.855	0.016	0.095	1.855	0.121	0.506	-0.09	-0.02	0.155	0.156	0.143	0.289	0.072	0.272	0.992	0.217	0.177	0.098	0.585	0.950	-0.56	-0.44	2.884	0.530	0.373	3.220	2.606	0.819	0.796	0.333	0.253	0.428	0.927	0.115	0.672	1.855	0.049	0.344	3.079
S0063	1.519	0.472	0.416	1.246	0.937	0.874	0.727	0.34	0.224	0.419	1.806	0.018	0.112	1.806	0.110	0.468	-0.18	0.361	0.159	0.164	0.146	0.232	0.066	0.267	0.995	0.222	0.172	0.104	0.575	0.822	-0.49	-0.42	3.076	0.512	0.404	3.124	2.519	0.830	0.777	0.296	0.272	0.360	0.927	0.118	0.683	1.806	0.050	0.354	2.263
S0063	1.519	0.432	0.44	1.252	0.905	0.868	0.745	0.328	0.228	0.344	1.806	0.012	0.073	1.806	0.113	0.506	-0.11	0.144	0.153	0.161	0.155	0.261	0.058	0.277	1.001	0.222	0.166	0.100	0.581	0.795	-0.56	-0.43	3.039	0.52	0.356	3.124	2.455	0.786	0.784	0.292	0.256	0.337	0.927	0.129	0.717	1.855	0.051	0.355	1.674
S0063	1.519	0.456	0.432	1.203	0.987	0.862	0.761	0.34	0.24	0.442	1.806	0.017	0.104	1.806	0.115	0.500	-0.51	0.130	0.158	0.164	0.165	0.271	0.068	0.282	0.998	0.228	0.168	0.098	0.587	0.696	-0.53	-0.38	2.940	0.476	0.372	2.880	2.358	0.826	0.797	0.284	0.256	0.346	0.927	0.112	0.658	1.806	0.048	0.344	1.381
S0063	1.519	0.42	0.432	1.144	0.830	0.878	0.779	0.312	0.24	0.366	1.855	0.009	0.067	1.806	0.121	0.531	-0.49	-0.23	0.150	0.157	0.158	0.269	0.058	0.287	0.992	0.223	0.154	0.091	0.582	0.788	-0.56	-0.49	2.953	0.52	0.396	2.767	2.539	0.830	0.785	0.264	0.296	0.284	0.927	0.115	0.639	1.806	0.050	0.352	1.544
S0063	1.519	0.448	0.42	1.149	0.884	0.881	0.752	0.304	0.216	0.312	1.855	0.006	0.052	1.806	0.119	0.508	-0.54	-0.06	0.143	0.160	0.171	0.260	0.034	0.259	0.987	0.233	0.154	0.096	0.593	0.740	-0.60	-0.45	3.010	0.528	0.384	2.826	2.344	0.843	0.793	0.264	0.26	0.357	0.878	0.116	0.625	1.806	0.059	0.412	1.840
S0063	1.519	0.448	0.436	1.188	0.996	0.867	0.735	0.368	0.228	0.345	1.855	0.011	0.076	1.855	0.109	0.484	-0.31	0.203	0.145	0.161	0.185	0.220	0.041	0.272	0.990	0.218	0.169	0.101	0.592	0.691	-0.60	-0.43	2.955	0.538	0.361	2.958	2.489	0.806	0.795	0.305	0.248	0.363	0.878	0.114	0.678	1.855	0.042	0.324	2.564
S0063	1.519	0.452	0.428	1.143	0.993	0.875	0.756	0.356	0.188	0.309	1.806	0.012	0.084	1.855	0.111	0.482	-0.47	0.322	0.140	0.169	0.141	0.232	0.053	0.310	0.993	0.218	0.158	0.098	0.551	0.637	-0.62	-0.40	2.938	0.528	0.336	2.874	2.348	0.799	0.799	0.332	0.268	0.336	0.927	0.129	0.659	1.855	0.046	0.339	1.827
S0063	1.519	0.448	0.42	1.188	0.874	0.860	0.717	0.32	0.252	0.402	1.855	0.016	0.093	1.855	0.104	0.437	-0.34	0.008	0.153	0.153	0.130	0.229	0.073	0.278	1.004	0.211	0.160	0.098	0.575	0.860	-0.54	-0.49	2.850	0.532	0.376	2.866	2.374	0.821	0.803	0.308	0.228	0.463	0.927	0.105	0.573	1.855	0.050	0.364	3.156
S0063	1.519	0.46	0.428	1.152	0.939	0.857	0.743	0.332	0.192	0.358	1.806	0.012	0.081	1.806	0.118	0.497	-0.35	-0.06	0.156	0.163	0.150	0.263	0.072	0.259	0.997	0.233	0.169	0.099	0.564	0.746	-0.53	-0.41	2.984	0.532	0.4	3.095	2.504	0.805	0.775	0.3	0.272	0.328	0.927	0.115	0.709	1.806	0.046	0.333	2.399
S0063	1.519	0.456	0.428	1.177	0.922	0.860	0.740	0.316	0.216	0.335	1.855	0.014	0.092	1.806	0.108	0.485	-0.33	-0.07	0.154	0.163	0.146	0.247	0.075	0.289	0.995	0.227	0.167	0.101	0.573	0.787	-0.53	-0.38	2.965	0.516	0.368	2.989	2.441	0.788	0.798	0.288	0.256	0.384	0.927	0.117	0.696	1.855	0.049	0.368	1.881
S0063	1.519	0.444	0.432	1.248	0.862	0.871	0.730	0.324	0.236	0.371	1.806	0.010	0.069	1.806	0.113	0.504	-0.33	-0.02	0.156	0.158	0.130	0.262	0.058	0.262	0.989	0.223	0.158	0.104	0.635	0.815	-0.50	-0.45	3.006	0.524	0.392	3.196	2.485	0.810	0.782	0.26	0.288	0.376	0.927	0.110	0.691	1.855	0.043	0.341	3.127
S0063	1.519	0.46	0.432	1.246	0.893	0.853	0.753	0.344	0.196	0.351	1.855	0.009	0.064	1.806	0.115	0.514	-0.34	-0.00	0.160	0.163	0.161	0.251	0.045	0.286	0.987	0.230	0.171	0.098	0.589	0.813	-0.52	-0.42	2.989	0.532	0.376	2.854	2.520	0.833	0.802	0.288	0.24	0.418	0.927	0.110	0.636	1.855	0.049	0.368	2.620
S0063	1.519	0.448	0.428	1.250	0.846	0.879	0.774	0.3	0.2	0.371	1.806	0.011	0.070	1.806	0.128	0.551	-0.30	-0.05	0.155	0.158	0.136	0.293	0.064	0.285	0.990	0.224	0.151	0.092	0.559	0.855	-0.53	-0.48	2.968	0.518	0.409	3.035	2.486	0.818	0.783	0.293	0.273	0.395	0.878	0.108	0.667	1.806	0.050	0.363	2.690
S0063	1.519	0.433	0.429	1.222	0.922	0.869	0.744	0.337	0.216	0.347	1.806	0.018	0.098	1.806	0.108	0.468	-0.23	0.295	0.157	0.166	0.139	0.241	0.071	0.302	0.992	0.229	0.160	0.101	0.585	0.814	-0.50	-0.41	2.974	0.54	0.368	2.985	2.421	0.814	0.794	0.244	0.256	0.389	0.878	0.126	0.754	1.806	0.050	0.362	1.863
S0063	1.519	0.422	0.426	1.279	0.866	0.871	0.754	0.342	0.219	0.376	1.806	0.010	0.066	1.806	0.124	0.524	-0.04	-0.03	0.149	0.156	0.174	0.267	0.055	0.259	0.993	0.217	0.147	0.096	0.597	0.836	-0.60	-0.48	2.854	0.524	0.392	2.691	2.419	0.820	0.796	0.332	0.264	0.349	0.927	0.105	0.648	1.806	0.046	0.345	1.929
S0063	1.519	0.477	0.413	1.555	0.922	0.861	0.722	0.377	0.236	0.367	1.855	0.012	0.092	1.855	0.101	0.455	0.570	0.148	0.160	0.176	0.142	0.225	0.083	0.294	0.999	0.223	0.174	0.112	0.584	1.060	-0.51	-0.34	2.972	0.532	0.36	3.220	2.611	0.808	0.798	0.276	0.248	0.424	0.927	0.126	0.747	1.855	0.047	0.346	2.758
S0063	1.519	0.466	0.434	1.278	0.894	0.862	0.730	0.342	0.207	0.360	1.757	0.022	0.107	1.806	0.114	0.477	-0.27	-0.02	0.161	0.168	0.155	0.233	0.055	0.268	0.999	0.226	0.168	0.103	0.562	0.828	-0.50	-0.39	3.133	0.504	0.384	3.065	2.717	0.815	0.792	0.276	0.248	0.409	0.927	0.125	0.723	1.806	0.053	0.358	2.735
S0063	1.519	0.441	0.433	1.229	0.972	0.867	0.752	0.361	0.192	0.294	1.806	0.014	0.079	1.806	0.120	0.515	-0.18	0.101	0.149	0.171	0.171	0.256	0.043	0.273	0.995	0.220	0.168	0.100	0.595	0.747	-0.57	-0.36	3.054	0.508	0.368	3.038	2.432	0.803	0.789	0.268	0.26	0.320	0.927	0.137	0.732	1.806	0.043	0.318	2.040
S0063	1.519	0.450	0.418	1.360	0.867	0.871	0.757	0.322	0.223	0.374	1.855	0.012	0.087	1.806	0.123	0.522	-0.13	-0.20	0.158	0.163	0.167	0.278	0.064	0.267	0.997	0.227	0.155	0.097	0.597	0.904	-0.50	-0.40	3.035	0.514	0.365	2.995	2.406	0.814	0.805	0.321	0.208	0.447	0.927	0.114	0.659	1.806	0.050	0.353	2.526
S0063	1.519	0.433	0.433	1.169	0.774	0.866	0.778	0.317	0.184	0.328	1.855	0.004	0.054	1.806	0.126	0.554	-0.47	-0.31	0.150	0.152	0.190	0.291	0.067	0.276	0.993	0.226	0.153	0.088	0.553	0.882	-0.56	-0.54	2.880	0.532	0.388	2.888	2.346	0.831	0.783	0.272	0.308	0.343	0.927	0.109	0.628	1.855	0.041	0.333	2.653
S0063	1.519	0.432	0.436	1.255	0.885	0.882	0.751	0.304	0.232	0.390	1.855	0.014	0.094	1.806	0.115	0.492	-0.45	0.081	0.157	0.164	0.156	0.252	0.082	0.294	0.994	0.229	0.154	0.100	0.576	0.759	-0.54	-0.41	2.988	0.536	0.372	2.776	2.516	0.799	0.793	0.304	0.252	0.346	0.878	0.121	0.718	1.806	0.052	0.371	1.508
S0063	1.519	0.452	0.424	1.192	0.873	0.879	0.750	0.332	0.208	0.386	1.806	0.018	0.096	1.806	0.117	0.500	-0.12	-0.08	0.154	0.161	0.152	0.255	0.069	0.284	0.993	0.218	0.154	0.100	0.615	0.856	-0.50	-0.43	2.965	0.544	0.396	2.966	2.585	0.834	0.792	0.256	0.26	0.429	0.878	0.110	0.665	1.806	0.048	0.361	4.061
S0063	1.519	0.46	0.432	1.185	0.828	0.876	0.748	0.288	0.2	0.415	1.806	0.020	0.104	1.806	0.117	0.497	-0.18	-0.02	0.153	0.155	0.156	0.265	0.078	0.291	0.993	0.225	0.147	0.096	0.556	0.866	-0.54	-0.47	2.874	0.544	0.388	2.841	2.417	0.816	0.793	0.312	0.276	0.386	0.878	0.121	0.716	1.806	0.054	0.388	1.840
S0063	1.519	0.476	0.424	1.282	0.952	0.873	0.770	0.352	0.224	0.308	1.855	0.007	0.068	1.855	0.117	0.535	-0.06	0.128	0.148	0.165	0.156	0.265	0.059	0.314	0.986	0.228	0.159	0.097	0.585	0.801	-0.53	-0.39	2.986	0.536	0.356	3.300	2.753	0.834	0.773	0.292	0.272	0.435	0.878	0.093	0.550	1.855	0.039	0.305	4.864
S0063	1.519	0.417	0.439	1.158	0.700	0.869	0.746	0.274	0.197	0.327	2.832	0.009	0.231	1.855	0.086	0.502	-0.52	0.135	0.163	0.149	0.151	0.260	0.238	0.466	0.987	0.215	0.152	0.087	0.539	0.985	-0.44	-0.58	1.033	0.533	0.411	3.015	2.516	0.776	0.793	0.333	0.222	0.397	0.976	0.088	0.643	1.855	0.036	0.324	1.266
S0040	0.491	0.348	0.212	0.393	0.310	0.958	0.961	0.164	0.064	0.523	1.025	0.095	0.529	1.074	0.151	0.826	1.326	-0.76	0.042	0.058	0.202	0.366	0.152	0.348	0.957	0.324	0.017	0.008	0.300	0.796	-1.94	-1.49	0.886	0.364	0.236	0.653	0.803	0.947	0.946	0.152	0.064	0.215	2.636	0.040	0.378	0.537	0.154	0.781	1.771
S0040	0.491	0.372	0.248	0.454	0.364	0.945	0.948	0.188	0.1	0.404	1.123	0.085	0.508	1.074	0.121	0.743	0.851	-0.49	0.045	0.068	0.164	0.238	0.111	0.469	0.965	0.300	0.025	0.012	0.325	0.658	-1.79	-1.28	0.979	0.388	0.316	0.874	1.132	0.926	0.924	0.116	0.076	0.264	0.537	0.053	0.385	0.537	0.160	0.699	2.598
S0040	0.491	0.344	0.244	0.500	0.410	0.945	0.934	0.172	0.06	0.510	0.976	0.093	0.482	1.025	0.132	0.654	0.490	-0.32	0.050	0.065	0.174	0.243	0.109	0.406	0.974	0.280	0.030	0.013	0.378	0.721	-1.62	-1.30	1.061	0.393	0.261	1.200	0.831	0.913	0.932	0.144	0.084	0.349	1.025	0.050	0.450	0.537	0.154	0.721	7.427
S0040	0.491	0.34	0.228	0.548	0.339	0.940	0.944	0.168	0.08	0.325	0.146	0.038	0.250	1.025	0.112	0.675	0.932	-0.45	0.052	0.060	0.081	0.252	0.151	0.534	0.961	0.311	0.027	0.010	0.345	0.813	-1.65	-1.44	0.978	0.352	0.284	1.012	1.196	0.924	0.900	0.196	0.084	0.202	0.537	0.052	0.405	0.537	0.117	0.642	3.189
S0040	0.491	0.337	0.236	0.449	0.289	0.959	0.951	0.200	0.052	0.321	1.074	0.053	0.429	1.074	0.154	0.830	1.073	-0.81	0.038	0.056	0.113	0.386	0.078	0.316	0.958	0.323	0.021	0.009	0.321	0.848	-1.92	-1.52	0.934	0.36	0.292	0.771	0.993	0.949	0.944	0.168	0.068	0.155	0.634	0.045	0.383	0.537	0.176	0.791	4.000
S0040	0.491	0.364	0.232	0.365	0.303	0.960	0.951	0.228	0.088	0.183	1.074	0.025	0.370	1.074	0.138	0.790	1.808	-0.53	0.030	0.054	0.064	0.295	0.044	0.381	0.957	0.323	0.017	0.008	0.334	0.685	-2.19	-1.53	0.838	0.384	0.344	0.571	0.951	0.957	0.946	0.168	0.068	0.207	0.537	0.038	0.290	0.537	0.204	0.830	0.490
S0040	0.491	0.336	0.216	0.403	0.286	0.962	0.943	0.16	0.06	0.250	1.025	0.076	0.492	1.025	0.157	0.775	0.618	-0.72	0.035	0.054	0.173	0.315	0.089	0.319	0.965	0.310	0.016	0.008	0.330	0.827	-1.97	-1.56	0.911	0.328	0.272	0.774	0.931	0.932	0.943	0.208	0.076	0.211	2.587	0.041	0.366	0.537	0.177	0.805	4.213
S0040	0.491	0.348	0.244	0.407	0.297	0.955	0.963	0.192	0.06	0.208	0.976	0.025	0.260	1.025	0.164	0.824	1.225	-0.77	0.034	0.054	0.072	0.366	0.084	0.342	0.958	0.325	0.017	0.007	0.327	0.817	-2.05	-1.62	0.887	0.349	0.309	0.533	0.894	0.948	0.950	0.160	0.064	0.241	0.488	0.058	0.325	0.488	0.185	0.837	1.271
S0040	0.491	0.332	0.236	0.373	0.311	0.959	0.948	0.192	0.064	0.370	0.976	0.043	0.455	0.976	0.148	0.728	2.530	-0.43	0.034	0.054	0.071	0.305	0.077	0.430	0.956	0.325	0.016	0.007	0.324	0.743	-2.17	-1.51	0.874	0.34	0.356	0.578	0.939	0.939	0.947	0.16	0.052	0.132	1.025	0.044	0.426	0.488	0.185	0.835	3.763
S0040	0.491	0.36	0.252	0.466	0.326	0.962	0.944	0.188	0.064	0.143	1.025	0.031	0.294	1.025	0.149	0.794	1.679	-0.39	0.034	0.056	0.088	0.333	0.067	0.371	0.958	0.319	0.019	0.010	0.345	0.708	-2.01	-1.48	0.952	0.364	0.312	0.687	1.082	0.914	0.926	0.192	0.084	0.367	0.537	0.055	0.374	0.537	0.154	0.746	1.883
S0040	0.491	0.336	0.256	0.416	0.303	0.945	0.963	0.196	0.064	0.348	0.976	0.060	0.385	0.976	0.145	0.807	1.039	-0.93	0.043	0.058	0.123	0.290	0.107	0.400	0.969	0.295	0.022	0.008	0.314	0.868	-1.81	-1.49	0.904	0.396	0.3	0.922	0.984	0.930	0.938	0.188	0.108	0.334	0.488	0.058	0.423	0.488	0.162	0.730	2.203
S0040	0.491	0.265	0.265	0.406	0.379	0.964	0.955	0.164	0.068	0.279	0.976	0.052	0.387	0.976	0.125	0.797	-0.00	-0.37	0.042	0.062	0.104	0.287	0.078	0.457	0.967	0.293	0.018	0.010	0.328	0.590	-1.82	-1.36	0.992	0.304	0.252	0.795	0.899	0.933	0.963	0.196	0.064	0.256	0.488	0.039	0.293	0.488	0.178	0.817	6.705
S0040	0.491	0.336	0.212	0.427	0.306	0.957	0.930	0.228	0.084	0.220	1.611	0.033	0.336	1.025	0.113	0.662	0.030	-0.41	0.040	0.057	0.105	0.208	0.073	0.503	0.954	0.334	0.023	0.010	0.343	0.704	-1.83	-1.46	0.998	0.385	0.277	0.928	1.145	0.925	0.913	0.184	0.100	0.348	0.537	0.057	0.429	0.488	0.125	0.623	1.569
S0040	0.491	0.352	0.224	0.444	0.335	0.952	0.950	0.192	0.072	0.506	1.025	0.073	0.521	1.025	0.168	0.810	1.403	-0.77	0.039	0.063	0.123	0.375	0.073	0.312	0.972	0.270	0.020	0.008	0.327	0.797	-1.90	-1.40	0.906	0.388	0.272	0.699	0.977	0.928	0.933	0.164	0.068	0.243	0.488	0.052	0.389	0.488	0.166	0.776	4.413
S0040	0.491	0.332	0.256	0.394	0.319	0.968	0.953	0.184	0.072	0.290	0.976	0.071	0.501	1.025	0.135	0.777	0.552	-0.57	0.036	0.059	0.128	0.299	0.081	0.439	0.964	0.307	0.018	0.009	0.325	0.687	-1.93	-1.45	0.927	0.352	0.256	0.907	1.084	0.914	0.923	0.164	0.104	0.258	2.539	0.034	0.328	0.488	0.149	0.718	5.917
S0040	0.491	0.328	0.216	0.337	0.326	0.967	0.964	0.204	0.08	0.368	0.976	0.040	0.366	0.976	0.129	0.837	1.111	-0.66	0.033	0.059	0.090	0.305	0.076	0.428	0.967	0.288	0.015	0.007	0.318	0.663	-2.03	-1.46	0.895	0.352	0.272	0.769	0.992	0.940	0.936	0.156	0.072	0.410	0.488	0.063	0.426	0.488	0.159	0.745	5.739
S0040	0.491	0.32	0.224	0.346	0.288	0.973	0.955	0.192	0.056	0.060	1.074	0.023	0.207	1.025	0.136	0.750	0.008	-0.33	0.033	0.052	0.080	0.264	0.069	0.427	0.961	0.316	0.015	0.007	0.328	0.714	-1.99	-1.55	0.914	0.388	0.276	0.671	0.884	0.946	0.950	0.156	0.064	0.197	2.539	0.043	0.405	0.488	0.161	0.777	1.492
S0040	0.491	0.341	0.257	0.364	0.257	0.965	0.955	0.208	0.088	0.220	0.976	0.044	0.385	1.025	0.148	0.793	0.570	-0.71	0.032	0.051	0.127	0.344	0.065	0.392	0.967	0.298	0.018	0.008	0.352	0.876	-2.02	-1.59	0.872	0.389	0.273	0.653	0.960	0.941	0.940	0.168	0.060	0.352	0.537	0.047	0.400	0.488	0.149	0.750	3.908
S0040	0.491	0.3	0.272	0.367	0.269	0.956	0.950	0.196	0.084	0.212	1.074	0.031	0.320	1.025	0.132	0.754	0.325	-0.66	0.036	0.051	0.080	0.259	0.080	0.450	0.965	0.297	0.018	0.010	0.370	0.747	-1.98	-1.61	0.829	0.364	0.256	0.683	1.085	0.940	0.938	0.172	0.064	0.220	0.488	0.047	0.345	0.537	0.155	0.764	3.059
S0040	0.491	0.352	0.22	0.428	0.343	0.954	0.958	0.216	0.092	0.312	1.025	0.044	0.367	0.976	0.143	0.811	2.470	-0.32	0.034	0.055	0.096	0.319	0.078	0.403	0.960	0.314	0.019	0.008	0.350	0.755	-2.08	-1.49	0.887	0.328	0.3	0.684	1.018	0.937	0.923	0.16	0.068	0.304	0.488	0.048	0.343	0.488	0.162	0.743	2.000
S0040	0.491	0.392	0.216	0.352	0.270	0.965	0.958	0.152	0.064	0.288	0.976	0.050	0.432	0.976	0.154	0.832	2.063	-0.63	0.033	0.052	0.110	0.344	0.052	0.340	0.961	0.314	0.017	0.008	0.328	0.823	-2.11	-1.55	0.853	0.348	0.264	0.588	0.975	0.941	0.948	0.16	0.06	0.238	2.539	0.040	0.378	0.488	0.180	0.804	3.607
S0040	0.491	0.34	0.216	0.407	0.330	0.960	0.963	0.164	0.052	0.374	0.976	0.075	0.536	0.976	0.144	0.803	1.974	-0.37	0.037	0.061	0.151	0.311	0.110	0.433	0.962	0.309	0.018	0.008	0.310	0.747	-1.98	-1.40	0.908	0.34	0.276	0.517	0.787	0.953	0.966	0.156	0.068	0.135	0.488	0.057	0.445	0.488	0.184	0.852	1.795
S0040	0.491	0.36	0.2	0.374	0.299	0.957	0.958	0.22	0.08	0.373	0.976	0.045	0.342	0.976	0.132	0.762	1.396	-0.49	0.032	0.057	0.096	0.268	0.077	0.495	0.960	0.308	0.018	0.007	0.337	0.669	-2.08	-1.47	0.850	0.325	0.273	0.823	1.016	0.950	0.951	0.136	0.068	0.197	0.439	0.037	0.381	0.488	0.171	0.778	3.524
S0040	0.491	0.329	0.224	0.411	0.331	0.962	0.940	0.164	0.088	-0.00	0.976	0.041	0.358	1.025	0.145	0.723	-0.21	-0.52	0.039	0.053	0.087	0.316	0.075	0.387	0.966	0.305	0.020	0.009	0.367	0.759	-1.83	-1.51	0.946	0.332	0.3	0.821	1.093	0.954	0.940	0.164	0.076	0.461	0.537	0.056	0.336	0.488	0.153	0.711	2.130
S0040	0.491	0.34	0.208	0.365	0.316	0.962	0.951	0.204	0.076	0.169	2.050	0.043	0.282	1.025	0.113	0.693	0.126	-0.04	0.036	0.057	0.098	0.218	0.055	0.511	0.956	0.325	0.020	0.009	0.372	0.606	-1.98	-1.45	0.955	0.384	0.296	0.800	1.141	0.939	0.933	0.192	0.06	0.459	0.488	0.070	0.400	0.488	0.142	0.664	0.664
S0040	0.491	0.324	0.204	0.326	0.299	0.961	0.960	0.208	0.076	0.182	0.976	0.020	0.354	0.976	0.131	0.810	-0.07	-0.60	0.031	0.054	0.064	0.276	0.089	0.430	0.963	0.304	0.016	0.007	0.359	0.599	-2.06	-1.52	0.850	0.368	0.264	0.588	0.973	0.949	0.959	0.18	0.04	0.254	0.537	0.062	0.350	0.488	0.176	0.797	2.439
S0040	0.491	0.344	0.22	0.348	0.309	0.962	0.957	0.204	0.08	0.244	1.416	0.037	0.459	0.976	0.128	0.825	0.898	-0.29	0.030	0.051	0.101	0.200	0.081	0.394	0.966	0.297	0.014	0.007	0.311	0.739	-2.13	-1.59	0.768	0.312	0.288	0.574	0.804	0.948	0.952	0.148	0.064	0.223	2.441	0.048	0.472	0.488	0.191	0.845	1.244
S0040	0.491	0.344	0.22	0.358	0.314	0.948	0.942	0.176	0.068	0.409	0.976	0.039	0.402	0.976	0.145	0.784	1.078	-0.44	0.038	0.061	0.086	0.332	0.095	0.389	0.968	0.293	0.020	0.011	0.336	0.735	-1.96	-1.43	0.862	0.321	0.317	0.960	1.259	0.917	0.894	0.160	0.096	0.479	0.488	0.092	0.533	0.488	0.134	0.641	2.719
S0040	0.491	0.336	0.228	0.364	0.262	0.966	0.959	0.18	0.072	0.209	1.953	0.034	0.282	0.976	0.150	0.793	0.889	-0.62	0.032	0.051	0.083	0.326	0.057	0.385	0.962	0.302	0.016	0.007	0.340	0.787	-2.08	-1.59	0.866	0.368	0.264	0.593	0.960	0.941	0.933	0.18	0.084	0.188	0.488	0.040	0.277	0.488	0.158	0.741	1.372
S0040	0.491	0.341	0.232	0.455	0.297	0.954	0.963	0.172	0.056	0.368	0.927	0.033	0.333	0.976	0.161	0.832	1.959	-0.69	0.041	0.057	0.091	0.341	0.119	0.393	0.964	0.305	0.019	0.007	0.300	0.886	-1.91	-1.50	0.895	0.348	0.328	0.781	1.082	0.942	0.943	0.16	0.044	0.404	0.488	0.046	0.384	0.488	0.161	0.712	1.660
S0040	0.491	0.364	0.212	0.407	0.336	0.954	0.950	0.22	0.084	0.295	2.001	0.039	0.364	1.025	0.108	0.744	0.897	-0.66	0.041	0.057	0.091	0.209	0.069	0.534	0.963	0.305	0.024	0.010	0.356	0.858	-1.83	-1.47	0.967	0.384	0.268	0.863	1.022	0.932	0.925	0.18	0.084	0.499	0.488	0.103	0.489	0.488	0.141	0.643	1.003
S0040	0.491	0.352	0.248	0.455	0.287	0.954	0.956	0.216	0.084	0.415	2.001	0.051	0.428	1.025	0.128	0.781	2.038	-0.60	0.042	0.056	0.112	0.244	0.083	0.490	0.961	0.314	0.021	0.009	0.332	1.000	-1.85	-1.47	0.913	0.412	0.304	0.905	0.939	0.914	0.931	0.184	0.052	0.387	0.537	0.049	0.351	0.488	0.157	0.727	3.426
S0040	0.491	0.348	0.276	0.437	0.297	0.955	0.946	0.22	0.088	0.218	1.953	0.043	0.418	1.025	0.142	0.775	0.925	-0.67	0.038	0.055	0.098	0.302	0.087	0.399	0.961	0.312	0.022	0.010	0.359	0.757	-1.91	-1.49	0.942	0.393	0.285	0.959	1.310	0.942	0.890	0.192	0.108	0.464	0.488	0.074	0.440	0.488	0.130	0.585	3.248
S0040	0.491	0.348	0.208	0.336	0.289	0.964	0.968	0.204	0.056	0.356	1.074	0.031	0.370	0.976	0.156	0.865	0.150	-0.84	0.030	0.056	0.092	0.324	0.079	0.377	0.967	0.289	0.016	0.006	0.315	0.661	-2.07	-1.52	0.874	0.348	0.312	0.670	0.773	0.927	0.941	0.168	0.076	0.298	2.929	0.044	0.374	0.488	0.178	0.798	4.689
S0040	0.491	0.316	0.224	0.406	0.322	0.959	0.969	0.184	0.072	0.369	0.976	0.040	0.457	0.976	0.157	0.845	2.420	-0.46	0.037	0.057	0.098	0.371	0.103	0.400	0.962	0.316	0.016	0.007	0.295	0.924	-1.96	-1.48	0.877	0.388	0.288	0.560	0.956	0.951	0.959	0.212	0.06	0.153	0.976	0.044	0.565	0.488	0.172	0.807	3.323
S0040	0.491	0.353	0.236	0.411	0.325	0.953	0.942	0.200	0.076	0.301	1.953	0.026	0.366	0.976	0.137	0.721	1.258	-0.27	0.035	0.053	0.072	0.250	0.086	0.436	0.962	0.305	0.020	0.009	0.333	0.757	-1.98	-1.52	0.886	0.356	0.284	0.826	1.037	0.932	0.938	0.18	0.056	0.350	0.488	0.056	0.416	0.488	0.155	0.723	1.166
S0040	0.491	0.356	0.196	0.374	0.297	0.950	0.957	0.224	0.088	0.278	0.976	0.084	0.496	0.976	0.149	0.815	0.892	-0.77	0.036	0.059	0.165	0.314	0.086	0.341	0.963	0.309	0.019	0.008	0.314	0.730	-2.01	-1.47	0.850	0.364	0.256	0.628	0.855	0.943	0.963	0.164	0.036	0.272	0.488	0.049	0.336	0.488	0.181	0.834	2.051
S0040	0.491	0.356	0.244	0.344	0.270	0.947	0.959	0.2	0.056	0.325	0.976	0.045	0.474	0.976	0.174	0.845	2.329	-0.71	0.030	0.052	0.100	0.378	0.087	0.331	0.964	0.296	0.016	0.007	0.312	0.833	-2.15	-1.60	0.769	0.404	0.276	0.692	0.887	0.933	0.955	0.176	0.044	0.126	0.439	0.083	0.447	0.488	0.186	0.823	0.374
S0040	0.491	0.352	0.232	0.323	0.303	0.950	0.960	0.22	0.076	0.334	0.927	0.042	0.327	0.927	0.158	0.860	2.212	-0.57	0.031	0.057	0.096	0.331	0.058	0.342	0.960	0.318	0.017	0.007	0.323	0.648	-2.20	-1.51	0.792	0.365	0.305	0.635	1.003	0.928	0.933	0.164	0.044	0.385	1.416	0.032	0.427	0.488	0.160	0.731	3.801
S0040	0.491	0.352	0.224	0.390	0.307	0.956	0.946	0.176	0.092	0.371	0.976	0.056	0.584	0.976	0.138	0.771	1.365	-0.67	0.041	0.057	0.138	0.297	0.110	0.412	0.962	0.311	0.021	0.009	0.327	0.904	-1.83	-1.47	0.873	0.356	0.284	0.921	1.336	0.948	0.922	0.132	0.076	0.293	0.781	0.039	0.470	0.488	0.149	0.656	5.585
S0040	0.491	0.352	0.208	0.416	0.271	0.946	0.965	0.208	0.068	0.446	1.074	0.058	0.464	1.025	0.124	0.849	0.885	-0.54	0.039	0.054	0.115	0.235	0.089	0.432	0.959	0.319	0.020	0.007	0.327	0.875	-1.89	-1.54	0.821	0.372	0.304	0.666	1.052	0.925	0.936	0.14	0.06	0.326	0.488	0.049	0.423	0.488	0.158	0.743	4.593
S0040	0.491	0.361	0.208	0.397	0.318	0.958	0.959	0.216	0.072	0.311	1.025	0.045	0.447	1.025	0.153	0.794	0.781	-0.54	0.035	0.059	0.081	0.343	0.071	0.377	0.961	0.315	0.020	0.008	0.324	0.681	-2.00	-1.41	0.887	0.384	0.26	0.738	0.889	0.932	0.951	0.18	0.06	0.419	0.488	0.059	0.389	0.488	0.150	0.707	1.784
S0040	0.491	0.372	0.244	0.378	0.289	0.961	0.959	0.152	0.064	0.394	1.025	0.057	0.510	1.025	0.157	0.829	1.767	-0.50	0.033	0.056	0.110	0.327	0.073	0.364	0.963	0.304	0.019	0.008	0.348	0.732	-2.11	-1.56	0.850	0.373	0.281	0.576	0.812	0.938	0.953	0.148	0.044	0.160	1.025	0.052	0.459	0.537	0.179	0.822	1.281
S0040	0.491	0.368	0.208	0.358	0.331	0.964	0.960	0.168	0.084	0.426	1.025	0.045	0.567	0.976	0.138	0.849	0.665	-0.57	0.034	0.058	0.117	0.322	0.094	0.400	0.965	0.300	0.017	0.008	0.330	0.669	-2.01	-1.41	0.864	0.348	0.252	0.760	0.991	0.944	0.931	0.124	0.1	0.290	0.488	0.054	0.464	0.488	0.156	0.707	4.044
S0040	0.491	0.344	0.264	0.400	0.314	0.949	0.966	0.22	0.056	0.531	0.976	0.038	0.381	0.976	0.141	0.849	4.633	-0.84	0.039	0.060	0.093	0.311	0.116	0.443	0.961	0.311	0.021	0.008	0.334	0.951	-1.99	-1.42	0.911	0.332	0.256	0.802	1.239	0.931	0.923	0.208	0.084	0.350	0.488	0.047	0.342	0.488	0.146	0.678	2.241
S0040	0.491	0.38	0.216	0.418	0.268	0.960	0.964	0.18	0.048	0.377	0.976	0.075	0.529	0.976	0.182	0.855	3.138	-0.95	0.038	0.053	0.143	0.388	0.101	0.318	0.960	0.315	0.017	0.007	0.302	1.105	-2.03	-1.62	0.887	0.36	0.284	0.553	0.803	0.940	0.957	0.164	0.048	0.257	1.025	0.043	0.462	0.488	0.183	0.828	3.840
S0040	0.491	0.364	0.252	0.344	0.269	0.949	0.932	0.224	0.08	0.229	1.025	0.046	0.479	0.976	0.151	0.680	0.725	-0.89	0.033	0.055	0.086	0.291	0.077	0.339	0.962	0.308	0.019	0.009	0.315	0.759	-2.03	-1.53	0.852	0.396	0.248	0.820	1.037	0.931	0.940	0.216	0.088	0.304	0.976	0.030	0.348	0.488	0.162	0.744	5.013
S0040	0.491	0.345	0.232	0.410	0.309	0.951	0.956	0.160	0.064	0.280	1.025	0.045	0.439	1.025	0.156	0.825	-0.17	-0.90	0.040	0.058	0.121	0.332	0.108	0.371	0.965	0.306	0.019	0.008	0.310	0.695	-1.89	-1.48	0.892	0.357	0.285	0.635	1.152	0.949	0.927	0.152	0.076	0.311	0.537	0.065	0.432	0.488	0.151	0.746	2.735
S0040	0.491	0.344	0.22	0.343	0.282	0.968	0.948	0.192	0.088	0.243	0.976	0.057	0.414	0.976	0.147	0.785	0.625	-0.52	0.030	0.051	0.097	0.291	0.044	0.377	0.960	0.310	0.015	0.007	0.337	0.647	-2.17	-1.63	0.853	0.324	0.28	0.754	0.957	0.930	0.948	0.176	0.06	0.349	0.488	0.040	0.309	0.488	0.172	0.786	3.143
S0040	0.491	0.324	0.236	0.401	0.296	0.957	0.960	0.164	0.072	0.341	0.976	0.049	0.467	0.976	0.162	0.817	2.398	-0.52	0.037	0.054	0.094	0.371	0.096	0.315	0.966	0.303	0.017	0.007	0.330	0.864	-2.00	-1.50	0.849	0.324	0.276	0.560	0.926	0.960	0.963	0.164	0.032	0.190	0.488	0.063	0.449	0.488	0.177	0.829	1.128
S0040	0.491	0.332	0.208	0.327	0.314	0.949	0.953	0.192	0.064	0.097	0.537	0.019	0.209	1.025	0.122	0.773	-0.38	-0.42	0.036	0.052	0.079	0.231	0.081	0.434	0.959	0.314	0.020	0.008	0.369	0.708	-1.90	-1.53	0.887	0.364	0.252	0.735	0.945	0.930	0.938	0.184	0.088	0.279	0.488	0.043	0.322	0.488	0.151	0.731	2.086
S0040	0.491	0.344	0.236	0.324	0.266	0.949	0.952	0.232	0.072	0.253	0.537	0.041	0.243	1.025	0.149	0.786	0.136	-0.77	0.035	0.057	0.082	0.322	0.058	0.329	0.960	0.312	0.021	0.008	0.335	0.724	-1.96	-1.49	0.884	0.392	0.272	0.827	0.923	0.922	0.945	0.18	0.064	0.422	0.488	0.076	0.393	0.488	0.149	0.735	5.856
S0040	0.491	0.34	0.224	0.410	0.261	0.949	0.944	0.22	0.08	0.235	1.025	0.032	0.282	1.025	0.143	0.702	1.016	-0.91	0.042	0.057	0.090	0.317	0.090	0.395	0.960	0.323	0.023	0.009	0.362	0.925	-1.81	-1.46	0.979	0.365	0.269	0.886	1.121	0.924	0.938	0.188	0.088	0.460	0.488	0.040	0.262	0.488	0.145	0.710	5.866
S0040	0.491	0.296	0.224	0.416	0.325	0.965	0.955	0.172	0.096	0.210	1.464	0.031	0.350	1.025	0.135	0.794	0.366	-0.43	0.042	0.057	0.087	0.319	0.111	0.448	0.965	0.305	0.018	0.009	0.310	0.747	-1.83	-1.45	0.980	0.376	0.284	0.706	1.300	0.941	0.941	0.164	0.068	0.289	0.488	0.071	0.510	0.488	0.144	0.691	1.029
S0040	0.491	0.369	0.236	0.391	0.336	0.957	0.947	0.176	0.076	0.421	0.634	0.035	0.432	0.976	0.128	0.732	1.921	0.052	0.035	0.053	0.085	0.238	0.093	0.491	0.961	0.304	0.019	0.008	0.355	0.812	-1.98	-1.58	0.824	0.404	0.324	0.725	1.023	0.945	0.936	0.188	0.088	0.245	0.537	0.054	0.444	0.488	0.165	0.733	1.194
S0040	0.491	0.352	0.24	0.351	0.296	0.961	0.961	0.168	0.068	0.394	0.927	0.050	0.512	0.976	0.145	0.859	2.914	-0.61	0.033	0.057	0.094	0.327	0.087	0.378	0.970	0.288	0.015	0.007	0.312	0.869	-2.08	-1.51	0.788	0.356	0.292	0.572	0.860	0.958	0.965	0.172	0.04	0.372	0.976	0.053	0.654	0.488	0.184	0.841	2.122
S0040	0.491	0.372	0.224	0.371	0.277	0.955	0.968	0.224	0.048	0.357	0.927	0.053	0.419	0.976	0.186	0.848	1.823	-0.80	0.034	0.054	0.114	0.410	0.081	0.314	0.959	0.307	0.019	0.006	0.317	0.848	-2.03	-1.53	0.854	0.412	0.272	0.545	0.789	0.943	0.956	0.16	0.068	0.152	0.927	0.043	0.492	0.488	0.182	0.822	0.502
S0040	0.491	0.304	0.22	0.509	0.310	0.955	0.953	0.176	0.06	0.373	0.976	0.057	0.455	0.976	0.170	0.805	1.367	-0.97	0.046	0.059	0.117	0.356	0.134	0.310	0.967	0.297	0.020	0.009	0.316	0.998	-1.75	-1.47	0.934	0.361	0.257	0.656	0.991	0.938	0.949	0.148	0.068	0.321	0.488	0.065	0.398	0.488	0.170	0.770	1.775
S0040	0.491	0.388	0.248	0.420	0.296	0.946	0.953	0.168	0.068	0.444	1.025	0.093	0.611	0.976	0.147	0.837	1.388	-0.85	0.043	0.062	0.204	0.268	0.124	0.372	0.961	0.310	0.024	0.010	0.323	0.864	-1.81	-1.38	0.943	0.34	0.288	1.175	1.127	0.918	0.934	0.148	0.06	0.254	0.976	0.031	0.480	0.488	0.166	0.731	11.31
S0040	0.491	0.332	0.224	0.492	0.261	0.961	0.955	0.18	0.064	0.430	0.976	0.076	0.618	0.976	0.160	0.788	5.430	-0.83	0.038	0.057	0.136	0.326	0.085	0.370	0.962	0.310	0.017	0.008	0.290	1.111	-2.03	-1.52	0.906	0.368	0.284	0.659	0.828	0.943	0.943	0.112	0.06	0.433	0.488	0.057	0.509	0.488	0.169	0.758	2.058
S0040	0.491	0.328	0.248	0.430	0.408	0.958	0.947	0.184	0.064	0.330	0.976	0.039	0.447	0.976	0.110	0.731	1.347	-0.22	0.040	0.064	0.096	0.226	0.069	0.505	0.963	0.308	0.020	0.010	0.321	0.630	-1.90	-1.38	0.979	0.388	0.276	1.106	0.981	0.905	0.930	0.208	0.084	0.364	0.537	0.057	0.456	0.488	0.145	0.675	8.293
S0040	0.491	0.337	0.224	0.445	0.298	0.948	0.968	0.208	0.080	0.344	1.025	0.050	0.470	0.976	0.155	0.859	3.617	-0.62	0.040	0.058	0.088	0.303	0.112	0.366	0.958	0.322	0.020	0.007	0.315	0.983	-1.99	-1.49	0.869	0.348	0.272	0.738	0.864	0.945	0.951	0.164	0.068	0.155	0.976	0.041	0.441	0.488	0.181	0.810	3.011
S0040	0.491	0.344	0.244	0.424	0.328	0.958	0.959	0.188	0.068	0.360	0.976	0.078	0.470	0.976	0.168	0.815	0.482	-0.66	0.039	0.061	0.163	0.383	0.126	0.384	0.964	0.305	0.019	0.008	0.300	0.727	-1.89	-1.40	0.889	0.345	0.273	0.675	0.910	0.941	0.942	0.156	0.048	0.245	0.488	0.059	0.395	0.488	0.168	0.776	1.145
S0040	0.491	0.348	0.2	0.494	0.305	0.948	0.959	0.192	0.064	0.258	0.976	0.047	0.526	0.976	0.147	0.772	4.480	-0.95	0.040	0.060	0.101	0.313	0.123	0.369	0.958	0.317	0.018	0.007	0.321	1.037	-1.93	-1.43	0.888	0.416	0.296	0.799	1.005	0.925	0.936	0.212	0.072	0.369	0.488	0.033	0.384	0.488	0.161	0.742	3.517
S0040	0.491	0.312	0.228	0.353	0.258	0.953	0.960	0.216	0.064	0.254	0.976	0.044	0.370	0.976	0.188	0.800	1.768	-1.05	0.034	0.057	0.074	0.408	0.103	0.290	0.956	0.323	0.016	0.008	0.314	0.889	-2.08	-1.56	0.820	0.348	0.312	0.745	0.866	0.942	0.957	0.172	0.036	0.376	0.488	0.043	0.411	0.488	0.174	0.820	3.046
S0040	0.491	0.332	0.22	0.415	0.311	0.955	0.964	0.164	0.056	0.264	0.976	0.046	0.519	0.927	0.137	0.792	1.963	-0.39	0.040	0.059	0.085	0.276	0.143	0.442	0.955	0.333	0.016	0.008	0.283	0.843	-1.94	-1.42	0.839	0.376	0.252	0.733	0.987	0.943	0.944	0.168	0.068	0.359	0.488	0.063	0.382	0.488	0.158	0.735	0.698
S0040	0.491	0.296	0.204	0.371	0.321	0.955	0.957	0.188	0.08	0.209	2.929	0.022	0.241	0.976	0.124	0.791	0.581	-0.27	0.037	0.058	0.076	0.246	0.084	0.451	0.960	0.324	0.018	0.009	0.344	0.684	-1.91	-1.43	0.917	0.372	0.268	0.764	1.095	0.927	0.919	0.176	0.068	0.381	0.488	0.052	0.420	0.488	0.151	0.686	1.519
S0040	0.491	0.369	0.216	0.518	0.303	0.945	0.965	0.212	0.044	0.425	0.927	0.053	0.460	0.976	0.159	0.852	3.702	-0.85	0.043	0.057	0.094	0.328	0.119	0.369	0.961	0.311	0.022	0.007	0.298	0.980	-1.92	-1.52	0.915	0.341	0.257	0.642	0.915	0.938	0.947	0.156	0.068	0.229	0.488	0.047	0.414	0.488	0.167	0.786	2.229
S0040	0.491	0.392	0.236	0.401	0.316	0.948	0.959	0.168	0.056	0.439	0.976	0.088	0.544	0.976	0.160	0.818	2.038	-0.69	0.042	0.059	0.188	0.337	0.116	0.325	0.962	0.304	0.018	0.008	0.290	0.901	-1.91	-1.48	0.866	0.4	0.264	0.699	0.992	0.937	0.958	0.172	0.032	0.275	1.513	0.034	0.454	0.488	0.185	0.824	1.998
S0040	0.491	0.384	0.212	0.429	0.294	0.953	0.962	0.212	0.056	0.359	0.927	0.059	0.494	0.976	0.184	0.844	2.656	-0.99	0.040	0.059	0.126	0.398	0.083	0.298	0.964	0.295	0.021	0.008	0.306	1.016	-1.89	-1.44	0.920	0.336	0.244	0.651	0.871	0.942	0.953	0.184	0.06	0.335	0.439	0.049	0.362	0.488	0.178	0.811	4.858
S0040	0.491	0.328	0.212	0.444	0.332	0.945	0.957	0.188	0.084	0.374	0.927	0.057	0.430	0.927	0.151	0.762	1.269	-0.41	0.045	0.058	0.110	0.267	0.134	0.393	0.961	0.316	0.022	0.008	0.342	0.860	-1.81	-1.45	0.940	0.368	0.296	0.883	1.086	0.937	0.911	0.224	0.108	0.276	0.439	0.044	0.342	0.488	0.135	0.643	4.257
S0040	0.491	0.344	0.204	0.377	0.317	0.950	0.966	0.2	0.064	0.368	0.976	0.058	0.394	0.976	0.131	0.836	0.821	-0.78	0.041	0.065	0.103	0.261	0.132	0.430	0.960	0.314	0.021	0.008	0.294	0.767	-1.85	-1.36	0.920	0.356	0.276	0.862	1.054	0.930	0.927	0.136	0.116	0.380	0.488	0.054	0.422	0.488	0.144	0.682	1.670
S0040	0.491	0.272	0.220	0.398	0.277	0.943	0.976	0.155	0.077	0.560	0.878	0.058	0.505	0.878	0.125	0.882	1.230	-0.48	0.048	0.063	0.202	0.419	0.263	0.397	0.968	0.281	0.016	0.007	0.273	0.869	-1.83	-1.45	0.252	0.311	0.246	0.561	0.740	0.967	0.917	0.129	0.090	-0.24	0.488	0.044	0.430	1.953	0.043	0.478	0.882
S0040	0.759	0.453	0.301	0.383	0.325	0.917	0.934	0.240	0.076	0.534	1.367	0.092	0.578	1.367	0.163	0.724	0.747	-0.60	0.050	0.073	0.171	0.319	0.156	0.343	0.972	0.284	0.038	0.017	0.374	0.759	-1.67	-1.25	1.009	0.432	0.308	1.024	1.359	0.942	0.836	0.176	0.14	0.243	0.683	0.084	0.478	0.683	0.063	0.447	0.039
S0040	0.759	0.44	0.288	0.390	0.405	0.918	0.901	0.224	0.096	0.456	1.318	0.128	0.611	1.318	0.139	0.654	-0.08	-0.72	0.052	0.078	0.262	0.281	0.128	0.380	0.973	0.280	0.037	0.024	0.386	0.666	-1.64	-1.15	1.063	0.476	0.352	1.103	1.593	0.911	0.761	0.192	0.18	0.372	0.683	0.089	0.582	0.683	0.058	0.340	-0.17
S0040	0.759	0.412	0.308	0.449	0.462	0.919	0.922	0.164	0.072	0.471	1.318	0.133	0.620	1.318	0.165	0.738	0.985	-0.75	0.057	0.081	0.258	0.332	0.150	0.288	0.964	0.292	0.035	0.021	0.365	0.860	-1.58	-1.17	1.112	0.412	0.292	1.309	1.316	0.912	0.820	0.128	0.104	0.404	0.634	0.086	0.527	0.634	0.078	0.439	2.063
S0040	0.759	0.384	0.288	0.496	0.402	0.922	0.905	0.18	0.076	0.318	1.318	0.123	0.612	1.269	0.140	0.657	0.166	-0.68	0.059	0.073	0.247	0.264	0.158	0.361	0.974	0.285	0.034	0.021	0.373	0.727	-1.54	-1.21	1.087	0.412	0.272	1.210	1.327	0.915	0.839	0.136	0.136	0.239	1.318	0.063	0.570	0.634	0.068	0.423	0.344
S0040	0.759	0.376	0.312	0.418	0.387	0.936	0.907	0.176	0.088	0.248	1.318	0.098	0.567	1.269	0.133	0.661	0.153	-0.42	0.049	0.072	0.185	0.275	0.139	0.378	0.969	0.279	0.029	0.021	0.346	0.611	-1.76	-1.22	0.978	0.405	0.269	0.924	1.309	0.922	0.828	0.136	0.136	0.265	0.634	0.064	0.490	0.634	0.090	0.449	-0.50
S0040	0.759	0.412	0.272	0.427	0.447	0.931	0.900	0.2	0.092	0.182	1.269	0.079	0.464	1.269	0.138	0.606	0.041	-0.56	0.052	0.081	0.121	0.272	0.125	0.393	0.978	0.273	0.034	0.022	0.392	0.659	-1.61	-1.10	1.122	0.416	0.304	1.417	1.350	0.910	0.831	0.18	0.148	0.393	0.634	0.093	0.580	0.634	0.077	0.412	0.220
S0040	0.759	0.417	0.301	0.586	0.437	0.924	0.876	0.192	0.100	0.160	1.318	0.083	0.509	1.318	0.129	0.560	1.829	-0.51	0.074	0.084	0.159	0.221	0.156	0.317	0.971	0.286	0.048	0.027	0.387	1.061	-1.31	-1.08	1.327	0.412	0.296	1.579	1.904	0.906	0.841	0.128	0.16	0.433	0.634	0.096	0.641	0.683	0.056	0.331	1.240
S0040	0.759	0.408	0.312	0.557	0.464	0.919	0.900	0.204	0.076	0.332	1.318	0.108	0.599	1.318	0.136	0.631	0.016	-0.54	0.068	0.084	0.202	0.268	0.142	0.346	0.978	0.276	0.047	0.024	0.380	0.741	-1.37	-1.09	1.285	0.4	0.26	1.668	1.602	0.904	0.848	0.168	0.116	0.366	0.634	0.087	0.631	0.634	0.057	0.360	1.469
S0040	0.759	0.464	0.268	0.532	0.415	0.922	0.909	0.212	0.08	0.271	1.367	0.106	0.566	1.367	0.146	0.638	0.329	-0.94	0.059	0.084	0.200	0.245	0.107	0.284	0.975	0.271	0.044	0.020	0.392	0.863	-1.47	-1.10	1.263	0.4	0.328	1.134	1.433	0.927	0.824	0.168	0.172	0.324	0.683	0.075	0.485	0.683	0.062	0.398	-0.16
S0040	0.759	0.38	0.268	0.367	0.463	0.935	0.914	0.2	0.084	0.376	1.269	0.087	0.513	1.269	0.143	0.666	0.356	-0.55	0.056	0.081	0.182	0.292	0.137	0.361	0.974	0.268	0.032	0.020	0.386	0.710	-1.56	-1.11	1.086	0.413	0.337	1.225	1.585	0.910	0.825	0.144	0.120	0.338	0.634	0.074	0.541	0.634	0.073	0.431	0.343
S0040	0.759	0.436	0.26	0.500	0.436	0.913	0.917	0.196	0.096	0.267	1.269	0.104	0.537	1.269	0.165	0.714	0.560	-0.74	0.058	0.082	0.228	0.337	0.190	0.298	0.976	0.256	0.034	0.021	0.367	0.707	-1.63	-1.11	1.054	0.428	0.276	1.343	1.339	0.916	0.847	0.136	0.112	0.442	0.634	0.098	0.593	0.634	0.092	0.474	0.743
S0040	0.759	0.432	0.26	0.501	0.414	0.900	0.942	0.18	0.076	0.362	1.269	0.088	0.477	1.269	0.171	0.754	0.108	-0.97	0.057	0.085	0.201	0.362	0.172	0.300	0.973	0.275	0.038	0.017	0.361	0.734	-1.62	-1.12	1.077	0.396	0.296	1.216	1.275	0.922	0.844	0.156	0.104	0.416	0.634	0.072	0.511	0.634	0.081	0.489	0.613
S0040	0.759	0.424	0.28	0.470	0.396	0.916	0.918	0.18	0.1	0.361	1.269	0.101	0.532	1.269	0.165	0.744	0.289	-0.77	0.059	0.080	0.214	0.342	0.180	0.285	0.973	0.271	0.037	0.022	0.364	0.796	-1.57	-1.16	1.101	0.376	0.324	1.238	1.538	0.907	0.802	0.176	0.14	0.367	0.634	0.080	0.552	0.634	0.066	0.393	0.836
S0040	0.759	0.405	0.285	0.605	0.436	0.918	0.894	0.188	0.084	0.253	1.318	0.107	0.510	1.318	0.138	0.616	-0.24	-0.91	0.071	0.091	0.224	0.257	0.140	0.374	0.975	0.284	0.044	0.027	0.330	0.838	-1.40	-1.02	1.314	0.416	0.28	1.379	1.621	0.895	0.837	0.172	0.148	0.450	0.634	0.085	0.559	0.634	0.066	0.370	0.426
S0040	0.759	0.412	0.276	0.556	0.435	0.937	0.897	0.204	0.116	0.173	1.318	0.082	0.486	1.318	0.135	0.641	2.055	-0.41	0.058	0.078	0.127	0.283	0.124	0.353	0.973	0.270	0.036	0.022	0.382	0.882	-1.54	-1.13	1.175	0.397	0.297	1.493	1.654	0.920	0.845	0.120	0.168	0.474	0.634	0.092	0.579	0.634	0.068	0.395	1.105
S0040	0.759	0.428	0.312	0.550	0.406	0.920	0.899	0.188	0.092	0.252	1.318	0.121	0.580	1.318	0.142	0.615	-0.03	-0.94	0.067	0.087	0.230	0.246	0.137	0.350	0.977	0.270	0.045	0.026	0.367	0.840	-1.42	-1.07	1.328	0.4	0.304	1.571	1.620	0.901	0.830	0.164	0.152	0.404	0.683	0.084	0.591	0.683	0.060	0.361	1.182
S0040	0.759	0.408	0.28	0.486	0.416	0.913	0.930	0.204	0.092	0.257	1.269	0.086	0.472	1.269	0.151	0.662	-0.38	-0.93	0.062	0.091	0.159	0.312	0.153	0.345	0.973	0.283	0.041	0.021	0.342	0.716	-1.49	-1.03	1.234	0.396	0.288	1.396	1.830	0.922	0.884	0.204	0.152	0.458	0.634	0.081	0.551	0.634	0.071	0.426	0.449
S0040	0.759	0.408	0.248	0.553	0.447	0.914	0.928	0.196	0.08	0.188	1.220	0.079	0.444	1.269	0.141	0.679	1.760	-0.66	0.066	0.081	0.147	0.298	0.193	0.397	0.977	0.248	0.040	0.019	0.343	0.973	-1.48	-1.11	1.174	0.404	0.296	1.442	1.520	0.908	0.836	0.14	0.148	0.317	0.634	0.082	0.544	0.634	0.077	0.404	0.623
S0040	0.759	0.46	0.264	0.518	0.432	0.923	0.926	0.204	0.068	0.338	1.269	0.077	0.485	1.269	0.148	0.667	-0.14	-0.94	0.059	0.088	0.133	0.310	0.169	0.349	0.977	0.274	0.038	0.021	0.370	0.645	-1.58	-1.09	1.211	0.412	0.316	1.413	1.473	0.923	0.821	0.148	0.156	0.410	0.634	0.078	0.566	0.634	0.067	0.379	0.282
S0040	0.759	0.393	0.257	0.494	0.414	0.922	0.926	0.204	0.064	0.170	1.220	0.060	0.463	1.171	0.143	0.693	1.483	-0.51	0.057	0.077	0.123	0.303	0.190	0.373	0.972	0.277	0.032	0.018	0.385	0.783	-1.67	-1.16	1.053	0.417	0.305	1.388	1.305	0.925	0.871	0.160	0.160	0.389	1.220	0.065	0.567	0.585	0.105	0.524	2.240
S0040	0.759	0.344	0.296	0.528	0.386	0.921	0.919	0.2	0.084	0.176	1.269	0.078	0.471	1.269	0.145	0.637	0.432	-0.84	0.062	0.080	0.157	0.251	0.144	0.336	0.974	0.272	0.038	0.020	0.364	0.868	-1.52	-1.14	1.211	0.404	0.312	1.453	1.466	0.917	0.851	0.128	0.152	0.464	0.634	0.109	0.631	0.634	0.070	0.393	0.730
S0040	0.759	0.408	0.308	0.472	0.440	0.907	0.914	0.22	0.068	0.163	1.318	0.088	0.491	1.318	0.155	0.654	1.090	-0.95	0.058	0.088	0.140	0.284	0.131	0.317	0.973	0.274	0.041	0.025	0.382	0.797	-1.57	-1.08	1.186	0.412	0.312	1.137	1.382	0.921	0.850	0.148	0.144	0.312	0.634	0.090	0.531	0.683	0.066	0.413	-0.16
S0040	0.759	0.444	0.296	0.573	0.422	0.938	0.909	0.176	0.1	0.346	1.269	0.097	0.603	1.269	0.159	0.720	0.641	-0.81	0.063	0.079	0.194	0.328	0.180	0.303	0.974	0.275	0.035	0.023	0.357	0.774	-1.47	-1.12	1.173	0.42	0.304	1.185	1.486	0.903	0.820	0.152	0.124	0.273	0.634	0.068	0.481	0.634	0.072	0.452	-0.16
S0040	0.759	0.416	0.3	0.469	0.414	0.913	0.892	0.22	0.092	0.264	1.318	0.092	0.480	1.318	0.128	0.593	0.314	-0.84	0.058	0.088	0.171	0.241	0.138	0.354	0.975	0.277	0.040	0.027	0.366	0.777	-1.56	-1.07	1.244	0.408	0.32	1.577	1.622	0.911	0.848	0.152	0.156	0.407	0.634	0.093	0.533	0.634	0.069	0.375	0.917
S0040	0.759	0.4	0.264	0.469	0.450	0.923	0.922	0.2	0.068	0.385	1.318	0.091	0.537	1.269	0.146	0.680	0.617	-0.52	0.059	0.087	0.186	0.320	0.145	0.382	0.972	0.279	0.038	0.020	0.349	0.722	-1.54	-1.03	1.184	0.397	0.321	1.219	1.410	0.922	0.823	0.132	0.128	0.353	0.634	0.079	0.521	0.634	0.067	0.417	0.213
S0040	0.759	0.381	0.301	0.533	0.401	0.930	0.918	0.164	0.072	0.301	1.318	0.093	0.565	1.269	0.136	0.612	0.027	-0.81	0.063	0.086	0.173	0.247	0.118	0.407	0.974	0.267	0.038	0.021	0.379	0.744	-1.48	-1.09	1.251	0.444	0.34	1.589	1.555	0.926	0.855	0.12	0.144	0.451	0.634	0.095	0.578	0.634	0.077	0.405	1.540
S0040	0.759	0.452	0.288	0.569	0.444	0.926	0.913	0.216	0.096	0.290	1.269	0.081	0.471	1.269	0.151	0.679	-0.01	-0.43	0.061	0.077	0.161	0.312	0.170	0.319	0.979	0.262	0.039	0.020	0.395	0.793	-1.45	-1.17	1.179	0.412	0.316	1.345	1.255	0.913	0.837	0.16	0.14	0.285	1.269	0.062	0.531	0.634	0.073	0.430	0.492
S0040	0.759	0.416	0.308	0.583	0.468	0.919	0.919	0.224	0.096	0.325	1.318	0.066	0.445	1.318	0.147	0.686	0.857	-0.53	0.060	0.086	0.140	0.313	0.165	0.347	0.970	0.276	0.041	0.024	0.370	0.731	-1.52	-1.06	1.195	0.432	0.344	1.438	1.506	0.910	0.786	0.156	0.148	0.318	0.634	0.075	0.474	0.634	0.072	0.405	1.741
S0040	0.759	0.404	0.272	0.580	0.437	0.942	0.932	0.204	0.084	0.440	1.269	0.070	0.528	1.269	0.123	0.718	0.433	-0.59	0.058	0.088	0.177	0.245	0.145	0.454	0.972	0.274	0.034	0.019	0.358	0.743	-1.49	-1.02	1.267	0.436	0.324	1.438	1.500	0.914	0.781	0.148	0.16	0.418	0.585	0.092	0.555	0.634	0.065	0.369	0.604
S0040	0.759	0.428	0.296	0.633	0.482	0.915	0.909	0.216	0.1	0.074	1.318	0.053	0.430	1.318	0.135	0.658	3.404	-0.43	0.069	0.085	0.108	0.278	0.140	0.413	0.975	0.267	0.048	0.022	0.373	1.116	-1.40	-1.07	1.314	0.433	0.365	1.538	1.727	0.915	0.802	0.160	0.160	0.461	0.634	0.103	0.588	0.634	0.059	0.371	1.212
S0040	0.759	0.396	0.268	0.597	0.456	0.909	0.918	0.228	0.076	0.257	1.318	0.096	0.572	1.318	0.139	0.636	0.246	-0.60	0.062	0.082	0.163	0.274	0.127	0.392	0.979	0.264	0.044	0.019	0.382	0.794	-1.43	-1.10	1.215	0.436	0.28	1.371	1.314	0.908	0.836	0.164	0.128	0.270	0.634	0.064	0.482	0.683	0.067	0.416	0.209
S0040	0.759	0.421	0.293	0.513	0.459	0.911	0.890	0.220	0.108	0.135	1.318	0.069	0.474	1.318	0.131	0.604	1.234	-0.57	0.066	0.088	0.121	0.239	0.157	0.352	0.976	0.255	0.045	0.028	0.400	0.810	-1.46	-1.04	1.264	0.408	0.272	1.422	1.591	0.916	0.813	0.18	0.192	0.377	0.683	0.104	0.629	0.683	0.049	0.308	0.246
S0040	0.759	0.392	0.24	0.425	0.400	0.935	0.933	0.236	0.076	0.288	1.269	0.084	0.477	1.269	0.163	0.733	0.075	-0.87	0.050	0.077	0.155	0.352	0.115	0.332	0.973	0.283	0.032	0.017	0.357	0.725	-1.64	-1.19	1.133	0.42	0.304	1.117	1.263	0.916	0.848	0.156	0.132	0.373	0.683	0.070	0.527	0.634	0.080	0.465	-0.00
S0040	0.759	0.396	0.312	0.487	0.449	0.921	0.897	0.204	0.112	0.138	1.318	0.094	0.529	1.318	0.138	0.632	0.675	-0.74	0.061	0.085	0.181	0.262	0.139	0.333	0.978	0.254	0.041	0.026	0.379	0.873	-1.50	-1.08	1.224	0.436	0.268	1.415	1.615	0.910	0.820	0.14	0.164	0.448	0.683	0.106	0.636	0.683	0.057	0.347	0.446
S0040	0.759	0.416	0.308	0.587	0.399	0.912	0.904	0.212	0.084	0.412	1.318	0.102	0.592	1.318	0.133	0.598	0.133	-0.83	0.065	0.078	0.200	0.253	0.145	0.390	0.969	0.290	0.044	0.022	0.395	0.865	-1.41	-1.16	1.233	0.393	0.309	1.560	1.795	0.921	0.841	0.152	0.192	0.367	0.634	0.068	0.526	0.634	0.063	0.395	0.597
S0040	0.759	0.396	0.268	0.510	0.418	0.927	0.925	0.18	0.096	0.461	1.220	0.116	0.621	1.220	0.139	0.663	0.132	-0.64	0.062	0.080	0.208	0.283	0.161	0.356	0.969	0.286	0.035	0.019	0.338	0.743	-1.52	-1.11	1.155	0.46	0.312	1.581	1.502	0.888	0.836	0.168	0.116	0.397	0.634	0.075	0.552	0.634	0.090	0.444	2.767
S0040	0.759	0.372	0.26	0.570	0.400	0.927	0.923	0.124	0.084	0.382	1.220	0.111	0.591	1.171	0.158	0.759	0.617	-0.79	0.061	0.081	0.206	0.346	0.168	0.319	0.973	0.282	0.032	0.019	0.325	0.853	-1.55	-1.12	1.142	0.408	0.3	1.358	1.730	0.906	0.823	0.132	0.116	0.549	0.585	0.093	0.612	0.585	0.080	0.407	0.832
S0040	0.759	0.417	0.289	0.550	0.400	0.931	0.923	0.160	0.080	0.350	1.269	0.112	0.596	1.269	0.171	0.777	0.770	-0.92	0.063	0.084	0.247	0.356	0.177	0.300	0.970	0.286	0.036	0.021	0.341	0.853	-1.53	-1.13	1.171	0.416	0.32	1.280	1.664	0.891	0.839	0.172	0.124	0.522	0.634	0.089	0.593	0.634	0.075	0.443	0.994
S0040	0.759	0.42	0.28	0.555	0.381	0.926	0.915	0.168	0.076	0.255	1.269	0.112	0.608	1.269	0.148	0.696	1.025	-0.60	0.061	0.076	0.194	0.291	0.158	0.356	0.975	0.261	0.036	0.020	0.379	0.945	-1.57	-1.17	1.111	0.432	0.316	1.360	1.555	0.908	0.845	0.112	0.12	0.522	0.634	0.097	0.640	0.634	0.081	0.428	1.658
S0040	0.759	0.408	0.26	0.506	0.428	0.918	0.922	0.204	0.092	0.457	1.269	0.099	0.574	1.269	0.130	0.679	0.923	-0.82	0.058	0.086	0.181	0.243	0.108	0.411	0.972	0.282	0.038	0.020	0.360	0.743	-1.58	-1.07	1.186	0.413	0.357	1.279	1.661	0.901	0.834	0.108	0.132	0.447	0.634	0.105	0.600	0.634	0.070	0.407	1.251
S0040	0.759	0.42	0.288	0.579	0.443	0.930	0.912	0.196	0.072	0.420	1.269	0.120	0.633	1.269	0.164	0.724	0.328	-0.66	0.063	0.083	0.225	0.349	0.134	0.326	0.973	0.284	0.036	0.024	0.385	0.788	-1.51	-1.10	1.199	0.404	0.324	1.544	1.673	0.897	0.818	0.152	0.136	0.407	0.634	0.066	0.581	0.634	0.068	0.421	1.419
S0040	0.759	0.428	0.272	0.496	0.439	0.927	0.919	0.212	0.092	0.250	1.269	0.095	0.545	1.269	0.129	0.683	1.456	-0.41	0.056	0.081	0.170	0.276	0.150	0.429	0.976	0.250	0.037	0.020	0.382	0.753	-1.61	-1.10	1.139	0.388	0.3	1.294	1.708	0.909	0.841	0.136	0.148	0.354	0.634	0.071	0.473	0.634	0.083	0.420	2.291
S0040	0.759	0.432	0.296	0.648	0.411	0.914	0.912	0.2	0.108	0.178	1.269	0.076	0.474	1.269	0.133	0.629	1.079	-0.77	0.066	0.082	0.145	0.269	0.160	0.424	0.974	0.277	0.044	0.021	0.349	0.927	-1.41	-1.11	1.255	0.44	0.268	1.321	1.586	0.904	0.816	0.168	0.16	0.389	0.634	0.085	0.514	0.634	0.073	0.396	0.464
S0040	0.759	0.428	0.3	0.535	0.458	0.904	0.911	0.192	0.092	0.258	1.318	0.091	0.572	1.318	0.154	0.680	1.534	-0.84	0.068	0.085	0.175	0.284	0.176	0.318	0.972	0.277	0.046	0.023	0.389	1.012	-1.53	-1.08	1.191	0.412	0.32	1.810	1.768	0.910	0.814	0.128	0.144	0.470	0.634	0.078	0.612	0.634	0.055	0.346	3.011
S0040	0.759	0.425	0.253	0.621	0.487	0.928	0.928	0.164	0.068	0.265	1.269	0.113	0.636	1.269	0.142	0.670	0.350	-0.30	0.066	0.083	0.209	0.265	0.152	0.398	0.976	0.283	0.041	0.017	0.352	0.823	-1.43	-1.10	1.250	0.429	0.273	1.486	1.332	0.891	0.866	0.156	0.124	0.372	1.220	0.065	0.541	0.634	0.089	0.517	1.466
S0040	0.759	0.368	0.28	0.438	0.435	0.917	0.928	0.192	0.08	0.337	1.220	0.071	0.411	1.220	0.145	0.673	0.427	-0.60	0.055	0.088	0.137	0.300	0.156	0.367	0.974	0.266	0.032	0.021	0.357	0.741	-1.65	-1.03	1.133	0.408	0.296	1.353	1.602	0.913	0.883	0.168	0.1	0.412	0.585	0.073	0.548	0.585	0.096	0.514	1.069
S0040	0.759	0.416	0.296	0.540	0.493	0.918	0.911	0.196	0.092	0.368	1.269	0.098	0.585	1.269	0.146	0.676	0.838	-0.57	0.069	0.095	0.166	0.282	0.153	0.353	0.974	0.269	0.042	0.025	0.339	0.725	-1.43	-0.94	1.304	0.42	0.296	1.696	1.583	0.899	0.840	0.128	0.116	0.428	1.220	0.073	0.740	0.634	0.069	0.405	2.384
S0040	0.759	0.372	0.256	0.299	0.450	0.942	0.956	0.152	0.064	0.510	1.171	0.118	0.589	1.171	0.167	0.747	0.034	-0.82	0.048	0.087	0.259	0.357	0.132	0.310	0.975	0.267	0.026	0.014	0.328	0.601	-1.72	-1.06	1.097	0.452	0.3	1.172	1.450	0.914	0.866	0.12	0.112	0.320	1.171	0.055	0.528	0.585	0.100	0.536	2.071
S0040	0.759	0.44	0.24	0.431	0.451	0.925	0.954	0.176	0.072	0.453	1.220	0.109	0.572	1.220	0.162	0.721	0.692	-0.96	0.061	0.092	0.212	0.325	0.167	0.329	0.974	0.271	0.036	0.015	0.319	0.820	-1.51	-1.01	1.205	0.388	0.28	1.402	1.367	0.911	0.910	0.132	0.104	0.463	0.585	0.070	0.518	0.585	0.109	0.562	1.565
S0040	0.759	0.356	0.304	0.550	0.451	0.927	0.935	0.18	0.076	0.150	1.269	0.075	0.472	1.269	0.161	0.756	1.728	-0.52	0.060	0.084	0.127	0.321	0.179	0.308	0.976	0.256	0.033	0.020	0.341	0.925	-1.51	-1.08	1.153	0.413	0.265	1.189	1.311	0.925	0.896	0.168	0.124	0.336	0.634	0.057	0.498	0.634	0.110	0.563	0.028
S0040	0.759	0.413	0.261	0.560	0.442	0.911	0.922	0.204	0.084	0.259	1.318	0.073	0.500	1.269	0.144	0.686	0.803	-0.89	0.066	0.090	0.141	0.315	0.153	0.376	0.978	0.264	0.043	0.021	0.348	0.852	-1.45	-1.04	1.275	0.432	0.324	1.357	1.665	0.899	0.835	0.168	0.144	0.442	0.634	0.102	0.580	0.634	0.073	0.377	-0.22
S0040	0.759	0.42	0.272	0.499	0.473	0.916	0.940	0.196	0.096	0.282	1.269	0.061	0.508	1.269	0.129	0.731	0.610	-0.63	0.060	0.091	0.102	0.268	0.147	0.438	0.976	0.255	0.039	0.018	0.361	0.795	-1.52	-1.02	1.212	0.448	0.3	1.455	1.565	0.909	0.838	0.148	0.136	0.377	0.634	0.075	0.564	0.634	0.076	0.449	1.646
S0040	0.759	0.392	0.28	0.622	0.431	0.920	0.925	0.2	0.072	0.385	1.318	0.079	0.495	1.318	0.161	0.766	0.373	-0.76	0.066	0.085	0.181	0.350	0.132	0.313	0.980	0.237	0.043	0.020	0.395	0.832	-1.42	-1.11	1.264	0.464	0.324	1.361	1.436	0.899	0.835	0.192	0.144	0.393	0.634	0.081	0.548	0.634	0.081	0.432	0.815
S0040	0.759	0.428	0.228	0.463	0.450	0.923	0.935	0.2	0.072	0.275	1.220	0.100	0.609	1.220	0.161	0.681	0.631	-0.50	0.056	0.085	0.230	0.318	0.170	0.321	0.979	0.251	0.034	0.014	0.325	0.643	-1.58	-1.04	1.136	0.38	0.252	1.089	1.106	0.910	0.894	0.184	0.12	0.311	0.585	0.063	0.499	0.634	0.096	0.510	0.247
S0040	0.759	0.404	0.256	0.508	0.475	0.908	0.937	0.208	0.076	0.283	1.220	0.082	0.456	1.269	0.148	0.690	0.351	-0.66	0.055	0.088	0.159	0.309	0.140	0.378	0.977	0.264	0.036	0.017	0.342	0.658	-1.57	-1.05	1.191	0.441	0.257	1.353	1.259	0.902	0.859	0.164	0.136	0.316	1.220	0.061	0.618	0.634	0.084	0.474	1.510
S0040	0.759	0.36	0.28	0.571	0.437	0.928	0.945	0.204	0.056	0.226	1.220	0.073	0.475	1.220	0.159	0.786	1.349	-0.65	0.054	0.081	0.133	0.340	0.131	0.375	0.975	0.267	0.034	0.017	0.369	0.842	-1.58	-1.12	1.184	0.388	0.3	1.101	1.326	0.926	0.869	0.132	0.14	0.316	0.634	0.052	0.444	0.634	0.091	0.523	0.286
S0040	0.759	0.401	0.265	0.621	0.426	0.924	0.935	0.216	0.092	0.295	1.220	0.083	0.472	1.220	0.138	0.738	1.164	-0.65	0.061	0.084	0.182	0.274	0.165	0.404	0.976	0.260	0.037	0.018	0.350	0.817	-1.54	-1.08	1.141	0.436	0.236	1.368	1.247	0.910	0.896	0.18	0.104	0.288	1.220	0.056	0.554	0.634	0.101	0.553	2.541
S0040	0.759	0.36	0.24	0.493	0.392	0.926	0.942	0.2	0.088	0.063	1.171	0.075	0.419	1.171	0.168	0.764	1.088	-0.74	0.057	0.080	0.135	0.360	0.156	0.298	0.971	0.276	0.033	0.015	0.306	0.800	-1.59	-1.14	1.096	0.396	0.292	1.342	1.749	0.917	0.860	0.12	0.096	0.400	1.171	0.064	0.717	0.585	0.102	0.492	2.967
S0040	0.759	0.384	0.292	0.542	0.408	0.934	0.904	0.128	0.084	0.293	1.269	0.114	0.588	1.269	0.140	0.640	-0.49	-0.55	0.066	0.083	0.222	0.246	0.121	0.353	0.977	0.259	0.037	0.023	0.354	0.733	-1.46	-1.11	1.293	0.441	0.301	1.501	1.693	0.879	0.837	0.164	0.124	0.491	0.634	0.093	0.615	0.634	0.090	0.434	1.819
S0040	0.759	0.396	0.272	0.515	0.459	0.918	0.933	0.192	0.08	0.319	1.220	0.077	0.505	1.220	0.136	0.685	0.071	-0.47	0.059	0.090	0.147	0.274	0.151	0.426	0.979	0.253	0.036	0.018	0.348	0.628	-1.55	-0.98	1.185	0.396	0.312	1.368	1.627	0.907	0.816	0.152	0.124	0.379	1.220	0.071	0.516	0.585	0.083	0.442	1.885
S0040	0.759	0.412	0.28	0.440	0.436	0.913	0.922	0.224	0.072	0.318	1.220	0.077	0.534	1.220	0.142	0.644	0.207	-0.83	0.059	0.094	0.144	0.296	0.148	0.399	0.974	0.265	0.039	0.022	0.354	0.720	-1.51	-0.98	1.234	0.428	0.34	1.852	1.728	0.899	0.815	0.132	0.128	0.452	0.585	0.105	0.601	0.585	0.069	0.370	1.526
S0040	0.759	0.404	0.264	0.609	0.423	0.911	0.932	0.168	0.084	0.199	1.220	0.072	0.511	1.220	0.169	0.768	1.728	-0.84	0.067	0.085	0.143	0.349	0.213	0.275	0.978	0.253	0.038	0.019	0.342	0.885	-1.53	-1.07	1.143	0.364	0.344	1.426	1.643	0.912	0.848	0.16	0.112	0.491	0.585	0.082	0.570	0.585	0.094	0.494	1.921
S0040	0.759	0.385	0.257	0.444	0.451	0.922	0.933	0.192	0.080	0.158	1.220	0.074	0.457	1.220	0.155	0.702	0.227	-0.76	0.058	0.088	0.146	0.339	0.147	0.342	0.976	0.262	0.034	0.020	0.371	0.697	-1.61	-1.03	1.155	0.384	0.232	1.398	1.348	0.918	0.926	0.144	0.12	0.473	0.585	0.064	0.528	0.585	0.122	0.627	2.669
S0040	0.759	0.408	0.208	0.506	0.459	0.920	0.956	0.168	0.056	0.259	1.171	0.079	0.451	1.220	0.161	0.755	0.256	-0.52	0.056	0.090	0.169	0.360	0.183	0.341	0.977	0.255	0.034	0.014	0.341	0.654	-1.68	-1.04	1.073	0.388	0.284	1.353	1.216	0.921	0.895	0.16	0.112	0.400	0.634	0.054	0.493	0.585	0.098	0.544	2.238
S0040	0.759	0.424	0.272	0.442	0.472	0.911	0.936	0.184	0.08	0.236	1.269	0.083	0.476	1.269	0.162	0.740	0.524	-0.60	0.056	0.090	0.160	0.344	0.139	0.336	0.979	0.240	0.037	0.020	0.356	0.669	-1.60	-1.00	1.137	0.393	0.333	1.284	1.501	0.911	0.831	0.136	0.120	0.428	0.634	0.111	0.605	0.634	0.075	0.416	0.867
S0040	0.759	0.44	0.276	0.492	0.467	0.923	0.923	0.164	0.104	0.330	1.269	0.099	0.566	1.220	0.147	0.711	0.005	-0.74	0.060	0.083	0.179	0.321	0.160	0.350	0.980	0.240	0.037	0.019	0.344	0.625	-1.56	-1.12	1.111	0.42	0.3	1.473	1.418	0.923	0.850	0.112	0.136	0.375	0.634	0.080	0.532	0.634	0.084	0.431	1.502
S0040	0.759	0.44	0.244	1.002	0.764	0.901	0.916	0.184	0.116	0.174	1.220	0.057	0.450	1.220	0.140	0.670	5.916	0.220	0.076	0.094	0.115	0.269	0.201	0.371	0.990	0.184	0.047	0.023	0.350	0.852	-1.36	-0.96	1.410	0.412	0.284	1.209	1.428	0.902	0.845	0.16	0.108	0.403	0.634	0.075	0.562	0.634	0.079	0.448	0.449
S0040	0.759	0.368	0.312	0.656	0.608	0.931	0.915	0.208	0.092	0.152	1.318	0.071	0.439	1.318	0.136	0.698	3.417	-0.59	0.059	0.091	0.125	0.287	0.110	0.427	0.972	0.247	0.036	0.024	0.384	0.935	-1.52	-1.00	1.337	0.4	0.288	1.243	1.556	0.886	0.835	0.168	0.136	0.332	0.683	0.076	0.562	0.634	0.058	0.375	0.190
S0040	0.759	0.437	0.313	0.610	0.504	0.930	0.889	0.192	0.092	0.262	1.318	0.075	0.530	1.318	0.113	0.530	0.866	-0.08	0.065	0.084	0.149	0.198	0.138	0.425	0.973	0.285	0.044	0.024	0.385	0.760	-1.45	-1.07	1.309	0.46	0.304	1.337	1.523	0.903	0.832	0.16	0.156	0.323	0.634	0.081	0.574	0.634	0.069	0.355	2.087
S0040	0.759	0.408	0.256	0.576	0.423	0.919	0.941	0.22	0.072	0.069	1.269	0.086	0.510	1.269	0.149	0.640	0.958	-0.80	0.063	0.084	0.163	0.300	0.122	0.394	0.974	0.272	0.040	0.016	0.362	0.878	-1.44	-1.09	1.213	0.437	0.321	1.178	1.532	0.915	0.880	0.172	0.120	0.388	0.585	0.073	0.483	0.634	0.077	0.473	0.812
S0040	0.759	0.42	0.232	0.507	0.482	0.906	0.940	0.196	0.096	0.259	1.220	0.075	0.467	1.220	0.139	0.720	1.554	-0.54	0.061	0.089	0.142	0.308	0.152	0.413	0.976	0.257	0.041	0.018	0.346	0.828	-1.54	-1.02	1.169	0.404	0.3	1.257	1.648	0.911	0.844	0.16	0.128	0.461	0.585	0.092	0.540	0.634	0.074	0.425	1.067
S0040	0.759	0.388	0.28	0.633	0.492	0.914	0.930	0.24	0.096	0.442	1.269	0.056	0.364	1.269	0.139	0.587	1.095	-0.64	0.067	0.094	0.097	0.277	0.108	0.375	0.966	0.296	0.048	0.019	0.405	0.858	-1.40	-0.98	1.400	0.456	0.332	1.432	1.729	0.898	0.833	0.128	0.152	0.434	0.634	0.108	0.554	0.634	0.081	0.435	1.142
S0040	0.759	0.376	0.247	0.558	0.372	0.897	0.919	0.223	0.070	-0.05	1.367	0.041	0.304	1.269	0.101	0.679	1.287	-0.91	0.075	0.089	0.105	0.283	0.222	0.550	0.980	0.280	0.048	0.018	0.383	1.045	-1.29	-1.03	0.478	0.423	0.270	1.306	1.275	0.906	0.867	0.117	0.176	0.489	0.683	0.069	0.559	0.781	0.050	0.404	0.457
S0040	0.983	0.44	0.2	0.721	0.498	0.903	0.914	0.24	0.1	-0.18	1.562	0.034	0.264	1.513	0.155	0.714	3.965	-0.71	0.087	0.103	0.077	0.314	0.123	0.321	0.981	0.245	0.064	0.026	0.406	1.150	-1.25	-0.88	1.602	0.476	0.356	1.927	2.085	0.924	0.819	0.212	0.164	0.358	0.781	0.092	0.525	1.513	0.044	0.405	1.987
S0040	0.983	0.449	0.277	0.756	0.476	0.892	0.871	0.212	0.116	-0.19	1.464	0.041	0.263	1.513	0.135	0.614	1.422	-0.89	0.095	0.102	0.081	0.284	0.104	0.276	0.979	0.253	0.070	0.032	0.438	1.074	-1.14	-0.91	1.649	0.496	0.368	2.131	2.101	0.898	0.789	0.188	0.148	0.481	0.732	0.123	0.619	1.464	0.039	0.361	2.179
S0040	0.983	0.46	0.304	0.739	0.536	0.880	0.849	0.232	0.116	-0.03	1.513	0.079	0.388	1.464	0.137	0.595	1.996	-0.44	0.086	0.099	0.135	0.292	0.129	0.259	0.979	0.257	0.073	0.036	0.447	0.954	-1.21	-0.89	1.553	0.444	0.36	2.256	2.200	0.893	0.789	0.176	0.188	0.481	0.732	0.115	0.706	1.464	0.046	0.374	2.566
S0040	0.983	0.428	0.292	0.726	0.539	0.877	0.862	0.26	0.116	-0.03	1.513	0.068	0.328	1.513	0.140	0.606	1.073	-0.51	0.083	0.098	0.132	0.295	0.102	0.240	0.979	0.244	0.069	0.035	0.424	0.800	-1.25	-0.90	1.508	0.472	0.368	1.994	2.106	0.900	0.798	0.204	0.148	0.420	0.781	0.111	0.639	1.513	0.048	0.413	1.520
S0040	0.983	0.44	0.368	0.619	0.477	0.883	0.859	0.244	0.096	-0.07	1.464	0.097	0.468	1.464	0.148	0.617	1.211	-0.77	0.077	0.102	0.166	0.304	0.122	0.246	0.984	0.239	0.061	0.041	0.415	0.942	-1.34	-0.89	1.461	0.506	0.393	1.780	2.019	0.902	0.800	0.168	0.192	0.407	0.732	0.106	0.630	0.732	0.035	0.341	1.709
S0040	0.983	0.448	0.336	0.673	0.497	0.868	0.848	0.24	0.1	-0.07	1.464	0.080	0.395	1.464	0.141	0.602	2.770	-0.74	0.087	0.106	0.120	0.257	0.106	0.243	0.975	0.260	0.070	0.043	0.441	1.084	-1.28	-0.87	1.516	0.488	0.4	2.220	2.120	0.887	0.780	0.184	0.224	0.495	0.732	0.119	0.665	1.464	0.046	0.385	1.900
S0040	0.983	0.44	0.292	0.596	0.545	0.895	0.860	0.244	0.104	-0.06	1.464	0.087	0.433	1.464	0.145	0.612	0.792	-0.72	0.082	0.103	0.175	0.278	0.128	0.232	0.983	0.238	0.061	0.038	0.429	0.771	-1.31	-0.88	1.539	0.464	0.372	2.150	2.177	0.908	0.804	0.184	0.184	0.512	0.732	0.111	0.577	1.464	0.042	0.397	2.460
S0040	0.983	0.481	0.305	0.592	0.529	0.851	0.869	0.261	0.104	0.028	1.513	0.074	0.355	1.513	0.141	0.606	0.251	-0.75	0.081	0.107	0.101	0.276	0.097	0.244	0.981	0.260	0.080	0.037	0.437	0.688	-1.31	-0.83	1.554	0.452	0.404	2.087	2.023	0.883	0.772	0.18	0.196	0.490	0.732	0.125	0.751	1.513	0.042	0.363	1.376
S0040	0.983	0.456	0.308	0.585	0.590	0.878	0.863	0.256	0.112	-0.10	1.464	0.100	0.453	1.464	0.143	0.612	1.549	-0.65	0.083	0.107	0.167	0.295	0.105	0.250	0.977	0.244	0.074	0.040	0.452	0.773	-1.28	-0.86	1.518	0.488	0.376	2.311	2.127	0.891	0.810	0.168	0.168	0.455	0.732	0.116	0.627	1.464	0.042	0.414	2.692
S0040	0.983	0.44	0.292	0.611	0.573	0.879	0.874	0.272	0.116	-0.15	1.464	0.071	0.349	1.464	0.146	0.612	1.609	-0.70	0.082	0.108	0.108	0.285	0.117	0.254	0.984	0.257	0.071	0.036	0.434	0.859	-1.24	-0.80	1.558	0.502	0.373	1.954	2.024	0.908	0.820	0.164	0.164	0.432	0.732	0.102	0.541	1.464	0.048	0.449	1.763
S0040	0.983	0.42	0.3	0.659	0.511	0.870	0.857	0.292	0.116	-0.17	1.513	0.074	0.385	1.513	0.150	0.614	3.203	-0.69	0.085	0.100	0.105	0.294	0.123	0.224	0.979	0.243	0.068	0.034	0.438	1.051	-1.27	-0.93	1.457	0.472	0.356	2.154	2.164	0.900	0.803	0.152	0.2	0.446	0.781	0.099	0.660	1.513	0.039	0.390	4.306
S0040	0.983	0.464	0.34	0.754	0.499	0.877	0.875	0.28	0.108	-0.14	1.464	0.066	0.354	1.513	0.142	0.607	1.493	-0.87	0.087	0.108	0.116	0.273	0.118	0.270	0.981	0.264	0.076	0.036	0.443	1.024	-1.18	-0.83	1.594	0.488	0.368	2.259	2.121	0.874	0.802	0.192	0.164	0.510	0.732	0.127	0.650	1.464	0.045	0.411	2.349
S0040	0.983	0.436	0.216	0.640	0.472	0.888	0.889	0.28	0.108	-0.08	1.513	0.066	0.311	1.513	0.163	0.668	2.056	-0.76	0.075	0.100	0.099	0.311	0.100	0.215	0.977	0.258	0.065	0.028	0.422	1.009	-1.32	-0.93	1.470	0.456	0.348	1.932	2.029	0.891	0.803	0.18	0.152	0.463	0.781	0.125	0.700	1.513	0.050	0.424	0.977
S0040	0.983	0.449	0.297	0.812	0.522	0.897	0.870	0.216	0.124	-0.06	1.464	0.057	0.408	1.513	0.142	0.609	4.230	-0.75	0.088	0.103	0.089	0.288	0.122	0.251	0.986	0.236	0.068	0.036	0.419	1.222	-1.18	-0.86	1.571	0.452	0.336	1.874	2.092	0.906	0.818	0.204	0.136	0.421	0.732	0.106	0.554	1.464	0.048	0.443	1.819
S0040	0.983	0.448	0.284	0.713	0.463	0.869	0.882	0.252	0.1	-0.12	1.513	0.063	0.331	1.513	0.145	0.634	2.555	-0.70	0.089	0.101	0.075	0.308	0.120	0.258	0.976	0.265	0.076	0.032	0.434	1.123	-1.18	-0.92	1.545	0.477	0.357	2.202	2.214	0.878	0.816	0.176	0.160	0.509	0.732	0.121	0.703	1.464	0.038	0.409	3.009
S0040	0.983	0.48	0.316	0.754	0.519	0.876	0.837	0.24	0.124	-0.12	1.513	0.079	0.422	1.513	0.128	0.565	2.050	-0.63	0.093	0.101	0.132	0.268	0.127	0.257	0.980	0.255	0.079	0.041	0.454	1.126	-1.15	-0.88	1.578	0.492	0.388	2.065	2.161	0.879	0.782	0.16	0.164	0.499	0.732	0.135	0.746	1.464	0.037	0.357	1.478
S0040	0.983	0.424	0.316	0.639	0.528	0.889	0.871	0.264	0.096	-0.06	1.464	0.104	0.501	1.464	0.158	0.637	2.391	-0.86	0.085	0.109	0.173	0.308	0.137	0.216	0.981	0.252	0.070	0.041	0.410	1.005	-1.21	-0.84	1.571	0.456	0.416	2.365	2.306	0.895	0.774	0.172	0.164	0.511	0.732	0.112	0.687	1.464	0.041	0.363	2.040
S0040	0.983	0.42	0.252	0.610	0.539	0.894	0.894	0.268	0.1	-0.13	1.464	0.072	0.340	1.464	0.156	0.660	1.939	-0.72	0.077	0.105	0.117	0.305	0.129	0.257	0.979	0.230	0.059	0.030	0.412	0.893	-1.31	-0.87	1.463	0.456	0.316	1.844	2.013	0.906	0.820	0.156	0.128	0.479	0.732	0.112	0.610	1.464	0.033	0.392	1.962
S0040	0.983	0.452	0.312	0.652	0.606	0.867	0.872	0.264	0.124	-0.04	1.464	0.074	0.405	1.464	0.137	0.594	2.492	-0.59	0.082	0.109	0.122	0.248	0.147	0.277	0.986	0.242	0.073	0.037	0.434	0.891	-1.27	-0.81	1.548	0.508	0.348	1.881	2.167	0.901	0.807	0.144	0.144	0.499	0.732	0.128	0.631	1.464	0.047	0.426	0.928
S0040	0.983	0.425	0.289	0.576	0.491	0.867	0.900	0.285	0.080	0.062	1.464	0.068	0.372	1.416	0.164	0.675	0.760	-0.79	0.067	0.103	0.108	0.346	0.098	0.240	0.983	0.243	0.059	0.031	0.398	0.737	-1.41	-0.91	1.426	0.481	0.373	1.579	1.784	0.912	0.821	0.140	0.140	0.257	0.683	0.096	0.569	1.416	0.058	0.517	-0.05
S0040	0.983	0.452	0.292	0.659	0.556	0.882	0.869	0.272	0.1	0.075	1.464	0.058	0.368	1.464	0.151	0.639	2.746	-0.55	0.073	0.102	0.096	0.298	0.100	0.240	0.975	0.260	0.064	0.035	0.411	0.895	-1.39	-0.85	1.429	0.468	0.38	1.747	1.879	0.918	0.796	0.148	0.18	0.437	0.732	0.119	0.692	1.464	0.041	0.426	1.070
S0040	0.983	0.436	0.252	0.702	0.463	0.895	0.898	0.284	0.1	-0.04	1.513	0.063	0.359	1.513	0.151	0.668	3.486	-0.82	0.074	0.097	0.111	0.299	0.125	0.243	0.977	0.265	0.062	0.026	0.418	1.114	-1.34	-0.95	1.442	0.468	0.352	1.944	2.026	0.909	0.826	0.168	0.132	0.448	0.732	0.122	0.658	1.464	0.045	0.430	1.614
S0040	0.983	0.48	0.264	0.608	0.512	0.873	0.883	0.26	0.116	-0.08	1.513	0.038	0.248	1.464	0.143	0.601	2.399	-0.76	0.077	0.102	0.078	0.274	0.079	0.244	0.977	0.264	0.069	0.032	0.441	0.913	-1.36	-0.88	1.509	0.428	0.34	1.848	1.980	0.904	0.831	0.22	0.156	0.461	0.732	0.118	0.601	1.464	0.058	0.458	1.379
S0040	0.983	0.432	0.252	0.731	0.479	0.898	0.876	0.232	0.108	-0.26	1.513	0.036	0.271	1.513	0.140	0.589	2.036	-0.79	0.089	0.098	0.080	0.242	0.099	0.269	0.983	0.247	0.065	0.031	0.428	1.047	-1.20	-0.94	1.602	0.44	0.312	2.111	2.111	0.911	0.844	0.168	0.12	0.516	0.781	0.103	0.545	1.513	0.051	0.460	4.081
S0040	0.983	0.404	0.24	0.645	0.447	0.901	0.884	0.244	0.108	-0.23	1.513	0.041	0.288	1.513	0.158	0.645	3.830	-0.70	0.079	0.091	0.086	0.325	0.101	0.232	0.975	0.265	0.055	0.027	0.413	1.110	-1.42	-0.99	1.433	0.421	0.365	1.916	2.025	0.901	0.819	0.180	0.164	0.498	0.781	0.111	0.627	1.513	0.037	0.410	4.274
S0040	0.983	0.409	0.293	0.727	0.528	0.878	0.880	0.269	0.116	-0.14	1.464	0.048	0.257	1.513	0.136	0.592	1.378	-0.57	0.086	0.103	0.100	0.286	0.092	0.279	0.978	0.257	0.069	0.031	0.417	0.909	-1.22	-0.87	1.538	0.488	0.364	1.729	2.010	0.902	0.813	0.188	0.14	0.399	0.732	0.132	0.619	1.464	0.047	0.439	0.649
S0040	0.983	0.412	0.264	0.675	0.443	0.897	0.876	0.276	0.1	-0.14	1.513	0.043	0.254	1.464	0.146	0.602	1.112	-0.81	0.076	0.094	0.106	0.271	0.082	0.254	0.973	0.278	0.064	0.030	0.437	0.980	-1.29	-1.00	1.500	0.476	0.332	1.751	1.869	0.912	0.824	0.184	0.14	0.430	0.732	0.114	0.610	1.464	0.051	0.453	1.218
S0040	0.983	0.412	0.284	0.739	0.415	0.885	0.882	0.276	0.108	-0.15	1.464	0.043	0.322	1.513	0.143	0.625	2.012	-0.95	0.080	0.093	0.073	0.288	0.095	0.254	0.977	0.255	0.067	0.029	0.408	1.287	-1.23	-1.01	1.501	0.472	0.376	1.756	1.942	0.893	0.809	0.196	0.18	0.402	0.732	0.119	0.590	1.513	0.050	0.421	1.173
S0040	0.983	0.452	0.288	0.702	0.596	0.853	0.877	0.276	0.132	0.003	1.513	0.045	0.316	1.513	0.137	0.614	2.163	-0.52	0.083	0.110	0.073	0.253	0.094	0.280	0.979	0.231	0.077	0.034	0.428	0.840	-1.26	-0.80	1.591	0.46	0.392	2.132	2.154	0.898	0.775	0.184	0.192	0.357	0.732	0.116	0.671	1.513	0.037	0.361	2.040
S0040	0.983	0.412	0.256	0.724	0.457	0.893	0.888	0.248	0.116	-0.32	1.513	0.046	0.236	1.513	0.151	0.628	3.625	-0.93	0.079	0.100	0.090	0.276	0.118	0.233	0.982	0.251	0.058	0.028	0.414	1.091	-1.32	-0.94	1.524	0.441	0.381	1.799	1.953	0.907	0.818	0.192	0.144	0.507	0.781	0.119	0.611	1.513	0.049	0.426	1.925
S0040	0.983	0.488	0.304	0.592	0.506	0.878	0.860	0.26	0.108	-0.05	1.513	0.066	0.330	1.513	0.138	0.606	2.513	-0.74	0.074	0.101	0.093	0.262	0.090	0.278	0.974	0.247	0.066	0.033	0.433	0.923	-1.38	-0.89	1.447	0.464	0.32	2.166	2.078	0.891	0.809	0.168	0.12	0.520	0.781	0.124	0.694	1.513	0.044	0.409	2.769
S0040	0.983	0.445	0.289	0.669	0.459	0.887	0.860	0.253	0.128	-0.09	1.513	0.067	0.369	1.562	0.136	0.598	1.917	-0.52	0.074	0.092	0.113	0.275	0.114	0.252	0.981	0.266	0.065	0.029	0.450	1.046	-1.33	-0.98	1.431	0.46	0.364	1.885	1.961	0.906	0.825	0.224	0.136	0.343	0.781	0.093	0.559	1.513	0.060	0.481	0.937
S0040	0.983	0.46	0.26	0.570	0.521	0.870	0.868	0.3	0.116	0.117	1.513	0.091	0.462	1.513	0.137	0.607	0.145	-0.80	0.079	0.103	0.153	0.281	0.106	0.249	0.980	0.246	0.078	0.035	0.423	0.838	-1.31	-0.88	1.540	0.444	0.356	1.947	2.074	0.899	0.785	0.188	0.188	0.415	0.732	0.131	0.703	1.513	0.042	0.392	0.454
S0040	0.983	0.424	0.288	0.481	0.492	0.894	0.909	0.308	0.076	-0.13	1.513	0.063	0.331	1.513	0.156	0.666	0.606	-0.82	0.062	0.104	0.102	0.292	0.087	0.243	0.981	0.243	0.058	0.028	0.450	0.659	-1.46	-0.88	1.448	0.444	0.344	1.596	1.786	0.923	0.847	0.12	0.124	0.310	0.732	0.086	0.481	1.513	0.049	0.488	1.047
S0040	0.983	0.448	0.284	0.568	0.507	0.870	0.871	0.308	0.124	-0.08	1.513	0.080	0.355	1.513	0.139	0.593	1.617	-0.79	0.079	0.109	0.107	0.264	0.117	0.273	0.984	0.233	0.072	0.036	0.435	0.868	-1.30	-0.81	1.519	0.502	0.385	2.296	2.009	0.892	0.821	0.176	0.140	0.455	0.732	0.115	0.666	1.513	0.045	0.446	3.556
S0040	0.983	0.444	0.32	0.675	0.508	0.889	0.867	0.264	0.124	-0.04	1.562	0.047	0.284	1.513	0.142	0.582	1.255	-0.65	0.076	0.100	0.107	0.259	0.071	0.259	0.974	0.275	0.071	0.035	0.459	0.859	-1.29	-0.92	1.580	0.44	0.384	1.986	2.022	0.891	0.794	0.196	0.188	0.407	0.781	0.113	0.685	1.513	0.054	0.415	0.948
S0040	0.983	0.468	0.292	0.585	0.503	0.898	0.871	0.256	0.108	-0.06	1.562	0.059	0.365	1.562	0.133	0.576	0.872	-0.76	0.073	0.099	0.095	0.281	0.098	0.327	0.981	0.264	0.067	0.032	0.438	0.793	-1.32	-0.94	1.529	0.46	0.384	1.918	1.903	0.913	0.820	0.184	0.168	0.377	0.732	0.120	0.634	1.562	0.051	0.454	0.616
S0040	0.983	0.44	0.312	0.670	0.581	0.889	0.840	0.264	0.148	-0.13	1.513	0.073	0.365	1.513	0.137	0.581	2.793	-0.59	0.083	0.115	0.115	0.252	0.104	0.236	0.980	0.229	0.068	0.043	0.448	0.864	-1.28	-0.76	1.635	0.456	0.36	2.282	2.229	0.895	0.807	0.168	0.156	0.489	0.732	0.120	0.669	1.513	0.046	0.402	2.138
S0040	0.983	0.461	0.353	0.697	0.505	0.874	0.844	0.285	0.132	-0.12	1.464	0.096	0.445	1.513	0.135	0.567	2.565	-0.73	0.089	0.106	0.157	0.269	0.120	0.264	0.988	0.248	0.076	0.042	0.461	1.060	-1.20	-0.88	1.598	0.512	0.368	2.192	2.167	0.886	0.748	0.196	0.22	0.410	0.732	0.119	0.721	1.513	0.036	0.333	2.130
S0040	0.983	0.444	0.28	0.589	0.546	0.888	0.876	0.276	0.128	-0.01	1.513	0.075	0.423	1.513	0.141	0.624	1.604	-0.67	0.082	0.105	0.127	0.253	0.142	0.254	0.976	0.247	0.067	0.036	0.428	0.828	-1.27	-0.85	1.499	0.445	0.345	2.109	2.014	0.912	0.801	0.144	0.136	0.490	0.732	0.121	0.650	1.464	0.040	0.390	2.406
S0040	0.983	0.436	0.3	0.659	0.508	0.894	0.865	0.268	0.124	-0.11	1.464	0.068	0.370	1.513	0.142	0.571	1.758	-0.65	0.085	0.106	0.107	0.282	0.154	0.252	0.984	0.258	0.067	0.037	0.426	0.908	-1.24	-0.82	1.540	0.46	0.34	2.341	2.318	0.885	0.796	0.192	0.148	0.423	0.732	0.112	0.666	1.513	0.043	0.404	1.867
S0040	0.983	0.452	0.304	0.607	0.493	0.900	0.862	0.264	0.116	-0.14	1.513	0.060	0.305	1.513	0.139	0.622	2.117	-0.70	0.074	0.099	0.086	0.291	0.118	0.285	0.981	0.231	0.060	0.036	0.446	0.852	-1.35	-0.92	1.456	0.432	0.352	1.977	2.101	0.923	0.775	0.132	0.148	0.458	0.732	0.109	0.638	1.513	0.038	0.370	1.765
S0040	0.983	0.444	0.288	0.585	0.501	0.887	0.869	0.288	0.092	-0.10	1.464	0.074	0.368	1.513	0.146	0.608	2.107	-0.64	0.078	0.100	0.125	0.306	0.111	0.253	0.982	0.254	0.066	0.033	0.442	0.953	-1.30	-0.90	1.487	0.48	0.344	2.040	2.145	0.899	0.752	0.164	0.196	0.437	0.781	0.127	0.683	1.464	0.034	0.361	1.077
S0040	0.983	0.452	0.332	0.706	0.546	0.875	0.855	0.232	0.116	-0.03	1.513	0.062	0.348	1.513	0.147	0.621	1.558	-0.49	0.084	0.101	0.101	0.304	0.103	0.240	0.976	0.258	0.073	0.038	0.427	0.901	-1.25	-0.90	1.561	0.504	0.388	2.020	2.147	0.887	0.769	0.168	0.18	0.414	0.732	0.120	0.744	1.513	0.048	0.394	0.908
S0040	0.983	0.445	0.301	0.655	0.535	0.887	0.845	0.281	0.124	-0.12	1.464	0.049	0.255	1.464	0.134	0.576	2.351	-0.73	0.078	0.107	0.111	0.253	0.131	0.239	0.983	0.238	0.062	0.041	0.459	0.966	-1.29	-0.84	1.548	0.441	0.373	2.077	2.235	0.913	0.762	0.168	0.184	0.481	0.732	0.108	0.584	1.464	0.038	0.345	2.578
S0040	0.983	0.484	0.328	0.625	0.498	0.881	0.842	0.264	0.108	0.031	1.464	0.089	0.454	1.464	0.131	0.556	2.875	-0.64	0.080	0.099	0.138	0.250	0.125	0.272	0.978	0.263	0.070	0.037	0.400	0.927	-1.35	-0.93	1.495	0.424	0.38	2.081	1.910	0.915	0.792	0.144	0.196	0.451	0.732	0.103	0.685	1.464	0.037	0.387	1.864
S0040	0.983	0.456	0.268	0.629	0.509	0.886	0.863	0.236	0.124	-0.17	1.513	0.068	0.308	1.464	0.147	0.598	3.100	-0.68	0.082	0.099	0.101	0.290	0.122	0.235	0.978	0.255	0.065	0.033	0.441	0.972	-1.30	-0.90	1.509	0.468	0.332	1.890	2.066	0.884	0.793	0.156	0.172	0.458	0.732	0.138	0.706	0.732	0.040	0.306	0.800
S0040	0.983	0.456	0.296	0.587	0.534	0.888	0.880	0.292	0.104	-0.13	1.464	0.050	0.297	1.464	0.150	0.638	3.238	-0.54	0.076	0.104	0.072	0.308	0.108	0.258	0.981	0.256	0.065	0.035	0.435	0.826	-1.37	-0.84	1.481	0.46	0.388	1.855	1.931	0.907	0.822	0.204	0.164	0.372	0.732	0.088	0.546	1.464	0.046	0.446	1.050
S0040	0.983	0.448	0.28	0.665	0.491	0.887	0.857	0.264	0.116	-0.12	1.464	0.046	0.303	1.513	0.135	0.597	3.016	-0.73	0.078	0.104	0.071	0.245	0.120	0.269	0.973	0.250	0.063	0.038	0.436	0.999	-1.34	-0.90	1.517	0.408	0.32	2.024	2.067	0.908	0.822	0.148	0.1	0.572	0.732	0.122	0.594	1.513	0.045	0.416	2.711
S0040	0.983	0.468	0.328	0.616	0.490	0.879	0.877	0.268	0.124	-0.15	1.464	0.051	0.286	1.513	0.146	0.613	2.282	-0.81	0.083	0.102	0.083	0.278	0.115	0.226	0.983	0.263	0.069	0.033	0.434	0.926	-1.32	-0.90	1.540	0.461	0.337	1.979	1.990	0.875	0.775	0.196	0.140	0.442	0.732	0.118	0.652	1.464	0.035	0.385	1.905
S0040	0.983	0.485	0.321	0.681	0.502	0.877	0.849	0.273	0.116	-0.05	1.513	0.078	0.403	1.513	0.135	0.576	3.411	-0.73	0.083	0.104	0.099	0.249	0.111	0.268	0.979	0.244	0.075	0.041	0.434	1.111	-1.26	-0.85	1.514	0.456	0.392	2.434	2.223	0.895	0.781	0.172	0.176	0.508	0.781	0.115	0.696	1.513	0.044	0.394	3.174
S0040	0.983	0.464	0.292	0.667	0.588	0.887	0.834	0.244	0.112	-0.16	1.464	0.062	0.329	1.464	0.126	0.529	2.771	-0.63	0.079	0.108	0.117	0.219	0.098	0.270	0.983	0.245	0.069	0.042	0.450	0.831	-1.26	-0.81	1.586	0.452	0.364	2.284	2.159	0.884	0.781	0.188	0.156	0.510	0.732	0.117	0.588	1.464	0.036	0.384	3.118
S0040	0.983	0.472	0.336	0.792	0.514	0.876	0.849	0.22	0.096	-0.04	1.464	0.071	0.375	1.464	0.148	0.611	2.325	-0.62	0.084	0.100	0.107	0.301	0.123	0.239	0.979	0.265	0.069	0.041	0.421	0.958	-1.27	-0.90	1.520	0.492	0.38	1.870	1.987	0.910	0.783	0.14	0.172	0.410	0.732	0.118	0.668	1.464	0.036	0.402	1.683
S0040	0.983	0.464	0.284	0.694	0.626	0.869	0.861	0.252	0.116	-0.00	1.464	0.083	0.405	1.464	0.140	0.605	1.740	-0.42	0.088	0.111	0.144	0.282	0.135	0.250	0.976	0.254	0.076	0.038	0.419	0.819	-1.20	-0.79	1.571	0.481	0.353	2.199	2.453	0.876	0.781	0.160	0.160	0.494	0.732	0.117	0.696	1.464	0.042	0.382	1.607
S0040	0.983	0.452	0.328	0.681	0.559	0.873	0.850	0.316	0.132	-0.03	1.513	0.044	0.327	1.513	0.133	0.552	2.570	-0.64	0.090	0.112	0.075	0.262	0.131	0.273	0.986	0.252	0.079	0.043	0.455	0.907	-1.21	-0.77	1.665	0.472	0.372	2.237	2.245	0.901	0.772	0.176	0.152	0.397	0.781	0.097	0.652	1.513	0.043	0.407	2.453
S0040	0.983	0.44	0.288	0.640	0.533	0.886	0.862	0.276	0.1	-0.16	1.464	0.058	0.311	1.464	0.144	0.623	4.871	-0.65	0.081	0.098	0.078	0.281	0.136	0.262	0.974	0.264	0.061	0.034	0.415	0.967	-1.41	-0.89	1.413	0.444	0.368	2.160	1.990	0.908	0.803	0.14	0.172	0.494	0.732	0.107	0.651	1.464	0.037	0.397	3.469
S0040	0.983	0.473	0.333	0.658	0.524	0.883	0.871	0.261	0.100	-0.16	2.978	0.049	0.236	1.464	0.152	0.652	4.434	-0.68	0.084	0.103	0.062	0.327	0.152	0.256	0.981	0.250	0.062	0.038	0.430	1.096	-1.36	-0.89	1.475	0.444	0.368	1.923	2.025	0.895	0.845	0.176	0.132	0.530	0.732	0.117	0.625	1.464	0.048	0.495	2.201
S0040	0.983	0.46	0.296	0.632	0.495	0.877	0.845	0.264	0.132	-0.13	1.464	0.053	0.314	1.464	0.126	0.528	4.966	-0.72	0.084	0.100	0.076	0.235	0.132	0.300	0.979	0.262	0.071	0.037	0.430	1.061	-1.32	-0.91	1.526	0.448	0.372	1.982	2.006	0.919	0.819	0.172	0.132	0.506	0.732	0.103	0.673	1.464	0.047	0.442	1.345
S0040	0.983	0.46	0.292	0.634	0.464	0.868	0.875	0.272	0.128	-0.09	1.513	0.053	0.257	1.513	0.139	0.594	3.089	-0.80	0.082	0.098	0.069	0.257	0.093	0.239	0.979	0.249	0.072	0.031	0.437	1.051	-1.29	-0.95	1.527	0.472	0.364	1.591	1.918	0.912	0.844	0.168	0.116	0.521	0.732	0.117	0.587	1.513	0.046	0.459	1.208
S0040	0.983	0.44	0.272	0.693	0.485	0.875	0.877	0.252	0.112	-0.11	1.464	0.049	0.322	1.513	0.140	0.599	2.933	-0.75	0.081	0.100	0.081	0.269	0.122	0.277	0.981	0.259	0.065	0.032	0.387	1.038	-1.28	-0.93	1.477	0.461	0.361	1.993	2.079	0.907	0.790	0.168	0.148	0.444	0.732	0.111	0.664	1.513	0.034	0.380	3.277
S0040	0.983	0.44	0.332	0.697	0.482	0.881	0.881	0.264	0.088	-0.08	1.464	0.067	0.362	1.464	0.145	0.627	5.951	-0.81	0.087	0.102	0.087	0.286	0.143	0.281	0.975	0.256	0.067	0.033	0.400	1.157	-1.30	-0.92	1.502	0.428	0.352	1.865	2.143	0.901	0.839	0.128	0.112	0.584	0.732	0.125	0.673	1.464	0.042	0.459	2.111
S0040	0.983	0.424	0.296	0.629	0.501	0.888	0.867	0.256	0.108	-0.00	1.464	0.056	0.328	1.464	0.131	0.553	2.548	-0.65	0.080	0.102	0.101	0.232	0.119	0.277	0.985	0.250	0.064	0.033	0.413	0.957	-1.33	-0.89	1.520	0.436	0.332	1.859	2.012	0.913	0.845	0.164	0.128	0.507	0.732	0.125	0.645	1.464	0.044	0.452	1.071
S0040	0.983	0.457	0.297	0.665	0.459	0.887	0.878	0.265	0.100	-0.14	1.464	0.054	0.299	1.513	0.137	0.598	2.971	-0.57	0.079	0.095	0.101	0.290	0.094	0.265	0.978	0.259	0.066	0.030	0.432	1.117	-1.32	-0.97	1.426	0.456	0.372	1.830	2.137	0.907	0.811	0.168	0.16	0.489	0.732	0.126	0.660	1.513	0.033	0.390	2.605
S0040	0.983	0.46	0.256	0.603	0.514	0.886	0.857	0.244	0.112	-0.15	1.464	0.071	0.339	1.464	0.145	0.604	4.871	-0.56	0.080	0.100	0.079	0.301	0.120	0.247	0.980	0.233	0.062	0.036	0.420	0.912	-1.40	-0.87	1.464	0.456	0.372	1.723	2.024	0.902	0.809	0.156	0.144	0.515	0.732	0.132	0.652	0.732	0.040	0.297	0.576
S0040	0.983	0.424	0.32	0.606	0.593	0.862	0.861	0.232	0.108	0.008	1.416	0.075	0.462	1.416	0.142	0.590	3.683	-0.65	0.086	0.106	0.133	0.266	0.191	0.271	0.986	0.247	0.063	0.037	0.412	0.931	-1.30	-0.84	1.479	0.441	0.337	2.067	2.073	0.905	0.832	0.168	0.132	0.542	0.683	0.114	0.631	1.416	0.044	0.441	1.481
S0040	0.983	0.476	0.352	0.758	0.515	0.869	0.841	0.284	0.116	-0.03	1.513	0.070	0.384	1.464	0.137	0.586	1.856	-0.63	0.091	0.099	0.100	0.253	0.119	0.247	0.982	0.253	0.084	0.041	0.422	1.111	-1.14	-0.93	1.583	0.452	0.388	1.959	1.927	0.887	0.783	0.156	0.192	0.442	0.732	0.102	0.656	1.464	0.034	0.380	1.957
S0040	0.983	0.436	0.296	0.655	0.512	0.881	0.881	0.248	0.12	-0.16	1.464	0.047	0.245	1.464	0.148	0.643	2.987	-0.63	0.080	0.100	0.091	0.275	0.105	0.257	0.976	0.241	0.062	0.032	0.414	0.896	-1.34	-0.88	1.463	0.456	0.336	1.807	1.919	0.909	0.818	0.152	0.168	0.396	0.732	0.117	0.635	1.464	0.047	0.451	0.667
S0040	0.983	0.44	0.292	0.627	0.524	0.894	0.857	0.236	0.116	-0.11	1.416	0.064	0.358	1.464	0.144	0.589	2.601	-0.83	0.089	0.105	0.097	0.274	0.168	0.266	0.990	0.222	0.066	0.037	0.402	0.924	-1.23	-0.85	1.556	0.44	0.364	1.901	1.977	0.898	0.803	0.192	0.148	0.462	0.732	0.112	0.608	1.464	0.042	0.391	1.293
S0040	0.983	0.388	0.296	0.574	0.483	0.898	0.877	0.26	0.108	-0.15	1.513	0.059	0.323	1.513	0.155	0.640	3.173	-0.69	0.072	0.100	0.074	0.307	0.129	0.249	0.983	0.232	0.056	0.031	0.430	0.887	-1.41	-0.90	1.457	0.473	0.373	1.902	1.943	0.920	0.829	0.184	0.184	0.373	0.732	0.109	0.573	1.513	0.043	0.464	2.773
S0040	0.983	0.409	0.277	0.615	0.540	0.907	0.867	0.196	0.132	-0.18	1.464	0.058	0.296	1.513	0.140	0.590	2.437	-0.55	0.085	0.107	0.075	0.269	0.132	0.266	0.987	0.227	0.057	0.036	0.423	0.858	-1.31	-0.84	1.603	0.468	0.352	1.990	2.251	0.903	0.807	0.168	0.132	0.544	0.732	0.121	0.627	1.464	0.036	0.411	2.524
S0040	0.983	0.452	0.296	0.805	0.511	0.888	0.863	0.244	0.108	-0.08	1.464	0.090	0.463	1.464	0.151	0.616	4.468	-0.66	0.093	0.102	0.130	0.306	0.160	0.261	0.986	0.246	0.068	0.038	0.397	1.267	-1.19	-0.88	1.554	0.5	0.376	1.928	2.119	0.888	0.810	0.18	0.172	0.493	0.732	0.104	0.635	1.464	0.046	0.421	1.618
S0040	0.983	0.416	0.288	0.697	0.489	0.873	0.859	0.276	0.124	-0.19	1.464	0.055	0.295	1.464	0.132	0.571	3.866	-0.73	0.085	0.104	0.082	0.242	0.133	0.264	0.973	0.254	0.070	0.035	0.433	0.977	-1.34	-0.87	1.522	0.496	0.368	2.228	2.108	0.895	0.821	0.16	0.156	0.512	0.732	0.123	0.619	1.513	0.043	0.417	2.604
S0040	0.983	0.455	0.316	0.575	0.464	0.895	0.904	0.215	0.101	-0.23	1.464	0.052	0.400	1.367	0.087	0.668	1.502	-0.73	0.092	0.117	0.151	0.225	0.285	0.605	0.994	0.249	0.067	0.030	0.357	0.935	-1.13	-0.79	0.514	0.430	0.354	1.477	1.766	0.931	0.820	0.189	0.202	0.144	0.683	0.056	0.456	0.683	0.045	0.362	-1.04
S0040	1.251	0.408	0.296	1.096	0.554	0.887	0.882	0.26	0.112	-0.04	1.660	0.025	0.197	1.660	0.142	0.626	1.796	-0.58	0.133	0.119	0.147	0.275	0.088	0.345	0.978	0.276	0.092	0.040	0.417	1.211	-0.77	-0.74	2.048	0.476	0.388	2.489	2.665	0.895	0.790	0.22	0.156	0.540	0.830	0.113	0.572	1.660	0.068	0.441	3.061
S0040	1.251	0.44	0.352	0.998	0.580	0.876	0.861	0.304	0.124	-0.10	1.660	0.046	0.230	1.660	0.155	0.622	2.423	-0.81	0.129	0.121	0.091	0.316	0.077	0.233	0.980	0.263	0.107	0.047	0.458	1.227	-0.84	-0.76	2.144	0.536	0.336	2.763	2.804	0.889	0.764	0.192	0.204	0.484	0.830	0.116	0.679	1.660	0.052	0.378	4.369
S0040	1.251	0.42	0.344	0.958	0.534	0.871	0.838	0.292	0.156	-0.09	1.660	0.052	0.263	1.660	0.144	0.610	1.983	-0.70	0.126	0.116	0.092	0.263	0.070	0.233	0.976	0.251	0.100	0.051	0.460	1.278	-0.89	-0.79	2.002	0.493	0.345	2.596	2.704	0.889	0.759	0.168	0.176	0.513	0.830	0.121	0.678	1.660	0.051	0.366	4.748
S0040	1.251	0.44	0.36	1.003	0.588	0.871	0.849	0.288	0.136	-0.08	1.660	0.041	0.208	1.660	0.158	0.645	3.161	-0.65	0.125	0.125	0.077	0.289	0.082	0.231	0.972	0.257	0.098	0.053	0.476	1.214	-0.92	-0.76	2.041	0.524	0.392	2.743	2.870	0.894	0.762	0.208	0.176	0.510	0.830	0.125	0.668	1.660	0.049	0.376	4.961
S0040	1.251	0.436	0.324	0.893	0.539	0.879	0.865	0.292	0.116	-0.08	1.660	0.032	0.162	1.660	0.155	0.643	2.603	-0.86	0.118	0.127	0.102	0.314	0.071	0.241	0.987	0.249	0.095	0.049	0.448	1.178	-0.98	-0.76	2.141	0.524	0.348	2.657	2.733	0.891	0.765	0.244	0.176	0.519	0.830	0.115	0.668	1.660	0.047	0.372	4.507
S0040	1.251	0.429	0.313	0.872	0.533	0.878	0.859	0.277	0.140	-0.07	1.660	0.051	0.284	1.660	0.149	0.655	2.064	-0.70	0.112	0.118	0.096	0.279	0.086	0.248	0.978	0.257	0.091	0.042	0.423	1.166	-0.95	-0.74	1.978	0.484	0.396	2.681	2.586	0.879	0.772	0.204	0.196	0.499	0.830	0.122	0.708	1.660	0.048	0.382	4.354
S0040	1.251	0.416	0.332	0.968	0.550	0.889	0.859	0.264	0.128	-0.02	1.660	0.038	0.211	1.660	0.156	0.649	3.405	-0.69	0.115	0.121	0.099	0.287	0.061	0.245	0.973	0.251	0.089	0.049	0.460	1.199	-1.00	-0.75	2.039	0.46	0.364	2.450	2.800	0.889	0.749	0.192	0.172	0.498	0.830	0.134	0.664	1.660	0.055	0.382	2.830
S0040	1.251	0.42	0.3	0.912	0.564	0.890	0.858	0.272	0.136	-0.06	1.660	0.039	0.203	1.660	0.149	0.640	2.108	-0.63	0.113	0.114	0.115	0.278	0.067	0.258	0.982	0.263	0.092	0.043	0.464	1.141	-0.97	-0.79	2.046	0.514	0.345	2.468	2.594	0.879	0.736	0.208	0.184	0.465	0.830	0.125	0.621	1.660	0.061	0.381	2.505
S0040	1.251	0.42	0.296	0.944	0.545	0.899	0.871	0.264	0.116	-0.04	1.660	0.045	0.226	1.660	0.162	0.662	1.752	-0.85	0.113	0.117	0.091	0.335	0.061	0.237	0.978	0.278	0.088	0.042	0.436	1.180	-0.93	-0.77	2.062	0.488	0.34	2.408	2.568	0.883	0.769	0.22	0.192	0.451	0.830	0.128	0.668	1.660	0.056	0.380	3.021
S0040	1.251	0.408	0.32	0.886	0.534	0.893	0.872	0.28	0.104	-0.11	1.660	0.054	0.263	1.660	0.162	0.669	2.232	-0.77	0.108	0.111	0.099	0.318	0.063	0.227	0.974	0.256	0.084	0.039	0.447	1.171	-1.03	-0.82	1.950	0.512	0.38	2.466	2.709	0.881	0.753	0.208	0.228	0.442	0.830	0.125	0.666	1.660	0.050	0.368	3.311
S0040	1.251	0.456	0.3	0.923	0.521	0.879	0.876	0.276	0.136	-0.13	1.660	0.051	0.222	1.660	0.166	0.679	3.154	-0.80	0.113	0.117	0.071	0.333	0.079	0.227	0.979	0.256	0.090	0.041	0.449	1.226	-1.04	-0.80	1.995	0.468	0.348	2.511	2.552	0.898	0.773	0.228	0.188	0.477	0.830	0.128	0.661	1.660	0.049	0.396	4.013
S0040	1.251	0.461	0.305	0.906	0.648	0.888	0.865	0.285	0.132	-0.10	1.660	0.045	0.251	1.660	0.161	0.650	4.006	-0.81	0.114	0.131	0.073	0.317	0.087	0.228	0.983	0.270	0.093	0.049	0.471	1.061	-1.02	-0.68	2.157	0.481	0.349	2.499	2.552	0.893	0.779	0.224	0.168	0.528	0.830	0.124	0.686	1.660	0.051	0.384	4.233
S0040	1.251	0.428	0.336	0.908	0.616	0.876	0.854	0.32	0.18	-0.01	1.660	0.042	0.200	1.660	0.144	0.619	1.975	-0.69	0.116	0.125	0.083	0.279	0.066	0.264	0.974	0.257	0.106	0.050	0.498	1.114	-0.94	-0.75	2.119	0.48	0.36	2.650	2.868	0.897	0.760	0.204	0.18	0.506	0.830	0.123	0.694	1.660	0.048	0.349	4.079
S0040	1.251	0.428	0.324	1.146	0.589	0.875	0.835	0.28	0.136	0.003	1.660	0.054	0.264	1.660	0.141	0.582	2.225	-0.76	0.131	0.124	0.078	0.278	0.082	0.257	0.979	0.247	0.104	0.053	0.446	1.223	-0.78	-0.70	2.197	0.492	0.368	2.649	2.944	0.881	0.757	0.184	0.2	0.496	0.830	0.132	0.663	1.660	0.051	0.344	3.198
S0040	1.251	0.416	0.256	0.931	0.594	0.879	0.878	0.28	0.108	-0.12	1.660	0.037	0.195	1.660	0.165	0.667	2.806	-0.73	0.115	0.117	0.106	0.319	0.055	0.217	0.986	0.259	0.086	0.038	0.479	1.188	-0.97	-0.77	2.050	0.512	0.372	2.541	2.894	0.894	0.760	0.264	0.2	0.473	0.830	0.116	0.624	1.660	0.052	0.385	3.320
S0040	1.251	0.452	0.304	1.054	0.657	0.882	0.846	0.284	0.132	0.037	1.660	0.048	0.267	1.660	0.145	0.628	2.412	-0.43	0.117	0.117	0.074	0.311	0.085	0.257	0.976	0.253	0.097	0.043	0.440	1.173	-0.89	-0.72	1.965	0.46	0.372	2.533	2.571	0.897	0.769	0.208	0.208	0.408	0.830	0.125	0.694	1.660	0.056	0.384	2.422
S0040	1.251	0.42	0.276	0.968	0.548	0.881	0.884	0.284	0.128	0.000	1.708	0.045	0.241	1.660	0.156	0.680	2.339	-0.80	0.115	0.120	0.087	0.316	0.057	0.257	0.975	0.253	0.092	0.039	0.426	1.291	-0.90	-0.75	2.064	0.465	0.365	2.327	2.493	0.905	0.787	0.216	0.152	0.374	0.830	0.130	0.652	1.660	0.056	0.415	3.252
S0040	1.251	0.469	0.321	1.012	0.597	0.867	0.848	0.305	0.140	-0.06	1.660	0.059	0.263	1.660	0.153	0.618	2.517	-0.70	0.124	0.123	0.090	0.302	0.076	0.240	0.982	0.270	0.107	0.049	0.473	1.237	-0.90	-0.72	2.135	0.516	0.372	2.811	3.344	0.881	0.737	0.172	0.168	0.450	0.830	0.124	0.751	1.660	0.048	0.338	4.395
S0040	1.251	0.424	0.244	0.967	0.579	0.881	0.866	0.304	0.14	-0.00	1.660	0.040	0.203	1.660	0.154	0.659	2.708	-0.70	0.119	0.122	0.075	0.324	0.064	0.226	0.976	0.269	0.100	0.041	0.451	1.152	-0.93	-0.73	2.158	0.508	0.352	2.615	2.604	0.897	0.758	0.224	0.188	0.460	0.878	0.122	0.727	1.660	0.052	0.377	3.068
S0040	1.251	0.424	0.316	1.026	0.569	0.880	0.857	0.248	0.132	-0.03	1.611	0.038	0.227	1.660	0.154	0.640	3.937	-0.64	0.120	0.127	0.087	0.295	0.096	0.231	0.971	0.262	0.096	0.051	0.464	1.311	-0.96	-0.71	2.105	0.508	0.356	2.936	2.858	0.878	0.741	0.176	0.18	0.520	0.830	0.125	0.636	1.660	0.045	0.339	4.737
S0040	1.251	0.412	0.268	0.994	0.543	0.889	0.883	0.26	0.124	-0.07	1.611	0.040	0.230	1.660	0.159	0.682	3.321	-0.71	0.119	0.120	0.081	0.308	0.099	0.255	0.982	0.268	0.091	0.040	0.451	1.259	-0.94	-0.75	2.122	0.452	0.328	2.382	2.755	0.877	0.752	0.216	0.18	0.478	0.830	0.130	0.689	1.660	0.053	0.383	2.486
S0040	1.251	0.428	0.312	0.950	0.588	0.875	0.857	0.292	0.12	-0.01	1.660	0.047	0.237	1.660	0.163	0.652	2.558	-0.86	0.118	0.130	0.087	0.336	0.080	0.225	0.980	0.268	0.101	0.052	0.455	1.207	-0.93	-0.69	2.149	0.472	0.356	2.685	2.648	0.886	0.767	0.196	0.176	0.466	0.830	0.116	0.667	1.660	0.053	0.378	4.178
S0040	1.251	0.42	0.256	0.920	0.625	0.884	0.886	0.288	0.124	-0.10	1.611	0.049	0.234	1.611	0.153	0.648	2.317	-0.58	0.113	0.120	0.092	0.299	0.068	0.251	0.981	0.242	0.090	0.038	0.432	1.115	-0.94	-0.73	1.998	0.493	0.357	2.605	2.770	0.898	0.775	0.192	0.204	0.459	0.830	0.121	0.679	1.611	0.048	0.396	3.296
S0040	1.251	0.429	0.301	1.081	0.639	0.881	0.853	0.293	0.116	-0.05	1.660	0.037	0.216	1.660	0.156	0.649	4.680	-0.64	0.116	0.119	0.074	0.304	0.058	0.242	0.971	0.257	0.093	0.046	0.461	1.344	-0.94	-0.77	2.016	0.52	0.372	2.721	2.602	0.888	0.768	0.192	0.18	0.461	0.830	0.131	0.719	1.660	0.052	0.388	4.373
S0040	1.251	0.452	0.308	0.942	0.552	0.881	0.863	0.284	0.12	-0.08	1.660	0.057	0.291	1.660	0.158	0.652	2.313	-0.80	0.124	0.121	0.078	0.311	0.098	0.233	0.981	0.257	0.101	0.046	0.447	1.252	-0.88	-0.73	2.095	0.532	0.344	2.552	2.737	0.887	0.750	0.208	0.184	0.470	0.830	0.130	0.702	1.660	0.046	0.335	3.728
S0040	1.251	0.42	0.328	0.965	0.621	0.879	0.849	0.256	0.128	-0.06	1.660	0.044	0.213	1.660	0.156	0.630	2.467	-0.69	0.127	0.126	0.074	0.340	0.094	0.225	0.986	0.260	0.104	0.052	0.490	1.145	-0.84	-0.69	2.177	0.508	0.352	2.588	2.775	0.875	0.764	0.216	0.176	0.443	0.830	0.126	0.711	1.660	0.048	0.378	3.195
S0040	1.251	0.436	0.336	1.069	0.702	0.873	0.842	0.296	0.148	-0.05	1.660	0.070	0.315	1.660	0.141	0.598	3.588	-0.46	0.138	0.131	0.086	0.261	0.106	0.268	0.973	0.261	0.112	0.054	0.457	1.204	-0.81	-0.67	2.262	0.468	0.336	2.604	2.671	0.882	0.754	0.172	0.192	0.414	0.830	0.126	0.714	1.660	0.046	0.347	2.843
S0040	1.251	0.456	0.3	1.040	0.621	0.864	0.836	0.268	0.18	-0.05	1.660	0.050	0.231	1.660	0.143	0.613	2.930	-0.70	0.134	0.128	0.071	0.287	0.098	0.239	0.982	0.259	0.109	0.051	0.463	1.209	-0.84	-0.65	2.208	0.522	0.365	2.722	2.892	0.887	0.757	0.176	0.172	0.535	0.830	0.135	0.686	1.660	0.050	0.336	3.193
S0040	1.251	0.472	0.32	1.040	0.595	0.871	0.859	0.284	0.136	-0.01	1.660	0.041	0.202	1.660	0.158	0.649	3.097	-0.64	0.119	0.126	0.070	0.321	0.069	0.228	0.978	0.271	0.106	0.049	0.479	1.263	-0.94	-0.69	2.138	0.5	0.364	2.917	3.094	0.867	0.750	0.228	0.192	0.424	0.830	0.124	0.690	1.660	0.045	0.363	3.266
S0040	1.251	0.413	0.257	0.923	0.681	0.887	0.901	0.297	0.108	-0.03	1.660	0.036	0.178	1.611	0.169	0.715	3.610	-0.44	0.108	0.118	0.086	0.356	0.073	0.265	0.975	0.268	0.083	0.035	0.431	1.034	-1.02	-0.73	1.911	0.472	0.36	2.068	2.412	0.918	0.797	0.184	0.164	0.342	0.781	0.110	0.604	1.660	0.057	0.447	1.088
S0040	1.251	0.44	0.352	1.043	0.662	0.872	0.862	0.272	0.144	0.030	1.660	0.039	0.199	1.660	0.161	0.678	2.751	-0.64	0.128	0.123	0.077	0.334	0.062	0.232	0.970	0.265	0.104	0.049	0.461	1.179	-0.87	-0.72	2.118	0.488	0.364	2.335	2.618	0.896	0.772	0.208	0.188	0.422	0.830	0.135	0.683	1.660	0.053	0.398	1.373
S0040	1.251	0.412	0.316	0.971	0.599	0.883	0.851	0.292	0.14	-0.07	1.611	0.051	0.246	1.611	0.156	0.658	4.082	-0.52	0.118	0.120	0.063	0.308	0.090	0.229	0.975	0.257	0.091	0.047	0.453	1.085	-1.01	-0.69	2.029	0.492	0.336	2.780	2.563	0.889	0.765	0.208	0.212	0.461	0.830	0.133	0.716	1.611	0.048	0.373	2.818
S0040	1.251	0.472	0.292	0.960	0.547	0.882	0.868	0.28	0.136	-0.07	1.660	0.044	0.213	1.611	0.158	0.687	2.937	-0.67	0.123	0.118	0.119	0.320	0.083	0.226	0.979	0.274	0.096	0.047	0.467	1.269	-0.96	-0.76	2.092	0.526	0.365	2.555	2.821	0.886	0.755	0.220	0.212	0.459	0.830	0.129	0.720	1.611	0.044	0.368	2.779
S0040	1.251	0.412	0.288	0.951	0.665	0.873	0.864	0.236	0.136	-0.05	1.660	0.029	0.183	1.660	0.153	0.642	3.011	-0.71	0.114	0.128	0.105	0.331	0.089	0.246	0.985	0.245	0.089	0.045	0.439	1.035	-0.97	-0.66	2.061	0.504	0.356	2.320	2.568	0.881	0.772	0.2	0.192	0.416	0.830	0.110	0.627	1.660	0.050	0.393	2.279
S0040	1.251	0.42	0.332	0.958	0.610	0.878	0.864	0.284	0.152	-0.02	1.611	0.041	0.194	1.660	0.153	0.664	3.098	-0.55	0.116	0.123	0.086	0.321	0.070	0.238	0.976	0.260	0.096	0.047	0.455	1.137	-0.97	-0.69	2.081	0.484	0.352	2.656	2.682	0.892	0.758	0.2	0.196	0.420	0.830	0.119	0.677	1.660	0.049	0.376	2.629
S0040	1.251	0.433	0.301	0.970	0.582	0.894	0.884	0.281	0.112	-0.07	1.660	0.044	0.220	1.660	0.171	0.698	3.420	-0.67	0.119	0.122	0.076	0.328	0.087	0.231	0.971	0.261	0.089	0.040	0.434	1.172	-1.01	-0.75	2.113	0.544	0.34	2.311	2.511	0.897	0.772	0.236	0.204	0.364	0.830	0.133	0.633	1.660	0.050	0.379	1.289
S0040	1.251	0.412	0.284	1.072	0.667	0.892	0.864	0.268	0.148	-0.06	1.660	0.027	0.180	1.660	0.142	0.616	1.590	-0.56	0.125	0.129	0.084	0.265	0.080	0.257	0.988	0.245	0.098	0.047	0.452	1.080	-0.81	-0.69	2.271	0.504	0.352	2.355	2.672	0.891	0.789	0.224	0.156	0.524	0.830	0.123	0.613	1.660	0.052	0.403	1.897
S0040	1.251	0.416	0.288	1.009	0.594	0.880	0.861	0.3	0.144	-0.07	1.660	0.040	0.209	1.660	0.159	0.639	3.237	-0.65	0.120	0.120	0.095	0.330	0.083	0.240	0.980	0.265	0.095	0.045	0.455	1.267	-0.91	-0.72	2.075	0.546	0.397	2.529	2.778	0.892	0.748	0.204	0.200	0.476	0.830	0.123	0.682	1.660	0.044	0.353	3.298
S0040	1.251	0.448	0.34	0.956	0.543	0.883	0.854	0.256	0.14	-0.03	1.660	0.031	0.181	1.660	0.160	0.686	2.638	-0.56	0.112	0.113	0.099	0.330	0.050	0.219	0.972	0.253	0.091	0.046	0.483	1.178	-1.03	-0.76	1.965	0.516	0.36	2.478	2.619	0.880	0.757	0.24	0.184	0.415	0.830	0.130	0.697	1.660	0.052	0.401	3.164
S0040	1.251	0.448	0.324	1.046	0.761	0.872	0.851	0.252	0.128	-0.00	1.708	0.055	0.256	1.660	0.143	0.611	2.176	-0.41	0.130	0.130	0.065	0.289	0.069	0.263	0.983	0.248	0.111	0.052	0.464	0.974	-0.82	-0.62	2.253	0.524	0.348	2.668	2.857	0.878	0.757	0.228	0.188	0.504	0.830	0.128	0.691	1.660	0.048	0.395	4.284
S0040	1.251	0.424	0.28	1.056	0.610	0.867	0.867	0.24	0.124	-0.00	1.660	0.037	0.222	1.660	0.150	0.634	3.048	-0.72	0.124	0.125	0.063	0.301	0.085	0.275	0.986	0.261	0.105	0.044	0.461	1.247	-0.88	-0.69	2.146	0.464	0.376	2.493	2.528	0.893	0.783	0.236	0.164	0.395	0.830	0.118	0.663	1.660	0.056	0.409	2.491
S0040	1.251	0.428	0.304	0.976	0.572	0.892	0.860	0.276	0.132	-0.04	1.660	0.044	0.235	1.660	0.149	0.653	2.574	-0.67	0.120	0.115	0.084	0.304	0.086	0.236	0.969	0.266	0.093	0.041	0.460	1.196	-0.92	-0.77	2.003	0.532	0.368	2.456	2.648	0.894	0.752	0.228	0.2	0.461	0.830	0.115	0.651	1.660	0.053	0.369	3.206
S0040	1.251	0.433	0.309	0.959	0.587	0.881	0.854	0.265	0.132	0.043	1.660	0.050	0.234	1.660	0.154	0.673	2.496	-0.74	0.114	0.124	0.072	0.315	0.084	0.244	0.979	0.261	0.096	0.049	0.452	1.217	-0.98	-0.72	2.098	0.510	0.373	2.542	2.685	0.880	0.760	0.232	0.172	0.447	0.830	0.121	0.607	1.660	0.058	0.378	2.030
S0040	1.251	0.436	0.32	1.080	0.642	0.877	0.854	0.328	0.112	0.018	1.660	0.046	0.217	1.660	0.158	0.650	2.664	-0.48	0.127	0.123	0.085	0.331	0.061	0.254	0.979	0.274	0.112	0.051	0.495	1.239	-0.87	-0.70	2.218	0.544	0.352	2.551	2.589	0.886	0.756	0.22	0.196	0.436	0.830	0.131	0.690	1.660	0.049	0.371	2.396
S0040	1.251	0.452	0.3	1.143	0.576	0.867	0.861	0.32	0.136	-0.01	1.660	0.050	0.242	1.660	0.155	0.656	4.222	-0.61	0.138	0.122	0.068	0.308	0.092	0.247	0.971	0.266	0.118	0.048	0.472	1.536	-0.84	-0.74	2.215	0.532	0.376	2.981	2.786	0.874	0.729	0.208	0.188	0.446	0.830	0.135	0.729	1.660	0.045	0.357	3.723
S0040	1.251	0.464	0.3	0.983	0.600	0.887	0.856	0.268	0.144	-0.05	1.660	0.052	0.247	1.660	0.150	0.659	2.889	-0.77	0.124	0.119	0.091	0.278	0.084	0.259	0.977	0.282	0.101	0.046	0.441	1.274	-0.91	-0.76	2.166	0.496	0.352	2.414	2.731	0.911	0.750	0.192	0.196	0.413	0.830	0.132	0.686	1.660	0.044	0.372	2.065
S0040	1.251	0.424	0.272	1.069	0.564	0.877	0.881	0.288	0.132	0.012	1.660	0.034	0.178	1.660	0.172	0.698	2.810	-0.66	0.124	0.121	0.106	0.346	0.066	0.228	0.980	0.272	0.104	0.042	0.453	1.359	-0.87	-0.76	2.171	0.524	0.32	2.780	2.626	0.903	0.793	0.216	0.192	0.387	0.830	0.112	0.629	1.660	0.062	0.440	3.790
S0040	1.251	0.444	0.3	0.969	0.634	0.884	0.869	0.256	0.12	-0.01	1.660	0.053	0.235	1.660	0.159	0.663	3.120	-0.71	0.119	0.122	0.066	0.303	0.065	0.226	0.970	0.265	0.102	0.045	0.458	1.150	-0.98	-0.72	2.177	0.514	0.325	2.683	2.670	0.892	0.762	0.196	0.204	0.412	0.830	0.129	0.687	1.660	0.049	0.365	2.415
S0040	1.251	0.457	0.305	0.960	0.622	0.871	0.864	0.273	0.148	-0.04	1.660	0.058	0.257	1.660	0.155	0.655	3.254	-0.70	0.125	0.126	0.070	0.302	0.076	0.247	0.983	0.267	0.103	0.048	0.479	1.199	-0.94	-0.72	2.185	0.504	0.34	2.366	2.564	0.897	0.766	0.212	0.176	0.472	0.830	0.131	0.667	1.660	0.056	0.384	2.192
S0040	1.251	0.46	0.34	1.047	0.592	0.869	0.855	0.3	0.124	-0.06	1.660	0.037	0.201	1.660	0.165	0.663	3.391	-0.77	0.126	0.125	0.087	0.326	0.061	0.221	0.977	0.277	0.106	0.050	0.458	1.363	-0.87	-0.74	2.156	0.496	0.352	2.478	2.646	0.898	0.755	0.22	0.188	0.414	0.830	0.126	0.731	1.660	0.056	0.399	1.952
S0040	1.251	0.436	0.352	0.954	0.574	0.885	0.854	0.296	0.148	-0.01	1.660	0.048	0.243	1.660	0.157	0.656	2.607	-0.65	0.123	0.120	0.085	0.284	0.072	0.235	0.974	0.271	0.099	0.049	0.461	1.155	-0.92	-0.75	2.086	0.496	0.352	2.492	2.744	0.893	0.769	0.208	0.192	0.482	0.830	0.129	0.695	1.660	0.051	0.390	3.750
S0040	1.251	0.444	0.316	1.003	0.574	0.889	0.858	0.276	0.144	-0.02	1.660	0.039	0.202	1.660	0.161	0.664	3.921	-0.77	0.115	0.126	0.074	0.325	0.070	0.227	0.974	0.259	0.091	0.050	0.489	1.189	-1.04	-0.71	2.095	0.496	0.368	2.518	2.637	0.897	0.773	0.208	0.184	0.478	0.830	0.138	0.708	1.660	0.052	0.418	3.071
S0040	1.251	0.44	0.308	1.029	0.568	0.876	0.878	0.292	0.132	-0.03	1.660	0.055	0.299	1.660	0.157	0.663	3.265	-0.80	0.130	0.122	0.078	0.296	0.099	0.248	0.983	0.268	0.104	0.043	0.449	1.374	-0.87	-0.76	2.177	0.506	0.341	2.528	2.954	0.905	0.774	0.188	0.164	0.487	0.830	0.129	0.683	1.660	0.047	0.387	3.368
S0040	1.251	0.444	0.284	0.965	0.527	0.891	0.886	0.296	0.108	-0.01	1.660	0.036	0.234	1.660	0.168	0.688	3.518	-0.87	0.117	0.119	0.091	0.340	0.076	0.229	0.978	0.275	0.089	0.038	0.432	1.335	-1.03	-0.78	2.071	0.508	0.344	2.415	2.593	0.902	0.763	0.208	0.188	0.477	0.830	0.124	0.670	1.660	0.055	0.379	3.187
S0040	1.251	0.444	0.376	0.986	0.562	0.880	0.834	0.268	0.14	0.074	1.660	0.053	0.277	1.660	0.148	0.631	2.449	-0.62	0.119	0.117	0.094	0.290	0.096	0.239	0.970	0.260	0.098	0.053	0.495	1.247	-0.90	-0.74	2.029	0.484	0.372	2.273	2.518	0.898	0.753	0.18	0.18	0.362	0.830	0.127	0.620	1.660	0.058	0.387	1.702
S0040	1.251	0.429	0.357	1.035	0.598	0.883	0.852	0.285	0.156	-0.03	1.660	0.044	0.242	1.660	0.160	0.666	2.713	-0.74	0.127	0.115	0.097	0.304	0.079	0.223	0.981	0.272	0.103	0.047	0.474	1.222	-0.94	-0.77	2.120	0.516	0.36	2.684	2.773	0.866	0.738	0.232	0.18	0.517	0.830	0.118	0.634	1.660	0.054	0.355	3.772
S0040	1.251	0.424	0.312	1.143	0.616	0.894	0.857	0.288	0.132	0.052	1.660	0.040	0.264	1.660	0.159	0.660	3.299	-0.72	0.122	0.127	0.079	0.341	0.078	0.228	0.978	0.278	0.100	0.049	0.473	1.350	-0.84	-0.65	2.238	0.534	0.353	2.535	2.932	0.885	0.768	0.180	0.208	0.428	0.830	0.127	0.682	1.660	0.055	0.399	2.804
S0040	1.251	0.424	0.272	0.972	0.563	0.895	0.865	0.26	0.144	0.075	1.708	0.031	0.175	1.660	0.162	0.689	2.692	-0.67	0.113	0.113	0.095	0.350	0.047	0.228	0.971	0.258	0.091	0.042	0.446	1.317	-0.97	-0.78	2.105	0.524	0.376	2.474	2.794	0.887	0.755	0.192	0.184	0.402	0.830	0.138	0.658	1.660	0.058	0.419	2.687
S0040	1.251	0.42	0.28	0.968	0.538	0.886	0.882	0.268	0.116	-0.07	1.660	0.035	0.181	1.708	0.170	0.703	2.810	-0.93	0.119	0.117	0.114	0.359	0.064	0.221	0.983	0.275	0.090	0.039	0.436	1.276	-1.00	-0.79	2.118	0.512	0.34	2.383	2.666	0.904	0.772	0.236	0.18	0.511	0.830	0.125	0.695	1.660	0.048	0.387	3.550
S0040	1.251	0.436	0.276	1.068	0.561	0.878	0.868	0.248	0.132	0.002	1.611	0.037	0.220	1.660	0.158	0.666	4.433	-0.78	0.120	0.121	0.068	0.303	0.089	0.242	0.973	0.268	0.095	0.043	0.457	1.425	-0.96	-0.73	2.079	0.516	0.328	2.176	2.419	0.907	0.780	0.228	0.188	0.451	0.830	0.125	0.688	1.660	0.057	0.401	2.030
S0040	1.251	0.432	0.28	1.113	0.535	0.879	0.860	0.28	0.152	-0.03	1.708	0.033	0.202	1.660	0.144	0.618	3.651	-0.68	0.128	0.121	0.058	0.285	0.103	0.241	0.980	0.265	0.102	0.043	0.452	1.480	-0.88	-0.77	2.155	0.516	0.348	2.394	2.828	0.904	0.774	0.256	0.164	0.577	0.830	0.133	0.665	1.660	0.046	0.370	2.993
S0040	1.251	0.441	0.301	0.949	0.572	0.896	0.882	0.281	0.144	0.064	1.660	0.024	0.221	1.708	0.160	0.673	2.957	-0.86	0.109	0.131	0.066	0.329	0.070	0.232	0.978	0.273	0.091	0.043	0.445	1.226	-0.97	-0.71	2.125	0.468	0.372	2.536	2.523	0.890	0.773	0.228	0.208	0.432	0.830	0.134	0.689	1.708	0.054	0.409	2.245
S0040	1.251	0.424	0.304	1.039	0.567	0.889	0.869	0.288	0.128	0.040	1.708	0.036	0.232	1.660	0.151	0.676	2.099	-0.55	0.112	0.115	0.083	0.313	0.081	0.290	0.973	0.239	0.089	0.043	0.473	1.236	-0.92	-0.76	1.962	0.493	0.337	2.439	2.664	0.908	0.800	0.184	0.160	0.412	0.830	0.117	0.600	1.660	0.049	0.399	2.689
S0040	1.251	0.428	0.304	0.975	0.536	0.882	0.859	0.26	0.132	0.036	1.660	0.053	0.297	1.660	0.158	0.652	1.875	-0.84	0.124	0.115	0.069	0.304	0.085	0.235	0.986	0.252	0.097	0.042	0.425	1.368	-0.89	-0.81	2.090	0.516	0.36	2.545	2.821	0.874	0.759	0.26	0.168	0.472	0.830	0.118	0.690	1.660	0.054	0.367	4.135
S0040	1.251	0.448	0.304	0.978	0.560	0.883	0.873	0.268	0.104	-0.04	1.660	0.053	0.266	1.660	0.165	0.687	2.766	-0.86	0.122	0.119	0.097	0.344	0.077	0.237	0.980	0.271	0.097	0.043	0.453	1.282	-0.92	-0.74	2.145	0.484	0.344	2.538	2.676	0.882	0.767	0.204	0.208	0.452	0.830	0.123	0.691	1.660	0.054	0.383	2.626
S0040	1.251	0.452	0.296	0.894	0.588	0.881	0.857	0.308	0.132	-0.05	1.660	0.034	0.174	1.660	0.162	0.685	3.503	-0.79	0.108	0.122	0.057	0.306	0.069	0.232	0.973	0.251	0.092	0.047	0.479	1.152	-1.09	-0.73	2.010	0.484	0.328	2.342	2.635	0.905	0.778	0.236	0.184	0.446	0.830	0.133	0.683	1.660	0.052	0.393	2.513
S0040	1.251	0.44	0.3	0.968	0.583	0.884	0.853	0.264	0.156	-0.04	1.660	0.042	0.214	1.660	0.153	0.644	3.796	-0.77	0.125	0.131	0.060	0.297	0.105	0.226	0.984	0.259	0.097	0.049	0.465	1.242	-0.99	-0.71	2.147	0.52	0.368	2.424	2.647	0.885	0.774	0.232	0.164	0.539	0.830	0.140	0.663	1.660	0.055	0.393	2.780
S0040	1.251	0.429	0.281	0.991	0.575	0.892	0.879	0.317	0.132	-0.01	1.660	0.035	0.183	1.660	0.158	0.653	3.997	-0.74	0.114	0.122	0.063	0.324	0.079	0.236	0.985	0.249	0.097	0.039	0.429	1.236	-0.94	-0.76	2.119	0.526	0.373	2.583	2.869	0.910	0.774	0.244	0.168	0.504	0.830	0.126	0.662	1.660	0.046	0.403	4.313
S0040	1.251	0.456	0.308	1.044	0.578	0.891	0.860	0.312	0.148	0.014	1.660	0.046	0.244	1.660	0.150	0.639	4.657	-0.69	0.119	0.124	0.054	0.291	0.082	0.243	0.974	0.258	0.097	0.045	0.459	1.377	-1.01	-0.76	2.145	0.524	0.356	2.514	2.528	0.903	0.773	0.176	0.216	0.488	0.830	0.128	0.664	1.660	0.049	0.382	2.961
S0040	1.251	0.472	0.316	0.935	0.546	0.882	0.841	0.256	0.136	0.021	1.660	0.056	0.264	1.660	0.144	0.606	1.592	-0.75	0.118	0.113	0.080	0.287	0.074	0.210	0.981	0.252	0.100	0.043	0.465	1.147	-0.92	-0.78	1.992	0.5	0.376	2.617	2.778	0.884	0.737	0.18	0.212	0.462	0.830	0.125	0.708	1.660	0.043	0.350	2.825
S0040	1.251	0.42	0.304	0.900	0.567	0.887	0.879	0.28	0.104	-0.00	1.660	0.052	0.239	1.660	0.171	0.697	1.428	-0.72	0.112	0.111	0.106	0.341	0.058	0.200	0.982	0.261	0.092	0.037	0.437	1.109	-0.98	-0.82	1.959	0.556	0.372	2.321	2.618	0.879	0.752	0.232	0.232	0.397	0.830	0.116	0.688	1.660	0.056	0.375	1.745
S0040	1.251	0.464	0.308	0.981	0.587	0.874	0.879	0.268	0.148	-0.03	1.660	0.039	0.197	1.660	0.162	0.682	1.761	-0.62	0.118	0.115	0.080	0.329	0.050	0.247	0.970	0.254	0.105	0.041	0.456	1.197	-0.85	-0.79	2.052	0.504	0.364	2.751	2.619	0.897	0.747	0.188	0.204	0.408	0.830	0.136	0.711	1.660	0.053	0.380	3.242
S0040	1.251	0.460	0.314	0.893	0.584	0.892	0.853	0.314	0.146	-0.08	1.562	0.056	0.325	1.660	0.096	0.605	2.775	-0.49	0.122	0.120	0.130	0.276	0.244	0.525	0.983	0.269	0.100	0.045	0.441	1.162	-0.87	-0.71	0.784	0.449	0.370	2.483	2.442	0.851	0.725	0.168	0.146	0.528	0.878	0.108	0.708	1.660	0.045	0.355	1.977
S0040	1.519	0.408	0.256	1.236	0.639	0.884	0.889	0.288	0.132	0.124	1.806	0.036	0.292	1.806	0.151	0.623	0.427	-0.49	0.165	0.154	0.079	0.314	0.097	0.334	0.973	0.283	0.145	0.050	0.422	1.116	-0.48	-0.45	2.819	0.496	0.364	3.153	2.814	0.898	0.777	0.232	0.2	0.270	0.878	0.117	0.646	1.806	0.067	0.430	1.252
S0040	1.519	0.425	0.297	1.178	0.624	0.889	0.864	0.297	0.144	0.165	1.806	0.054	0.276	1.806	0.161	0.664	0.539	-0.74	0.148	0.142	0.079	0.312	0.061	0.234	0.975	0.270	0.130	0.054	0.412	1.185	-0.64	-0.58	2.684	0.496	0.372	2.667	2.972	0.899	0.750	0.216	0.232	0.350	0.927	0.116	0.592	1.806	0.061	0.375	1.757
S0040	1.519	0.44	0.304	1.274	0.650	0.884	0.881	0.312	0.148	0.136	1.806	0.063	0.286	1.806	0.164	0.683	1.773	-0.37	0.160	0.141	0.085	0.347	0.058	0.240	0.974	0.275	0.150	0.051	0.432	1.359	-0.60	-0.63	2.842	0.512	0.428	3.006	2.987	0.884	0.730	0.256	0.212	0.380	0.878	0.117	0.591	1.806	0.062	0.399	1.590
S0040	1.519	0.432	0.288	1.377	0.702	0.882	0.886	0.308	0.128	0.115	1.757	0.053	0.274	1.806	0.170	0.721	1.669	-0.72	0.167	0.145	0.079	0.362	0.059	0.220	0.969	0.294	0.149	0.049	0.426	1.350	-0.58	-0.58	2.878	0.52	0.392	3.138	3.324	0.895	0.709	0.2	0.232	0.445	0.878	0.129	0.667	1.806	0.052	0.350	3.805
S0040	1.519	0.416	0.264	1.237	0.636	0.884	0.859	0.304	0.152	0.113	1.806	0.058	0.265	1.806	0.166	0.682	1.106	-0.80	0.159	0.142	0.098	0.335	0.058	0.212	0.974	0.282	0.143	0.053	0.446	1.371	-0.56	-0.59	2.786	0.449	0.381	2.975	3.079	0.898	0.757	0.232	0.172	0.446	0.878	0.119	0.631	1.806	0.063	0.400	2.567
S0040	1.519	0.46	0.304	1.219	0.699	0.881	0.867	0.296	0.14	0.076	1.806	0.057	0.267	1.806	0.165	0.676	1.861	-0.68	0.157	0.142	0.077	0.330	0.061	0.232	0.977	0.273	0.150	0.054	0.474	1.266	-0.59	-0.62	2.773	0.504	0.392	3.096	3.147	0.878	0.723	0.232	0.244	0.480	0.927	0.115	0.669	1.806	0.048	0.335	5.054
S0040	1.519	0.444	0.304	1.226	0.631	0.873	0.852	0.312	0.164	0.151	1.806	0.061	0.312	1.806	0.156	0.653	1.495	-0.88	0.165	0.149	0.079	0.315	0.085	0.242	0.975	0.285	0.155	0.061	0.450	1.403	-0.57	-0.56	2.852	0.512	0.404	3.208	3.369	0.878	0.722	0.2	0.244	0.505	0.927	0.117	0.682	1.806	0.052	0.344	4.106
S0040	1.519	0.436	0.288	1.342	0.656	0.877	0.855	0.304	0.136	0.165	1.806	0.048	0.248	1.806	0.158	0.656	2.249	-0.74	0.164	0.146	0.081	0.328	0.071	0.235	0.976	0.276	0.148	0.059	0.444	1.460	-0.59	-0.56	2.792	0.444	0.372	3.054	3.106	0.899	0.726	0.208	0.232	0.409	0.878	0.125	0.647	1.806	0.053	0.344	3.584
S0040	1.519	0.433	0.281	1.285	0.672	0.866	0.878	0.297	0.128	0.221	1.806	0.040	0.200	1.806	0.173	0.708	1.433	-0.63	0.157	0.142	0.092	0.352	0.072	0.232	0.971	0.289	0.150	0.051	0.450	1.373	-0.59	-0.58	2.744	0.484	0.404	2.906	2.853	0.905	0.775	0.224	0.192	0.438	0.927	0.122	0.630	1.806	0.065	0.402	2.632
S0040	1.519	0.46	0.28	1.238	0.688	0.883	0.884	0.304	0.112	0.117	1.806	0.041	0.208	1.806	0.157	0.688	1.894	-0.60	0.150	0.147	0.097	0.337	0.053	0.278	0.976	0.275	0.139	0.049	0.449	1.284	-0.65	-0.56	2.825	0.465	0.377	2.864	2.699	0.898	0.734	0.216	0.240	0.369	0.878	0.121	0.609	1.806	0.055	0.361	2.301
S0040	1.519	0.436	0.264	1.218	0.668	0.880	0.865	0.332	0.136	0.116	1.806	0.048	0.260	1.806	0.159	0.659	1.977	-0.69	0.151	0.145	0.099	0.337	0.067	0.230	0.976	0.265	0.137	0.053	0.440	1.280	-0.63	-0.55	2.764	0.5	0.392	3.093	3.194	0.881	0.739	0.24	0.232	0.432	0.927	0.120	0.637	1.806	0.060	0.379	2.297
S0040	1.519	0.46	0.256	1.225	0.660	0.876	0.889	0.312	0.104	0.156	1.806	0.045	0.237	1.806	0.169	0.706	1.728	-0.80	0.160	0.148	0.093	0.334	0.059	0.245	0.972	0.294	0.147	0.047	0.416	1.399	-0.65	-0.60	2.844	0.488	0.392	3.189	3.194	0.884	0.748	0.232	0.224	0.462	0.878	0.120	0.633	1.806	0.055	0.357	4.165
S0040	1.519	0.444	0.296	1.338	0.695	0.875	0.854	0.328	0.12	0.122	1.806	0.050	0.253	1.806	0.159	0.657	1.908	-0.68	0.163	0.153	0.076	0.318	0.063	0.248	0.971	0.295	0.156	0.064	0.475	1.347	-0.55	-0.52	2.937	0.536	0.428	2.914	3.047	0.885	0.732	0.224	0.228	0.463	0.878	0.125	0.638	1.806	0.061	0.386	2.625
S0040	1.519	0.428	0.292	1.208	0.666	0.870	0.877	0.324	0.132	0.131	1.806	0.043	0.232	1.806	0.164	0.676	1.852	-0.74	0.157	0.153	0.086	0.312	0.053	0.244	0.974	0.275	0.148	0.055	0.471	1.298	-0.64	-0.54	2.817	0.452	0.38	2.942	2.882	0.897	0.753	0.22	0.236	0.438	0.927	0.117	0.622	1.806	0.057	0.370	3.385
S0040	1.519	0.417	0.329	1.251	0.666	0.890	0.853	0.325	0.168	0.109	1.806	0.042	0.227	1.806	0.152	0.641	1.655	-0.57	0.160	0.149	0.089	0.312	0.061	0.237	0.973	0.283	0.139	0.064	0.465	1.256	-0.61	-0.54	2.852	0.534	0.405	3.274	3.269	0.880	0.736	0.204	0.236	0.414	0.878	0.119	0.605	1.806	0.058	0.381	2.351
S0040	1.519	0.44	0.272	1.210	1.052	0.887	0.847	0.288	0.136	0.100	1.806	0.020	0.167	1.806	0.130	0.560	1.358	0.462	0.150	0.154	0.095	0.253	0.061	0.332	0.981	0.245	0.132	0.058	0.483	0.780	-0.66	-0.45	2.760	0.516	0.376	3.025	2.697	0.889	0.751	0.208	0.22	0.397	0.927	0.120	0.628	1.806	0.057	0.366	3.307
S0040	1.519	0.428	0.24	1.297	0.596	0.876	0.870	0.292	0.136	0.079	1.806	0.043	0.208	1.806	0.154	0.642	1.781	-0.68	0.160	0.140	0.095	0.307	0.042	0.251	0.975	0.269	0.148	0.046	0.424	1.456	-0.61	-0.64	2.802	0.516	0.368	2.938	3.087	0.887	0.752	0.236	0.224	0.454	0.927	0.127	0.647	1.806	0.055	0.360	2.386
S0040	1.519	0.416	0.256	1.186	0.608	0.872	0.868	0.32	0.144	0.189	1.806	0.043	0.218	1.806	0.156	0.643	0.525	-0.49	0.156	0.137	0.085	0.319	0.056	0.250	0.975	0.248	0.146	0.046	0.448	1.260	-0.56	-0.64	2.662	0.476	0.36	2.704	2.593	0.904	0.780	0.228	0.208	0.303	0.927	0.106	0.508	1.806	0.064	0.409	1.859
S0040	1.519	0.432	0.284	1.275	0.705	0.878	0.882	0.32	0.12	0.144	1.806	0.048	0.228	1.806	0.159	0.659	1.209	-0.61	0.164	0.146	0.072	0.324	0.061	0.252	0.977	0.272	0.157	0.044	0.421	1.232	-0.55	-0.59	2.927	0.496	0.364	3.154	3.003	0.875	0.760	0.204	0.204	0.453	0.927	0.129	0.695	1.806	0.063	0.388	3.407
S0040	1.519	0.428	0.244	1.397	0.691	0.874	0.888	0.332	0.124	0.177	1.806	0.049	0.264	1.806	0.159	0.679	1.330	-0.65	0.167	0.141	0.091	0.332	0.075	0.268	0.976	0.270	0.159	0.043	0.432	1.457	-0.53	-0.64	2.891	0.502	0.373	2.928	3.048	0.910	0.730	0.220	0.257	0.423	0.927	0.114	0.614	1.806	0.050	0.326	3.162
S0040	1.519	0.421	0.265	1.290	0.742	0.878	0.859	0.325	0.120	0.138	1.806	0.036	0.216	1.806	0.150	0.652	1.697	-0.58	0.162	0.144	0.065	0.304	0.062	0.237	0.981	0.260	0.156	0.053	0.470	1.276	-0.55	-0.56	2.885	0.572	0.38	3.350	3.534	0.860	0.697	0.228	0.26	0.465	0.927	0.138	0.680	1.806	0.042	0.305	3.739
S0040	1.519	0.452	0.316	1.283	0.679	0.859	0.846	0.272	0.152	0.096	1.806	0.048	0.264	1.806	0.149	0.627	1.710	-0.78	0.162	0.150	0.080	0.308	0.074	0.248	0.981	0.256	0.150	0.062	0.428	1.350	-0.57	-0.53	2.822	0.524	0.4	3.023	3.285	0.894	0.735	0.224	0.252	0.505	0.878	0.118	0.627	1.806	0.055	0.359	3.047
S0040	1.519	0.436	0.252	1.268	0.704	0.856	0.864	0.304	0.132	0.114	1.806	0.042	0.246	1.806	0.153	0.638	2.013	-0.67	0.159	0.151	0.077	0.291	0.058	0.248	0.979	0.259	0.149	0.055	0.455	1.310	-0.59	-0.51	2.776	0.524	0.42	3.017	3.043	0.885	0.734	0.228	0.244	0.471	0.927	0.125	0.673	1.806	0.050	0.348	3.864
S0040	1.519	0.432	0.288	1.297	0.750	0.860	0.860	0.308	0.124	0.170	1.806	0.045	0.230	1.806	0.155	0.662	1.636	-0.66	0.160	0.150	0.085	0.306	0.057	0.239	0.986	0.258	0.154	0.058	0.441	1.225	-0.61	-0.52	2.828	0.504	0.392	3.012	3.273	0.896	0.736	0.216	0.26	0.474	0.927	0.122	0.651	1.806	0.059	0.361	3.202
S0040	1.519	0.424	0.276	1.315	0.697	0.873	0.866	0.276	0.136	0.120	1.806	0.026	0.216	1.806	0.157	0.649	1.956	-0.69	0.151	0.141	0.086	0.313	0.060	0.240	0.978	0.245	0.134	0.048	0.441	1.257	-0.66	-0.58	2.628	0.522	0.385	3.090	3.266	0.896	0.743	0.204	0.224	0.430	0.878	0.115	0.616	1.806	0.051	0.359	4.985
S0040	1.519	0.44	0.264	1.164	0.596	0.861	0.872	0.3	0.12	0.224	1.806	0.036	0.191	1.806	0.167	0.681	0.852	-0.89	0.146	0.135	0.090	0.349	0.067	0.233	0.984	0.264	0.141	0.042	0.428	1.324	-0.64	-0.65	2.596	0.48	0.364	2.918	2.796	0.899	0.786	0.228	0.216	0.366	0.927	0.111	0.590	1.806	0.069	0.413	2.280
S0040	1.519	0.457	0.240	1.244	0.677	0.869	0.870	0.281	0.128	0.167	1.806	0.049	0.272	1.806	0.153	0.645	1.459	-0.72	0.159	0.143	0.088	0.292	0.076	0.266	0.980	0.258	0.151	0.049	0.451	1.308	-0.64	-0.59	2.707	0.488	0.368	2.917	2.832	0.890	0.720	0.216	0.264	0.387	0.927	0.124	0.641	1.806	0.049	0.325	2.771
S0040	1.519	0.424	0.296	1.251	0.645	0.864	0.851	0.288	0.148	0.138	1.806	0.049	0.266	1.806	0.143	0.618	1.623	-0.69	0.168	0.143	0.069	0.305	0.062	0.247	0.976	0.265	0.156	0.055	0.434	1.337	-0.58	-0.58	2.807	0.528	0.388	3.369	3.414	0.878	0.713	0.216	0.236	0.452	0.878	0.120	0.654	1.806	0.055	0.346	3.337
S0040	1.519	0.456	0.288	1.439	0.677	0.858	0.856	0.276	0.136	0.138	1.806	0.044	0.305	1.806	0.155	0.642	2.529	-0.83	0.173	0.148	0.066	0.314	0.078	0.249	0.977	0.268	0.160	0.056	0.426	1.596	-0.53	-0.57	2.865	0.52	0.384	3.262	3.270	0.887	0.727	0.184	0.268	0.465	0.927	0.122	0.699	1.806	0.045	0.323	4.689
S0040	1.519	0.444	0.28	1.424	0.693	0.874	0.852	0.276	0.144	0.113	1.855	0.041	0.231	1.806	0.151	0.648	2.084	-0.79	0.167	0.153	0.087	0.309	0.072	0.247	0.985	0.241	0.156	0.057	0.436	1.508	-0.51	-0.53	2.935	0.530	0.365	3.175	3.024	0.888	0.748	0.224	0.228	0.482	0.927	0.117	0.655	1.855	0.051	0.381	3.181
S0040	1.519	0.424	0.284	1.371	0.700	0.864	0.880	0.288	0.108	0.194	1.806	0.040	0.242	1.806	0.155	0.666	1.842	-0.38	0.171	0.147	0.065	0.325	0.076	0.275	0.980	0.256	0.161	0.053	0.445	1.399	-0.50	-0.58	2.879	0.516	0.38	3.079	2.970	0.892	0.733	0.2	0.244	0.447	0.927	0.120	0.655	1.806	0.048	0.329	3.814
S0040	1.519	0.428	0.288	1.331	0.627	0.868	0.852	0.296	0.152	0.096	1.806	0.042	0.229	1.806	0.154	0.633	2.213	-0.72	0.163	0.143	0.076	0.298	0.072	0.241	0.977	0.253	0.150	0.056	0.446	1.494	-0.57	-0.59	2.777	0.512	0.356	3.229	3.047	0.890	0.759	0.224	0.204	0.451	0.927	0.123	0.647	1.806	0.058	0.382	3.168
S0040	1.519	0.444	0.248	1.292	0.640	0.869	0.871	0.316	0.136	0.133	1.806	0.036	0.214	1.806	0.159	0.665	1.973	-0.71	0.160	0.140	0.081	0.324	0.060	0.263	0.976	0.263	0.146	0.049	0.425	1.490	-0.58	-0.61	2.741	0.484	0.368	3.212	3.250	0.887	0.728	0.22	0.236	0.458	0.878	0.118	0.627	1.806	0.052	0.347	4.603
S0040	1.519	0.429	0.321	1.396	0.706	0.872	0.847	0.293	0.136	0.117	1.806	0.050	0.247	1.806	0.155	0.657	1.837	-0.73	0.175	0.146	0.069	0.335	0.060	0.250	0.978	0.286	0.159	0.062	0.444	1.401	-0.51	-0.55	2.965	0.556	0.416	3.072	3.165	0.870	0.710	0.228	0.256	0.452	0.878	0.124	0.645	1.806	0.049	0.335	3.393
S0040	1.519	0.396	0.312	1.279	0.705	0.887	0.854	0.304	0.144	0.158	1.806	0.055	0.251	1.806	0.160	0.668	0.865	-0.43	0.160	0.144	0.082	0.334	0.066	0.221	0.975	0.266	0.137	0.059	0.437	1.229	-0.56	-0.58	2.815	0.502	0.353	2.863	2.735	0.900	0.770	0.228	0.208	0.327	0.927	0.089	0.492	1.806	0.067	0.396	2.846
S0040	1.519	0.424	0.264	1.308	0.718	0.879	0.864	0.328	0.168	0.126	1.806	0.050	0.264	1.806	0.159	0.665	1.157	-0.70	0.164	0.147	0.089	0.318	0.063	0.250	0.971	0.270	0.144	0.053	0.410	1.267	-0.55	-0.56	2.835	0.5	0.36	2.979	2.805	0.896	0.774	0.196	0.184	0.413	0.927	0.130	0.670	1.806	0.062	0.389	1.841
S0040	1.519	0.432	0.288	1.327	0.657	0.873	0.869	0.32	0.136	0.189	1.855	0.049	0.255	1.806	0.160	0.665	1.046	-0.56	0.166	0.150	0.081	0.326	0.068	0.252	0.975	0.263	0.157	0.052	0.428	1.260	-0.56	-0.56	2.888	0.46	0.372	3.167	2.906	0.895	0.765	0.196	0.224	0.375	0.927	0.121	0.623	1.806	0.057	0.365	2.963
S0040	1.519	0.412	0.264	1.249	0.700	0.873	0.870	0.308	0.12	0.188	1.806	0.051	0.247	1.806	0.154	0.672	1.086	-0.24	0.168	0.141	0.087	0.328	0.057	0.238	0.971	0.279	0.156	0.051	0.455	1.235	-0.52	-0.60	2.915	0.532	0.368	2.999	2.818	0.888	0.762	0.212	0.244	0.480	0.927	0.128	0.592	1.806	0.059	0.368	2.924
S0040	1.519	0.412	0.252	1.364	0.634	0.852	0.863	0.34	0.14	0.132	1.806	0.055	0.238	1.806	0.154	0.658	0.778	-0.70	0.179	0.144	0.081	0.313	0.068	0.258	0.978	0.283	0.169	0.051	0.422	1.503	-0.45	-0.57	2.988	0.504	0.372	3.323	3.043	0.884	0.743	0.212	0.22	0.511	0.927	0.116	0.638	1.806	0.055	0.352	3.956
S0040	1.519	0.421	0.269	1.367	0.623	0.867	0.885	0.297	0.100	0.129	1.806	0.045	0.219	1.806	0.170	0.697	1.479	-0.51	0.169	0.142	0.081	0.348	0.035	0.235	0.973	0.279	0.154	0.044	0.435	1.462	-0.54	-0.64	2.960	0.518	0.365	3.305	3.315	0.889	0.714	0.220	0.216	0.485	0.878	0.127	0.674	1.806	0.050	0.345	4.954
S0040	1.519	0.436	0.284	1.381	0.706	0.858	0.869	0.312	0.136	0.125	1.757	0.048	0.263	1.806	0.154	0.650	1.045	-0.56	0.179	0.154	0.082	0.326	0.070	0.256	0.976	0.274	0.168	0.057	0.431	1.345	-0.47	-0.53	3.045	0.484	0.4	3.272	3.248	0.883	0.727	0.24	0.228	0.490	0.878	0.119	0.637	1.806	0.056	0.348	3.513
S0040	1.519	0.424	0.32	1.458	0.695	0.864	0.846	0.32	0.132	0.152	1.806	0.060	0.294	1.806	0.154	0.656	1.653	-0.54	0.182	0.143	0.055	0.330	0.073	0.247	0.971	0.283	0.162	0.059	0.454	1.452	-0.47	-0.55	3.003	0.524	0.424	3.371	3.369	0.860	0.682	0.228	0.228	0.458	0.878	0.128	0.703	1.806	0.048	0.319	4.274
S0040	1.519	0.436	0.308	1.357	0.778	0.870	0.864	0.308	0.136	0.126	1.806	0.051	0.238	1.806	0.159	0.652	0.916	-0.55	0.176	0.153	0.077	0.330	0.058	0.248	0.977	0.283	0.165	0.056	0.435	1.201	-0.47	-0.50	3.119	0.5	0.384	3.423	3.271	0.891	0.747	0.196	0.22	0.487	0.927	0.122	0.646	1.806	0.059	0.368	3.507
S0040	1.519	0.404	0.284	1.252	0.657	0.869	0.870	0.304	0.136	0.140	1.806	0.056	0.252	1.806	0.161	0.674	1.073	-0.48	0.166	0.145	0.090	0.332	0.043	0.252	0.974	0.281	0.145	0.054	0.421	1.297	-0.55	-0.58	2.917	0.484	0.404	3.233	3.283	0.876	0.712	0.236	0.224	0.402	0.927	0.120	0.645	1.806	0.052	0.337	3.295
S0040	1.519	0.46	0.276	1.397	0.734	0.857	0.840	0.328	0.132	0.150	1.806	0.063	0.268	1.806	0.157	0.652	1.642	-0.71	0.175	0.149	0.079	0.331	0.046	0.221	0.976	0.286	0.163	0.060	0.456	1.302	-0.50	-0.54	3.036	0.534	0.393	3.234	3.227	0.876	0.710	0.212	0.253	0.505	0.878	0.122	0.673	1.806	0.056	0.344	3.632
S0040	1.519	0.404	0.268	1.521	0.721	0.860	0.885	0.312	0.108	0.144	1.806	0.042	0.240	1.806	0.163	0.684	1.677	-0.38	0.175	0.155	0.100	0.341	0.059	0.267	0.970	0.291	0.147	0.050	0.421	1.316	-0.50	-0.53	2.980	0.492	0.428	3.332	3.472	0.883	0.716	0.172	0.252	0.363	0.878	0.119	0.645	1.806	0.051	0.363	3.461
S0040	1.519	0.429	0.269	1.407	0.689	0.861	0.864	0.305	0.136	0.119	1.806	0.048	0.240	1.806	0.162	0.673	1.703	-0.48	0.177	0.150	0.077	0.343	0.050	0.230	0.966	0.303	0.158	0.056	0.442	1.457	-0.48	-0.56	2.986	0.54	0.424	3.268	3.368	0.873	0.692	0.204	0.26	0.472	0.878	0.115	0.604	1.806	0.051	0.329	3.349
S0040	1.519	0.444	0.28	1.358	0.683	0.871	0.862	0.264	0.14	0.108	1.757	0.045	0.247	1.806	0.163	0.674	1.986	-0.67	0.171	0.151	0.086	0.333	0.051	0.226	0.969	0.303	0.152	0.059	0.439	1.393	-0.54	-0.55	2.963	0.524	0.428	3.313	3.417	0.877	0.704	0.224	0.232	0.488	0.878	0.122	0.644	1.806	0.048	0.337	4.704
S0040	1.519	0.416	0.34	1.684	2.959	0.867	0.688	0.288	0.196	-0.21	1.855	0.036	0.215	1.806	0.067	0.354	1.630	27.94	0.181	0.265	0.094	0.135	0.076	0.450	0.980	0.257	0.157	0.117	0.500	0.357	-0.45	-0.21	3.202	0.512	0.36	3.138	3.087	0.883	0.751	0.244	0.204	0.455	0.927	0.112	0.617	1.806	0.061	0.370	3.339
S0040	1.519	0.416	0.276	1.323	0.704	0.880	0.850	0.3	0.132	0.139	1.806	0.033	0.210	1.806	0.157	0.670	1.980	-0.49	0.161	0.146	0.077	0.330	0.053	0.233	0.963	0.313	0.144	0.056	0.485	1.308	-0.58	-0.53	2.819	0.481	0.369	3.095	3.265	0.895	0.735	0.204	0.265	0.461	0.927	0.124	0.677	1.806	0.050	0.348	4.144
S0040	1.519	0.42	0.276	1.286	0.701	0.876	0.868	0.316	0.128	0.237	1.806	0.058	0.281	1.806	0.181	0.743	1.021	-0.68	0.166	0.149	0.074	0.366	0.074	0.191	0.963	0.332	0.148	0.050	0.443	1.174	-0.54	-0.56	2.849	0.504	0.388	3.053	3.228	0.890	0.749	0.244	0.2	0.392	0.927	0.104	0.571	1.806	0.057	0.381	2.443
S0040	1.519	0.436	0.272	1.365	0.731	0.858	0.850	0.28	0.128	0.229	1.806	0.047	0.225	1.806	0.169	0.682	1.647	-0.72	0.171	0.150	0.090	0.356	0.067	0.210	0.964	0.332	0.154	0.055	0.450	1.263	-0.54	-0.53	2.872	0.516	0.404	2.994	2.795	0.874	0.709	0.224	0.216	0.406	0.927	0.119	0.645	1.806	0.053	0.346	3.115
S0040	1.519	0.453	0.301	1.333	0.687	0.879	0.853	0.305	0.112	0.197	1.806	0.056	0.265	1.806	0.163	0.689	1.945	-0.86	0.161	0.153	0.079	0.349	0.069	0.220	0.961	0.319	0.142	0.060	0.455	1.348	-0.60	-0.54	2.908	0.532	0.416	3.254	3.206	0.879	0.718	0.24	0.236	0.478	0.878	0.123	0.655	1.806	0.057	0.376	3.215
S0040	1.519	0.46	0.284	1.454	0.687	0.853	0.855	0.312	0.112	0.182	1.806	0.055	0.261	1.806	0.163	0.670	1.838	-0.52	0.174	0.148	0.082	0.338	0.062	0.217	0.968	0.312	0.167	0.055	0.446	1.495	-0.50	-0.58	2.938	0.524	0.404	3.303	3.281	0.878	0.690	0.204	0.232	0.427	0.878	0.124	0.661	1.806	0.050	0.340	4.361
S0040	1.519	0.444	0.276	1.483	0.688	0.873	0.850	0.296	0.136	0.138	1.806	0.047	0.258	1.806	0.163	0.668	2.806	-0.90	0.171	0.153	0.068	0.324	0.084	0.226	0.967	0.322	0.152	0.059	0.435	1.463	-0.58	-0.50	2.914	0.518	0.393	3.272	3.420	0.880	0.721	0.232	0.236	0.540	0.878	0.123	0.667	1.806	0.055	0.352	3.930
S0040	1.519	0.428	0.256	1.245	0.681	0.876	0.857	0.324	0.12	0.235	1.855	0.051	0.261	1.855	0.153	0.668	0.932	-0.78	0.160	0.145	0.076	0.335	0.073	0.264	0.971	0.299	0.143	0.054	0.450	1.282	-0.59	-0.58	2.758	0.512	0.4	3.142	3.276	0.896	0.743	0.184	0.256	0.428	0.927	0.109	0.616	1.855	0.050	0.343	3.462
S0040	1.519	0.416	0.236	1.179	0.635	0.881	0.885	0.296	0.112	0.159	1.806	0.045	0.223	1.806	0.168	0.710	1.004	-0.60	0.151	0.139	0.092	0.333	0.060	0.233	0.962	0.308	0.139	0.043	0.424	1.191	-0.64	-0.63	2.709	0.484	0.372	3.167	2.736	0.890	0.770	0.216	0.208	0.398	0.927	0.119	0.606	1.806	0.062	0.397	2.438
S0040	1.519	0.428	0.264	1.309	0.689	0.875	0.874	0.308	0.104	0.161	1.806	0.032	0.165	1.806	0.160	0.670	1.754	-0.69	0.163	0.148	0.074	0.315	0.053	0.242	0.968	0.300	0.148	0.052	0.456	1.313	-0.59	-0.56	2.891	0.516	0.364	2.778	2.850	0.900	0.755	0.236	0.224	0.398	0.878	0.112	0.598	1.806	0.063	0.396	2.358
S0040	1.519	0.409	0.257	1.282	0.611	0.886	0.883	0.261	0.136	0.091	1.806	0.040	0.208	1.806	0.162	0.686	1.890	-0.65	0.158	0.146	0.077	0.346	0.057	0.260	0.970	0.300	0.133	0.049	0.423	1.349	-0.65	-0.63	2.808	0.518	0.405	3.036	3.325	0.896	0.745	0.212	0.216	0.444	0.878	0.129	0.652	1.806	0.058	0.375	2.399
S0040	1.519	0.42	0.292	1.343	0.734	0.874	0.855	0.312	0.136	0.162	1.806	0.045	0.237	1.806	0.157	0.652	1.906	-0.50	0.168	0.148	0.075	0.319	0.073	0.246	0.972	0.292	0.152	0.059	0.463	1.359	-0.59	-0.55	2.913	0.468	0.384	3.250	3.228	0.893	0.712	0.2	0.232	0.398	0.878	0.117	0.641	1.806	0.050	0.326	3.429
S0040	1.519	0.416	0.28	1.264	0.690	0.888	0.879	0.272	0.112	0.139	1.806	0.046	0.203	1.806	0.169	0.702	1.564	-0.60	0.161	0.145	0.087	0.352	0.068	0.236	0.969	0.292	0.140	0.050	0.450	1.264	-0.58	-0.57	2.882	0.468	0.42	3.171	3.244	0.894	0.727	0.224	0.236	0.520	0.927	0.117	0.636	1.806	0.051	0.347	3.765
S0040	1.519	0.412	0.24	1.372	0.688	0.869	0.869	0.308	0.128	0.143	1.806	0.049	0.272	1.806	0.152	0.643	2.057	-0.69	0.178	0.153	0.060	0.306	0.086	0.267	0.970	0.293	0.164	0.052	0.436	1.417	-0.49	-0.55	2.964	0.492	0.36	3.279	2.981	0.887	0.740	0.204	0.24	0.447	0.927	0.119	0.637	1.806	0.049	0.318	4.704
S0040	1.519	0.44	0.272	1.410	0.690	0.861	0.851	0.288	0.144	0.219	1.806	0.053	0.279	1.806	0.152	0.660	1.879	-0.66	0.177	0.148	0.058	0.314	0.096	0.262	0.972	0.283	0.169	0.056	0.460	1.419	-0.50	-0.55	2.900	0.488	0.38	3.256	3.054	0.874	0.719	0.204	0.248	0.447	0.927	0.129	0.686	1.806	0.050	0.328	3.338
S0040	1.519	0.436	0.268	1.433	0.643	0.861	0.865	0.32	0.116	0.171	1.855	0.050	0.275	1.806	0.151	0.653	1.205	-0.76	0.179	0.144	0.061	0.301	0.068	0.249	0.969	0.292	0.175	0.050	0.437	1.556	-0.44	-0.62	3.005	0.516	0.38	3.359	3.427	0.879	0.703	0.204	0.224	0.442	0.927	0.115	0.638	1.806	0.049	0.299	4.163
S0040	1.519	0.46	0.284	1.324	0.676	0.854	0.866	0.308	0.116	0.222	1.855	0.052	0.264	1.806	0.151	0.669	0.932	-0.60	0.170	0.145	0.069	0.304	0.070	0.256	0.975	0.289	0.169	0.053	0.425	1.358	-0.55	-0.59	2.861	0.485	0.373	3.162	3.208	0.872	0.729	0.220	0.220	0.449	0.927	0.116	0.609	1.855	0.062	0.392	3.287
S0040	1.519	0.417	0.269	1.369	0.733	0.866	0.881	0.289	0.124	0.122	1.806	0.035	0.182	1.806	0.158	0.667	1.382	-0.58	0.168	0.153	0.083	0.319	0.063	0.264	0.972	0.303	0.152	0.051	0.449	1.278	-0.51	-0.54	2.895	0.52	0.38	3.064	2.862	0.889	0.763	0.208	0.208	0.464	0.927	0.119	0.622	1.806	0.065	0.387	3.227
S0040	1.519	0.448	0.228	1.398	0.589	0.866	0.885	0.296	0.112	0.133	1.806	0.064	0.346	1.806	0.169	0.707	1.249	-0.86	0.175	0.142	0.071	0.348	0.077	0.238	0.970	0.292	0.161	0.044	0.416	1.569	-0.53	-0.65	2.778	0.496	0.368	2.915	3.047	0.894	0.747	0.236	0.24	0.444	0.927	0.116	0.634	1.806	0.055	0.353	3.553
S0040	1.519	0.428	0.26	1.172	0.628	0.875	0.860	0.308	0.128	0.191	1.855	0.053	0.242	1.806	0.168	0.682	1.096	-0.84	0.154	0.138	0.086	0.341	0.065	0.194	0.973	0.283	0.143	0.048	0.424	1.232	-0.66	-0.60	2.692	0.488	0.364	2.979	2.904	0.901	0.770	0.24	0.216	0.451	0.878	0.109	0.575	1.806	0.066	0.407	2.801
S0040	1.519	0.424	0.24	1.234	0.670	0.873	0.870	0.288	0.136	0.135	1.806	0.044	0.218	1.806	0.165	0.668	0.906	-0.69	0.159	0.144	0.105	0.328	0.054	0.216	0.977	0.286	0.143	0.048	0.423	1.198	-0.58	-0.57	2.835	0.461	0.365	2.921	3.073	0.893	0.739	0.192	0.236	0.408	0.927	0.125	0.643	1.806	0.049	0.340	2.936
S0040	1.519	0.44	0.264	1.305	0.712	0.880	0.877	0.32	0.112	0.113	1.806	0.043	0.229	1.806	0.166	0.693	1.415	-0.74	0.168	0.150	0.102	0.356	0.070	0.250	0.970	0.298	0.152	0.050	0.433	1.269	-0.52	-0.52	2.940	0.48	0.38	3.007	2.675	0.878	0.751	0.252	0.22	0.410	0.878	0.121	0.632	1.806	0.066	0.413	2.053
S0040	1.519	0.432	0.28	1.288	0.663	0.883	0.876	0.296	0.112	0.106	1.806	0.044	0.206	1.806	0.159	0.659	1.414	-0.55	0.166	0.146	0.086	0.313	0.057	0.245	0.974	0.285	0.155	0.050	0.453	1.325	-0.54	-0.58	2.942	0.512	0.408	3.085	2.979	0.879	0.721	0.248	0.224	0.438	0.878	0.120	0.646	1.806	0.053	0.355	4.225
S0040	1.519	0.421	0.273	1.305	0.668	0.873	0.864	0.313	0.140	0.183	1.806	0.052	0.238	1.806	0.159	0.659	0.898	-0.55	0.171	0.146	0.090	0.328	0.066	0.244	0.973	0.288	0.160	0.054	0.441	1.307	-0.50	-0.55	2.888	0.484	0.396	3.229	3.489	0.875	0.713	0.216	0.244	0.457	0.878	0.119	0.645	1.806	0.054	0.337	2.971
S0040	1.519	0.444	0.2	1.286	0.657	0.877	0.898	0.311	0.111	0.047	1.757	0.019	0.189	1.757	0.105	0.667	1.115	-0.50	0.183	0.150	0.113	0.285	0.207	0.544	0.957	0.279	0.152	0.039	0.416	1.396	-0.41	-0.53	1.030	0.516	0.348	2.666	2.332	0.914	0.745	0.157	0.247	0.150	0.976	0.058	0.532	1.757	0.031	0.295	0.822
S0018	0.491	0.396	0.192	0.317	0.368	0.931	0.968	0.192	0.048	0.343	1.269	0.070	0.417	1.220	0.177	0.888	0.858	-0.97	0.041	0.075	0.110	0.347	0.132	0.293	0.948	0.384	0.027	0.009	0.321	0.708	-1.86	-1.22	0.992	0.342	0.250	0.880	0.973	0.942	0.926	0.147	0.087	0.183	0.634	0.041	0.422	0.585	0.133	0.703	3.741
S0018	0.491	0.384	0.188	0.337	0.333	0.923	0.967	0.208	0.048	0.397	1.220	0.069	0.534	1.220	0.176	0.880	0.956	-1.21	0.050	0.077	0.107	0.357	0.134	0.315	0.945	0.392	0.034	0.010	0.347	0.817	-1.73	-1.29	1.069	0.388	0.28	0.916	1.157	0.903	0.895	0.152	0.12	0.105	0.634	0.059	0.413	0.585	0.106	0.524	2.711
S0018	0.491	0.404	0.188	0.379	0.402	0.930	0.951	0.208	0.064	0.429	1.220	0.041	0.509	1.171	0.147	0.754	1.536	-0.30	0.053	0.065	0.098	0.344	0.182	0.390	0.929	0.433	0.030	0.009	0.344	0.756	-1.68	-1.36	0.982	0.404	0.276	1.296	1.140	0.922	0.874	0.192	0.16	0.098	0.537	0.037	0.485	0.585	0.119	0.566	7.096
S0018	0.491	0.354	0.163	0.363	0.402	0.916	0.970	0.231	0.055	0.451	1.171	0.091	0.458	1.171	0.197	0.899	-0.35	-1.05	0.049	0.076	0.147	0.395	0.145	0.249	0.947	0.391	0.032	0.008	0.330	0.619	-1.68	-1.27	1.038	0.368	0.276	0.948	0.993	0.919	0.845	0.156	0.096	0.171	1.220	0.057	0.502	0.585	0.114	0.558	3.234
S0018	0.491	0.376	0.2	0.343	0.350	0.925	0.964	0.216	0.044	0.365	1.123	0.062	0.480	1.123	0.184	0.872	0.760	-1.13	0.049	0.074	0.124	0.427	0.159	0.288	0.948	0.391	0.030	0.009	0.323	0.879	-1.71	-1.28	1.028	0.370	0.266	0.986	1.034	0.917	0.900	0.223	0.099	0.075	1.123	0.045	0.389	0.537	0.142	0.679	3.511
S0018	0.491	0.376	0.188	0.321	0.368	0.922	0.965	0.216	0.048	0.439	1.171	0.111	0.521	1.171	0.183	0.849	0.196	-1.29	0.044	0.078	0.222	0.375	0.095	0.283	0.940	0.407	0.028	0.008	0.340	0.754	-1.80	-1.26	1.015	0.328	0.284	0.914	0.870	0.933	0.918	0.14	0.088	0.296	0.585	0.054	0.453	0.585	0.149	0.724	2.380
S0018	0.491	0.384	0.18	0.319	0.300	0.926	0.960	0.216	0.052	0.458	1.171	0.084	0.564	1.171	0.189	0.851	2.681	-1.23	0.047	0.072	0.173	0.408	0.140	0.264	0.936	0.415	0.029	0.009	0.322	0.977	-1.77	-1.32	1.024	0.376	0.268	1.082	0.954	0.938	0.928	0.148	0.12	0.163	0.585	0.047	0.475	0.585	0.135	0.685	4.370
S0018	0.491	0.388	0.184	0.344	0.361	0.927	0.966	0.212	0.052	0.334	1.123	0.078	0.485	1.123	0.191	0.853	1.161	-1.33	0.045	0.074	0.157	0.407	0.160	0.275	0.935	0.423	0.028	0.008	0.320	0.854	-1.80	-1.35	1.010	0.336	0.276	0.833	1.089	0.945	0.914	0.208	0.104	0.242	0.537	0.032	0.343	0.585	0.131	0.690	3.162
S0018	0.491	0.34	0.14	0.348	0.295	0.923	0.965	0.188	0.06	0.464	1.074	0.070	0.483	1.074	0.203	0.867	3.448	-1.25	0.049	0.067	0.147	0.437	0.102	0.196	0.928	0.432	0.025	0.007	0.283	1.181	-1.74	-1.40	1.004	0.330	0.258	1.141	0.861	0.949	0.942	0.127	0.095	0.262	1.074	0.054	0.556	0.537	0.158	0.718	5.360
S0018	0.491	0.422	0.183	0.329	0.325	0.914	0.963	0.239	0.059	0.442	1.123	0.092	0.513	1.123	0.198	0.839	0.030	-1.36	0.041	0.072	0.165	0.386	0.128	0.240	0.938	0.410	0.031	0.008	0.344	0.738	-1.85	-1.39	0.971	0.392	0.276	0.813	0.948	0.943	0.895	0.184	0.112	0.244	1.074	0.054	0.500	0.585	0.128	0.650	2.035
S0018	0.491	0.376	0.168	0.336	0.351	0.905	0.969	0.192	0.056	0.412	1.123	0.094	0.559	1.123	0.183	0.884	0.820	-1.20	0.052	0.078	0.180	0.368	0.182	0.287	0.943	0.401	0.032	0.009	0.314	0.852	-1.69	-1.25	1.009	0.356	0.296	1.055	0.973	0.904	0.912	0.148	0.1	0.132	1.123	0.061	0.516	0.537	0.151	0.704	3.578
S0018	0.491	0.388	0.152	0.344	0.305	0.936	0.961	0.204	0.084	0.483	1.123	0.107	0.508	1.123	0.188	0.825	-0.12	-1.18	0.043	0.069	0.206	0.385	0.135	0.286	0.919	0.450	0.025	0.008	0.327	0.696	-1.87	-1.37	0.957	0.368	0.276	0.852	0.928	0.923	0.922	0.172	0.088	0.107	1.123	0.056	0.499	0.585	0.143	0.749	3.302
S0018	0.491	0.372	0.16	0.315	0.336	0.932	0.964	0.204	0.044	0.356	1.123	0.072	0.482	1.123	0.193	0.877	-0.04	-1.32	0.044	0.080	0.116	0.419	0.109	0.240	0.947	0.385	0.026	0.009	0.328	0.715	-1.78	-1.24	1.050	0.378	0.266	0.852	0.911	0.928	0.912	0.199	0.135	0.163	1.123	0.045	0.459	0.585	0.141	0.664	2.004
S0018	0.491	0.372	0.212	0.285	0.347	0.910	0.967	0.208	0.056	0.384	1.171	0.057	0.472	1.123	0.188	0.877	2.792	-1.18	0.044	0.075	0.093	0.400	0.161	0.276	0.946	0.390	0.027	0.008	0.314	0.814	-1.89	-1.29	0.983	0.372	0.276	0.998	1.017	0.906	0.914	0.184	0.092	0.129	1.171	0.064	0.506	0.585	0.140	0.680	3.647
S0018	0.491	0.338	0.167	0.292	0.372	0.925	0.966	0.215	0.051	0.510	1.123	0.086	0.558	1.123	0.185	0.856	3.955	-1.12	0.046	0.073	0.138	0.390	0.138	0.269	0.931	0.429	0.025	0.008	0.303	1.015	-1.80	-1.27	1.012	0.34	0.3	1.213	0.935	0.914	0.885	0.192	0.112	0.255	1.123	0.048	0.542	0.537	0.118	0.618	5.363
S0018	0.491	0.36	0.172	0.329	0.384	0.926	0.964	0.188	0.06	0.495	1.074	0.086	0.519	1.123	0.182	0.861	0.705	-1.30	0.045	0.071	0.152	0.414	0.128	0.283	0.937	0.413	0.029	0.008	0.341	0.828	-1.77	-1.38	1.031	0.338	0.258	0.837	0.936	0.933	0.935	0.167	0.075	0.202	1.123	0.077	0.577	0.537	0.167	0.752	3.263
S0018	0.491	0.392	0.148	0.311	0.333	0.924	0.965	0.208	0.06	0.285	1.123	0.073	0.451	1.123	0.198	0.859	-0.51	-1.22	0.038	0.071	0.125	0.429	0.112	0.241	0.941	0.399	0.027	0.007	0.336	0.646	-1.93	-1.34	0.923	0.404	0.28	0.770	0.966	0.941	0.920	0.172	0.12	0.208	0.634	0.052	0.434	0.585	0.136	0.689	0.709
S0018	0.491	0.38	0.216	0.385	0.332	0.910	0.963	0.188	0.06	0.441	1.123	0.098	0.552	1.123	0.198	0.859	1.727	-1.26	0.052	0.076	0.157	0.391	0.174	0.252	0.940	0.408	0.034	0.009	0.302	1.001	-1.66	-1.29	1.049	0.368	0.296	1.220	1.092	0.917	0.896	0.2	0.112	0.098	0.488	0.050	0.502	0.585	0.124	0.604	5.560
S0018	0.491	0.332	0.188	0.272	0.313	0.934	0.962	0.192	0.048	0.490	1.123	0.069	0.498	1.123	0.184	0.878	0.546	-1.24	0.040	0.071	0.105	0.401	0.150	0.291	0.934	0.418	0.022	0.008	0.318	0.838	-1.87	-1.34	0.920	0.356	0.292	0.820	0.982	0.939	0.940	0.148	0.084	0.300	0.537	0.054	0.478	0.537	0.157	0.747	3.543
S0018	0.491	0.344	0.168	0.367	0.344	0.920	0.963	0.212	0.052	0.412	1.123	0.105	0.483	1.123	0.165	0.840	-0.21	-1.05	0.047	0.072	0.180	0.327	0.115	0.288	0.930	0.431	0.032	0.007	0.341	0.718	-1.73	-1.32	1.005	0.366	0.298	0.869	0.894	0.917	0.910	0.127	0.143	0.099	0.585	0.051	0.476	0.537	0.119	0.659	2.522
S0018	0.491	0.330	0.163	0.307	0.289	0.932	0.965	0.199	0.055	0.452	0.585	0.052	0.419	1.123	0.170	0.849	1.766	-1.05	0.041	0.063	0.101	0.373	0.129	0.320	0.934	0.420	0.023	0.007	0.324	0.936	-1.94	-1.41	0.876	0.376	0.3	0.841	0.965	0.940	0.901	0.12	0.092	0.270	0.537	0.056	0.469	0.537	0.143	0.637	2.436
S0018	0.491	0.352	0.172	0.350	0.354	0.918	0.961	0.168	0.06	0.486	1.123	0.082	0.595	1.123	0.184	0.817	2.446	-1.14	0.055	0.070	0.141	0.399	0.165	0.291	0.930	0.432	0.031	0.008	0.329	1.062	-1.76	-1.33	1.021	0.348	0.324	1.057	1.039	0.925	0.872	0.16	0.12	0.252	0.585	0.057	0.475	0.585	0.109	0.566	3.659
S0018	0.491	0.376	0.16	0.338	0.340	0.919	0.965	0.248	0.08	0.370	1.171	0.056	0.386	1.171	0.188	0.868	0.771	-0.85	0.043	0.071	0.083	0.379	0.146	0.283	0.941	0.403	0.028	0.008	0.338	0.701	-1.86	-1.32	0.926	0.38	0.26	0.782	0.879	0.930	0.904	0.2	0.12	0.186	0.585	0.059	0.333	0.585	0.130	0.633	1.339
S0018	0.491	0.344	0.16	0.349	0.314	0.924	0.965	0.248	0.06	0.410	1.171	0.074	0.375	1.171	0.196	0.859	-0.23	-1.15	0.045	0.071	0.133	0.416	0.144	0.228	0.942	0.405	0.029	0.007	0.324	0.698	-1.78	-1.32	0.979	0.358	0.294	0.799	0.938	0.940	0.920	0.183	0.103	0.065	0.585	0.052	0.465	0.585	0.127	0.643	0.719
S0018	0.491	0.376	0.18	0.289	0.388	0.926	0.966	0.168	0.048	0.455	1.123	0.090	0.562	1.123	0.189	0.820	1.339	-0.78	0.049	0.074	0.172	0.421	0.205	0.294	0.941	0.405	0.026	0.008	0.331	0.789	-1.74	-1.24	0.963	0.392	0.272	0.750	0.905	0.947	0.933	0.184	0.104	0.116	1.123	0.042	0.373	0.585	0.149	0.729	0.876
S0018	0.491	0.350	0.163	0.333	0.438	0.935	0.949	0.183	0.043	0.482	1.171	0.072	0.467	1.123	0.138	0.688	3.077	-0.29	0.050	0.068	0.150	0.313	0.102	0.447	0.927	0.437	0.026	0.008	0.326	0.885	-1.77	-1.29	1.039	0.384	0.272	0.982	0.992	0.945	0.920	0.148	0.108	0.027	1.171	0.051	0.478	0.585	0.133	0.667	3.378
S0018	0.491	0.348	0.152	0.361	0.368	0.926	0.965	0.232	0.064	0.344	1.171	0.062	0.403	1.171	0.205	0.878	0.912	-0.94	0.042	0.065	0.112	0.418	0.122	0.229	0.935	0.417	0.026	0.007	0.340	0.819	-1.83	-1.37	0.926	0.372	0.276	0.819	0.998	0.935	0.908	0.192	0.104	0.148	0.585	0.054	0.305	0.585	0.134	0.631	1.658
S0018	0.491	0.384	0.168	0.345	0.335	0.912	0.967	0.24	0.048	0.476	1.220	0.070	0.418	1.171	0.193	0.853	-0.00	-1.12	0.044	0.073	0.150	0.387	0.143	0.265	0.948	0.385	0.030	0.008	0.332	0.628	-1.82	-1.26	0.971	0.374	0.290	0.716	0.847	0.934	0.902	0.187	0.119	0.177	0.634	0.038	0.359	0.585	0.135	0.643	2.512
S0018	0.491	0.396	0.176	0.412	0.377	0.906	0.969	0.224	0.056	0.415	1.171	0.065	0.417	1.171	0.185	0.895	0.377	-0.91	0.050	0.072	0.110	0.429	0.138	0.277	0.954	0.374	0.035	0.008	0.346	0.852	-1.70	-1.27	0.968	0.384	0.296	0.775	0.995	0.913	0.884	0.244	0.116	0.092	1.171	0.069	0.505	0.585	0.125	0.621	1.153
S0018	0.491	0.396	0.16	0.352	0.429	0.910	0.956	0.24	0.068	0.382	1.171	0.085	0.550	1.171	0.159	0.774	1.102	-0.88	0.050	0.076	0.169	0.345	0.130	0.390	0.942	0.402	0.035	0.010	0.359	0.801	-1.69	-1.21	1.058	0.428	0.316	1.166	1.309	0.893	0.860	0.196	0.136	0.231	0.585	0.076	0.585	0.585	0.112	0.566	3.693
S0018	0.491	0.424	0.156	0.326	0.380	0.916	0.968	0.26	0.064	0.474	1.171	0.076	0.542	1.171	0.190	0.897	1.855	-1.04	0.041	0.079	0.152	0.445	0.163	0.248	0.949	0.379	0.028	0.007	0.332	0.760	-1.88	-1.17	0.970	0.38	0.264	0.865	0.873	0.922	0.920	0.18	0.1	0.214	0.634	0.063	0.454	0.585	0.135	0.681	2.133
S0018	0.491	0.330	0.167	0.387	0.430	0.921	0.950	0.223	0.055	0.445	1.171	0.064	0.444	1.171	0.160	0.816	0.107	-0.53	0.044	0.072	0.130	0.343	0.106	0.357	0.937	0.414	0.027	0.009	0.352	0.517	-1.82	-1.23	0.989	0.404	0.292	0.850	0.902	0.932	0.898	0.192	0.116	0.185	0.585	0.044	0.355	0.585	0.121	0.590	0.765
S0018	0.491	0.336	0.18	0.330	0.341	0.936	0.961	0.22	0.068	0.393	1.123	0.076	0.430	1.074	0.173	0.818	0.243	-0.94	0.040	0.068	0.131	0.404	0.111	0.324	0.941	0.400	0.025	0.008	0.349	0.732	-1.85	-1.33	0.955	0.370	0.254	0.863	0.896	0.946	0.913	0.171	0.091	0.255	0.537	0.066	0.465	0.537	0.134	0.693	1.367
S0018	0.491	0.356	0.156	0.358	0.345	0.932	0.949	0.184	0.088	0.442	1.123	0.072	0.533	1.123	0.150	0.736	2.671	-0.77	0.054	0.067	0.118	0.329	0.191	0.394	0.933	0.433	0.029	0.009	0.319	0.962	-1.70	-1.33	1.007	0.364	0.28	1.153	0.978	0.929	0.914	0.168	0.088	0.150	1.123	0.048	0.585	0.585	0.134	0.673	6.689
S0018	0.491	0.384	0.184	0.328	0.327	0.914	0.965	0.236	0.052	0.536	1.171	0.096	0.479	1.171	0.188	0.867	0.600	-1.15	0.045	0.067	0.183	0.380	0.151	0.292	0.945	0.389	0.030	0.008	0.335	0.864	-1.79	-1.37	0.924	0.364	0.3	0.845	0.934	0.908	0.892	0.208	0.12	0.177	1.171	0.047	0.421	0.585	0.122	0.618	2.729
S0018	0.491	0.38	0.16	0.370	0.313	0.898	0.970	0.268	0.056	0.355	1.220	0.060	0.335	1.171	0.197	0.910	-0.01	-1.23	0.040	0.069	0.098	0.396	0.115	0.228	0.954	0.372	0.031	0.006	0.344	0.730	-1.86	-1.37	0.937	0.334	0.298	0.572	0.958	0.926	0.903	0.179	0.111	0.187	0.585	0.056	0.397	0.585	0.122	0.635	1.717
S0018	0.491	0.362	0.195	0.381	0.402	0.920	0.966	0.207	0.055	0.344	1.171	0.069	0.470	1.123	0.178	0.855	0.472	-0.86	0.046	0.081	0.122	0.380	0.105	0.338	0.944	0.394	0.027	0.009	0.336	0.690	-1.73	-1.15	1.076	0.348	0.28	0.896	0.891	0.932	0.917	0.16	0.092	0.103	1.171	0.072	0.534	0.585	0.140	0.714	5.055
S0018	0.491	0.36	0.184	0.350	0.346	0.920	0.968	0.22	0.06	0.435	1.171	0.061	0.396	1.171	0.190	0.881	-0.39	-1.17	0.045	0.071	0.098	0.380	0.176	0.258	0.954	0.361	0.027	0.009	0.298	0.789	-1.77	-1.34	0.965	0.364	0.28	0.704	0.972	0.929	0.874	0.18	0.104	0.305	0.585	0.054	0.437	0.585	0.111	0.538	4.422
S0018	0.491	0.42	0.176	0.325	0.306	0.925	0.967	0.196	0.056	0.506	1.220	0.063	0.498	1.220	0.213	0.910	2.702	-1.28	0.045	0.071	0.087	0.453	0.190	0.210	0.957	0.364	0.027	0.008	0.315	1.013	-1.83	-1.38	0.951	0.388	0.284	0.953	1.078	0.930	0.875	0.176	0.104	0.082	0.683	0.056	0.516	0.585	0.103	0.495	5.585
S0018	0.491	0.416	0.204	0.383	0.371	0.912	0.952	0.204	0.056	0.497	1.220	0.070	0.445	1.220	0.190	0.805	1.563	-0.75	0.051	0.068	0.139	0.446	0.190	0.287	0.955	0.365	0.034	0.009	0.363	0.867	-1.71	-1.28	0.952	0.422	0.278	1.143	1.284	0.907	0.835	0.183	0.127	0.185	1.220	0.051	0.586	0.585	0.091	0.433	5.509
S0018	0.491	0.372	0.176	0.399	0.396	0.923	0.962	0.208	0.064	0.363	1.171	0.058	0.504	1.171	0.181	0.844	0.588	-0.89	0.052	0.082	0.136	0.421	0.184	0.283	0.946	0.393	0.031	0.010	0.314	0.725	-1.68	-1.19	1.071	0.388	0.284	1.043	1.098	0.928	0.863	0.216	0.128	0.207	1.123	0.046	0.555	0.537	0.106	0.548	5.030
S0018	0.491	0.424	0.156	0.303	0.349	0.929	0.950	0.22	0.068	0.372	1.171	0.093	0.564	1.171	0.171	0.804	0.327	-0.98	0.043	0.069	0.159	0.363	0.116	0.272	0.946	0.391	0.029	0.010	0.339	0.717	-1.82	-1.29	0.970	0.384	0.284	1.011	1.332	0.935	0.903	0.188	0.088	0.149	0.585	0.045	0.369	0.585	0.132	0.626	1.822
S0018	0.491	0.364	0.18	0.361	0.360	0.921	0.966	0.232	0.06	0.381	1.171	0.052	0.387	1.171	0.190	0.863	0.586	-0.76	0.039	0.066	0.106	0.411	0.114	0.279	0.944	0.394	0.025	0.007	0.351	0.739	-1.87	-1.34	0.891	0.348	0.272	0.608	1.089	0.948	0.911	0.192	0.108	0.184	0.585	0.066	0.417	0.585	0.135	0.660	0.084
S0018	0.491	0.346	0.159	0.345	0.297	0.931	0.975	0.243	0.055	0.255	1.220	0.045	0.282	1.220	0.211	0.918	-0.30	-1.01	0.039	0.062	0.103	0.454	0.103	0.228	0.947	0.391	0.025	0.006	0.357	0.686	-1.90	-1.43	0.895	0.354	0.302	0.720	0.944	0.936	0.906	0.191	0.103	0.292	0.634	0.081	0.443	0.585	0.121	0.634	0.003
S0018	0.491	0.34	0.164	0.360	0.322	0.925	0.955	0.232	0.072	0.314	1.171	0.053	0.378	1.171	0.194	0.828	0.598	-1.20	0.045	0.070	0.090	0.427	0.105	0.241	0.935	0.418	0.028	0.009	0.321	0.798	-1.76	-1.36	1.032	0.356	0.268	0.700	1.059	0.933	0.866	0.204	0.136	0.253	0.585	0.052	0.337	0.585	0.105	0.553	0.717
S0018	0.491	0.376	0.2	0.339	0.341	0.921	0.970	0.24	0.052	0.473	1.074	0.075	0.414	1.123	0.197	0.909	-0.14	-1.15	0.041	0.072	0.136	0.442	0.115	0.246	0.944	0.397	0.028	0.007	0.342	0.695	-1.82	-1.33	0.960	0.376	0.284	0.656	0.957	0.949	0.903	0.156	0.112	0.094	1.123	0.067	0.454	0.585	0.135	0.706	2.486
S0018	0.491	0.332	0.168	0.306	0.322	0.937	0.968	0.22	0.044	0.436	1.171	0.068	0.360	1.123	0.198	0.893	-0.12	-1.32	0.038	0.075	0.104	0.442	0.108	0.258	0.941	0.402	0.023	0.007	0.323	0.634	-1.98	-1.32	0.977	0.364	0.26	0.741	0.882	0.952	0.929	0.184	0.072	0.189	1.171	0.064	0.435	0.585	0.151	0.733	1.432
S0018	0.491	0.34	0.156	0.329	0.302	0.947	0.968	0.212	0.052	0.477	1.074	0.055	0.343	1.123	0.196	0.895	0.314	-1.27	0.034	0.063	0.092	0.436	0.089	0.249	0.935	0.416	0.019	0.006	0.332	0.765	-1.99	-1.46	0.891	0.346	0.270	0.545	0.833	0.958	0.936	0.195	0.091	0.227	0.537	0.064	0.327	0.537	0.161	0.764	-0.38
S0018	0.491	0.306	0.167	0.351	0.294	0.939	0.973	0.195	0.055	0.361	1.074	0.053	0.345	1.074	0.202	0.907	-0.22	-1.01	0.040	0.063	0.111	0.432	0.122	0.225	0.935	0.421	0.019	0.006	0.300	0.708	-1.93	-1.41	0.874	0.364	0.276	0.553	0.775	0.961	0.949	0.192	0.112	0.222	1.074	0.050	0.476	0.537	0.148	0.766	-0.16
S0018	0.491	0.36	0.168	0.369	0.332	0.929	0.965	0.18	0.06	0.459	1.074	0.068	0.498	1.123	0.153	0.854	2.090	-1.20	0.045	0.070	0.120	0.318	0.151	0.368	0.939	0.411	0.023	0.007	0.327	0.911	-1.83	-1.36	0.939	0.4	0.28	0.987	1.018	0.941	0.937	0.192	0.044	0.128	1.025	0.062	0.458	0.537	0.175	0.766	3.849
S0018	0.491	0.372	0.156	0.427	0.355	0.922	0.971	0.22	0.052	0.383	1.123	0.049	0.338	1.123	0.191	0.884	1.783	-0.87	0.043	0.067	0.086	0.419	0.128	0.290	0.936	0.411	0.026	0.007	0.345	0.814	-1.85	-1.33	0.906	0.356	0.264	0.499	0.971	0.950	0.924	0.22	0.088	0.155	2.832	0.042	0.334	0.585	0.137	0.729	-0.14
S0018	0.491	0.34	0.136	0.316	0.284	0.942	0.967	0.208	0.052	0.422	1.123	0.061	0.485	1.123	0.200	0.870	0.394	-1.13	0.035	0.065	0.105	0.419	0.119	0.241	0.945	0.393	0.020	0.006	0.311	0.696	-2.02	-1.39	0.879	0.350	0.274	0.597	0.818	0.959	0.936	0.175	0.063	0.292	0.537	0.047	0.454	0.585	0.153	0.734	1.457
S0018	0.491	0.348	0.164	0.314	0.336	0.936	0.968	0.204	0.06	0.443	1.074	0.064	0.410	1.123	0.186	0.861	0.476	-1.19	0.033	0.065	0.103	0.409	0.097	0.292	0.935	0.413	0.019	0.006	0.323	0.721	-2.04	-1.41	0.832	0.372	0.292	0.468	0.811	0.951	0.948	0.184	0.072	0.079	0.585	0.037	0.300	0.537	0.175	0.814	0.078
S0018	0.491	0.36	0.176	0.287	0.319	0.938	0.969	0.212	0.056	0.353	1.074	0.056	0.352	1.123	0.190	0.876	-0.44	-1.14	0.037	0.070	0.099	0.402	0.115	0.251	0.938	0.412	0.022	0.008	0.346	0.592	-1.92	-1.31	0.931	0.376	0.252	0.604	0.856	0.930	0.915	0.204	0.112	0.203	1.123	0.040	0.359	0.585	0.130	0.703	0.814
S0018	0.491	0.346	0.163	0.333	0.288	0.934	0.966	0.215	0.067	0.439	1.123	0.049	0.379	1.123	0.191	0.848	0.824	-0.88	0.035	0.061	0.085	0.405	0.107	0.283	0.940	0.408	0.021	0.007	0.336	0.704	-2.03	-1.41	0.842	0.34	0.268	0.596	0.850	0.951	0.924	0.192	0.092	0.172	1.074	0.038	0.425	0.537	0.159	0.714	0.706
S0018	0.491	0.316	0.144	0.371	0.344	0.938	0.973	0.216	0.044	0.456	1.123	0.064	0.417	1.123	0.213	0.942	1.637	-1.17	0.041	0.070	0.100	0.471	0.135	0.208	0.933	0.417	0.022	0.005	0.284	0.847	-1.91	-1.35	0.939	0.338	0.294	0.605	0.849	0.952	0.941	0.175	0.063	0.178	1.123	0.068	0.490	0.585	0.148	0.781	0.850
S0018	0.491	0.316	0.144	0.362	0.305	0.931	0.958	0.216	0.084	0.490	1.123	0.062	0.349	1.123	0.202	0.845	0.656	-1.10	0.041	0.069	0.106	0.419	0.130	0.262	0.925	0.443	0.021	0.006	0.305	0.795	-1.86	-1.35	0.933	0.344	0.248	0.738	0.788	0.949	0.943	0.16	0.056	0.101	2.734	0.033	0.317	0.537	0.159	0.800	4.595
S0018	0.491	0.304	0.136	0.338	0.319	0.938	0.967	0.22	0.044	0.441	1.123	0.058	0.442	1.123	0.209	0.911	0.875	-1.13	0.039	0.067	0.092	0.433	0.113	0.234	0.941	0.398	0.020	0.005	0.303	0.841	-1.88	-1.39	0.898	0.344	0.324	0.575	0.819	0.953	0.928	0.18	0.108	0.271	0.585	0.055	0.376	0.585	0.153	0.744	0.517
S0018	0.491	0.324	0.168	0.351	0.366	0.925	0.967	0.176	0.056	0.408	1.123	0.049	0.427	1.123	0.182	0.883	2.143	-1.14	0.047	0.069	0.093	0.411	0.182	0.300	0.943	0.402	0.026	0.006	0.304	0.948	-1.80	-1.39	0.941	0.372	0.304	1.009	1.075	0.938	0.908	0.184	0.104	0.174	1.074	0.047	0.432	0.537	0.132	0.678	4.608
S0018	0.491	0.386	0.163	0.347	0.344	0.919	0.977	0.223	0.043	0.411	1.123	0.053	0.385	1.123	0.202	0.933	0.428	-1.21	0.038	0.073	0.090	0.430	0.120	0.226	0.949	0.380	0.026	0.007	0.322	0.727	-1.97	-1.33	0.919	0.406	0.298	0.644	0.927	0.941	0.938	0.191	0.103	0.269	0.537	0.057	0.416	0.537	0.154	0.715	1.571
S0018	0.491	0.348	0.14	0.327	0.310	0.937	0.978	0.192	0.044	0.571	1.123	0.123	0.540	1.123	0.218	0.928	-0.50	-1.26	0.040	0.069	0.201	0.487	0.148	0.215	0.938	0.403	0.021	0.005	0.290	0.623	-1.96	-1.38	0.883	0.348	0.276	0.585	0.754	0.958	0.944	0.192	0.088	0.168	0.585	0.040	0.314	0.585	0.144	0.759	0.057
S0018	0.491	0.336	0.152	0.314	0.311	0.929	0.968	0.196	0.06	0.495	1.074	0.057	0.479	1.123	0.170	0.861	0.839	-0.91	0.039	0.062	0.114	0.398	0.155	0.347	0.938	0.411	0.022	0.006	0.327	0.750	-1.92	-1.42	0.834	0.372	0.252	0.598	0.821	0.944	0.950	0.184	0.064	0.157	2.734	0.047	0.337	0.537	0.158	0.785	0.190
S0018	0.491	0.316	0.14	0.315	0.377	0.944	0.966	0.16	0.06	0.294	1.074	0.029	0.343	1.123	0.181	0.824	0.665	-0.65	0.040	0.070	0.082	0.401	0.111	0.339	0.931	0.421	0.019	0.006	0.308	0.707	-1.88	-1.30	0.925	0.352	0.256	1.052	0.839	0.926	0.943	0.208	0.052	0.252	1.123	0.040	0.553	0.537	0.168	0.775	9.196
S0018	0.491	0.352	0.16	0.345	0.324	0.927	0.971	0.188	0.064	0.477	1.123	0.063	0.468	1.171	0.188	0.909	3.226	-0.97	0.047	0.066	0.106	0.438	0.208	0.299	0.941	0.406	0.024	0.006	0.297	1.002	-1.80	-1.37	0.891	0.362	0.262	0.710	0.976	0.940	0.919	0.191	0.111	0.170	0.634	0.055	0.314	0.585	0.132	0.671	3.168
S0018	0.491	0.384	0.16	0.310	0.341	0.939	0.975	0.208	0.052	0.447	1.123	0.053	0.356	1.123	0.222	0.927	0.042	-1.38	0.035	0.069	0.092	0.475	0.123	0.186	0.947	0.388	0.022	0.005	0.330	0.678	-1.98	-1.45	0.940	0.376	0.268	0.551	0.947	0.942	0.911	0.168	0.092	0.401	0.585	0.074	0.467	0.537	0.144	0.670	3.135
S0018	0.491	0.286	0.115	0.342	0.337	0.932	0.980	0.207	0.047	0.379	1.123	0.083	0.424	1.123	0.201	0.937	0.060	-1.17	0.040	0.077	0.142	0.432	0.154	0.263	0.936	0.414	0.021	0.005	0.291	0.609	-1.94	-1.25	0.937	0.368	0.284	0.594	0.770	0.949	0.946	0.192	0.064	0.248	0.585	0.044	0.337	0.537	0.165	0.800	0.634
S0018	0.491	0.32	0.136	0.316	0.320	0.939	0.978	0.2	0.048	0.503	1.074	0.077	0.419	1.074	0.212	0.935	-0.32	-1.19	0.036	0.070	0.127	0.431	0.152	0.194	0.936	0.414	0.019	0.005	0.325	0.656	-2.00	-1.37	0.888	0.384	0.268	0.486	0.772	0.948	0.949	0.196	0.08	0.251	0.537	0.051	0.432	0.537	0.163	0.817	0.611
S0018	0.491	0.352	0.188	0.334	0.334	0.938	0.975	0.188	0.052	0.424	1.074	0.091	0.484	1.074	0.206	0.925	0.154	-1.16	0.035	0.068	0.166	0.456	0.119	0.211	0.944	0.388	0.019	0.006	0.284	0.665	-1.99	-1.36	0.850	0.394	0.270	0.585	0.963	0.960	0.932	0.171	0.071	0.385	0.537	0.082	0.453	0.537	0.163	0.736	-0.33
S0018	0.491	0.356	0.168	0.318	0.292	0.938	0.978	0.168	0.044	0.443	1.074	0.085	0.416	1.074	0.204	0.950	0.306	-1.26	0.036	0.067	0.158	0.429	0.152	0.229	0.944	0.399	0.020	0.006	0.310	0.715	-2.02	-1.43	0.863	0.344	0.284	0.670	0.921	0.952	0.930	0.156	0.1	0.122	0.585	0.074	0.390	0.537	0.143	0.719	0.586
S0018	0.491	0.308	0.136	0.309	0.335	0.927	0.969	0.204	0.056	0.394	1.171	0.060	0.433	1.123	0.170	0.844	0.434	-0.93	0.043	0.070	0.087	0.357	0.157	0.340	0.935	0.419	0.022	0.006	0.314	0.777	-1.83	-1.30	0.914	0.368	0.292	0.729	0.920	0.947	0.926	0.172	0.108	0.132	0.634	0.058	0.366	0.537	0.142	0.715	0.717
S0018	0.491	0.334	0.155	0.339	0.345	0.931	0.970	0.203	0.051	0.455	1.123	0.077	0.401	1.171	0.197	0.894	0.122	-1.08	0.039	0.068	0.141	0.414	0.115	0.247	0.928	0.428	0.022	0.006	0.320	0.684	-1.94	-1.35	0.930	0.316	0.268	0.640	0.968	0.950	0.927	0.176	0.072	0.263	0.537	0.057	0.455	0.585	0.137	0.747	4.018
S0018	0.491	0.344	0.152	0.358	0.350	0.923	0.973	0.216	0.052	0.356	1.171	0.065	0.378	1.171	0.196	0.906	0.243	-0.99	0.039	0.069	0.116	0.403	0.127	0.246	0.940	0.409	0.024	0.006	0.318	0.663	-1.88	-1.33	0.911	0.346	0.254	0.651	0.814	0.958	0.938	0.127	0.079	0.312	0.537	0.065	0.465	0.585	0.151	0.742	0.488
S0018	0.491	0.384	0.125	0.255	0.313	0.897	0.977	0.173	0.048	0.538	1.074	0.077	0.504	1.171	0.164	0.919	1.618	-1.25	0.044	0.062	0.147	0.414	0.310	0.392	0.941	0.396	0.026	0.004	0.302	0.945	-1.96	-1.47	0.386	0.288	0.336	0.794	0.942	0.901	0.914	0.134	0.057	0.152	1.171	0.047	0.407	0.585	0.087	0.717	5.099
S0018	0.759	0.394	0.175	0.561	0.467	0.949	0.943	0.159	0.091	0.309	1.562	0.056	0.431	1.513	0.200	0.851	3.608	-0.86	0.077	0.098	0.139	0.403	0.250	0.179	0.953	0.388	0.035	0.018	0.291	1.103	-1.35	-0.98	1.277	0.428	0.344	1.364	1.828	0.911	0.819	0.236	0.208	-0.00	0.781	0.057	0.420	1.513	0.040	0.462	3.304
S0018	0.759	0.42	0.164	0.463	0.511	0.924	0.954	0.132	0.076	0.419	1.464	0.113	0.603	1.464	0.208	0.889	1.169	-0.92	0.061	0.102	0.183	0.440	0.134	0.170	0.949	0.388	0.036	0.016	0.305	0.771	-1.52	-0.91	1.307	0.408	0.312	1.099	1.681	0.890	0.846	0.236	0.2	-0.02	0.732	0.068	0.419	0.732	0.058	0.415	1.055
S0018	0.759	0.388	0.184	0.398	0.461	0.926	0.952	0.192	0.076	0.397	1.513	0.085	0.434	1.513	0.205	0.874	0.273	-0.87	0.051	0.097	0.132	0.413	0.119	0.180	0.951	0.380	0.033	0.015	0.347	0.638	-1.64	-0.97	1.198	0.374	0.310	1.053	1.447	0.935	0.836	0.231	0.183	0.081	0.732	0.059	0.435	1.513	0.048	0.488	0.308
S0018	0.759	0.4	0.18	0.478	0.410	0.917	0.930	0.248	0.124	0.328	1.513	0.082	0.454	1.513	0.182	0.789	0.309	-0.69	0.062	0.088	0.133	0.360	0.125	0.225	0.955	0.374	0.043	0.018	0.383	0.853	-1.46	-1.07	1.267	0.404	0.308	1.165	1.473	0.904	0.843	0.228	0.172	0.022	0.683	0.054	0.490	0.732	0.049	0.346	2.445
S0018	0.759	0.404	0.168	0.504	0.475	0.934	0.944	0.192	0.084	0.411	1.513	0.104	0.522	1.513	0.195	0.840	0.261	-0.64	0.059	0.097	0.169	0.421	0.110	0.245	0.945	0.400	0.039	0.016	0.365	0.667	-1.52	-0.95	1.277	0.404	0.308	1.014	1.543	0.926	0.855	0.192	0.196	0.049	2.978	0.052	0.346	0.732	0.043	0.385	0.009
S0018	0.759	0.422	0.187	0.417	0.450	0.918	0.932	0.183	0.095	0.399	1.464	0.100	0.584	1.464	0.174	0.786	0.408	-0.73	0.062	0.091	0.142	0.340	0.130	0.232	0.958	0.368	0.043	0.018	0.375	0.699	-1.52	-1.00	1.253	0.384	0.32	1.315	1.747	0.895	0.822	0.208	0.188	0.114	0.683	0.076	0.539	0.732	0.048	0.317	1.724
S0018	0.759	0.388	0.168	0.502	0.434	0.922	0.948	0.184	0.084	0.311	1.464	0.072	0.383	1.464	0.196	0.825	0.251	-0.95	0.057	0.093	0.120	0.380	0.123	0.199	0.951	0.382	0.037	0.016	0.346	0.764	-1.56	-1.03	1.195	0.430	0.358	1.076	1.679	0.921	0.851	0.223	0.183	0.172	0.732	0.091	0.455	1.513	0.043	0.495	-0.11
S0018	0.759	0.424	0.172	0.401	0.443	0.924	0.952	0.2	0.088	0.420	1.464	0.104	0.507	1.464	0.209	0.870	0.900	-0.96	0.055	0.099	0.199	0.429	0.127	0.186	0.954	0.364	0.037	0.016	0.355	0.718	-1.62	-0.98	1.215	0.372	0.292	1.253	1.487	0.930	0.850	0.204	0.156	0.186	0.732	0.094	0.457	0.732	0.046	0.340	0.102
S0018	0.759	0.452	0.18	0.370	0.461	0.924	0.947	0.208	0.1	0.366	1.464	0.082	0.501	1.513	0.186	0.830	-0.04	-0.76	0.049	0.094	0.124	0.395	0.116	0.247	0.954	0.384	0.036	0.015	0.406	0.656	-1.67	-1.00	1.189	0.384	0.336	0.964	1.470	0.914	0.828	0.212	0.204	0.085	0.732	0.065	0.421	0.732	0.050	0.362	0.828
S0018	0.759	0.396	0.16	0.429	0.445	0.917	0.944	0.244	0.092	0.322	1.464	0.082	0.404	1.464	0.194	0.829	0.118	-0.72	0.048	0.092	0.153	0.370	0.079	0.197	0.951	0.380	0.037	0.015	0.396	0.689	-1.67	-1.01	1.188	0.388	0.316	0.902	1.438	0.932	0.864	0.204	0.152	-0.02	0.732	0.092	0.446	1.464	0.059	0.550	-0.15
S0018	0.759	0.404	0.18	0.483	0.470	0.936	0.946	0.208	0.08	0.275	1.464	0.066	0.368	1.464	0.191	0.821	0.380	-0.68	0.047	0.094	0.118	0.373	0.116	0.224	0.952	0.372	0.030	0.016	0.379	0.581	-1.73	-0.99	1.150	0.410	0.290	0.920	1.530	0.932	0.869	0.207	0.171	-0.04	0.732	0.062	0.355	0.732	0.058	0.387	-0.52
S0018	0.759	0.408	0.184	0.455	0.407	0.931	0.953	0.16	0.064	0.454	1.464	0.126	0.628	1.464	0.207	0.873	0.038	-1.12	0.064	0.093	0.258	0.434	0.168	0.182	0.949	0.391	0.037	0.015	0.300	0.754	-1.48	-1.07	1.263	0.368	0.344	1.027	1.267	0.929	0.839	0.2	0.188	0.109	0.732	0.067	0.441	0.732	0.055	0.439	0.389
S0018	0.759	0.410	0.175	0.424	0.424	0.920	0.953	0.127	0.075	0.412	1.416	0.136	0.634	1.416	0.200	0.886	-0.17	-1.09	0.066	0.096	0.252	0.400	0.149	0.212	0.944	0.402	0.042	0.015	0.326	0.747	-1.51	-1.00	1.255	0.396	0.328	0.976	1.449	0.924	0.856	0.212	0.152	-0.05	2.832	0.049	0.331	0.732	0.055	0.425	0.696
S0018	0.759	0.44	0.16	0.476	0.444	0.927	0.947	0.192	0.088	0.372	1.464	0.114	0.508	1.464	0.204	0.857	-0.06	-0.95	0.058	0.094	0.209	0.399	0.134	0.186	0.946	0.386	0.038	0.015	0.347	0.690	-1.60	-0.99	1.198	0.38	0.288	0.899	1.643	0.933	0.861	0.196	0.176	-0.01	0.732	0.090	0.414	0.732	0.048	0.394	-0.51
S0018	0.759	0.44	0.164	0.372	0.454	0.914	0.947	0.164	0.068	0.430	1.464	0.132	0.619	1.464	0.193	0.871	0.307	-0.90	0.062	0.094	0.213	0.420	0.143	0.207	0.952	0.389	0.046	0.015	0.366	0.785	-1.48	-1.00	1.244	0.426	0.298	1.174	1.359	0.881	0.895	0.258	0.155	0.114	0.732	0.073	0.485	0.732	0.069	0.448	0.621
S0018	0.759	0.424	0.192	0.383	0.449	0.919	0.955	0.236	0.08	0.478	1.464	0.085	0.369	1.464	0.206	0.859	0.350	-0.85	0.045	0.097	0.162	0.416	0.087	0.183	0.953	0.378	0.039	0.014	0.405	0.557	-1.72	-0.97	1.218	0.368	0.32	0.846	1.427	0.944	0.881	0.216	0.16	-0.11	0.732	0.090	0.404	1.464	0.055	0.569	-0.41
S0018	0.759	0.4	0.18	0.472	0.504	0.919	0.948	0.144	0.064	0.395	1.464	0.111	0.601	1.464	0.190	0.853	0.392	-0.61	0.073	0.096	0.178	0.406	0.149	0.239	0.947	0.390	0.046	0.016	0.355	0.749	-1.39	-0.99	1.344	0.396	0.312	1.326	1.526	0.933	0.847	0.152	0.148	-0.00	1.464	0.054	0.588	0.732	0.053	0.384	5.744
S0018	0.759	0.414	0.179	0.454	0.399	0.937	0.951	0.187	0.067	0.368	1.464	0.080	0.432	1.464	0.198	0.856	-0.08	-1.06	0.054	0.093	0.129	0.391	0.120	0.224	0.956	0.383	0.033	0.014	0.342	0.725	-1.57	-1.04	1.255	0.416	0.308	1.194	1.579	0.929	0.821	0.208	0.168	0.107	0.781	0.066	0.552	0.732	0.056	0.374	0.236
S0018	0.759	0.42	0.184	0.422	0.468	0.937	0.946	0.196	0.068	0.297	1.464	0.096	0.518	1.464	0.203	0.859	0.163	-0.85	0.053	0.091	0.152	0.408	0.127	0.189	0.951	0.379	0.034	0.015	0.341	0.605	-1.61	-1.02	1.246	0.386	0.314	1.152	1.508	0.918	0.876	0.235	0.155	0.088	0.683	0.098	0.474	1.464	0.053	0.540	0.029
S0018	0.759	0.416	0.176	0.497	0.620	0.928	0.938	0.224	0.08	0.456	1.464	0.088	0.544	1.464	0.189	0.815	1.008	0.145	0.062	0.101	0.123	0.403	0.151	0.246	0.941	0.395	0.039	0.018	0.369	0.618	-1.49	-0.96	1.326	0.384	0.312	1.190	1.492	0.941	0.861	0.192	0.172	-0.02	2.929	0.034	0.317	0.732	0.058	0.393	2.757
S0018	0.759	0.416	0.18	0.450	0.504	0.921	0.947	0.14	0.068	0.427	1.464	0.133	0.596	1.464	0.206	0.875	0.220	-0.61	0.064	0.096	0.240	0.427	0.158	0.181	0.944	0.413	0.039	0.016	0.329	0.716	-1.46	-0.97	1.291	0.412	0.316	1.024	1.489	0.901	0.866	0.236	0.184	-0.04	0.732	0.060	0.404	0.732	0.056	0.453	0.390
S0018	0.759	0.44	0.16	0.381	0.444	0.933	0.951	0.196	0.072	0.365	1.464	0.121	0.538	1.416	0.191	0.849	-0.76	-0.91	0.058	0.098	0.157	0.402	0.126	0.210	0.948	0.391	0.036	0.014	0.333	0.540	-1.58	-0.93	1.262	0.376	0.316	1.257	1.401	0.925	0.858	0.236	0.128	0.116	0.683	0.052	0.414	0.732	0.058	0.445	0.166
S0018	0.759	0.44	0.176	0.395	0.458	0.929	0.952	0.192	0.068	0.307	1.464	0.128	0.565	1.464	0.210	0.879	-0.37	-0.92	0.055	0.098	0.231	0.412	0.111	0.172	0.947	0.386	0.039	0.015	0.368	0.616	-1.57	-0.97	1.254	0.368	0.324	1.110	1.585	0.935	0.866	0.196	0.184	0.028	0.732	0.089	0.440	0.732	0.051	0.387	-0.07
S0018	0.759	0.398	0.179	0.445	0.449	0.919	0.942	0.191	0.099	0.352	1.464	0.082	0.393	1.464	0.186	0.838	0.221	-0.80	0.054	0.094	0.158	0.342	0.127	0.214	0.952	0.386	0.037	0.016	0.372	0.663	-1.63	-0.98	1.228	0.410	0.298	1.235	1.562	0.913	0.855	0.223	0.187	0.174	0.781	0.067	0.454	0.732	0.062	0.365	1.507
S0018	0.759	0.424	0.18	0.432	0.493	0.911	0.945	0.2	0.064	0.444	1.416	0.104	0.577	1.464	0.191	0.830	0.497	-0.72	0.064	0.094	0.177	0.377	0.140	0.234	0.949	0.394	0.046	0.016	0.363	0.674	-1.47	-0.98	1.283	0.4	0.3	1.210	1.625	0.933	0.858	0.22	0.152	0.145	0.683	0.074	0.536	1.464	0.048	0.498	0.392
S0018	0.759	0.388	0.184	0.415	0.425	0.938	0.950	0.192	0.068	0.354	1.464	0.105	0.504	1.464	0.203	0.872	-0.14	-1.02	0.054	0.091	0.184	0.419	0.126	0.190	0.950	0.381	0.034	0.015	0.344	0.768	-1.55	-1.05	1.210	0.404	0.284	1.004	1.392	0.923	0.875	0.196	0.18	0.125	0.732	0.103	0.521	0.732	0.050	0.392	-0.22
S0018	0.759	0.424	0.184	0.393	0.451	0.921	0.943	0.204	0.084	0.458	1.513	0.104	0.508	1.513	0.192	0.835	-0.48	-0.87	0.054	0.096	0.176	0.398	0.112	0.186	0.957	0.370	0.040	0.017	0.386	0.586	-1.57	-0.97	1.221	0.442	0.306	1.264	1.551	0.898	0.855	0.258	0.183	0.203	0.732	0.094	0.443	0.732	0.046	0.340	0.145
S0018	0.759	0.408	0.168	0.415	0.467	0.905	0.955	0.164	0.064	0.345	1.416	0.095	0.543	1.416	0.198	0.873	1.516	-0.88	0.062	0.092	0.161	0.436	0.141	0.209	0.951	0.385	0.042	0.014	0.351	0.837	-1.54	-0.98	1.209	0.388	0.332	1.511	1.479	0.914	0.856	0.188	0.128	-0.02	2.880	0.039	0.336	1.416	0.052	0.552	3.442
S0018	0.759	0.432	0.176	0.398	0.455	0.936	0.945	0.192	0.076	0.357	1.513	0.084	0.526	1.464	0.190	0.865	0.160	-0.80	0.057	0.094	0.128	0.382	0.140	0.183	0.952	0.374	0.037	0.016	0.349	0.798	-1.49	-0.99	1.269	0.372	0.312	1.115	1.578	0.934	0.845	0.176	0.188	0.117	0.732	0.083	0.513	0.732	0.040	0.342	-0.42
S0018	0.759	0.358	0.235	0.638	0.585	0.934	0.944	0.211	0.091	0.264	1.464	0.064	0.404	1.464	0.166	0.830	-0.17	-0.30	0.070	0.105	0.134	0.326	0.158	0.313	0.899	0.493	0.041	0.019	0.362	0.634	-1.34	-0.85	1.511	0.396	0.28	1.175	1.501	0.914	0.848	0.212	0.152	0.135	0.732	0.048	0.438	0.732	0.059	0.405	-0.28
S0018	0.759	0.384	0.208	0.488	0.436	0.923	0.945	0.184	0.092	0.400	1.513	0.084	0.500	1.464	0.191	0.828	0.793	-0.97	0.071	0.091	0.131	0.398	0.157	0.217	0.945	0.402	0.044	0.016	0.351	0.931	-1.38	-1.03	1.340	0.44	0.34	1.558	1.982	0.890	0.785	0.256	0.2	0.112	0.781	0.058	0.509	1.513	0.041	0.399	2.177
S0018	0.759	0.424	0.164	0.436	0.494	0.913	0.951	0.184	0.064	0.428	1.464	0.102	0.579	1.464	0.203	0.866	1.194	-0.83	0.064	0.103	0.156	0.400	0.155	0.195	0.943	0.395	0.044	0.017	0.360	0.812	-1.51	-0.90	1.304	0.418	0.294	1.250	1.456	0.919	0.844	0.175	0.171	-0.01	0.781	0.055	0.464	0.732	0.056	0.376	2.243
S0018	0.759	0.38	0.14	0.423	0.428	0.929	0.948	0.22	0.068	0.420	1.513	0.073	0.428	1.464	0.196	0.842	2.637	-0.92	0.056	0.094	0.153	0.394	0.166	0.193	0.952	0.390	0.035	0.015	0.354	0.879	-1.60	-1.00	1.215	0.388	0.276	1.156	1.462	0.924	0.859	0.2	0.192	0.030	0.732	0.057	0.490	0.732	0.055	0.379	0.630
S0018	0.759	0.404	0.176	0.468	0.496	0.935	0.948	0.188	0.084	0.416	1.464	0.107	0.502	1.464	0.194	0.859	-0.06	-0.64	0.053	0.094	0.162	0.390	0.118	0.196	0.944	0.396	0.033	0.014	0.346	0.591	-1.59	-0.96	1.218	0.388	0.284	0.861	1.430	0.934	0.864	0.228	0.148	-0.03	0.732	0.058	0.336	1.464	0.055	0.551	-0.56
S0018	0.759	0.386	0.195	0.451	0.461	0.909	0.948	0.195	0.067	0.446	1.513	0.097	0.429	1.513	0.192	0.857	-0.43	-0.70	0.063	0.086	0.150	0.438	0.118	0.221	0.947	0.400	0.041	0.015	0.380	0.659	-1.53	-1.07	1.226	0.408	0.32	1.044	1.487	0.918	0.876	0.208	0.168	0.015	0.732	0.051	0.386	0.732	0.058	0.394	0.811
S0018	0.759	0.436	0.168	0.387	0.402	0.902	0.952	0.188	0.068	0.409	1.513	0.087	0.511	1.464	0.200	0.857	0.268	-0.90	0.061	0.086	0.131	0.408	0.150	0.183	0.956	0.375	0.045	0.013	0.364	0.769	-1.51	-1.09	1.186	0.430	0.318	1.004	1.574	0.921	0.841	0.195	0.199	0.123	0.732	0.096	0.520	2.197	0.040	0.363	-0.55
S0018	0.759	0.42	0.176	0.429	0.481	0.937	0.947	0.16	0.08	0.520	1.464	0.122	0.626	1.464	0.195	0.834	-0.16	-0.86	0.068	0.094	0.229	0.399	0.170	0.210	0.948	0.388	0.039	0.015	0.326	0.679	-1.46	-0.98	1.307	0.404	0.328	1.391	1.500	0.902	0.851	0.208	0.172	0.123	0.732	0.082	0.518	0.732	0.056	0.392	0.824
S0018	0.759	0.424	0.176	0.463	0.498	0.925	0.942	0.16	0.076	0.431	1.513	0.105	0.501	1.513	0.194	0.823	-0.46	-0.54	0.065	0.095	0.145	0.414	0.112	0.206	0.949	0.405	0.044	0.017	0.376	0.647	-1.46	-0.98	1.333	0.432	0.316	1.194	1.684	0.898	0.842	0.216	0.18	0.044	2.978	0.058	0.383	0.781	0.046	0.372	1.078
S0018	0.759	0.38	0.184	0.453	0.491	0.925	0.943	0.22	0.092	0.320	1.513	0.070	0.454	1.513	0.186	0.829	1.929	-0.72	0.060	0.091	0.098	0.391	0.130	0.238	0.950	0.379	0.039	0.016	0.359	0.812	-1.53	-0.99	1.247	0.390	0.302	1.288	1.574	0.913	0.837	0.191	0.211	0.065	0.781	0.080	0.564	0.732	0.050	0.355	3.446
S0018	0.759	0.44	0.164	0.493	0.534	0.931	0.944	0.212	0.076	0.380	1.513	0.100	0.519	1.464	0.196	0.838	-0.07	-0.66	0.060	0.095	0.194	0.399	0.130	0.190	0.955	0.383	0.043	0.015	0.352	0.670	-1.43	-0.99	1.337	0.44	0.316	1.282	1.744	0.911	0.819	0.18	0.2	0.255	0.732	0.087	0.629	0.732	0.043	0.308	1.012
S0018	0.759	0.378	0.151	0.466	0.463	0.927	0.951	0.171	0.075	0.446	1.464	0.095	0.477	1.513	0.187	0.852	0.668	-0.78	0.065	0.092	0.197	0.380	0.171	0.201	0.947	0.392	0.040	0.013	0.374	0.811	-1.47	-1.01	1.270	0.412	0.3	1.220	1.680	0.910	0.837	0.22	0.164	0.110	0.732	0.048	0.449	0.732	0.045	0.370	1.568
S0018	0.759	0.42	0.164	0.429	0.443	0.927	0.950	0.196	0.076	0.350	1.513	0.084	0.398	1.513	0.201	0.865	-0.29	-0.90	0.050	0.100	0.113	0.422	0.086	0.205	0.949	0.380	0.036	0.015	0.399	0.576	-1.65	-0.96	1.246	0.42	0.28	1.033	1.489	0.917	0.884	0.252	0.16	0.032	0.732	0.053	0.274	0.732	0.052	0.356	0.927
S0018	0.759	0.392	0.192	0.429	0.489	0.920	0.940	0.212	0.08	0.411	1.416	0.092	0.522	1.464	0.181	0.795	0.098	-0.76	0.062	0.095	0.170	0.396	0.141	0.278	0.953	0.383	0.044	0.017	0.377	0.627	-1.46	-0.96	1.311	0.438	0.310	1.308	1.383	0.903	0.819	0.191	0.207	-0.05	1.416	0.070	0.588	0.683	0.043	0.348	2.094
S0018	0.759	0.424	0.176	0.443	0.424	0.928	0.937	0.2	0.076	0.478	1.464	0.108	0.564	1.464	0.197	0.856	0.525	-0.98	0.057	0.095	0.172	0.430	0.128	0.184	0.948	0.387	0.040	0.017	0.364	0.745	-1.56	-1.01	1.253	0.388	0.32	1.099	1.517	0.921	0.860	0.176	0.192	0.024	0.732	0.071	0.430	1.464	0.055	0.563	0.291
S0018	0.759	0.476	0.24	0.451	0.484	0.926	0.925	0.184	0.108	0.425	1.464	0.100	0.551	1.513	0.188	0.798	0.290	-0.73	0.057	0.098	0.191	0.388	0.108	0.224	0.941	0.407	0.043	0.021	0.408	0.733	-1.55	-0.94	1.304	0.392	0.328	1.294	1.452	0.925	0.838	0.22	0.208	0.152	0.732	0.068	0.500	0.732	0.048	0.370	0.822
S0018	0.759	0.408	0.176	0.443	0.517	0.936	0.952	0.2	0.06	0.352	1.464	0.097	0.499	1.464	0.197	0.869	-0.53	-0.80	0.057	0.092	0.156	0.404	0.117	0.235	0.935	0.421	0.038	0.014	0.369	0.607	-1.50	-1.02	1.286	0.396	0.28	1.053	1.487	0.924	0.880	0.204	0.164	-0.08	1.416	0.051	0.474	1.464	0.049	0.524	0.275
S0018	0.759	0.454	0.207	0.449	0.454	0.922	0.948	0.207	0.071	0.447	1.464	0.094	0.560	1.464	0.202	0.844	2.669	-0.91	0.062	0.096	0.177	0.414	0.190	0.189	0.950	0.383	0.040	0.017	0.357	0.846	-1.57	-0.99	1.256	0.426	0.322	1.314	1.609	0.917	0.837	0.183	0.179	0.217	0.732	0.113	0.547	0.732	0.052	0.350	0.545
S0018	0.759	0.436	0.16	0.437	0.450	0.923	0.948	0.164	0.092	0.389	1.464	0.106	0.572	1.464	0.207	0.861	0.307	-0.77	0.058	0.092	0.201	0.430	0.130	0.178	0.950	0.392	0.038	0.015	0.372	0.732	-1.54	-1.04	1.220	0.356	0.304	1.155	1.445	0.926	0.853	0.22	0.176	0.023	0.732	0.049	0.384	0.732	0.052	0.395	-0.13
S0018	0.759	0.408	0.184	0.504	0.471	0.922	0.954	0.212	0.072	0.308	1.416	0.076	0.443	1.416	0.198	0.865	2.573	-1.05	0.054	0.092	0.108	0.397	0.115	0.226	0.954	0.372	0.035	0.014	0.333	0.843	-1.63	-1.05	1.217	0.392	0.276	1.094	1.299	0.941	0.847	0.188	0.192	0.024	1.416	0.069	0.544	0.683	0.056	0.422	0.125
S0018	0.759	0.436	0.164	0.386	0.474	0.932	0.948	0.176	0.076	0.401	1.464	0.131	0.586	1.464	0.202	0.862	0.096	-0.95	0.053	0.100	0.237	0.423	0.131	0.218	0.954	0.371	0.036	0.015	0.343	0.652	-1.61	-0.95	1.249	0.412	0.312	1.108	1.535	0.933	0.873	0.2	0.168	0.069	0.781	0.074	0.502	0.732	0.059	0.411	-0.22
S0018	0.759	0.404	0.14	0.430	0.423	0.932	0.949	0.16	0.06	0.410	1.464	0.082	0.567	1.464	0.207	0.879	0.351	-1.01	0.059	0.090	0.137	0.421	0.123	0.174	0.961	0.360	0.040	0.013	0.392	0.726	-1.52	-1.07	1.247	0.406	0.334	1.016	1.495	0.926	0.853	0.199	0.179	0.039	0.732	0.065	0.502	0.732	0.058	0.393	-0.06
S0018	0.759	0.458	0.191	0.433	0.491	0.932	0.948	0.155	0.071	0.433	1.464	0.096	0.571	1.464	0.204	0.840	1.272	-0.88	0.058	0.097	0.154	0.398	0.151	0.205	0.949	0.391	0.037	0.016	0.344	0.756	-1.52	-0.95	1.250	0.372	0.34	1.427	1.626	0.918	0.829	0.188	0.232	0.016	0.683	0.049	0.493	0.732	0.047	0.410	2.154
S0018	0.759	0.432	0.184	0.413	0.478	0.936	0.942	0.144	0.076	0.354	1.416	0.100	0.548	1.416	0.192	0.846	0.065	-0.98	0.059	0.097	0.167	0.421	0.155	0.198	0.953	0.372	0.035	0.016	0.317	0.647	-1.55	-0.97	1.259	0.404	0.304	1.056	1.616	0.912	0.850	0.216	0.144	0.089	0.732	0.084	0.442	0.732	0.054	0.377	-0.63
S0018	0.759	0.404	0.176	0.410	0.469	0.931	0.943	0.176	0.064	0.268	1.416	0.083	0.542	1.416	0.190	0.856	0.759	-0.93	0.063	0.092	0.152	0.393	0.163	0.228	0.947	0.392	0.036	0.014	0.311	0.712	-1.49	-1.03	1.252	0.428	0.3	1.085	1.515	0.917	0.861	0.22	0.188	0.024	2.783	0.045	0.351	0.683	0.064	0.438	0.855
S0018	0.759	0.408	0.188	0.418	0.423	0.931	0.946	0.172	0.072	0.391	1.464	0.099	0.575	1.464	0.204	0.854	1.522	-0.91	0.056	0.094	0.149	0.413	0.141	0.181	0.953	0.387	0.036	0.016	0.360	0.774	-1.59	-1.03	1.284	0.410	0.306	1.279	1.456	0.921	0.865	0.195	0.171	0.056	0.781	0.066	0.430	0.732	0.063	0.414	1.976
S0018	0.759	0.412	0.168	0.393	0.426	0.919	0.954	0.22	0.056	0.345	1.464	0.083	0.465	1.464	0.211	0.879	1.846	-0.77	0.053	0.093	0.119	0.438	0.102	0.185	0.951	0.384	0.039	0.014	0.393	0.821	-1.59	-1.02	1.231	0.408	0.312	0.981	1.363	0.926	0.843	0.216	0.164	-0.06	2.929	0.049	0.381	0.732	0.052	0.390	-0.01
S0018	0.759	0.396	0.144	0.359	0.459	0.913	0.958	0.184	0.068	0.450	1.464	0.104	0.564	1.464	0.193	0.878	2.325	-0.71	0.058	0.096	0.166	0.414	0.149	0.200	0.953	0.375	0.039	0.014	0.358	0.795	-1.61	-0.95	1.165	0.428	0.328	1.010	1.664	0.906	0.828	0.22	0.216	0.150	0.732	0.105	0.533	0.683	0.044	0.332	0.334
S0018	0.759	0.422	0.163	0.429	0.473	0.921	0.948	0.183	0.075	0.437	1.464	0.109	0.539	1.464	0.201	0.848	0.137	-0.93	0.058	0.098	0.175	0.403	0.130	0.175	0.956	0.371	0.039	0.016	0.347	0.627	-1.58	-0.94	1.287	0.416	0.32	1.245	1.695	0.889	0.854	0.236	0.2	0.166	0.781	0.123	0.572	0.732	0.045	0.345	0.004
S0018	0.759	0.468	0.2	0.428	0.512	0.915	0.942	0.216	0.1	0.343	1.513	0.074	0.466	1.513	0.182	0.806	0.408	-0.44	0.059	0.099	0.110	0.395	0.125	0.226	0.958	0.367	0.047	0.017	0.395	0.646	-1.52	-0.95	1.300	0.422	0.326	1.370	1.714	0.923	0.831	0.215	0.179	0.189	0.732	0.073	0.417	1.513	0.041	0.447	1.055
S0018	0.759	0.404	0.176	0.469	0.461	0.921	0.945	0.22	0.072	0.286	1.464	0.065	0.388	1.464	0.184	0.826	0.854	-0.83	0.054	0.095	0.138	0.410	0.124	0.248	0.960	0.347	0.038	0.016	0.379	0.663	-1.60	-1.01	1.230	0.424	0.288	1.494	1.724	0.899	0.846	0.216	0.18	0.248	0.732	0.085	0.487	0.732	0.046	0.299	1.432
S0018	0.759	0.424	0.192	0.452	0.457	0.924	0.954	0.16	0.068	0.428	1.464	0.118	0.589	1.464	0.215	0.892	0.232	-0.88	0.063	0.095	0.179	0.460	0.146	0.158	0.952	0.394	0.041	0.015	0.362	0.795	-1.48	-1.01	1.300	0.4	0.32	1.253	1.728	0.901	0.836	0.216	0.196	0.124	0.732	0.075	0.532	0.732	0.046	0.371	0.967
S0018	0.759	0.388	0.168	0.430	0.453	0.938	0.950	0.176	0.068	0.397	1.464	0.088	0.593	1.513	0.198	0.881	1.117	-0.94	0.060	0.095	0.180	0.430	0.175	0.213	0.946	0.392	0.032	0.014	0.308	0.724	-1.56	-1.00	1.251	0.428	0.28	1.253	1.694	0.905	0.842	0.22	0.176	0.036	0.683	0.050	0.449	1.464	0.054	0.489	0.706
S0018	0.759	0.404	0.168	0.545	0.491	0.904	0.937	0.192	0.092	0.391	1.464	0.098	0.508	1.513	0.201	0.831	1.821	-0.64	0.070	0.096	0.153	0.416	0.131	0.171	0.956	0.380	0.047	0.017	0.375	0.834	-1.42	-0.97	1.295	0.454	0.310	1.332	1.868	0.906	0.834	0.211	0.183	0.185	0.732	0.091	0.562	0.732	0.044	0.338	0.455
S0018	0.759	0.426	0.199	0.399	0.417	0.917	0.946	0.179	0.087	0.338	1.464	0.098	0.466	1.464	0.207	0.846	0.864	-0.85	0.055	0.089	0.158	0.423	0.161	0.179	0.946	0.388	0.036	0.016	0.354	0.761	-1.57	-1.04	1.160	0.408	0.308	1.131	1.531	0.922	0.856	0.232	0.196	0.307	0.732	0.108	0.543	0.732	0.043	0.388	-0.10
S0018	0.759	0.38	0.16	0.466	0.430	0.929	0.948	0.188	0.084	0.440	1.464	0.112	0.581	1.513	0.189	0.842	0.442	-0.70	0.060	0.092	0.207	0.399	0.154	0.221	0.950	0.379	0.036	0.016	0.340	0.778	-1.54	-1.01	1.197	0.408	0.32	1.084	1.580	0.913	0.869	0.2	0.148	0.003	0.781	0.065	0.427	0.732	0.055	0.409	0.556
S0018	0.759	0.456	0.16	0.371	0.400	0.918	0.953	0.224	0.076	0.432	1.464	0.115	0.526	1.464	0.207	0.867	-0.30	-0.74	0.058	0.089	0.200	0.437	0.125	0.169	0.957	0.376	0.043	0.013	0.398	0.713	-1.54	-1.05	1.238	0.432	0.324	1.213	1.456	0.908	0.859	0.196	0.172	0.156	0.732	0.078	0.517	0.732	0.050	0.369	0.890
S0018	0.759	0.404	0.172	0.452	0.452	0.921	0.955	0.184	0.06	0.423	1.513	0.108	0.540	1.464	0.199	0.888	-0.22	-0.79	0.060	0.094	0.170	0.433	0.122	0.186	0.954	0.371	0.041	0.014	0.358	0.666	-1.52	-1.03	1.270	0.436	0.34	0.930	1.559	0.937	0.840	0.204	0.184	-0.02	0.732	0.064	0.447	0.732	0.053	0.397	-0.48
S0018	0.759	0.42	0.192	0.398	0.451	0.906	0.947	0.216	0.076	0.484	1.464	0.104	0.522	1.513	0.206	0.864	0.080	-0.73	0.061	0.095	0.170	0.428	0.141	0.162	0.959	0.375	0.044	0.015	0.371	0.697	-1.50	-0.98	1.239	0.426	0.334	1.149	1.569	0.910	0.819	0.231	0.203	0.130	0.781	0.087	0.525	0.732	0.051	0.357	0.361
S0018	0.759	0.416	0.168	0.409	0.451	0.926	0.944	0.204	0.076	0.306	1.464	0.100	0.491	1.464	0.204	0.871	-0.66	-0.81	0.050	0.092	0.129	0.410	0.097	0.170	0.953	0.373	0.037	0.015	0.356	0.520	-1.66	-1.00	1.212	0.384	0.32	1.078	1.618	0.919	0.864	0.196	0.168	0.253	0.732	0.134	0.624	1.464	0.051	0.514	-0.40
S0018	0.759	0.402	0.191	0.379	0.403	0.913	0.947	0.175	0.063	0.431	1.416	0.097	0.504	1.416	0.198	0.863	0.709	-0.96	0.067	0.090	0.135	0.434	0.128	0.219	0.953	0.379	0.044	0.015	0.359	0.976	-1.43	-1.06	1.282	0.416	0.336	1.097	1.564	0.914	0.838	0.188	0.172	-0.05	2.880	0.049	0.442	0.732	0.060	0.376	-0.01
S0018	0.759	0.392	0.176	0.506	0.445	0.915	0.944	0.196	0.068	0.392	1.464	0.111	0.585	1.513	0.195	0.843	0.248	-0.92	0.073	0.096	0.195	0.440	0.152	0.211	0.954	0.391	0.050	0.017	0.338	0.810	-1.33	-0.99	1.388	0.456	0.336	1.459	1.868	0.873	0.805	0.196	0.196	0.090	0.781	0.088	0.523	0.732	0.037	0.292	0.897
S0018	0.759	0.36	0.196	0.534	0.493	0.938	0.941	0.16	0.092	0.469	1.464	0.079	0.455	1.464	0.186	0.814	1.495	-0.74	0.071	0.087	0.129	0.370	0.136	0.253	0.944	0.402	0.038	0.014	0.328	0.837	-1.36	-1.07	1.309	0.442	0.314	1.653	1.695	0.900	0.858	0.219	0.175	0.070	0.732	0.055	0.540	1.464	0.053	0.513	2.018
S0018	0.759	0.352	0.211	0.468	0.393	0.935	0.938	0.164	0.082	0.446	1.464	0.073	0.420	1.562	0.135	0.867	-0.71	-0.64	0.071	0.088	0.186	0.407	0.224	0.321	0.946	0.437	0.043	0.016	0.383	0.781	-1.33	-1.06	0.493	0.352	0.317	0.885	1.202	0.936	0.908	0.282	0.094	-0.06	0.683	0.040	0.314	2.343	0.046	0.506	0.369
S0018	0.983	0.448	0.184	0.615	0.514	0.902	0.925	0.264	0.112	0.197	1.708	0.057	0.413	1.708	0.155	0.712	1.619	-0.60	0.082	0.126	0.110	0.324	0.134	0.299	0.950	0.385	0.062	0.027	0.379	0.678	-1.25	-0.69	1.588	0.476	0.296	2.131	2.290	0.854	0.793	0.256	0.216	0.286	0.830	0.122	0.693	1.708	0.041	0.346	1.157
S0018	0.983	0.416	0.192	0.498	0.519	0.915	0.911	0.24	0.14	0.293	1.660	0.087	0.441	1.708	0.190	0.806	0.947	-0.91	0.071	0.115	0.135	0.414	0.093	0.145	0.953	0.389	0.057	0.026	0.404	0.818	-1.38	-0.83	1.601	0.5	0.276	2.124	2.249	0.875	0.810	0.228	0.196	0.311	0.830	0.132	0.674	1.708	0.044	0.382	1.375
S0018	0.983	0.416	0.2	0.528	0.555	0.907	0.918	0.26	0.1	0.327	1.708	0.090	0.433	1.708	0.187	0.807	0.335	-0.87	0.067	0.116	0.157	0.386	0.110	0.173	0.948	0.385	0.055	0.025	0.393	0.573	-1.44	-0.81	1.492	0.456	0.284	1.834	2.104	0.870	0.802	0.26	0.208	0.325	0.878	0.117	0.669	1.708	0.044	0.351	0.971
S0018	0.983	0.444	0.188	0.525	0.515	0.892	0.928	0.284	0.112	0.281	1.708	0.102	0.431	1.708	0.197	0.824	0.601	-0.91	0.069	0.116	0.171	0.419	0.102	0.157	0.956	0.365	0.055	0.025	0.381	0.663	-1.39	-0.82	1.453	0.509	0.282	2.053	2.019	0.870	0.820	0.247	0.179	0.428	0.830	0.139	0.658	1.708	0.051	0.366	1.531
S0018	0.983	0.448	0.192	0.589	0.494	0.899	0.927	0.284	0.124	0.170	1.708	0.071	0.406	1.708	0.198	0.824	1.159	-0.97	0.063	0.112	0.109	0.401	0.083	0.169	0.953	0.382	0.056	0.023	0.420	0.801	-1.43	-0.87	1.480	0.456	0.3	1.993	1.954	0.865	0.814	0.236	0.196	0.392	0.830	0.112	0.656	1.708	0.047	0.384	1.967
S0018	0.983	0.430	0.187	0.539	0.518	0.886	0.911	0.274	0.131	0.270	1.708	0.082	0.382	1.708	0.189	0.778	0.421	-0.84	0.077	0.113	0.133	0.386	0.115	0.168	0.957	0.369	0.062	0.027	0.385	0.734	-1.34	-0.81	1.530	0.468	0.284	1.948	2.085	0.857	0.797	0.232	0.22	0.380	0.830	0.133	0.706	1.708	0.040	0.345	1.626
S0018	0.983	0.424	0.2	0.543	0.488	0.901	0.916	0.288	0.124	0.398	1.708	0.105	0.480	1.708	0.199	0.813	0.430	-0.95	0.072	0.107	0.163	0.414	0.113	0.155	0.953	0.377	0.062	0.024	0.394	0.728	-1.33	-0.91	1.500	0.5	0.308	2.002	2.245	0.856	0.775	0.252	0.232	0.336	0.878	0.118	0.690	1.708	0.048	0.341	1.193
S0018	0.983	0.452	0.18	0.535	0.515	0.896	0.921	0.236	0.112	0.342	1.660	0.100	0.477	1.660	0.193	0.802	0.232	-0.97	0.076	0.116	0.164	0.397	0.108	0.167	0.954	0.375	0.064	0.025	0.380	0.757	-1.28	-0.82	1.565	0.466	0.286	1.917	2.277	0.878	0.809	0.239	0.207	0.348	0.830	0.135	0.689	1.660	0.050	0.363	0.894
S0018	0.983	0.424	0.196	0.548	0.533	0.898	0.920	0.228	0.124	0.365	1.660	0.100	0.490	1.660	0.197	0.805	0.974	-0.97	0.081	0.109	0.189	0.431	0.161	0.164	0.953	0.389	0.058	0.023	0.366	0.863	-1.25	-0.90	1.486	0.488	0.324	2.182	2.286	0.862	0.797	0.244	0.216	0.337	0.830	0.111	0.610	1.660	0.047	0.358	2.222
S0018	0.983	0.44	0.184	0.534	0.522	0.917	0.921	0.22	0.132	0.340	1.660	0.105	0.466	1.660	0.190	0.816	0.604	-0.93	0.069	0.112	0.188	0.409	0.100	0.154	0.954	0.374	0.052	0.024	0.377	0.776	-1.37	-0.85	1.514	0.516	0.304	1.839	2.028	0.867	0.825	0.252	0.216	0.371	0.830	0.143	0.707	1.660	0.047	0.407	1.644
S0018	0.983	0.42	0.176	0.596	0.495	0.896	0.931	0.236	0.108	0.422	1.708	0.098	0.453	1.708	0.200	0.836	0.638	-1.01	0.074	0.111	0.164	0.430	0.123	0.187	0.956	0.378	0.059	0.021	0.373	0.865	-1.29	-0.84	1.515	0.48	0.3	1.862	2.102	0.888	0.798	0.248	0.212	0.322	0.878	0.134	0.650	1.708	0.045	0.352	1.671
S0018	0.983	0.422	0.183	0.605	0.480	0.907	0.922	0.298	0.115	0.257	1.708	0.076	0.415	1.708	0.193	0.812	1.241	-0.99	0.067	0.111	0.139	0.393	0.106	0.164	0.951	0.374	0.056	0.024	0.393	0.838	-1.37	-0.86	1.511	0.490	0.278	2.062	2.156	0.870	0.813	0.191	0.187	0.412	0.830	0.116	0.680	1.708	0.048	0.361	2.379
S0018	0.983	0.42	0.192	0.596	0.605	0.908	0.922	0.252	0.12	0.289	1.660	0.084	0.420	1.660	0.187	0.800	0.426	-0.84	0.070	0.122	0.148	0.382	0.114	0.204	0.950	0.382	0.055	0.025	0.382	0.669	-1.36	-0.73	1.544	0.468	0.312	1.696	1.970	0.886	0.825	0.248	0.188	0.290	0.830	0.097	0.543	1.660	0.057	0.416	0.341
S0018	0.983	0.416	0.22	0.743	0.658	0.898	0.901	0.244	0.116	0.073	1.660	0.075	0.345	1.660	0.170	0.714	2.595	-0.82	0.078	0.119	0.128	0.349	0.092	0.219	0.946	0.404	0.058	0.029	0.390	0.860	-1.27	-0.78	1.629	0.48	0.276	1.897	2.000	0.890	0.829	0.232	0.18	0.328	0.781	0.111	0.586	1.660	0.049	0.401	2.344
S0018	0.983	0.444	0.176	0.513	0.521	0.892	0.922	0.292	0.116	0.310	1.708	0.074	0.383	1.708	0.196	0.832	0.621	-1.11	0.068	0.116	0.112	0.419	0.096	0.153	0.951	0.379	0.061	0.022	0.396	0.741	-1.37	-0.87	1.543	0.432	0.304	1.803	1.972	0.871	0.807	0.244	0.208	0.364	0.830	0.133	0.661	1.708	0.047	0.394	1.104
S0018	0.983	0.444	0.156	0.523	0.525	0.894	0.914	0.288	0.116	0.257	1.708	0.074	0.373	1.660	0.186	0.801	0.765	-0.82	0.071	0.113	0.107	0.408	0.093	0.174	0.955	0.384	0.059	0.024	0.383	0.756	-1.35	-0.80	1.502	0.426	0.314	1.884	2.227	0.873	0.796	0.219	0.195	0.211	0.878	0.105	0.644	1.660	0.047	0.376	1.651
S0018	0.983	0.410	0.175	0.541	0.502	0.900	0.928	0.235	0.107	0.359	1.708	0.087	0.434	1.708	0.202	0.837	0.464	-0.94	0.071	0.113	0.150	0.418	0.102	0.167	0.948	0.386	0.058	0.022	0.381	0.807	-1.34	-0.85	1.522	0.476	0.288	1.752	2.189	0.871	0.794	0.264	0.236	0.261	0.878	0.111	0.652	1.708	0.049	0.363	0.866
S0018	0.983	0.428	0.168	0.470	0.496	0.908	0.935	0.264	0.104	0.321	1.660	0.085	0.407	1.660	0.208	0.848	0.356	-1.05	0.064	0.115	0.129	0.423	0.092	0.143	0.951	0.378	0.054	0.020	0.380	0.687	-1.42	-0.88	1.483	0.448	0.288	1.681	1.938	0.899	0.821	0.228	0.188	0.292	0.830	0.136	0.599	1.660	0.055	0.403	0.719
S0018	0.983	0.408	0.192	0.508	0.532	0.882	0.922	0.272	0.124	0.234	1.660	0.063	0.318	1.660	0.187	0.793	0.964	-0.71	0.074	0.107	0.115	0.407	0.110	0.169	0.950	0.404	0.059	0.022	0.399	0.817	-1.33	-0.86	1.489	0.436	0.304	1.716	1.860	0.889	0.813	0.276	0.18	0.248	0.830	0.127	0.625	1.708	0.047	0.394	0.720
S0018	0.983	0.396	0.152	0.552	0.506	0.901	0.926	0.256	0.116	0.308	1.660	0.071	0.322	1.660	0.197	0.834	1.328	-0.87	0.072	0.110	0.098	0.406	0.108	0.162	0.947	0.390	0.055	0.021	0.389	0.739	-1.37	-0.83	1.476	0.492	0.332	1.475	1.803	0.907	0.833	0.248	0.16	0.251	0.830	0.118	0.592	1.660	0.053	0.450	-0.07
S0018	0.983	0.424	0.188	0.548	0.495	0.906	0.918	0.256	0.116	0.240	1.660	0.063	0.317	1.660	0.193	0.829	1.140	-1.01	0.067	0.112	0.093	0.412	0.091	0.147	0.953	0.388	0.053	0.022	0.389	0.721	-1.40	-0.88	1.501	0.466	0.314	1.864	2.082	0.892	0.811	0.243	0.179	0.345	0.830	0.118	0.587	1.660	0.049	0.391	2.094
S0018	0.983	0.38	0.192	0.537	0.525	0.905	0.918	0.24	0.128	0.277	1.660	0.083	0.385	1.660	0.195	0.794	0.510	-0.85	0.071	0.114	0.146	0.360	0.101	0.142	0.949	0.393	0.058	0.024	0.414	0.728	-1.38	-0.84	1.536	0.472	0.276	2.010	2.024	0.876	0.810	0.268	0.212	0.365	0.830	0.122	0.620	1.660	0.046	0.358	1.859
S0018	0.983	0.418	0.195	0.558	0.564	0.923	0.927	0.254	0.103	0.259	1.660	0.082	0.479	1.660	0.195	0.809	0.820	-0.94	0.068	0.116	0.153	0.383	0.102	0.174	0.950	0.369	0.052	0.024	0.379	0.678	-1.34	-0.80	1.532	0.516	0.28	1.949	1.942	0.862	0.823	0.252	0.208	0.318	0.830	0.139	0.679	1.660	0.043	0.366	1.895
S0018	0.983	0.408	0.188	0.526	0.495	0.903	0.913	0.252	0.124	0.226	1.708	0.087	0.410	1.660	0.184	0.797	0.328	-0.96	0.074	0.114	0.147	0.393	0.134	0.155	0.960	0.374	0.060	0.025	0.413	0.776	-1.31	-0.83	1.566	0.48	0.3	2.082	2.109	0.853	0.799	0.256	0.228	0.442	0.830	0.139	0.673	1.660	0.045	0.337	2.473
S0018	0.983	0.46	0.192	0.535	0.500	0.911	0.928	0.288	0.116	0.401	1.708	0.089	0.414	1.660	0.193	0.839	-0.24	-0.96	0.067	0.113	0.145	0.434	0.089	0.165	0.950	0.386	0.059	0.022	0.407	0.692	-1.34	-0.87	1.562	0.486	0.298	1.702	1.882	0.887	0.814	0.247	0.199	0.195	0.830	0.112	0.624	1.660	0.051	0.396	0.598
S0018	0.983	0.424	0.192	0.521	0.544	0.908	0.923	0.256	0.128	0.359	1.660	0.085	0.412	1.660	0.192	0.812	0.479	-0.98	0.067	0.123	0.154	0.395	0.098	0.176	0.949	0.382	0.055	0.026	0.404	0.613	-1.41	-0.78	1.563	0.5	0.264	1.855	1.968	0.870	0.827	0.256	0.204	0.300	0.830	0.129	0.603	1.660	0.049	0.408	1.414
S0018	0.983	0.444	0.184	0.531	0.540	0.903	0.928	0.288	0.136	0.298	1.708	0.078	0.440	1.708	0.198	0.820	0.166	-0.88	0.068	0.119	0.123	0.393	0.085	0.184	0.955	0.384	0.058	0.025	0.393	0.623	-1.39	-0.81	1.550	0.468	0.288	1.923	1.966	0.868	0.808	0.264	0.216	0.346	0.878	0.113	0.622	1.708	0.046	0.370	1.404
S0018	0.983	0.424	0.196	0.491	0.517	0.909	0.934	0.26	0.116	0.309	1.660	0.079	0.428	1.660	0.200	0.839	0.593	-0.99	0.067	0.116	0.155	0.394	0.096	0.185	0.948	0.378	0.053	0.023	0.386	0.726	-1.41	-0.85	1.514	0.450	0.282	1.715	1.889	0.883	0.788	0.207	0.187	0.282	0.830	0.129	0.631	1.660	0.049	0.380	0.991
S0018	0.983	0.410	0.175	0.603	0.497	0.892	0.920	0.247	0.119	0.233	1.708	0.067	0.310	1.708	0.189	0.800	0.524	-0.76	0.076	0.109	0.101	0.382	0.117	0.187	0.950	0.404	0.060	0.023	0.407	0.817	-1.32	-0.84	1.538	0.46	0.316	1.795	2.083	0.860	0.768	0.244	0.224	0.276	0.878	0.103	0.594	1.708	0.053	0.370	1.491
S0018	0.983	0.412	0.172	0.529	0.503	0.907	0.923	0.224	0.1	0.363	1.660	0.095	0.444	1.660	0.193	0.819	0.308	-0.90	0.072	0.110	0.163	0.416	0.093	0.166	0.945	0.389	0.057	0.022	0.367	0.675	-1.39	-0.86	1.500	0.48	0.312	1.616	1.986	0.885	0.806	0.24	0.236	0.255	0.830	0.138	0.625	1.660	0.048	0.376	0.431
S0018	0.983	0.436	0.168	0.500	0.472	0.901	0.918	0.228	0.132	0.325	1.708	0.085	0.394	1.708	0.188	0.808	0.303	-0.97	0.068	0.107	0.145	0.373	0.104	0.160	0.949	0.400	0.055	0.022	0.388	0.721	-1.46	-0.89	1.448	0.448	0.268	1.968	2.001	0.895	0.818	0.252	0.204	0.339	0.830	0.126	0.618	1.660	0.051	0.386	2.334
S0018	0.983	0.44	0.168	0.527	0.502	0.906	0.928	0.22	0.1	0.330	1.708	0.074	0.479	1.660	0.195	0.831	0.202	-1.00	0.072	0.111	0.115	0.408	0.099	0.164	0.948	0.392	0.059	0.021	0.403	0.798	-1.34	-0.84	1.540	0.484	0.272	1.800	1.842	0.874	0.821	0.24	0.212	0.318	0.830	0.138	0.700	1.660	0.050	0.401	0.631
S0018	0.983	0.428	0.204	0.539	0.579	0.916	0.926	0.268	0.124	0.359	1.660	0.088	0.428	1.660	0.194	0.813	0.789	-0.78	0.071	0.116	0.166	0.386	0.107	0.180	0.950	0.379	0.054	0.024	0.383	0.685	-1.33	-0.81	1.561	0.450	0.290	2.089	2.195	0.854	0.778	0.270	0.195	0.391	0.830	0.141	0.671	1.660	0.046	0.356	2.357
S0018	0.983	0.424	0.176	0.535	0.506	0.897	0.916	0.26	0.124	0.337	1.660	0.088	0.426	1.660	0.192	0.797	0.762	-0.96	0.071	0.110	0.151	0.374	0.122	0.177	0.955	0.385	0.057	0.024	0.393	0.788	-1.37	-0.85	1.492	0.504	0.272	1.867	1.968	0.856	0.796	0.256	0.204	0.397	0.830	0.135	0.708	1.660	0.049	0.366	1.559
S0018	0.983	0.438	0.183	0.559	0.558	0.908	0.928	0.227	0.107	0.239	1.660	0.060	0.336	1.660	0.195	0.814	0.509	-0.76	0.072	0.110	0.091	0.402	0.118	0.184	0.952	0.386	0.054	0.022	0.378	0.679	-1.33	-0.81	1.502	0.444	0.284	1.858	2.193	0.868	0.821	0.236	0.2	0.245	0.830	0.111	0.647	1.660	0.045	0.391	1.057
S0018	0.983	0.416	0.172	0.609	0.534	0.911	0.932	0.256	0.12	0.303	1.660	0.086	0.411	1.660	0.195	0.817	0.857	-0.79	0.076	0.109	0.127	0.380	0.120	0.173	0.947	0.385	0.059	0.021	0.386	0.770	-1.30	-0.82	1.526	0.468	0.276	1.729	2.095	0.891	0.835	0.24	0.168	0.263	0.830	0.128	0.612	1.660	0.048	0.421	1.638
S0018	0.983	0.404	0.152	0.492	0.528	0.896	0.934	0.276	0.104	0.267	1.660	0.073	0.363	1.660	0.201	0.833	0.373	-0.98	0.066	0.115	0.127	0.403	0.128	0.155	0.958	0.379	0.052	0.020	0.394	0.624	-1.46	-0.82	1.431	0.446	0.318	1.956	2.133	0.907	0.820	0.207	0.167	0.281	0.830	0.113	0.628	1.660	0.053	0.412	2.420
S0018	0.983	0.404	0.168	0.524	0.474	0.900	0.932	0.272	0.116	0.215	1.660	0.079	0.380	1.660	0.203	0.845	0.424	-0.90	0.069	0.109	0.143	0.422	0.103	0.158	0.951	0.382	0.052	0.020	0.380	0.702	-1.39	-0.87	1.478	0.444	0.328	1.665	1.814	0.893	0.843	0.236	0.192	0.319	0.830	0.128	0.617	1.660	0.055	0.436	0.802
S0018	0.983	0.384	0.168	0.538	0.572	0.908	0.930	0.24	0.088	0.388	1.660	0.104	0.494	1.660	0.195	0.834	0.341	-1.04	0.075	0.113	0.180	0.420	0.115	0.169	0.944	0.398	0.054	0.021	0.354	0.726	-1.29	-0.83	1.549	0.448	0.288	1.747	2.153	0.856	0.827	0.24	0.208	0.218	0.830	0.109	0.636	1.611	0.050	0.414	0.498
S0018	0.983	0.428	0.18	0.535	0.559	0.903	0.909	0.22	0.132	0.290	1.660	0.083	0.400	1.660	0.186	0.794	0.471	-0.84	0.075	0.114	0.126	0.381	0.101	0.173	0.953	0.384	0.059	0.025	0.396	0.689	-1.34	-0.80	1.604	0.492	0.288	1.997	1.999	0.853	0.821	0.232	0.184	0.415	0.830	0.137	0.647	1.660	0.050	0.374	1.422
S0018	0.983	0.454	0.199	0.562	0.563	0.887	0.925	0.270	0.111	0.371	1.660	0.090	0.453	1.660	0.203	0.826	0.178	-0.88	0.079	0.109	0.158	0.435	0.112	0.174	0.958	0.382	0.072	0.022	0.407	0.756	-1.26	-0.86	1.618	0.509	0.318	1.970	2.217	0.852	0.810	0.278	0.231	0.278	0.830	0.113	0.624	1.660	0.045	0.378	0.918
S0018	0.983	0.424	0.16	0.556	0.494	0.911	0.924	0.256	0.116	0.280	1.611	0.085	0.408	1.660	0.192	0.820	0.462	-0.92	0.071	0.114	0.159	0.402	0.103	0.150	0.950	0.381	0.058	0.022	0.389	0.764	-1.37	-0.84	1.579	0.46	0.284	1.702	1.975	0.866	0.828	0.248	0.196	0.270	0.830	0.132	0.667	1.660	0.052	0.385	0.685
S0018	0.983	0.44	0.172	0.567	0.550	0.883	0.919	0.236	0.132	0.367	1.708	0.091	0.413	1.708	0.193	0.809	0.624	-0.74	0.076	0.112	0.132	0.398	0.101	0.166	0.959	0.374	0.065	0.024	0.401	0.822	-1.34	-0.84	1.522	0.492	0.308	2.012	2.099	0.881	0.799	0.244	0.204	0.361	0.830	0.141	0.679	1.708	0.044	0.368	2.452
S0018	0.983	0.428	0.168	0.546	0.536	0.884	0.930	0.288	0.1	0.474	1.660	0.094	0.477	1.660	0.205	0.864	0.639	-1.04	0.078	0.117	0.153	0.441	0.111	0.171	0.955	0.378	0.066	0.023	0.392	0.765	-1.29	-0.83	1.564	0.492	0.3	1.778	2.032	0.881	0.814	0.228	0.212	0.226	0.830	0.101	0.656	1.660	0.049	0.394	-0.18
S0018	0.983	0.456	0.196	0.600	0.533	0.904	0.921	0.228	0.124	0.320	1.660	0.096	0.458	1.660	0.189	0.801	1.401	-0.85	0.073	0.116	0.175	0.415	0.107	0.182	0.946	0.380	0.060	0.025	0.399	0.834	-1.33	-0.78	1.543	0.482	0.314	2.017	2.052	0.869	0.788	0.250	0.211	0.340	0.830	0.129	0.662	1.660	0.047	0.344	1.364
S0018	0.983	0.408	0.196	0.563	0.545	0.895	0.925	0.256	0.104	0.275	1.660	0.093	0.421	1.708	0.198	0.832	0.195	-0.97	0.075	0.117	0.182	0.416	0.142	0.153	0.955	0.386	0.062	0.025	0.388	0.779	-1.29	-0.80	1.556	0.48	0.316	2.245	2.338	0.834	0.783	0.272	0.18	0.355	0.830	0.117	0.658	1.708	0.051	0.344	1.532
S0018	0.983	0.430	0.167	0.512	0.481	0.889	0.928	0.258	0.107	0.347	1.660	0.098	0.433	1.660	0.202	0.830	0.352	-0.97	0.067	0.114	0.158	0.407	0.096	0.154	0.950	0.382	0.058	0.022	0.376	0.740	-1.41	-0.86	1.457	0.492	0.304	1.749	2.001	0.886	0.813	0.236	0.192	0.331	0.830	0.130	0.628	1.660	0.048	0.407	0.928
S0018	0.983	0.456	0.172	0.507	0.529	0.906	0.921	0.308	0.14	0.282	1.660	0.080	0.413	1.708	0.188	0.805	0.685	-0.93	0.065	0.115	0.134	0.400	0.096	0.157	0.959	0.366	0.059	0.024	0.397	0.683	-1.39	-0.82	1.493	0.46	0.292	2.135	2.135	0.877	0.805	0.232	0.212	0.395	0.830	0.126	0.652	1.708	0.039	0.361	2.873
S0018	0.983	0.424	0.176	0.542	0.485	0.902	0.928	0.272	0.116	0.313	1.660	0.076	0.422	1.708	0.201	0.833	-0.05	-1.00	0.068	0.111	0.141	0.423	0.104	0.168	0.952	0.378	0.061	0.022	0.381	0.701	-1.35	-0.88	1.505	0.458	0.282	1.879	2.056	0.877	0.797	0.243	0.203	0.257	0.830	0.106	0.613	1.708	0.050	0.372	0.936
S0018	0.983	0.444	0.196	0.505	0.491	0.882	0.919	0.292	0.12	0.336	1.708	0.073	0.382	1.660	0.187	0.797	0.606	-0.98	0.072	0.113	0.117	0.423	0.096	0.175	0.953	0.377	0.065	0.026	0.398	0.808	-1.34	-0.85	1.523	0.484	0.32	1.958	2.049	0.876	0.810	0.248	0.192	0.309	0.830	0.135	0.661	1.708	0.050	0.375	0.991
S0018	0.983	0.42	0.176	0.533	0.536	0.897	0.933	0.236	0.088	0.324	1.660	0.099	0.450	1.708	0.197	0.838	-0.32	-1.03	0.072	0.115	0.194	0.437	0.126	0.165	0.956	0.384	0.059	0.023	0.383	0.647	-1.33	-0.84	1.528	0.452	0.32	1.805	2.100	0.888	0.801	0.232	0.204	0.302	0.830	0.128	0.654	1.708	0.046	0.373	0.511
S0018	0.983	0.432	0.196	0.522	0.535	0.896	0.924	0.248	0.116	0.290	1.660	0.098	0.492	1.660	0.199	0.819	1.193	-0.97	0.073	0.115	0.162	0.443	0.113	0.162	0.950	0.371	0.058	0.024	0.365	0.798	-1.34	-0.82	1.498	0.476	0.308	2.233	2.175	0.869	0.793	0.232	0.208	0.338	0.830	0.140	0.717	1.660	0.040	0.354	1.996
S0018	0.983	0.454	0.179	0.549	0.495	0.900	0.929	0.282	0.107	0.301	1.660	0.078	0.382	1.708	0.200	0.841	0.187	-0.91	0.068	0.111	0.158	0.419	0.104	0.157	0.959	0.375	0.062	0.023	0.401	0.679	-1.37	-0.90	1.540	0.474	0.302	2.080	2.223	0.880	0.795	0.227	0.195	0.278	0.830	0.121	0.656	1.708	0.044	0.385	1.200
S0018	0.983	0.408	0.168	0.554	0.568	0.904	0.925	0.256	0.116	0.429	1.660	0.119	0.516	1.660	0.195	0.824	0.234	-0.82	0.075	0.114	0.193	0.410	0.109	0.182	0.953	0.379	0.058	0.023	0.363	0.692	-1.32	-0.81	1.522	0.5	0.3	1.867	2.085	0.859	0.807	0.252	0.216	0.351	0.830	0.121	0.669	1.660	0.050	0.373	0.910
S0018	0.983	0.42	0.188	0.554	0.478	0.898	0.922	0.256	0.12	0.266	1.660	0.086	0.424	1.660	0.198	0.802	1.022	-0.98	0.072	0.115	0.143	0.395	0.119	0.163	0.948	0.383	0.056	0.024	0.376	0.774	-1.41	-0.87	1.489	0.464	0.308	2.192	2.040	0.869	0.816	0.248	0.228	0.375	0.830	0.129	0.689	1.660	0.049	0.386	2.171
S0018	0.983	0.428	0.184	0.575	0.479	0.875	0.927	0.272	0.112	0.404	1.708	0.094	0.442	1.660	0.192	0.819	0.162	-0.91	0.080	0.109	0.159	0.422	0.099	0.162	0.955	0.386	0.067	0.022	0.402	0.782	-1.27	-0.85	1.537	0.484	0.328	1.986	2.055	0.854	0.796	0.272	0.212	0.336	0.830	0.129	0.664	1.660	0.055	0.394	0.987
S0018	0.983	0.424	0.184	0.605	0.492	0.899	0.924	0.252	0.1	0.336	1.660	0.094	0.492	1.708	0.186	0.819	0.371	-0.91	0.077	0.109	0.162	0.398	0.103	0.204	0.959	0.365	0.064	0.022	0.394	0.769	-1.24	-0.85	1.582	0.490	0.326	1.819	2.038	0.879	0.812	0.227	0.223	0.283	0.830	0.111	0.623	1.708	0.050	0.386	0.631
S0018	0.983	0.44	0.192	0.545	0.537	0.899	0.918	0.24	0.132	0.401	1.660	0.075	0.415	1.708	0.191	0.790	0.215	-0.69	0.078	0.112	0.116	0.398	0.114	0.158	0.960	0.372	0.062	0.024	0.395	0.775	-1.24	-0.83	1.554	0.448	0.308	1.938	2.080	0.877	0.807	0.22	0.22	0.298	0.830	0.134	0.673	1.708	0.044	0.394	0.827
S0018	0.983	0.410	0.199	0.653	0.631	0.898	0.910	0.211	0.099	0.436	1.757	0.091	0.455	1.708	0.183	0.779	0.762	-0.29	0.079	0.108	0.152	0.386	0.095	0.210	0.949	0.382	0.065	0.025	0.425	0.748	-1.26	-0.83	1.585	0.488	0.28	1.839	2.106	0.880	0.814	0.252	0.196	0.173	0.878	0.099	0.595	1.708	0.048	0.369	1.059
S0018	0.983	0.424	0.26	0.562	0.770	0.910	0.881	0.3	0.132	0.205	1.660	0.078	0.384	1.660	0.153	0.712	-0.28	-0.08	0.070	0.115	0.138	0.328	0.086	0.269	0.964	0.353	0.059	0.034	0.409	0.533	-1.29	-0.76	1.612	0.48	0.288	1.936	2.077	0.868	0.805	0.244	0.184	0.391	0.830	0.136	0.644	1.660	0.052	0.362	1.394
S0018	0.983	0.456	0.192	0.485	0.507	0.906	0.937	0.276	0.092	0.434	1.708	0.111	0.466	1.708	0.204	0.866	0.401	-0.99	0.067	0.112	0.193	0.418	0.108	0.186	0.955	0.377	0.059	0.021	0.403	0.720	-1.38	-0.88	1.497	0.498	0.298	1.973	2.064	0.876	0.818	0.235	0.227	0.361	0.830	0.117	0.646	1.708	0.056	0.395	2.044
S0018	0.983	0.444	0.196	0.578	0.499	0.900	0.918	0.192	0.124	0.427	1.660	0.100	0.458	1.660	0.200	0.815	0.496	-0.93	0.077	0.112	0.163	0.432	0.119	0.150	0.946	0.389	0.060	0.027	0.387	0.751	-1.35	-0.87	1.524	0.508	0.32	2.111	2.099	0.854	0.806	0.264	0.22	0.333	0.830	0.128	0.687	1.660	0.049	0.380	1.384
S0018	0.983	0.44	0.164	0.511	0.517	0.901	0.926	0.248	0.116	0.356	1.660	0.102	0.488	1.660	0.199	0.816	-0.12	-0.99	0.072	0.116	0.182	0.390	0.110	0.156	0.956	0.384	0.060	0.023	0.366	0.667	-1.34	-0.81	1.551	0.492	0.28	1.715	2.050	0.875	0.818	0.276	0.236	0.313	0.830	0.122	0.667	1.660	0.043	0.395	0.541
S0018	0.983	0.414	0.167	0.517	0.526	0.893	0.922	0.266	0.123	0.357	1.660	0.102	0.444	1.660	0.198	0.824	0.454	-1.00	0.070	0.110	0.163	0.398	0.107	0.151	0.950	0.384	0.059	0.023	0.389	0.717	-1.42	-0.89	1.457	0.496	0.292	1.899	2.064	0.875	0.806	0.236	0.208	0.314	0.781	0.112	0.624	1.660	0.052	0.396	1.121
S0018	0.983	0.432	0.184	0.537	0.520	0.901	0.931	0.288	0.108	0.376	1.660	0.098	0.463	1.660	0.201	0.820	0.275	-1.04	0.071	0.115	0.147	0.407	0.096	0.159	0.953	0.373	0.058	0.023	0.378	0.702	-1.34	-0.85	1.498	0.490	0.282	1.841	1.963	0.872	0.800	0.227	0.199	0.416	0.830	0.139	0.683	1.660	0.050	0.400	1.554
S0018	0.983	0.4	0.296	0.897	0.717	0.909	0.858	0.244	0.124	0.175	1.660	0.098	0.491	1.660	0.164	0.701	0.743	-0.52	0.085	0.120	0.151	0.356	0.108	0.191	0.950	0.399	0.065	0.039	0.392	0.709	-1.15	-0.73	1.769	0.464	0.332	1.845	2.069	0.869	0.775	0.264	0.204	0.341	0.830	0.111	0.653	1.660	0.051	0.373	1.003
S0018	0.983	0.428	0.176	0.498	0.516	0.887	0.931	0.216	0.092	0.448	1.660	0.109	0.482	1.660	0.198	0.849	0.386	-0.85	0.075	0.106	0.155	0.434	0.097	0.189	0.959	0.370	0.065	0.021	0.400	0.712	-1.35	-0.91	1.490	0.464	0.348	1.746	1.827	0.900	0.826	0.236	0.208	0.215	0.830	0.085	0.580	1.660	0.050	0.444	0.564
S0018	0.983	0.412	0.172	0.526	0.521	0.893	0.921	0.268	0.136	0.335	1.660	0.092	0.451	1.660	0.195	0.809	0.177	-1.05	0.077	0.114	0.169	0.406	0.118	0.170	0.958	0.359	0.063	0.024	0.400	0.728	-1.30	-0.84	1.551	0.476	0.288	1.850	2.084	0.881	0.810	0.248	0.232	0.331	0.830	0.131	0.688	1.708	0.045	0.363	1.158
S0018	0.983	0.396	0.196	0.531	0.510	0.889	0.913	0.232	0.116	0.377	1.660	0.121	0.514	1.660	0.191	0.793	-0.21	-0.97	0.083	0.110	0.200	0.402	0.117	0.148	0.956	0.384	0.061	0.025	0.357	0.762	-1.21	-0.84	1.556	0.482	0.318	1.972	2.036	0.864	0.805	0.235	0.191	0.302	0.830	0.110	0.709	1.660	0.044	0.382	1.119
S0018	0.983	0.454	0.167	0.561	0.487	0.901	0.927	0.258	0.091	0.346	1.660	0.084	0.451	1.660	0.198	0.823	1.004	-1.01	0.076	0.112	0.138	0.408	0.119	0.171	0.956	0.370	0.058	0.021	0.356	0.844	-1.33	-0.85	1.520	0.468	0.284	1.620	1.975	0.887	0.830	0.22	0.184	0.245	0.830	0.094	0.548	1.660	0.051	0.420	0.669
S0018	0.983	0.412	0.168	0.533	0.539	0.894	0.922	0.244	0.12	0.411	1.660	0.098	0.479	1.660	0.198	0.816	0.334	-0.99	0.078	0.113	0.191	0.416	0.146	0.165	0.955	0.369	0.060	0.025	0.374	0.733	-1.31	-0.84	1.523	0.484	0.316	1.765	1.917	0.858	0.791	0.252	0.204	0.313	0.830	0.132	0.692	1.660	0.054	0.388	0.572
S0018	0.983	0.412	0.176	0.515	0.537	0.921	0.917	0.264	0.108	0.347	1.660	0.097	0.477	1.660	0.191	0.794	0.170	-1.10	0.067	0.118	0.174	0.397	0.094	0.172	0.963	0.369	0.051	0.025	0.378	0.680	-1.32	-0.80	1.594	0.48	0.312	1.891	2.182	0.868	0.793	0.244	0.192	0.321	0.830	0.116	0.620	1.660	0.050	0.415	1.863
S0018	0.983	0.414	0.158	0.524	0.460	0.864	0.933	0.158	0.085	0.522	1.660	0.094	0.612	1.660	0.147	0.865	0.337	-1.10	0.092	0.113	0.303	0.495	0.318	0.288	0.943	0.372	0.062	0.017	0.359	0.927	-1.18	-0.87	0.527	0.433	0.301	1.467	1.731	0.857	0.833	0.180	0.228	0.145	0.781	0.063	0.542	1.464	0.028	0.388	-0.10
S0018	1.251	0.412	0.228	0.904	0.686	0.933	0.912	0.196	0.112	0.349	1.855	0.098	0.547	1.855	0.153	0.660	0.133	-0.55	0.112	0.163	0.178	0.324	0.134	0.328	0.951	0.399	0.069	0.043	0.345	0.708	-0.87	-0.41	2.189	0.48	0.328	2.797	2.601	0.847	0.762	0.22	0.216	0.300	0.927	0.125	0.669	1.855	0.054	0.304	1.474
S0018	1.251	0.418	0.199	0.757	0.677	0.938	0.909	0.187	0.103	0.380	1.904	0.089	0.521	1.855	0.198	0.800	0.882	-1.13	0.097	0.151	0.187	0.435	0.115	0.167	0.956	0.394	0.069	0.038	0.402	0.955	-0.95	-0.60	2.223	0.446	0.342	2.446	2.637	0.861	0.763	0.207	0.247	0.220	0.927	0.143	0.708	1.855	0.053	0.321	0.707
S0018	1.251	0.452	0.22	0.738	0.628	0.949	0.902	0.188	0.124	0.513	1.855	0.121	0.644	1.904	0.189	0.812	0.197	-0.92	0.092	0.143	0.236	0.421	0.098	0.152	0.951	0.379	0.065	0.039	0.391	0.858	-0.98	-0.61	2.154	0.492	0.332	2.717	2.646	0.856	0.774	0.216	0.22	0.254	0.976	0.133	0.749	1.855	0.058	0.350	0.921
S0018	1.251	0.42	0.228	0.806	0.668	0.930	0.891	0.244	0.124	0.370	1.855	0.110	0.530	1.855	0.187	0.793	-0.35	-1.05	0.102	0.143	0.200	0.401	0.107	0.151	0.956	0.396	0.080	0.040	0.367	0.837	-0.93	-0.61	2.263	0.492	0.332	2.721	2.569	0.844	0.754	0.244	0.248	0.308	0.927	0.138	0.668	1.855	0.055	0.318	1.223
S0018	1.251	0.388	0.208	0.794	0.576	0.928	0.909	0.244	0.124	0.227	1.855	0.073	0.471	1.855	0.200	0.811	-0.40	-1.15	0.090	0.147	0.121	0.415	0.099	0.161	0.952	0.390	0.072	0.036	0.399	0.762	-1.02	-0.62	2.176	0.456	0.336	2.711	2.303	0.857	0.783	0.228	0.256	0.324	0.927	0.129	0.665	1.855	0.055	0.343	2.472
S0018	1.251	0.436	0.224	0.793	0.613	0.922	0.902	0.244	0.136	0.317	1.904	0.095	0.453	1.904	0.194	0.802	-0.27	-1.09	0.099	0.140	0.169	0.412	0.102	0.159	0.956	0.368	0.079	0.039	0.395	0.772	-0.97	-0.65	2.161	0.466	0.334	2.657	2.635	0.856	0.753	0.231	0.235	0.321	0.927	0.134	0.691	1.904	0.050	0.302	1.931
S0018	1.251	0.390	0.239	0.828	0.635	0.926	0.897	0.239	0.107	0.351	1.855	0.108	0.520	1.904	0.185	0.783	-0.09	-1.00	0.100	0.143	0.186	0.421	0.100	0.170	0.963	0.388	0.078	0.041	0.358	0.867	-0.92	-0.60	2.217	0.472	0.324	2.546	2.636	0.852	0.755	0.216	0.232	0.275	0.927	0.123	0.679	1.904	0.053	0.325	0.865
S0018	1.251	0.392	0.216	0.771	0.596	0.938	0.898	0.216	0.124	0.341	1.855	0.094	0.480	1.855	0.191	0.802	0.323	-0.98	0.091	0.140	0.172	0.411	0.088	0.154	0.947	0.387	0.065	0.037	0.386	0.857	-1.01	-0.66	2.074	0.46	0.34	2.430	2.281	0.858	0.773	0.228	0.252	0.268	0.927	0.124	0.703	1.855	0.057	0.336	1.235
S0018	1.251	0.404	0.244	0.778	0.595	0.936	0.897	0.228	0.132	0.366	1.855	0.082	0.407	1.855	0.191	0.817	-0.27	-1.05	0.092	0.137	0.112	0.404	0.093	0.163	0.953	0.392	0.066	0.038	0.368	0.748	-1.03	-0.66	2.104	0.524	0.324	2.523	2.484	0.843	0.774	0.196	0.212	0.351	0.927	0.132	0.671	1.855	0.052	0.308	1.396
S0018	1.251	0.384	0.2	0.757	0.579	0.932	0.909	0.236	0.128	0.300	1.855	0.081	0.437	1.855	0.200	0.803	-0.39	-1.15	0.090	0.144	0.126	0.391	0.102	0.167	0.954	0.394	0.069	0.035	0.409	0.771	-1.03	-0.65	2.114	0.517	0.322	2.389	2.265	0.859	0.779	0.266	0.227	0.277	0.927	0.118	0.612	1.855	0.059	0.360	0.537
[truncated: 4,119 more rows]
[truncated: 16 more columns]
