# Supplementary material for: A machine learning approach for gait speed estimation using skin-mounted wearable sensors: From healthy controls to individuals with multiple sclerosis
Source: PLoS One. 2017 Jun 1;12(6):e0178366. doi: 10.1371/journal.pone.0178366 (PMC5453431; doi:10.1371/journal.pone.0178366)
Supplement: S1 File — (ZIP) [file pone.0178366.s002.zip › S1_File/['SACRUM', 'R:TIBIALIS_ANTERIOR']_features_healthy.csv]

Subject	Ground Truth Speed	Feature 1	Feature 2	Feature 3	Feature 4	Feature 5	Feature 6	Feature 7	Feature 8	Feature 9	Feature 10	Feature 11	Feature 12	Feature 13	Feature 14	Feature 15	Feature 16	Feature 17	Feature 18	Feature 19	Feature 20	Feature 21	Feature 22	Feature 23	Feature 24	Feature 25	Feature 26	Feature 27	Feature 28	Feature 29	Feature 30	Feature 31	Feature 32	Feature 33	Feature 34	Feature 35	Feature 36	Feature 37	Feature 38	Feature 39	Feature 40	Feature 41	Feature 42	Feature 43	Feature 44	Feature 45	Feature 46	Feature 47	Feature 48
S0001	0.491	0.409	0.297	0.584	0.363	0.900	0.931	0.224	0.100	0.291	1.464	0.073	0.403	1.416	0.159	0.775	1.508	-0.25	0.064	0.084	0.147	0.361	0.164	0.354	0.935	0.354	0.044	0.022	0.407	0.874	-1.48	-1.09	1.066	0.372	0.268	0.807	1.353	0.951	0.923	0.22	0.112	-0.37	0.732	0.108	0.576	1.416	0.108	0.688	-0.40
S0001	0.491	0.408	0.268	0.611	0.359	0.914	0.936	0.224	0.056	0.448	1.367	0.092	0.461	1.367	0.167	0.831	1.369	-0.99	0.061	0.078	0.178	0.338	0.157	0.257	0.940	0.353	0.040	0.017	0.392	1.011	-1.57	-1.22	1.112	0.381	0.257	0.939	1.580	0.945	0.927	0.172	0.132	-0.24	0.683	0.101	0.512	1.367	0.093	0.701	0.455
S0001	0.491	0.332	0.244	0.654	0.354	0.936	0.942	0.152	0.072	0.479	1.220	0.105	0.531	1.220	0.155	0.762	1.141	-1.03	0.066	0.075	0.237	0.318	0.201	0.316	0.930	0.367	0.032	0.014	0.350	1.093	-1.45	-1.25	1.134	0.372	0.256	0.859	1.363	0.956	0.931	0.16	0.112	-0.28	0.634	0.091	0.496	1.220	0.090	0.715	0.667
S0001	0.491	0.34	0.272	0.566	0.305	0.950	0.936	0.16	0.08	0.702	1.074	0.103	0.570	1.074	0.154	0.742	1.410	-0.88	0.057	0.070	0.237	0.347	0.188	0.344	0.928	0.375	0.025	0.015	0.330	1.191	-1.59	-1.35	1.061	0.384	0.212	0.812	1.352	0.965	0.959	0.144	0.1	-0.43	0.537	0.081	0.539	1.074	0.106	0.827	1.108
S0001	0.491	0.344	0.26	0.600	0.370	0.950	0.934	0.184	0.112	0.510	1.123	0.098	0.499	1.123	0.149	0.712	0.580	-0.87	0.062	0.071	0.198	0.344	0.134	0.365	0.919	0.391	0.027	0.015	0.351	1.079	-1.45	-1.25	1.183	0.376	0.236	0.835	1.593	0.968	0.955	0.14	0.084	-0.48	0.537	0.070	0.551	0.537	0.096	0.709	1.511
S0001	0.491	0.36	0.208	0.471	0.396	0.940	0.935	0.16	0.112	0.502	1.074	0.094	0.447	1.074	0.150	0.693	-0.17	-0.40	0.056	0.072	0.174	0.322	0.140	0.292	0.927	0.373	0.028	0.014	0.324	0.792	-1.61	-1.27	1.047	0.4	0.272	0.929	1.611	0.949	0.937	0.168	0.124	-0.17	0.537	0.079	0.525	0.488	0.075	0.601	1.366
S0001	0.491	0.36	0.236	0.483	0.379	0.941	0.934	0.2	0.076	0.585	1.074	0.115	0.545	1.123	0.165	0.712	-0.42	-0.96	0.057	0.076	0.246	0.340	0.140	0.231	0.925	0.384	0.030	0.015	0.343	0.775	-1.53	-1.27	1.118	0.384	0.24	0.770	1.350	0.961	0.953	0.176	0.06	-0.48	1.660	0.054	0.532	0.585	0.088	0.678	4.552
S0001	0.491	0.361	0.228	0.556	0.354	0.934	0.922	0.164	0.096	0.530	1.171	0.096	0.497	1.171	0.152	0.713	0.331	-1.01	0.063	0.075	0.205	0.322	0.181	0.284	0.926	0.383	0.031	0.017	0.368	0.964	-1.51	-1.27	1.088	0.341	0.224	0.836	1.385	0.964	0.937	0.184	0.116	-0.45	0.585	0.085	0.480	1.171	0.091	0.713	1.471
S0001	0.491	0.356	0.24	0.518	0.425	0.913	0.925	0.172	0.088	0.608	1.171	0.098	0.535	1.171	0.141	0.714	0.086	-0.63	0.067	0.079	0.176	0.328	0.189	0.393	0.924	0.384	0.037	0.018	0.356	0.813	-1.48	-1.18	1.107	0.376	0.264	0.720	1.299	0.962	0.932	0.148	0.088	-0.38	0.585	0.080	0.484	1.123	0.080	0.704	0.106
S0001	0.491	0.352	0.248	0.610	0.372	0.925	0.924	0.172	0.08	0.597	1.269	0.103	0.525	1.220	0.165	0.769	0.571	-0.93	0.064	0.076	0.235	0.359	0.160	0.240	0.932	0.369	0.034	0.017	0.378	0.956	-1.47	-1.29	1.119	0.368	0.264	0.795	1.428	0.963	0.926	0.16	0.088	-0.42	0.634	0.076	0.418	1.269	0.072	0.652	1.175
S0001	0.491	0.38	0.232	0.483	0.352	0.912	0.918	0.192	0.08	0.569	1.220	0.089	0.463	1.220	0.151	0.712	0.501	-0.70	0.055	0.070	0.162	0.312	0.159	0.301	0.924	0.385	0.035	0.014	0.398	0.827	-1.67	-1.31	0.996	0.348	0.244	0.780	1.270	0.967	0.938	0.152	0.124	-0.48	0.634	0.082	0.524	1.220	0.085	0.716	1.417
S0001	0.491	0.42	0.24	0.521	0.338	0.915	0.931	0.192	0.072	0.613	1.269	0.112	0.541	1.269	0.182	0.790	-0.14	-1.00	0.064	0.074	0.200	0.397	0.165	0.199	0.932	0.369	0.039	0.016	0.370	0.924	-1.51	-1.26	1.082	0.408	0.304	0.850	1.290	0.964	0.930	0.152	0.076	-0.48	0.634	0.095	0.543	1.220	0.075	0.701	1.637
S0001	0.491	0.36	0.228	0.466	0.363	0.934	0.931	0.144	0.088	0.665	1.220	0.117	0.524	1.171	0.164	0.724	-0.44	-0.87	0.060	0.076	0.247	0.350	0.170	0.241	0.928	0.376	0.031	0.015	0.346	0.780	-1.58	-1.31	1.069	0.372	0.252	0.827	1.299	0.961	0.942	0.164	0.072	-0.46	0.585	0.064	0.436	1.171	0.085	0.734	3.151
S0001	0.491	0.364	0.248	0.528	0.365	0.916	0.937	0.204	0.06	0.486	1.269	0.081	0.451	1.269	0.180	0.808	-0.09	-1.03	0.059	0.077	0.147	0.404	0.187	0.242	0.933	0.366	0.033	0.016	0.348	0.790	-1.56	-1.22	1.104	0.424	0.28	0.936	1.493	0.958	0.922	0.188	0.096	-0.41	0.634	0.081	0.506	1.318	0.072	0.666	1.139
S0001	0.491	0.336	0.248	0.585	0.378	0.920	0.922	0.136	0.064	0.627	1.171	0.129	0.634	1.171	0.131	0.617	-0.06	-0.59	0.065	0.081	0.293	0.250	0.203	0.413	0.926	0.378	0.030	0.017	0.336	0.860	-1.52	-1.21	1.109	0.373	0.281	0.828	1.504	0.955	0.943	0.160	0.132	-0.33	0.585	0.105	0.550	1.171	0.094	0.745	0.704
S0001	0.491	0.381	0.273	0.601	0.375	0.920	0.932	0.172	0.080	0.542	1.171	0.091	0.507	1.171	0.160	0.765	0.926	-0.93	0.065	0.076	0.180	0.318	0.209	0.288	0.934	0.368	0.035	0.016	0.360	0.869	-1.54	-1.19	1.067	0.36	0.248	0.869	1.544	0.961	0.938	0.144	0.088	-0.40	0.585	0.090	0.526	0.585	0.077	0.648	1.857
S0001	0.491	0.32	0.232	0.545	0.349	0.927	0.944	0.156	0.072	0.715	1.074	0.119	0.610	1.025	0.169	0.745	-0.19	-1.08	0.065	0.080	0.250	0.381	0.177	0.269	0.922	0.386	0.031	0.014	0.319	0.982	-1.53	-1.26	1.118	0.36	0.2	0.804	1.458	0.957	0.959	0.152	0.076	-0.34	0.537	0.060	0.411	0.537	0.097	0.738	1.102
S0001	0.491	0.344	0.24	0.596	0.387	0.937	0.948	0.152	0.072	0.605	1.123	0.112	0.568	1.123	0.161	0.808	0.510	-1.03	0.068	0.079	0.235	0.339	0.182	0.298	0.931	0.368	0.029	0.014	0.321	0.953	-1.47	-1.19	1.168	0.392	0.2	0.874	1.354	0.952	0.958	0.18	0.08	-0.39	0.585	0.050	0.430	0.585	0.112	0.751	2.139
S0001	0.491	0.408	0.272	0.569	0.327	0.924	0.943	0.168	0.088	0.590	1.220	0.108	0.564	1.171	0.171	0.807	0.360	-1.16	0.062	0.075	0.198	0.362	0.190	0.266	0.931	0.366	0.033	0.015	0.322	0.991	-1.55	-1.30	1.088	0.364	0.232	0.813	1.314	0.954	0.941	0.2	0.096	-0.47	0.585	0.070	0.395	1.171	0.090	0.720	1.577
S0001	0.491	0.38	0.252	0.618	0.408	0.937	0.942	0.192	0.096	0.561	1.123	0.104	0.543	1.123	0.170	0.746	0.043	-0.86	0.063	0.081	0.213	0.355	0.147	0.269	0.931	0.366	0.033	0.015	0.322	0.936	-1.47	-1.16	1.175	0.352	0.244	0.825	1.620	0.957	0.945	0.144	0.104	-0.29	0.585	0.071	0.451	0.585	0.079	0.665	1.619
S0001	0.491	0.352	0.228	0.477	0.502	0.923	0.932	0.192	0.12	0.530	1.220	0.073	0.404	1.220	0.153	0.753	0.147	-0.32	0.060	0.079	0.157	0.366	0.167	0.347	0.936	0.353	0.035	0.015	0.391	0.660	-1.56	-1.13	1.098	0.349	0.301	0.992	1.693	0.956	0.921	0.132	0.084	-0.41	0.634	0.080	0.494	1.220	0.075	0.645	1.389
S0001	0.491	0.348	0.264	0.455	0.342	0.940	0.922	0.144	0.092	0.632	1.171	0.109	0.548	1.171	0.150	0.732	0.194	-1.01	0.053	0.071	0.243	0.340	0.192	0.313	0.933	0.363	0.024	0.016	0.343	0.737	-1.71	-1.33	0.949	0.4	0.236	0.815	1.462	0.956	0.935	0.176	0.076	-0.45	0.585	0.079	0.503	1.171	0.088	0.733	0.874
S0001	0.491	0.34	0.216	0.411	0.352	0.939	0.921	0.168	0.08	0.667	1.171	0.108	0.554	1.171	0.162	0.714	0.096	-0.94	0.055	0.073	0.204	0.319	0.123	0.243	0.917	0.402	0.027	0.015	0.337	0.763	-1.65	-1.27	1.037	0.368	0.268	0.636	1.283	0.955	0.946	0.172	0.068	-0.37	0.585	0.075	0.460	0.537	0.079	0.679	1.986
S0001	0.491	0.377	0.200	0.384	0.323	0.935	0.927	0.156	0.076	0.662	1.171	0.116	0.521	1.171	0.169	0.734	-0.66	-0.91	0.050	0.072	0.226	0.355	0.155	0.253	0.926	0.379	0.024	0.015	0.329	0.754	-1.72	-1.33	0.966	0.348	0.248	0.747	1.420	0.958	0.916	0.152	0.096	-0.46	0.537	0.071	0.473	1.220	0.080	0.681	2.892
S0001	0.491	0.372	0.232	0.512	0.292	0.918	0.934	0.208	0.08	0.504	1.220	0.057	0.382	1.220	0.175	0.793	0.696	-1.19	0.054	0.067	0.112	0.364	0.174	0.255	0.930	0.370	0.031	0.013	0.367	0.995	-1.66	-1.42	0.983	0.356	0.244	0.774	1.375	0.957	0.935	0.168	0.072	-0.53	0.585	0.086	0.461	1.220	0.109	0.742	0.909
S0001	0.491	0.384	0.28	0.530	0.337	0.941	0.928	0.16	0.104	0.680	1.220	0.119	0.605	1.220	0.157	0.770	0.146	-0.91	0.058	0.064	0.222	0.334	0.172	0.336	0.919	0.396	0.029	0.015	0.349	1.008	-1.58	-1.46	1.016	0.344	0.26	0.738	1.328	0.958	0.940	0.176	0.096	-0.50	0.634	0.087	0.509	1.220	0.105	0.728	1.514
S0001	0.491	0.36	0.256	0.514	0.332	0.941	0.932	0.2	0.096	0.539	1.269	0.084	0.484	1.220	0.177	0.791	0.276	-0.92	0.058	0.067	0.158	0.404	0.179	0.214	0.922	0.388	0.030	0.014	0.372	0.918	-1.56	-1.39	1.052	0.348	0.22	0.749	1.360	0.955	0.936	0.18	0.092	-0.50	0.585	0.064	0.415	1.269	0.074	0.665	1.512
S0001	0.491	0.372	0.248	0.440	0.364	0.936	0.928	0.176	0.096	0.637	1.220	0.102	0.489	1.171	0.166	0.737	-0.14	-0.71	0.054	0.072	0.194	0.372	0.159	0.259	0.921	0.393	0.027	0.015	0.368	0.741	-1.67	-1.26	0.999	0.377	0.253	0.702	1.312	0.969	0.948	0.132	0.068	-0.60	0.585	0.098	0.602	1.171	0.085	0.740	2.045
S0001	0.491	0.336	0.264	0.455	0.369	0.932	0.911	0.156	0.112	0.660	1.171	0.113	0.522	1.123	0.151	0.660	-0.38	-0.71	0.057	0.076	0.214	0.346	0.153	0.245	0.924	0.385	0.028	0.018	0.357	0.723	-1.58	-1.26	1.064	0.372	0.248	0.819	1.338	0.946	0.925	0.188	0.096	-0.44	0.537	0.095	0.562	1.171	0.075	0.714	0.747
S0001	0.491	0.404	0.232	0.406	0.393	0.921	0.925	0.224	0.1	0.526	1.171	0.089	0.481	1.171	0.139	0.684	-0.27	-0.83	0.050	0.076	0.206	0.273	0.140	0.373	0.927	0.376	0.030	0.017	0.377	0.679	-1.66	-1.20	1.017	0.368	0.228	0.937	1.495	0.947	0.917	0.188	0.124	-0.32	0.585	0.098	0.486	1.171	0.089	0.660	0.509
S0001	0.491	0.373	0.253	0.481	0.358	0.928	0.934	0.160	0.064	0.645	1.171	0.123	0.600	1.220	0.164	0.744	-0.70	-0.90	0.059	0.074	0.281	0.358	0.171	0.250	0.921	0.393	0.031	0.014	0.346	0.738	-1.58	-1.25	1.080	0.408	0.228	0.877	1.407	0.957	0.952	0.2	0.096	-0.49	0.585	0.112	0.526	1.171	0.105	0.787	1.326
S0001	0.491	0.364	0.264	0.534	0.322	0.928	0.921	0.208	0.096	0.571	1.220	0.090	0.501	1.171	0.147	0.732	1.527	-0.97	0.049	0.068	0.189	0.302	0.179	0.325	0.936	0.357	0.027	0.015	0.360	0.980	-1.71	-1.34	0.969	0.376	0.224	0.782	1.424	0.967	0.930	0.16	0.104	-0.42	0.585	0.081	0.484	1.171	0.091	0.697	0.688
S0001	0.491	0.34	0.276	0.450	0.314	0.921	0.925	0.2	0.088	0.632	1.220	0.114	0.527	1.220	0.158	0.742	-0.17	-1.08	0.051	0.071	0.226	0.330	0.154	0.318	0.928	0.372	0.027	0.015	0.350	0.760	-1.70	-1.33	0.955	0.364	0.268	0.778	1.400	0.969	0.943	0.144	0.08	-0.50	0.585	0.100	0.595	1.220	0.092	0.758	1.087
S0001	0.491	0.38	0.248	0.522	0.353	0.910	0.917	0.208	0.096	0.530	1.269	0.082	0.421	1.220	0.163	0.748	0.719	-0.88	0.050	0.072	0.161	0.352	0.189	0.311	0.924	0.384	0.032	0.015	0.386	0.865	-1.70	-1.26	0.996	0.365	0.257	0.833	1.389	0.965	0.917	0.148	0.092	-0.52	0.585	0.078	0.545	0.585	0.085	0.606	1.291
S0001	0.491	0.372	0.272	0.476	0.398	0.922	0.925	0.176	0.104	0.547	1.123	0.064	0.434	1.123	0.142	0.731	1.649	-0.61	0.058	0.076	0.107	0.299	0.173	0.309	0.921	0.396	0.032	0.017	0.358	0.928	-1.59	-1.18	1.079	0.388	0.256	0.718	1.416	0.963	0.943	0.204	0.076	-0.42	0.585	0.086	0.469	1.171	0.084	0.768	1.207
S0001	0.491	0.392	0.208	0.519	0.355	0.921	0.930	0.172	0.084	0.573	1.171	0.112	0.580	1.171	0.152	0.752	0.061	-0.88	0.058	0.077	0.257	0.312	0.204	0.317	0.915	0.398	0.030	0.015	0.332	0.875	-1.66	-1.22	1.012	0.364	0.244	0.711	1.316	0.956	0.948	0.188	0.08	-0.50	0.537	0.075	0.466	1.123	0.088	0.765	2.449
S0001	0.491	0.384	0.232	0.451	0.355	0.928	0.910	0.156	0.088	0.600	1.123	0.104	0.540	1.123	0.135	0.670	-0.81	-0.95	0.060	0.076	0.204	0.262	0.135	0.312	0.921	0.400	0.034	0.018	0.385	0.847	-1.49	-1.22	1.151	0.368	0.244	0.772	1.417	0.963	0.933	0.172	0.092	-0.50	0.585	0.063	0.461	1.123	0.083	0.725	1.285
S0001	0.491	0.365	0.285	0.707	0.333	0.919	0.932	0.172	0.100	0.570	1.123	0.099	0.555	1.123	0.147	0.664	3.118	-0.92	0.068	0.077	0.213	0.297	0.201	0.384	0.937	0.352	0.035	0.018	0.336	1.197	-1.50	-1.26	1.138	0.376	0.216	0.909	1.566	0.953	0.952	0.156	0.108	-0.32	0.537	0.086	0.531	1.074	0.092	0.731	0.730
S0001	0.491	0.368	0.24	0.666	0.403	0.924	0.934	0.204	0.08	0.602	1.171	0.091	0.522	1.171	0.148	0.743	1.083	-0.89	0.073	0.084	0.181	0.319	0.182	0.345	0.921	0.394	0.035	0.017	0.341	0.894	-1.41	-1.08	1.207	0.392	0.272	0.836	1.508	0.955	0.944	0.18	0.08	-0.41	0.585	0.074	0.493	1.123	0.088	0.757	0.296
S0001	0.491	0.328	0.224	0.574	0.365	0.938	0.933	0.16	0.112	0.584	1.074	0.118	0.577	1.074	0.141	0.707	0.350	-0.98	0.056	0.077	0.281	0.318	0.146	0.396	0.926	0.375	0.023	0.016	0.328	1.010	-1.61	-1.22	1.094	0.349	0.240	0.925	1.593	0.957	0.931	0.116	0.100	-0.34	0.537	0.070	0.501	0.537	0.086	0.623	1.556
S0001	0.491	0.356	0.248	0.664	0.441	0.925	0.936	0.18	0.088	0.537	1.220	0.111	0.561	1.171	0.173	0.765	1.095	-0.88	0.067	0.084	0.228	0.388	0.173	0.251	0.930	0.364	0.033	0.017	0.318	1.005	-1.43	-1.08	1.197	0.316	0.248	0.905	1.446	0.953	0.931	0.168	0.08	-0.47	0.585	0.092	0.504	0.585	0.080	0.663	2.467
S0001	0.491	0.336	0.228	0.546	0.432	0.920	0.930	0.152	0.072	0.651	1.220	0.121	0.574	1.220	0.147	0.732	-0.11	-0.79	0.068	0.083	0.243	0.277	0.145	0.330	0.932	0.369	0.031	0.016	0.344	0.739	-1.44	-1.10	1.205	0.352	0.228	0.746	1.349	0.950	0.941	0.188	0.092	-0.34	0.585	0.073	0.440	0.585	0.086	0.697	1.333
S0001	0.491	0.38	0.232	0.516	0.381	0.921	0.913	0.176	0.072	0.611	1.171	0.108	0.508	1.171	0.166	0.706	0.044	-0.84	0.061	0.078	0.199	0.370	0.174	0.229	0.936	0.364	0.033	0.016	0.364	0.847	-1.51	-1.22	1.119	0.356	0.196	0.733	1.352	0.962	0.947	0.168	0.084	-0.46	0.537	0.085	0.485	1.171	0.079	0.730	1.661
S0001	0.491	0.364	0.22	0.475	0.394	0.931	0.921	0.172	0.076	0.616	1.171	0.118	0.565	1.123	0.155	0.698	0.080	-0.79	0.062	0.082	0.245	0.359	0.162	0.297	0.930	0.367	0.031	0.017	0.387	0.823	-1.49	-1.17	1.132	0.408	0.244	0.802	1.596	0.938	0.936	0.196	0.092	-0.32	0.585	0.070	0.489	1.123	0.088	0.729	0.984
S0001	0.491	0.396	0.252	0.623	0.363	0.933	0.926	0.176	0.072	0.600	1.220	0.103	0.537	1.220	0.157	0.759	2.099	-0.93	0.058	0.075	0.205	0.332	0.155	0.237	0.927	0.378	0.030	0.016	0.360	1.071	-1.60	-1.24	1.023	0.352	0.22	0.949	1.424	0.943	0.954	0.184	0.092	-0.36	0.585	0.074	0.458	1.220	0.102	0.801	0.798
S0001	0.491	0.361	0.257	0.425	0.281	0.932	0.921	0.136	0.080	0.599	1.171	0.121	0.568	1.171	0.152	0.717	0.342	-1.06	0.049	0.065	0.258	0.317	0.178	0.271	0.903	0.432	0.025	0.013	0.355	0.919	-1.75	-1.44	0.905	0.333	0.232	0.674	1.373	0.971	0.962	0.144	0.048	-0.51	0.585	0.077	0.502	1.171	0.104	0.821	2.193
S0001	0.491	0.392	0.24	0.437	0.360	0.927	0.911	0.192	0.12	0.635	1.220	0.120	0.549	1.220	0.149	0.686	-0.65	-0.58	0.055	0.070	0.231	0.327	0.140	0.291	0.908	0.422	0.032	0.016	0.374	0.715	-1.61	-1.31	1.020	0.356	0.268	0.803	1.357	0.956	0.939	0.184	0.096	-0.49	0.585	0.081	0.519	1.220	0.094	0.727	1.248
S0001	0.491	0.352	0.248	0.397	0.373	0.940	0.920	0.172	0.084	0.600	1.171	0.100	0.511	1.171	0.140	0.673	0.387	-0.87	0.053	0.080	0.201	0.298	0.155	0.333	0.929	0.375	0.027	0.018	0.344	0.777	-1.65	-1.21	1.070	0.424	0.216	0.802	1.482	0.951	0.930	0.192	0.136	-0.31	0.585	0.086	0.456	1.171	0.088	0.704	0.715
S0001	0.491	0.364	0.22	0.510	0.385	0.927	0.935	0.172	0.084	0.538	1.269	0.111	0.583	1.318	0.151	0.813	0.505	-0.91	0.060	0.075	0.234	0.382	0.165	0.293	0.911	0.410	0.030	0.015	0.345	0.920	-1.54	-1.22	1.094	0.36	0.26	0.818	1.526	0.948	0.926	0.176	0.104	-0.28	0.634	0.079	0.526	1.318	0.093	0.704	0.730
S0001	0.491	0.356	0.26	0.668	0.413	0.921	0.929	0.196	0.076	0.465	1.220	0.070	0.416	1.269	0.175	0.800	1.491	-0.90	0.066	0.081	0.115	0.364	0.143	0.207	0.923	0.387	0.037	0.018	0.380	0.999	-1.47	-1.15	1.202	0.364	0.264	0.922	1.487	0.952	0.930	0.176	0.104	-0.40	0.634	0.110	0.548	1.269	0.095	0.709	0.996
S0001	0.491	0.408	0.312	0.612	0.360	0.905	0.933	0.192	0.072	0.535	1.269	0.079	0.394	1.269	0.186	0.819	1.026	-1.18	0.065	0.082	0.108	0.389	0.204	0.249	0.908	0.413	0.038	0.019	0.354	0.957	-1.50	-1.19	1.110	0.388	0.272	0.793	1.399	0.962	0.943	0.152	0.092	-0.51	0.634	0.101	0.572	1.269	0.109	0.766	0.606
S0001	0.491	0.404	0.28	0.514	0.353	0.908	0.934	0.2	0.052	0.555	1.269	0.107	0.518	1.269	0.171	0.806	0.440	-1.10	0.061	0.076	0.210	0.368	0.206	0.279	0.931	0.372	0.036	0.015	0.353	0.921	-1.63	-1.32	1.009	0.329	0.232	0.767	1.261	0.962	0.940	0.160	0.056	-0.51	0.634	0.081	0.503	0.634	0.087	0.653	1.868
S0001	0.491	0.429	0.228	0.589	0.408	0.919	0.944	0.160	0.080	0.580	1.220	0.107	0.557	1.269	0.175	0.847	1.243	-1.09	0.061	0.077	0.213	0.380	0.209	0.289	0.916	0.398	0.034	0.014	0.355	0.921	-1.63	-1.24	1.053	0.392	0.3	0.781	1.226	0.951	0.925	0.152	0.064	-0.50	0.634	0.080	0.458	0.585	0.084	0.597	0.560
S0001	0.491	0.448	0.244	0.609	0.361	0.895	0.924	0.236	0.06	0.600	1.318	0.103	0.563	1.318	0.145	0.767	0.581	-1.04	0.071	0.085	0.200	0.290	0.165	0.342	0.925	0.386	0.050	0.019	0.358	1.072	-1.43	-1.22	1.224	0.36	0.316	0.956	1.424	0.950	0.935	0.168	0.1	-0.32	0.634	0.066	0.568	1.318	0.082	0.713	0.686
S0001	0.491	0.384	0.288	0.462	0.341	0.923	0.929	0.228	0.092	0.567	1.269	0.062	0.426	1.269	0.142	0.778	0.565	-1.13	0.055	0.074	0.134	0.293	0.139	0.337	0.912	0.413	0.033	0.017	0.361	0.850	-1.65	-1.27	1.083	0.384	0.236	0.755	1.442	0.959	0.940	0.192	0.092	-0.41	0.634	0.074	0.462	1.220	0.079	0.715	1.567
S0001	0.491	0.38	0.248	0.646	0.399	0.937	0.931	0.164	0.08	0.543	1.220	0.099	0.533	1.220	0.165	0.759	0.824	-0.90	0.060	0.079	0.224	0.357	0.131	0.269	0.933	0.362	0.033	0.017	0.401	0.886	-1.49	-1.21	1.144	0.352	0.248	0.860	1.368	0.967	0.951	0.144	0.08	-0.53	0.634	0.089	0.485	1.220	0.100	0.768	1.410
S0001	0.491	0.356	0.232	0.660	0.413	0.936	0.938	0.18	0.072	0.351	1.220	0.066	0.488	1.220	0.163	0.778	2.228	-0.80	0.061	0.084	0.121	0.345	0.162	0.320	0.936	0.355	0.033	0.017	0.372	0.927	-1.58	-1.12	1.213	0.38	0.264	1.016	1.501	0.945	0.927	0.176	0.112	-0.30	0.634	0.087	0.448	1.220	0.083	0.693	0.723
S0001	0.491	0.352	0.272	0.534	0.453	0.941	0.940	0.18	0.076	0.497	1.123	0.108	0.583	1.123	0.166	0.713	0.627	-0.81	0.055	0.092	0.186	0.348	0.164	0.290	0.928	0.368	0.026	0.017	0.307	0.697	-1.63	-1.05	1.141	0.345	0.228	0.898	1.500	0.961	0.948	0.160	0.080	-0.38	0.585	0.086	0.509	1.123	0.092	0.786	1.561
S0001	0.491	0.364	0.172	0.414	0.374	0.948	0.953	0.196	0.06	0.460	1.074	0.081	0.536	1.025	0.170	0.811	0.043	-0.90	0.045	0.073	0.174	0.403	0.142	0.284	0.912	0.409	0.021	0.009	0.297	0.733	-1.73	-1.27	1.005	0.352	0.264	0.858	1.313	0.970	0.972	0.108	0.06	-0.55	0.537	0.084	0.590	0.537	0.108	0.810	1.675
S0001	0.491	0.364	0.192	0.495	0.447	0.937	0.950	0.192	0.096	0.491	1.025	0.089	0.509	0.976	0.147	0.712	1.063	-0.55	0.053	0.089	0.164	0.330	0.145	0.365	0.907	0.414	0.027	0.014	0.337	0.742	-1.66	-1.06	1.154	0.352	0.228	0.848	1.709	0.952	0.954	0.156	0.084	-0.28	0.537	0.069	0.555	0.488	0.101	0.697	1.212
S0001	0.491	0.301	0.184	0.438	0.451	0.954	0.960	0.184	0.064	0.521	0.976	0.078	0.574	0.976	0.163	0.778	-0.16	-0.43	0.048	0.085	0.123	0.336	0.109	0.307	0.913	0.406	0.023	0.011	0.300	0.595	-1.67	-1.14	1.168	0.416	0.232	0.781	1.422	0.961	0.961	0.084	0.068	-0.41	0.488	0.110	0.681	0.488	0.097	0.716	0.151
S0001	0.491	0.348	0.22	0.524	0.404	0.943	0.952	0.136	0.072	0.472	1.025	0.108	0.637	1.025	0.168	0.775	0.305	-0.93	0.057	0.082	0.217	0.396	0.180	0.321	0.919	0.391	0.025	0.013	0.293	0.905	-1.62	-1.17	1.061	0.36	0.272	0.863	1.403	0.951	0.945	0.132	0.072	-0.19	0.537	0.081	0.566	0.537	0.085	0.636	2.281
S0001	0.491	0.364	0.264	0.672	0.458	0.922	0.930	0.208	0.072	0.438	1.074	0.052	0.586	1.074	0.149	0.749	0.988	-0.65	0.073	0.085	0.116	0.356	0.175	0.316	0.919	0.396	0.038	0.018	0.340	0.885	-1.38	-1.11	1.239	0.38	0.256	0.907	1.466	0.956	0.959	0.172	0.056	-0.50	0.537	0.066	0.522	1.074	0.098	0.802	0.930
S0001	0.491	0.36	0.22	0.616	0.383	0.938	0.943	0.148	0.056	0.563	1.074	0.115	0.663	1.123	0.173	0.744	0.136	-0.94	0.065	0.082	0.238	0.370	0.150	0.288	0.920	0.391	0.033	0.013	0.322	0.984	-1.44	-1.13	1.207	0.368	0.268	0.826	1.464	0.963	0.950	0.116	0.068	-0.52	0.537	0.088	0.523	0.537	0.085	0.627	2.113
S0001	0.491	0.352	0.252	0.544	0.373	0.935	0.942	0.176	0.068	0.556	1.074	0.104	0.547	1.074	0.173	0.781	0.486	-0.86	0.056	0.080	0.184	0.400	0.140	0.257	0.929	0.373	0.030	0.014	0.333	0.830	-1.59	-1.19	1.112	0.381	0.257	0.851	1.433	0.951	0.950	0.156	0.128	-0.32	0.537	0.072	0.503	0.537	0.080	0.696	1.891
S0001	0.491	0.332	0.216	0.403	0.346	0.953	0.944	0.144	0.068	0.667	1.074	0.123	0.587	1.074	0.172	0.767	-0.71	-0.97	0.050	0.077	0.251	0.370	0.134	0.236	0.923	0.381	0.023	0.013	0.300	0.652	-1.73	-1.24	1.047	0.316	0.236	0.733	1.361	0.965	0.967	0.16	0.044	-0.51	1.660	0.054	0.589	0.585	0.111	0.767	2.084
S0001	0.491	0.337	0.184	0.423	0.371	0.935	0.944	0.156	0.068	0.683	1.123	0.117	0.569	1.123	0.169	0.764	0.171	-1.00	0.059	0.081	0.263	0.377	0.193	0.278	0.929	0.375	0.027	0.013	0.319	0.852	-1.60	-1.19	1.078	0.356	0.232	0.778	1.367	0.963	0.963	0.164	0.08	-0.49	0.537	0.073	0.488	1.074	0.096	0.829	1.551
S0001	0.491	0.34	0.248	0.401	0.385	0.949	0.956	0.172	0.076	0.495	1.025	0.090	0.479	1.074	0.168	0.811	0.387	-1.12	0.051	0.081	0.184	0.372	0.153	0.298	0.916	0.393	0.023	0.013	0.284	0.764	-1.67	-1.20	1.102	0.388	0.248	0.803	1.452	0.961	0.955	0.16	0.068	-0.40	0.488	0.060	0.531	0.537	0.106	0.774	3.045
S0001	0.491	0.344	0.268	0.409	0.338	0.943	0.944	0.196	0.088	0.576	1.123	0.091	0.463	1.123	0.178	0.800	-0.29	-1.02	0.045	0.075	0.167	0.387	0.111	0.263	0.936	0.358	0.024	0.015	0.352	0.756	-1.76	-1.27	1.037	0.36	0.248	0.807	1.399	0.964	0.948	0.148	0.064	-0.53	0.537	0.077	0.498	0.537	0.102	0.732	1.411
S0001	0.491	0.336	0.252	0.527	0.402	0.958	0.945	0.144	0.076	0.565	1.171	0.116	0.562	1.123	0.177	0.809	0.103	-0.88	0.052	0.081	0.271	0.391	0.127	0.250	0.932	0.361	0.022	0.015	0.319	0.810	-1.64	-1.14	1.133	0.364	0.236	0.854	1.436	0.963	0.961	0.184	0.076	-0.46	0.585	0.079	0.514	0.585	0.088	0.707	0.979
S0001	0.491	0.316	0.268	0.552	0.434	0.950	0.956	0.18	0.052	0.573	1.074	0.079	0.430	1.074	0.190	0.850	-0.74	-1.04	0.061	0.085	0.119	0.421	0.149	0.242	0.924	0.383	0.028	0.014	0.309	0.702	-1.45	-1.19	1.274	0.385	0.224	0.790	1.472	0.957	0.953	0.140	0.080	-0.35	0.537	0.065	0.462	0.537	0.091	0.678	0.438
S0001	0.491	0.372	0.244	0.525	0.463	0.935	0.945	0.188	0.068	0.549	1.123	0.098	0.538	1.171	0.136	0.829	-0.02	-1.03	0.054	0.094	0.197	0.296	0.150	0.388	0.924	0.376	0.032	0.016	0.353	0.669	-1.61	-1.03	1.214	0.34	0.188	0.996	1.368	0.954	0.955	0.18	0.072	-0.46	0.585	0.059	0.518	0.537	0.109	0.718	0.957
S0001	0.491	0.252	0.160	0.462	0.365	0.958	0.951	0.137	0.045	0.563	0.976	0.077	0.543	1.171	0.140	0.829	-0.11	-1.21	0.060	0.082	0.251	0.450	0.335	0.370	0.921	0.381	0.020	0.011	0.277	0.836	-1.61	-1.21	0.427	0.321	0.264	0.868	1.403	0.941	0.960	0.206	0.057	-0.30	0.488	0.074	0.386	0.976	0.078	0.797	0.394
S0001	0.759	0.392	0.288	1.199	0.519	0.874	0.897	0.224	0.132	0.422	1.611	0.090	0.484	1.611	0.149	0.654	1.728	-0.72	0.121	0.122	0.181	0.315	0.180	0.294	0.932	0.364	0.088	0.037	0.413	1.131	-0.90	-0.69	1.762	0.392	0.312	1.278	1.501	0.935	0.911	0.164	0.092	-0.03	0.830	0.125	0.521	1.611	0.091	0.568	-0.14
S0001	0.759	0.396	0.296	1.265	0.579	0.878	0.844	0.284	0.204	0.282	1.708	0.044	0.276	1.660	0.128	0.603	1.054	-0.40	0.127	0.104	0.077	0.271	0.105	0.311	0.918	0.407	0.112	0.042	0.507	1.336	-0.74	-0.83	2.117	0.44	0.288	1.589	1.854	0.923	0.895	0.208	0.104	0.059	0.830	0.124	0.586	1.708	0.122	0.661	-0.17
S0001	0.759	0.42	0.312	0.902	0.488	0.884	0.899	0.236	0.148	0.561	1.513	0.132	0.586	1.513	0.184	0.763	0.473	-0.98	0.095	0.104	0.267	0.400	0.154	0.164	0.932	0.367	0.068	0.031	0.394	1.025	-1.17	-0.92	1.577	0.448	0.32	1.154	1.326	0.933	0.909	0.184	0.096	-0.20	0.732	0.141	0.619	1.513	0.093	0.643	0.085
S0001	0.759	0.441	0.248	0.821	0.563	0.891	0.913	0.269	0.116	0.631	1.513	0.109	0.524	1.513	0.194	0.802	0.891	-1.11	0.093	0.117	0.227	0.420	0.139	0.152	0.937	0.357	0.069	0.030	0.421	0.808	-1.17	-0.83	1.674	0.416	0.272	1.288	1.498	0.918	0.886	0.208	0.156	-0.11	0.732	0.126	0.620	1.513	0.070	0.531	0.308
S0001	0.759	0.416	0.272	0.767	0.487	0.887	0.894	0.228	0.116	0.487	1.513	0.076	0.440	1.513	0.173	0.757	0.926	-0.89	0.081	0.095	0.139	0.402	0.147	0.208	0.941	0.350	0.059	0.029	0.434	0.884	-1.30	-0.99	1.368	0.452	0.308	1.159	1.400	0.929	0.887	0.208	0.116	-0.17	0.781	0.129	0.560	1.513	0.082	0.520	-0.33
S0001	0.759	0.42	0.24	0.651	0.458	0.920	0.914	0.252	0.084	0.546	1.513	0.093	0.455	1.513	0.182	0.786	-0.06	-1.13	0.070	0.102	0.183	0.403	0.117	0.219	0.941	0.360	0.049	0.026	0.393	0.815	-1.33	-0.95	1.477	0.389	0.285	1.232	1.583	0.925	0.885	0.232	0.104	-0.13	0.732	0.110	0.508	1.513	0.087	0.560	-0.02
S0001	0.759	0.42	0.264	0.750	0.492	0.897	0.903	0.268	0.14	0.470	1.513	0.099	0.542	1.513	0.176	0.736	0.886	-0.94	0.077	0.102	0.192	0.373	0.129	0.181	0.943	0.330	0.062	0.028	0.412	0.891	-1.25	-0.92	1.499	0.404	0.268	1.164	1.399	0.921	0.899	0.184	0.072	-0.24	0.781	0.155	0.665	1.513	0.087	0.599	-0.23
S0001	0.759	0.42	0.284	0.830	0.533	0.896	0.885	0.248	0.128	0.567	1.562	0.084	0.470	1.562	0.183	0.749	0.317	-0.89	0.087	0.104	0.167	0.418	0.121	0.182	0.945	0.339	0.068	0.034	0.445	0.845	-1.16	-0.88	1.619	0.424	0.272	1.242	1.407	0.922	0.896	0.192	0.116	-0.11	0.781	0.152	0.634	1.562	0.094	0.556	-0.48
S0001	0.759	0.452	0.308	0.884	0.519	0.891	0.856	0.276	0.152	0.450	1.562	0.096	0.481	1.611	0.146	0.650	0.428	-0.86	0.091	0.105	0.187	0.307	0.101	0.277	0.952	0.323	0.083	0.040	0.470	0.918	-1.09	-0.86	1.676	0.452	0.292	1.254	1.532	0.924	0.885	0.204	0.112	-0.11	0.830	0.135	0.634	1.611	0.063	0.529	-0.74
S0001	0.759	0.42	0.272	0.802	0.439	0.907	0.884	0.24	0.132	0.470	1.611	0.089	0.526	1.611	0.161	0.716	1.014	-1.17	0.078	0.098	0.165	0.354	0.105	0.206	0.959	0.307	0.064	0.030	0.430	1.021	-1.24	-0.99	1.576	0.44	0.312	1.274	1.423	0.919	0.866	0.208	0.132	-0.12	0.781	0.147	0.644	1.562	0.080	0.499	0.220
S0001	0.759	0.413	0.273	0.740	0.483	0.897	0.902	0.240	0.104	0.581	1.562	0.081	0.409	1.562	0.184	0.772	0.486	-0.91	0.082	0.098	0.151	0.389	0.135	0.185	0.938	0.355	0.064	0.027	0.448	1.075	-1.22	-0.95	1.520	0.396	0.26	1.272	1.582	0.921	0.888	0.168	0.104	-0.08	0.781	0.141	0.614	1.562	0.083	0.539	-0.29
S0001	0.759	0.412	0.3	0.644	0.433	0.908	0.926	0.232	0.096	0.602	1.513	0.105	0.564	1.513	0.177	0.818	1.263	-1.10	0.070	0.095	0.195	0.356	0.117	0.227	0.942	0.341	0.049	0.024	0.380	0.876	-1.41	-1.10	1.321	0.369	0.297	1.139	1.355	0.929	0.877	0.156	0.108	-0.22	0.781	0.125	0.608	1.513	0.066	0.527	-0.26
S0001	0.759	0.4	0.312	0.765	0.472	0.897	0.909	0.24	0.124	0.521	1.562	0.096	0.491	1.513	0.182	0.768	0.301	-1.20	0.087	0.111	0.183	0.411	0.126	0.199	0.934	0.366	0.068	0.030	0.399	0.931	-1.17	-0.91	1.654	0.38	0.3	1.137	1.395	0.944	0.900	0.216	0.112	-0.15	0.732	0.112	0.530	1.513	0.092	0.620	0.227
S0001	0.759	0.444	0.32	0.968	0.498	0.877	0.881	0.212	0.14	0.485	1.562	0.084	0.585	1.562	0.173	0.732	1.376	-0.96	0.101	0.105	0.125	0.380	0.145	0.198	0.936	0.366	0.080	0.037	0.449	1.095	-1.09	-0.92	1.663	0.412	0.292	1.129	1.446	0.926	0.884	0.188	0.096	-0.12	0.781	0.127	0.538	1.562	0.096	0.562	-0.04
S0001	0.759	0.416	0.304	0.941	0.488	0.880	0.866	0.248	0.148	0.545	1.562	0.102	0.550	1.562	0.169	0.696	1.166	-0.91	0.095	0.102	0.167	0.375	0.133	0.190	0.938	0.347	0.077	0.038	0.455	1.017	-1.16	-0.92	1.602	0.42	0.276	1.217	1.387	0.932	0.888	0.192	0.124	-0.09	0.781	0.140	0.607	1.562	0.086	0.539	-0.46
S0001	0.759	0.44	0.264	0.850	0.504	0.891	0.893	0.28	0.152	0.472	1.562	0.091	0.513	1.562	0.172	0.731	1.015	-0.97	0.088	0.110	0.149	0.375	0.109	0.170	0.948	0.338	0.075	0.032	0.461	0.962	-1.14	-0.85	1.664	0.432	0.296	1.299	1.371	0.933	0.891	0.204	0.116	-0.18	0.781	0.152	0.678	1.562	0.078	0.554	-0.53
S0001	0.759	0.444	0.264	0.785	0.491	0.892	0.911	0.236	0.132	0.559	1.562	0.117	0.599	1.562	0.188	0.772	1.004	-1.11	0.081	0.101	0.175	0.415	0.119	0.185	0.944	0.329	0.065	0.027	0.416	0.999	-1.23	-1.00	1.506	0.388	0.268	1.226	1.424	0.944	0.889	0.188	0.1	-0.19	0.781	0.142	0.621	1.562	0.075	0.552	-0.22
S0001	0.759	0.489	0.277	0.818	0.504	0.888	0.908	0.253	0.104	0.540	1.562	0.106	0.535	1.562	0.188	0.765	0.713	-0.83	0.085	0.103	0.190	0.416	0.136	0.211	0.934	0.367	0.072	0.028	0.411	0.888	-1.23	-0.91	1.517	0.393	0.301	1.342	1.596	0.929	0.879	0.148	0.108	-0.08	0.781	0.132	0.557	1.562	0.064	0.512	-0.38
S0001	0.759	0.452	0.296	0.769	0.513	0.903	0.876	0.24	0.128	0.566	1.562	0.109	0.529	1.562	0.158	0.711	-0.25	-0.89	0.084	0.103	0.201	0.323	0.123	0.214	0.946	0.347	0.073	0.034	0.458	0.785	-1.17	-0.91	1.623	0.44	0.292	1.231	1.486	0.931	0.873	0.184	0.136	-0.12	0.781	0.138	0.640	1.562	0.075	0.490	0.317
S0001	0.759	0.436	0.292	0.858	0.496	0.893	0.912	0.248	0.116	0.530	1.562	0.083	0.539	1.562	0.184	0.802	1.130	-0.92	0.088	0.103	0.150	0.390	0.151	0.198	0.936	0.366	0.067	0.029	0.440	0.966	-1.18	-0.89	1.542	0.436	0.276	1.191	1.428	0.923	0.869	0.232	0.104	-0.08	0.781	0.111	0.546	1.562	0.057	0.430	0.193
S0001	0.759	0.412	0.332	0.860	0.469	0.909	0.897	0.216	0.136	0.611	1.464	0.091	0.618	1.513	0.169	0.757	1.474	-0.88	0.093	0.099	0.176	0.366	0.143	0.223	0.937	0.355	0.065	0.032	0.423	1.237	-1.14	-0.98	1.596	0.348	0.288	0.987	1.358	0.941	0.881	0.16	0.148	-0.14	0.732	0.104	0.477	1.513	0.080	0.572	0.615
S0001	0.759	0.424	0.264	0.826	0.462	0.900	0.919	0.244	0.076	0.552	1.513	0.083	0.448	1.513	0.178	0.822	0.913	-1.23	0.085	0.102	0.157	0.393	0.166	0.245	0.934	0.372	0.064	0.025	0.385	1.099	-1.17	-1.01	1.576	0.388	0.296	1.311	1.409	0.929	0.882	0.144	0.104	-0.14	0.732	0.109	0.593	1.513	0.067	0.550	0.110
S0001	0.759	0.42	0.296	0.888	0.479	0.899	0.900	0.244	0.14	0.510	1.513	0.122	0.593	1.513	0.176	0.725	0.894	-1.04	0.090	0.112	0.217	0.380	0.133	0.170	0.942	0.345	0.071	0.032	0.399	1.030	-1.13	-0.87	1.640	0.42	0.28	1.132	1.460	0.923	0.903	0.208	0.124	-0.14	0.781	0.123	0.544	1.513	0.094	0.615	0.191
S0001	0.759	0.408	0.268	0.914	0.581	0.899	0.904	0.252	0.096	0.551	1.513	0.112	0.626	1.562	0.170	0.753	1.289	-0.79	0.097	0.117	0.203	0.402	0.140	0.203	0.928	0.367	0.071	0.033	0.418	0.847	-1.10	-0.76	1.711	0.4	0.308	1.052	1.396	0.945	0.913	0.164	0.1	-0.31	0.781	0.155	0.705	1.513	0.074	0.640	0.153
S0001	0.759	0.381	0.281	0.882	0.537	0.904	0.907	0.281	0.120	0.547	1.513	0.113	0.579	1.513	0.170	0.749	0.783	-1.00	0.090	0.111	0.219	0.368	0.121	0.193	0.935	0.368	0.072	0.031	0.433	0.951	-1.09	-0.88	1.741	0.429	0.309	1.092	1.422	0.913	0.903	0.196	0.084	-0.24	0.781	0.142	0.627	1.562	0.085	0.593	0.211
S0001	0.759	0.42	0.268	0.796	0.502	0.883	0.931	0.232	0.112	0.535	1.513	0.116	0.578	1.513	0.193	0.827	0.932	-0.87	0.084	0.112	0.197	0.432	0.153	0.197	0.936	0.357	0.063	0.026	0.354	0.938	-1.24	-0.89	1.535	0.416	0.304	1.021	1.540	0.923	0.905	0.188	0.096	-0.23	0.732	0.126	0.559	1.513	0.078	0.613	0.538
S0001	0.759	0.412	0.288	0.743	0.482	0.904	0.918	0.176	0.08	0.542	1.464	0.107	0.529	1.464	0.192	0.804	0.416	-1.05	0.087	0.107	0.246	0.436	0.194	0.164	0.922	0.391	0.056	0.028	0.379	0.874	-1.24	-0.90	1.532	0.38	0.316	1.024	1.484	0.950	0.909	0.2	0.092	-0.22	0.732	0.128	0.571	1.464	0.092	0.663	0.086
S0001	0.759	0.384	0.284	0.794	0.486	0.908	0.926	0.244	0.096	0.537	1.513	0.105	0.589	1.513	0.192	0.818	0.929	-1.00	0.087	0.108	0.199	0.443	0.146	0.181	0.929	0.368	0.061	0.027	0.382	0.996	-1.14	-0.89	1.611	0.42	0.284	1.036	1.386	0.960	0.929	0.156	0.076	-0.37	0.732	0.163	0.717	1.513	0.086	0.698	0.307
S0001	0.759	0.372	0.264	0.922	0.476	0.908	0.924	0.22	0.104	0.571	1.464	0.103	0.546	1.464	0.197	0.809	0.774	-1.03	0.092	0.110	0.212	0.432	0.172	0.170	0.931	0.377	0.060	0.026	0.347	1.081	-1.11	-0.88	1.638	0.404	0.292	1.008	1.436	0.945	0.907	0.164	0.128	-0.15	0.732	0.122	0.562	1.464	0.083	0.588	1.004
S0001	0.759	0.392	0.276	0.814	0.495	0.911	0.911	0.212	0.108	0.551	1.464	0.117	0.585	1.464	0.183	0.768	0.653	-1.00	0.088	0.111	0.221	0.408	0.145	0.192	0.928	0.380	0.058	0.030	0.380	1.010	-1.13	-0.85	1.603	0.436	0.312	1.059	1.427	0.951	0.908	0.188	0.088	-0.31	0.732	0.138	0.636	1.464	0.088	0.655	0.772
S0001	0.759	0.4	0.276	0.795	0.539	0.895	0.906	0.236	0.156	0.576	1.513	0.131	0.630	1.513	0.186	0.773	-0.07	-0.94	0.094	0.111	0.243	0.417	0.135	0.164	0.934	0.363	0.069	0.031	0.392	0.798	-1.10	-0.88	1.678	0.401	0.301	1.164	1.387	0.943	0.913	0.192	0.064	-0.20	0.781	0.138	0.590	1.513	0.093	0.672	0.312
S0001	0.759	0.381	0.269	0.760	0.467	0.910	0.909	0.224	0.116	0.542	1.464	0.107	0.544	1.464	0.182	0.765	0.124	-1.14	0.090	0.112	0.241	0.391	0.167	0.207	0.926	0.385	0.057	0.031	0.382	0.926	-1.18	-0.86	1.624	0.412	0.268	1.066	1.430	0.927	0.898	0.224	0.124	-0.23	0.732	0.126	0.581	1.464	0.092	0.608	0.075
S0001	0.759	0.404	0.288	1.035	0.538	0.910	0.916	0.208	0.112	0.417	1.464	0.076	0.528	1.464	0.173	0.731	3.650	-1.00	0.087	0.112	0.134	0.366	0.163	0.230	0.927	0.375	0.060	0.030	0.398	1.257	-1.14	-0.85	1.631	0.448	0.272	1.017	1.645	0.926	0.908	0.22	0.104	-0.36	0.732	0.134	0.588	1.464	0.078	0.652	0.108
S0001	0.759	0.396	0.292	0.742	0.452	0.902	0.908	0.228	0.1	0.656	1.513	0.130	0.581	1.464	0.192	0.812	0.055	-1.14	0.086	0.107	0.262	0.435	0.160	0.165	0.924	0.391	0.058	0.029	0.365	0.996	-1.20	-0.92	1.539	0.368	0.296	0.993	1.417	0.949	0.906	0.192	0.08	-0.34	0.732	0.111	0.572	1.464	0.094	0.654	0.773
S0001	0.759	0.392	0.304	0.790	0.416	0.895	0.932	0.244	0.068	0.588	1.513	0.111	0.563	1.513	0.200	0.821	0.411	-1.18	0.090	0.105	0.208	0.408	0.148	0.190	0.923	0.385	0.066	0.024	0.370	1.106	-1.15	-1.05	1.582	0.344	0.296	0.946	1.279	0.960	0.913	0.14	0.096	-0.41	0.732	0.112	0.577	0.781	0.082	0.624	1.392
S0001	0.759	0.396	0.264	0.824	0.455	0.913	0.929	0.204	0.076	0.544	1.513	0.092	0.529	1.513	0.207	0.844	0.662	-1.19	0.082	0.108	0.183	0.434	0.154	0.161	0.923	0.388	0.055	0.026	0.365	1.033	-1.18	-0.94	1.589	0.368	0.312	1.047	1.454	0.940	0.883	0.2	0.12	-0.32	0.732	0.105	0.578	1.513	0.068	0.566	1.186
S0001	0.759	0.428	0.248	0.749	0.474	0.889	0.929	0.252	0.096	0.520	1.513	0.091	0.504	1.513	0.201	0.854	0.504	-1.06	0.085	0.108	0.168	0.442	0.140	0.164	0.921	0.386	0.064	0.026	0.365	0.930	-1.18	-0.88	1.576	0.373	0.325	1.174	1.414	0.933	0.912	0.228	0.084	-0.19	0.732	0.118	0.504	1.513	0.083	0.651	0.387
S0001	0.759	0.444	0.256	1.102	0.545	0.902	0.905	0.192	0.104	0.411	1.513	0.091	0.628	1.513	0.170	0.716	2.097	-0.87	0.109	0.113	0.146	0.356	0.174	0.212	0.933	0.375	0.079	0.032	0.423	1.193	-0.97	-0.81	1.841	0.4	0.288	1.080	1.377	0.936	0.921	0.208	0.12	-0.26	0.732	0.114	0.559	1.513	0.097	0.687	0.549
S0001	0.759	0.397	0.257	0.993	0.508	0.906	0.919	0.216	0.080	0.474	1.464	0.104	0.594	1.464	0.186	0.802	1.220	-0.98	0.105	0.109	0.193	0.400	0.150	0.189	0.933	0.359	0.075	0.029	0.406	1.118	-0.99	-0.85	1.787	0.408	0.3	1.266	1.661	0.924	0.916	0.192	0.088	-0.30	0.781	0.129	0.568	0.732	0.081	0.602	0.579
S0001	0.759	0.36	0.276	1.129	0.540	0.895	0.904	0.26	0.108	0.582	1.513	0.120	0.624	1.513	0.180	0.746	0.764	-1.09	0.112	0.117	0.214	0.371	0.162	0.180	0.936	0.368	0.076	0.034	0.368	1.127	-0.95	-0.81	1.847	0.424	0.296	1.152	1.405	0.929	0.886	0.152	0.116	-0.18	0.732	0.141	0.681	1.513	0.084	0.615	0.322
S0001	0.759	0.388	0.308	0.834	0.568	0.904	0.902	0.232	0.124	0.566	1.464	0.123	0.573	1.464	0.184	0.772	-0.10	-0.84	0.098	0.113	0.255	0.390	0.131	0.172	0.930	0.365	0.071	0.036	0.396	0.808	-1.05	-0.79	1.730	0.436	0.324	1.183	1.401	0.921	0.915	0.18	0.1	-0.23	0.732	0.147	0.650	1.464	0.089	0.719	0.174
S0001	0.759	0.412	0.272	0.718	0.492	0.930	0.926	0.192	0.096	0.658	1.464	0.138	0.663	1.464	0.196	0.828	-0.41	-1.05	0.088	0.107	0.284	0.442	0.153	0.164	0.923	0.385	0.058	0.026	0.339	0.841	-1.14	-0.91	1.654	0.388	0.268	1.030	1.440	0.946	0.914	0.188	0.088	-0.36	0.732	0.125	0.553	1.464	0.077	0.641	0.613
S0001	0.759	0.408	0.284	0.714	0.517	0.905	0.904	0.236	0.116	0.554	1.464	0.126	0.570	1.464	0.179	0.754	-0.18	-1.12	0.089	0.115	0.267	0.396	0.127	0.176	0.933	0.372	0.062	0.032	0.404	0.836	-1.13	-0.86	1.689	0.413	0.269	0.971	1.357	0.927	0.893	0.248	0.112	-0.25	0.732	0.133	0.593	1.464	0.077	0.603	0.372
S0001	0.759	0.404	0.256	0.825	0.552	0.914	0.901	0.232	0.14	0.561	1.464	0.113	0.588	1.464	0.184	0.763	0.325	-0.85	0.093	0.115	0.229	0.413	0.157	0.176	0.926	0.385	0.061	0.032	0.375	0.881	-1.09	-0.85	1.698	0.4	0.28	1.137	1.375	0.925	0.914	0.188	0.088	-0.21	0.732	0.121	0.516	1.464	0.094	0.666	0.613
S0001	0.759	0.38	0.264	0.836	0.457	0.912	0.913	0.152	0.128	0.585	1.464	0.136	0.643	1.464	0.187	0.766	0.409	-1.18	0.095	0.112	0.265	0.395	0.164	0.182	0.929	0.371	0.059	0.029	0.352	1.023	-1.11	-0.92	1.670	0.412	0.28	1.092	1.370	0.927	0.912	0.228	0.104	-0.31	0.732	0.115	0.530	1.464	0.097	0.650	0.731
S0001	0.759	0.385	0.289	0.728	0.476	0.923	0.909	0.248	0.112	0.476	1.513	0.103	0.543	1.513	0.179	0.774	-0.06	-1.14	0.080	0.112	0.229	0.401	0.112	0.202	0.927	0.391	0.059	0.031	0.395	0.863	-1.21	-0.91	1.665	0.4	0.308	1.098	1.446	0.919	0.903	0.224	0.108	-0.26	0.781	0.123	0.544	1.513	0.091	0.610	-0.03
S0001	0.759	0.396	0.288	0.612	0.483	0.925	0.910	0.208	0.096	0.547	1.464	0.114	0.540	1.464	0.194	0.780	-0.54	-1.05	0.077	0.111	0.231	0.404	0.138	0.164	0.923	0.383	0.051	0.030	0.359	0.755	-1.26	-0.91	1.568	0.408	0.312	1.038	1.393	0.915	0.898	0.22	0.108	-0.28	0.732	0.121	0.545	1.464	0.068	0.599	0.683
S0001	0.759	0.428	0.284	0.691	0.512	0.902	0.911	0.232	0.096	0.558	1.513	0.122	0.563	1.513	0.184	0.770	-0.52	-1.03	0.085	0.112	0.240	0.407	0.126	0.192	0.924	0.394	0.067	0.030	0.407	0.770	-1.14	-0.84	1.631	0.396	0.296	1.101	1.303	0.933	0.903	0.208	0.1	-0.26	0.732	0.135	0.602	1.513	0.092	0.630	0.071
S0001	0.759	0.424	0.296	0.701	0.542	0.897	0.897	0.252	0.096	0.555	1.562	0.087	0.596	1.562	0.150	0.726	-0.31	-0.84	0.084	0.110	0.147	0.345	0.136	0.317	0.933	0.372	0.071	0.033	0.414	0.755	-1.20	-0.89	1.617	0.397	0.309	1.301	1.410	0.928	0.902	0.192	0.092	-0.16	0.781	0.081	0.511	1.562	0.079	0.599	-0.53
S0001	0.759	0.388	0.288	0.752	0.500	0.897	0.898	0.24	0.108	0.573	1.513	0.094	0.504	1.513	0.176	0.794	0.723	-1.05	0.086	0.112	0.202	0.389	0.163	0.190	0.927	0.369	0.056	0.034	0.392	0.916	-1.23	-0.91	1.487	0.372	0.3	1.145	1.325	0.928	0.892	0.196	0.092	-0.25	0.781	0.133	0.581	1.513	0.080	0.591	-0.14
S0001	0.759	0.404	0.28	0.768	0.494	0.899	0.907	0.204	0.112	0.584	1.513	0.117	0.590	1.562	0.189	0.778	-0.05	-1.22	0.090	0.117	0.258	0.409	0.148	0.178	0.941	0.357	0.065	0.030	0.386	0.911	-1.14	-0.92	1.630	0.424	0.312	1.077	1.566	0.906	0.871	0.224	0.116	-0.11	0.781	0.135	0.565	1.562	0.083	0.533	0.107
S0001	0.759	0.408	0.28	0.773	0.564	0.905	0.903	0.244	0.1	0.512	1.513	0.092	0.504	1.513	0.173	0.736	-0.19	-0.86	0.087	0.114	0.178	0.356	0.123	0.202	0.936	0.363	0.068	0.031	0.399	0.834	-1.13	-0.80	1.721	0.428	0.28	1.056	1.669	0.926	0.890	0.216	0.152	-0.21	0.732	0.115	0.599	1.562	0.074	0.553	0.407
S0001	0.759	0.405	0.244	0.728	0.487	0.902	0.928	0.240	0.112	0.546	1.513	0.096	0.502	1.513	0.199	0.855	0.671	-1.08	0.074	0.107	0.191	0.441	0.129	0.179	0.933	0.358	0.056	0.025	0.394	0.909	-1.28	-0.94	1.496	0.408	0.288	1.103	1.418	0.938	0.893	0.196	0.084	-0.36	0.732	0.117	0.549	0.732	0.068	0.544	0.766
S0001	0.759	0.392	0.292	0.965	0.512	0.891	0.911	0.252	0.108	0.549	1.513	0.099	0.576	1.513	0.188	0.791	1.095	-1.02	0.099	0.109	0.183	0.419	0.142	0.198	0.930	0.373	0.075	0.029	0.427	1.048	-1.03	-0.90	1.746	0.424	0.288	1.082	1.459	0.926	0.909	0.176	0.072	-0.24	0.732	0.133	0.597	1.513	0.085	0.621	0.212
S0001	0.759	0.416	0.268	0.673	0.452	0.915	0.919	0.228	0.108	0.559	1.513	0.098	0.518	1.513	0.202	0.826	-0.30	-1.15	0.085	0.109	0.191	0.426	0.137	0.160	0.927	0.376	0.061	0.028	0.392	0.838	-1.15	-0.98	1.653	0.432	0.276	1.039	1.412	0.936	0.905	0.2	0.1	-0.21	0.781	0.129	0.575	1.513	0.095	0.621	0.246
S0001	0.759	0.424	0.268	0.961	0.550	0.902	0.909	0.224	0.12	0.594	1.513	0.123	0.657	1.513	0.192	0.788	1.933	-1.00	0.094	0.117	0.197	0.431	0.143	0.157	0.936	0.353	0.070	0.031	0.451	1.032	-1.12	-0.81	1.714	0.377	0.269	1.048	1.489	0.938	0.912	0.212	0.072	-0.27	0.781	0.134	0.655	1.513	0.072	0.619	0.222
S0001	0.759	0.424	0.296	0.892	0.521	0.906	0.899	0.232	0.096	0.547	1.513	0.109	0.559	1.513	0.181	0.758	0.396	-0.85	0.098	0.110	0.206	0.399	0.147	0.165	0.937	0.363	0.074	0.033	0.427	0.963	-1.02	-0.83	1.727	0.444	0.268	1.075	1.431	0.926	0.900	0.244	0.124	-0.15	0.781	0.124	0.549	1.513	0.066	0.538	0.835
S0001	0.759	0.416	0.304	0.735	0.523	0.911	0.908	0.236	0.124	0.521	1.513	0.106	0.543	1.513	0.179	0.777	0.361	-0.96	0.083	0.113	0.197	0.398	0.126	0.193	0.939	0.355	0.064	0.032	0.418	0.814	-1.15	-0.81	1.672	0.432	0.272	1.217	1.555	0.915	0.903	0.236	0.092	-0.20	0.732	0.118	0.552	1.513	0.088	0.615	0.635
S0001	0.759	0.408	0.26	0.965	0.556	0.897	0.904	0.264	0.112	0.407	1.562	0.077	0.496	1.562	0.188	0.771	1.733	-0.87	0.097	0.115	0.159	0.402	0.133	0.173	0.931	0.357	0.077	0.034	0.444	0.934	-1.10	-0.78	1.785	0.424	0.3	1.322	1.461	0.925	0.918	0.224	0.096	-0.16	0.781	0.142	0.620	1.562	0.089	0.663	0.234
S0001	0.759	0.393	0.293	0.820	0.467	0.917	0.907	0.200	0.128	0.568	1.611	0.118	0.638	1.562	0.189	0.798	0.065	-0.93	0.095	0.102	0.253	0.403	0.149	0.154	0.930	0.374	0.068	0.030	0.415	1.005	-1.06	-0.91	1.665	0.448	0.292	1.122	1.518	0.939	0.902	0.216	0.104	-0.20	0.781	0.150	0.654	1.611	0.084	0.606	-0.11
S0001	0.759	0.404	0.328	0.921	0.472	0.904	0.906	0.22	0.112	0.556	1.562	0.097	0.605	1.562	0.189	0.791	1.663	-1.11	0.091	0.111	0.166	0.395	0.144	0.187	0.930	0.372	0.066	0.034	0.414	1.089	-1.14	-0.90	1.676	0.449	0.301	1.169	1.497	0.938	0.905	0.232	0.088	-0.22	0.781	0.117	0.554	1.562	0.090	0.638	0.819
S0001	0.759	0.384	0.324	0.958	0.526	0.891	0.904	0.236	0.1	0.487	1.562	0.095	0.558	1.562	0.181	0.794	1.290	-0.93	0.095	0.108	0.159	0.393	0.146	0.206	0.933	0.363	0.070	0.033	0.414	1.007	-1.11	-0.85	1.715	0.416	0.324	1.029	1.543	0.930	0.907	0.232	0.092	-0.20	0.781	0.142	0.626	1.562	0.089	0.642	-0.39
S0001	0.759	0.396	0.312	0.853	0.525	0.904	0.907	0.216	0.124	0.471	1.562	0.083	0.543	1.562	0.178	0.799	0.903	-1.09	0.088	0.117	0.157	0.390	0.133	0.197	0.931	0.366	0.066	0.033	0.405	0.859	-1.18	-0.84	1.740	0.42	0.308	1.199	1.546	0.915	0.898	0.228	0.108	-0.13	0.732	0.115	0.541	1.513	0.076	0.589	0.406
S0001	0.759	0.392	0.304	0.865	0.561	0.903	0.905	0.228	0.124	0.586	1.562	0.101	0.544	1.562	0.186	0.771	0.102	-0.99	0.097	0.108	0.192	0.437	0.148	0.208	0.928	0.382	0.070	0.031	0.433	0.846	-1.06	-0.92	1.725	0.44	0.26	1.252	1.753	0.904	0.889	0.2	0.1	-0.12	0.781	0.138	0.609	1.562	0.079	0.547	0.242
S0001	0.759	0.404	0.312	1.082	0.511	0.899	0.891	0.232	0.112	0.447	1.562	0.063	0.430	1.562	0.173	0.745	1.303	-1.11	0.099	0.116	0.126	0.373	0.140	0.168	0.935	0.369	0.075	0.036	0.422	1.188	-1.04	-0.82	1.783	0.432	0.268	1.224	1.389	0.910	0.900	0.228	0.108	-0.17	0.781	0.139	0.631	1.562	0.093	0.606	0.353
S0001	0.759	0.44	0.336	0.831	0.494	0.891	0.910	0.224	0.096	0.583	1.562	0.105	0.496	1.562	0.194	0.808	0.237	-1.14	0.096	0.103	0.196	0.419	0.153	0.198	0.925	0.386	0.071	0.031	0.399	0.941	-1.15	-0.96	1.609	0.416	0.296	1.100	1.537	0.928	0.874	0.18	0.144	0.008	0.781	0.100	0.572	1.611	0.098	0.560	0.344
S0001	0.759	0.433	0.321	0.901	0.511	0.880	0.893	0.240	0.128	0.561	1.660	0.114	0.593	1.611	0.159	0.741	0.311	-0.87	0.100	0.103	0.199	0.365	0.133	0.257	0.929	0.372	0.083	0.035	0.444	1.059	-1.05	-0.92	1.609	0.477	0.285	1.234	1.606	0.915	0.882	0.208	0.096	-0.16	0.830	0.151	0.655	1.660	0.090	0.529	-0.30
S0001	0.759	0.428	0.312	1.005	0.547	0.900	0.900	0.244	0.132	0.552	1.513	0.105	0.583	1.562	0.184	0.765	1.204	-0.96	0.097	0.111	0.208	0.384	0.143	0.171	0.936	0.356	0.071	0.034	0.431	1.057	-1.05	-0.85	1.688	0.448	0.328	1.139	1.563	0.902	0.884	0.22	0.108	-0.25	0.781	0.120	0.601	1.562	0.082	0.584	0.603
S0001	0.759	0.408	0.304	0.998	0.541	0.891	0.902	0.264	0.128	0.487	1.562	0.073	0.500	1.562	0.185	0.776	1.325	-0.97	0.098	0.119	0.114	0.387	0.129	0.172	0.939	0.356	0.076	0.037	0.427	1.003	-1.07	-0.78	1.817	0.444	0.28	1.077	1.541	0.933	0.897	0.232	0.104	-0.31	0.781	0.140	0.617	1.562	0.074	0.572	0.230
S0001	0.759	0.4	0.3	1.091	0.604	0.896	0.891	0.272	0.1	0.502	1.562	0.105	0.549	1.562	0.168	0.741	1.815	-0.57	0.103	0.110	0.207	0.404	0.142	0.177	0.931	0.360	0.077	0.034	0.440	1.064	-0.98	-0.81	1.747	0.432	0.28	1.190	1.570	0.923	0.906	0.248	0.096	-0.21	0.781	0.151	0.648	1.562	0.083	0.627	0.165
S0001	0.759	0.412	0.304	0.874	0.566	0.908	0.897	0.224	0.104	0.494	1.513	0.092	0.502	1.513	0.173	0.754	0.070	-0.84	0.097	0.120	0.175	0.382	0.146	0.184	0.936	0.360	0.069	0.038	0.401	0.835	-1.10	-0.75	1.784	0.432	0.292	1.211	1.598	0.933	0.901	0.2	0.096	-0.18	0.781	0.124	0.580	1.513	0.084	0.597	0.677
S0001	0.759	0.392	0.304	0.893	0.545	0.896	0.879	0.26	0.144	0.522	1.611	0.104	0.503	1.562	0.177	0.727	-0.11	-1.00	0.099	0.119	0.181	0.401	0.120	0.161	0.934	0.361	0.076	0.042	0.466	0.873	-1.04	-0.80	1.814	0.408	0.288	1.274	1.511	0.917	0.897	0.232	0.104	-0.05	0.781	0.130	0.563	1.562	0.086	0.587	0.106
S0001	0.759	0.389	0.259	0.722	0.431	0.894	0.903	0.220	0.103	0.520	1.660	0.073	0.588	1.562	0.100	0.746	0.378	-0.77	0.094	0.107	0.187	0.332	0.240	0.392	0.932	0.346	0.070	0.030	0.429	0.906	-1.13	-0.89	0.509	0.493	0.298	1.092	1.509	0.931	0.891	0.181	0.129	0.049	0.781	0.115	0.703	1.464	0.058	0.544	-0.16
S0001	0.983	0.448	0.332	1.110	0.645	0.887	0.853	0.3	0.16	0.432	1.806	0.074	0.413	1.806	0.149	0.633	-0.42	-0.61	0.133	0.140	0.129	0.325	0.105	0.281	0.941	0.370	0.134	0.057	0.555	0.883	-0.65	-0.55	2.440	0.448	0.28	1.704	1.619	0.916	0.878	0.2	0.116	0.031	0.927	0.138	0.616	1.855	0.086	0.512	-0.05
S0001	0.983	0.464	0.292	1.214	0.641	0.895	0.886	0.24	0.14	0.408	1.757	0.093	0.501	1.757	0.175	0.744	-0.16	-1.07	0.143	0.138	0.158	0.357	0.127	0.187	0.938	0.359	0.129	0.047	0.464	1.230	-0.59	-0.66	2.538	0.412	0.304	1.704	1.943	0.911	0.858	0.244	0.14	-0.03	0.878	0.120	0.588	1.757	0.078	0.492	-0.31
S0001	0.983	0.432	0.328	1.179	0.685	0.895	0.853	0.28	0.132	0.397	1.757	0.060	0.397	1.757	0.165	0.685	0.235	-0.82	0.130	0.138	0.097	0.354	0.084	0.173	0.933	0.383	0.123	0.056	0.508	0.984	-0.68	-0.60	2.483	0.457	0.333	1.610	1.572	0.905	0.871	0.204	0.124	0.035	0.878	0.146	0.646	1.757	0.088	0.558	-0.09
S0001	0.983	0.433	0.321	1.089	0.743	0.898	0.864	0.289	0.128	0.479	1.757	0.077	0.440	1.757	0.159	0.720	-0.12	-0.84	0.126	0.137	0.135	0.323	0.091	0.222	0.933	0.384	0.117	0.052	0.490	0.861	-0.72	-0.61	2.418	0.424	0.324	1.417	1.510	0.916	0.878	0.172	0.1	-0.04	0.878	0.150	0.648	1.757	0.083	0.558	-0.23
S0001	0.983	0.428	0.304	1.158	0.669	0.911	0.871	0.216	0.136	0.505	1.757	0.081	0.523	1.757	0.176	0.740	0.199	-0.90	0.131	0.134	0.140	0.393	0.115	0.174	0.928	0.386	0.106	0.051	0.471	1.081	-0.70	-0.65	2.401	0.424	0.328	1.386	1.483	0.924	0.863	0.204	0.128	-0.07	0.878	0.156	0.686	1.757	0.089	0.577	-0.85
S0001	0.983	0.424	0.332	1.054	0.625	0.914	0.862	0.264	0.144	0.392	1.757	0.071	0.469	1.757	0.174	0.730	-0.08	-0.99	0.121	0.135	0.126	0.362	0.095	0.153	0.936	0.371	0.106	0.053	0.485	1.005	-0.74	-0.67	2.445	0.456	0.312	1.534	1.490	0.910	0.878	0.176	0.108	-0.06	0.878	0.163	0.675	1.757	0.079	0.586	-0.16
S0001	0.983	0.428	0.312	1.128	0.575	0.895	0.882	0.256	0.124	0.510	1.757	0.085	0.509	1.757	0.192	0.785	-0.17	-1.02	0.129	0.128	0.148	0.422	0.108	0.165	0.927	0.379	0.121	0.045	0.492	1.076	-0.73	-0.72	2.381	0.424	0.308	1.489	1.469	0.946	0.877	0.192	0.092	-0.04	0.878	0.134	0.604	1.757	0.077	0.561	-0.42
S0001	0.983	0.432	0.336	0.975	0.674	0.928	0.870	0.264	0.112	0.380	1.757	0.081	0.497	1.757	0.175	0.736	-0.55	-0.72	0.108	0.140	0.146	0.364	0.085	0.170	0.929	0.396	0.092	0.053	0.510	0.784	-0.83	-0.59	2.413	0.412	0.32	1.480	1.542	0.934	0.868	0.224	0.132	-0.03	0.878	0.129	0.639	1.757	0.073	0.563	-0.23
S0001	0.983	0.432	0.332	1.488	0.745	0.903	0.864	0.228	0.156	0.366	1.757	0.077	0.473	1.757	0.162	0.704	0.786	-0.78	0.142	0.132	0.149	0.352	0.121	0.199	0.927	0.380	0.115	0.051	0.464	1.212	-0.63	-0.63	2.453	0.441	0.313	1.511	1.688	0.917	0.892	0.172	0.120	-0.06	0.878	0.144	0.637	1.708	0.089	0.603	-0.09
S0001	0.983	0.42	0.284	1.203	0.626	0.922	0.897	0.212	0.128	0.426	1.708	0.110	0.585	1.708	0.180	0.757	0.062	-0.66	0.130	0.126	0.204	0.379	0.115	0.208	0.933	0.375	0.100	0.038	0.448	1.177	-0.68	-0.68	2.410	0.396	0.304	1.309	1.447	0.934	0.903	0.184	0.104	-0.15	0.830	0.135	0.597	1.708	0.098	0.648	-0.30
S0001	0.983	0.433	0.333	1.206	0.736	0.908	0.867	0.244	0.140	0.445	1.757	0.084	0.502	1.757	0.157	0.686	0.121	-0.85	0.131	0.137	0.129	0.338	0.107	0.196	0.937	0.377	0.112	0.052	0.466	1.027	-0.67	-0.63	2.512	0.464	0.304	1.620	1.633	0.902	0.858	0.252	0.136	0.039	0.878	0.131	0.596	1.757	0.087	0.534	0.119
S0001	0.983	0.412	0.316	1.101	0.604	0.915	0.856	0.212	0.132	0.500	1.708	0.103	0.532	1.757	0.163	0.677	-0.20	-0.89	0.125	0.131	0.225	0.348	0.123	0.170	0.935	0.371	0.098	0.051	0.439	1.114	-0.72	-0.67	2.380	0.444	0.308	1.607	1.649	0.902	0.866	0.204	0.132	0.058	0.878	0.140	0.638	1.708	0.089	0.559	0.744
S0001	0.983	0.42	0.284	0.964	0.535	0.919	0.875	0.212	0.144	0.492	1.757	0.092	0.583	1.708	0.170	0.731	-0.56	-1.04	0.119	0.127	0.179	0.382	0.140	0.175	0.928	0.381	0.085	0.045	0.427	1.073	-0.81	-0.76	2.232	0.412	0.3	1.429	1.433	0.926	0.876	0.176	0.108	-0.06	0.878	0.142	0.620	1.708	0.082	0.570	0.042
S0001	0.983	0.448	0.296	1.004	0.632	0.915	0.886	0.24	0.124	0.402	1.806	0.069	0.506	1.757	0.180	0.774	-0.39	-1.03	0.116	0.138	0.114	0.378	0.103	0.169	0.939	0.372	0.102	0.045	0.442	0.909	-0.82	-0.64	2.343	0.444	0.324	1.679	1.796	0.906	0.851	0.204	0.116	0.044	0.878	0.125	0.584	1.757	0.069	0.494	-0.01
S0001	0.983	0.436	0.32	1.059	0.679	0.913	0.822	0.24	0.184	0.496	1.757	0.090	0.477	1.757	0.145	0.627	-0.65	-0.86	0.133	0.134	0.164	0.314	0.108	0.179	0.937	0.377	0.116	0.060	0.498	0.962	-0.66	-0.63	2.497	0.461	0.313	1.654	1.595	0.927	0.852	0.172	0.132	0.026	0.878	0.144	0.646	1.757	0.095	0.529	-0.38
S0001	0.983	0.412	0.312	0.983	0.619	0.924	0.881	0.224	0.132	0.458	1.708	0.100	0.496	1.708	0.174	0.709	-0.63	-1.09	0.116	0.136	0.204	0.359	0.104	0.163	0.938	0.371	0.093	0.046	0.432	0.882	-0.81	-0.66	2.391	0.448	0.312	1.474	1.528	0.913	0.872	0.24	0.132	-0.04	0.878	0.130	0.586	1.708	0.101	0.594	-0.18
S0001	0.983	0.416	0.308	1.008	0.581	0.917	0.901	0.228	0.132	0.488	1.708	0.099	0.516	1.708	0.185	0.783	-0.38	-1.11	0.118	0.131	0.193	0.389	0.117	0.174	0.930	0.379	0.096	0.040	0.430	0.992	-0.77	-0.71	2.356	0.408	0.32	1.494	1.476	0.918	0.883	0.184	0.144	0.009	0.830	0.136	0.593	1.660	0.087	0.610	0.097
S0001	0.983	0.397	0.309	0.987	0.654	0.929	0.876	0.204	0.156	0.472	1.708	0.099	0.490	1.708	0.180	0.745	-0.76	-1.02	0.116	0.135	0.190	0.361	0.110	0.145	0.935	0.379	0.088	0.051	0.451	0.827	-0.81	-0.65	2.370	0.44	0.308	1.419	1.609	0.915	0.881	0.164	0.132	-0.01	0.878	0.138	0.620	1.708	0.099	0.604	0.071
S0001	0.983	0.424	0.36	1.053	0.676	0.899	0.873	0.268	0.132	0.503	1.708	0.083	0.452	1.708	0.188	0.763	-0.51	-1.00	0.125	0.132	0.158	0.419	0.100	0.154	0.930	0.373	0.113	0.048	0.513	0.851	-0.74	-0.68	2.414	0.416	0.304	1.517	1.750	0.919	0.882	0.176	0.116	-0.03	0.830	0.144	0.639	1.708	0.099	0.591	0.120
S0001	0.983	0.424	0.328	1.145	0.657	0.878	0.864	0.264	0.144	0.508	1.757	0.072	0.414	1.757	0.169	0.741	-0.20	-0.74	0.130	0.128	0.131	0.356	0.109	0.217	0.925	0.393	0.127	0.047	0.527	1.021	-0.74	-0.69	2.366	0.456	0.324	1.501	1.563	0.906	0.864	0.244	0.128	0.036	0.878	0.134	0.593	1.757	0.078	0.500	-0.54
S0001	0.983	0.428	0.304	1.086	0.641	0.894	0.872	0.284	0.132	0.449	1.757	0.078	0.408	1.757	0.178	0.729	-0.03	-0.94	0.127	0.134	0.143	0.387	0.096	0.185	0.931	0.379	0.113	0.051	0.506	1.039	-0.74	-0.64	2.416	0.473	0.329	1.652	1.591	0.896	0.872	0.188	0.108	0.024	0.878	0.144	0.653	1.757	0.090	0.574	0.132
S0001	0.983	0.428	0.292	1.132	0.626	0.890	0.892	0.252	0.128	0.485	1.708	0.081	0.472	1.708	0.184	0.763	0.150	-0.86	0.119	0.132	0.135	0.385	0.111	0.196	0.929	0.373	0.098	0.042	0.464	1.020	-0.84	-0.66	2.252	0.428	0.308	1.509	1.934	0.924	0.889	0.168	0.12	-0.11	0.878	0.159	0.669	1.708	0.091	0.569	-0.44
S0001	0.983	0.4	0.312	1.113	0.720	0.905	0.889	0.296	0.132	0.298	1.757	0.044	0.375	1.757	0.159	0.759	0.093	-0.64	0.128	0.136	0.082	0.319	0.089	0.248	0.931	0.381	0.113	0.045	0.485	0.969	-0.69	-0.62	2.449	0.456	0.344	1.669	1.796	0.906	0.866	0.156	0.12	0.016	0.878	0.136	0.675	1.757	0.071	0.528	0.735
S0001	0.983	0.42	0.332	1.135	0.722	0.910	0.868	0.252	0.116	0.514	1.757	0.081	0.450	1.757	0.170	0.729	0.210	-0.78	0.120	0.135	0.159	0.376	0.088	0.154	0.931	0.384	0.100	0.051	0.477	0.950	-0.75	-0.62	2.341	0.476	0.348	1.521	1.475	0.919	0.884	0.18	0.124	-0.04	0.878	0.156	0.669	1.757	0.086	0.587	0.422
S0001	0.983	0.421	0.305	1.098	0.628	0.899	0.879	0.285	0.124	0.512	1.757	0.070	0.419	1.757	0.177	0.765	-0.18	-1.02	0.119	0.135	0.106	0.383	0.104	0.201	0.926	0.375	0.114	0.048	0.485	1.072	-0.74	-0.68	2.370	0.428	0.316	1.319	1.559	0.914	0.853	0.248	0.104	-0.08	0.878	0.126	0.598	1.757	0.068	0.509	-0.46
S0001	0.983	0.42	0.316	0.929	0.582	0.920	0.881	0.292	0.136	0.441	1.757	0.084	0.444	1.757	0.189	0.766	-0.69	-1.07	0.108	0.135	0.160	0.400	0.086	0.155	0.933	0.380	0.097	0.048	0.475	0.851	-0.85	-0.67	2.362	0.448	0.316	1.493	1.496	0.911	0.869	0.172	0.104	-0.08	0.878	0.159	0.685	1.757	0.069	0.534	-0.59
S0001	0.983	0.432	0.328	0.950	0.674	0.911	0.864	0.276	0.116	0.564	1.806	0.093	0.520	1.757	0.173	0.751	-0.33	-0.81	0.121	0.135	0.187	0.391	0.117	0.183	0.927	0.392	0.105	0.052	0.511	0.951	-0.76	-0.63	2.370	0.449	0.297	1.446	1.760	0.921	0.861	0.188	0.132	-0.05	0.878	0.154	0.677	1.806	0.089	0.528	-1.00
S0001	0.983	0.432	0.308	1.037	0.662	0.913	0.861	0.268	0.128	0.368	1.757	0.068	0.400	1.757	0.162	0.702	0.016	-0.89	0.118	0.132	0.116	0.345	0.106	0.213	0.928	0.394	0.101	0.050	0.480	0.974	-0.75	-0.69	2.341	0.452	0.304	1.650	1.526	0.908	0.871	0.2	0.124	-0.05	0.878	0.138	0.638	1.757	0.087	0.596	0.339
S0001	0.983	0.428	0.34	1.253	0.608	0.891	0.857	0.28	0.132	0.506	1.757	0.090	0.479	1.757	0.168	0.711	0.022	-1.00	0.130	0.139	0.161	0.373	0.109	0.153	0.928	0.388	0.112	0.058	0.460	1.175	-0.70	-0.61	2.426	0.428	0.292	1.462	1.642	0.906	0.861	0.22	0.14	0.010	0.878	0.147	0.638	1.708	0.097	0.574	-0.19
S0001	0.983	0.428	0.3	1.103	0.622	0.896	0.855	0.284	0.152	0.477	1.708	0.078	0.438	1.708	0.162	0.678	-0.46	-1.03	0.120	0.137	0.126	0.339	0.109	0.159	0.933	0.367	0.111	0.055	0.510	1.038	-0.78	-0.64	2.389	0.4	0.324	1.493	1.646	0.924	0.851	0.22	0.116	0.008	0.878	0.136	0.606	1.708	0.093	0.540	-0.27
S0001	0.983	0.417	0.305	1.006	0.596	0.919	0.862	0.257	0.164	0.450	1.708	0.080	0.428	1.708	0.165	0.700	-0.59	-1.06	0.116	0.130	0.154	0.340	0.091	0.160	0.933	0.390	0.095	0.052	0.469	0.913	-0.80	-0.70	2.361	0.464	0.292	1.484	1.485	0.915	0.858	0.164	0.148	0.082	0.878	0.139	0.603	1.708	0.082	0.525	-0.28
S0001	0.983	0.428	0.336	0.990	0.599	0.893	0.859	0.244	0.156	0.539	1.757	0.106	0.495	1.757	0.168	0.704	-0.66	-1.13	0.123	0.135	0.167	0.336	0.101	0.158	0.933	0.373	0.112	0.055	0.494	0.932	-0.78	-0.67	2.324	0.476	0.3	1.520	1.488	0.912	0.859	0.148	0.136	0.028	0.878	0.150	0.639	1.757	0.097	0.543	0.007
S0001	0.983	0.432	0.296	1.079	0.631	0.894	0.874	0.268	0.14	0.536	1.757	0.095	0.459	1.757	0.172	0.732	-0.18	-1.02	0.124	0.132	0.164	0.363	0.112	0.184	0.921	0.386	0.111	0.047	0.446	1.052	-0.78	-0.68	2.317	0.457	0.293	1.723	1.610	0.921	0.870	0.176	0.116	-0.02	0.878	0.148	0.646	1.757	0.085	0.522	-0.12
S0001	0.983	0.428	0.328	1.036	0.719	0.896	0.847	0.268	0.156	0.459	1.806	0.076	0.438	1.806	0.158	0.663	-0.65	-0.71	0.127	0.139	0.139	0.355	0.114	0.176	0.941	0.361	0.120	0.057	0.484	0.846	-0.71	-0.59	2.434	0.452	0.308	1.710	1.580	0.920	0.868	0.184	0.128	0.073	0.878	0.154	0.678	1.806	0.082	0.527	-0.44
S0001	0.983	0.428	0.324	1.188	0.644	0.886	0.856	0.248	0.136	0.519	1.757	0.094	0.479	1.757	0.157	0.683	-0.06	-0.96	0.142	0.137	0.171	0.347	0.125	0.195	0.933	0.376	0.130	0.054	0.485	1.070	-0.62	-0.61	2.438	0.424	0.288	1.691	1.614	0.936	0.875	0.192	0.116	-0.01	0.878	0.150	0.655	1.806	0.092	0.551	-0.42
S0001	0.983	0.432	0.32	1.092	0.680	0.896	0.866	0.28	0.14	0.441	1.757	0.068	0.384	1.757	0.164	0.698	-0.36	-0.93	0.125	0.137	0.127	0.345	0.099	0.187	0.930	0.384	0.121	0.053	0.482	0.896	-0.73	-0.60	2.429	0.432	0.332	1.489	1.644	0.911	0.863	0.2	0.136	0.015	0.878	0.135	0.605	1.757	0.075	0.513	-0.46
S0001	0.983	0.396	0.324	1.020	0.651	0.907	0.862	0.276	0.148	0.406	1.708	0.072	0.420	1.708	0.172	0.710	-0.47	-1.05	0.122	0.139	0.146	0.357	0.104	0.165	0.935	0.371	0.103	0.054	0.504	0.858	-0.74	-0.64	2.415	0.436	0.332	1.428	1.568	0.914	0.872	0.204	0.136	-0.04	0.878	0.143	0.635	1.708	0.089	0.602	0.063
S0001	0.983	0.401	0.305	1.171	0.637	0.918	0.873	0.228	0.164	0.459	1.757	0.081	0.515	1.757	0.166	0.727	-0.23	-0.91	0.127	0.134	0.151	0.340	0.112	0.201	0.929	0.373	0.101	0.049	0.477	1.031	-0.71	-0.67	2.434	0.432	0.332	1.468	1.792	0.924	0.859	0.212	0.128	-0.04	0.878	0.148	0.671	1.757	0.086	0.530	-0.65
S0001	0.983	0.424	0.328	1.056	0.634	0.928	0.867	0.268	0.144	0.382	1.708	0.071	0.447	1.708	0.163	0.703	-0.35	-1.09	0.117	0.136	0.140	0.348	0.083	0.174	0.934	0.386	0.096	0.051	0.445	0.924	-0.78	-0.66	2.466	0.453	0.325	1.478	1.510	0.909	0.851	0.220	0.168	-0.00	0.878	0.142	0.626	1.708	0.080	0.529	-0.32
S0001	0.983	0.408	0.32	0.908	0.661	0.918	0.865	0.296	0.148	0.481	1.708	0.085	0.427	1.708	0.173	0.709	-0.50	-0.74	0.107	0.131	0.159	0.339	0.094	0.193	0.932	0.388	0.095	0.052	0.511	0.783	-0.85	-0.66	2.258	0.448	0.304	1.547	1.603	0.935	0.864	0.184	0.136	-0.03	0.830	0.119	0.586	1.708	0.085	0.549	0.646
S0001	0.983	0.396	0.32	1.161	0.701	0.900	0.881	0.288	0.14	0.474	1.708	0.076	0.421	1.708	0.168	0.737	-0.22	-0.99	0.123	0.136	0.140	0.322	0.093	0.190	0.928	0.375	0.114	0.047	0.478	1.017	-0.73	-0.63	2.411	0.428	0.288	1.479	1.671	0.918	0.871	0.196	0.108	-0.10	0.830	0.123	0.623	1.708	0.072	0.508	-0.09
S0001	0.983	0.408	0.312	1.135	0.668	0.913	0.845	0.24	0.148	0.430	1.757	0.071	0.415	1.708	0.150	0.672	-0.39	-0.98	0.140	0.140	0.132	0.338	0.109	0.192	0.935	0.384	0.112	0.059	0.495	1.013	-0.65	-0.63	2.559	0.46	0.308	1.518	1.511	0.904	0.872	0.248	0.152	-0.07	0.878	0.144	0.660	1.757	0.077	0.558	-0.29
S0001	0.983	0.44	0.344	1.162	0.738	0.894	0.823	0.284	0.136	0.473	1.757	0.081	0.452	1.757	0.147	0.627	0.155	-0.67	0.128	0.145	0.161	0.297	0.105	0.174	0.937	0.369	0.115	0.067	0.524	0.853	-0.75	-0.54	2.346	0.424	0.336	1.537	1.591	0.927	0.875	0.168	0.14	-0.03	0.878	0.168	0.713	1.757	0.092	0.585	0.054
S0001	0.983	0.425	0.313	1.062	0.638	0.891	0.868	0.265	0.132	0.434	1.708	0.063	0.370	1.708	0.171	0.740	-0.47	-1.07	0.122	0.140	0.113	0.377	0.102	0.155	0.935	0.365	0.116	0.052	0.512	0.912	-0.76	-0.64	2.368	0.456	0.312	1.607	1.809	0.918	0.864	0.196	0.136	-0.00	0.878	0.133	0.609	1.708	0.079	0.519	0.100
S0001	0.983	0.452	0.32	1.096	0.607	0.900	0.831	0.256	0.168	0.442	1.806	0.061	0.441	1.757	0.155	0.671	-0.29	-0.93	0.130	0.129	0.104	0.328	0.100	0.153	0.939	0.371	0.121	0.058	0.559	1.088	-0.69	-0.69	2.383	0.433	0.317	1.617	1.556	0.914	0.844	0.208	0.148	0.038	0.927	0.162	0.712	1.757	0.068	0.457	-0.35
S0001	0.983	0.412	0.3	1.101	0.659	0.915	0.861	0.264	0.16	0.385	1.757	0.066	0.393	1.757	0.165	0.697	-0.16	-0.92	0.117	0.141	0.118	0.321	0.094	0.181	0.941	0.373	0.102	0.055	0.432	0.905	-0.79	-0.59	2.443	0.448	0.3	1.685	1.621	0.918	0.851	0.188	0.164	0.119	0.878	0.122	0.560	1.757	0.088	0.492	-0.19
S0001	0.983	0.428	0.324	1.014	0.651	0.886	0.850	0.284	0.148	0.508	1.806	0.080	0.414	1.855	0.155	0.698	-0.52	-0.83	0.132	0.129	0.140	0.348	0.099	0.176	0.936	0.368	0.123	0.056	0.497	0.893	-0.72	-0.65	2.362	0.444	0.308	1.694	1.677	0.920	0.861	0.172	0.132	0.036	0.927	0.142	0.651	1.855	0.082	0.481	-0.69
S0001	0.983	0.456	0.288	1.173	0.624	0.890	0.828	0.292	0.144	0.476	1.806	0.084	0.435	1.806	0.151	0.638	-0.24	-0.82	0.139	0.138	0.151	0.319	0.103	0.174	0.944	0.351	0.131	0.061	0.534	1.079	-0.62	-0.62	2.454	0.42	0.312	1.653	1.608	0.918	0.878	0.204	0.132	0.005	0.927	0.164	0.684	1.806	0.102	0.571	-0.51
S0001	0.983	0.432	0.304	1.083	0.640	0.912	0.850	0.252	0.144	0.472	1.757	0.077	0.439	1.757	0.163	0.679	-0.38	-1.05	0.126	0.142	0.132	0.329	0.117	0.154	0.936	0.378	0.109	0.060	0.475	1.027	-0.70	-0.60	2.489	0.476	0.34	1.674	1.732	0.889	0.854	0.232	0.136	0.095	0.878	0.135	0.587	1.757	0.097	0.537	-0.19
S0001	0.983	0.424	0.352	1.239	0.613	0.896	0.829	0.244	0.156	0.451	1.806	0.077	0.479	1.757	0.159	0.655	0.458	-0.99	0.138	0.134	0.133	0.346	0.117	0.187	0.936	0.368	0.122	0.064	0.530	1.234	-0.65	-0.64	2.445	0.448	0.328	1.606	1.644	0.924	0.854	0.236	0.136	-0.01	0.878	0.152	0.667	1.757	0.085	0.492	-0.55
S0001	0.983	0.425	0.309	1.085	0.659	0.891	0.836	0.261	0.152	0.478	1.757	0.079	0.466	1.757	0.158	0.667	-0.34	-0.91	0.131	0.139	0.150	0.332	0.111	0.157	0.944	0.356	0.119	0.060	0.495	0.940	-0.71	-0.62	2.378	0.437	0.293	1.630	1.569	0.919	0.861	0.216	0.116	0.051	0.878	0.152	0.655	1.757	0.092	0.515	-0.45
S0001	0.983	0.456	0.324	1.176	0.647	0.907	0.851	0.284	0.144	0.437	1.757	0.073	0.443	1.757	0.161	0.695	-0.21	-0.99	0.131	0.138	0.139	0.359	0.098	0.178	0.932	0.381	0.119	0.056	0.513	1.002	-0.67	-0.65	2.523	0.46	0.312	1.418	1.528	0.917	0.864	0.196	0.128	-0.01	0.878	0.165	0.693	1.757	0.086	0.539	-0.50
S0001	0.983	0.46	0.324	1.153	0.575	0.917	0.868	0.196	0.14	0.441	1.757	0.079	0.518	1.757	0.175	0.734	-0.61	-1.14	0.132	0.131	0.137	0.382	0.130	0.180	0.925	0.391	0.099	0.051	0.457	1.057	-0.71	-0.73	2.368	0.408	0.336	1.486	1.514	0.929	0.862	0.224	0.116	-0.05	0.878	0.136	0.598	1.757	0.082	0.536	-0.34
S0001	0.983	0.444	0.336	1.174	0.692	0.906	0.861	0.28	0.152	0.417	1.757	0.073	0.449	1.757	0.160	0.706	0.201	-0.96	0.126	0.134	0.133	0.330	0.106	0.192	0.936	0.380	0.113	0.053	0.484	0.985	-0.72	-0.67	2.429	0.452	0.276	1.516	1.549	0.908	0.867	0.184	0.128	0.026	0.878	0.146	0.656	1.757	0.069	0.506	-0.09
S0001	0.983	0.432	0.312	1.035	0.696	0.914	0.853	0.268	0.136	0.458	1.757	0.082	0.467	1.757	0.166	0.687	-0.33	-0.98	0.125	0.139	0.153	0.352	0.105	0.177	0.936	0.379	0.108	0.058	0.499	0.884	-0.71	-0.65	2.501	0.448	0.304	1.429	1.523	0.926	0.871	0.16	0.132	-0.02	0.878	0.151	0.650	1.757	0.092	0.567	-0.41
S0001	0.983	0.436	0.296	1.118	0.682	0.902	0.847	0.24	0.14	0.470	1.757	0.089	0.441	1.757	0.162	0.668	-0.42	-0.90	0.127	0.143	0.158	0.339	0.097	0.156	0.933	0.376	0.111	0.060	0.480	0.949	-0.71	-0.56	2.439	0.432	0.344	1.534	1.805	0.929	0.855	0.216	0.124	-0.03	0.878	0.142	0.619	1.757	0.089	0.532	-0.58
S0001	0.983	0.429	0.309	1.159	0.636	0.889	0.835	0.281	0.152	0.508	1.757	0.061	0.407	1.757	0.161	0.674	-0.49	-0.93	0.133	0.132	0.115	0.341	0.103	0.148	0.932	0.380	0.121	0.058	0.497	1.021	-0.66	-0.66	2.434	0.441	0.293	1.404	1.623	0.929	0.845	0.168	0.124	0.018	0.878	0.156	0.678	1.757	0.061	0.472	-0.50
S0001	0.983	0.436	0.292	0.993	0.621	0.926	0.873	0.228	0.124	0.471	1.757	0.094	0.539	1.757	0.172	0.721	-0.78	-1.12	0.124	0.134	0.172	0.373	0.131	0.176	0.929	0.387	0.092	0.048	0.460	0.948	-0.72	-0.68	2.368	0.36	0.312	1.426	1.613	0.931	0.868	0.184	0.1	-0.07	0.878	0.145	0.624	1.757	0.081	0.534	-0.46
S0001	0.983	0.428	0.296	1.060	0.573	0.908	0.868	0.264	0.14	0.480	1.757	0.074	0.442	1.757	0.167	0.717	-0.22	-1.10	0.121	0.131	0.128	0.350	0.094	0.173	0.933	0.387	0.107	0.049	0.468	1.057	-0.74	-0.71	2.358	0.444	0.292	1.474	1.536	0.926	0.862	0.184	0.124	0.088	0.878	0.123	0.559	1.708	0.074	0.518	-0.23
S0001	0.983	0.436	0.316	1.042	0.628	0.900	0.847	0.256	0.156	0.504	1.757	0.091	0.474	1.757	0.169	0.691	-0.61	-0.90	0.127	0.133	0.169	0.362	0.107	0.169	0.930	0.380	0.113	0.057	0.499	0.898	-0.74	-0.63	2.402	0.444	0.284	1.451	1.640	0.910	0.877	0.216	0.128	-0.02	0.878	0.156	0.655	1.757	0.089	0.542	-0.47
S0001	0.983	0.42	0.348	1.075	0.594	0.893	0.862	0.248	0.132	0.391	1.757	0.058	0.431	1.757	0.171	0.726	0.066	-1.05	0.123	0.131	0.103	0.371	0.122	0.184	0.918	0.394	0.103	0.052	0.454	1.023	-0.78	-0.68	2.262	0.444	0.3	1.547	1.563	0.918	0.850	0.208	0.112	-0.07	0.878	0.139	0.649	0.878	0.065	0.498	-0.34
S0001	0.983	0.44	0.336	1.081	0.589	0.910	0.861	0.236	0.148	0.444	1.708	0.078	0.451	1.708	0.164	0.697	-0.37	-1.05	0.125	0.134	0.155	0.364	0.105	0.167	0.929	0.395	0.099	0.053	0.462	1.046	-0.72	-0.67	2.366	0.468	0.304	1.628	1.589	0.901	0.847	0.228	0.148	0.109	0.878	0.124	0.549	1.757	0.080	0.501	0.190
S0001	0.983	0.449	0.321	1.197	0.694	0.918	0.839	0.244	0.140	0.433	1.757	0.092	0.500	1.757	0.156	0.655	-0.31	-0.97	0.135	0.145	0.159	0.327	0.096	0.181	0.942	0.365	0.115	0.063	0.501	1.005	-0.65	-0.59	2.606	0.457	0.321	1.549	1.680	0.903	0.870	0.184	0.112	-0.01	0.878	0.152	0.648	1.757	0.093	0.560	0.143
S0001	0.983	0.432	0.316	0.998	0.613	0.918	0.870	0.244	0.148	0.493	1.708	0.086	0.478	1.708	0.169	0.721	-0.69	-1.01	0.119	0.134	0.174	0.366	0.103	0.170	0.933	0.366	0.098	0.051	0.462	0.888	-0.81	-0.69	2.365	0.424	0.328	1.503	1.679	0.920	0.876	0.196	0.124	-0.07	0.878	0.150	0.650	1.708	0.091	0.569	-0.51
S0001	0.983	0.412	0.308	1.230	0.626	0.914	0.867	0.236	0.12	0.405	1.757	0.075	0.510	1.757	0.176	0.709	0.691	-1.06	0.127	0.143	0.132	0.373	0.113	0.178	0.935	0.370	0.104	0.055	0.484	1.076	-0.76	-0.62	2.464	0.448	0.328	1.627	1.672	0.905	0.866	0.192	0.144	0.004	0.878	0.152	0.654	1.757	0.082	0.531	0.111
S0001	0.983	0.444	0.304	1.099	0.608	0.912	0.864	0.24	0.14	0.505	1.757	0.093	0.493	1.757	0.170	0.735	-0.58	-1.11	0.130	0.138	0.167	0.343	0.111	0.176	0.939	0.369	0.114	0.054	0.481	1.108	-0.69	-0.66	2.509	0.436	0.32	1.679	1.577	0.926	0.874	0.164	0.108	0.032	0.878	0.143	0.610	1.757	0.093	0.540	-0.23
S0001	0.983	0.432	0.304	1.074	0.651	0.918	0.860	0.272	0.144	0.460	1.757	0.077	0.463	1.757	0.168	0.704	-0.44	-1.10	0.124	0.146	0.157	0.339	0.091	0.149	0.944	0.362	0.108	0.056	0.505	0.947	-0.72	-0.62	2.537	0.416	0.308	1.484	1.703	0.912	0.862	0.204	0.14	0.047	0.878	0.137	0.592	1.757	0.079	0.515	-0.51
S0001	0.983	0.428	0.344	1.308	0.605	0.873	0.863	0.272	0.148	0.585	1.757	0.107	0.487	1.806	0.168	0.730	0.154	-1.07	0.140	0.135	0.198	0.403	0.109	0.178	0.933	0.379	0.126	0.054	0.505	1.281	-0.65	-0.69	2.459	0.452	0.312	1.449	1.550	0.923	0.850	0.18	0.164	0.031	0.878	0.142	0.617	1.757	0.079	0.491	-0.13
S0001	0.983	0.436	0.304	1.094	0.611	0.890	0.869	0.232	0.14	0.490	1.757	0.089	0.486	1.757	0.169	0.727	-0.30	-1.11	0.124	0.146	0.174	0.367	0.102	0.161	0.941	0.358	0.113	0.057	0.502	1.059	-0.72	-0.61	2.446	0.408	0.312	1.625	1.651	0.924	0.875	0.188	0.096	0.010	0.878	0.144	0.617	1.757	0.089	0.542	-0.56
S0001	0.983	0.437	0.309	1.133	0.593	0.900	0.869	0.285	0.124	0.437	1.757	0.078	0.444	1.708	0.161	0.703	-0.00	-1.13	0.119	0.133	0.138	0.338	0.099	0.171	0.935	0.365	0.109	0.050	0.480	1.115	-0.76	-0.71	2.312	0.445	0.313	1.485	1.457	0.926	0.870	0.168	0.136	-0.04	0.878	0.157	0.661	1.708	0.074	0.574	-0.06
S0001	0.983	0.424	0.312	1.157	0.677	0.905	0.865	0.264	0.132	0.503	1.757	0.092	0.484	1.757	0.167	0.707	-0.21	-0.92	0.126	0.143	0.166	0.350	0.106	0.170	0.936	0.375	0.117	0.055	0.515	0.941	-0.73	-0.57	2.509	0.444	0.328	1.505	1.619	0.907	0.867	0.188	0.116	-0.00	0.878	0.135	0.580	1.757	0.093	0.553	-0.09
S0001	0.983	0.408	0.336	0.986	0.617	0.915	0.892	0.28	0.132	0.385	1.708	0.074	0.457	1.708	0.182	0.771	-0.36	-1.02	0.116	0.137	0.127	0.377	0.113	0.181	0.934	0.379	0.098	0.046	0.460	0.879	-0.82	-0.66	2.321	0.44	0.316	1.489	1.620	0.903	0.860	0.216	0.124	-0.07	0.830	0.142	0.611	1.708	0.087	0.554	-0.52
S0001	0.983	0.409	0.314	0.885	0.595	0.924	0.921	0.220	0.094	0.456	1.660	0.079	0.400	1.757	0.198	0.824	-0.55	-0.91	0.120	0.136	0.154	0.430	0.199	0.290	0.914	0.404	0.085	0.037	0.396	0.900	-0.76	-0.66	1.113	0.488	0.291	1.536	1.662	0.914	0.868	0.244	0.110	0.057	0.781	0.109	0.502	1.660	0.077	0.557	1.308
S0001	1.251	0.472	0.364	1.420	0.771	0.899	0.818	0.308	0.168	0.459	1.953	0.072	0.329	1.953	0.157	0.645	-0.36	-0.83	0.176	0.180	0.139	0.354	0.103	0.205	0.944	0.372	0.174	0.090	0.529	1.066	-0.35	-0.35	3.263	0.384	0.304	1.980	1.722	0.901	0.865	0.188	0.12	0.148	0.976	0.124	0.589	1.953	0.091	0.458	-0.25
S0001	1.251	0.48	0.316	1.346	0.747	0.907	0.820	0.296	0.152	0.391	1.953	0.075	0.340	1.953	0.156	0.651	-0.65	-0.94	0.175	0.171	0.159	0.320	0.110	0.170	0.958	0.356	0.159	0.077	0.485	1.100	-0.38	-0.42	3.205	0.441	0.317	1.959	1.890	0.910	0.825	0.196	0.172	0.095	0.976	0.146	0.628	1.953	0.087	0.428	-0.61
S0001	1.251	0.468	0.324	1.487	0.694	0.898	0.842	0.304	0.14	0.386	1.953	0.076	0.373	1.953	0.173	0.696	-0.32	-1.22	0.196	0.171	0.146	0.363	0.128	0.166	0.949	0.366	0.187	0.071	0.465	1.423	-0.30	-0.50	3.316	0.404	0.324	1.888	2.055	0.905	0.831	0.216	0.136	0.105	0.976	0.145	0.621	1.953	0.093	0.475	-0.90
S0001	1.251	0.449	0.337	1.296	0.866	0.913	0.808	0.325	0.168	0.487	2.001	0.082	0.422	2.001	0.151	0.656	-0.26	-0.63	0.165	0.186	0.149	0.356	0.122	0.161	0.943	0.379	0.156	0.092	0.513	0.964	-0.42	-0.33	3.226	0.408	0.308	2.070	1.976	0.904	0.859	0.184	0.144	0.105	0.976	0.132	0.591	2.001	0.090	0.463	-0.57
S0001	1.251	0.468	0.32	1.255	0.821	0.912	0.827	0.3	0.152	0.374	1.953	0.071	0.360	1.953	0.159	0.662	-0.82	-0.92	0.182	0.179	0.158	0.336	0.113	0.165	0.955	0.378	0.166	0.077	0.478	0.952	-0.35	-0.40	3.351	0.412	0.284	1.933	1.797	0.909	0.849	0.208	0.14	0.096	0.976	0.124	0.544	1.953	0.090	0.504	-0.66
S0001	1.251	0.496	0.36	1.329	0.744	0.900	0.839	0.32	0.148	0.443	2.001	0.084	0.429	2.001	0.169	0.713	-0.67	-0.87	0.169	0.173	0.158	0.392	0.085	0.158	0.943	0.387	0.175	0.076	0.487	1.126	-0.40	-0.43	3.220	0.416	0.308	1.933	2.027	0.896	0.844	0.2	0.148	0.056	0.976	0.140	0.588	2.001	0.075	0.411	-0.89
S0001	1.251	0.48	0.312	1.300	0.832	0.916	0.834	0.312	0.156	0.394	2.001	0.091	0.467	2.001	0.157	0.670	-0.77	-0.85	0.175	0.177	0.186	0.353	0.107	0.150	0.945	0.369	0.164	0.079	0.451	1.022	-0.37	-0.40	3.292	0.444	0.304	1.814	1.755	0.908	0.851	0.184	0.124	0.070	0.976	0.145	0.609	1.953	0.088	0.515	-0.72
S0001	1.251	0.468	0.364	1.390	0.792	0.894	0.808	0.272	0.16	0.506	1.953	0.084	0.430	1.953	0.162	0.676	-0.65	-1.06	0.178	0.171	0.153	0.351	0.112	0.144	0.949	0.369	0.177	0.087	0.521	1.090	-0.36	-0.45	3.265	0.401	0.317	2.023	2.121	0.913	0.831	0.184	0.152	0.089	0.976	0.153	0.662	1.953	0.079	0.449	-0.59
S0001	1.251	0.468	0.328	1.345	0.873	0.905	0.830	0.304	0.152	0.452	2.001	0.086	0.464	1.953	0.162	0.689	-0.63	-0.98	0.171	0.177	0.167	0.383	0.093	0.160	0.941	0.382	0.170	0.079	0.476	0.890	-0.42	-0.39	3.283	0.424	0.276	1.943	2.042	0.905	0.847	0.172	0.112	0.086	0.976	0.133	0.593	1.953	0.082	0.483	-0.73
S0001	1.251	0.473	0.321	1.356	0.767	0.920	0.822	0.281	0.136	0.432	2.001	0.082	0.445	2.001	0.160	0.662	-0.84	-0.88	0.171	0.171	0.139	0.366	0.088	0.157	0.956	0.383	0.166	0.079	0.490	1.038	-0.41	-0.41	3.404	0.44	0.308	2.038	2.078	0.912	0.841	0.192	0.128	0.098	0.976	0.151	0.670	2.001	0.084	0.439	-0.83
S0001	1.251	0.48	0.328	1.423	0.819	0.916	0.821	0.304	0.16	0.355	1.953	0.081	0.398	2.001	0.156	0.654	-0.40	-0.85	0.176	0.181	0.136	0.337	0.103	0.154	0.949	0.382	0.168	0.084	0.500	1.125	-0.34	-0.38	3.339	0.428	0.312	2.003	1.979	0.887	0.843	0.224	0.16	0.083	0.976	0.125	0.569	2.001	0.081	0.431	-0.59
S0001	1.251	0.468	0.316	1.383	0.761	0.911	0.821	0.3	0.16	0.421	1.953	0.081	0.383	1.953	0.161	0.662	-0.61	-0.96	0.177	0.174	0.158	0.362	0.111	0.143	0.951	0.379	0.170	0.080	0.507	1.164	-0.37	-0.42	3.313	0.448	0.3	1.879	1.762	0.903	0.853	0.212	0.136	0.109	0.976	0.147	0.667	1.953	0.081	0.470	-0.80
S0001	1.251	0.492	0.312	1.279	0.782	0.905	0.836	0.296	0.132	0.403	1.953	0.094	0.407	1.953	0.166	0.676	-0.64	-0.90	0.177	0.174	0.180	0.375	0.096	0.151	0.949	0.376	0.169	0.078	0.483	1.092	-0.36	-0.42	3.304	0.4	0.304	1.936	1.808	0.915	0.844	0.188	0.12	0.067	0.976	0.151	0.674	2.001	0.081	0.408	-0.79
S0001	1.251	0.444	0.34	1.338	0.788	0.896	0.811	0.32	0.156	0.513	1.953	0.089	0.391	1.953	0.154	0.659	-0.83	-0.79	0.174	0.166	0.170	0.358	0.104	0.153	0.943	0.379	0.173	0.082	0.507	1.046	-0.39	-0.43	3.259	0.453	0.317	1.979	1.943	0.895	0.840	0.224	0.148	0.074	0.976	0.150	0.674	2.001	0.086	0.421	-0.67
S0001	1.251	0.464	0.316	1.359	0.804	0.899	0.818	0.348	0.152	0.425	1.953	0.074	0.326	1.953	0.161	0.674	-0.82	-0.83	0.187	0.176	0.163	0.365	0.101	0.139	0.953	0.363	0.190	0.076	0.503	1.029	-0.33	-0.39	3.447	0.42	0.296	1.894	2.031	0.912	0.837	0.212	0.136	0.076	0.976	0.144	0.635	2.001	0.077	0.395	-0.69
S0001	1.251	0.456	0.336	1.281	0.780	0.906	0.814	0.304	0.148	0.448	1.953	0.088	0.401	1.953	0.164	0.681	-0.77	-0.90	0.180	0.177	0.167	0.375	0.121	0.135	0.941	0.374	0.178	0.082	0.474	1.079	-0.35	-0.41	3.294	0.42	0.3	1.860	1.840	0.908	0.851	0.2	0.128	0.084	0.976	0.145	0.623	2.001	0.082	0.424	-0.90
S0001	1.251	0.477	0.333	1.370	0.792	0.916	0.824	0.293	0.148	0.358	2.001	0.089	0.414	2.001	0.160	0.665	-0.61	-0.67	0.171	0.176	0.184	0.357	0.102	0.161	0.955	0.371	0.168	0.079	0.495	1.091	-0.38	-0.44	3.328	0.444	0.308	1.856	1.888	0.898	0.842	0.228	0.152	0.076	0.976	0.129	0.556	2.001	0.077	0.426	-0.80
S0001	1.251	0.492	0.304	1.363	0.780	0.915	0.816	0.3	0.156	0.455	2.001	0.082	0.464	1.953	0.154	0.642	-0.56	-1.07	0.176	0.175	0.137	0.335	0.120	0.160	0.954	0.370	0.167	0.080	0.489	1.061	-0.36	-0.42	3.356	0.432	0.292	1.908	2.002	0.911	0.840	0.184	0.14	0.090	0.976	0.148	0.635	1.953	0.083	0.464	-0.79
S0001	1.251	0.468	0.32	1.302	0.825	0.910	0.828	0.324	0.144	0.402	2.001	0.075	0.420	2.001	0.157	0.679	-0.62	-0.84	0.168	0.168	0.146	0.390	0.109	0.162	0.948	0.383	0.168	0.076	0.503	0.982	-0.39	-0.43	3.214	0.404	0.292	1.969	1.972	0.911	0.848	0.184	0.128	0.055	0.976	0.138	0.578	1.953	0.075	0.458	-0.81
S0001	1.251	0.456	0.308	1.332	1.001	0.897	0.800	0.324	0.156	0.365	2.001	0.067	0.400	1.953	0.154	0.639	-0.46	-0.49	0.175	0.177	0.130	0.341	0.120	0.167	0.937	0.381	0.169	0.086	0.515	0.874	-0.38	-0.37	3.276	0.401	0.289	1.907	1.888	0.913	0.850	0.192	0.132	0.083	0.976	0.147	0.625	1.953	0.086	0.506	-0.81
S0001	1.251	0.48	0.3	1.298	0.843	0.908	0.794	0.288	0.152	0.535	1.953	0.093	0.446	1.953	0.159	0.655	-0.89	-0.75	0.179	0.181	0.187	0.349	0.112	0.144	0.944	0.380	0.168	0.084	0.510	0.958	-0.37	-0.35	3.351	0.436	0.308	1.883	1.997	0.892	0.847	0.188	0.128	0.091	0.976	0.141	0.624	1.953	0.085	0.506	-0.45
S0001	1.251	0.488	0.328	1.199	0.790	0.912	0.818	0.332	0.152	0.412	2.001	0.082	0.452	2.001	0.157	0.667	-0.67	-0.95	0.163	0.174	0.149	0.345	0.096	0.163	0.941	0.367	0.162	0.080	0.498	0.967	-0.43	-0.44	3.226	0.42	0.28	1.965	1.877	0.916	0.855	0.184	0.132	0.116	0.976	0.140	0.618	1.953	0.091	0.490	-0.63
S0001	1.251	0.477	0.333	1.172	0.810	0.927	0.809	0.257	0.172	0.529	1.953	0.108	0.521	2.001	0.155	0.640	-0.84	-0.60	0.161	0.175	0.204	0.346	0.098	0.170	0.951	0.374	0.139	0.086	0.508	0.899	-0.44	-0.38	3.162	0.424	0.292	1.913	1.719	0.915	0.864	0.196	0.112	0.135	0.976	0.133	0.603	2.001	0.091	0.488	-0.87
S0001	1.251	0.456	0.328	1.320	0.763	0.916	0.822	0.268	0.164	0.383	1.953	0.083	0.437	1.953	0.155	0.641	-0.59	-0.77	0.168	0.166	0.142	0.326	0.117	0.178	0.957	0.365	0.163	0.075	0.487	1.134	-0.40	-0.43	3.217	0.46	0.304	1.848	1.871	0.894	0.844	0.212	0.136	0.128	0.976	0.142	0.653	1.953	0.089	0.455	-0.71
S0001	1.251	0.472	0.316	1.606	0.758	0.870	0.822	0.368	0.136	0.506	2.050	0.102	0.467	2.050	0.171	0.682	-0.38	-0.80	0.190	0.167	0.149	0.403	0.076	0.147	0.942	0.376	0.223	0.077	0.514	1.268	-0.32	-0.44	3.248	0.432	0.32	1.978	1.864	0.895	0.849	0.224	0.112	0.110	1.025	0.143	0.598	2.050	0.088	0.451	-0.85
S0001	1.251	0.476	0.312	1.324	0.752	0.889	0.840	0.324	0.128	0.418	2.001	0.075	0.386	2.001	0.169	0.702	-0.75	-1.04	0.180	0.171	0.153	0.370	0.097	0.166	0.946	0.381	0.196	0.073	0.471	1.062	-0.36	-0.43	3.277	0.456	0.284	1.981	2.063	0.880	0.830	0.228	0.128	0.054	1.025	0.142	0.617	2.001	0.074	0.426	-0.90
S0001	1.251	0.448	0.32	1.351	0.772	0.922	0.829	0.272	0.152	0.382	1.953	0.077	0.382	1.953	0.153	0.674	-0.54	-1.04	0.180	0.173	0.120	0.338	0.106	0.171	0.950	0.382	0.169	0.078	0.500	1.224	-0.32	-0.42	3.444	0.437	0.305	1.780	1.931	0.895	0.836	0.257	0.096	0.145	0.976	0.127	0.634	1.953	0.076	0.456	-0.98
S0001	1.251	0.504	0.344	1.227	0.856	0.904	0.785	0.296	0.168	0.495	2.001	0.073	0.509	2.001	0.117	0.627	-0.17	-0.66	0.150	0.179	0.109	0.210	0.090	0.255	0.940	0.373	0.155	0.094	0.554	0.937	-0.53	-0.37	3.016	0.452	0.324	1.965	1.978	0.904	0.844	0.184	0.12	0.060	1.025	0.128	0.592	2.001	0.059	0.465	-0.99
S0001	1.251	0.48	0.328	1.358	0.851	0.899	0.813	0.328	0.136	0.371	1.953	0.068	0.396	1.953	0.164	0.658	-0.43	-0.93	0.175	0.169	0.133	0.368	0.103	0.169	0.956	0.372	0.180	0.077	0.527	1.028	-0.35	-0.41	3.237	0.464	0.304	1.924	2.029	0.901	0.833	0.188	0.14	0.125	0.976	0.135	0.597	1.953	0.079	0.453	-0.45
S0001	1.251	0.481	0.321	1.343	0.782	0.905	0.829	0.337	0.128	0.457	2.001	0.089	0.458	2.001	0.168	0.701	-0.61	-0.89	0.168	0.172	0.160	0.383	0.107	0.163	0.947	0.379	0.181	0.077	0.499	1.093	-0.41	-0.43	3.306	0.428	0.32	1.821	2.336	0.869	0.831	0.224	0.16	0.102	1.025	0.137	0.629	2.001	0.081	0.416	-0.97
S0001	1.251	0.448	0.328	1.313	0.706	0.915	0.815	0.292	0.156	0.433	1.953	0.080	0.389	1.953	0.162	0.651	-0.44	-1.18	0.180	0.177	0.150	0.351	0.113	0.157	0.951	0.383	0.160	0.084	0.468	1.209	-0.34	-0.46	3.381	0.404	0.312	1.926	1.805	0.901	0.839	0.176	0.16	0.108	0.976	0.150	0.650	1.953	0.086	0.453	-0.84
S0001	1.251	0.46	0.324	1.224	0.868	0.912	0.807	0.292	0.148	0.418	1.953	0.085	0.385	2.001	0.145	0.626	-0.82	-0.64	0.175	0.181	0.175	0.351	0.108	0.169	0.945	0.375	0.160	0.086	0.491	0.963	-0.38	-0.35	3.370	0.428	0.312	1.870	1.785	0.910	0.851	0.208	0.124	0.040	0.976	0.147	0.658	1.953	0.086	0.462	-0.82
S0001	1.251	0.472	0.316	1.199	0.785	0.912	0.825	0.296	0.136	0.389	1.953	0.074	0.388	1.953	0.161	0.683	-0.73	-0.92	0.159	0.173	0.130	0.366	0.121	0.161	0.951	0.377	0.154	0.076	0.510	0.978	-0.46	-0.42	3.191	0.409	0.297	1.947	2.046	0.902	0.832	0.220	0.148	0.106	0.976	0.135	0.599	1.953	0.072	0.413	-0.86
S0001	1.251	0.464	0.312	1.229	0.771	0.911	0.822	0.316	0.164	0.424	1.953	0.083	0.395	1.953	0.163	0.679	-0.86	-0.75	0.164	0.172	0.146	0.381	0.126	0.154	0.940	0.380	0.158	0.078	0.472	0.970	-0.45	-0.42	3.175	0.436	0.3	1.924	2.157	0.902	0.839	0.208	0.128	0.135	0.976	0.139	0.620	2.001	0.080	0.404	-0.92
S0001	1.251	0.5	0.328	1.353	0.779	0.899	0.830	0.3	0.144	0.313	2.001	0.085	0.432	2.001	0.156	0.671	-0.47	-0.83	0.180	0.167	0.128	0.341	0.111	0.182	0.951	0.373	0.188	0.076	0.488	1.161	-0.35	-0.46	3.251	0.476	0.284	1.959	1.863	0.888	0.830	0.216	0.128	0.050	1.025	0.134	0.613	2.001	0.081	0.443	-0.73
S0001	1.251	0.477	0.341	1.413	0.849	0.906	0.828	0.281	0.160	0.399	2.001	0.106	0.477	2.001	0.160	0.672	-0.36	-0.58	0.179	0.174	0.188	0.351	0.111	0.183	0.943	0.396	0.172	0.079	0.518	1.012	-0.36	-0.39	3.267	0.476	0.292	2.094	1.961	0.901	0.836	0.212	0.128	0.064	1.025	0.128	0.617	2.001	0.082	0.426	-0.04
S0001	1.251	0.484	0.316	1.298	0.848	0.903	0.804	0.304	0.16	0.524	1.953	0.103	0.488	1.953	0.157	0.653	-0.66	-0.69	0.170	0.175	0.192	0.369	0.114	0.156	0.944	0.390	0.171	0.086	0.542	0.968	-0.41	-0.36	3.274	0.432	0.324	1.950	2.009	0.905	0.854	0.212	0.112	0.090	0.976	0.141	0.641	1.953	0.080	0.480	-0.80
S0001	1.251	0.476	0.368	1.365	0.727	0.904	0.818	0.312	0.152	0.354	1.953	0.068	0.408	1.953	0.164	0.678	-0.22	-1.14	0.163	0.168	0.103	0.365	0.137	0.171	0.950	0.374	0.160	0.083	0.528	1.160	-0.48	-0.50	3.078	0.421	0.321	1.947	1.874	0.903	0.838	0.184	0.160	0.095	0.976	0.125	0.596	1.953	0.079	0.454	-0.70
S0001	1.251	0.448	0.328	1.509	0.886	0.900	0.815	0.3	0.148	0.467	1.953	0.082	0.380	1.953	0.159	0.655	-0.36	-0.74	0.179	0.178	0.167	0.364	0.095	0.177	0.948	0.388	0.175	0.083	0.514	1.040	-0.35	-0.39	3.377	0.432	0.316	1.934	1.976	0.905	0.847	0.2	0.128	0.110	0.976	0.126	0.567	1.953	0.079	0.463	-0.62
S0001	1.251	0.468	0.324	1.395	0.826	0.904	0.837	0.312	0.14	0.352	2.001	0.087	0.450	2.001	0.168	0.702	-0.33	-0.87	0.171	0.181	0.147	0.370	0.087	0.169	0.945	0.378	0.175	0.080	0.518	1.062	-0.37	-0.37	3.394	0.432	0.312	2.014	2.043	0.904	0.847	0.192	0.12	0.088	0.976	0.124	0.536	2.001	0.082	0.448	-0.83
S0001	1.251	0.476	0.312	1.330	0.869	0.917	0.833	0.284	0.152	0.436	1.953	0.087	0.429	1.953	0.162	0.673	-0.76	-0.78	0.178	0.176	0.161	0.351	0.105	0.164	0.943	0.391	0.167	0.076	0.460	0.901	-0.36	-0.38	3.391	0.428	0.308	1.818	1.765	0.899	0.849	0.196	0.132	0.108	0.976	0.134	0.600	1.953	0.095	0.541	-0.61
S0001	1.251	0.484	0.332	1.500	0.807	0.898	0.842	0.264	0.152	0.357	1.904	0.070	0.379	1.953	0.160	0.691	-0.35	-1.03	0.197	0.176	0.149	0.352	0.115	0.183	0.946	0.369	0.190	0.075	0.483	1.184	-0.29	-0.41	3.506	0.432	0.308	1.849	1.958	0.899	0.849	0.244	0.14	0.024	0.976	0.136	0.579	1.953	0.099	0.552	-0.44
S0001	1.251	0.469	0.333	1.391	0.733	0.904	0.815	0.289	0.156	0.455	1.953	0.074	0.413	1.953	0.152	0.643	-0.53	-1.11	0.178	0.170	0.146	0.355	0.123	0.190	0.951	0.380	0.173	0.082	0.498	1.158	-0.37	-0.50	3.293	0.46	0.3	1.962	1.890	0.897	0.834	0.196	0.16	0.119	0.976	0.143	0.662	1.953	0.082	0.440	-0.43
S0001	1.251	0.468	0.312	1.289	0.791	0.913	0.830	0.3	0.156	0.438	2.001	0.081	0.410	1.953	0.160	0.670	-0.64	-0.95	0.168	0.174	0.138	0.371	0.095	0.162	0.952	0.374	0.154	0.079	0.494	1.010	-0.44	-0.40	3.261	0.449	0.329	2.150	1.995	0.904	0.831	0.188	0.152	0.159	0.976	0.130	0.599	1.953	0.074	0.418	-0.46
S0001	1.251	0.472	0.328	1.300	0.803	0.915	0.822	0.316	0.156	0.419	1.953	0.073	0.354	1.953	0.157	0.642	-0.53	-0.94	0.162	0.175	0.122	0.338	0.092	0.169	0.956	0.359	0.155	0.081	0.516	0.995	-0.46	-0.42	3.236	0.468	0.324	1.978	1.839	0.910	0.831	0.212	0.172	0.094	0.976	0.146	0.642	1.953	0.085	0.422	-0.71
S0001	1.251	0.496	0.316	1.546	0.830	0.901	0.835	0.296	0.144	0.400	2.001	0.073	0.364	1.953	0.161	0.711	-0.34	-0.98	0.176	0.178	0.121	0.381	0.108	0.169	0.948	0.379	0.171	0.077	0.477	1.209	-0.36	-0.37	3.373	0.428	0.316	2.021	2.294	0.885	0.829	0.196	0.152	0.125	0.976	0.132	0.629	2.001	0.072	0.384	-0.49
S0001	1.251	0.464	0.332	1.254	0.817	0.904	0.811	0.308	0.132	0.458	1.953	0.097	0.440	1.953	0.161	0.654	-0.60	-0.91	0.167	0.173	0.186	0.361	0.115	0.159	0.942	0.385	0.168	0.082	0.503	1.025	-0.41	-0.41	3.200	0.4	0.3	2.055	1.953	0.908	0.836	0.184	0.12	0.119	0.976	0.141	0.615	1.953	0.072	0.428	-0.74
S0001	1.251	0.48	0.288	1.341	0.810	0.906	0.827	0.312	0.136	0.467	1.953	0.076	0.418	2.001	0.162	0.688	-0.45	-0.80	0.168	0.176	0.129	0.360	0.117	0.166	0.944	0.388	0.170	0.079	0.522	1.021	-0.44	-0.41	3.275	0.448	0.324	2.010	2.206	0.906	0.834	0.232	0.136	0.094	0.976	0.136	0.607	2.001	0.067	0.378	-0.55
S0001	1.251	0.461	0.313	1.374	0.798	0.909	0.823	0.333	0.160	0.512	2.001	0.090	0.463	1.953	0.159	0.674	-0.68	-0.85	0.176	0.175	0.167	0.364	0.114	0.150	0.949	0.372	0.169	0.078	0.488	1.013	-0.38	-0.41	3.286	0.424	0.276	2.031	1.837	0.919	0.863	0.176	0.12	0.090	0.976	0.144	0.623	1.953	0.090	0.500	-0.72
S0001	1.251	0.472	0.328	1.485	0.777	0.907	0.818	0.28	0.156	0.468	1.953	0.079	0.444	1.953	0.160	0.658	-0.23	-1.03	0.191	0.175	0.142	0.349	0.136	0.162	0.949	0.374	0.181	0.083	0.470	1.239	-0.30	-0.41	3.401	0.417	0.297	2.041	1.972	0.906	0.849	0.184	0.152	0.088	0.976	0.139	0.615	1.953	0.088	0.488	-0.73
S0001	1.251	0.48	0.352	1.323	0.915	0.901	0.824	0.312	0.156	0.470	1.953	0.076	0.386	1.953	0.161	0.678	-0.78	-0.90	0.178	0.182	0.157	0.343	0.111	0.145	0.945	0.365	0.181	0.085	0.503	0.864	-0.38	-0.36	3.346	0.424	0.292	1.923	1.986	0.906	0.854	0.172	0.128	0.111	0.976	0.133	0.596	1.904	0.077	0.520	-0.43
S0001	1.251	0.484	0.316	1.293	0.890	0.904	0.849	0.292	0.144	0.445	1.953	0.074	0.398	1.953	0.178	0.728	-0.55	-0.85	0.165	0.171	0.130	0.378	0.090	0.157	0.940	0.387	0.177	0.070	0.514	0.932	-0.42	-0.39	3.266	0.392	0.3	1.860	1.904	0.903	0.846	0.188	0.12	0.079	0.976	0.142	0.615	1.953	0.078	0.470	-0.74
S0001	1.251	0.472	0.336	1.310	0.815	0.902	0.831	0.296	0.14	0.340	1.904	0.063	0.332	1.953	0.165	0.696	-0.53	-1.06	0.168	0.174	0.118	0.367	0.106	0.173	0.945	0.388	0.179	0.078	0.490	0.957	-0.43	-0.43	3.328	0.436	0.324	1.972	2.088	0.896	0.826	0.236	0.152	0.078	0.976	0.134	0.622	1.953	0.073	0.409	-0.46
S0001	1.251	0.476	0.352	1.313	0.745	0.900	0.819	0.3	0.16	0.295	1.953	0.070	0.335	1.953	0.169	0.673	-0.77	-1.04	0.172	0.167	0.144	0.369	0.105	0.160	0.936	0.401	0.174	0.080	0.465	1.058	-0.41	-0.47	3.226	0.4	0.296	1.797	1.698	0.900	0.858	0.176	0.112	0.006	0.976	0.154	0.667	1.953	0.077	0.451	-0.73
S0001	1.251	0.476	0.34	1.271	0.762	0.907	0.839	0.256	0.148	0.235	1.953	0.085	0.407	1.953	0.169	0.706	-0.73	-0.70	0.166	0.163	0.140	0.393	0.106	0.173	0.931	0.413	0.165	0.073	0.477	0.990	-0.43	-0.45	3.171	0.42	0.332	1.757	1.778	0.907	0.862	0.208	0.108	-0.00	0.976	0.127	0.588	0.976	0.074	0.461	-0.69
S0001	1.251	0.469	0.321	1.364	0.766	0.900	0.840	0.253	0.152	0.316	1.953	0.081	0.400	1.953	0.158	0.686	-0.48	-0.85	0.166	0.168	0.137	0.353	0.103	0.174	0.934	0.394	0.164	0.071	0.500	1.061	-0.43	-0.45	3.167	0.437	0.301	1.946	1.851	0.904	0.841	0.196	0.144	0.057	0.976	0.147	0.647	1.953	0.074	0.432	-0.65
S0001	1.251	0.472	0.32	1.346	0.859	0.906	0.824	0.296	0.152	0.340	1.953	0.069	0.399	1.953	0.160	0.663	-0.12	-0.81	0.166	0.177	0.108	0.338	0.113	0.163	0.948	0.381	0.171	0.080	0.532	1.007	-0.41	-0.38	3.271	0.404	0.356	1.771	1.771	0.908	0.845	0.192	0.152	0.028	0.976	0.142	0.625	1.953	0.075	0.481	-0.80
S0001	1.251	0.468	0.36	1.356	0.780	0.908	0.819	0.276	0.156	0.466	1.953	0.086	0.456	1.953	0.161	0.671	-0.63	-1.13	0.177	0.173	0.170	0.369	0.126	0.182	0.954	0.382	0.169	0.082	0.519	1.027	-0.38	-0.44	3.312	0.456	0.332	1.877	1.919	0.901	0.819	0.184	0.18	0.144	0.976	0.131	0.584	1.953	0.080	0.426	-0.73
S0001	1.251	0.468	0.344	1.296	0.732	0.909	0.830	0.324	0.148	0.448	1.953	0.087	0.450	1.953	0.164	0.686	-0.71	-1.01	0.163	0.172	0.156	0.363	0.105	0.165	0.944	0.376	0.167	0.079	0.504	1.045	-0.48	-0.47	3.273	0.428	0.332	1.867	2.015	0.908	0.828	0.172	0.14	0.096	0.976	0.146	0.618	1.953	0.084	0.477	-0.81
S0001	1.251	0.484	0.34	1.266	0.802	0.911	0.831	0.328	0.144	0.404	2.001	0.087	0.448	2.001	0.158	0.689	-0.70	-0.78	0.164	0.180	0.175	0.366	0.102	0.163	0.944	0.381	0.167	0.081	0.460	0.970	-0.42	-0.40	3.313	0.42	0.288	1.770	1.644	0.886	0.852	0.208	0.152	0.077	0.976	0.127	0.547	1.953	0.084	0.528	-0.77
S0001	1.251	0.468	0.34	1.322	0.754	0.907	0.828	0.292	0.148	0.461	1.953	0.098	0.490	1.953	0.171	0.681	-0.74	-1.11	0.167	0.175	0.187	0.368	0.109	0.173	0.940	0.382	0.164	0.079	0.476	1.105	-0.44	-0.44	3.227	0.408	0.312	1.873	1.786	0.910	0.836	0.192	0.152	0.128	0.976	0.145	0.617	1.953	0.083	0.461	-0.83
S0001	1.251	0.489	0.325	1.345	0.875	0.921	0.826	0.277	0.148	0.365	1.904	0.084	0.429	1.953	0.149	0.637	-0.41	-0.91	0.166	0.187	0.136	0.312	0.093	0.193	0.951	0.384	0.157	0.083	0.443	0.934	-0.40	-0.39	3.401	0.393	0.293	1.794	1.645	0.918	0.841	0.192	0.152	0.124	0.976	0.124	0.599	1.953	0.084	0.465	-0.71
S0001	1.251	0.48	0.316	1.292	0.848	0.919	0.831	0.292	0.14	0.503	1.953	0.090	0.431	1.953	0.168	0.677	-0.58	-1.04	0.162	0.180	0.159	0.366	0.108	0.153	0.935	0.391	0.150	0.079	0.467	0.909	-0.45	-0.39	3.165	0.42	0.312	2.026	1.728	0.912	0.849	0.156	0.14	0.087	0.976	0.153	0.651	1.953	0.089	0.462	-0.73
S0001	1.251	0.452	0.308	1.269	0.888	0.908	0.829	0.288	0.152	0.369	1.904	0.081	0.390	1.953	0.163	0.689	-0.82	-0.54	0.163	0.167	0.154	0.335	0.105	0.178	0.935	0.407	0.153	0.070	0.470	0.877	-0.45	-0.41	3.090	0.416	0.304	1.857	1.749	0.890	0.844	0.232	0.12	0.058	0.976	0.135	0.631	1.904	0.077	0.491	-0.67
S0001	1.251	0.468	0.292	1.389	0.719	0.912	0.844	0.308	0.148	0.284	1.953	0.103	0.519	1.953	0.176	0.733	-0.59	-0.81	0.160	0.156	0.157	0.381	0.115	0.162	0.920	0.420	0.153	0.065	0.499	1.169	-0.45	-0.52	3.059	0.436	0.316	1.506	1.704	0.911	0.874	0.216	0.136	0.024	0.976	0.139	0.625	2.001	0.085	0.481	-0.82
S0001	1.251	0.484	0.32	1.398	0.794	0.911	0.816	0.268	0.172	0.398	1.904	0.072	0.415	1.904	0.150	0.641	-0.35	-0.85	0.161	0.168	0.114	0.341	0.108	0.176	0.950	0.376	0.154	0.080	0.505	1.025	-0.44	-0.44	3.171	0.404	0.316	2.002	1.704	0.917	0.842	0.192	0.16	0.101	0.976	0.133	0.604	1.953	0.080	0.459	-0.69
S0001	1.251	0.464	0.32	1.548	0.851	0.917	0.812	0.244	0.156	0.419	1.953	0.092	0.468	1.953	0.150	0.645	-0.39	-0.96	0.178	0.182	0.173	0.334	0.129	0.165	0.961	0.359	0.161	0.086	0.508	1.094	-0.35	-0.38	3.373	0.412	0.34	2.024	1.899	0.902	0.841	0.188	0.144	0.073	0.976	0.139	0.602	1.953	0.080	0.463	-0.51
S0001	1.251	0.457	0.337	1.583	0.784	0.896	0.830	0.305	0.140	0.371	1.904	0.064	0.405	1.904	0.168	0.694	-0.48	-1.10	0.187	0.177	0.112	0.369	0.111	0.148	0.942	0.375	0.192	0.081	0.503	1.254	-0.31	-0.42	3.460	0.421	0.297	1.917	1.842	0.900	0.842	0.176	0.164	0.072	0.927	0.131	0.636	1.904	0.081	0.495	-0.14
S0001	1.251	0.46	0.34	1.405	0.825	0.881	0.823	0.332	0.148	0.419	1.904	0.054	0.307	1.904	0.169	0.697	-0.40	-1.12	0.176	0.179	0.106	0.393	0.105	0.144	0.944	0.374	0.190	0.083	0.531	1.051	-0.36	-0.41	3.340	0.452	0.308	2.021	2.185	0.891	0.826	0.224	0.18	0.083	0.976	0.149	0.680	1.904	0.069	0.420	-0.34
S0001	1.251	0.468	0.344	1.343	0.765	0.894	0.837	0.316	0.136	0.346	1.953	0.081	0.381	1.953	0.164	0.708	-0.37	-0.98	0.170	0.173	0.140	0.371	0.104	0.168	0.948	0.364	0.185	0.078	0.544	1.111	-0.41	-0.45	3.241	0.48	0.324	1.702	1.878	0.892	0.844	0.204	0.144	0.007	0.976	0.164	0.707	1.953	0.071	0.416	-0.88
S0001	1.251	0.456	0.336	1.207	0.691	0.906	0.831	0.32	0.152	0.407	1.953	0.083	0.407	1.953	0.169	0.695	-0.71	-1.08	0.164	0.168	0.154	0.360	0.109	0.156	0.941	0.389	0.171	0.077	0.527	1.080	-0.44	-0.48	3.186	0.42	0.312	1.878	1.625	0.921	0.854	0.176	0.124	0.018	0.976	0.145	0.641	1.953	0.079	0.468	-0.81
S0001	1.251	0.496	0.328	1.328	0.842	0.913	0.840	0.288	0.16	0.366	1.953	0.073	0.390	1.953	0.167	0.710	-0.54	-1.01	0.170	0.177	0.142	0.360	0.111	0.163	0.952	0.376	0.170	0.078	0.476	0.972	-0.40	-0.39	3.319	0.448	0.324	1.945	1.918	0.900	0.847	0.208	0.128	0.001	0.976	0.149	0.626	1.953	0.078	0.482	-0.85
S0001	1.251	0.491	0.342	1.115	0.772	0.909	0.846	0.307	0.140	0.312	1.953	0.076	0.406	1.953	0.155	0.694	-0.56	-0.51	0.158	0.170	0.146	0.335	0.178	0.302	0.939	0.359	0.145	0.073	0.452	1.005	-0.45	-0.45	1.381	0.508	0.307	1.859	1.627	0.907	0.859	0.175	0.114	0.079	0.976	0.161	0.695	1.953	0.076	0.458	-0.53
S0001	1.519	0.44	0.344	1.443	0.901	0.926	0.811	0.288	0.16	0.304	2.099	0.066	0.309	2.099	0.158	0.667	-0.17	-0.89	0.192	0.206	0.116	0.355	0.083	0.179	0.961	0.374	0.175	0.105	0.489	1.105	-0.25	-0.22	3.922	0.392	0.312	2.312	2.570	0.888	0.830	0.248	0.12	0.137	1.074	0.115	0.511	2.099	0.078	0.370	-0.82
S0001	1.519	0.448	0.348	1.388	0.967	0.929	0.803	0.288	0.14	0.255	2.099	0.069	0.333	2.099	0.159	0.654	-0.74	-0.78	0.182	0.209	0.114	0.362	0.082	0.144	0.956	0.380	0.172	0.108	0.497	0.904	-0.32	-0.24	3.986	0.42	0.328	2.277	2.740	0.905	0.805	0.228	0.132	0.095	1.074	0.100	0.485	2.099	0.062	0.327	-0.68
S0001	1.519	0.376	0.348	1.545	0.976	0.928	0.793	0.264	0.164	0.190	2.148	0.061	0.349	2.148	0.146	0.630	0.387	-0.89	0.195	0.215	0.079	0.325	0.077	0.153	0.976	0.382	0.166	0.111	0.495	1.132	-0.24	-0.17	4.111	0.44	0.316	2.186	2.470	0.881	0.806	0.236	0.144	0.145	1.074	0.106	0.469	2.148	0.064	0.327	-0.93
S0001	1.519	0.396	0.364	1.343	1.018	0.933	0.788	0.256	0.164	0.323	2.148	0.067	0.342	2.099	0.160	0.661	-0.65	-0.90	0.182	0.221	0.154	0.381	0.068	0.150	0.954	0.375	0.149	0.124	0.495	0.842	-0.29	-0.16	4.071	0.444	0.332	2.562	2.729	0.884	0.796	0.236	0.156	0.134	1.074	0.113	0.506	2.099	0.070	0.359	-0.18
S0001	1.519	0.44	0.328	1.521	0.884	0.911	0.842	0.3	0.132	0.220	2.148	0.086	0.399	2.099	0.170	0.725	-0.27	-0.98	0.186	0.206	0.132	0.385	0.087	0.147	0.968	0.382	0.184	0.090	0.484	1.111	-0.31	-0.29	4.006	0.461	0.293	2.216	2.421	0.885	0.804	0.232	0.116	0.118	1.074	0.103	0.483	2.148	0.061	0.284	-0.74
S0001	1.519	0.376	0.372	1.452	1.102	0.934	0.763	0.232	0.18	0.364	2.148	0.074	0.373	2.148	0.153	0.616	-0.51	-0.81	0.197	0.237	0.116	0.341	0.087	0.136	0.969	0.377	0.158	0.139	0.515	0.842	-0.23	-0.08	4.242	0.456	0.32	2.401	2.684	0.882	0.816	0.252	0.14	0.150	1.074	0.105	0.472	2.148	0.066	0.340	-0.65
S0001	1.519	0.417	0.333	1.384	0.998	0.927	0.803	0.261	0.152	0.236	2.148	0.050	0.270	2.099	0.158	0.661	-0.66	-0.88	0.188	0.215	0.151	0.350	0.065	0.146	0.957	0.373	0.168	0.107	0.484	0.879	-0.28	-0.19	3.958	0.444	0.284	2.223	2.338	0.883	0.814	0.224	0.164	0.133	1.074	0.120	0.532	2.099	0.073	0.395	-0.79
S0001	1.519	0.392	0.352	1.345	0.990	0.930	0.788	0.304	0.168	0.348	2.148	0.066	0.316	2.148	0.161	0.672	-0.60	-0.86	0.184	0.214	0.099	0.353	0.079	0.145	0.969	0.371	0.165	0.121	0.505	0.876	-0.31	-0.19	4.081	0.484	0.32	2.282	2.827	0.892	0.818	0.244	0.14	0.139	1.074	0.104	0.474	2.148	0.075	0.322	-0.82
S0001	1.519	0.396	0.336	1.432	1.046	0.933	0.794	0.264	0.156	0.318	2.148	0.075	0.382	2.148	0.152	0.628	0.191	-0.80	0.188	0.224	0.100	0.335	0.090	0.142	0.965	0.378	0.162	0.115	0.523	0.978	-0.27	-0.15	4.074	0.452	0.332	2.327	2.537	0.897	0.814	0.216	0.124	0.086	1.074	0.117	0.523	2.148	0.068	0.347	-0.68
S0001	1.519	0.408	0.336	1.513	1.062	0.942	0.801	0.248	0.148	0.219	2.099	0.068	0.376	2.099	0.159	0.651	-0.29	-0.83	0.173	0.225	0.124	0.342	0.086	0.127	0.954	0.388	0.145	0.111	0.512	0.893	-0.35	-0.15	4.043	0.428	0.288	2.343	2.551	0.881	0.813	0.212	0.14	0.130	1.025	0.107	0.460	2.099	0.070	0.359	-0.51
S0001	1.519	0.364	0.348	1.642	1.032	0.937	0.787	0.26	0.172	0.394	2.148	0.080	0.381	2.099	0.159	0.656	-0.55	-0.81	0.191	0.220	0.117	0.366	0.076	0.142	0.965	0.385	0.162	0.116	0.514	0.996	-0.27	-0.17	4.152	0.42	0.292	2.379	2.590	0.884	0.820	0.228	0.124	0.114	1.074	0.116	0.527	2.099	0.079	0.360	-0.67
S0001	1.519	0.368	0.344	1.383	1.109	0.940	0.774	0.244	0.164	0.308	2.099	0.089	0.388	2.099	0.150	0.604	-0.35	-0.78	0.191	0.222	0.142	0.328	0.083	0.149	0.964	0.380	0.153	0.117	0.502	0.888	-0.26	-0.14	4.162	0.389	0.305	2.281	2.469	0.895	0.806	0.208	0.132	0.128	1.074	0.120	0.584	2.099	0.080	0.366	-0.87
S0001	1.519	0.373	0.329	1.486	0.944	0.939	0.790	0.216	0.172	0.369	2.099	0.091	0.450	2.099	0.158	0.654	-0.28	-0.85	0.187	0.218	0.146	0.358	0.104	0.136	0.971	0.381	0.144	0.115	0.509	1.128	-0.28	-0.18	4.032	0.42	0.276	2.284	2.415	0.882	0.810	0.216	0.156	0.127	1.025	0.122	0.542	2.099	0.073	0.391	-0.77
S0001	1.519	0.432	0.32	1.435	0.981	0.932	0.789	0.276	0.164	0.319	2.099	0.090	0.423	2.099	0.157	0.646	-0.41	-0.83	0.179	0.218	0.130	0.338	0.062	0.137	0.965	0.368	0.168	0.116	0.521	0.972	-0.32	-0.19	4.063	0.432	0.3	2.306	2.649	0.889	0.805	0.212	0.168	0.140	1.074	0.120	0.527	2.099	0.068	0.361	-0.63
S0001	1.519	0.396	0.348	1.573	1.048	0.937	0.774	0.228	0.164	0.320	2.099	0.082	0.381	2.099	0.146	0.602	-0.40	-0.93	0.199	0.220	0.121	0.309	0.084	0.133	0.970	0.379	0.167	0.122	0.488	1.007	-0.23	-0.15	4.293	0.46	0.292	2.394	2.438	0.886	0.804	0.244	0.152	0.129	1.025	0.118	0.531	2.099	0.082	0.355	-0.66
S0001	1.519	0.416	0.344	1.388	0.983	0.938	0.775	0.252	0.172	0.368	2.099	0.083	0.369	2.099	0.153	0.622	-0.59	-0.66	0.183	0.214	0.147	0.341	0.084	0.140	0.959	0.383	0.157	0.118	0.528	0.870	-0.31	-0.18	4.009	0.436	0.32	2.268	2.670	0.895	0.810	0.232	0.156	0.184	1.025	0.104	0.500	2.099	0.075	0.342	-0.73
S0001	1.519	0.404	0.376	1.479	1.031	0.934	0.757	0.264	0.18	0.402	2.099	0.083	0.396	2.099	0.149	0.609	-0.44	-0.77	0.180	0.229	0.115	0.348	0.071	0.141	0.968	0.381	0.152	0.139	0.516	0.959	-0.32	-0.11	4.127	0.421	0.309	2.782	2.592	0.870	0.803	0.232	0.164	0.151	1.074	0.110	0.524	2.099	0.071	0.378	-0.33
S0001	1.519	0.432	0.356	1.562	0.943	0.917	0.792	0.264	0.156	0.363	2.099	0.069	0.355	2.099	0.155	0.670	-0.47	-0.90	0.188	0.206	0.104	0.369	0.091	0.155	0.954	0.380	0.175	0.113	0.545	1.010	-0.26	-0.24	3.881	0.448	0.332	2.412	2.680	0.884	0.796	0.244	0.144	0.154	1.074	0.100	0.446	2.099	0.064	0.356	-0.37
S0001	1.519	0.46	0.356	1.605	1.024	0.930	0.760	0.252	0.172	0.229	2.148	0.081	0.415	2.148	0.139	0.580	0.222	-0.80	0.184	0.223	0.120	0.315	0.083	0.167	0.968	0.400	0.165	0.130	0.561	1.053	-0.28	-0.14	4.182	0.432	0.308	2.386	2.593	0.883	0.820	0.24	0.124	0.103	1.074	0.116	0.509	2.148	0.080	0.348	-0.66
S0001	1.519	0.445	0.333	1.406	1.055	0.922	0.789	0.277	0.156	0.336	2.099	0.075	0.350	2.099	0.152	0.649	-0.61	-0.72	0.181	0.217	0.115	0.361	0.064	0.160	0.956	0.378	0.173	0.121	0.546	0.822	-0.34	-0.16	3.866	0.408	0.336	2.209	2.551	0.907	0.818	0.232	0.128	0.119	1.074	0.113	0.507	2.099	0.069	0.368	-0.94
S0001	1.519	0.464	0.36	1.591	1.031	0.909	0.794	0.304	0.156	0.363	2.099	0.083	0.432	2.099	0.162	0.650	0.235	-0.83	0.190	0.224	0.123	0.359	0.064	0.152	0.960	0.404	0.192	0.119	0.541	1.184	-0.26	-0.15	4.065	0.44	0.312	2.519	2.811	0.877	0.798	0.252	0.168	0.134	1.074	0.098	0.451	2.099	0.070	0.359	-0.53
S0001	1.519	0.428	0.34	1.503	0.999	0.930	0.784	0.26	0.164	0.327	2.099	0.096	0.428	2.099	0.155	0.639	-0.32	-0.75	0.185	0.219	0.166	0.339	0.071	0.157	0.962	0.379	0.164	0.118	0.528	0.904	-0.29	-0.16	4.017	0.42	0.292	2.277	2.458	0.896	0.824	0.196	0.14	0.125	1.074	0.103	0.481	2.099	0.077	0.379	-0.38
S0001	1.519	0.46	0.34	1.560	0.973	0.916	0.817	0.336	0.164	0.304	2.099	0.087	0.417	2.099	0.164	0.681	0.381	-0.94	0.180	0.214	0.132	0.356	0.079	0.162	0.966	0.391	0.179	0.101	0.507	1.143	-0.30	-0.21	3.922	0.416	0.324	2.284	2.459	0.879	0.815	0.22	0.156	0.137	1.025	0.101	0.473	2.099	0.078	0.343	-0.62
S0001	1.519	0.428	0.376	1.288	0.981	0.938	0.784	0.236	0.172	0.360	2.148	0.098	0.439	2.148	0.159	0.646	-0.40	-0.78	0.166	0.220	0.172	0.362	0.071	0.141	0.957	0.394	0.137	0.123	0.567	0.861	-0.39	-0.22	3.904	0.445	0.341	2.405	2.442	0.890	0.814	0.228	0.116	0.104	1.074	0.098	0.453	1.074	0.064	0.313	-0.51
S0001	1.519	0.392	0.336	1.419	0.917	0.934	0.789	0.296	0.164	0.267	2.099	0.071	0.346	2.099	0.158	0.642	-0.49	-0.95	0.184	0.210	0.111	0.350	0.070	0.132	0.959	0.375	0.161	0.111	0.481	1.048	-0.31	-0.26	4.047	0.444	0.296	2.293	2.543	0.867	0.811	0.236	0.164	0.150	1.074	0.104	0.463	2.099	0.072	0.376	-0.42
S0001	1.519	0.409	0.337	1.360	0.933	0.936	0.772	0.244	0.168	0.278	2.148	0.092	0.412	2.148	0.148	0.612	0.105	-0.85	0.177	0.217	0.137	0.335	0.088	0.153	0.973	0.387	0.152	0.121	0.553	0.993	-0.35	-0.22	3.970	0.436	0.304	2.330	2.397	0.902	0.827	0.236	0.128	0.073	1.074	0.118	0.514	2.148	0.079	0.336	-0.56
S0001	1.519	0.396	0.344	1.469	0.925	0.929	0.777	0.288	0.168	0.309	2.099	0.082	0.389	2.099	0.151	0.621	-0.11	-0.94	0.182	0.214	0.118	0.340	0.064	0.158	0.956	0.364	0.158	0.119	0.532	1.024	-0.30	-0.22	3.959	0.408	0.3	2.281	2.409	0.896	0.814	0.212	0.156	0.117	1.074	0.111	0.537	2.099	0.074	0.367	-0.81
S0001	1.519	0.42	0.344	1.383	0.979	0.925	0.788	0.256	0.176	0.277	2.099	0.062	0.365	2.099	0.157	0.637	-0.35	-0.94	0.188	0.219	0.084	0.347	0.068	0.148	0.977	0.388	0.164	0.117	0.528	0.990	-0.27	-0.16	4.095	0.428	0.308	2.399	2.633	0.878	0.812	0.256	0.148	0.140	1.025	0.104	0.467	2.099	0.072	0.370	-0.61
S0001	1.519	0.44	0.344	1.378	0.921	0.925	0.758	0.24	0.172	0.279	2.148	0.079	0.393	2.148	0.139	0.590	-0.16	-0.89	0.177	0.212	0.105	0.302	0.071	0.137	0.964	0.375	0.165	0.123	0.582	1.024	-0.33	-0.21	3.959	0.421	0.313	2.313	2.463	0.891	0.814	0.232	0.164	0.110	1.074	0.133	0.563	2.148	0.076	0.342	-0.64
S0001	1.519	0.432	0.352	1.334	0.990	0.937	0.793	0.296	0.164	0.285	2.099	0.097	0.421	2.099	0.159	0.658	-0.20	-0.87	0.169	0.216	0.153	0.349	0.069	0.143	0.960	0.378	0.156	0.115	0.528	0.900	-0.36	-0.19	3.993	0.436	0.324	2.542	2.402	0.890	0.816	0.244	0.116	0.190	1.074	0.097	0.498	2.099	0.074	0.365	-0.42
S0001	1.519	0.392	0.352	1.336	0.981	0.932	0.789	0.264	0.164	0.373	2.099	0.086	0.410	2.099	0.158	0.641	-0.58	-0.77	0.176	0.215	0.124	0.346	0.074	0.132	0.963	0.391	0.159	0.115	0.503	0.931	-0.33	-0.20	4.036	0.424	0.316	2.338	2.379	0.894	0.817	0.176	0.104	0.073	1.074	0.106	0.479	2.099	0.060	0.340	-0.46
S0001	1.519	0.425	0.341	1.745	1.020	0.932	0.777	0.224	0.156	0.258	2.099	0.076	0.429	2.099	0.147	0.599	0.551	-0.85	0.190	0.218	0.113	0.307	0.089	0.142	0.965	0.375	0.170	0.116	0.530	1.088	-0.27	-0.17	4.070	0.456	0.308	2.309	2.337	0.886	0.826	0.228	0.156	0.182	1.074	0.118	0.529	2.099	0.081	0.401	-0.71
S0001	1.519	0.352	0.32	1.279	0.877	0.943	0.790	0.256	0.172	0.303	2.099	0.092	0.407	2.099	0.156	0.636	-0.48	-0.99	0.177	0.213	0.148	0.338	0.069	0.134	0.967	0.380	0.137	0.112	0.502	0.950	-0.33	-0.25	4.001	0.408	0.28	2.204	2.218	0.874	0.827	0.24	0.148	0.132	1.025	0.117	0.499	2.099	0.085	0.392	-0.76
S0001	1.519	0.46	0.372	1.590	1.091	0.924	0.782	0.312	0.164	0.186	2.148	0.073	0.387	2.148	0.155	0.629	0.671	-0.85	0.195	0.222	0.121	0.333	0.088	0.141	0.963	0.379	0.179	0.125	0.517	1.089	-0.24	-0.13	4.138	0.448	0.296	2.146	2.453	0.884	0.830	0.26	0.132	0.122	1.074	0.099	0.452	2.148	0.075	0.349	-0.92
S0001	1.519	0.436	0.348	1.272	1.050	0.926	0.755	0.268	0.2	0.354	2.148	0.085	0.419	2.148	0.141	0.601	-0.50	-0.70	0.175	0.224	0.096	0.337	0.063	0.162	0.967	0.397	0.169	0.138	0.554	0.790	-0.35	-0.12	4.152	0.452	0.34	2.536	2.426	0.882	0.811	0.26	0.152	0.156	1.074	0.095	0.457	2.148	0.067	0.334	-0.30
S0001	1.519	0.404	0.348	1.365	1.115	0.934	0.756	0.256	0.172	0.315	2.148	0.090	0.432	2.148	0.143	0.602	-0.52	-0.61	0.176	0.222	0.160	0.324	0.072	0.154	0.960	0.377	0.146	0.129	0.535	0.788	-0.35	-0.13	4.041	0.437	0.329	2.396	2.581	0.892	0.826	0.212	0.124	0.103	1.074	0.101	0.444	2.148	0.073	0.334	0.195
S0001	1.519	0.424	0.376	1.377	1.029	0.941	0.759	0.24	0.172	0.284	2.148	0.089	0.407	2.099	0.142	0.600	-0.00	-0.80	0.172	0.218	0.146	0.310	0.085	0.131	0.962	0.383	0.147	0.125	0.537	0.884	-0.35	-0.18	4.000	0.444	0.308	2.312	2.311	0.892	0.837	0.228	0.132	0.154	1.074	0.094	0.460	2.148	0.076	0.350	-0.56
S0001	1.519	0.417	0.353	1.525	0.937	0.937	0.791	0.273	0.156	0.343	2.099	0.090	0.413	2.099	0.155	0.626	-0.53	-0.85	0.182	0.214	0.144	0.329	0.065	0.130	0.972	0.383	0.161	0.112	0.518	0.983	-0.33	-0.21	3.999	0.42	0.3	2.498	2.405	0.874	0.811	0.24	0.14	0.118	1.025	0.113	0.507	2.099	0.063	0.359	-0.68
S0001	1.519	0.44	0.34	1.374	1.037	0.939	0.792	0.296	0.156	0.354	2.099	0.096	0.440	2.099	0.155	0.649	-0.40	-0.63	0.170	0.210	0.163	0.344	0.079	0.141	0.957	0.379	0.151	0.109	0.525	0.852	-0.36	-0.23	3.932	0.432	0.308	2.332	2.383	0.885	0.815	0.236	0.152	0.136	1.074	0.113	0.496	2.099	0.067	0.374	-0.54
S0001	1.519	0.38	0.336	1.421	1.076	0.942	0.795	0.236	0.14	0.379	2.099	0.104	0.449	2.099	0.157	0.643	-0.42	-0.74	0.177	0.220	0.179	0.325	0.077	0.139	0.969	0.395	0.138	0.117	0.490	0.815	-0.32	-0.22	4.065	0.424	0.304	2.514	2.474	0.886	0.829	0.236	0.116	0.149	1.074	0.103	0.489	2.099	0.082	0.357	-0.47
S0001	1.519	0.364	0.32	1.258	0.937	0.939	0.785	0.264	0.16	0.367	2.099	0.097	0.437	2.099	0.149	0.626	-0.57	-0.74	0.174	0.215	0.158	0.342	0.065	0.157	0.950	0.380	0.141	0.115	0.513	0.887	-0.34	-0.24	3.905	0.42	0.308	2.413	2.297	0.891	0.829	0.196	0.144	0.094	1.074	0.112	0.515	2.099	0.076	0.375	-0.48
S0001	1.519	0.424	0.312	1.266	1.032	0.940	0.795	0.232	0.156	0.311	2.099	0.081	0.430	2.099	0.154	0.624	-0.55	-0.82	0.171	0.214	0.130	0.324	0.070	0.145	0.974	0.387	0.148	0.109	0.530	0.789	-0.41	-0.19	3.955	0.417	0.301	2.290	2.363	0.884	0.813	0.212	0.148	0.158	1.025	0.110	0.499	2.099	0.076	0.391	-0.73
S0001	1.519	0.42	0.348	1.472	0.989	0.936	0.791	0.26	0.16	0.321	2.099	0.092	0.447	2.099	0.149	0.623	-0.26	-0.72	0.189	0.210	0.152	0.320	0.078	0.152	0.963	0.366	0.157	0.111	0.528	0.980	-0.26	-0.25	4.023	0.444	0.308	2.538	2.454	0.892	0.812	0.208	0.148	0.089	1.025	0.112	0.494	2.099	0.070	0.370	-0.20
S0001	1.519	0.396	0.336	1.414	0.992	0.939	0.782	0.288	0.148	0.377	2.099	0.094	0.398	2.099	0.151	0.619	-0.42	-0.85	0.187	0.214	0.140	0.328	0.068	0.153	0.974	0.390	0.155	0.115	0.494	0.967	-0.27	-0.19	4.208	0.444	0.324	2.349	2.386	0.886	0.817	0.22	0.14	0.147	1.074	0.105	0.507	2.099	0.082	0.360	-0.57
S0001	1.519	0.373	0.337	1.336	0.978	0.932	0.783	0.265	0.168	0.364	2.099	0.106	0.472	2.099	0.154	0.628	-0.60	-0.81	0.177	0.218	0.185	0.333	0.060	0.144	0.951	0.378	0.155	0.116	0.522	0.900	-0.33	-0.20	3.930	0.46	0.284	2.300	2.506	0.882	0.827	0.268	0.152	0.137	1.074	0.099	0.460	2.099	0.077	0.376	-0.66
S0001	1.519	0.436	0.344	1.447	0.977	0.937	0.789	0.272	0.168	0.293	2.099	0.088	0.462	2.099	0.152	0.620	-0.43	-0.80	0.178	0.213	0.126	0.327	0.060	0.155	0.975	0.390	0.159	0.111	0.526	0.977	-0.30	-0.22	4.095	0.424	0.276	2.321	2.340	0.880	0.819	0.22	0.156	0.153	1.074	0.104	0.472	2.099	0.073	0.379	-0.62
S0001	1.519	0.348	0.34	1.307	0.939	0.940	0.773	0.24	0.172	0.327	2.148	0.089	0.400	2.099	0.152	0.631	-0.60	-0.88	0.178	0.222	0.159	0.360	0.059	0.147	0.967	0.367	0.138	0.124	0.507	0.895	-0.33	-0.17	4.166	0.429	0.293	2.567	2.389	0.879	0.817	0.220	0.156	0.137	1.074	0.101	0.452	2.099	0.074	0.373	0.092
S0001	1.519	0.412	0.304	1.519	0.983	0.934	0.785	0.224	0.156	0.363	2.099	0.086	0.399	2.099	0.154	0.626	-0.41	-0.81	0.194	0.216	0.128	0.351	0.084	0.151	0.972	0.386	0.161	0.114	0.533	1.014	-0.25	-0.20	4.199	0.444	0.284	2.218	2.616	0.896	0.812	0.188	0.148	0.106	1.025	0.113	0.543	2.099	0.086	0.363	-0.56
S0001	1.519	0.368	0.332	1.378	0.969	0.942	0.781	0.248	0.16	0.346	2.099	0.092	0.431	2.099	0.151	0.617	0.005	-0.80	0.180	0.214	0.150	0.340	0.071	0.162	0.959	0.364	0.138	0.118	0.521	0.937	-0.34	-0.21	4.015	0.404	0.3	2.357	2.389	0.898	0.822	0.22	0.128	0.119	1.074	0.112	0.524	2.099	0.075	0.375	-0.70
S0001	1.519	0.42	0.336	1.318	0.957	0.936	0.778	0.272	0.172	0.372	2.099	0.088	0.439	2.099	0.152	0.622	-0.60	-0.79	0.176	0.213	0.137	0.343	0.066	0.148	0.972	0.387	0.150	0.116	0.510	0.907	-0.34	-0.22	4.000	0.432	0.308	2.622	2.343	0.884	0.810	0.24	0.152	0.180	1.074	0.104	0.484	2.099	0.075	0.379	-0.32
S0001	1.519	0.437	0.341	1.366	0.998	0.927	0.760	0.265	0.172	0.461	2.099	0.116	0.509	2.099	0.148	0.612	-0.38	-0.56	0.172	0.222	0.180	0.334	0.069	0.142	0.958	0.378	0.161	0.129	0.552	0.888	-0.40	-0.17	3.907	0.436	0.3	2.458	2.300	0.879	0.815	0.236	0.14	0.109	1.074	0.117	0.522	2.099	0.079	0.372	-0.19
S0001	1.519	0.372	0.328	1.475	0.954	0.937	0.778	0.272	0.164	0.410	2.099	0.105	0.474	2.099	0.150	0.608	-0.29	-0.85	0.182	0.218	0.175	0.319	0.087	0.155	0.971	0.387	0.151	0.117	0.516	1.039	-0.28	-0.18	4.042	0.416	0.3	2.408	2.339	0.889	0.819	0.224	0.148	0.145	1.025	0.097	0.457	2.099	0.084	0.363	-0.40
S0001	1.519	0.4	0.348	1.370	0.981	0.940	0.757	0.252	0.172	0.431	2.148	0.115	0.546	2.148	0.142	0.593	-0.44	-0.63	0.178	0.223	0.203	0.326	0.082	0.136	0.964	0.380	0.149	0.127	0.543	0.939	-0.35	-0.24	4.033	0.445	0.313	2.476	2.402	0.878	0.817	0.244	0.152	0.126	1.074	0.113	0.492	2.148	0.072	0.354	-0.50
S0001	1.519	0.408	0.336	1.381	0.998	0.940	0.775	0.276	0.18	0.325	2.099	0.097	0.479	2.099	0.153	0.620	-0.47	-0.58	0.176	0.216	0.158	0.333	0.070	0.143	0.964	0.383	0.156	0.119	0.539	0.907	-0.34	-0.19	4.048	0.42	0.312	2.424	2.515	0.865	0.806	0.236	0.144	0.167	1.074	0.106	0.465	2.099	0.072	0.352	-0.42
S0001	1.519	0.46	0.324	1.413	0.886	0.930	0.815	0.284	0.16	0.375	2.050	0.087	0.394	2.099	0.154	0.669	-0.57	-0.75	0.184	0.200	0.152	0.338	0.062	0.147	0.964	0.372	0.176	0.096	0.502	1.056	-0.29	-0.31	4.011	0.452	0.3	2.389	2.281	0.894	0.813	0.216	0.132	0.129	1.025	0.109	0.466	2.099	0.072	0.363	-0.13
S0001	1.519	0.44	0.312	1.440	0.947	0.933	0.797	0.288	0.148	0.323	2.099	0.094	0.443	2.099	0.154	0.649	-0.24	-0.88	0.186	0.206	0.138	0.351	0.080	0.147	0.982	0.379	0.167	0.106	0.524	1.021	-0.28	-0.22	4.088	0.408	0.336	2.297	2.342	0.889	0.819	0.22	0.124	0.118	1.025	0.108	0.493	2.099	0.074	0.324	-0.59
S0001	1.519	0.4	0.336	1.373	0.954	0.936	0.794	0.268	0.164	0.342	2.099	0.088	0.389	2.099	0.157	0.643	-0.53	-0.84	0.178	0.213	0.143	0.354	0.062	0.150	0.952	0.376	0.155	0.113	0.520	0.938	-0.31	-0.20	3.958	0.392	0.3	2.288	2.615	0.899	0.822	0.24	0.136	0.103	1.074	0.116	0.530	2.099	0.080	0.371	-0.75
S0001	1.519	0.441	0.325	1.321	1.051	0.927	0.789	0.277	0.148	0.269	2.050	0.069	0.371	2.099	0.150	0.620	-0.68	-0.81	0.179	0.222	0.105	0.312	0.054	0.146	0.972	0.388	0.173	0.116	0.515	0.816	-0.33	-0.17	4.071	0.452	0.312	2.412	2.296	0.885	0.809	0.224	0.136	0.144	1.025	0.101	0.477	2.099	0.069	0.392	-0.37
S0001	1.519	0.416	0.348	1.268	0.920	0.936	0.788	0.252	0.156	0.334	2.099	0.082	0.372	2.099	0.158	0.648	-0.68	-0.74	0.175	0.215	0.135	0.348	0.082	0.135	0.960	0.380	0.152	0.117	0.531	0.857	-0.35	-0.22	3.994	0.425	0.309	2.327	2.412	0.878	0.811	0.208	0.156	0.130	1.025	0.113	0.478	2.099	0.071	0.372	-0.53
S0001	1.519	0.436	0.348	1.398	0.921	0.940	0.797	0.26	0.152	0.297	2.050	0.080	0.393	2.099	0.149	0.636	-0.22	-0.92	0.178	0.212	0.133	0.342	0.075	0.129	0.972	0.387	0.159	0.112	0.541	1.019	-0.31	-0.22	4.094	0.436	0.316	2.365	2.390	0.884	0.816	0.2	0.152	0.080	1.025	0.115	0.498	2.099	0.075	0.339	-0.01
S0001	1.519	0.424	0.332	1.323	0.878	0.940	0.814	0.268	0.164	0.294	2.099	0.087	0.379	2.099	0.164	0.670	-0.39	-0.86	0.171	0.210	0.143	0.356	0.065	0.144	0.961	0.382	0.147	0.101	0.485	0.980	-0.36	-0.28	4.017	0.42	0.316	2.382	2.350	0.893	0.825	0.208	0.148	0.157	1.025	0.097	0.471	2.099	0.081	0.369	-0.52
S0001	1.519	0.44	0.328	1.437	0.962	0.932	0.776	0.256	0.172	0.254	2.099	0.088	0.421	2.099	0.147	0.593	-0.32	-0.83	0.178	0.223	0.131	0.323	0.080	0.152	0.967	0.385	0.163	0.121	0.550	0.934	-0.33	-0.19	3.998	0.432	0.34	2.299	2.601	0.881	0.811	0.208	0.144	0.094	1.025	0.115	0.512	2.099	0.070	0.377	-0.66
S0001	1.519	0.432	0.344	1.315	0.968	0.944	0.783	0.264	0.164	0.328	2.099	0.094	0.475	2.099	0.150	0.619	-0.48	-0.82	0.170	0.213	0.155	0.319	0.072	0.146	0.952	0.390	0.152	0.111	0.538	0.877	-0.35	-0.23	3.946	0.428	0.312	2.262	2.356	0.880	0.813	0.244	0.144	0.172	1.074	0.109	0.477	2.099	0.068	0.355	-0.68
S0001	1.519	0.425	0.321	1.256	0.944	0.937	0.796	0.277	0.168	0.330	2.148	0.114	0.489	2.148	0.151	0.633	-0.35	-0.96	0.172	0.219	0.179	0.318	0.070	0.152	0.964	0.403	0.154	0.111	0.531	0.945	-0.35	-0.19	3.955	0.424	0.312	2.354	2.296	0.899	0.816	0.216	0.12	0.151	1.074	0.108	0.469	2.148	0.078	0.339	-0.56
S0001	1.519	0.444	0.328	1.428	0.967	0.921	0.785	0.284	0.168	0.387	2.099	0.103	0.447	2.099	0.153	0.626	-0.43	-0.76	0.176	0.215	0.154	0.337	0.065	0.153	0.950	0.388	0.180	0.117	0.577	1.010	-0.32	-0.20	3.988	0.413	0.321	2.451	2.378	0.896	0.809	0.224	0.152	0.104	1.074	0.118	0.553	2.099	0.074	0.360	-0.52
S0001	1.519	0.412	0.344	1.294	0.930	0.925	0.781	0.312	0.168	0.250	2.148	0.080	0.448	2.099	0.150	0.619	-0.38	-0.87	0.171	0.218	0.118	0.327	0.068	0.151	0.974	0.388	0.162	0.119	0.564	0.999	-0.34	-0.20	4.035	0.428	0.324	2.511	2.413	0.876	0.805	0.236	0.16	0.172	1.074	0.105	0.455	2.099	0.068	0.362	-0.40
S0001	1.519	0.448	0.328	1.428	0.943	0.926	0.791	0.3	0.164	0.260	2.148	0.095	0.464	2.099	0.150	0.626	-0.26	-0.89	0.171	0.215	0.148	0.310	0.064	0.136	0.963	0.382	0.168	0.109	0.529	0.961	-0.35	-0.22	3.932	0.4	0.304	2.384	2.388	0.868	0.819	0.248	0.132	0.128	1.074	0.109	0.465	2.148	0.076	0.337	-0.46
S0001	1.519	0.408	0.312	1.358	0.961	0.945	0.800	0.24	0.164	0.287	2.099	0.098	0.424	2.099	0.158	0.644	-0.62	-0.85	0.174	0.215	0.162	0.332	0.075	0.140	0.963	0.385	0.146	0.108	0.518	0.903	-0.35	-0.19	4.027	0.404	0.316	2.176	2.288	0.881	0.826	0.244	0.164	0.159	1.025	0.104	0.498	2.099	0.082	0.376	-0.72
S0001	1.519	0.368	0.312	1.342	0.895	0.943	0.782	0.232	0.172	0.298	2.099	0.087	0.397	2.099	0.152	0.614	-0.58	-0.96	0.184	0.216	0.153	0.331	0.077	0.127	0.969	0.382	0.144	0.114	0.494	1.031	-0.29	-0.21	4.042	0.44	0.276	2.226	2.318	0.871	0.819	0.236	0.16	0.121	1.074	0.115	0.521	2.099	0.070	0.378	-0.91
S0001	1.519	0.408	0.316	1.535	0.964	0.938	0.778	0.24	0.164	0.283	2.099	0.072	0.395	2.099	0.151	0.616	-0.55	-0.81	0.187	0.218	0.130	0.326	0.070	0.139	0.966	0.378	0.158	0.115	0.501	0.976	-0.25	-0.20	4.176	0.432	0.284	2.382	2.417	0.884	0.822	0.212	0.14	0.130	1.025	0.115	0.500	2.099	0.077	0.387	-0.56
S0001	1.519	0.389	0.333	1.377	1.055	0.937	0.775	0.261	0.156	0.352	2.099	0.097	0.431	2.099	0.145	0.603	-0.33	-0.73	0.176	0.215	0.159	0.311	0.073	0.160	0.968	0.365	0.147	0.115	0.538	0.898	-0.33	-0.18	3.938	0.421	0.293	2.367	2.346	0.890	0.824	0.228	0.140	0.068	1.025	0.127	0.530	2.099	0.078	0.372	-0.55
S0001	1.519	0.396	0.336	1.469	0.941	0.930	0.783	0.24	0.156	0.340	2.099	0.086	0.398	2.099	0.154	0.628	-0.58	-0.82	0.190	0.217	0.133	0.339	0.084	0.155	0.967	0.390	0.156	0.118	0.516	0.942	-0.28	-0.21	4.118	0.408	0.316	2.354	2.356	0.897	0.821	0.22	0.14	0.105	1.074	0.107	0.519	2.099	0.074	0.336	-0.50
S0001	1.519	0.4	0.273	1.212	0.886	0.930	0.862	0.294	0.136	0.351	1.953	0.056	0.284	2.050	0.103	0.508	1.656	-0.56	0.218	0.242	0.147	0.279	0.225	0.511	0.964	0.384	0.147	0.093	0.455	1.144	-0.18	-0.04	1.518	0.421	0.336	2.005	2.119	0.885	0.873	0.252	0.115	0.141	1.074	0.070	0.457	0.976	0.063	0.548	-0.36
S0063	0.491	0.336	0.248	0.703	0.277	0.944	0.913	0.18	0.076	0.580	1.220	0.081	0.384	1.171	0.133	0.628	1.552	-0.25	0.066	0.057	0.187	0.258	0.094	0.405	0.982	0.228	0.036	0.012	0.388	1.187	-1.48	-1.44	1.215	0.42	0.364	0.843	0.752	0.935	0.859	0.136	0.164	0.141	0.634	0.078	0.546	0.585	0.067	0.409	1.787
S0063	0.491	0.344	0.22	0.683	0.261	0.955	0.914	0.148	0.104	0.368	1.220	0.083	0.450	1.220	0.141	0.672	1.442	-0.66	0.058	0.053	0.167	0.319	0.109	0.336	0.979	0.232	0.029	0.011	0.370	1.282	-1.66	-1.52	1.149	0.412	0.308	0.849	0.662	0.931	0.827	0.184	0.148	-0.09	0.634	0.111	0.603	0.585	0.033	0.216	-0.42
S0063	0.491	0.368	0.236	0.663	0.342	0.963	0.909	0.132	0.084	0.310	1.123	0.097	0.476	1.074	0.123	0.599	1.226	0.049	0.056	0.058	0.207	0.261	0.101	0.327	0.985	0.220	0.028	0.012	0.350	1.025	-1.64	-1.41	1.189	0.352	0.316	0.841	0.722	0.914	0.897	0.144	0.12	0.148	0.585	0.101	0.524	0.537	0.069	0.331	0.225
S0063	0.491	0.356	0.28	0.725	0.512	0.940	0.840	0.208	0.104	0.340	1.123	0.032	0.472	1.171	0.065	0.394	4.713	4.003	0.061	0.059	0.062	0.140	0.058	0.581	0.983	0.225	0.039	0.017	0.406	0.930	-1.51	-1.43	1.244	0.404	0.328	0.812	0.843	0.922	0.829	0.168	0.156	0.228	0.585	0.062	0.464	0.585	0.077	0.398	0.563
S0063	0.491	0.324	0.208	0.541	0.298	0.971	0.910	0.216	0.08	0.387	1.123	0.051	0.329	1.171	0.123	0.596	1.333	-0.07	0.045	0.053	0.102	0.258	0.043	0.354	0.986	0.218	0.020	0.011	0.388	0.881	-1.81	-1.51	1.151	0.36	0.328	0.790	0.740	0.945	0.837	0.132	0.172	0.169	0.585	0.107	0.616	0.585	0.051	0.326	-0.09
S0063	0.491	0.356	0.212	0.552	0.255	0.966	0.936	0.212	0.064	0.416	1.171	0.063	0.374	1.171	0.138	0.645	0.975	-0.74	0.044	0.053	0.124	0.293	0.057	0.402	0.981	0.218	0.022	0.008	0.347	1.068	-1.79	-1.55	1.112	0.372	0.332	0.732	0.811	0.960	0.854	0.144	0.144	0.051	0.585	0.101	0.641	0.585	0.062	0.297	-0.51
S0063	0.491	0.344	0.196	0.497	0.291	0.974	0.924	0.156	0.068	0.309	1.074	0.073	0.420	1.074	0.121	0.599	1.013	0.186	0.041	0.053	0.172	0.282	0.067	0.356	0.985	0.216	0.018	0.009	0.375	0.720	-1.93	-1.57	1.097	0.406	0.338	0.860	0.853	0.948	0.870	0.127	0.143	0.179	0.537	0.084	0.503	0.585	0.063	0.329	1.543
S0063	0.491	0.3	0.216	0.500	0.315	0.977	0.935	0.176	0.08	0.456	1.074	0.076	0.379	1.074	0.130	0.646	0.786	-0.35	0.043	0.061	0.151	0.260	0.056	0.387	0.986	0.206	0.018	0.009	0.335	0.807	-1.89	-1.42	1.120	0.38	0.312	0.815	0.777	0.954	0.880	0.112	0.116	0.087	0.537	0.097	0.610	0.537	0.059	0.316	0.105
S0063	0.491	0.304	0.216	0.676	0.295	0.968	0.921	0.192	0.084	0.309	1.123	0.046	0.436	1.123	0.143	0.647	3.598	-0.43	0.048	0.057	0.101	0.333	0.068	0.312	0.989	0.194	0.021	0.011	0.356	1.226	-1.76	-1.47	1.119	0.36	0.324	0.729	0.716	0.953	0.901	0.124	0.12	0.026	0.537	0.080	0.591	0.537	0.094	0.444	-0.22
S0063	0.491	0.312	0.244	0.559	0.308	0.973	0.935	0.156	0.06	0.389	1.123	0.078	0.519	1.074	0.117	0.666	2.349	-0.23	0.044	0.053	0.180	0.265	0.069	0.442	0.985	0.201	0.017	0.009	0.333	0.969	-1.86	-1.56	1.015	0.412	0.352	0.884	0.716	0.943	0.860	0.116	0.132	0.155	0.537	0.089	0.577	0.537	0.063	0.378	1.354
S0063	0.491	0.328	0.224	0.551	0.374	0.962	0.928	0.152	0.056	0.394	1.025	0.061	0.444	1.025	0.095	0.610	1.753	0.399	0.051	0.064	0.112	0.201	0.098	0.528	0.980	0.229	0.024	0.010	0.358	0.830	-1.78	-1.38	1.101	0.344	0.32	0.786	0.799	0.958	0.894	0.128	0.092	0.068	0.537	0.078	0.666	0.537	0.065	0.403	0.257
S0063	0.491	0.333	0.228	0.548	0.340	0.969	0.935	0.180	0.088	0.396	1.025	0.070	0.467	1.025	0.119	0.661	1.829	-0.47	0.045	0.063	0.140	0.249	0.064	0.382	0.983	0.219	0.021	0.010	0.329	0.806	-1.84	-1.40	1.094	0.412	0.368	1.047	0.898	0.913	0.822	0.108	0.144	0.481	0.488	0.080	0.493	0.537	0.079	0.424	4.242
S0063	0.491	0.314	0.215	0.532	0.324	0.976	0.932	0.191	0.083	0.305	1.025	0.056	0.449	1.074	0.142	0.651	3.626	-0.19	0.039	0.055	0.107	0.351	0.066	0.327	0.987	0.210	0.017	0.009	0.334	0.887	-2.02	-1.51	1.074	0.376	0.324	0.736	0.795	0.954	0.880	0.12	0.136	0.109	0.537	0.065	0.499	0.537	0.079	0.385	0.071
S0063	0.491	0.333	0.200	0.502	0.391	0.965	0.933	0.180	0.084	0.338	1.025	0.080	0.484	1.025	0.115	0.645	0.965	0.357	0.043	0.067	0.165	0.235	0.076	0.409	0.982	0.225	0.021	0.011	0.316	0.645	-1.88	-1.33	1.041	0.432	0.352	1.306	0.880	0.901	0.887	0.108	0.136	0.337	0.537	0.075	0.494	0.488	0.070	0.443	8.463
S0063	0.491	0.336	0.244	0.682	0.420	0.964	0.916	0.204	0.072	0.397	1.123	0.048	0.440	1.074	0.114	0.583	4.683	0.840	0.050	0.060	0.102	0.272	0.068	0.395	0.981	0.224	0.022	0.011	0.369	0.816	-1.78	-1.39	1.105	0.412	0.356	0.971	0.814	0.932	0.884	0.124	0.124	0.296	0.537	0.065	0.479	0.537	0.073	0.460	4.060
S0063	0.491	0.352	0.216	0.514	0.345	0.967	0.948	0.196	0.072	0.337	1.074	0.051	0.436	1.074	0.118	0.701	2.256	-0.44	0.045	0.064	0.091	0.257	0.100	0.430	0.982	0.227	0.020	0.009	0.344	0.839	-1.82	-1.33	1.137	0.372	0.308	0.978	0.779	0.934	0.859	0.128	0.14	0.183	0.488	0.084	0.460	0.537	0.080	0.404	2.875
S0063	0.491	0.352	0.244	0.528	0.313	0.967	0.943	0.2	0.08	0.364	1.074	0.067	0.431	1.025	0.108	0.649	1.557	-0.20	0.044	0.062	0.145	0.224	0.049	0.476	0.985	0.216	0.023	0.010	0.352	0.823	-1.86	-1.41	1.088	0.392	0.344	0.905	0.856	0.944	0.851	0.096	0.132	0.140	0.537	0.107	0.606	0.537	0.052	0.306	0.531
S0063	0.491	0.34	0.244	0.591	0.362	0.959	0.909	0.188	0.092	0.378	1.074	0.072	0.412	1.074	0.113	0.568	2.217	0.117	0.048	0.062	0.159	0.221	0.058	0.413	0.979	0.230	0.023	0.012	0.344	0.874	-1.76	-1.38	1.133	0.436	0.368	1.142	0.927	0.878	0.855	0.14	0.152	0.449	0.537	0.075	0.454	0.537	0.076	0.412	6.442
S0063	0.491	0.344	0.208	0.519	0.382	0.968	0.918	0.172	0.064	0.375	1.123	0.074	0.430	1.074	0.123	0.587	0.487	0.177	0.051	0.065	0.141	0.271	0.063	0.405	0.984	0.236	0.023	0.010	0.332	0.707	-1.73	-1.32	1.233	0.396	0.352	0.966	0.838	0.925	0.866	0.168	0.152	0.173	0.585	0.066	0.467	0.537	0.070	0.334	2.770
S0063	0.491	0.296	0.24	0.506	0.330	0.974	0.927	0.184	0.08	0.256	1.074	0.053	0.349	1.074	0.121	0.637	1.305	0.083	0.041	0.062	0.090	0.269	0.048	0.365	0.982	0.223	0.019	0.011	0.346	0.752	-1.86	-1.39	1.107	0.42	0.32	0.959	0.824	0.930	0.867	0.144	0.148	0.250	0.537	0.091	0.541	0.537	0.059	0.338	2.640
S0063	0.491	0.352	0.248	0.552	0.387	0.968	0.925	0.168	0.084	0.470	1.123	0.081	0.407	1.123	0.102	0.569	1.052	-0.26	0.048	0.062	0.164	0.214	0.081	0.482	0.981	0.235	0.023	0.011	0.351	0.839	-1.67	-1.36	1.137	0.368	0.372	0.979	0.904	0.926	0.845	0.14	0.148	0.262	0.585	0.094	0.534	0.537	0.074	0.356	3.000
S0063	0.491	0.3	0.204	0.561	0.349	0.972	0.925	0.144	0.076	0.380	1.074	0.072	0.420	1.074	0.114	0.638	1.197	-0.08	0.049	0.064	0.148	0.235	0.056	0.406	0.978	0.244	0.020	0.010	0.328	0.840	-1.77	-1.40	1.166	0.384	0.344	0.869	0.865	0.932	0.880	0.156	0.152	0.280	0.537	0.090	0.494	0.537	0.071	0.426	2.346
S0063	0.491	0.336	0.208	0.572	0.392	0.962	0.925	0.164	0.076	0.464	1.123	0.102	0.506	1.123	0.111	0.632	1.067	0.020	0.052	0.068	0.224	0.235	0.089	0.455	0.987	0.212	0.023	0.011	0.325	0.686	-1.75	-1.26	1.167	0.362	0.330	0.915	0.804	0.952	0.841	0.139	0.147	0.193	0.537	0.101	0.603	0.537	0.062	0.325	-0.12
S0063	0.491	0.328	0.256	0.585	0.338	0.958	0.920	0.132	0.072	0.448	1.025	0.085	0.467	1.074	0.131	0.640	1.510	-0.43	0.056	0.059	0.169	0.265	0.109	0.377	0.980	0.230	0.022	0.010	0.341	0.881	-1.75	-1.43	1.086	0.404	0.312	1.090	0.825	0.927	0.857	0.132	0.136	0.268	0.537	0.097	0.556	0.537	0.071	0.345	4.810
S0063	0.491	0.324	0.216	0.493	0.367	0.968	0.917	0.176	0.068	0.329	1.074	0.082	0.472	1.025	0.118	0.585	1.383	0.140	0.044	0.058	0.167	0.241	0.078	0.355	0.979	0.234	0.020	0.010	0.360	0.772	-1.82	-1.47	1.029	0.4	0.36	0.930	0.906	0.926	0.830	0.172	0.156	0.346	0.537	0.090	0.545	0.537	0.062	0.361	2.221
S0063	0.491	0.324	0.204	0.429	0.330	0.960	0.925	0.188	0.096	0.225	1.025	0.065	0.377	1.025	0.119	0.621	0.741	-0.04	0.039	0.060	0.123	0.272	0.064	0.380	0.982	0.225	0.020	0.010	0.348	0.785	-1.87	-1.41	0.956	0.404	0.34	1.293	0.964	0.916	0.857	0.136	0.136	0.229	0.537	0.089	0.598	0.488	0.068	0.372	2.742
S0063	0.491	0.336	0.24	0.446	0.333	0.965	0.927	0.184	0.076	0.227	1.074	0.063	0.357	1.074	0.110	0.645	0.740	-0.29	0.040	0.061	0.122	0.244	0.069	0.389	0.982	0.230	0.018	0.011	0.337	0.701	-1.86	-1.39	1.017	0.46	0.328	0.943	0.756	0.931	0.887	0.196	0.12	0.350	0.537	0.090	0.567	0.537	0.093	0.445	2.737
S0063	0.491	0.356	0.22	0.406	0.327	0.961	0.926	0.2	0.088	0.321	0.976	0.056	0.378	0.976	0.114	0.669	1.215	-0.37	0.038	0.059	0.100	0.210	0.076	0.492	0.979	0.229	0.018	0.009	0.316	0.711	-1.96	-1.44	0.949	0.408	0.312	0.996	0.907	0.923	0.879	0.164	0.124	0.230	0.488	0.072	0.483	0.488	0.067	0.339	1.859
S0063	0.491	0.328	0.212	0.568	0.364	0.960	0.927	0.184	0.072	0.416	1.025	0.035	0.380	1.025	0.117	0.645	3.050	0.224	0.048	0.066	0.099	0.243	0.119	0.454	0.976	0.245	0.020	0.010	0.316	0.911	-1.77	-1.32	1.066	0.444	0.356	1.197	0.858	0.907	0.884	0.144	0.1	0.329	0.488	0.075	0.516	0.537	0.068	0.373	5.791
S0063	0.491	0.36	0.2	0.509	0.323	0.961	0.928	0.188	0.076	0.369	1.074	0.028	0.253	1.074	0.093	0.622	1.131	0.085	0.044	0.058	0.076	0.192	0.060	0.485	0.977	0.250	0.023	0.010	0.364	0.772	-1.78	-1.43	1.084	0.44	0.316	1.039	0.869	0.927	0.854	0.14	0.152	0.246	0.537	0.065	0.479	0.537	0.077	0.382	1.401
S0063	0.491	0.304	0.224	0.571	0.356	0.977	0.925	0.24	0.088	0.418	0.585	0.026	0.285	1.074	0.103	0.624	1.635	0.191	0.043	0.062	0.086	0.217	0.039	0.421	0.976	0.252	0.019	0.010	0.342	0.735	-1.81	-1.38	1.158	0.404	0.312	0.992	0.920	0.921	0.878	0.148	0.12	0.242	0.537	0.091	0.559	0.537	0.068	0.369	2.328
S0063	0.491	0.328	0.176	0.591	0.453	0.967	0.936	0.132	0.068	0.329	1.074	0.075	0.436	1.074	0.093	0.620	0.271	-0.40	0.059	0.080	0.158	0.191	0.101	0.458	0.987	0.220	0.024	0.012	0.316	0.758	-1.54	-1.12	1.315	0.444	0.364	1.323	1.022	0.867	0.836	0.144	0.14	0.539	0.537	0.103	0.501	0.537	0.069	0.343	10.73
S0063	0.491	0.368	0.22	0.539	0.381	0.960	0.918	0.152	0.108	0.291	1.025	0.082	0.476	1.025	0.103	0.568	1.026	1.013	0.053	0.063	0.195	0.216	0.121	0.464	0.977	0.235	0.023	0.011	0.339	0.801	-1.67	-1.42	1.079	0.424	0.304	1.150	0.921	0.903	0.896	0.144	0.112	0.277	0.488	0.063	0.398	0.537	0.088	0.425	4.345
S0063	0.491	0.34	0.232	0.549	0.415	0.948	0.927	0.172	0.072	0.328	1.074	0.047	0.485	1.025	0.103	0.645	2.796	0.295	0.054	0.064	0.068	0.254	0.105	0.424	0.987	0.203	0.027	0.011	0.339	0.782	-1.74	-1.36	1.029	0.46	0.312	1.442	1.027	0.927	0.896	0.124	0.12	0.154	0.537	0.085	0.558	0.537	0.080	0.417	5.870
S0063	0.491	0.34	0.248	0.384	0.276	0.968	0.948	0.152	0.068	0.098	2.050	0.038	0.332	1.025	0.127	0.763	1.947	-0.52	0.034	0.050	0.077	0.234	0.059	0.364	0.979	0.233	0.016	0.009	0.334	0.851	-2.02	-1.59	0.868	0.38	0.32	0.897	0.784	0.938	0.915	0.14	0.128	0.142	0.537	0.059	0.528	0.488	0.092	0.510	0.881
S0063	0.491	0.348	0.212	0.276	0.423	0.941	0.956	0.192	0.076	0.079	0.878	0.038	0.435	0.830	0.128	0.788	1.092	-0.43	0.031	0.060	0.086	0.269	0.119	0.435	0.975	0.244	0.018	0.007	0.352	0.540	-2.13	-1.43	0.833	0.376	0.328	1.083	0.947	0.924	0.890	0.104	0.12	0.391	0.390	0.071	0.490	0.439	0.063	0.437	9.062
S0063	0.491	0.364	0.232	0.377	0.291	0.935	0.928	0.188	0.088	0.291	0.927	0.085	0.547	0.927	0.121	0.705	3.811	-0.34	0.043	0.056	0.182	0.280	0.125	0.435	0.983	0.221	0.025	0.010	0.379	1.010	-1.85	-1.48	0.864	0.4	0.316	1.297	1.243	0.907	0.871	0.14	0.148	0.442	0.488	0.053	0.440	0.488	0.062	0.370	10.39
S0063	0.491	0.372	0.212	0.374	0.315	0.954	0.931	0.22	0.076	0.041	0.927	0.031	0.320	0.927	0.136	0.682	3.210	0.464	0.032	0.054	0.070	0.294	0.061	0.349	0.984	0.215	0.021	0.010	0.389	0.743	-2.09	-1.53	0.852	0.44	0.34	1.140	0.943	0.894	0.865	0.116	0.14	0.408	0.488	0.049	0.480	0.439	0.079	0.456	3.412
S0063	0.491	0.344	0.216	0.391	0.284	0.967	0.940	0.204	0.088	0.109	0.976	0.037	0.295	0.976	0.145	0.703	0.851	-0.26	0.032	0.051	0.090	0.316	0.060	0.357	0.983	0.217	0.015	0.007	0.329	0.704	-2.06	-1.62	0.817	0.418	0.334	1.082	0.888	0.919	0.892	0.115	0.099	0.338	0.488	0.091	0.572	0.488	0.079	0.449	3.996
S0063	0.491	0.328	0.2	0.410	0.255	0.972	0.943	0.224	0.096	0.248	0.976	0.041	0.291	0.976	0.128	0.702	2.101	-0.50	0.032	0.051	0.081	0.267	0.058	0.404	0.986	0.203	0.016	0.007	0.372	0.948	-2.12	-1.65	0.881	0.372	0.32	0.963	0.734	0.922	0.896	0.124	0.132	0.271	0.488	0.071	0.490	0.488	0.091	0.458	0.952
S0063	0.491	0.352	0.2	0.405	0.304	0.966	0.923	0.168	0.088	0.028	0.976	0.057	0.344	1.025	0.133	0.648	0.448	-0.15	0.035	0.054	0.112	0.297	0.049	0.353	0.984	0.216	0.019	0.009	0.362	0.719	-1.96	-1.54	0.901	0.428	0.312	0.961	0.846	0.928	0.885	0.12	0.112	0.279	0.488	0.106	0.593	0.488	0.085	0.428	2.506
S0063	0.491	0.356	0.212	0.358	0.332	0.962	0.940	0.204	0.112	0.162	0.976	0.051	0.343	0.976	0.132	0.677	0.144	0.291	0.034	0.056	0.101	0.274	0.062	0.387	0.985	0.211	0.018	0.008	0.356	0.626	-1.98	-1.58	0.884	0.448	0.328	1.165	0.887	0.898	0.873	0.156	0.124	0.287	0.488	0.060	0.431	0.488	0.084	0.412	3.363
S0063	0.491	0.364	0.204	0.459	0.321	0.958	0.934	0.184	0.072	0.267	0.976	0.062	0.449	0.976	0.133	0.683	1.384	-0.36	0.039	0.057	0.123	0.303	0.058	0.411	0.988	0.199	0.019	0.008	0.338	0.833	-1.92	-1.47	0.944	0.42	0.356	1.083	0.885	0.933	0.893	0.136	0.128	0.286	0.488	0.090	0.577	0.488	0.086	0.440	3.089
S0063	0.491	0.308	0.188	0.322	0.324	0.962	0.944	0.196	0.076	0.071	1.025	0.033	0.266	0.976	0.145	0.688	0.981	-0.47	0.032	0.056	0.070	0.324	0.064	0.378	0.982	0.217	0.017	0.008	0.345	0.747	-2.06	-1.48	0.883	0.408	0.336	1.431	1.193	0.885	0.860	0.172	0.128	0.372	0.488	0.059	0.399	0.488	0.056	0.292	5.971
S0063	0.491	0.316	0.212	0.420	0.331	0.957	0.923	0.176	0.088	0.114	0.976	0.065	0.356	1.025	0.116	0.625	0.043	0.024	0.041	0.060	0.128	0.251	0.074	0.405	0.985	0.210	0.019	0.010	0.354	0.678	-1.79	-1.44	0.950	0.432	0.324	1.027	0.879	0.928	0.875	0.116	0.1	0.352	0.488	0.110	0.598	0.488	0.094	0.450	3.379
S0063	0.491	0.3	0.204	0.357	0.282	0.962	0.937	0.2	0.072	0.163	1.025	0.061	0.340	0.976	0.147	0.717	0.539	-0.37	0.032	0.052	0.114	0.318	0.060	0.370	0.987	0.201	0.014	0.008	0.325	0.660	-2.12	-1.56	0.842	0.404	0.332	1.031	0.846	0.932	0.896	0.132	0.116	0.190	0.488	0.064	0.478	0.488	0.090	0.418	1.688
S0063	0.491	0.356	0.212	0.330	0.311	0.955	0.936	0.216	0.092	0.086	0.976	0.031	0.225	0.976	0.139	0.698	0.322	-0.17	0.029	0.056	0.080	0.285	0.035	0.367	0.983	0.205	0.018	0.008	0.388	0.604	-2.09	-1.57	0.844	0.388	0.356	0.918	0.784	0.928	0.896	0.152	0.132	0.284	0.488	0.086	0.539	0.488	0.101	0.492	2.461
S0063	0.491	0.332	0.212	0.361	0.358	0.971	0.932	0.16	0.084	0.323	0.976	0.073	0.426	0.976	0.128	0.639	0.192	0.250	0.033	0.059	0.147	0.297	0.053	0.384	0.990	0.191	0.015	0.009	0.318	0.515	-2.09	-1.42	0.984	0.424	0.32	0.991	0.934	0.914	0.876	0.156	0.132	0.244	0.488	0.055	0.417	0.537	0.088	0.426	3.650
S0063	0.491	0.316	0.224	0.437	0.317	0.966	0.941	0.184	0.068	0.274	1.025	0.037	0.367	1.025	0.118	0.641	0.566	-0.17	0.036	0.058	0.091	0.252	0.056	0.403	0.986	0.215	0.018	0.009	0.359	0.685	-1.96	-1.48	0.987	0.428	0.324	1.011	0.958	0.920	0.892	0.14	0.112	0.220	0.488	0.086	0.554	0.537	0.082	0.402	2.453
S0063	0.491	0.312	0.236	0.590	0.321	0.968	0.932	0.176	0.068	0.304	1.123	0.080	0.435	1.074	0.129	0.672	2.146	-0.11	0.048	0.056	0.164	0.291	0.070	0.351	0.983	0.212	0.021	0.010	0.367	0.943	-1.74	-1.51	1.044	0.364	0.328	0.825	0.793	0.951	0.893	0.16	0.14	0.169	0.537	0.070	0.505	0.537	0.073	0.337	0.428
S0063	0.491	0.328	0.228	0.561	0.279	0.972	0.933	0.176	0.076	0.317	1.074	0.089	0.515	1.025	0.135	0.726	1.723	-0.74	0.046	0.054	0.174	0.281	0.078	0.344	0.988	0.196	0.019	0.009	0.329	1.070	-1.84	-1.53	1.023	0.316	0.336	0.857	0.753	0.955	0.893	0.104	0.112	0.074	0.537	0.083	0.610	0.537	0.070	0.405	0.517
S0063	0.491	0.34	0.22	0.444	0.282	0.966	0.944	0.18	0.072	0.268	1.025	0.049	0.392	1.025	0.152	0.723	1.867	-0.63	0.035	0.054	0.121	0.307	0.066	0.321	0.988	0.186	0.017	0.008	0.346	0.842	-1.98	-1.53	0.926	0.38	0.3	0.801	0.774	0.957	0.883	0.144	0.144	0.301	0.537	0.083	0.630	0.537	0.101	0.494	0.562
S0063	0.491	0.328	0.224	0.374	0.297	0.970	0.945	0.168	0.076	0.243	0.976	0.050	0.337	0.976	0.118	0.683	0.000	0.137	0.034	0.051	0.085	0.270	0.053	0.428	0.989	0.208	0.016	0.008	0.369	0.660	-1.98	-1.60	0.940	0.364	0.288	0.873	0.806	0.953	0.891	0.148	0.132	0.149	0.488	0.069	0.560	0.537	0.077	0.383	0.152
S0063	0.491	0.324	0.212	0.489	0.337	0.967	0.944	0.176	0.084	0.253	1.025	0.061	0.422	1.025	0.132	0.727	3.553	-0.17	0.039	0.058	0.126	0.314	0.093	0.362	0.985	0.208	0.017	0.009	0.306	0.892	-1.98	-1.50	0.956	0.36	0.292	1.011	0.806	0.933	0.899	0.132	0.112	0.231	0.488	0.068	0.564	0.537	0.097	0.501	3.367
S0063	0.491	0.348	0.216	0.511	0.354	0.957	0.928	0.168	0.084	0.171	1.025	0.057	0.372	1.074	0.115	0.651	1.040	0.382	0.046	0.058	0.103	0.249	0.100	0.374	0.983	0.211	0.022	0.010	0.333	0.712	-1.81	-1.44	0.976	0.416	0.336	1.115	0.928	0.932	0.880	0.152	0.132	0.168	0.488	0.058	0.478	0.537	0.095	0.441	0.852
S0063	0.491	0.34	0.22	0.545	0.331	0.972	0.942	0.192	0.084	0.271	1.025	0.072	0.405	1.025	0.135	0.743	2.247	-0.34	0.041	0.058	0.164	0.306	0.067	0.331	0.988	0.201	0.017	0.009	0.335	0.903	-1.88	-1.46	0.992	0.402	0.346	0.874	0.786	0.954	0.896	0.123	0.119	0.111	0.537	0.094	0.644	0.537	0.089	0.437	0.357
S0063	0.491	0.292	0.216	0.514	0.278	0.970	0.934	0.18	0.08	0.342	1.025	0.079	0.519	1.025	0.131	0.689	2.477	-0.39	0.043	0.051	0.192	0.295	0.092	0.355	0.987	0.201	0.016	0.008	0.344	1.042	-1.87	-1.55	0.947	0.424	0.352	1.033	0.832	0.934	0.860	0.132	0.136	0.260	0.488	0.074	0.523	0.537	0.076	0.428	1.709
S0063	0.491	0.328	0.236	0.468	0.289	0.970	0.939	0.152	0.072	0.202	1.074	0.062	0.453	1.025	0.138	0.743	2.411	-0.56	0.039	0.058	0.126	0.319	0.063	0.326	0.985	0.206	0.018	0.010	0.356	0.899	-1.92	-1.47	0.988	0.416	0.348	0.902	0.794	0.946	0.875	0.12	0.104	0.224	0.537	0.097	0.648	0.488	0.073	0.400	0.565
S0063	0.491	0.324	0.228	0.414	0.323	0.969	0.934	0.204	0.08	0.205	1.025	0.065	0.359	1.025	0.139	0.688	0.499	-0.19	0.037	0.056	0.141	0.298	0.046	0.340	0.986	0.198	0.017	0.009	0.344	0.728	-1.96	-1.50	0.982	0.412	0.336	0.876	0.907	0.919	0.875	0.184	0.092	0.280	0.488	0.065	0.513	0.537	0.095	0.458	1.930
S0063	0.491	0.324	0.248	0.393	0.297	0.958	0.924	0.148	0.12	0.119	0.976	0.082	0.447	0.976	0.137	0.659	0.144	-0.16	0.039	0.053	0.173	0.288	0.066	0.351	0.988	0.196	0.019	0.009	0.371	0.737	-1.87	-1.56	0.904	0.388	0.304	0.983	0.871	0.943	0.887	0.14	0.12	0.089	0.488	0.071	0.582	0.488	0.077	0.400	0.838
S0063	0.491	0.38	0.224	0.381	0.303	0.959	0.945	0.204	0.064	0.264	0.927	0.042	0.377	0.976	0.127	0.734	1.933	-0.10	0.034	0.056	0.111	0.260	0.094	0.437	0.984	0.212	0.019	0.007	0.366	0.832	-2.01	-1.51	0.873	0.404	0.328	1.204	0.851	0.916	0.883	0.136	0.132	0.357	0.488	0.057	0.551	0.488	0.095	0.476	4.294
S0063	0.491	0.356	0.228	0.399	0.300	0.966	0.943	0.208	0.068	0.250	0.976	0.035	0.351	0.976	0.154	0.752	1.876	-0.43	0.031	0.055	0.077	0.352	0.057	0.319	0.988	0.190	0.017	0.008	0.369	0.693	-2.13	-1.51	0.848	0.404	0.328	1.145	0.982	0.925	0.881	0.124	0.116	0.276	0.488	0.070	0.572	0.488	0.081	0.425	2.516
S0063	0.491	0.352	0.2	0.471	0.339	0.963	0.947	0.16	0.084	0.357	0.976	0.067	0.431	0.976	0.123	0.684	1.097	-0.23	0.045	0.063	0.157	0.262	0.108	0.435	0.985	0.211	0.021	0.009	0.335	0.786	-1.84	-1.40	1.027	0.412	0.356	1.200	0.907	0.906	0.879	0.116	0.156	0.389	0.488	0.061	0.478	0.488	0.088	0.446	5.939
S0063	0.491	0.356	0.22	0.604	0.435	0.960	0.925	0.144	0.084	0.346	1.025	0.081	0.456	1.025	0.113	0.596	2.412	0.570	0.052	0.066	0.174	0.247	0.107	0.443	0.985	0.213	0.024	0.011	0.353	0.742	-1.65	-1.33	1.054	0.452	0.352	1.259	1.153	0.875	0.845	0.132	0.152	0.425	0.537	0.088	0.531	0.488	0.080	0.414	9.163
S0063	0.491	0.3	0.224	0.426	0.313	0.968	0.944	0.168	0.116	0.397	1.025	0.086	0.478	1.025	0.133	0.722	0.274	-0.40	0.042	0.056	0.191	0.271	0.082	0.366	0.987	0.203	0.019	0.009	0.315	0.821	-1.82	-1.49	0.965	0.424	0.36	1.214	1.024	0.889	0.889	0.188	0.128	0.341	0.537	0.059	0.445	0.488	0.080	0.428	5.456
S0063	0.491	0.336	0.2	0.501	0.327	0.965	0.937	0.152	0.088	0.387	1.025	0.093	0.519	1.025	0.144	0.670	1.441	-0.52	0.047	0.062	0.187	0.342	0.089	0.338	0.989	0.191	0.020	0.010	0.315	0.854	-1.80	-1.37	0.996	0.404	0.316	1.044	0.846	0.938	0.876	0.124	0.124	0.122	0.537	0.105	0.604	0.488	0.085	0.420	0.995
S0063	0.491	0.332	0.208	0.456	0.339	0.963	0.933	0.176	0.088	0.356	1.025	0.084	0.472	1.025	0.125	0.691	0.505	-0.10	0.046	0.060	0.191	0.271	0.098	0.386	0.986	0.204	0.021	0.010	0.322	0.705	-1.82	-1.45	0.983	0.436	0.324	1.136	0.969	0.921	0.882	0.172	0.14	0.278	0.537	0.063	0.516	0.488	0.099	0.482	3.573
S0063	0.491	0.36	0.224	0.430	0.322	0.965	0.955	0.172	0.068	0.158	0.976	0.047	0.455	0.976	0.144	0.821	1.598	-0.51	0.036	0.063	0.105	0.322	0.068	0.351	0.986	0.204	0.018	0.008	0.338	0.757	-1.99	-1.41	0.948	0.444	0.328	1.223	0.934	0.920	0.864	0.108	0.112	0.292	0.488	0.076	0.582	0.488	0.089	0.442	2.571
S0063	0.491	0.308	0.224	0.452	0.289	0.971	0.951	0.176	0.076	0.181	0.976	0.051	0.460	1.025	0.104	0.755	2.231	-0.32	0.036	0.054	0.115	0.214	0.072	0.469	0.984	0.212	0.017	0.008	0.342	0.873	-1.99	-1.55	0.914	0.42	0.324	0.987	0.826	0.926	0.885	0.164	0.128	0.371	0.488	0.074	0.503	0.488	0.081	0.488	2.815
S0063	0.491	0.348	0.208	0.415	0.353	0.965	0.948	0.168	0.104	0.306	0.976	0.061	0.420	0.976	0.137	0.747	0.574	-0.08	0.040	0.060	0.130	0.308	0.075	0.431	0.983	0.216	0.020	0.009	0.316	0.603	-1.93	-1.42	0.970	0.388	0.344	0.992	0.895	0.937	0.852	0.1	0.12	0.257	0.488	0.082	0.593	0.488	0.074	0.392	1.824
S0063	0.491	0.316	0.204	0.598	0.337	0.971	0.931	0.144	0.088	0.240	1.025	0.072	0.417	1.025	0.120	0.676	3.302	-0.11	0.045	0.055	0.129	0.279	0.079	0.400	0.984	0.207	0.018	0.009	0.304	1.009	-1.83	-1.50	1.003	0.372	0.312	0.891	0.794	0.939	0.867	0.164	0.168	0.246	0.537	0.073	0.539	0.537	0.087	0.471	1.356
S0063	0.491	0.308	0.228	0.549	0.320	0.969	0.919	0.18	0.096	0.236	1.074	0.074	0.474	1.025	0.122	0.648	1.796	-0.26	0.047	0.058	0.157	0.275	0.066	0.406	0.985	0.215	0.017	0.010	0.334	0.894	-1.76	-1.43	1.037	0.376	0.332	0.916	0.871	0.956	0.867	0.12	0.156	0.077	0.537	0.071	0.608	0.537	0.085	0.427	0.641
S0063	0.491	0.348	0.244	0.432	0.298	0.919	0.905	0.127	0.093	0.474	1.074	0.106	0.609	0.976	0.094	0.690	0.275	0.240	0.065	0.057	0.347	0.238	0.366	0.452	0.988	0.209	0.029	0.011	0.324	1.016	-1.59	-1.50	0.357	0.436	0.287	0.946	0.951	0.937	0.857	0.172	0.160	0.266	0.585	0.123	0.713	2.929	0.035	0.389	-0.60
S0063	0.759	0.408	0.264	0.714	0.490	0.897	0.906	0.192	0.064	0.307	1.367	0.091	0.410	1.318	0.111	0.574	0.299	0.420	0.083	0.089	0.162	0.213	0.140	0.417	0.991	0.200	0.057	0.020	0.371	0.811	-1.35	-1.05	1.342	0.336	0.332	1.188	0.653	0.969	0.817	0.152	0.176	-0.01	0.683	0.133	0.663	2.001	0.043	0.394	-0.84
S0063	0.759	0.396	0.272	0.663	0.572	0.901	0.887	0.196	0.076	0.323	1.318	0.083	0.368	1.318	0.121	0.521	0.945	0.171	0.080	0.090	0.159	0.206	0.156	0.345	0.990	0.206	0.052	0.023	0.377	0.768	-1.36	-0.99	1.350	0.416	0.368	1.093	0.720	0.954	0.742	0.152	0.204	0.135	0.634	0.141	0.709	2.636	0.041	0.308	-0.61
S0063	0.759	0.388	0.208	0.859	0.484	0.903	0.902	0.172	0.092	0.354	1.318	0.097	0.424	1.318	0.126	0.558	0.732	0.234	0.086	0.088	0.190	0.237	0.120	0.384	0.988	0.194	0.054	0.018	0.348	0.934	-1.30	-1.05	1.398	0.444	0.332	1.070	0.843	0.950	0.786	0.2	0.168	0.009	0.634	0.137	0.699	0.634	0.032	0.166	-1.12
S0063	0.759	0.392	0.272	0.694	0.445	0.910	0.894	0.188	0.084	0.416	1.318	0.083	0.383	1.318	0.119	0.527	0.183	-0.33	0.083	0.091	0.144	0.231	0.114	0.409	0.988	0.216	0.054	0.022	0.347	0.823	-1.33	-1.03	1.419	0.426	0.318	1.132	0.830	0.954	0.762	0.167	0.175	0.093	0.634	0.136	0.696	0.683	0.024	0.121	-0.93
S0063	0.759	0.388	0.252	0.748	0.467	0.897	0.888	0.156	0.072	0.491	1.367	0.093	0.406	1.367	0.127	0.574	0.563	-0.32	0.093	0.088	0.170	0.237	0.127	0.319	0.991	0.201	0.053	0.022	0.356	0.883	-1.36	-1.01	1.432	0.428	0.348	1.153	0.757	0.955	0.749	0.128	0.176	0.069	0.683	0.140	0.720	2.636	0.033	0.286	-1.09
S0063	0.759	0.408	0.248	0.797	0.466	0.908	0.903	0.172	0.076	0.459	1.318	0.110	0.466	1.318	0.143	0.611	0.469	-0.32	0.085	0.087	0.227	0.283	0.146	0.318	0.985	0.210	0.054	0.019	0.349	0.897	-1.35	-1.08	1.388	0.448	0.348	1.244	0.867	0.939	0.756	0.184	0.212	0.059	0.634	0.128	0.657	2.636	0.034	0.235	-1.09
S0063	0.759	0.408	0.268	0.672	0.483	0.905	0.895	0.232	0.108	0.430	1.367	0.072	0.344	1.367	0.110	0.514	-0.05	0.028	0.079	0.089	0.125	0.216	0.107	0.370	0.990	0.209	0.056	0.022	0.385	0.792	-1.27	-1.03	1.384	0.4	0.356	1.174	0.894	0.952	0.752	0.172	0.228	0.056	0.683	0.132	0.721	0.683	0.026	0.136	-0.78
S0063	0.759	0.352	0.276	0.873	0.454	0.901	0.865	0.2	0.088	0.511	1.367	0.075	0.368	1.416	0.108	0.473	1.774	0.146	0.094	0.084	0.143	0.208	0.134	0.349	0.987	0.214	0.057	0.025	0.409	1.091	-1.20	-1.07	1.416	0.412	0.336	1.073	0.888	0.947	0.754	0.164	0.224	0.136	0.732	0.134	0.690	2.783	0.039	0.271	-1.24
S0063	0.759	0.4	0.328	0.825	0.479	0.899	0.850	0.24	0.092	0.353	1.416	0.071	0.356	1.416	0.112	0.505	2.412	0.217	0.086	0.079	0.105	0.203	0.107	0.319	0.989	0.202	0.060	0.025	0.383	1.100	-1.22	-1.11	1.363	0.408	0.344	1.255	0.705	0.949	0.754	0.172	0.216	0.079	0.732	0.136	0.685	2.832	0.031	0.297	-0.99
S0063	0.759	0.404	0.304	0.698	0.439	0.905	0.877	0.236	0.096	0.463	1.416	0.069	0.352	1.416	0.108	0.521	1.410	-0.07	0.077	0.079	0.107	0.211	0.109	0.403	0.984	0.220	0.053	0.023	0.383	0.932	-1.33	-1.14	1.306	0.416	0.344	1.349	0.739	0.955	0.794	0.164	0.168	0.073	0.732	0.141	0.693	2.880	0.043	0.405	-1.05
S0063	0.759	0.38	0.268	0.743	0.451	0.897	0.886	0.196	0.088	0.376	1.367	0.082	0.354	1.367	0.106	0.492	0.551	0.529	0.079	0.079	0.138	0.199	0.121	0.372	0.988	0.210	0.055	0.019	0.396	0.889	-1.37	-1.18	1.292	0.448	0.352	1.208	0.840	0.951	0.762	0.18	0.168	0.072	0.683	0.135	0.676	2.783	0.029	0.306	-1.03
S0063	0.759	0.416	0.264	0.944	0.414	0.894	0.913	0.168	0.052	0.474	1.367	0.091	0.420	1.367	0.145	0.635	1.385	-0.47	0.102	0.078	0.149	0.282	0.138	0.330	0.991	0.194	0.063	0.018	0.365	1.360	-1.18	-1.13	1.455	0.392	0.364	1.251	0.742	0.957	0.758	0.172	0.204	0.064	0.683	0.133	0.696	2.783	0.033	0.259	-1.18
S0063	0.759	0.356	0.296	0.833	0.418	0.888	0.902	0.18	0.092	0.480	1.367	0.087	0.409	1.416	0.122	0.593	1.236	-0.21	0.083	0.072	0.148	0.231	0.117	0.372	0.989	0.202	0.058	0.019	0.378	1.172	-1.24	-1.22	1.283	0.4	0.336	1.168	0.707	0.960	0.809	0.164	0.144	-0.04	0.683	0.134	0.656	2.783	0.040	0.323	-1.11
S0063	0.759	0.404	0.276	0.583	0.358	0.899	0.926	0.208	0.076	0.557	1.367	0.086	0.457	1.416	0.133	0.625	0.666	-0.44	0.062	0.067	0.136	0.263	0.138	0.364	0.987	0.202	0.046	0.014	0.396	0.908	-1.52	-1.27	1.095	0.368	0.336	1.156	0.633	0.968	0.789	0.116	0.16	-0.05	0.683	0.155	0.731	2.783	0.053	0.395	-0.79
S0063	0.759	0.368	0.248	0.871	0.445	0.893	0.903	0.188	0.088	0.442	1.367	0.091	0.392	1.367	0.122	0.577	1.179	-0.18	0.090	0.083	0.187	0.246	0.150	0.364	0.984	0.214	0.054	0.019	0.357	1.062	-1.28	-1.09	1.345	0.452	0.344	1.221	0.742	0.954	0.795	0.172	0.184	-0.09	0.634	0.133	0.697	2.685	0.036	0.349	-0.92
S0063	0.759	0.404	0.288	0.783	0.463	0.902	0.899	0.168	0.088	0.374	1.367	0.079	0.348	1.367	0.135	0.608	1.332	-0.00	0.083	0.081	0.161	0.279	0.127	0.326	0.991	0.211	0.052	0.020	0.365	1.035	-1.29	-1.12	1.340	0.392	0.312	1.260	0.768	0.969	0.783	0.128	0.188	0.000	0.683	0.159	0.720	2.734	0.037	0.324	-0.93
S0063	0.759	0.432	0.248	0.830	0.557	0.910	0.899	0.156	0.08	0.430	1.367	0.084	0.406	1.367	0.120	0.579	1.153	0.164	0.083	0.085	0.169	0.223	0.161	0.391	0.985	0.213	0.051	0.019	0.356	0.839	-1.34	-1.05	1.383	0.404	0.356	1.196	0.964	0.956	0.787	0.128	0.188	-0.09	0.683	0.148	0.663	2.099	0.048	0.427	-0.71
S0063	0.759	0.428	0.244	0.664	0.361	0.910	0.931	0.172	0.084	0.413	1.367	0.087	0.391	1.367	0.147	0.644	0.696	-0.56	0.069	0.076	0.156	0.312	0.098	0.353	0.986	0.196	0.047	0.013	0.370	1.031	-1.47	-1.20	1.241	0.42	0.372	1.069	0.720	0.954	0.748	0.212	0.18	0.129	0.683	0.149	0.747	0.683	0.025	0.155	-0.97
S0063	0.759	0.448	0.232	0.824	0.533	0.893	0.890	0.184	0.084	0.440	1.367	0.107	0.468	1.367	0.126	0.549	0.074	-0.18	0.093	0.096	0.206	0.246	0.136	0.319	0.989	0.208	0.066	0.023	0.369	0.827	-1.29	-0.95	1.471	0.432	0.348	1.211	0.893	0.947	0.774	0.18	0.232	0.028	0.683	0.145	0.697	2.685	0.038	0.238	-1.05
S0063	0.759	0.44	0.248	0.882	0.568	0.904	0.871	0.16	0.092	0.351	1.367	0.095	0.453	1.367	0.120	0.510	1.855	0.328	0.092	0.092	0.170	0.234	0.142	0.342	0.987	0.218	0.061	0.025	0.362	0.971	-1.29	-0.99	1.449	0.452	0.348	1.273	0.842	0.933	0.753	0.188	0.168	0.125	0.683	0.123	0.621	2.734	0.031	0.252	-0.46
S0063	0.759	0.384	0.244	0.742	0.517	0.893	0.899	0.236	0.08	0.311	1.367	0.102	0.456	1.367	0.123	0.556	0.671	0.057	0.083	0.085	0.184	0.234	0.139	0.398	0.990	0.193	0.055	0.020	0.395	0.757	-1.33	-1.05	1.317	0.436	0.368	1.164	0.955	0.933	0.720	0.172	0.18	0.089	0.683	0.151	0.710	2.734	0.038	0.297	-1.07
S0063	0.759	0.428	0.248	0.750	0.489	0.893	0.892	0.204	0.092	0.371	1.318	0.093	0.454	1.367	0.117	0.544	0.758	0.676	0.078	0.080	0.170	0.208	0.123	0.320	0.990	0.191	0.057	0.018	0.393	0.855	-1.37	-1.12	1.248	0.388	0.356	1.181	0.906	0.961	0.787	0.152	0.172	0.032	0.683	0.149	0.723	2.734	0.045	0.334	-1.06
S0063	0.759	0.372	0.24	0.667	0.431	0.909	0.915	0.204	0.076	0.434	1.269	0.098	0.458	1.318	0.119	0.539	1.255	-0.11	0.074	0.085	0.174	0.224	0.137	0.413	0.992	0.194	0.051	0.016	0.380	0.948	-1.39	-1.11	1.321	0.422	0.334	1.159	0.785	0.941	0.808	0.127	0.203	0.189	0.683	0.114	0.667	0.634	0.037	0.198	-0.49
S0063	0.759	0.416	0.216	0.653	0.456	0.911	0.908	0.156	0.06	0.347	1.318	0.096	0.478	1.318	0.132	0.584	0.852	0.046	0.077	0.079	0.191	0.253	0.142	0.376	0.992	0.180	0.051	0.017	0.382	0.867	-1.43	-1.14	1.282	0.424	0.38	1.401	0.731	0.962	0.733	0.144	0.196	0.025	0.634	0.162	0.764	2.636	0.031	0.268	-0.78
S0063	0.759	0.404	0.264	0.697	0.488	0.906	0.905	0.184	0.068	0.459	1.318	0.100	0.437	1.318	0.125	0.533	0.466	0.207	0.082	0.087	0.169	0.222	0.144	0.379	0.994	0.186	0.056	0.017	0.391	0.833	-1.34	-1.05	1.398	0.452	0.312	1.032	0.822	0.939	0.800	0.172	0.184	0.079	0.634	0.122	0.717	2.587	0.043	0.274	-1.10
S0063	0.759	0.38	0.272	0.677	0.446	0.910	0.923	0.16	0.06	0.488	1.269	0.108	0.465	1.269	0.114	0.531	1.063	0.067	0.076	0.083	0.204	0.195	0.120	0.402	0.991	0.199	0.052	0.015	0.400	0.967	-1.41	-1.14	1.338	0.404	0.34	1.069	0.751	0.943	0.811	0.168	0.184	0.155	0.634	0.115	0.667	0.634	0.036	0.206	-0.60
S0063	0.759	0.408	0.288	0.726	0.475	0.917	0.901	0.188	0.068	0.485	1.318	0.104	0.453	1.318	0.124	0.526	0.829	0.267	0.082	0.086	0.191	0.244	0.116	0.378	0.993	0.183	0.052	0.019	0.387	0.866	-1.34	-1.06	1.392	0.428	0.332	1.097	0.857	0.946	0.792	0.172	0.18	0.169	0.634	0.116	0.701	2.587	0.038	0.249	-0.75
S0063	0.759	0.376	0.252	0.745	0.510	0.905	0.898	0.14	0.068	0.419	1.269	0.105	0.508	1.269	0.117	0.531	0.845	0.669	0.087	0.090	0.216	0.224	0.165	0.404	0.992	0.185	0.051	0.019	0.369	0.798	-1.34	-1.03	1.335	0.452	0.344	1.132	1.068	0.941	0.782	0.176	0.22	0.065	0.634	0.115	0.683	0.634	0.039	0.202	-0.61
S0063	0.759	0.36	0.244	0.687	0.526	0.906	0.905	0.152	0.092	0.548	1.220	0.113	0.557	1.220	0.116	0.532	0.702	0.211	0.090	0.090	0.222	0.232	0.195	0.364	0.991	0.194	0.054	0.017	0.369	0.832	-1.26	-1.01	1.348	0.392	0.332	1.160	1.065	0.941	0.838	0.176	0.132	0.080	0.585	0.085	0.573	0.585	0.056	0.335	0.337
S0063	0.759	0.388	0.208	0.604	0.451	0.896	0.918	0.176	0.068	0.466	1.269	0.110	0.535	1.269	0.127	0.590	0.450	-0.21	0.081	0.085	0.229	0.250	0.162	0.368	0.989	0.189	0.054	0.015	0.351	0.898	-1.36	-1.11	1.277	0.424	0.304	1.074	0.932	0.945	0.818	0.192	0.172	-0.03	0.634	0.112	0.683	0.634	0.045	0.263	-0.75
S0063	0.759	0.388	0.268	0.848	0.443	0.899	0.894	0.192	0.076	0.455	1.367	0.098	0.435	1.367	0.138	0.589	0.768	-0.18	0.092	0.084	0.204	0.287	0.152	0.318	0.993	0.187	0.057	0.020	0.373	1.029	-1.28	-1.07	1.385	0.4	0.336	1.130	0.820	0.960	0.799	0.156	0.188	-0.05	0.683	0.137	0.674	2.685	0.041	0.291	-1.10
S0063	0.759	0.372	0.264	0.781	0.422	0.898	0.875	0.204	0.088	0.479	1.367	0.095	0.427	1.367	0.112	0.491	0.573	0.212	0.086	0.078	0.183	0.198	0.144	0.326	0.988	0.210	0.055	0.021	0.399	0.990	-1.35	-1.17	1.332	0.364	0.344	1.290	0.867	0.955	0.763	0.156	0.2	0.026	0.683	0.143	0.703	2.685	0.037	0.302	-1.00
S0063	0.759	0.396	0.272	0.743	0.454	0.888	0.907	0.22	0.06	0.393	1.318	0.091	0.404	1.318	0.137	0.571	1.167	-0.09	0.077	0.081	0.163	0.273	0.140	0.333	0.988	0.192	0.054	0.018	0.370	0.886	-1.39	-1.12	1.263	0.416	0.344	1.032	0.955	0.941	0.770	0.192	0.172	0.122	0.683	0.113	0.635	2.636	0.033	0.234	-0.89
S0063	0.759	0.436	0.252	0.777	0.442	0.899	0.896	0.152	0.06	0.444	1.318	0.107	0.484	1.318	0.139	0.567	0.276	0.107	0.090	0.082	0.211	0.277	0.152	0.314	0.996	0.179	0.061	0.018	0.389	0.946	-1.29	-1.12	1.357	0.388	0.308	1.175	0.953	0.946	0.799	0.172	0.172	0.082	0.634	0.120	0.625	2.636	0.048	0.279	-0.85
S0063	0.759	0.404	0.232	0.808	0.421	0.910	0.903	0.176	0.076	0.494	1.318	0.097	0.455	1.318	0.139	0.597	1.077	-0.10	0.084	0.080	0.178	0.263	0.144	0.341	0.989	0.190	0.053	0.016	0.366	1.079	-1.35	-1.12	1.318	0.436	0.336	1.124	0.834	0.934	0.771	0.2	0.236	0.184	0.634	0.126	0.627	2.636	0.032	0.224	-0.04
S0063	0.759	0.408	0.288	0.879	0.440	0.898	0.876	0.22	0.088	0.306	1.367	0.080	0.364	1.367	0.114	0.507	0.775	0.516	0.091	0.080	0.145	0.206	0.099	0.381	0.993	0.195	0.065	0.021	0.414	1.112	-1.20	-1.15	1.455	0.42	0.372	1.146	0.853	0.939	0.746	0.2	0.192	0.223	0.683	0.128	0.604	2.734	0.035	0.246	-0.43
S0063	0.759	0.408	0.264	0.849	0.446	0.904	0.872	0.192	0.1	0.359	1.416	0.085	0.374	1.367	0.113	0.502	0.575	0.277	0.095	0.082	0.136	0.216	0.100	0.321	0.994	0.187	0.065	0.023	0.387	1.123	-1.17	-1.14	1.533	0.384	0.332	1.220	0.797	0.956	0.749	0.16	0.188	0.071	0.732	0.146	0.675	2.783	0.041	0.303	-1.22
S0063	0.759	0.392	0.264	0.719	0.419	0.904	0.902	0.224	0.076	0.454	1.367	0.075	0.367	1.367	0.114	0.535	0.678	-0.07	0.079	0.077	0.123	0.218	0.097	0.356	0.994	0.175	0.057	0.018	0.371	0.964	-1.34	-1.14	1.368	0.436	0.332	1.154	0.953	0.944	0.744	0.208	0.184	0.043	0.683	0.139	0.678	2.783	0.025	0.208	-1.05
S0063	0.759	0.392	0.272	0.639	0.414	0.909	0.895	0.2	0.076	0.381	1.416	0.079	0.341	1.367	0.118	0.529	0.098	-0.13	0.074	0.080	0.122	0.208	0.094	0.338	0.993	0.187	0.053	0.020	0.385	0.894	-1.35	-1.13	1.379	0.444	0.36	1.189	0.823	0.955	0.764	0.172	0.176	0.097	0.683	0.146	0.740	2.783	0.054	0.354	-1.04
S0063	0.759	0.396	0.284	0.736	0.426	0.915	0.915	0.232	0.056	0.450	1.367	0.077	0.352	1.367	0.124	0.550	0.649	-0.06	0.078	0.074	0.128	0.226	0.102	0.338	0.991	0.190	0.057	0.016	0.402	0.925	-1.30	-1.19	1.394	0.432	0.376	1.135	1.006	0.949	0.744	0.22	0.2	0.057	0.683	0.129	0.683	2.734	0.036	0.309	-1.09
S0063	0.759	0.4	0.232	0.771	0.437	0.907	0.904	0.2	0.08	0.470	1.416	0.078	0.380	1.416	0.123	0.564	0.741	0.245	0.080	0.071	0.136	0.257	0.107	0.397	0.994	0.171	0.055	0.017	0.405	0.985	-1.34	-1.24	1.321	0.366	0.322	1.108	0.653	0.957	0.752	0.147	0.207	0.056	0.683	0.138	0.726	2.783	0.030	0.286	-0.82
S0063	0.759	0.392	0.276	0.687	0.471	0.911	0.888	0.184	0.096	0.417	1.367	0.096	0.454	1.367	0.113	0.505	1.259	0.226	0.076	0.083	0.162	0.188	0.146	0.355	0.996	0.174	0.050	0.020	0.384	0.887	-1.42	-1.12	1.307	0.388	0.38	1.307	0.848	0.953	0.736	0.156	0.224	0.048	0.683	0.128	0.668	2.685	0.032	0.257	-1.03
S0063	0.759	0.388	0.264	0.843	0.441	0.900	0.867	0.2	0.108	0.371	1.367	0.083	0.410	1.367	0.116	0.534	2.083	0.354	0.075	0.077	0.157	0.197	0.109	0.370	0.987	0.183	0.052	0.018	0.382	1.028	-1.38	-1.16	1.228	0.404	0.364	1.251	0.709	0.963	0.812	0.144	0.192	-0.04	0.683	0.151	0.756	2.734	0.034	0.405	-0.88
S0063	0.759	0.388	0.264	0.684	0.461	0.894	0.880	0.18	0.08	0.386	1.367	0.093	0.416	1.367	0.105	0.491	0.458	0.547	0.080	0.075	0.178	0.174	0.132	0.359	0.993	0.191	0.060	0.016	0.364	0.871	-1.32	-1.23	1.317	0.404	0.356	1.116	0.781	0.958	0.780	0.176	0.172	0.029	0.683	0.126	0.688	2.734	0.038	0.308	-0.89
S0063	0.759	0.384	0.252	0.655	0.466	0.906	0.907	0.184	0.076	0.482	1.367	0.084	0.408	1.367	0.111	0.502	0.860	0.074	0.079	0.084	0.163	0.205	0.150	0.433	0.993	0.191	0.053	0.019	0.408	0.910	-1.33	-1.08	1.340	0.392	0.344	1.005	0.828	0.947	0.780	0.18	0.164	0.051	0.683	0.121	0.677	2.050	0.034	0.299	-0.76
S0063	0.759	0.4	0.248	0.689	0.506	0.899	0.908	0.224	0.096	0.377	1.367	0.089	0.403	1.367	0.122	0.514	0.490	0.200	0.078	0.081	0.155	0.220	0.139	0.327	0.995	0.176	0.055	0.017	0.368	0.834	-1.38	-1.13	1.311	0.38	0.364	1.115	0.892	0.956	0.776	0.156	0.172	0.019	0.683	0.142	0.708	2.734	0.049	0.313	-0.96
S0063	0.759	0.384	0.248	0.586	0.450	0.901	0.906	0.192	0.064	0.409	1.367	0.098	0.425	1.416	0.114	0.524	0.154	0.026	0.072	0.078	0.154	0.200	0.112	0.345	0.992	0.175	0.052	0.017	0.382	0.765	-1.48	-1.12	1.273	0.428	0.36	1.264	0.816	0.956	0.763	0.18	0.2	0.026	0.732	0.137	0.690	2.783	0.042	0.298	-0.98
S0063	0.759	0.416	0.272	0.598	0.429	0.891	0.907	0.216	0.08	0.347	1.416	0.076	0.351	1.416	0.118	0.549	0.297	-0.08	0.067	0.077	0.126	0.209	0.120	0.363	0.989	0.195	0.049	0.017	0.368	0.776	-1.50	-1.15	1.193	0.42	0.364	1.212	0.750	0.953	0.756	0.148	0.164	0.034	0.683	0.145	0.722	2.783	0.048	0.355	-0.94
S0063	0.759	0.396	0.28	0.651	0.382	0.896	0.898	0.188	0.072	0.403	1.367	0.072	0.338	1.416	0.119	0.533	0.376	-0.13	0.074	0.074	0.105	0.205	0.130	0.338	0.993	0.187	0.051	0.018	0.364	0.856	-1.43	-1.19	1.247	0.436	0.364	1.172	0.885	0.951	0.759	0.156	0.188	0.026	0.683	0.143	0.658	2.783	0.052	0.338	-1.20
S0063	0.759	0.396	0.228	0.733	0.373	0.873	0.903	0.192	0.08	0.468	1.367	0.095	0.388	1.367	0.129	0.571	0.312	-0.23	0.077	0.074	0.161	0.240	0.105	0.337	0.993	0.172	0.059	0.017	0.420	1.040	-1.39	-1.23	1.281	0.388	0.332	1.247	0.871	0.952	0.769	0.152	0.152	0.059	0.683	0.144	0.733	2.734	0.042	0.318	-0.92
S0063	0.759	0.372	0.24	0.657	0.430	0.897	0.902	0.22	0.084	0.436	1.367	0.094	0.396	1.367	0.122	0.526	0.249	0.193	0.074	0.076	0.171	0.226	0.110	0.336	0.988	0.183	0.049	0.016	0.361	0.810	-1.44	-1.17	1.255	0.4	0.34	1.187	0.795	0.954	0.781	0.172	0.18	-0.01	0.683	0.139	0.714	2.734	0.046	0.290	-1.08
S0063	0.759	0.372	0.244	0.655	0.421	0.894	0.907	0.236	0.072	0.462	1.416	0.075	0.338	1.416	0.118	0.549	0.473	-0.16	0.070	0.076	0.119	0.240	0.077	0.363	0.994	0.173	0.053	0.016	0.392	0.800	-1.48	-1.18	1.276	0.428	0.368	1.209	0.766	0.953	0.759	0.136	0.16	0.030	0.683	0.146	0.730	2.832	0.041	0.318	-0.92
S0063	0.759	0.404	0.268	0.791	0.426	0.898	0.914	0.208	0.068	0.404	1.416	0.068	0.354	1.367	0.115	0.543	1.053	-0.00	0.078	0.076	0.116	0.219	0.110	0.370	0.993	0.184	0.056	0.015	0.381	1.138	-1.34	-1.19	1.333	0.42	0.316	1.209	0.811	0.945	0.744	0.184	0.184	0.005	0.683	0.126	0.689	2.783	0.031	0.306	-1.17
S0063	0.759	0.404	0.3	0.769	0.461	0.895	0.887	0.184	0.076	0.395	1.416	0.082	0.372	1.416	0.110	0.533	0.413	0.286	0.089	0.080	0.142	0.221	0.094	0.380	0.993	0.176	0.064	0.021	0.383	0.968	-1.23	-1.18	1.417	0.38	0.328	1.208	0.797	0.947	0.764	0.156	0.164	-0.00	0.683	0.138	0.732	2.148	0.037	0.384	-0.93
S0063	0.759	0.34	0.272	0.827	0.366	0.888	0.898	0.24	0.112	0.346	1.416	0.074	0.341	1.416	0.120	0.521	1.363	-0.02	0.083	0.071	0.119	0.218	0.106	0.368	0.996	0.177	0.058	0.017	0.379	1.322	-1.25	-1.24	1.353	0.372	0.372	1.234	0.734	0.957	0.784	0.164	0.176	-0.00	0.683	0.139	0.704	2.832	0.056	0.417	-1.17
S0063	0.759	0.404	0.272	0.745	0.406	0.878	0.901	0.232	0.112	0.445	1.367	0.074	0.337	1.416	0.109	0.500	1.033	0.010	0.078	0.074	0.117	0.214	0.113	0.354	0.992	0.174	0.060	0.018	0.416	1.066	-1.33	-1.22	1.275	0.396	0.352	1.219	0.771	0.957	0.765	0.108	0.132	0.030	0.683	0.146	0.703	2.783	0.047	0.387	-0.73
S0063	0.759	0.356	0.256	0.774	0.424	0.900	0.899	0.216	0.08	0.422	1.416	0.077	0.379	1.416	0.114	0.520	1.993	0.161	0.074	0.074	0.131	0.208	0.132	0.390	0.993	0.186	0.050	0.017	0.385	1.056	-1.37	-1.21	1.226	0.392	0.34	1.235	0.724	0.954	0.769	0.156	0.188	-0.01	0.683	0.138	0.679	2.783	0.051	0.323	-1.09
S0063	0.759	0.373	0.285	0.713	0.410	0.876	0.904	0.208	0.064	0.470	1.367	0.081	0.356	1.367	0.120	0.560	0.342	-0.02	0.078	0.073	0.128	0.234	0.100	0.357	0.992	0.177	0.057	0.017	0.414	0.896	-1.38	-1.22	1.286	0.388	0.332	1.156	0.897	0.957	0.783	0.124	0.144	-0.01	0.683	0.159	0.756	2.734	0.043	0.379	-0.90
S0063	0.759	0.382	0.239	0.911	0.471	0.889	0.894	0.195	0.099	0.388	1.367	0.085	0.403	1.367	0.116	0.528	1.156	1.011	0.089	0.072	0.158	0.212	0.148	0.363	0.991	0.182	0.061	0.017	0.399	1.017	-1.23	-1.21	1.342	0.342	0.346	1.170	0.708	0.963	0.779	0.151	0.187	-0.08	0.683	0.151	0.715	2.734	0.045	0.355	-0.91
S0063	0.759	0.393	0.273	0.667	0.485	0.896	0.884	0.240	0.080	0.407	1.367	0.079	0.372	1.367	0.094	0.459	0.551	0.624	0.079	0.079	0.130	0.157	0.123	0.433	0.993	0.183	0.058	0.019	0.406	0.784	-1.29	-1.17	1.315	0.396	0.364	1.149	0.822	0.957	0.725	0.128	0.232	0.051	0.683	0.143	0.729	2.734	0.025	0.257	-0.76
S0063	0.759	0.412	0.24	0.635	0.411	0.890	0.913	0.224	0.076	0.429	1.367	0.083	0.374	1.367	0.125	0.562	0.200	-0.09	0.073	0.075	0.127	0.232	0.114	0.351	0.994	0.173	0.055	0.017	0.391	0.945	-1.39	-1.20	1.245	0.364	0.34	1.123	0.753	0.962	0.790	0.136	0.172	-0.04	0.683	0.152	0.713	2.734	0.057	0.373	-1.06
S0063	0.759	0.388	0.28	0.877	0.471	0.908	0.891	0.192	0.108	0.352	1.416	0.090	0.449	1.416	0.114	0.522	1.941	0.359	0.084	0.080	0.164	0.217	0.132	0.385	0.993	0.179	0.058	0.020	0.427	1.158	-1.28	-1.14	1.365	0.38	0.384	1.191	0.721	0.956	0.735	0.14	0.232	0.046	0.732	0.140	0.651	2.832	0.040	0.306	-0.75
S0063	0.759	0.392	0.3	0.930	0.407	0.893	0.892	0.208	0.088	0.426	1.367	0.077	0.348	1.367	0.127	0.562	1.745	-0.11	0.096	0.074	0.128	0.267	0.136	0.361	0.992	0.185	0.065	0.020	0.407	1.271	-1.19	-1.20	1.409	0.388	0.376	1.115	0.861	0.961	0.773	0.148	0.2	0.060	0.683	0.141	0.703	2.734	0.034	0.319	-1.05
S0063	0.759	0.408	0.256	0.794	0.451	0.914	0.906	0.164	0.076	0.418	1.367	0.092	0.422	1.367	0.137	0.593	0.254	-0.10	0.088	0.086	0.170	0.282	0.117	0.343	0.992	0.191	0.054	0.020	0.373	0.915	-1.24	-1.05	1.468	0.384	0.348	1.077	0.800	0.955	0.782	0.172	0.164	-0.01	0.683	0.142	0.724	2.685	0.033	0.304	-0.95
S0063	0.759	0.384	0.228	0.787	0.481	0.904	0.913	0.164	0.072	0.450	1.318	0.092	0.417	1.367	0.122	0.577	0.399	0.004	0.084	0.085	0.177	0.233	0.137	0.371	0.993	0.189	0.053	0.017	0.340	0.869	-1.34	-1.07	1.383	0.4	0.372	1.078	0.727	0.959	0.785	0.156	0.176	0.032	0.683	0.145	0.747	2.636	0.038	0.335	-0.76
S0063	0.759	0.388	0.252	0.677	0.471	0.893	0.902	0.164	0.084	0.425	1.367	0.101	0.438	1.367	0.131	0.579	-0.12	0.103	0.087	0.085	0.176	0.247	0.147	0.330	0.987	0.200	0.059	0.020	0.355	0.752	-1.31	-1.05	1.369	0.392	0.348	1.277	0.728	0.968	0.786	0.152	0.172	-0.08	0.683	0.149	0.698	2.734	0.039	0.361	-0.93
S0063	0.759	0.444	0.256	0.714	0.625	0.893	0.895	0.188	0.068	0.439	1.269	0.098	0.476	1.269	0.103	0.486	1.282	0.607	0.080	0.099	0.190	0.222	0.162	0.496	0.986	0.231	0.058	0.022	0.366	0.679	-1.39	-0.90	1.330	0.432	0.296	1.365	1.098	0.931	0.803	0.2	0.156	0.194	0.634	0.108	0.591	0.634	0.027	0.191	2.515
S0063	0.759	0.42	0.272	0.594	0.549	0.896	0.927	0.152	0.056	0.555	1.220	0.112	0.548	1.220	0.118	0.563	1.426	-0.12	0.082	0.100	0.221	0.222	0.182	0.430	0.985	0.237	0.050	0.017	0.362	0.797	-1.36	-0.87	1.324	0.432	0.336	1.185	0.870	0.927	0.816	0.144	0.22	0.223	0.585	0.113	0.631	0.585	0.036	0.233	1.332
S0063	0.759	0.404	0.244	0.808	0.476	0.926	0.918	0.172	0.056	0.582	1.269	0.104	0.489	1.269	0.114	0.551	1.246	0.026	0.086	0.091	0.221	0.220	0.140	0.426	0.987	0.221	0.047	0.018	0.363	0.987	-1.28	-1.00	1.430	0.48	0.32	1.158	0.773	0.932	0.786	0.192	0.2	0.209	0.634	0.117	0.570	0.634	0.033	0.181	0.097
S0063	0.759	0.4	0.24	0.658	0.542	0.918	0.909	0.192	0.06	0.462	1.269	0.091	0.480	1.269	0.114	0.544	1.237	0.388	0.073	0.090	0.181	0.212	0.136	0.442	0.984	0.220	0.044	0.018	0.375	0.698	-1.44	-0.99	1.275	0.432	0.348	1.136	0.896	0.946	0.780	0.192	0.172	0.144	0.634	0.136	0.677	2.587	0.034	0.266	0.045
S0063	0.759	0.352	0.264	0.746	0.523	0.910	0.914	0.176	0.076	0.473	1.318	0.095	0.447	1.318	0.128	0.563	0.618	0.008	0.084	0.094	0.203	0.261	0.151	0.393	0.991	0.204	0.053	0.019	0.372	0.745	-1.26	-0.96	1.384	0.38	0.34	1.194	0.882	0.950	0.767	0.172	0.208	0.045	0.683	0.128	0.694	2.587	0.031	0.220	-1.03
S0063	0.759	0.408	0.256	0.714	0.497	0.895	0.915	0.192	0.092	0.449	1.220	0.086	0.446	1.269	0.121	0.584	0.743	0.064	0.084	0.085	0.157	0.259	0.145	0.396	0.988	0.213	0.056	0.017	0.366	0.840	-1.32	-1.04	1.323	0.408	0.324	1.060	0.796	0.943	0.798	0.192	0.184	-0.02	0.634	0.112	0.642	0.585	0.047	0.285	-0.71
S0063	0.759	0.368	0.252	0.618	0.416	0.903	0.903	0.194	0.106	0.394	1.367	0.099	0.489	1.367	0.089	0.556	-0.09	-0.36	0.082	0.079	0.233	0.235	0.303	0.607	0.985	0.208	0.048	0.018	0.328	0.803	-1.34	-1.09	0.510	0.372	0.352	1.171	0.678	0.947	0.811	0.186	0.166	0.039	0.781	0.088	0.569	2.539	0.036	0.249	-0.73
S0063	0.983	0.472	0.308	0.863	0.518	0.898	0.859	0.208	0.14	0.321	1.562	0.071	0.342	1.562	0.085	0.441	1.699	-0.07	0.111	0.108	0.118	0.124	0.177	0.475	0.987	0.204	0.075	0.035	0.386	1.104	-0.95	-0.86	1.608	0.392	0.34	1.634	0.715	0.961	0.741	0.168	0.176	-0.10	0.781	0.124	0.729	2.343	0.050	0.403	1.172
S0063	0.983	0.436	0.304	0.794	0.587	0.886	0.848	0.24	0.096	0.482	1.562	0.078	0.356	1.562	0.096	0.449	1.852	0.468	0.100	0.101	0.094	0.139	0.136	0.331	0.994	0.192	0.069	0.033	0.372	0.900	-1.11	-0.93	1.549	0.390	0.326	1.683	0.738	0.947	0.747	0.151	0.147	-0.05	0.781	0.133	0.582	2.343	0.065	0.409	-0.99
S0063	0.983	0.468	0.288	0.984	0.653	0.882	0.847	0.216	0.12	0.446	1.562	0.075	0.332	1.562	0.105	0.462	2.538	0.178	0.111	0.111	0.092	0.154	0.129	0.316	0.992	0.194	0.076	0.035	0.369	0.971	-1.06	-0.80	1.680	0.392	0.344	1.459	0.622	0.949	0.739	0.184	0.156	-0.03	0.781	0.135	0.600	2.343	0.049	0.370	-1.25
S0063	0.983	0.416	0.288	0.867	0.579	0.891	0.866	0.232	0.12	0.444	1.611	0.068	0.351	1.611	0.105	0.493	3.407	0.374	0.095	0.102	0.066	0.184	0.128	0.372	0.991	0.193	0.066	0.031	0.376	0.924	-1.24	-0.90	1.536	0.396	0.34	1.706	0.786	0.947	0.737	0.128	0.172	-0.05	0.830	0.131	0.596	2.441	0.043	0.396	-0.77
S0063	0.983	0.408	0.304	0.830	0.554	0.888	0.865	0.216	0.14	0.465	1.611	0.074	0.340	1.611	0.105	0.480	3.183	0.272	0.091	0.098	0.093	0.155	0.128	0.339	0.994	0.189	0.065	0.031	0.390	0.944	-1.23	-0.97	1.484	0.384	0.364	1.526	0.815	0.948	0.733	0.16	0.172	-0.01	0.830	0.134	0.616	2.392	0.051	0.405	-1.14
S0063	0.983	0.372	0.308	0.739	0.522	0.891	0.871	0.236	0.116	0.512	1.562	0.060	0.290	1.611	0.107	0.483	4.120	0.338	0.082	0.101	0.098	0.163	0.098	0.328	0.991	0.200	0.054	0.031	0.422	1.006	-1.32	-0.97	1.421	0.392	0.364	1.450	0.750	0.949	0.758	0.168	0.168	0.023	0.781	0.139	0.648	2.392	0.045	0.381	-1.14
S0063	0.983	0.392	0.288	0.685	0.488	0.890	0.872	0.236	0.12	0.532	1.562	0.067	0.335	1.611	0.109	0.486	2.305	0.183	0.086	0.095	0.102	0.165	0.109	0.334	0.990	0.192	0.059	0.029	0.414	0.993	-1.24	-1.04	1.422	0.42	0.348	1.636	0.777	0.950	0.755	0.176	0.176	-0.00	0.781	0.139	0.633	2.392	0.054	0.407	-1.06
S0063	0.983	0.416	0.3	0.707	0.544	0.892	0.852	0.232	0.144	0.503	1.562	0.064	0.306	1.562	0.101	0.448	3.223	0.343	0.091	0.101	0.104	0.132	0.117	0.300	0.995	0.188	0.061	0.031	0.392	0.926	-1.24	-0.98	1.470	0.404	0.352	1.512	0.758	0.949	0.769	0.172	0.164	-0.03	0.781	0.139	0.640	2.392	0.060	0.442	-1.13
S0063	0.983	0.436	0.28	0.779	0.539	0.893	0.838	0.228	0.14	0.424	1.562	0.061	0.345	1.562	0.106	0.458	5.712	0.174	0.086	0.100	0.094	0.140	0.123	0.304	0.987	0.197	0.056	0.033	0.416	1.096	-1.34	-0.94	1.398	0.4	0.348	1.372	0.869	0.955	0.756	0.168	0.164	-0.02	0.781	0.147	0.665	2.343	0.049	0.402	-1.20
S0063	0.983	0.428	0.324	0.736	0.551	0.888	0.856	0.252	0.112	0.490	1.562	0.072	0.341	1.562	0.111	0.476	3.668	0.237	0.086	0.101	0.116	0.158	0.109	0.314	0.991	0.198	0.060	0.032	0.418	0.934	-1.26	-0.94	1.417	0.44	0.356	1.500	0.803	0.946	0.745	0.168	0.172	0.025	0.781	0.143	0.626	2.343	0.047	0.391	-0.86
S0063	0.983	0.408	0.28	0.784	0.552	0.888	0.860	0.22	0.1	0.480	1.562	0.068	0.309	1.562	0.108	0.490	2.764	0.154	0.090	0.101	0.105	0.169	0.106	0.333	0.992	0.200	0.061	0.032	0.399	0.938	-1.24	-0.98	1.450	0.376	0.376	1.501	0.779	0.954	0.748	0.156	0.156	-0.02	0.781	0.145	0.661	2.343	0.063	0.392	-1.07
S0063	0.983	0.44	0.272	0.894	0.567	0.883	0.877	0.228	0.132	0.491	1.562	0.055	0.267	1.562	0.119	0.515	5.119	0.109	0.093	0.099	0.090	0.200	0.121	0.329	0.989	0.208	0.061	0.029	0.380	1.091	-1.25	-0.93	1.462	0.384	0.36	1.467	0.827	0.942	0.737	0.152	0.18	-0.09	0.781	0.151	0.669	2.343	0.059	0.400	-1.16
S0063	0.983	0.44	0.288	0.867	0.595	0.885	0.870	0.228	0.128	0.496	1.562	0.074	0.307	1.562	0.116	0.499	3.970	0.282	0.100	0.104	0.091	0.223	0.120	0.324	0.988	0.212	0.068	0.029	0.375	1.015	-1.22	-0.89	1.542	0.376	0.348	1.290	0.587	0.949	0.706	0.156	0.172	-0.01	0.781	0.141	0.646	2.343	0.052	0.323	-1.18
S0063	0.983	0.404	0.276	0.716	0.595	0.901	0.850	0.216	0.124	0.479	1.562	0.060	0.297	1.562	0.103	0.477	2.611	0.349	0.089	0.109	0.094	0.171	0.107	0.351	0.987	0.200	0.061	0.035	0.398	0.826	-1.23	-0.85	1.533	0.372	0.34	1.482	0.761	0.945	0.734	0.168	0.164	-0.03	0.781	0.141	0.632	2.343	0.053	0.375	-1.07
S0063	0.983	0.428	0.272	1.107	0.644	0.888	0.872	0.188	0.128	0.452	1.562	0.079	0.361	1.562	0.117	0.514	2.755	0.743	0.106	0.104	0.093	0.215	0.146	0.348	0.987	0.213	0.069	0.029	0.395	0.921	-1.10	-0.88	1.573	0.396	0.324	1.415	0.900	0.945	0.734	0.164	0.168	-0.06	0.781	0.141	0.637	2.392	0.050	0.395	-1.22
S0063	0.983	0.38	0.288	0.853	0.674	0.881	0.851	0.228	0.12	0.472	1.562	0.084	0.377	1.562	0.097	0.429	2.521	0.539	0.099	0.109	0.103	0.126	0.131	0.331	0.994	0.191	0.068	0.033	0.368	0.804	-1.18	-0.84	1.573	0.424	0.348	1.502	0.781	0.949	0.745	0.168	0.18	0.000	0.781	0.145	0.650	2.343	0.042	0.353	-1.08
S0063	0.983	0.384	0.272	0.861	0.575	0.906	0.857	0.24	0.12	0.438	1.562	0.073	0.354	1.562	0.106	0.457	3.825	0.275	0.090	0.108	0.122	0.144	0.111	0.306	0.994	0.193	0.057	0.033	0.382	1.059	-1.19	-0.88	1.502	0.436	0.344	1.566	0.842	0.942	0.719	0.176	0.204	-0.01	0.781	0.132	0.588	2.343	0.034	0.319	-0.91
S0063	0.983	0.408	0.288	0.669	0.573	0.892	0.866	0.24	0.128	0.457	1.611	0.058	0.279	1.611	0.104	0.464	4.269	0.317	0.078	0.100	0.099	0.152	0.092	0.330	0.990	0.194	0.057	0.031	0.385	0.867	-1.34	-0.98	1.380	0.376	0.34	1.648	0.799	0.960	0.771	0.16	0.164	-0.03	0.830	0.142	0.658	2.392	0.058	0.448	-0.92
S0063	0.983	0.428	0.312	0.722	0.522	0.891	0.859	0.252	0.124	0.460	1.562	0.068	0.323	1.562	0.111	0.471	2.877	0.189	0.087	0.100	0.090	0.180	0.102	0.328	0.994	0.186	0.061	0.033	0.396	0.952	-1.30	-0.94	1.465	0.34	0.332	1.560	0.769	0.953	0.743	0.168	0.168	-0.03	0.781	0.136	0.601	2.343	0.052	0.386	-1.05
S0063	0.983	0.436	0.28	0.799	0.573	0.872	0.874	0.208	0.12	0.460	1.562	0.069	0.290	1.562	0.112	0.466	3.043	0.212	0.098	0.097	0.090	0.154	0.107	0.313	0.995	0.176	0.066	0.027	0.355	0.954	-1.19	-0.99	1.477	0.4	0.388	1.445	0.761	0.953	0.724	0.168	0.184	0.042	0.781	0.138	0.645	2.343	0.048	0.371	-1.06
S0063	0.983	0.428	0.276	0.818	0.560	0.877	0.861	0.212	0.084	0.443	1.562	0.069	0.335	1.562	0.116	0.504	4.733	0.134	0.090	0.097	0.090	0.192	0.132	0.320	0.990	0.172	0.061	0.028	0.377	1.006	-1.30	-0.94	1.384	0.38	0.356	1.407	0.790	0.957	0.734	0.144	0.14	-0.08	0.781	0.153	0.683	2.343	0.060	0.375	-1.18
S0063	0.983	0.444	0.288	0.765	0.531	0.881	0.867	0.224	0.112	0.445	1.513	0.072	0.311	1.513	0.103	0.466	3.393	0.187	0.093	0.097	0.111	0.155	0.130	0.335	0.995	0.179	0.061	0.029	0.362	1.018	-1.26	-0.97	1.433	0.378	0.358	1.415	0.707	0.949	0.735	0.159	0.179	0.036	0.781	0.146	0.669	2.294	0.044	0.361	-1.07
S0063	0.983	0.42	0.272	1.087	0.591	0.885	0.840	0.216	0.12	0.386	1.611	0.068	0.344	1.611	0.094	0.416	3.674	0.328	0.116	0.103	0.078	0.159	0.148	0.385	0.996	0.173	0.076	0.034	0.407	1.036	-1.07	-0.92	1.660	0.428	0.352	1.708	1.059	0.945	0.752	0.16	0.208	0.022	0.781	0.133	0.636	2.392	0.034	0.368	-0.80
S0063	0.983	0.428	0.272	0.879	0.490	0.875	0.882	0.208	0.1	0.478	1.611	0.071	0.304	1.611	0.117	0.515	3.590	-0.01	0.107	0.093	0.080	0.205	0.123	0.307	0.992	0.179	0.073	0.026	0.367	1.239	-1.16	-1.02	1.524	0.392	0.368	1.481	0.785	0.942	0.727	0.172	0.168	-0.00	0.781	0.131	0.624	2.392	0.050	0.371	-1.12
S0063	0.983	0.436	0.288	0.795	0.546	0.882	0.865	0.24	0.128	0.441	1.562	0.076	0.350	1.562	0.115	0.487	2.566	0.093	0.101	0.094	0.096	0.171	0.122	0.308	0.997	0.158	0.072	0.029	0.348	0.970	-1.15	-1.00	1.553	0.464	0.348	1.604	0.759	0.943	0.746	0.152	0.14	-0.00	0.781	0.139	0.619	2.343	0.054	0.376	-1.08
S0063	0.983	0.456	0.296	0.804	0.560	0.892	0.851	0.192	0.1	0.374	1.562	0.077	0.364	1.562	0.104	0.457	3.169	-0.01	0.107	0.102	0.086	0.165	0.150	0.328	0.998	0.168	0.072	0.034	0.368	1.050	-1.21	-0.88	1.591	0.38	0.36	1.497	0.897	0.941	0.746	0.16	0.164	0.031	0.781	0.131	0.604	2.343	0.049	0.357	-1.12
S0063	0.983	0.436	0.324	0.996	0.573	0.873	0.845	0.204	0.096	0.341	1.562	0.079	0.372	1.562	0.108	0.474	3.073	0.047	0.113	0.100	0.079	0.174	0.133	0.337	0.996	0.163	0.074	0.033	0.345	1.115	-1.12	-0.97	1.604	0.376	0.36	1.645	0.801	0.943	0.753	0.144	0.148	-0.04	0.781	0.147	0.630	2.343	0.059	0.439	-1.05
S0063	0.983	0.416	0.3	0.806	0.587	0.884	0.872	0.232	0.108	0.446	1.562	0.077	0.345	1.562	0.123	0.523	2.798	-0.02	0.090	0.100	0.094	0.196	0.098	0.287	0.991	0.169	0.064	0.029	0.348	0.930	-1.26	-0.92	1.483	0.404	0.356	1.503	0.765	0.949	0.722	0.164	0.188	-0.01	0.781	0.145	0.656	2.294	0.041	0.349	-1.05
S0063	0.983	0.436	0.312	0.679	0.535	0.882	0.862	0.248	0.112	0.367	1.562	0.067	0.287	1.562	0.112	0.473	2.673	-0.05	0.092	0.102	0.112	0.142	0.121	0.294	0.996	0.178	0.065	0.031	0.355	0.896	-1.26	-0.94	1.459	0.436	0.352	1.550	0.787	0.954	0.739	0.144	0.236	-0.04	0.781	0.155	0.690	2.392	0.041	0.380	-0.97
S0063	0.983	0.468	0.264	0.943	0.588	0.891	0.877	0.2	0.1	0.391	1.513	0.071	0.310	1.513	0.122	0.512	2.897	-0.26	0.106	0.115	0.082	0.208	0.127	0.308	0.996	0.176	0.076	0.033	0.352	1.069	-1.08	-0.77	1.735	0.388	0.32	1.379	0.931	0.950	0.678	0.168	0.216	0.050	0.781	0.117	0.617	2.294	0.025	0.244	-1.06
S0063	0.983	0.468	0.304	1.016	0.575	0.888	0.865	0.268	0.1	0.382	1.513	0.081	0.394	1.513	0.108	0.496	3.972	0.216	0.106	0.101	0.095	0.194	0.120	0.348	0.994	0.167	0.078	0.032	0.401	1.150	-1.06	-0.91	1.656	0.388	0.34	1.459	1.063	0.946	0.717	0.164	0.212	0.082	0.732	0.124	0.629	2.978	0.027	0.258	-0.97
S0063	0.983	0.44	0.288	0.913	0.677	0.897	0.858	0.196	0.124	0.479	1.464	0.104	0.459	1.464	0.099	0.427	0.862	0.248	0.113	0.115	0.192	0.164	0.158	0.335	1.001	0.166	0.080	0.033	0.371	0.812	-0.97	-0.75	1.768	0.408	0.348	1.435	0.948	0.926	0.747	0.196	0.184	0.038	0.732	0.110	0.589	2.929	0.031	0.281	-1.05
S0063	0.983	0.468	0.304	0.895	0.630	0.891	0.852	0.192	0.1	0.471	1.513	0.116	0.528	1.513	0.107	0.497	1.241	0.104	0.113	0.106	0.192	0.187	0.150	0.338	0.992	0.183	0.082	0.033	0.383	0.926	-1.05	-0.80	1.661	0.428	0.36	1.480	1.073	0.940	0.740	0.196	0.224	0.043	0.732	0.121	0.579	2.978	0.030	0.249	-1.11
S0063	0.983	0.42	0.272	0.834	0.641	0.893	0.855	0.248	0.124	0.501	1.513	0.091	0.413	1.513	0.105	0.449	1.063	0.153	0.098	0.110	0.146	0.154	0.141	0.340	0.995	0.188	0.073	0.034	0.395	0.792	-1.12	-0.80	1.653	0.388	0.352	1.403	0.892	0.945	0.755	0.192	0.188	-0.00	0.781	0.115	0.561	2.294	0.036	0.319	-1.08
S0063	0.983	0.472	0.288	1.011	0.597	0.908	0.841	0.184	0.124	0.502	1.513	0.135	0.581	1.513	0.111	0.476	1.034	0.005	0.110	0.108	0.235	0.198	0.150	0.277	0.990	0.188	0.073	0.036	0.366	1.019	-1.04	-0.86	1.688	0.384	0.344	1.548	0.894	0.938	0.735	0.2	0.204	0.049	0.781	0.120	0.578	2.978	0.039	0.300	-1.06
S0063	0.983	0.456	0.292	0.904	0.583	0.910	0.852	0.184	0.1	0.522	1.464	0.109	0.504	1.513	0.106	0.476	1.228	-0.07	0.100	0.107	0.161	0.184	0.134	0.309	0.992	0.206	0.071	0.035	0.397	0.936	-1.08	-0.82	1.660	0.428	0.36	1.363	0.996	0.925	0.725	0.208	0.24	0.074	0.732	0.104	0.567	2.978	0.032	0.254	-1.09
S0063	0.983	0.444	0.284	0.907	0.578	0.902	0.845	0.208	0.128	0.416	1.513	0.091	0.470	1.513	0.113	0.495	3.055	-0.00	0.091	0.107	0.126	0.207	0.137	0.319	0.984	0.216	0.060	0.034	0.378	0.945	-1.22	-0.81	1.532	0.428	0.364	1.455	1.088	0.937	0.764	0.18	0.172	0.053	0.732	0.136	0.597	2.294	0.031	0.320	-0.86
S0063	0.983	0.432	0.236	0.764	0.655	0.921	0.846	0.184	0.104	0.507	1.464	0.135	0.605	1.464	0.096	0.393	0.042	0.297	0.097	0.115	0.260	0.107	0.148	0.299	0.998	0.201	0.065	0.032	0.360	0.686	-1.10	-0.77	1.690	0.428	0.332	1.327	0.959	0.940	0.777	0.2	0.184	0.068	0.732	0.106	0.593	2.880	0.040	0.256	-1.20
S0063	0.983	0.456	0.288	0.940	0.609	0.891	0.837	0.228	0.14	0.487	1.562	0.099	0.461	1.513	0.095	0.451	2.200	0.256	0.108	0.104	0.141	0.150	0.147	0.353	0.986	0.205	0.078	0.034	0.397	1.016	-1.05	-0.85	1.634	0.444	0.344	1.812	0.770	0.940	0.754	0.184	0.188	-0.01	0.781	0.141	0.632	2.294	0.031	0.346	-1.00
S0063	0.983	0.468	0.292	0.819	0.583	0.913	0.854	0.188	0.1	0.540	1.513	0.121	0.540	1.513	0.116	0.475	0.694	-0.17	0.097	0.112	0.195	0.182	0.128	0.280	0.994	0.209	0.068	0.034	0.369	0.874	-1.10	-0.81	1.709	0.412	0.328	1.353	0.831	0.927	0.745	0.216	0.16	0.036	0.732	0.112	0.593	2.978	0.038	0.290	-1.07
S0063	0.983	0.392	0.272	0.804	0.625	0.919	0.853	0.156	0.116	0.561	1.464	0.135	0.583	1.464	0.105	0.471	0.259	0.253	0.101	0.111	0.230	0.173	0.138	0.291	0.988	0.206	0.064	0.033	0.337	0.739	-1.12	-0.84	1.683	0.368	0.336	1.326	1.002	0.926	0.763	0.204	0.216	0.013	0.732	0.123	0.545	2.978	0.039	0.277	-1.20
S0063	0.983	0.452	0.312	0.856	0.564	0.914	0.847	0.244	0.116	0.521	1.513	0.130	0.559	1.513	0.114	0.484	0.791	-0.25	0.100	0.114	0.205	0.199	0.124	0.292	0.993	0.210	0.071	0.038	0.361	0.894	-1.07	-0.79	1.749	0.404	0.38	1.576	0.957	0.943	0.758	0.192	0.232	0.011	0.781	0.114	0.542	2.978	0.049	0.353	-1.09
S0063	0.983	0.456	0.24	0.770	0.677	0.917	0.857	0.18	0.116	0.568	1.464	0.152	0.662	1.464	0.103	0.466	-0.02	0.148	0.101	0.118	0.266	0.164	0.167	0.326	0.991	0.199	0.067	0.034	0.355	0.726	-1.08	-0.75	1.672	0.416	0.348	1.551	1.015	0.939	0.766	0.2	0.216	0.116	0.732	0.118	0.608	2.880	0.045	0.247	-0.94
S0063	0.983	0.472	0.224	0.559	0.757	0.906	0.898	0.168	0.068	0.570	1.318	0.156	0.681	1.318	0.092	0.399	1.512	0.665	0.088	0.124	0.277	0.104	0.160	0.395	0.989	0.232	0.061	0.023	0.391	0.698	-1.24	-0.75	1.525	0.442	0.330	1.389	0.956	0.904	0.831	0.191	0.195	0.110	0.683	0.081	0.521	2.636	0.036	0.217	0.568
S0063	0.983	0.436	0.204	0.470	0.704	0.895	0.902	0.188	0.092	0.596	1.318	0.141	0.639	1.318	0.087	0.389	1.147	1.207	0.085	0.119	0.265	0.130	0.159	0.426	0.985	0.228	0.061	0.020	0.426	0.624	-1.25	-0.83	1.400	0.412	0.332	1.411	1.077	0.919	0.816	0.184	0.232	0.110	0.634	0.100	0.613	2.636	0.032	0.210	0.588
S0063	0.983	0.412	0.22	0.536	0.668	0.916	0.875	0.152	0.096	0.533	1.367	0.125	0.543	1.416	0.076	0.344	0.550	0.790	0.086	0.119	0.214	0.100	0.153	0.340	0.987	0.228	0.058	0.026	0.414	0.634	-1.26	-0.85	1.489	0.38	0.34	1.225	0.909	0.949	0.771	0.192	0.224	0.091	0.683	0.111	0.643	2.783	0.038	0.262	-0.95
S0063	0.983	0.468	0.24	0.887	0.680	0.906	0.859	0.212	0.132	0.409	1.416	0.106	0.511	1.416	0.100	0.444	1.746	0.526	0.094	0.115	0.142	0.142	0.154	0.349	0.989	0.210	0.065	0.029	0.384	0.745	-1.24	-0.79	1.543	0.4	0.344	1.319	0.929	0.923	0.709	0.184	0.26	0.067	0.683	0.118	0.614	2.832	0.021	0.169	-0.93
S0063	0.983	0.42	0.304	0.988	0.699	0.880	0.815	0.224	0.144	0.371	1.562	0.094	0.384	1.562	0.107	0.475	2.404	0.374	0.122	0.111	0.132	0.197	0.151	0.319	0.988	0.222	0.083	0.038	0.388	0.888	-1.09	-0.83	1.687	0.364	0.34	1.414	0.751	0.960	0.744	0.144	0.188	-0.03	0.781	0.150	0.643	2.343	0.062	0.420	-1.35
S0063	0.983	0.436	0.28	0.799	0.560	0.912	0.851	0.204	0.112	0.462	1.562	0.099	0.432	1.611	0.118	0.503	1.182	0.161	0.094	0.106	0.106	0.209	0.110	0.286	0.993	0.194	0.062	0.034	0.404	0.841	-1.12	-0.90	1.604	0.412	0.36	1.634	0.758	0.946	0.719	0.176	0.22	0.047	0.781	0.130	0.566	2.392	0.034	0.352	-1.08
S0063	0.983	0.416	0.24	0.679	0.619	0.900	0.867	0.224	0.16	0.450	1.562	0.075	0.350	1.562	0.106	0.478	0.845	0.074	0.088	0.111	0.106	0.175	0.102	0.312	0.994	0.188	0.064	0.034	0.400	0.719	-1.21	-0.81	1.539	0.388	0.352	1.553	0.713	0.952	0.730	0.184	0.176	0.016	0.781	0.140	0.622	2.343	0.032	0.371	-1.23
S0063	0.983	0.424	0.292	0.681	0.612	0.912	0.865	0.196	0.124	0.452	1.562	0.089	0.387	1.562	0.113	0.496	1.204	0.131	0.085	0.112	0.102	0.177	0.112	0.298	0.994	0.191	0.058	0.035	0.366	0.721	-1.27	-0.83	1.542	0.42	0.34	1.500	0.700	0.952	0.736	0.168	0.164	0.002	0.781	0.135	0.604	2.343	0.038	0.370	-1.24
S0063	0.983	0.4	0.26	0.878	0.556	0.902	0.853	0.208	0.12	0.505	1.562	0.104	0.446	1.562	0.111	0.477	1.452	0.239	0.096	0.109	0.135	0.182	0.105	0.308	0.996	0.181	0.066	0.032	0.373	0.943	-1.11	-0.85	1.600	0.464	0.344	1.573	0.835	0.945	0.698	0.176	0.212	0.016	0.781	0.134	0.613	2.392	0.032	0.314	-1.08
S0063	0.983	0.452	0.296	0.916	0.771	0.906	0.836	0.192	0.1	0.320	1.562	0.080	0.450	1.513	0.104	0.460	5.121	0.718	0.103	0.118	0.097	0.152	0.140	0.299	0.990	0.200	0.068	0.036	0.358	0.945	-1.11	-0.76	1.630	0.452	0.36	1.460	0.859	0.939	0.717	0.156	0.192	0.044	0.781	0.147	0.669	2.978	0.031	0.368	-1.08
S0063	0.983	0.452	0.256	0.827	0.633	0.901	0.854	0.216	0.112	0.507	1.562	0.102	0.439	1.562	0.111	0.481	1.061	0.044	0.102	0.111	0.158	0.186	0.120	0.311	0.996	0.186	0.074	0.035	0.365	0.846	-1.05	-0.81	1.678	0.48	0.328	1.621	0.868	0.927	0.724	0.184	0.2	0.047	0.781	0.134	0.604	2.294	0.030	0.324	-1.01
S0063	0.983	0.416	0.288	0.827	0.585	0.903	0.844	0.232	0.108	0.394	1.562	0.100	0.461	1.562	0.110	0.473	1.482	0.037	0.101	0.109	0.120	0.184	0.121	0.307	0.996	0.177	0.070	0.037	0.344	0.887	-1.11	-0.86	1.651	0.404	0.356	1.682	0.921	0.937	0.722	0.184	0.216	-0.01	0.781	0.122	0.600	2.343	0.031	0.316	-0.98
S0063	0.983	0.452	0.284	0.936	0.607	0.907	0.820	0.22	0.128	0.400	1.611	0.117	0.580	1.611	0.090	0.441	2.111	0.171	0.113	0.113	0.168	0.165	0.148	0.357	1.000	0.180	0.080	0.043	0.378	1.081	-0.96	-0.78	1.752	0.436	0.388	1.780	0.827	0.932	0.724	0.208	0.196	0.012	0.781	0.117	0.548	2.392	0.029	0.352	-0.84
S0063	0.983	0.46	0.284	0.823	0.578	0.891	0.848	0.208	0.144	0.467	1.562	0.102	0.457	1.562	0.101	0.476	1.064	0.336	0.101	0.104	0.148	0.170	0.115	0.368	0.991	0.190	0.070	0.033	0.375	0.845	-1.15	-0.88	1.597	0.364	0.356	1.567	0.917	0.937	0.718	0.192	0.188	0.016	0.732	0.130	0.581	2.294	0.031	0.337	-1.06
S0063	0.983	0.468	0.304	0.792	0.656	0.870	0.847	0.204	0.116	0.435	1.562	0.089	0.415	1.513	0.100	0.431	2.023	0.386	0.098	0.112	0.151	0.138	0.129	0.325	0.991	0.195	0.073	0.035	0.384	0.809	-1.19	-0.82	1.600	0.444	0.376	1.541	0.869	0.939	0.714	0.204	0.204	0.085	0.732	0.139	0.621	2.294	0.025	0.300	-1.02
S0063	0.983	0.432	0.264	0.939	0.595	0.873	0.861	0.224	0.128	0.541	1.562	0.096	0.405	1.562	0.115	0.505	1.401	0.118	0.108	0.105	0.133	0.199	0.142	0.306	0.994	0.192	0.081	0.032	0.431	0.972	-1.09	-0.90	1.625	0.388	0.336	1.589	0.980	0.948	0.745	0.192	0.18	0.049	0.781	0.125	0.571	2.343	0.031	0.318	-1.07
S0063	0.983	0.456	0.312	0.934	0.708	0.886	0.843	0.212	0.132	0.495	1.513	0.087	0.378	1.562	0.093	0.425	2.307	0.526	0.111	0.113	0.136	0.145	0.128	0.373	0.994	0.198	0.080	0.038	0.409	0.918	-1.03	-0.78	1.690	0.376	0.324	1.434	0.742	0.948	0.753	0.192	0.184	0.035	0.781	0.128	0.599	2.343	0.040	0.373	-1.23
S0063	0.983	0.444	0.288	0.828	0.638	0.891	0.853	0.232	0.12	0.437	1.513	0.083	0.377	1.562	0.104	0.502	1.985	0.179	0.096	0.113	0.115	0.172	0.122	0.329	0.988	0.198	0.071	0.036	0.403	0.785	-1.18	-0.77	1.601	0.396	0.336	1.460	0.823	0.947	0.718	0.188	0.172	0.047	0.781	0.136	0.660	2.978	0.034	0.315	-1.17
S0063	0.983	0.436	0.256	0.720	0.712	0.896	0.857	0.212	0.1	0.417	1.513	0.095	0.447	1.513	0.095	0.428	1.527	0.257	0.095	0.118	0.115	0.125	0.133	0.357	0.996	0.197	0.071	0.035	0.375	0.746	-1.10	-0.73	1.629	0.44	0.344	1.621	0.926	0.936	0.741	0.16	0.196	0.071	0.781	0.127	0.615	2.978	0.033	0.297	-1.15
S0063	0.983	0.444	0.288	0.984	0.643	0.882	0.839	0.236	0.112	0.465	1.513	0.082	0.407	1.513	0.094	0.437	3.224	0.391	0.113	0.117	0.086	0.143	0.125	0.336	0.994	0.199	0.079	0.040	0.421	1.056	-1.05	-0.76	1.679	0.424	0.376	1.398	0.807	0.935	0.663	0.176	0.188	0.106	0.781	0.130	0.597	2.294	0.025	0.251	-1.21
S0063	0.983	0.42	0.28	0.900	0.612	0.891	0.871	0.188	0.108	0.555	1.513	0.086	0.403	1.513	0.117	0.515	2.159	0.309	0.098	0.111	0.102	0.199	0.130	0.325	0.989	0.197	0.068	0.032	0.386	0.981	-1.14	-0.83	1.593	0.444	0.376	1.566	0.864	0.940	0.701	0.188	0.196	0.071	0.781	0.124	0.605	2.978	0.029	0.283	-1.06
S0063	0.983	0.432	0.272	0.707	0.631	0.908	0.857	0.18	0.124	0.524	1.513	0.108	0.478	1.562	0.113	0.486	0.388	-0.06	0.097	0.118	0.137	0.203	0.115	0.279	0.999	0.182	0.067	0.037	0.358	0.773	-1.10	-0.77	1.705	0.464	0.324	1.703	0.732	0.941	0.729	0.168	0.228	0.091	0.781	0.127	0.607	2.294	0.025	0.287	-0.94
S0063	0.983	0.389	0.293	0.893	0.568	0.884	0.876	0.208	0.100	0.539	1.513	0.084	0.407	1.513	0.110	0.519	2.389	0.387	0.102	0.108	0.104	0.160	0.150	0.358	0.989	0.181	0.064	0.031	0.406	1.007	-1.15	-0.89	1.551	0.468	0.356	1.565	1.047	0.942	0.677	0.18	0.216	0.138	0.781	0.131	0.614	2.343	0.026	0.283	-1.02
S0063	0.983	0.470	0.270	0.881	0.628	0.885	0.863	0.219	0.099	0.441	1.513	0.103	0.442	1.513	0.101	0.461	1.568	0.265	0.114	0.114	0.122	0.148	0.145	0.331	1.000	0.166	0.079	0.033	0.366	0.895	-1.06	-0.81	1.717	0.442	0.326	1.546	0.837	0.939	0.685	0.167	0.195	0.042	0.781	0.138	0.634	2.294	0.024	0.301	-1.15
S0063	0.983	0.437	0.281	1.019	0.653	0.883	0.857	0.180	0.100	0.466	1.513	0.110	0.447	1.513	0.113	0.470	0.876	-0.02	0.124	0.112	0.174	0.165	0.155	0.293	1.003	0.161	0.083	0.035	0.357	0.988	-0.99	-0.76	1.829	0.424	0.34	1.435	0.813	0.935	0.690	0.204	0.184	0.132	0.781	0.109	0.577	2.246	0.024	0.206	-1.04
S0063	0.983	0.448	0.264	0.909	0.745	0.896	0.853	0.188	0.116	0.351	1.513	0.109	0.496	1.513	0.094	0.433	1.673	0.526	0.121	0.120	0.126	0.118	0.144	0.334	0.997	0.172	0.081	0.035	0.349	0.873	-0.95	-0.72	1.788	0.392	0.36	1.503	0.834	0.945	0.690	0.2	0.204	0.063	0.732	0.128	0.583	2.978	0.030	0.239	-1.18
S0063	0.983	0.416	0.28	0.782	0.685	0.888	0.859	0.188	0.132	0.424	1.513	0.099	0.425	1.513	0.103	0.427	1.021	0.138	0.110	0.120	0.118	0.119	0.120	0.305	1.002	0.162	0.080	0.036	0.348	0.779	-1.06	-0.76	1.777	0.404	0.344	1.371	0.763	0.950	0.705	0.192	0.18	0.052	0.781	0.122	0.599	2.978	0.041	0.281	-1.20
S0063	0.983	0.448	0.284	0.931	0.669	0.883	0.850	0.2	0.144	0.477	1.562	0.084	0.394	1.513	0.103	0.452	2.443	0.302	0.111	0.114	0.105	0.160	0.139	0.298	0.995	0.161	0.081	0.037	0.394	0.954	-1.05	-0.79	1.712	0.452	0.364	1.500	1.010	0.941	0.695	0.14	0.204	0.098	0.781	0.135	0.639	2.343	0.027	0.302	-1.15
S0063	0.983	0.46	0.26	0.887	0.678	0.892	0.855	0.184	0.108	0.534	1.513	0.092	0.400	1.513	0.096	0.397	1.269	0.194	0.119	0.125	0.122	0.131	0.150	0.309	1.003	0.173	0.081	0.038	0.397	0.901	-1.01	-0.73	1.806	0.392	0.364	1.378	1.014	0.931	0.670	0.168	0.228	0.107	0.732	0.116	0.594	2.978	0.032	0.198	-1.08
S0063	0.983	0.477	0.306	0.603	0.610	0.904	0.874	0.215	0.102	0.360	1.660	0.078	0.528	1.464	0.063	0.478	1.133	1.149	0.085	0.102	0.164	0.109	0.276	0.651	0.991	0.136	0.063	0.032	0.415	0.706	-1.16	-0.86	0.518	0.413	0.379	1.439	0.715	0.946	0.856	0.195	0.114	-0.23	0.683	0.083	0.452	0.488	0.064	0.422	-0.93
S0063	1.251	0.472	0.28	1.161	0.748	0.875	0.834	0.256	0.144	0.408	1.708	0.074	0.356	1.757	0.081	0.382	2.880	0.287	0.138	0.160	0.072	0.139	0.137	0.475	1.001	0.178	0.112	0.061	0.437	0.935	-0.82	-0.45	2.179	0.488	0.356	2.141	1.075	0.923	0.720	0.164	0.208	-0.09	0.878	0.123	0.552	2.636	0.042	0.303	-0.73
S0063	1.251	0.448	0.344	1.124	0.738	0.901	0.771	0.232	0.184	0.451	1.757	0.074	0.373	1.757	0.102	0.433	1.912	0.901	0.120	0.127	0.097	0.215	0.098	0.323	1.001	0.193	0.105	0.062	0.489	1.052	-0.84	-0.72	2.271	0.424	0.364	2.078	0.829	0.912	0.699	0.204	0.196	0.064	0.878	0.092	0.464	2.636	0.024	0.297	-0.29
S0063	1.251	0.432	0.388	0.986	0.780	0.909	0.768	0.292	0.176	0.467	1.757	0.046	0.232	1.757	0.112	0.489	0.511	0.595	0.108	0.121	0.118	0.247	0.078	0.311	0.990	0.195	0.100	0.064	0.528	0.730	-0.88	-0.69	2.208	0.44	0.368	1.830	1.003	0.920	0.750	0.188	0.156	0.038	0.878	0.092	0.447	2.636	0.037	0.344	0.038
S0063	1.251	0.44	0.408	0.932	0.704	0.914	0.766	0.28	0.196	0.452	1.757	0.055	0.251	1.708	0.104	0.477	0.323	0.674	0.108	0.123	0.105	0.215	0.076	0.283	0.990	0.196	0.094	0.068	0.511	0.810	-0.87	-0.75	2.185	0.404	0.368	1.722	0.863	0.928	0.754	0.192	0.152	0.014	0.878	0.098	0.474	2.587	0.056	0.427	-0.62
S0063	1.251	0.432	0.392	1.028	0.730	0.917	0.766	0.256	0.196	0.461	1.757	0.058	0.300	1.708	0.103	0.462	1.036	0.419	0.111	0.126	0.091	0.217	0.094	0.308	1.004	0.196	0.090	0.068	0.553	0.959	-0.81	-0.67	2.195	0.452	0.34	1.789	0.994	0.926	0.752	0.172	0.156	0.060	0.878	0.103	0.489	2.587	0.035	0.368	-0.51
S0063	1.251	0.428	0.408	0.919	0.847	0.921	0.771	0.252	0.204	0.484	1.708	0.049	0.236	1.708	0.106	0.484	0.079	0.813	0.111	0.124	0.084	0.213	0.080	0.295	0.989	0.191	0.087	0.067	0.503	0.686	-0.83	-0.67	2.198	0.436	0.36	1.838	0.953	0.919	0.713	0.192	0.148	0.071	0.830	0.097	0.475	2.587	0.038	0.359	-0.21
S0063	1.251	0.468	0.392	1.032	0.714	0.909	0.767	0.252	0.192	0.457	1.708	0.062	0.291	1.708	0.104	0.487	1.185	0.324	0.120	0.124	0.067	0.221	0.102	0.325	0.999	0.201	0.105	0.064	0.514	1.029	-0.76	-0.69	2.304	0.456	0.352	1.918	1.184	0.922	0.728	0.172	0.144	0.099	0.878	0.085	0.444	2.587	0.038	0.376	-0.32
S0063	1.251	0.46	0.412	1.061	0.742	0.891	0.750	0.26	0.216	0.514	1.757	0.066	0.288	1.757	0.103	0.457	0.884	0.563	0.126	0.127	0.078	0.204	0.107	0.305	0.993	0.204	0.114	0.074	0.513	0.929	-0.74	-0.68	2.264	0.448	0.352	1.874	0.973	0.917	0.754	0.172	0.156	0.038	0.878	0.096	0.486	2.636	0.042	0.379	-0.45
S0063	1.251	0.42	0.384	0.891	0.822	0.914	0.776	0.26	0.18	0.461	1.708	0.063	0.306	1.708	0.106	0.467	0.047	0.627	0.114	0.130	0.070	0.216	0.103	0.293	0.991	0.198	0.094	0.064	0.479	0.665	-0.81	-0.66	2.181	0.46	0.36	1.923	0.992	0.927	0.760	0.176	0.14	0.020	0.830	0.112	0.502	2.587	0.046	0.439	-0.36
S0063	1.251	0.476	0.392	1.020	0.690	0.897	0.766	0.276	0.18	0.422	1.757	0.059	0.294	1.757	0.108	0.498	1.854	0.097	0.124	0.122	0.066	0.237	0.104	0.294	1.001	0.202	0.114	0.065	0.499	1.083	-0.79	-0.69	2.267	0.454	0.374	1.932	0.912	0.919	0.734	0.179	0.151	0.110	0.878	0.093	0.440	2.636	0.038	0.371	-0.37
S0063	1.251	0.404	0.396	1.081	0.724	0.907	0.798	0.256	0.172	0.508	1.708	0.047	0.229	1.708	0.117	0.538	0.579	0.441	0.116	0.124	0.093	0.265	0.093	0.315	0.989	0.195	0.091	0.063	0.508	0.879	-0.84	-0.68	2.151	0.412	0.348	1.825	1.008	0.915	0.731	0.2	0.144	0.028	0.878	0.085	0.446	2.539	0.045	0.407	-0.48
S0063	1.251	0.456	0.388	0.989	0.764	0.906	0.794	0.292	0.176	0.445	1.708	0.053	0.234	1.708	0.112	0.520	0.453	0.510	0.114	0.126	0.079	0.238	0.093	0.331	0.998	0.208	0.100	0.063	0.508	0.854	-0.81	-0.67	2.259	0.456	0.34	1.773	0.887	0.922	0.730	0.172	0.16	0.077	0.830	0.100	0.486	2.539	0.036	0.418	-0.31
S0063	1.251	0.48	0.396	0.996	0.703	0.894	0.795	0.292	0.16	0.391	1.708	0.044	0.197	1.708	0.127	0.558	1.102	-0.11	0.118	0.123	0.086	0.289	0.087	0.264	0.994	0.195	0.104	0.064	0.501	0.971	-0.79	-0.68	2.265	0.42	0.36	1.792	1.085	0.918	0.737	0.196	0.136	0.081	0.830	0.090	0.450	2.539	0.039	0.372	-0.35
S0063	1.251	0.481	0.405	0.997	0.765	0.909	0.788	0.273	0.168	0.406	1.708	0.057	0.267	1.708	0.117	0.523	0.746	0.102	0.125	0.129	0.089	0.255	0.104	0.291	0.996	0.200	0.105	0.067	0.490	0.892	-0.73	-0.64	2.308	0.424	0.352	1.855	0.816	0.919	0.709	0.176	0.124	0.070	0.878	0.092	0.448	2.539	0.041	0.367	-0.53
S0063	1.251	0.442	0.398	1.044	0.707	0.894	0.785	0.274	0.175	0.468	1.757	0.052	0.259	1.708	0.118	0.523	0.924	0.007	0.126	0.126	0.098	0.263	0.097	0.294	0.993	0.204	0.107	0.066	0.501	0.974	-0.73	-0.68	2.267	0.424	0.36	1.963	1.136	0.921	0.717	0.18	0.156	0.036	0.878	0.093	0.491	2.587	0.035	0.342	-0.38
S0063	1.251	0.425	0.405	1.012	0.713	0.907	0.778	0.261	0.196	0.464	1.708	0.043	0.212	1.708	0.120	0.526	0.615	0.044	0.116	0.123	0.117	0.253	0.092	0.269	0.990	0.203	0.098	0.067	0.519	0.924	-0.79	-0.72	2.229	0.432	0.348	1.832	0.884	0.929	0.737	0.176	0.156	0.044	0.830	0.103	0.483	2.539	0.031	0.420	-0.26
S0063	1.251	0.444	0.4	1.003	0.830	0.907	0.785	0.252	0.18	0.440	1.708	0.054	0.249	1.708	0.120	0.536	0.242	0.087	0.119	0.131	0.077	0.271	0.096	0.295	1.002	0.198	0.102	0.070	0.510	0.744	-0.78	-0.61	2.365	0.42	0.344	1.846	1.005	0.929	0.729	0.188	0.14	0.052	0.878	0.082	0.433	2.587	0.041	0.377	-0.32
S0063	1.251	0.472	0.4	1.061	0.734	0.900	0.790	0.272	0.164	0.467	1.708	0.042	0.232	1.708	0.119	0.537	1.266	0.543	0.122	0.121	0.097	0.273	0.098	0.292	0.985	0.207	0.105	0.062	0.496	1.022	-0.78	-0.72	2.210	0.42	0.348	1.930	0.954	0.919	0.717	0.192	0.16	0.078	0.830	0.092	0.453	2.539	0.039	0.365	-0.35
S0063	1.251	0.436	0.38	0.983	0.700	0.900	0.792	0.26	0.18	0.468	1.708	0.046	0.215	1.708	0.118	0.515	0.371	0.208	0.120	0.130	0.094	0.261	0.103	0.299	1.002	0.198	0.103	0.066	0.512	0.901	-0.79	-0.63	2.311	0.456	0.348	1.800	1.239	0.913	0.715	0.22	0.144	0.105	0.830	0.089	0.444	2.539	0.029	0.322	-0.41
S0063	1.251	0.452	0.392	1.021	0.746	0.894	0.788	0.288	0.212	0.382	1.708	0.045	0.231	1.708	0.121	0.545	0.538	0.374	0.122	0.124	0.074	0.261	0.097	0.298	0.987	0.196	0.112	0.065	0.538	0.863	-0.74	-0.66	2.290	0.428	0.356	1.865	0.899	0.923	0.734	0.184	0.12	0.090	0.830	0.100	0.478	2.587	0.037	0.405	-0.14
S0063	1.251	0.436	0.404	1.044	0.759	0.903	0.797	0.28	0.148	0.415	1.708	0.039	0.202	1.708	0.128	0.563	1.232	-0.04	0.118	0.123	0.102	0.285	0.104	0.273	1.003	0.203	0.104	0.063	0.493	0.902	-0.80	-0.66	2.225	0.444	0.364	1.933	1.127	0.913	0.727	0.18	0.16	0.105	0.878	0.084	0.431	2.587	0.038	0.362	-0.21
S0063	1.251	0.476	0.404	0.992	0.699	0.894	0.766	0.252	0.208	0.437	1.708	0.066	0.298	1.708	0.109	0.491	0.978	0.195	0.126	0.127	0.086	0.219	0.088	0.294	0.991	0.193	0.115	0.072	0.530	0.946	-0.77	-0.68	2.307	0.432	0.376	2.025	0.912	0.915	0.738	0.176	0.16	0.014	0.878	0.091	0.460	2.587	0.054	0.430	-0.33
S0063	1.251	0.468	0.408	0.996	0.728	0.887	0.782	0.304	0.18	0.463	1.708	0.055	0.252	1.708	0.121	0.545	0.921	0.237	0.118	0.123	0.092	0.263	0.095	0.295	0.992	0.206	0.109	0.065	0.516	0.850	-0.82	-0.69	2.192	0.428	0.352	1.877	0.805	0.924	0.743	0.172	0.16	0.084	0.878	0.102	0.509	2.587	0.037	0.430	-0.34
S0063	1.251	0.452	0.412	1.088	0.766	0.883	0.791	0.264	0.188	0.475	1.708	0.042	0.205	1.708	0.124	0.545	1.231	0.306	0.123	0.127	0.106	0.281	0.088	0.289	0.994	0.206	0.109	0.066	0.521	0.859	-0.82	-0.71	2.225	0.408	0.372	1.933	0.936	0.919	0.746	0.168	0.14	0.052	0.878	0.088	0.460	2.587	0.044	0.380	-0.38
S0063	1.251	0.44	0.356	0.966	0.640	0.903	0.805	0.236	0.196	0.493	1.708	0.050	0.257	1.708	0.119	0.561	0.636	-0.09	0.122	0.120	0.076	0.261	0.111	0.293	0.991	0.195	0.097	0.055	0.471	1.006	-0.77	-0.75	2.159	0.436	0.344	1.926	1.012	0.926	0.739	0.18	0.14	0.141	0.830	0.100	0.464	2.539	0.040	0.417	-0.35
S0063	1.251	0.476	0.4	1.061	0.718	0.874	0.805	0.324	0.176	0.420	1.757	0.038	0.215	1.757	0.127	0.551	1.998	0.391	0.126	0.117	0.088	0.291	0.115	0.305	0.994	0.213	0.118	0.059	0.505	0.982	-0.84	-0.71	2.119	0.448	0.348	1.984	1.158	0.925	0.735	0.164	0.168	0.052	0.878	0.099	0.496	2.636	0.036	0.337	-0.28
S0063	1.251	0.436	0.408	1.027	0.764	0.887	0.793	0.28	0.204	0.468	1.708	0.052	0.247	1.757	0.111	0.509	1.173	0.357	0.121	0.125	0.093	0.262	0.095	0.316	0.993	0.201	0.111	0.064	0.515	0.804	-0.79	-0.65	2.196	0.432	0.352	1.866	1.014	0.919	0.712	0.204	0.164	0.071	0.878	0.093	0.459	2.587	0.039	0.365	-0.48
S0063	1.251	0.448	0.396	1.018	0.739	0.907	0.794	0.28	0.188	0.439	1.708	0.060	0.310	1.708	0.118	0.522	1.462	0.409	0.119	0.121	0.099	0.252	0.105	0.304	0.991	0.197	0.096	0.061	0.483	0.969	-0.83	-0.74	2.152	0.404	0.364	1.864	0.951	0.926	0.734	0.18	0.156	0.101	0.878	0.093	0.479	2.539	0.041	0.379	-0.53
S0063	1.251	0.46	0.344	1.019	0.779	0.910	0.786	0.252	0.18	0.488	1.708	0.070	0.317	1.708	0.110	0.497	0.961	0.128	0.123	0.133	0.099	0.235	0.110	0.300	0.997	0.196	0.100	0.065	0.482	0.915	-0.77	-0.67	2.313	0.432	0.376	1.858	0.920	0.918	0.712	0.196	0.14	0.025	0.830	0.097	0.488	2.539	0.038	0.348	-0.61
S0063	1.251	0.456	0.416	1.063	0.705	0.888	0.792	0.288	0.196	0.456	1.708	0.044	0.205	1.708	0.127	0.559	1.072	-0.10	0.122	0.124	0.076	0.279	0.093	0.281	0.990	0.202	0.112	0.065	0.509	1.018	-0.76	-0.69	2.243	0.436	0.384	1.876	0.935	0.928	0.723	0.152	0.124	0.042	0.830	0.105	0.508	2.587	0.035	0.371	-0.37
S0063	1.251	0.468	0.388	0.993	0.713	0.897	0.775	0.296	0.212	0.457	1.757	0.049	0.216	1.708	0.117	0.519	0.632	-0.18	0.125	0.124	0.095	0.271	0.103	0.271	1.004	0.200	0.113	0.067	0.510	0.964	-0.76	-0.65	2.334	0.42	0.38	1.884	1.035	0.922	0.719	0.164	0.144	0.061	0.878	0.090	0.478	2.587	0.048	0.389	-0.41
S0063	1.251	0.468	0.388	0.914	0.617	0.901	0.806	0.284	0.152	0.456	1.708	0.048	0.239	1.708	0.129	0.572	0.645	-0.09	0.116	0.114	0.091	0.274	0.089	0.285	0.987	0.196	0.101	0.059	0.475	0.966	-0.83	-0.81	2.171	0.436	0.364	1.946	0.942	0.903	0.744	0.192	0.112	0.019	0.878	0.088	0.462	2.587	0.054	0.426	-0.43
S0063	1.251	0.46	0.4	0.983	0.683	0.889	0.792	0.264	0.172	0.419	1.708	0.047	0.216	1.708	0.118	0.527	0.983	0.207	0.119	0.126	0.090	0.249	0.091	0.294	0.994	0.210	0.110	0.065	0.481	0.966	-0.81	-0.71	2.247	0.432	0.356	1.855	0.942	0.921	0.729	0.172	0.152	0.090	0.878	0.102	0.507	2.587	0.036	0.401	-0.19
S0063	1.251	0.448	0.4	1.003	0.624	0.898	0.812	0.272	0.168	0.470	1.757	0.036	0.173	1.757	0.138	0.587	0.682	-0.26	0.116	0.119	0.120	0.319	0.086	0.254	0.999	0.206	0.104	0.061	0.501	1.048	-0.81	-0.72	2.198	0.384	0.38	1.901	1.023	0.920	0.731	0.164	0.132	0.035	0.878	0.093	0.469	2.587	0.046	0.390	-0.18
S0063	1.251	0.464	0.408	0.883	0.621	0.912	0.809	0.272	0.188	0.434	1.708	0.036	0.190	1.708	0.128	0.577	0.429	-0.04	0.110	0.118	0.106	0.270	0.073	0.281	0.986	0.197	0.093	0.059	0.494	0.868	-0.88	-0.74	2.170	0.406	0.378	1.802	1.000	0.927	0.761	0.171	0.139	-0.00	0.878	0.092	0.463	2.587	0.062	0.461	-0.45
S0063	1.251	0.44	0.4	0.905	0.733	0.908	0.803	0.28	0.2	0.431	1.708	0.043	0.198	1.708	0.126	0.558	0.360	-0.00	0.114	0.127	0.112	0.266	0.084	0.282	0.996	0.212	0.095	0.062	0.507	0.781	-0.83	-0.67	2.273	0.424	0.364	1.809	0.866	0.920	0.738	0.212	0.16	0.037	0.878	0.097	0.472	2.587	0.029	0.401	-0.29
S0063	1.251	0.44	0.388	0.930	0.659	0.890	0.800	0.304	0.176	0.432	1.708	0.038	0.182	1.708	0.123	0.547	0.548	0.029	0.110	0.122	0.144	0.278	0.083	0.306	0.991	0.202	0.096	0.063	0.502	0.895	-0.89	-0.70	2.148	0.416	0.368	1.801	0.848	0.920	0.747	0.188	0.128	-0.00	0.878	0.090	0.456	2.587	0.043	0.398	-0.40
S0063	1.251	0.432	0.356	0.910	0.802	0.913	0.807	0.26	0.128	0.482	1.660	0.040	0.207	1.660	0.123	0.553	-0.16	0.268	0.108	0.126	0.087	0.279	0.084	0.302	0.994	0.207	0.089	0.057	0.502	0.702	-0.87	-0.66	2.259	0.368	0.364	1.752	0.917	0.929	0.725	0.184	0.14	0.063	0.830	0.105	0.490	2.539	0.038	0.365	-0.60
S0063	1.251	0.5	0.36	0.961	0.733	0.897	0.790	0.28	0.14	0.421	1.660	0.057	0.305	1.660	0.112	0.509	2.067	0.275	0.112	0.123	0.101	0.240	0.100	0.293	0.990	0.198	0.105	0.058	0.506	0.865	-0.91	-0.70	2.064	0.416	0.352	1.808	0.878	0.920	0.732	0.168	0.164	-0.04	0.830	0.094	0.469	2.490	0.035	0.346	-0.64
S0063	1.251	0.468	0.388	1.053	0.723	0.908	0.810	0.288	0.132	0.414	1.708	0.041	0.217	1.708	0.125	0.552	1.392	-0.01	0.116	0.127	0.124	0.285	0.084	0.302	1.000	0.211	0.101	0.061	0.455	0.933	-0.84	-0.66	2.335	0.404	0.348	1.915	1.082	0.923	0.718	0.176	0.16	0.044	0.830	0.092	0.456	2.539	0.031	0.351	-0.50
S0063	1.251	0.452	0.348	1.013	0.679	0.901	0.809	0.292	0.124	0.455	1.660	0.053	0.238	1.708	0.128	0.575	1.271	-0.20	0.116	0.126	0.088	0.279	0.096	0.271	0.988	0.195	0.101	0.058	0.502	0.925	-0.85	-0.70	2.265	0.404	0.38	1.940	1.028	0.918	0.728	0.192	0.18	0.042	0.830	0.103	0.461	2.539	0.033	0.367	-0.34
S0063	1.251	0.428	0.384	1.068	0.728	0.901	0.799	0.276	0.16	0.417	1.708	0.044	0.225	1.708	0.118	0.533	0.194	-0.02	0.117	0.126	0.107	0.255	0.092	0.314	0.999	0.206	0.110	0.064	0.474	0.841	-0.83	-0.64	2.299	0.424	0.356	2.070	1.121	0.910	0.712	0.196	0.168	0.078	0.878	0.087	0.435	2.587	0.037	0.345	-0.43
S0063	1.251	0.456	0.336	0.927	0.681	0.928	0.797	0.18	0.176	0.573	1.708	0.097	0.445	1.708	0.111	0.495	0.109	0.069	0.114	0.130	0.179	0.241	0.096	0.288	0.991	0.201	0.086	0.058	0.464	0.830	-0.82	-0.67	2.238	0.408	0.332	2.026	0.912	0.916	0.745	0.196	0.164	0.023	0.830	0.089	0.428	2.539	0.051	0.397	-0.53
S0063	1.251	0.46	0.344	1.035	0.660	0.917	0.798	0.26	0.184	0.474	1.708	0.080	0.353	1.708	0.125	0.559	0.905	-0.37	0.116	0.125	0.131	0.289	0.109	0.288	0.995	0.225	0.101	0.060	0.457	0.929	-0.83	-0.66	2.315	0.424	0.352	1.868	0.939	0.919	0.722	0.18	0.22	0.079	0.830	0.098	0.437	2.539	0.037	0.394	-0.53
S0063	1.251	0.432	0.328	0.996	0.740	0.902	0.810	0.316	0.152	0.397	1.660	0.038	0.229	1.660	0.123	0.558	1.028	-0.04	0.112	0.125	0.082	0.270	0.094	0.280	0.981	0.219	0.102	0.054	0.457	0.844	-0.85	-0.67	2.263	0.396	0.356	1.804	0.941	0.923	0.736	0.176	0.164	0.110	0.830	0.109	0.475	2.539	0.033	0.369	-0.83
S0063	1.251	0.484	0.348	1.022	0.779	0.915	0.785	0.244	0.164	0.454	1.660	0.084	0.382	1.708	0.112	0.497	0.506	0.112	0.125	0.135	0.122	0.229	0.109	0.272	1.003	0.208	0.104	0.061	0.421	0.848	-0.75	-0.58	2.348	0.412	0.368	1.936	1.063	0.917	0.717	0.172	0.164	0.081	0.830	0.087	0.438	2.539	0.038	0.344	-0.41
S0063	1.251	0.484	0.392	1.196	0.720	0.896	0.804	0.256	0.18	0.482	1.708	0.074	0.332	1.708	0.133	0.586	1.935	0.048	0.129	0.133	0.096	0.291	0.102	0.250	0.987	0.202	0.117	0.068	0.469	1.155	-0.80	-0.63	2.300	0.408	0.372	2.009	0.882	0.911	0.722	0.176	0.2	0.085	0.878	0.094	0.426	2.539	0.045	0.398	-0.26
S0063	1.251	0.48	0.392	1.088	0.680	0.908	0.818	0.224	0.18	0.464	1.708	0.089	0.384	1.708	0.138	0.582	0.876	-0.48	0.124	0.137	0.133	0.304	0.114	0.262	1.005	0.196	0.113	0.066	0.448	1.032	-0.80	-0.60	2.354	0.416	0.388	2.159	1.052	0.910	0.710	0.18	0.212	0.086	0.878	0.101	0.442	2.587	0.034	0.375	-0.09
S0063	1.251	0.436	0.4	1.034	0.654	0.920	0.791	0.24	0.188	0.507	1.660	0.077	0.353	1.708	0.124	0.541	0.986	-0.17	0.123	0.127	0.111	0.266	0.111	0.274	0.988	0.188	0.097	0.062	0.460	1.075	-0.77	-0.67	2.297	0.376	0.352	1.950	1.072	0.918	0.724	0.16	0.152	0.021	0.830	0.109	0.472	2.539	0.043	0.411	-0.27
S0063	1.251	0.472	0.392	1.046	0.714	0.890	0.810	0.296	0.184	0.400	1.708	0.058	0.246	1.708	0.131	0.576	1.734	-0.15	0.134	0.127	0.066	0.274	0.108	0.283	1.005	0.202	0.126	0.062	0.493	1.002	-0.76	-0.66	2.368	0.432	0.348	1.997	1.317	0.915	0.738	0.164	0.156	0.098	0.878	0.087	0.424	2.587	0.049	0.409	-0.30
S0063	1.251	0.456	0.384	1.092	0.688	0.899	0.832	0.272	0.164	0.417	1.708	0.052	0.238	1.708	0.136	0.621	2.072	-0.27	0.129	0.120	0.081	0.289	0.103	0.275	0.988	0.185	0.110	0.055	0.460	1.130	-0.80	-0.70	2.236	0.44	0.356	2.041	1.120	0.917	0.719	0.16	0.204	0.087	0.878	0.095	0.454	2.539	0.047	0.391	-0.27
S0063	1.251	0.444	0.4	1.004	0.638	0.902	0.814	0.272	0.208	0.444	1.708	0.050	0.247	1.708	0.120	0.551	0.869	-0.02	0.127	0.119	0.087	0.259	0.094	0.296	1.001	0.186	0.112	0.057	0.503	1.053	-0.73	-0.77	2.317	0.428	0.396	2.086	1.058	0.911	0.721	0.168	0.176	0.135	0.878	0.092	0.466	2.587	0.038	0.407	0.057
S0063	1.251	0.472	0.368	1.043	0.653	0.878	0.813	0.316	0.172	0.438	1.757	0.035	0.172	1.757	0.131	0.588	1.177	-0.27	0.127	0.119	0.116	0.306	0.077	0.287	0.998	0.197	0.121	0.059	0.505	1.040	-0.75	-0.71	2.280	0.42	0.384	1.968	0.955	0.912	0.726	0.176	0.164	0.056	0.878	0.087	0.457	2.587	0.047	0.395	0.045
S0063	1.251	0.484	0.376	1.012	0.589	0.894	0.811	0.288	0.192	0.403	1.708	0.026	0.153	1.708	0.124	0.589	1.179	0.225	0.114	0.109	0.109	0.274	0.077	0.296	0.985	0.193	0.104	0.055	0.529	1.119	-0.81	-0.87	2.102	0.428	0.352	2.000	0.839	0.905	0.751	0.184	0.136	0.073	0.878	0.090	0.454	2.587	0.060	0.469	0.018
S0063	1.251	0.452	0.392	0.977	0.650	0.896	0.823	0.284	0.176	0.452	1.757	0.034	0.171	1.757	0.131	0.578	0.469	-0.13	0.119	0.119	0.131	0.293	0.086	0.281	0.999	0.190	0.104	0.055	0.534	0.984	-0.77	-0.75	2.228	0.404	0.392	2.103	1.080	0.921	0.705	0.16	0.164	0.119	0.878	0.104	0.506	2.587	0.035	0.381	0.248
S0063	1.251	0.46	0.396	1.014	0.708	0.899	0.794	0.256	0.196	0.466	1.757	0.047	0.201	1.708	0.121	0.528	1.078	0.033	0.126	0.124	0.106	0.272	0.090	0.290	1.000	0.191	0.110	0.064	0.515	0.998	-0.71	-0.68	2.343	0.416	0.372	2.111	0.979	0.915	0.731	0.176	0.164	0.117	0.878	0.086	0.446	2.587	0.048	0.416	0.258
S0063	1.251	0.452	0.384	1.015	0.674	0.885	0.802	0.3	0.204	0.412	1.757	0.033	0.193	1.757	0.127	0.581	1.405	0.173	0.121	0.118	0.107	0.283	0.082	0.290	0.986	0.192	0.113	0.060	0.526	0.960	-0.84	-0.74	2.162	0.456	0.38	2.025	0.823	0.915	0.743	0.18	0.164	0.058	0.878	0.092	0.474	2.636	0.047	0.427	-0.05
S0063	1.251	0.468	0.408	1.033	0.614	0.892	0.821	0.296	0.168	0.482	1.708	0.040	0.185	1.708	0.131	0.585	1.168	-0.06	0.117	0.115	0.093	0.287	0.086	0.306	0.997	0.202	0.105	0.056	0.540	1.141	-0.81	-0.77	2.134	0.436	0.388	2.089	0.972	0.911	0.739	0.184	0.18	0.079	0.878	0.102	0.496	2.587	0.038	0.437	0.059
S0063	1.251	0.464	0.4	1.228	0.723	0.872	0.789	0.36	0.172	0.329	1.757	0.036	0.195	1.757	0.126	0.540	1.820	-0.13	0.138	0.131	0.094	0.257	0.103	0.275	0.998	0.206	0.134	0.068	0.530	1.011	-0.71	-0.62	2.419	0.458	0.374	2.034	0.978	0.909	0.715	0.187	0.155	0.013	0.878	0.085	0.423	2.587	0.048	0.368	0.138
S0063	1.251	0.452	0.404	1.022	0.672	0.880	0.818	0.332	0.148	0.387	1.757	0.021	0.142	1.757	0.134	0.607	0.651	-0.01	0.116	0.121	0.122	0.298	0.070	0.280	0.985	0.199	0.108	0.058	0.522	0.991	-0.82	-0.73	2.171	0.456	0.392	2.079	1.132	0.910	0.753	0.192	0.148	0.065	0.878	0.093	0.462	2.636	0.057	0.430	-0.08
S0063	1.251	0.456	0.412	1.057	0.609	0.875	0.814	0.32	0.196	0.417	1.757	0.037	0.185	1.708	0.137	0.606	1.115	-0.29	0.124	0.118	0.093	0.293	0.098	0.275	0.992	0.199	0.117	0.058	0.512	1.214	-0.74	-0.79	2.251	0.496	0.372	2.108	1.130	0.908	0.729	0.164	0.176	0.073	0.878	0.097	0.491	2.587	0.039	0.440	0.553
S0063	1.251	0.46	0.372	1.047	0.705	0.895	0.807	0.308	0.132	0.377	1.708	0.032	0.169	1.708	0.133	0.568	0.398	-0.21	0.120	0.127	0.084	0.289	0.078	0.286	0.997	0.210	0.114	0.062	0.516	0.941	-0.77	-0.64	2.389	0.4	0.348	1.850	0.889	0.926	0.762	0.176	0.124	0.065	0.830	0.084	0.433	2.587	0.051	0.453	-0.18
S0063	1.251	0.468	0.332	0.971	0.657	0.902	0.794	0.296	0.132	0.428	1.708	0.054	0.271	1.708	0.115	0.532	0.798	0.001	0.121	0.126	0.100	0.250	0.103	0.271	0.992	0.198	0.106	0.058	0.478	0.954	-0.79	-0.69	2.268	0.464	0.38	1.979	0.835	0.922	0.733	0.172	0.132	0.089	0.830	0.102	0.454	2.539	0.045	0.408	-0.26
S0063	1.251	0.452	0.396	1.067	0.692	0.883	0.789	0.26	0.188	0.473	1.708	0.061	0.268	1.708	0.119	0.515	1.477	-0.06	0.127	0.131	0.116	0.261	0.114	0.286	0.999	0.199	0.115	0.068	0.514	0.999	-0.79	-0.63	2.255	0.44	0.372	2.143	1.033	0.907	0.732	0.176	0.18	-0.01	0.878	0.097	0.473	2.539	0.035	0.361	-0.41
S0063	1.251	0.46	0.364	1.074	0.693	0.893	0.816	0.276	0.156	0.406	1.708	0.050	0.270	1.757	0.121	0.553	1.479	0.500	0.122	0.120	0.087	0.266	0.139	0.323	0.988	0.199	0.104	0.054	0.504	1.004	-0.82	-0.75	2.082	0.46	0.34	2.053	1.067	0.912	0.745	0.184	0.148	0.051	0.878	0.099	0.482	2.636	0.038	0.374	0.057
S0063	1.251	0.46	0.384	1.093	0.717	0.905	0.800	0.288	0.132	0.325	1.708	0.046	0.257	1.708	0.123	0.549	0.655	0.045	0.123	0.123	0.086	0.273	0.092	0.284	1.002	0.200	0.112	0.060	0.479	0.942	-0.75	-0.68	2.300	0.432	0.352	1.900	0.981	0.905	0.725	0.188	0.136	0.098	0.878	0.087	0.431	2.587	0.036	0.383	-0.34
S0063	1.251	0.48	0.396	0.942	0.613	0.895	0.789	0.264	0.12	0.374	1.708	0.051	0.231	1.708	0.127	0.559	1.203	-0.24	0.117	0.121	0.085	0.276	0.084	0.269	0.993	0.191	0.105	0.061	0.513	0.967	-0.86	-0.72	2.241	0.472	0.392	1.917	0.836	0.903	0.729	0.184	0.136	0.052	0.878	0.092	0.474	2.587	0.048	0.419	-0.36
S0063	1.251	0.424	0.388	0.973	0.656	0.911	0.829	0.284	0.144	0.445	1.708	0.041	0.209	1.708	0.139	0.606	-0.00	-0.27	0.114	0.121	0.110	0.321	0.092	0.269	0.993	0.204	0.094	0.053	0.491	0.917	-0.81	-0.73	2.254	0.436	0.356	1.886	0.987	0.916	0.753	0.156	0.136	0.087	0.830	0.104	0.491	2.587	0.035	0.420	-0.33
S0063	1.251	0.452	0.396	0.968	0.615	0.903	0.813	0.268	0.148	0.386	1.708	0.047	0.223	1.708	0.132	0.578	0.805	-0.34	0.119	0.122	0.071	0.296	0.079	0.270	0.996	0.191	0.099	0.058	0.470	1.022	-0.81	-0.72	2.298	0.436	0.356	1.884	1.233	0.909	0.740	0.156	0.128	0.044	0.830	0.101	0.458	2.539	0.042	0.398	-0.17
S0063	1.251	0.456	0.388	1.041	0.751	0.905	0.784	0.236	0.136	0.461	1.708	0.069	0.321	1.708	0.116	0.505	1.137	-0.01	0.130	0.130	0.108	0.249	0.104	0.281	0.997	0.202	0.108	0.065	0.484	1.024	-0.70	-0.66	2.368	0.464	0.38	2.190	1.013	0.901	0.715	0.176	0.16	0.062	0.830	0.099	0.469	2.539	0.043	0.391	-0.30
S0063	1.251	0.48	0.364	0.981	0.644	0.888	0.788	0.284	0.184	0.374	1.708	0.055	0.257	1.708	0.119	0.543	0.784	-0.30	0.118	0.125	0.100	0.266	0.081	0.290	0.996	0.190	0.117	0.061	0.475	0.986	-0.82	-0.68	2.270	0.448	0.384	2.064	0.947	0.911	0.721	0.208	0.152	0.019	0.878	0.090	0.468	2.587	0.036	0.404	-0.24
S0063	1.251	0.464	0.384	1.052	0.761	0.901	0.787	0.284	0.148	0.393	1.708	0.064	0.295	1.708	0.118	0.527	2.019	0.118	0.116	0.131	0.093	0.247	0.085	0.290	0.991	0.209	0.110	0.064	0.481	0.896	-0.88	-0.60	2.277	0.428	0.344	1.890	0.992	0.918	0.726	0.18	0.164	0.074	0.830	0.100	0.457	2.539	0.025	0.383	-0.51
S0063	1.251	0.428	0.333	1.004	0.628	0.909	0.824	0.25	0.107	0.398	1.562	0.032	0.332	1.660	0.089	0.518	3.266	-0.37	0.123	0.137	0.124	0.305	0.256	0.516	1.005	0.183	0.087	0.057	0.468	1.184	-0.80	-0.58	0.710	0.452	0.357	1.857	1.139	0.930	0.758	0.190	0.178	-0.03	0.878	0.033	0.296	0.390	0.033	0.172	0.465
S0063	1.519	0.464	0.44	1.310	0.846	0.853	0.765	0.312	0.24	0.342	1.855	0.013	0.169	1.855	0.127	0.554	-0.07	-0.02	0.163	0.154	0.131	0.294	0.084	0.297	0.981	0.205	0.181	0.099	0.588	0.935	-0.49	-0.46	2.794	0.46	0.384	2.196	1.453	0.923	0.777	0.148	0.132	-0.05	0.927	0.068	0.407	2.783	0.042	0.347	-0.41
S0063	1.519	0.488	0.424	1.156	0.845	0.862	0.766	0.368	0.176	0.378	1.855	0.009	0.064	1.855	0.127	0.550	-0.46	-0.07	0.155	0.163	0.140	0.288	0.043	0.271	0.994	0.208	0.186	0.095	0.592	0.835	-0.52	-0.44	3.065	0.452	0.404	2.145	1.477	0.912	0.716	0.16	0.164	0.001	0.927	0.081	0.489	2.783	0.030	0.293	-0.35
S0063	1.519	0.476	0.428	1.175	0.825	0.872	0.762	0.36	0.188	0.380	1.855	0.005	0.045	1.855	0.132	0.546	-0.39	-0.08	0.148	0.157	0.167	0.304	0.043	0.264	0.997	0.231	0.166	0.092	0.616	0.823	-0.55	-0.47	3.051	0.472	0.38	2.270	1.280	0.917	0.725	0.188	0.164	0.022	0.878	0.056	0.382	2.783	0.030	0.301	-0.38
S0063	1.519	0.488	0.432	1.218	0.847	0.862	0.784	0.38	0.168	0.381	1.855	0.007	0.052	1.855	0.139	0.590	-0.31	-0.01	0.144	0.152	0.171	0.325	0.047	0.270	0.993	0.227	0.160	0.087	0.585	0.895	-0.56	-0.49	2.853	0.448	0.4	2.177	1.303	0.916	0.769	0.156	0.156	-0.03	0.927	0.075	0.436	2.783	0.043	0.392	-0.29
S0063	1.519	0.464	0.412	1.261	0.816	0.867	0.760	0.332	0.216	0.411	1.855	0.010	0.059	1.855	0.125	0.547	-0.32	0.329	0.147	0.152	0.148	0.289	0.050	0.274	0.980	0.221	0.163	0.092	0.607	0.931	-0.54	-0.50	2.850	0.456	0.404	2.145	1.618	0.914	0.721	0.172	0.152	0.020	0.927	0.065	0.433	2.783	0.031	0.302	-0.44
S0063	1.519	0.472	0.432	1.159	0.802	0.864	0.772	0.384	0.216	0.335	1.855	0.006	0.050	1.855	0.136	0.574	-0.45	0.043	0.143	0.151	0.172	0.322	0.042	0.265	0.990	0.216	0.179	0.091	0.628	0.814	-0.62	-0.51	2.903	0.416	0.404	2.259	1.596	0.922	0.727	0.16	0.144	-0.02	0.927	0.065	0.388	2.783	0.058	0.390	-0.40
S0063	1.519	0.484	0.436	1.192	0.816	0.859	0.762	0.384	0.212	0.369	1.806	0.008	0.056	1.855	0.132	0.576	-0.22	-0.08	0.146	0.157	0.163	0.303	0.049	0.254	0.997	0.230	0.173	0.096	0.623	0.870	-0.55	-0.49	2.988	0.464	0.372	2.155	1.671	0.913	0.715	0.14	0.156	0.002	0.927	0.065	0.421	2.734	0.036	0.321	-0.41
S0063	1.519	0.472	0.432	1.136	0.791	0.874	0.778	0.364	0.184	0.409	1.855	0.012	0.064	1.855	0.140	0.604	-0.38	-0.05	0.144	0.152	0.157	0.336	0.043	0.259	0.993	0.231	0.165	0.089	0.620	0.855	-0.58	-0.51	2.935	0.452	0.392	2.190	1.448	0.919	0.730	0.168	0.152	0.052	0.927	0.072	0.423	2.783	0.034	0.323	-0.50
S0063	1.519	0.496	0.428	1.282	0.889	0.851	0.753	0.372	0.224	0.372	1.855	0.007	0.042	1.855	0.125	0.550	-0.11	0.245	0.152	0.155	0.173	0.274	0.049	0.269	0.981	0.225	0.190	0.099	0.621	0.867	-0.54	-0.46	2.918	0.404	0.408	2.143	1.456	0.925	0.749	0.144	0.14	-0.00	0.927	0.071	0.418	2.783	0.042	0.376	-0.31
S0063	1.519	0.488	0.408	1.148	0.867	0.860	0.735	0.392	0.224	0.395	1.855	0.013	0.088	1.855	0.120	0.514	-0.17	-0.10	0.151	0.165	0.138	0.276	0.049	0.261	0.988	0.223	0.174	0.103	0.624	0.802	-0.56	-0.41	2.977	0.466	0.402	2.171	1.612	0.907	0.716	0.151	0.163	-0.02	0.927	0.080	0.483	2.783	0.033	0.273	-0.53
S0063	1.519	0.46	0.424	1.211	0.968	0.862	0.738	0.368	0.228	0.417	1.806	0.009	0.060	1.855	0.120	0.514	-0.27	0.039	0.148	0.165	0.158	0.273	0.046	0.264	0.993	0.233	0.171	0.103	0.680	0.755	-0.57	-0.42	2.974	0.416	0.388	2.132	1.529	0.917	0.716	0.164	0.148	0.017	0.878	0.056	0.378	2.783	0.036	0.333	-0.65
S0063	1.519	0.492	0.408	1.202	0.791	0.861	0.738	0.4	0.228	0.369	1.904	0.007	0.047	1.855	0.130	0.545	-0.40	-0.19	0.147	0.161	0.145	0.302	0.031	0.231	0.992	0.236	0.179	0.104	0.621	0.893	-0.53	-0.44	3.011	0.44	0.396	2.182	1.613	0.922	0.728	0.156	0.148	0.056	0.927	0.075	0.438	2.783	0.038	0.338	-0.36
S0063	1.519	0.492	0.448	1.208	0.842	0.855	0.745	0.372	0.216	0.423	1.855	0.009	0.053	1.855	0.130	0.555	-0.49	0.167	0.152	0.154	0.145	0.303	0.050	0.248	0.979	0.225	0.193	0.100	0.664	0.828	-0.56	-0.48	2.967	0.428	0.404	2.111	1.556	0.913	0.686	0.164	0.152	0.006	0.927	0.075	0.436	2.832	0.028	0.263	-0.43
S0063	1.519	0.476	0.428	1.199	0.791	0.861	0.731	0.364	0.204	0.469	1.855	0.011	0.069	1.855	0.131	0.549	-0.25	-0.04	0.147	0.151	0.147	0.290	0.042	0.224	0.996	0.218	0.171	0.097	0.671	0.915	-0.57	-0.51	2.874	0.456	0.356	2.173	1.560	0.919	0.741	0.172	0.152	0.016	0.927	0.060	0.405	2.783	0.053	0.384	-0.32
S0063	1.519	0.456	0.424	1.140	0.861	0.857	0.747	0.38	0.196	0.395	1.855	0.005	0.045	1.855	0.136	0.569	-0.55	0.025	0.148	0.158	0.168	0.307	0.048	0.259	0.998	0.227	0.172	0.099	0.622	0.736	-0.57	-0.46	2.938	0.444	0.428	2.171	1.780	0.916	0.690	0.136	0.176	0.012	0.927	0.067	0.411	2.783	0.028	0.287	-0.36
S0063	1.519	0.488	0.416	1.139	0.827	0.862	0.748	0.384	0.212	0.415	1.855	0.010	0.068	1.855	0.125	0.541	-0.31	0.016	0.146	0.156	0.168	0.270	0.049	0.267	0.983	0.231	0.177	0.099	0.642	0.843	-0.58	-0.49	2.888	0.464	0.424	2.111	1.634	0.922	0.692	0.164	0.172	0.026	0.927	0.082	0.450	2.783	0.033	0.297	-0.72
S0063	1.519	0.484	0.428	1.106	0.802	0.858	0.780	0.368	0.168	0.395	1.855	0.008	0.060	1.855	0.141	0.587	-0.49	-0.14	0.144	0.154	0.151	0.311	0.043	0.243	0.984	0.221	0.176	0.090	0.652	0.774	-0.63	-0.48	2.877	0.448	0.412	2.094	1.300	0.929	0.742	0.152	0.124	-0.02	0.927	0.063	0.391	2.783	0.053	0.389	-0.48
S0063	1.519	0.464	0.384	1.135	1.045	0.881	0.759	0.344	0.204	0.422	1.855	0.010	0.058	1.806	0.116	0.522	-0.48	0.178	0.142	0.168	0.148	0.268	0.055	0.285	0.991	0.221	0.154	0.094	0.618	0.627	-0.60	-0.39	2.955	0.436	0.356	2.103	1.885	0.917	0.738	0.152	0.148	0.003	0.927	0.074	0.457	2.734	0.030	0.308	-0.58
S0063	1.519	0.5	0.444	1.224	0.900	0.852	0.742	0.392	0.212	0.425	1.855	0.015	0.077	1.855	0.128	0.530	-0.34	0.002	0.154	0.164	0.156	0.286	0.047	0.245	0.999	0.234	0.194	0.102	0.629	0.849	-0.52	-0.44	3.084	0.476	0.412	2.142	1.582	0.919	0.700	0.172	0.148	0.017	0.927	0.061	0.403	2.783	0.041	0.326	-0.55
S0063	1.519	0.48	0.436	1.255	0.833	0.840	0.733	0.412	0.224	0.390	1.855	0.008	0.057	1.855	0.126	0.547	-0.14	-0.09	0.157	0.159	0.132	0.292	0.043	0.243	0.989	0.228	0.191	0.105	0.623	0.914	-0.51	-0.44	2.947	0.404	0.416	2.133	1.464	0.924	0.728	0.132	0.156	-0.06	0.927	0.077	0.434	2.783	0.038	0.325	-0.55
S0063	1.519	0.468	0.416	1.140	0.849	0.861	0.758	0.36	0.228	0.335	1.806	0.005	0.032	1.855	0.132	0.559	-0.43	-0.10	0.143	0.161	0.155	0.295	0.034	0.250	0.983	0.224	0.172	0.096	0.628	0.755	-0.63	-0.44	2.927	0.436	0.412	2.083	1.371	0.925	0.699	0.14	0.152	-0.04	0.927	0.078	0.468	2.783	0.025	0.292	-0.84
S0063	1.519	0.468	0.432	1.097	0.866	0.873	0.756	0.36	0.208	0.370	1.806	0.010	0.053	1.806	0.123	0.543	-0.42	-0.09	0.145	0.156	0.150	0.283	0.043	0.258	0.992	0.225	0.164	0.092	0.626	0.767	-0.58	-0.48	2.992	0.388	0.376	2.011	1.220	0.925	0.750	0.164	0.124	-0.04	0.927	0.063	0.406	2.734	0.045	0.379	-0.63
S0063	1.519	0.46	0.42	1.115	0.792	0.872	0.772	0.348	0.196	0.336	1.855	0.006	0.044	1.806	0.126	0.569	-0.55	-0.20	0.140	0.160	0.155	0.293	0.033	0.260	0.993	0.234	0.158	0.093	0.602	0.811	-0.60	-0.49	3.022	0.42	0.36	2.008	1.483	0.913	0.716	0.152	0.128	-0.02	0.927	0.072	0.442	2.734	0.027	0.308	-0.61
S0063	1.519	0.476	0.42	1.407	0.923	0.879	0.732	0.368	0.224	0.371	1.855	0.013	0.079	1.806	0.109	0.489	0.661	0.050	0.151	0.165	0.096	0.245	0.055	0.263	0.995	0.227	0.167	0.103	0.604	1.048	-0.52	-0.41	3.171	0.4	0.388	2.000	1.681	0.916	0.704	0.18	0.136	-0.03	0.927	0.067	0.412	2.734	0.032	0.303	-0.63
S0063	1.519	0.456	0.408	1.135	0.888	0.871	0.769	0.324	0.204	0.363	1.855	0.007	0.042	1.806	0.124	0.559	-0.50	-0.21	0.147	0.160	0.136	0.289	0.054	0.273	0.996	0.226	0.161	0.092	0.595	0.781	-0.56	-0.44	3.012	0.396	0.356	2.008	1.464	0.921	0.756	0.14	0.124	-0.06	0.927	0.075	0.438	2.734	0.036	0.345	-0.40
S0063	1.519	0.468	0.416	1.171	0.898	0.891	0.776	0.348	0.2	0.358	1.806	0.007	0.068	1.806	0.129	0.569	-0.51	-0.11	0.145	0.163	0.128	0.287	0.056	0.286	0.990	0.231	0.159	0.095	0.591	0.751	-0.55	-0.42	3.114	0.42	0.38	2.116	1.731	0.916	0.712	0.188	0.14	0.009	0.927	0.069	0.417	2.734	0.025	0.270	-0.81
S0063	1.519	0.46	0.44	1.145	0.970	0.860	0.744	0.312	0.224	0.278	1.953	0.008	0.060	1.855	0.123	0.526	-0.17	0.396	0.142	0.149	0.134	0.288	0.070	0.306	0.978	0.219	0.156	0.097	0.599	0.753	-0.62	-0.48	2.743	0.388	0.404	2.191	1.368	0.919	0.709	0.18	0.164	-0.06	0.927	0.073	0.393	2.783	0.029	0.296	-0.30
S0063	1.519	0.464	0.444	1.257	1.107	0.854	0.713	0.352	0.26	0.325	1.904	0.009	0.058	1.855	0.101	0.462	-0.18	0.539	0.155	0.167	0.126	0.215	0.052	0.332	1.003	0.221	0.177	0.108	0.602	0.737	-0.55	-0.38	2.968	0.388	0.368	2.268	1.564	0.902	0.748	0.152	0.148	-0.14	0.927	0.086	0.481	0.927	0.040	0.239	-0.78
S0063	1.519	0.436	0.428	1.210	0.877	0.851	0.746	0.336	0.24	0.413	1.855	0.013	0.075	1.855	0.113	0.488	-0.48	0.012	0.154	0.163	0.165	0.264	0.060	0.293	0.995	0.235	0.168	0.099	0.588	0.763	-0.57	-0.42	2.929	0.376	0.388	2.174	1.341	0.913	0.745	0.204	0.128	-0.05	0.927	0.076	0.457	2.783	0.028	0.322	-0.75
S0063	1.519	0.44	0.428	1.322	0.897	0.852	0.746	0.32	0.2	0.380	1.855	0.009	0.070	1.855	0.115	0.508	-0.38	0.278	0.158	0.157	0.153	0.264	0.057	0.294	0.988	0.221	0.164	0.100	0.608	0.887	-0.55	-0.45	2.816	0.356	0.388	2.175	1.472	0.909	0.721	0.18	0.156	-0.06	0.927	0.088	0.437	0.927	0.027	0.200	-0.69
S0063	1.519	0.44	0.412	1.192	0.822	0.876	0.750	0.316	0.212	0.329	1.855	0.008	0.066	1.855	0.114	0.506	-0.46	-0.16	0.144	0.154	0.163	0.255	0.044	0.273	0.988	0.215	0.151	0.094	0.563	0.853	-0.60	-0.48	2.889	0.36	0.396	2.180	1.608	0.926	0.695	0.156	0.16	-0.11	0.927	0.085	0.469	2.783	0.024	0.244	-0.72
S0063	1.519	0.464	0.428	1.142	0.925	0.864	0.742	0.368	0.212	0.270	1.855	0.006	0.071	1.855	0.112	0.497	-0.34	0.082	0.148	0.157	0.156	0.255	0.047	0.302	0.996	0.212	0.169	0.098	0.572	0.795	-0.57	-0.44	2.944	0.32	0.404	2.285	1.373	0.925	0.734	0.172	0.148	-0.07	0.927	0.074	0.392	2.734	0.038	0.323	-0.39
S0063	1.519	0.44	0.416	1.165	0.849	0.886	0.769	0.36	0.204	0.311	1.806	0.003	0.043	1.806	0.124	0.545	-0.62	0.006	0.137	0.158	0.184	0.280	0.042	0.270	0.990	0.227	0.147	0.090	0.576	0.701	-0.64	-0.44	2.985	0.410	0.386	2.217	1.370	0.913	0.720	0.199	0.147	-0.01	0.927	0.083	0.448	0.927	0.026	0.174	-0.48
S0063	1.519	0.464	0.432	1.148	0.834	0.869	0.749	0.328	0.252	0.356	1.806	0.007	0.066	1.855	0.115	0.497	-0.66	0.078	0.152	0.154	0.152	0.264	0.065	0.277	1.002	0.220	0.171	0.092	0.566	0.762	-0.60	-0.49	2.924	0.373	0.369	2.317	1.195	0.903	0.738	0.184	0.140	-0.03	0.878	0.066	0.397	2.734	0.034	0.335	-0.54
S0063	1.519	0.456	0.428	1.126	0.914	0.877	0.757	0.332	0.216	0.323	1.855	0.007	0.048	1.855	0.121	0.528	-0.52	0.025	0.146	0.158	0.147	0.277	0.056	0.284	0.997	0.220	0.152	0.097	0.595	0.705	-0.58	-0.42	2.939	0.386	0.354	2.128	1.277	0.925	0.766	0.147	0.131	-0.05	0.927	0.079	0.450	0.927	0.034	0.253	-0.56
S0063	1.519	0.456	0.432	1.272	0.833	0.879	0.750	0.336	0.244	0.316	1.953	0.006	0.051	1.855	0.113	0.508	-0.29	0.250	0.151	0.150	0.151	0.258	0.040	0.311	0.986	0.222	0.162	0.093	0.586	0.828	-0.55	-0.52	2.975	0.388	0.376	2.046	1.670	0.905	0.697	0.18	0.144	-0.00	0.927	0.082	0.455	2.783	0.026	0.245	-0.70
S0063	1.519	0.456	0.416	1.194	0.850	0.875	0.761	0.34	0.2	0.384	1.806	0.018	0.112	1.855	0.116	0.508	-0.24	-0.01	0.150	0.154	0.137	0.261	0.065	0.276	0.993	0.213	0.161	0.091	0.570	0.841	-0.59	-0.47	2.860	0.404	0.36	2.199	1.226	0.895	0.770	0.204	0.148	-0.00	0.927	0.077	0.433	2.734	0.036	0.359	-0.30
S0063	1.519	0.476	0.444	1.175	0.836	0.849	0.741	0.348	0.204	0.331	1.855	0.007	0.045	1.855	0.123	0.536	-0.43	0.020	0.154	0.160	0.151	0.280	0.045	0.285	0.996	0.217	0.172	0.106	0.590	0.798	-0.61	-0.45	2.890	0.412	0.4	2.210	1.824	0.888	0.728	0.184	0.156	-0.06	0.927	0.085	0.466	0.927	0.038	0.218	-0.49
S0063	1.519	0.464	0.44	1.235	0.791	0.859	0.749	0.356	0.232	0.328	1.855	0.008	0.072	1.855	0.127	0.533	-0.24	-0.02	0.150	0.153	0.161	0.303	0.051	0.293	1.003	0.219	0.166	0.100	0.593	0.973	-0.57	-0.48	2.884	0.42	0.38	2.209	1.685	0.910	0.728	0.188	0.144	-0.03	0.927	0.068	0.399	2.783	0.034	0.277	-0.12
S0063	1.519	0.476	0.432	1.172	0.852	0.859	0.753	0.316	0.224	0.342	1.806	0.006	0.050	1.855	0.119	0.526	-0.34	-0.06	0.155	0.157	0.141	0.279	0.058	0.293	0.992	0.219	0.169	0.098	0.596	0.856	-0.55	-0.46	2.957	0.376	0.428	2.126	1.625	0.923	0.715	0.132	0.136	-0.01	0.927	0.080	0.433	2.783	0.031	0.280	-0.37
S0063	1.519	0.476	0.44	1.289	0.847	0.863	0.745	0.34	0.22	0.346	1.855	0.007	0.067	1.855	0.127	0.551	-0.06	0.378	0.156	0.155	0.156	0.303	0.056	0.278	0.982	0.225	0.168	0.100	0.613	0.946	-0.51	-0.47	2.893	0.46	0.368	2.044	1.678	0.890	0.718	0.172	0.152	-0.01	0.927	0.082	0.460	0.927	0.025	0.159	-0.63
S0063	1.519	0.456	0.44	1.164	0.823	0.866	0.764	0.328	0.184	0.362	1.806	0.008	0.051	1.855	0.131	0.565	-0.11	-0.28	0.155	0.151	0.157	0.297	0.056	0.266	0.996	0.217	0.163	0.091	0.578	0.891	-0.56	-0.51	2.940	0.432	0.388	2.266	1.643	0.919	0.721	0.16	0.144	-0.04	0.927	0.074	0.427	2.734	0.039	0.323	-0.56
S0063	1.519	0.448	0.42	1.208	0.862	0.864	0.753	0.34	0.22	0.336	1.806	0.011	0.072	1.806	0.119	0.513	-0.30	-0.08	0.154	0.160	0.171	0.272	0.063	0.283	0.998	0.228	0.162	0.096	0.575	0.847	-0.57	-0.44	2.964	0.408	0.4	2.145	1.594	0.903	0.722	0.152	0.14	-0.02	0.927	0.082	0.466	0.927	0.022	0.174	-0.64
S0063	1.519	0.456	0.432	1.216	0.922	0.860	0.761	0.332	0.2	0.312	1.806	0.004	0.059	1.855	0.125	0.530	-0.33	0.022	0.151	0.160	0.185	0.301	0.052	0.270	0.993	0.238	0.160	0.097	0.623	0.832	-0.55	-0.42	2.918	0.44	0.38	2.078	1.540	0.905	0.723	0.188	0.144	-0.04	0.927	0.074	0.448	1.806	0.023	0.243	-0.77
S0063	1.519	0.452	0.428	1.175	0.823	0.864	0.780	0.352	0.184	0.280	1.855	0.004	0.045	1.806	0.126	0.565	-0.28	-0.18	0.148	0.156	0.176	0.289	0.060	0.283	0.992	0.227	0.163	0.090	0.562	0.827	-0.59	-0.46	2.878	0.412	0.396	2.127	1.548	0.916	0.717	0.148	0.14	-0.01	0.927	0.081	0.442	2.734	0.026	0.272	-0.58
S0063	1.519	0.456	0.428	1.162	0.904	0.865	0.757	0.36	0.196	0.307	1.806	0.010	0.079	1.806	0.116	0.512	-0.40	0.116	0.151	0.161	0.151	0.259	0.057	0.292	0.989	0.229	0.169	0.097	0.582	0.770	-0.56	-0.44	2.969	0.356	0.388	2.265	1.341	0.910	0.709	0.172	0.16	-0.02	0.927	0.082	0.453	0.927	0.027	0.195	-0.47
S0063	1.519	0.48	0.432	1.261	0.838	0.858	0.757	0.36	0.204	0.251	1.855	0.010	0.084	1.855	0.118	0.527	0.100	-0.20	0.155	0.155	0.149	0.271	0.064	0.291	0.990	0.220	0.178	0.095	0.556	0.939	-0.49	-0.48	2.978	0.4	0.388	2.227	1.375	0.916	0.761	0.184	0.144	-0.01	0.927	0.081	0.438	2.734	0.038	0.351	-0.47
S0063	1.519	0.46	0.428	1.300	0.824	0.857	0.751	0.316	0.224	0.389	1.855	0.016	0.095	1.855	0.121	0.506	-0.09	-0.02	0.155	0.156	0.143	0.289	0.072	0.272	0.992	0.217	0.177	0.098	0.585	0.950	-0.56	-0.44	2.884	0.436	0.332	2.343	1.379	0.902	0.734	0.2	0.16	-0.00	0.927	0.091	0.485	2.783	0.027	0.304	-0.35
S0063	1.519	0.472	0.416	1.246	0.937	0.874	0.727	0.34	0.224	0.419	1.806	0.018	0.112	1.806	0.110	0.468	-0.18	0.361	0.159	0.164	0.146	0.232	0.066	0.267	0.995	0.222	0.172	0.104	0.575	0.822	-0.49	-0.42	3.076	0.424	0.372	2.215	1.424	0.911	0.764	0.172	0.14	-0.03	0.878	0.070	0.421	2.734	0.050	0.402	-0.42
S0063	1.519	0.432	0.44	1.252	0.905	0.868	0.745	0.328	0.228	0.344	1.806	0.012	0.073	1.806	0.113	0.506	-0.11	0.144	0.153	0.161	0.155	0.261	0.058	0.277	1.001	0.222	0.166	0.100	0.581	0.795	-0.56	-0.43	3.039	0.416	0.376	2.323	1.357	0.905	0.746	0.176	0.136	-0.01	0.927	0.089	0.494	0.927	0.027	0.200	-0.40
S0063	1.519	0.456	0.432	1.203	0.987	0.862	0.761	0.34	0.24	0.442	1.806	0.017	0.104	1.806	0.115	0.500	-0.51	0.130	0.158	0.164	0.165	0.271	0.068	0.282	0.998	0.228	0.168	0.098	0.587	0.696	-0.53	-0.38	2.940	0.384	0.388	2.174	1.686	0.909	0.724	0.204	0.136	-0.03	0.927	0.078	0.457	2.734	0.029	0.284	-0.59
S0063	1.519	0.42	0.432	1.144	0.830	0.878	0.779	0.312	0.24	0.366	1.855	0.009	0.067	1.806	0.121	0.531	-0.49	-0.23	0.150	0.157	0.158	0.269	0.058	0.287	0.992	0.223	0.154	0.091	0.582	0.788	-0.56	-0.49	2.953	0.412	0.396	2.257	1.194	0.914	0.785	0.156	0.14	0.023	0.927	0.085	0.466	2.734	0.038	0.377	-0.52
S0063	1.519	0.448	0.42	1.149	0.884	0.881	0.752	0.304	0.216	0.312	1.855	0.006	0.052	1.806	0.119	0.508	-0.54	-0.06	0.143	0.160	0.171	0.260	0.034	0.259	0.987	0.233	0.154	0.096	0.593	0.740	-0.60	-0.45	3.010	0.388	0.372	2.116	1.396	0.923	0.763	0.172	0.132	-0.04	0.927	0.084	0.443	2.734	0.039	0.345	-0.76
S0063	1.519	0.448	0.436	1.188	0.996	0.867	0.735	0.368	0.228	0.345	1.855	0.011	0.076	1.855	0.109	0.484	-0.31	0.203	0.145	0.161	0.185	0.220	0.041	0.272	0.990	0.218	0.169	0.101	0.592	0.691	-0.60	-0.43	2.955	0.36	0.388	2.189	1.450	0.912	0.738	0.176	0.144	-0.08	0.927	0.079	0.428	2.734	0.027	0.280	-0.64
S0063	1.519	0.452	0.428	1.143	0.993	0.875	0.756	0.356	0.188	0.309	1.806	0.012	0.084	1.855	0.111	0.482	-0.47	0.322	0.140	0.169	0.141	0.232	0.053	0.310	0.993	0.218	0.158	0.098	0.551	0.637	-0.62	-0.40	2.938	0.396	0.388	2.107	1.436	0.910	0.727	0.16	0.144	-0.09	0.927	0.093	0.504	0.927	0.029	0.185	-0.77
S0063	1.519	0.448	0.42	1.188	0.874	0.860	0.717	0.32	0.252	0.402	1.855	0.016	0.093	1.855	0.104	0.437	-0.34	0.008	0.153	0.153	0.130	0.229	0.073	0.278	1.004	0.211	0.160	0.098	0.575	0.860	-0.54	-0.49	2.850	0.384	0.384	2.178	1.629	0.910	0.725	0.196	0.144	-0.01	0.927	0.075	0.437	2.783	0.036	0.324	-0.46
S0063	1.519	0.46	0.428	1.152	0.939	0.857	0.743	0.332	0.192	0.358	1.806	0.012	0.081	1.806	0.118	0.497	-0.35	-0.06	0.156	0.163	0.150	0.263	0.072	0.259	0.997	0.233	0.169	0.099	0.564	0.746	-0.53	-0.41	2.984	0.4	0.404	2.176	1.493	0.915	0.747	0.156	0.136	-0.03	0.927	0.083	0.470	0.927	0.033	0.229	-0.08
S0063	1.519	0.456	0.428	1.177	0.922	0.860	0.740	0.316	0.216	0.335	1.855	0.014	0.092	1.806	0.108	0.485	-0.33	-0.07	0.154	0.163	0.146	0.247	0.075	0.289	0.995	0.227	0.167	0.101	0.573	0.787	-0.53	-0.38	2.965	0.382	0.386	2.239	1.519	0.915	0.711	0.199	0.147	-0.02	0.927	0.084	0.432	2.783	0.023	0.256	-0.62
S0063	1.519	0.444	0.432	1.248	0.862	0.871	0.730	0.324	0.236	0.371	1.806	0.010	0.069	1.806	0.113	0.504	-0.33	-0.02	0.156	0.158	0.130	0.262	0.058	0.262	0.989	0.223	0.158	0.104	0.635	0.815	-0.50	-0.45	3.006	0.384	0.388	2.093	1.374	0.918	0.752	0.164	0.14	-0.05	0.927	0.085	0.442	0.878	0.030	0.238	-0.41
S0063	1.519	0.46	0.432	1.246	0.893	0.853	0.753	0.344	0.196	0.351	1.855	0.009	0.064	1.806	0.115	0.514	-0.34	-0.00	0.160	0.163	0.161	0.251	0.045	0.286	0.987	0.230	0.171	0.098	0.589	0.813	-0.52	-0.42	2.989	0.38	0.384	2.169	1.612	0.913	0.691	0.188	0.168	-0.02	0.927	0.080	0.451	0.927	0.021	0.147	-0.54
S0063	1.519	0.448	0.428	1.250	0.846	0.879	0.774	0.3	0.2	0.371	1.806	0.011	0.070	1.806	0.128	0.551	-0.30	-0.05	0.155	0.158	0.136	0.293	0.064	0.285	0.990	0.224	0.151	0.092	0.559	0.855	-0.53	-0.48	2.968	0.384	0.392	2.066	1.576	0.926	0.695	0.152	0.14	-0.00	0.927	0.073	0.430	2.734	0.025	0.268	-0.52
S0063	1.519	0.433	0.429	1.222	0.922	0.869	0.744	0.337	0.216	0.347	1.806	0.018	0.098	1.806	0.108	0.468	-0.23	0.295	0.157	0.166	0.139	0.241	0.071	0.302	0.992	0.229	0.160	0.101	0.585	0.814	-0.50	-0.41	2.974	0.368	0.392	2.142	1.594	0.900	0.731	0.188	0.14	-0.08	0.927	0.087	0.484	0.878	0.029	0.180	-0.72
S0063	1.519	0.422	0.426	1.279	0.866	0.871	0.754	0.342	0.219	0.376	1.806	0.010	0.066	1.806	0.124	0.524	-0.04	-0.03	0.149	0.156	0.174	0.267	0.055	0.259	0.993	0.217	0.147	0.096	0.597	0.836	-0.60	-0.48	2.854	0.376	0.42	2.253	1.721	0.923	0.684	0.168	0.164	-0.02	0.927	0.069	0.403	2.734	0.026	0.253	-0.53
S0063	1.519	0.477	0.413	1.555	0.922	0.861	0.722	0.377	0.236	0.367	1.855	0.012	0.092	1.855	0.101	0.455	0.570	0.148	0.160	0.176	0.142	0.225	0.083	0.294	0.999	0.223	0.174	0.112	0.584	1.060	-0.51	-0.34	2.972	0.388	0.392	2.341	1.462	0.905	0.723	0.144	0.156	-0.07	0.927	0.084	0.464	0.927	0.037	0.208	-0.42
S0063	1.519	0.466	0.434	1.278	0.894	0.862	0.730	0.342	0.207	0.360	1.757	0.022	0.107	1.806	0.114	0.477	-0.27	-0.02	0.161	0.168	0.155	0.233	0.055	0.268	0.999	0.226	0.168	0.103	0.562	0.828	-0.50	-0.39	3.133	0.392	0.392	2.353	1.624	0.895	0.693	0.192	0.172	-0.03	0.878	0.080	0.442	2.685	0.027	0.287	-0.46
S0063	1.519	0.441	0.433	1.229	0.972	0.867	0.752	0.361	0.192	0.294	1.806	0.014	0.079	1.806	0.120	0.515	-0.18	0.101	0.149	0.171	0.171	0.256	0.043	0.273	0.995	0.220	0.168	0.100	0.595	0.747	-0.57	-0.36	3.054	0.376	0.388	2.146	1.434	0.901	0.726	0.168	0.16	-0.01	0.927	0.087	0.474	0.927	0.030	0.187	-0.63
S0063	1.519	0.450	0.418	1.360	0.867	0.871	0.757	0.322	0.223	0.374	1.855	0.012	0.087	1.806	0.123	0.522	-0.13	-0.20	0.158	0.163	0.167	0.278	0.064	0.267	0.997	0.227	0.155	0.097	0.597	0.904	-0.50	-0.40	3.035	0.332	0.388	2.164	1.510	0.925	0.713	0.16	0.136	-0.02	0.927	0.074	0.416	2.734	0.028	0.273	-0.29
S0063	1.519	0.433	0.433	1.169	0.774	0.866	0.778	0.317	0.184	0.328	1.855	0.004	0.054	1.806	0.126	0.554	-0.47	-0.31	0.150	0.152	0.190	0.291	0.067	0.276	0.993	0.226	0.153	0.088	0.553	0.882	-0.56	-0.54	2.880	0.432	0.372	2.143	1.475	0.905	0.729	0.18	0.152	-0.00	0.927	0.074	0.434	2.734	0.025	0.280	-0.35
S0063	1.519	0.432	0.436	1.255	0.885	0.882	0.751	0.304	0.232	0.390	1.855	0.014	0.094	1.806	0.115	0.492	-0.45	0.081	0.157	0.164	0.156	0.252	0.082	0.294	0.994	0.229	0.154	0.100	0.576	0.759	-0.54	-0.41	2.988	0.404	0.36	2.151	1.598	0.902	0.748	0.196	0.148	-0.02	0.927	0.078	0.443	2.734	0.027	0.288	-0.54
S0063	1.519	0.452	0.424	1.192	0.873	0.879	0.750	0.332	0.208	0.386	1.806	0.018	0.096	1.806	0.117	0.500	-0.12	-0.08	0.154	0.161	0.152	0.255	0.069	0.284	0.993	0.218	0.154	0.100	0.615	0.856	-0.50	-0.43	2.965	0.432	0.392	2.346	1.603	0.918	0.703	0.156	0.132	-0.00	0.927	0.082	0.449	2.734	0.029	0.278	-0.21
S0063	1.519	0.46	0.432	1.185	0.828	0.876	0.748	0.288	0.2	0.415	1.806	0.020	0.104	1.806	0.117	0.497	-0.18	-0.02	0.153	0.155	0.156	0.265	0.078	0.291	0.993	0.225	0.147	0.096	0.556	0.866	-0.54	-0.47	2.874	0.412	0.388	2.266	1.389	0.897	0.742	0.188	0.136	-0.03	0.927	0.082	0.470	0.878	0.035	0.225	-0.47
S0063	1.519	0.476	0.424	1.282	0.952	0.873	0.770	0.352	0.224	0.308	1.855	0.007	0.068	1.855	0.117	0.535	-0.06	0.128	0.148	0.165	0.156	0.265	0.059	0.314	0.986	0.228	0.159	0.097	0.585	0.801	-0.53	-0.39	2.986	0.396	0.416	2.210	1.579	0.915	0.725	0.148	0.144	-0.07	0.927	0.068	0.404	0.927	0.035	0.287	-0.53
S0063	1.519	0.417	0.439	1.158	0.700	0.869	0.746	0.274	0.197	0.327	2.832	0.009	0.231	1.855	0.086	0.502	-0.52	0.135	0.163	0.149	0.151	0.260	0.238	0.466	0.987	0.215	0.152	0.087	0.539	0.985	-0.44	-0.58	1.033	0.439	0.307	2.118	1.239	0.893	0.758	0.230	0.153	-0.05	0.878	0.064	0.474	0.878	0.029	0.190	-0.04
S0040	0.491	0.348	0.212	0.393	0.310	0.958	0.961	0.164	0.064	0.523	1.025	0.095	0.529	1.074	0.151	0.826	1.326	-0.76	0.042	0.058	0.202	0.366	0.152	0.348	0.957	0.324	0.017	0.008	0.300	0.796	-1.94	-1.49	0.886	0.353	0.253	0.692	1.088	0.972	0.951	0.128	0.060	-0.42	1.074	0.084	0.818	0.537	0.121	0.688	0.254
S0040	0.491	0.372	0.248	0.454	0.364	0.945	0.948	0.188	0.1	0.404	1.123	0.085	0.508	1.074	0.121	0.743	0.851	-0.49	0.045	0.068	0.164	0.238	0.111	0.469	0.965	0.300	0.025	0.012	0.325	0.658	-1.79	-1.28	0.979	0.372	0.304	0.845	1.353	0.968	0.921	0.128	0.112	-0.33	0.585	0.102	0.719	0.537	0.075	0.523	0.251
S0040	0.491	0.344	0.244	0.500	0.410	0.945	0.934	0.172	0.06	0.510	0.976	0.093	0.482	1.025	0.132	0.654	0.490	-0.32	0.050	0.065	0.174	0.243	0.109	0.406	0.974	0.280	0.030	0.013	0.378	0.721	-1.62	-1.30	1.061	0.392	0.3	0.911	1.267	0.936	0.926	0.156	0.092	-0.13	0.488	0.074	0.636	0.537	0.087	0.574	0.198
S0040	0.491	0.34	0.228	0.548	0.339	0.940	0.944	0.168	0.08	0.325	0.146	0.038	0.250	1.025	0.112	0.675	0.932	-0.45	0.052	0.060	0.081	0.252	0.151	0.534	0.961	0.311	0.027	0.010	0.345	0.813	-1.65	-1.44	0.978	0.357	0.297	0.972	1.300	0.974	0.918	0.104	0.096	-0.35	0.537	0.083	0.727	0.537	0.088	0.535	0.190
S0040	0.491	0.337	0.236	0.449	0.289	0.959	0.951	0.200	0.052	0.321	1.074	0.053	0.429	1.074	0.154	0.830	1.073	-0.81	0.038	0.056	0.113	0.386	0.078	0.316	0.958	0.323	0.021	0.009	0.321	0.848	-1.92	-1.52	0.934	0.328	0.276	0.675	1.134	0.980	0.939	0.096	0.12	-0.31	1.074	0.089	0.814	0.537	0.091	0.576	0.219
S0040	0.491	0.364	0.232	0.365	0.303	0.960	0.951	0.228	0.088	0.183	1.074	0.025	0.370	1.074	0.138	0.790	1.808	-0.53	0.030	0.054	0.064	0.295	0.044	0.381	0.957	0.323	0.017	0.008	0.334	0.685	-2.19	-1.53	0.838	0.312	0.296	0.680	1.249	0.978	0.937	0.088	0.068	-0.10	0.488	0.085	0.730	0.488	0.096	0.680	0.816
S0040	0.491	0.336	0.216	0.403	0.286	0.962	0.943	0.16	0.06	0.250	1.025	0.076	0.492	1.025	0.157	0.775	0.618	-0.72	0.035	0.054	0.173	0.315	0.089	0.319	0.965	0.310	0.016	0.008	0.330	0.827	-1.97	-1.56	0.911	0.36	0.268	0.644	1.201	0.976	0.935	0.136	0.052	-0.36	1.025	0.090	0.809	0.537	0.104	0.602	-0.50
S0040	0.491	0.348	0.244	0.407	0.297	0.955	0.963	0.192	0.06	0.208	0.976	0.025	0.260	1.025	0.164	0.824	1.225	-0.77	0.034	0.054	0.072	0.366	0.084	0.342	0.958	0.325	0.017	0.007	0.327	0.817	-2.05	-1.62	0.887	0.313	0.269	0.660	1.037	0.981	0.955	0.112	0.040	-0.26	0.488	0.097	0.773	0.537	0.114	0.709	0.185
S0040	0.491	0.332	0.236	0.373	0.311	0.959	0.948	0.192	0.064	0.370	0.976	0.043	0.455	0.976	0.148	0.728	2.530	-0.43	0.034	0.054	0.071	0.305	0.077	0.430	0.956	0.325	0.016	0.007	0.324	0.743	-2.17	-1.51	0.874	0.332	0.264	0.638	1.231	0.981	0.938	0.076	0.064	-0.25	0.976	0.103	0.846	0.488	0.106	0.583	-0.29
S0040	0.491	0.36	0.252	0.466	0.326	0.962	0.944	0.188	0.064	0.143	1.025	0.031	0.294	1.025	0.149	0.794	1.679	-0.39	0.034	0.056	0.088	0.333	0.067	0.371	0.958	0.319	0.019	0.010	0.345	0.708	-2.01	-1.48	0.952	0.384	0.296	0.769	1.263	0.958	0.904	0.144	0.068	-0.19	0.537	0.076	0.670	0.537	0.105	0.538	0.244
S0040	0.491	0.336	0.256	0.416	0.303	0.945	0.963	0.196	0.064	0.348	0.976	0.060	0.385	0.976	0.145	0.807	1.039	-0.93	0.043	0.058	0.123	0.290	0.107	0.400	0.969	0.295	0.022	0.008	0.314	0.868	-1.81	-1.49	0.904	0.385	0.269	0.913	1.316	0.957	0.923	0.124	0.084	-0.10	0.488	0.087	0.678	0.488	0.114	0.585	-0.27
S0040	0.491	0.265	0.265	0.406	0.379	0.964	0.955	0.164	0.068	0.279	0.976	0.052	0.387	0.976	0.125	0.797	-0.00	-0.37	0.042	0.062	0.104	0.287	0.078	0.457	0.967	0.293	0.018	0.010	0.328	0.590	-1.82	-1.36	0.992	0.388	0.3	0.853	1.210	0.958	0.933	0.128	0.08	-0.14	0.488	0.077	0.671	0.537	0.102	0.598	0.615
S0040	0.491	0.336	0.212	0.427	0.306	0.957	0.930	0.228	0.084	0.220	1.611	0.033	0.336	1.025	0.113	0.662	0.030	-0.41	0.040	0.057	0.105	0.208	0.073	0.503	0.954	0.334	0.023	0.010	0.343	0.704	-1.83	-1.46	0.998	0.38	0.28	0.915	1.407	0.950	0.923	0.132	0.112	-0.22	0.537	0.068	0.612	0.537	0.092	0.502	0.312
S0040	0.491	0.352	0.224	0.444	0.335	0.952	0.950	0.192	0.072	0.506	1.025	0.073	0.521	1.025	0.168	0.810	1.403	-0.77	0.039	0.063	0.123	0.375	0.073	0.312	0.972	0.270	0.020	0.008	0.327	0.797	-1.90	-1.40	0.906	0.373	0.273	0.738	1.116	0.972	0.929	0.088	0.100	-0.10	0.488	0.090	0.725	0.537	0.080	0.533	0.865
S0040	0.491	0.332	0.256	0.394	0.319	0.968	0.953	0.184	0.072	0.290	0.976	0.071	0.501	1.025	0.135	0.777	0.552	-0.57	0.036	0.059	0.128	0.299	0.081	0.439	0.964	0.307	0.018	0.009	0.325	0.687	-1.93	-1.45	0.927	0.376	0.308	0.890	1.216	0.948	0.931	0.156	0.068	-0.21	0.488	0.065	0.576	0.537	0.109	0.560	0.942
S0040	0.491	0.328	0.216	0.337	0.326	0.967	0.964	0.204	0.08	0.368	0.976	0.040	0.366	0.976	0.129	0.837	1.111	-0.66	0.033	0.059	0.090	0.305	0.076	0.428	0.967	0.288	0.015	0.007	0.318	0.663	-2.03	-1.46	0.895	0.412	0.296	0.844	1.207	0.960	0.911	0.092	0.068	-0.20	0.488	0.103	0.737	0.488	0.082	0.546	1.532
S0040	0.491	0.32	0.224	0.346	0.288	0.973	0.955	0.192	0.056	0.060	1.074	0.023	0.207	1.025	0.136	0.750	0.008	-0.33	0.033	0.052	0.080	0.264	0.069	0.427	0.961	0.316	0.015	0.007	0.328	0.714	-1.99	-1.55	0.914	0.345	0.273	0.732	1.167	0.970	0.925	0.116	0.060	-0.23	0.976	0.089	0.825	0.488	0.110	0.597	-0.06
S0040	0.491	0.341	0.257	0.364	0.257	0.965	0.955	0.208	0.088	0.220	0.976	0.044	0.385	1.025	0.148	0.793	0.570	-0.71	0.032	0.051	0.127	0.344	0.065	0.392	0.967	0.298	0.018	0.008	0.352	0.876	-2.02	-1.59	0.872	0.376	0.264	0.857	1.190	0.961	0.930	0.124	0.06	-0.33	0.537	0.096	0.737	0.488	0.086	0.543	0.312
S0040	0.491	0.3	0.272	0.367	0.269	0.956	0.950	0.196	0.084	0.212	1.074	0.031	0.320	1.025	0.132	0.754	0.325	-0.66	0.036	0.051	0.080	0.259	0.080	0.450	0.965	0.297	0.018	0.010	0.370	0.747	-1.98	-1.61	0.829	0.412	0.308	1.010	1.223	0.948	0.937	0.156	0.064	-0.17	0.537	0.064	0.630	0.488	0.100	0.625	1.006
S0040	0.491	0.352	0.22	0.428	0.343	0.954	0.958	0.216	0.092	0.312	1.025	0.044	0.367	0.976	0.143	0.811	2.470	-0.32	0.034	0.055	0.096	0.319	0.078	0.403	0.960	0.314	0.019	0.008	0.350	0.755	-2.08	-1.49	0.887	0.333	0.257	0.672	1.293	0.970	0.942	0.100	0.068	-0.39	0.488	0.102	0.713	0.488	0.088	0.571	0.723
S0040	0.491	0.392	0.216	0.352	0.270	0.965	0.958	0.152	0.064	0.288	0.976	0.050	0.432	0.976	0.154	0.832	2.063	-0.63	0.033	0.052	0.110	0.344	0.052	0.340	0.961	0.314	0.017	0.008	0.328	0.823	-2.11	-1.55	0.853	0.344	0.288	0.776	1.019	0.976	0.959	0.148	0.048	-0.26	1.025	0.070	0.827	0.488	0.131	0.701	0.959
S0040	0.491	0.34	0.216	0.407	0.330	0.960	0.963	0.164	0.052	0.374	0.976	0.075	0.536	0.976	0.144	0.803	1.974	-0.37	0.037	0.061	0.151	0.311	0.110	0.433	0.962	0.309	0.018	0.008	0.310	0.747	-1.98	-1.40	0.908	0.388	0.296	0.678	1.292	0.962	0.935	0.084	0.06	-0.16	0.976	0.089	0.760	0.488	0.101	0.571	0.608
S0040	0.491	0.36	0.2	0.374	0.299	0.957	0.958	0.22	0.08	0.373	0.976	0.045	0.342	0.976	0.132	0.762	1.396	-0.49	0.032	0.057	0.096	0.268	0.077	0.495	0.960	0.308	0.018	0.007	0.337	0.669	-2.08	-1.47	0.850	0.328	0.284	0.840	1.263	0.960	0.945	0.124	0.052	-0.18	0.976	0.075	0.794	0.488	0.113	0.637	0.591
S0040	0.491	0.329	0.224	0.411	0.331	0.962	0.940	0.164	0.088	-0.00	0.976	0.041	0.358	1.025	0.145	0.723	-0.21	-0.52	0.039	0.053	0.087	0.316	0.075	0.387	0.966	0.305	0.020	0.009	0.367	0.759	-1.83	-1.51	0.946	0.349	0.257	0.935	1.440	0.950	0.935	0.096	0.076	-0.19	0.537	0.087	0.666	0.488	0.096	0.520	0.512
S0040	0.491	0.34	0.208	0.365	0.316	0.962	0.951	0.204	0.076	0.169	2.050	0.043	0.282	1.025	0.113	0.693	0.126	-0.04	0.036	0.057	0.098	0.218	0.055	0.511	0.956	0.325	0.020	0.009	0.372	0.606	-1.98	-1.45	0.955	0.352	0.288	1.000	1.212	0.942	0.933	0.116	0.096	-0.08	0.488	0.079	0.595	0.488	0.098	0.529	0.730
S0040	0.491	0.324	0.204	0.326	0.299	0.961	0.960	0.208	0.076	0.182	0.976	0.020	0.354	0.976	0.131	0.810	-0.07	-0.60	0.031	0.054	0.064	0.276	0.089	0.430	0.963	0.304	0.016	0.007	0.359	0.599	-2.06	-1.52	0.850	0.34	0.272	0.858	1.287	0.953	0.930	0.124	0.088	-0.21	0.488	0.089	0.683	0.488	0.082	0.530	1.467
S0040	0.491	0.344	0.22	0.348	0.309	0.962	0.957	0.204	0.08	0.244	1.416	0.037	0.459	0.976	0.128	0.825	0.898	-0.29	0.030	0.051	0.101	0.200	0.081	0.394	0.966	0.297	0.014	0.007	0.311	0.739	-2.13	-1.59	0.768	0.333	0.301	0.691	1.101	0.967	0.943	0.124	0.044	-0.19	0.488	0.088	0.688	0.488	0.120	0.686	-0.30
S0040	0.491	0.344	0.22	0.358	0.314	0.948	0.942	0.176	0.068	0.409	0.976	0.039	0.402	0.976	0.145	0.784	1.078	-0.44	0.038	0.061	0.086	0.332	0.095	0.389	0.968	0.293	0.020	0.011	0.336	0.735	-1.96	-1.43	0.862	0.368	0.324	0.809	1.153	0.966	0.924	0.14	0.06	-0.15	0.488	0.120	0.723	0.488	0.087	0.609	0.877
S0040	0.491	0.336	0.228	0.364	0.262	0.966	0.959	0.18	0.072	0.209	1.953	0.034	0.282	0.976	0.150	0.793	0.889	-0.62	0.032	0.051	0.083	0.326	0.057	0.385	0.962	0.302	0.016	0.007	0.340	0.787	-2.08	-1.59	0.866	0.36	0.252	0.896	1.184	0.971	0.942	0.08	0.08	-0.34	0.488	0.084	0.735	0.488	0.093	0.575	0.293
S0040	0.491	0.341	0.232	0.455	0.297	0.954	0.963	0.172	0.056	0.368	0.927	0.033	0.333	0.976	0.161	0.832	1.959	-0.69	0.041	0.057	0.091	0.341	0.119	0.393	0.964	0.305	0.019	0.007	0.300	0.886	-1.91	-1.50	0.895	0.393	0.305	0.905	1.442	0.950	0.939	0.136	0.072	-0.01	0.488	0.076	0.669	0.488	0.094	0.567	0.521
S0040	0.491	0.364	0.212	0.407	0.336	0.954	0.950	0.22	0.084	0.295	2.001	0.039	0.364	1.025	0.108	0.744	0.897	-0.66	0.041	0.057	0.091	0.209	0.069	0.534	0.963	0.305	0.024	0.010	0.356	0.858	-1.83	-1.47	0.967	0.364	0.328	1.101	1.213	0.957	0.920	0.1	0.092	-0.17	0.537	0.120	0.764	0.488	0.073	0.461	0.059
S0040	0.491	0.352	0.248	0.455	0.287	0.954	0.956	0.216	0.084	0.415	2.001	0.051	0.428	1.025	0.128	0.781	2.038	-0.60	0.042	0.056	0.112	0.244	0.083	0.490	0.961	0.314	0.021	0.009	0.332	1.000	-1.85	-1.47	0.913	0.42	0.32	0.997	1.211	0.917	0.918	0.168	0.132	-0.05	0.537	0.062	0.562	0.488	0.088	0.500	1.603
S0040	0.491	0.348	0.276	0.437	0.297	0.955	0.946	0.22	0.088	0.218	1.953	0.043	0.418	1.025	0.142	0.775	0.925	-0.67	0.038	0.055	0.098	0.302	0.087	0.399	0.961	0.312	0.022	0.010	0.359	0.757	-1.91	-1.49	0.942	0.385	0.297	1.118	1.408	0.939	0.933	0.092	0.068	-0.14	0.488	0.090	0.670	0.488	0.091	0.536	0.403
S0040	0.491	0.348	0.208	0.336	0.289	0.964	0.968	0.204	0.056	0.356	1.074	0.031	0.370	0.976	0.156	0.865	0.150	-0.84	0.030	0.056	0.092	0.324	0.079	0.377	0.967	0.289	0.016	0.006	0.315	0.661	-2.07	-1.52	0.874	0.364	0.28	0.776	1.222	0.953	0.942	0.128	0.044	-0.13	0.537	0.073	0.684	0.439	0.100	0.617	0.189
S0040	0.491	0.316	0.224	0.406	0.322	0.959	0.969	0.184	0.072	0.369	0.976	0.040	0.457	0.976	0.157	0.845	2.420	-0.46	0.037	0.057	0.098	0.371	0.103	0.400	0.962	0.316	0.016	0.007	0.295	0.924	-1.96	-1.48	0.877	0.308	0.28	0.744	1.174	0.952	0.942	0.092	0.092	-0.22	0.488	0.086	0.684	0.488	0.093	0.548	0.917
S0040	0.491	0.353	0.236	0.411	0.325	0.953	0.942	0.200	0.076	0.301	1.953	0.026	0.366	0.976	0.137	0.721	1.258	-0.27	0.035	0.053	0.072	0.250	0.086	0.436	0.962	0.305	0.020	0.009	0.333	0.757	-1.98	-1.52	0.886	0.392	0.288	0.914	1.206	0.941	0.939	0.152	0.068	-0.21	0.488	0.076	0.616	0.488	0.111	0.616	0.320
S0040	0.491	0.356	0.196	0.374	0.297	0.950	0.957	0.224	0.088	0.278	0.976	0.084	0.496	0.976	0.149	0.815	0.892	-0.77	0.036	0.059	0.165	0.314	0.086	0.341	0.963	0.309	0.019	0.008	0.314	0.730	-2.01	-1.47	0.850	0.317	0.289	0.606	1.153	0.971	0.949	0.112	0.064	-0.12	0.488	0.094	0.717	0.488	0.097	0.640	1.412
S0040	0.491	0.356	0.244	0.344	0.270	0.947	0.959	0.2	0.056	0.325	0.976	0.045	0.474	0.976	0.174	0.845	2.329	-0.71	0.030	0.052	0.100	0.378	0.087	0.331	0.964	0.296	0.016	0.007	0.312	0.833	-2.15	-1.60	0.769	0.352	0.34	0.755	1.179	0.971	0.936	0.088	0.068	-0.22	0.439	0.089	0.721	0.488	0.129	0.663	-0.02
S0040	0.491	0.352	0.232	0.323	0.303	0.950	0.960	0.22	0.076	0.334	0.927	0.042	0.327	0.927	0.158	0.860	2.212	-0.57	0.031	0.057	0.096	0.331	0.058	0.342	0.960	0.318	0.017	0.007	0.323	0.648	-2.20	-1.51	0.792	0.388	0.24	0.765	1.318	0.953	0.937	0.104	0.036	-0.12	0.488	0.067	0.655	0.488	0.104	0.581	1.836
S0040	0.491	0.352	0.224	0.390	0.307	0.956	0.946	0.176	0.092	0.371	0.976	0.056	0.584	0.976	0.138	0.771	1.365	-0.67	0.041	0.057	0.138	0.297	0.110	0.412	0.962	0.311	0.021	0.009	0.327	0.904	-1.83	-1.47	0.873	0.369	0.317	0.964	1.442	0.964	0.933	0.104	0.060	-0.20	0.976	0.086	0.803	0.488	0.087	0.545	0.727
S0040	0.491	0.352	0.208	0.416	0.271	0.946	0.965	0.208	0.068	0.446	1.074	0.058	0.464	1.025	0.124	0.849	0.885	-0.54	0.039	0.054	0.115	0.235	0.089	0.432	0.959	0.319	0.020	0.007	0.327	0.875	-1.89	-1.54	0.821	0.376	0.312	0.756	1.343	0.952	0.933	0.152	0.076	-0.20	0.537	0.073	0.702	0.488	0.089	0.589	0.689
S0040	0.491	0.361	0.208	0.397	0.318	0.958	0.959	0.216	0.072	0.311	1.025	0.045	0.447	1.025	0.153	0.794	0.781	-0.54	0.035	0.059	0.081	0.343	0.071	0.377	0.961	0.315	0.020	0.008	0.324	0.681	-2.00	-1.41	0.887	0.384	0.284	0.751	1.548	0.965	0.918	0.092	0.064	-0.18	0.488	0.093	0.732	0.488	0.081	0.460	-0.05
S0040	0.491	0.372	0.244	0.378	0.289	0.961	0.959	0.152	0.064	0.394	1.025	0.057	0.510	1.025	0.157	0.829	1.767	-0.50	0.033	0.056	0.110	0.327	0.073	0.364	0.963	0.304	0.019	0.008	0.348	0.732	-2.11	-1.56	0.850	0.361	0.289	0.838	1.141	0.965	0.953	0.136	0.048	-0.12	1.025	0.080	0.722	0.488	0.116	0.683	0.694
S0040	0.491	0.368	0.208	0.358	0.331	0.964	0.960	0.168	0.084	0.426	1.025	0.045	0.567	0.976	0.138	0.849	0.665	-0.57	0.034	0.058	0.117	0.322	0.094	0.400	0.965	0.300	0.017	0.008	0.330	0.669	-2.01	-1.41	0.864	0.356	0.268	0.869	1.118	0.977	0.944	0.1	0.08	-0.27	0.488	0.102	0.807	0.488	0.091	0.548	-0.11
S0040	0.491	0.344	0.264	0.400	0.314	0.949	0.966	0.22	0.056	0.531	0.976	0.038	0.381	0.976	0.141	0.849	4.633	-0.84	0.039	0.060	0.093	0.311	0.116	0.443	0.961	0.311	0.021	0.008	0.334	0.951	-1.99	-1.42	0.911	0.36	0.312	0.997	1.561	0.935	0.917	0.148	0.12	-0.02	0.537	0.065	0.651	0.488	0.079	0.479	2.296
S0040	0.491	0.38	0.216	0.418	0.268	0.960	0.964	0.18	0.048	0.377	0.976	0.075	0.529	0.976	0.182	0.855	3.138	-0.95	0.038	0.053	0.143	0.388	0.101	0.318	0.960	0.315	0.017	0.007	0.302	1.105	-2.03	-1.62	0.887	0.34	0.284	0.680	1.145	0.968	0.937	0.116	0.092	-0.15	0.976	0.091	0.802	0.488	0.096	0.541	0.971
S0040	0.491	0.364	0.252	0.344	0.269	0.949	0.932	0.224	0.08	0.229	1.025	0.046	0.479	0.976	0.151	0.680	0.725	-0.89	0.033	0.055	0.086	0.291	0.077	0.339	0.962	0.308	0.019	0.009	0.315	0.759	-2.03	-1.53	0.852	0.349	0.269	0.966	1.268	0.956	0.937	0.132	0.060	-0.15	1.025	0.057	0.709	0.488	0.107	0.582	0.868
S0040	0.491	0.345	0.232	0.410	0.309	0.951	0.956	0.160	0.064	0.280	1.025	0.045	0.439	1.025	0.156	0.825	-0.17	-0.90	0.040	0.058	0.121	0.332	0.108	0.371	0.965	0.306	0.019	0.008	0.310	0.695	-1.89	-1.48	0.892	0.368	0.26	0.822	1.185	0.957	0.942	0.108	0.06	-0.33	0.537	0.086	0.682	0.488	0.092	0.541	1.036
S0040	0.491	0.344	0.22	0.343	0.282	0.968	0.948	0.192	0.088	0.243	0.976	0.057	0.414	0.976	0.147	0.785	0.625	-0.52	0.030	0.051	0.097	0.291	0.044	0.377	0.960	0.310	0.015	0.007	0.337	0.647	-2.17	-1.63	0.853	0.352	0.28	0.727	1.175	0.959	0.944	0.112	0.068	-0.27	0.488	0.072	0.680	0.488	0.109	0.597	0.537
S0040	0.491	0.324	0.236	0.401	0.296	0.957	0.960	0.164	0.072	0.341	0.976	0.049	0.467	0.976	0.162	0.817	2.398	-0.52	0.037	0.054	0.094	0.371	0.096	0.315	0.966	0.303	0.017	0.007	0.330	0.864	-2.00	-1.50	0.849	0.309	0.269	0.828	1.135	0.974	0.948	0.096	0.056	-0.19	0.488	0.085	0.754	0.537	0.100	0.647	1.288
S0040	0.491	0.332	0.208	0.327	0.314	0.949	0.953	0.192	0.064	0.097	0.537	0.019	0.209	1.025	0.122	0.773	-0.38	-0.42	0.036	0.052	0.079	0.231	0.081	0.434	0.959	0.314	0.020	0.008	0.369	0.708	-1.90	-1.53	0.887	0.368	0.252	0.797	1.094	0.958	0.938	0.136	0.072	-0.32	0.488	0.083	0.665	0.537	0.107	0.616	0.682
S0040	0.491	0.344	0.236	0.324	0.266	0.949	0.952	0.232	0.072	0.253	0.537	0.041	0.243	1.025	0.149	0.786	0.136	-0.77	0.035	0.057	0.082	0.322	0.058	0.329	0.960	0.312	0.021	0.008	0.335	0.724	-1.96	-1.49	0.884	0.396	0.328	0.773	1.130	0.957	0.910	0.14	0.076	-0.11	0.488	0.105	0.735	0.537	0.088	0.548	1.477
S0040	0.491	0.34	0.224	0.410	0.261	0.949	0.944	0.22	0.08	0.235	1.025	0.032	0.282	1.025	0.143	0.702	1.016	-0.91	0.042	0.057	0.090	0.317	0.090	0.395	0.960	0.323	0.023	0.009	0.362	0.925	-1.81	-1.46	0.979	0.357	0.273	0.828	1.248	0.949	0.932	0.132	0.052	-0.18	0.488	0.079	0.624	0.537	0.111	0.569	0.334
S0040	0.491	0.296	0.224	0.416	0.325	0.965	0.955	0.172	0.096	0.210	1.464	0.031	0.350	1.025	0.135	0.794	0.366	-0.43	0.042	0.057	0.087	0.319	0.111	0.448	0.965	0.305	0.018	0.009	0.310	0.747	-1.83	-1.45	0.980	0.348	0.292	1.000	1.210	0.952	0.935	0.116	0.072	-0.24	0.488	0.097	0.727	0.488	0.081	0.479	0.755
S0040	0.491	0.369	0.236	0.391	0.336	0.957	0.947	0.176	0.076	0.421	0.634	0.035	0.432	0.976	0.128	0.732	1.921	0.052	0.035	0.053	0.085	0.238	0.093	0.491	0.961	0.304	0.019	0.008	0.355	0.812	-1.98	-1.58	0.824	0.364	0.304	0.911	1.093	0.944	0.941	0.124	0.068	-0.10	0.488	0.073	0.602	0.488	0.117	0.666	0.389
S0040	0.491	0.352	0.24	0.351	0.296	0.961	0.961	0.168	0.068	0.394	0.927	0.050	0.512	0.976	0.145	0.859	2.914	-0.61	0.033	0.057	0.094	0.327	0.087	0.378	0.970	0.288	0.015	0.007	0.312	0.869	-2.08	-1.51	0.788	0.341	0.261	0.767	1.212	0.968	0.949	0.096	0.076	-0.12	0.976	0.087	0.851	0.488	0.108	0.591	1.566
S0040	0.491	0.372	0.224	0.371	0.277	0.955	0.968	0.224	0.048	0.357	0.927	0.053	0.419	0.976	0.186	0.848	1.823	-0.80	0.034	0.054	0.114	0.410	0.081	0.314	0.959	0.307	0.019	0.006	0.317	0.848	-2.03	-1.53	0.854	0.336	0.24	0.644	1.122	0.971	0.950	0.128	0.06	-0.19	0.976	0.082	0.774	0.488	0.099	0.584	0.158
S0040	0.491	0.304	0.22	0.509	0.310	0.955	0.953	0.176	0.06	0.373	0.976	0.057	0.455	0.976	0.170	0.805	1.367	-0.97	0.046	0.059	0.117	0.356	0.134	0.310	0.967	0.297	0.020	0.009	0.316	0.998	-1.75	-1.47	0.934	0.376	0.32	0.791	1.247	0.967	0.938	0.14	0.076	-0.13	0.976	0.077	0.777	0.488	0.105	0.599	0.483
S0040	0.491	0.388	0.248	0.420	0.296	0.946	0.953	0.168	0.068	0.444	1.025	0.093	0.611	0.976	0.147	0.837	1.388	-0.85	0.043	0.062	0.204	0.268	0.124	0.372	0.961	0.310	0.024	0.010	0.323	0.864	-1.81	-1.38	0.943	0.333	0.224	0.743	1.430	0.967	0.933	0.096	0.092	-0.14	0.976	0.068	0.754	0.488	0.090	0.507	0.340
S0040	0.491	0.332	0.224	0.492	0.261	0.961	0.955	0.18	0.064	0.430	0.976	0.076	0.618	0.976	0.160	0.788	5.430	-0.83	0.038	0.057	0.136	0.326	0.085	0.370	0.962	0.310	0.017	0.008	0.290	1.111	-2.03	-1.52	0.906	0.36	0.316	0.796	1.174	0.943	0.938	0.168	0.06	-0.12	0.488	0.091	0.676	0.488	0.104	0.576	0.578
S0040	0.491	0.328	0.248	0.430	0.408	0.958	0.947	0.184	0.064	0.330	0.976	0.039	0.447	0.976	0.110	0.731	1.347	-0.22	0.040	0.064	0.096	0.226	0.069	0.505	0.963	0.308	0.020	0.010	0.321	0.630	-1.90	-1.38	0.979	0.388	0.26	0.788	1.179	0.955	0.927	0.144	0.084	-0.26	0.537	0.104	0.692	0.488	0.085	0.486	-0.41
S0040	0.491	0.337	0.224	0.445	0.298	0.948	0.968	0.208	0.080	0.344	1.025	0.050	0.470	0.976	0.155	0.859	3.617	-0.62	0.040	0.058	0.088	0.303	0.112	0.366	0.958	0.322	0.020	0.007	0.315	0.983	-1.99	-1.49	0.869	0.288	0.284	0.720	1.184	0.972	0.948	0.112	0.06	-0.23	1.025	0.063	0.782	0.488	0.110	0.601	1.055
S0040	0.491	0.344	0.244	0.424	0.328	0.958	0.959	0.188	0.068	0.360	0.976	0.078	0.470	0.976	0.168	0.815	0.482	-0.66	0.039	0.061	0.163	0.383	0.126	0.384	0.964	0.305	0.019	0.008	0.300	0.727	-1.89	-1.40	0.889	0.341	0.277	0.834	1.140	0.950	0.925	0.116	0.116	-0.16	0.488	0.085	0.656	0.488	0.084	0.480	1.471
S0040	0.491	0.348	0.2	0.494	0.305	0.948	0.959	0.192	0.064	0.258	0.976	0.047	0.526	0.976	0.147	0.772	4.480	-0.95	0.040	0.060	0.101	0.313	0.123	0.369	0.958	0.317	0.018	0.007	0.321	1.037	-1.93	-1.43	0.888	0.392	0.272	0.785	1.137	0.946	0.933	0.124	0.092	-0.07	0.488	0.060	0.619	0.488	0.115	0.568	0.037
S0040	0.491	0.312	0.228	0.353	0.258	0.953	0.960	0.216	0.064	0.254	0.976	0.044	0.370	0.976	0.188	0.800	1.768	-1.05	0.034	0.057	0.074	0.408	0.103	0.290	0.956	0.323	0.016	0.008	0.314	0.889	-2.08	-1.56	0.820	0.384	0.276	0.708	1.172	0.964	0.945	0.088	0.06	-0.12	0.488	0.090	0.677	0.488	0.096	0.602	1.464
S0040	0.491	0.332	0.22	0.415	0.311	0.955	0.964	0.164	0.056	0.264	0.976	0.046	0.519	0.927	0.137	0.792	1.963	-0.39	0.040	0.059	0.085	0.276	0.143	0.442	0.955	0.333	0.016	0.008	0.283	0.843	-1.94	-1.42	0.839	0.385	0.305	0.752	1.202	0.962	0.942	0.120	0.064	-0.31	0.488	0.089	0.715	0.488	0.086	0.565	0.211
S0040	0.491	0.296	0.204	0.371	0.321	0.955	0.957	0.188	0.08	0.209	2.929	0.022	0.241	0.976	0.124	0.791	0.581	-0.27	0.037	0.058	0.076	0.246	0.084	0.451	0.960	0.324	0.018	0.009	0.344	0.684	-1.91	-1.43	0.917	0.372	0.332	0.809	1.137	0.957	0.935	0.152	0.068	-0.18	0.488	0.079	0.671	0.488	0.104	0.579	0.464
S0040	0.491	0.369	0.216	0.518	0.303	0.945	0.965	0.212	0.044	0.425	0.927	0.053	0.460	0.976	0.159	0.852	3.702	-0.85	0.043	0.057	0.094	0.328	0.119	0.369	0.961	0.311	0.022	0.007	0.298	0.980	-1.92	-1.52	0.915	0.344	0.276	0.720	1.157	0.959	0.938	0.14	0.088	-0.25	0.488	0.098	0.668	0.488	0.100	0.554	1.029
S0040	0.491	0.392	0.236	0.401	0.316	0.948	0.959	0.168	0.056	0.439	0.976	0.088	0.544	0.976	0.160	0.818	2.038	-0.69	0.042	0.059	0.188	0.337	0.116	0.325	0.962	0.304	0.018	0.008	0.290	0.901	-1.91	-1.48	0.866	0.365	0.273	0.733	1.262	0.948	0.944	0.136	0.076	-0.06	0.488	0.072	0.622	0.488	0.122	0.638	-0.04
S0040	0.491	0.384	0.212	0.429	0.294	0.953	0.962	0.212	0.056	0.359	0.927	0.059	0.494	0.976	0.184	0.844	2.656	-0.99	0.040	0.059	0.126	0.398	0.083	0.298	0.964	0.295	0.021	0.008	0.306	1.016	-1.89	-1.44	0.920	0.356	0.28	0.749	1.148	0.964	0.949	0.116	0.076	-0.11	0.488	0.079	0.674	0.488	0.112	0.613	1.005
S0040	0.491	0.328	0.212	0.444	0.332	0.945	0.957	0.188	0.084	0.374	0.927	0.057	0.430	0.927	0.151	0.762	1.269	-0.41	0.045	0.058	0.110	0.267	0.134	0.393	0.961	0.316	0.022	0.008	0.342	0.860	-1.81	-1.45	0.940	0.404	0.26	0.908	1.443	0.956	0.930	0.088	0.084	-0.26	0.439	0.074	0.639	0.439	0.074	0.471	0.163
S0040	0.491	0.344	0.204	0.377	0.317	0.950	0.966	0.2	0.064	0.368	0.976	0.058	0.394	0.976	0.131	0.836	0.821	-0.78	0.041	0.065	0.103	0.261	0.132	0.430	0.960	0.314	0.021	0.008	0.294	0.767	-1.85	-1.36	0.920	0.389	0.277	0.993	1.402	0.930	0.920	0.140	0.124	-0.06	0.537	0.093	0.644	0.488	0.081	0.508	2.923
S0040	0.491	0.272	0.220	0.398	0.277	0.943	0.976	0.155	0.077	0.560	0.878	0.058	0.505	0.878	0.125	0.882	1.230	-0.48	0.048	0.063	0.202	0.419	0.263	0.397	0.968	0.281	0.016	0.007	0.273	0.869	-1.83	-1.45	0.252	0.333	0.243	0.738	1.254	0.956	0.927	0.102	0.128	-0.39	0.585	0.091	0.674	2.929	0.034	0.545	-0.58
S0040	0.759	0.453	0.301	0.383	0.325	0.917	0.934	0.240	0.076	0.534	1.367	0.092	0.578	1.367	0.163	0.724	0.747	-0.60	0.050	0.073	0.171	0.319	0.156	0.343	0.972	0.284	0.038	0.017	0.374	0.759	-1.67	-1.25	1.009	0.409	0.301	1.381	1.632	0.962	0.887	0.148	0.092	-0.30	0.683	0.145	0.734	0.683	0.055	0.466	-0.49
S0040	0.759	0.44	0.288	0.390	0.405	0.918	0.901	0.224	0.096	0.456	1.318	0.128	0.611	1.318	0.139	0.654	-0.08	-0.72	0.052	0.078	0.262	0.281	0.128	0.380	0.973	0.280	0.037	0.024	0.386	0.666	-1.64	-1.15	1.063	0.408	0.336	1.387	1.572	0.948	0.877	0.16	0.136	-0.22	0.683	0.135	0.689	0.634	0.057	0.415	-0.30
S0040	0.759	0.412	0.308	0.449	0.462	0.919	0.922	0.164	0.072	0.471	1.318	0.133	0.620	1.318	0.165	0.738	0.985	-0.75	0.057	0.081	0.258	0.332	0.150	0.288	0.964	0.292	0.035	0.021	0.365	0.860	-1.58	-1.17	1.112	0.428	0.38	1.333	1.945	0.920	0.862	0.216	0.152	-0.07	0.634	0.136	0.658	0.683	0.053	0.423	-0.56
S0040	0.759	0.384	0.288	0.496	0.402	0.922	0.905	0.18	0.076	0.318	1.318	0.123	0.612	1.269	0.140	0.657	0.166	-0.68	0.059	0.073	0.247	0.264	0.158	0.361	0.974	0.285	0.034	0.021	0.373	0.727	-1.54	-1.21	1.087	0.356	0.372	1.225	1.220	0.950	0.878	0.172	0.148	-0.24	0.634	0.123	0.681	0.634	0.061	0.415	-0.47
S0040	0.759	0.376	0.312	0.418	0.387	0.936	0.907	0.176	0.088	0.248	1.318	0.098	0.567	1.269	0.133	0.661	0.153	-0.42	0.049	0.072	0.185	0.275	0.139	0.378	0.969	0.279	0.029	0.021	0.346	0.611	-1.76	-1.22	0.978	0.345	0.329	1.116	1.325	0.942	0.840	0.184	0.164	-0.23	0.634	0.115	0.680	0.634	0.058	0.373	-0.22
S0040	0.759	0.412	0.272	0.427	0.447	0.931	0.900	0.2	0.092	0.182	1.269	0.079	0.464	1.269	0.138	0.606	0.041	-0.56	0.052	0.081	0.121	0.272	0.125	0.393	0.978	0.273	0.034	0.022	0.392	0.659	-1.61	-1.10	1.122	0.432	0.336	1.118	1.427	0.928	0.861	0.192	0.148	-0.12	0.634	0.137	0.723	0.634	0.061	0.382	-0.64
S0040	0.759	0.417	0.301	0.586	0.437	0.924	0.876	0.192	0.100	0.160	1.318	0.083	0.509	1.318	0.129	0.560	1.829	-0.51	0.074	0.084	0.159	0.221	0.156	0.317	0.971	0.286	0.048	0.027	0.387	1.061	-1.31	-1.08	1.327	0.456	0.348	1.188	1.176	0.930	0.849	0.2	0.148	-0.07	0.683	0.154	0.725	0.683	0.047	0.335	-0.86
S0040	0.759	0.408	0.312	0.557	0.464	0.919	0.900	0.204	0.076	0.332	1.318	0.108	0.599	1.318	0.136	0.631	0.016	-0.54	0.068	0.084	0.202	0.268	0.142	0.346	0.978	0.276	0.047	0.024	0.380	0.741	-1.37	-1.09	1.285	0.449	0.365	1.082	1.224	0.942	0.858	0.164	0.156	-0.14	0.634	0.146	0.697	0.634	0.044	0.335	-0.69
S0040	0.759	0.464	0.268	0.532	0.415	0.922	0.909	0.212	0.08	0.271	1.367	0.106	0.566	1.367	0.146	0.638	0.329	-0.94	0.059	0.084	0.200	0.245	0.107	0.284	0.975	0.271	0.044	0.020	0.392	0.863	-1.47	-1.10	1.263	0.42	0.32	1.369	1.389	0.941	0.838	0.168	0.172	-0.16	0.683	0.141	0.683	1.367	0.051	0.430	-0.79
S0040	0.759	0.38	0.268	0.367	0.463	0.935	0.914	0.2	0.084	0.376	1.269	0.087	0.513	1.269	0.143	0.666	0.356	-0.55	0.056	0.081	0.182	0.292	0.137	0.361	0.974	0.268	0.032	0.020	0.386	0.710	-1.56	-1.11	1.086	0.456	0.324	1.266	1.404	0.935	0.869	0.212	0.136	-0.16	0.634	0.157	0.720	0.683	0.052	0.414	-0.74
S0040	0.759	0.436	0.26	0.500	0.436	0.913	0.917	0.196	0.096	0.267	1.269	0.104	0.537	1.269	0.165	0.714	0.560	-0.74	0.058	0.082	0.228	0.337	0.190	0.298	0.976	0.256	0.034	0.021	0.367	0.707	-1.63	-1.11	1.054	0.421	0.341	1.052	1.358	0.938	0.883	0.176	0.148	-0.14	0.634	0.149	0.721	0.634	0.060	0.449	-0.80
S0040	0.759	0.432	0.26	0.501	0.414	0.900	0.942	0.18	0.076	0.362	1.269	0.088	0.477	1.269	0.171	0.754	0.108	-0.97	0.057	0.085	0.201	0.362	0.172	0.300	0.973	0.275	0.038	0.017	0.361	0.734	-1.62	-1.12	1.077	0.428	0.292	1.155	1.506	0.930	0.869	0.188	0.14	-0.16	0.585	0.130	0.656	0.634	0.047	0.377	-0.56
S0040	0.759	0.424	0.28	0.470	0.396	0.916	0.918	0.18	0.1	0.361	1.269	0.101	0.532	1.269	0.165	0.744	0.289	-0.77	0.059	0.080	0.214	0.342	0.180	0.285	0.973	0.271	0.037	0.022	0.364	0.796	-1.57	-1.16	1.101	0.38	0.348	1.083	1.333	0.957	0.864	0.152	0.136	-0.26	0.634	0.151	0.699	0.634	0.062	0.405	-0.52
S0040	0.759	0.405	0.285	0.605	0.436	0.918	0.894	0.188	0.084	0.253	1.318	0.107	0.510	1.318	0.138	0.616	-0.24	-0.91	0.071	0.091	0.224	0.257	0.140	0.374	0.975	0.284	0.044	0.027	0.330	0.838	-1.40	-1.02	1.314	0.385	0.333	1.217	1.269	0.937	0.859	0.180	0.156	-0.19	0.634	0.118	0.676	0.634	0.052	0.365	-0.12
S0040	0.759	0.412	0.276	0.556	0.435	0.937	0.897	0.204	0.116	0.173	1.318	0.082	0.486	1.318	0.135	0.641	2.055	-0.41	0.058	0.078	0.127	0.283	0.124	0.353	0.973	0.270	0.036	0.022	0.382	0.882	-1.54	-1.13	1.175	0.416	0.34	1.169	1.260	0.951	0.869	0.156	0.124	-0.09	0.634	0.166	0.730	1.318	0.046	0.437	-0.68
S0040	0.759	0.428	0.312	0.550	0.406	0.920	0.899	0.188	0.092	0.252	1.318	0.121	0.580	1.318	0.142	0.615	-0.03	-0.94	0.067	0.087	0.230	0.246	0.137	0.350	0.977	0.270	0.045	0.026	0.367	0.840	-1.42	-1.07	1.328	0.396	0.336	1.119	1.278	0.951	0.822	0.172	0.152	-0.07	0.634	0.138	0.702	0.683	0.040	0.336	-0.30
S0040	0.759	0.408	0.28	0.486	0.416	0.913	0.930	0.204	0.092	0.257	1.269	0.086	0.472	1.269	0.151	0.662	-0.38	-0.93	0.062	0.091	0.159	0.312	0.153	0.345	0.973	0.283	0.041	0.021	0.342	0.716	-1.49	-1.03	1.234	0.42	0.372	1.193	1.542	0.921	0.843	0.2	0.176	-0.20	0.634	0.151	0.721	0.634	0.056	0.357	-0.99
S0040	0.759	0.408	0.248	0.553	0.447	0.914	0.928	0.196	0.08	0.188	1.220	0.079	0.444	1.269	0.141	0.679	1.760	-0.66	0.066	0.081	0.147	0.298	0.193	0.397	0.977	0.248	0.040	0.019	0.343	0.973	-1.48	-1.11	1.174	0.413	0.317	1.216	1.454	0.932	0.855	0.144	0.124	-0.12	0.634	0.157	0.729	0.634	0.042	0.354	-0.84
S0040	0.759	0.46	0.264	0.518	0.432	0.923	0.926	0.204	0.068	0.338	1.269	0.077	0.485	1.269	0.148	0.667	-0.14	-0.94	0.059	0.088	0.133	0.310	0.169	0.349	0.977	0.274	0.038	0.021	0.370	0.645	-1.58	-1.09	1.211	0.424	0.352	1.249	1.564	0.917	0.837	0.196	0.18	-0.09	0.634	0.130	0.680	0.634	0.048	0.360	-0.60
S0040	0.759	0.393	0.257	0.494	0.414	0.922	0.926	0.204	0.064	0.170	1.220	0.060	0.463	1.171	0.143	0.693	1.483	-0.51	0.057	0.077	0.123	0.303	0.190	0.373	0.972	0.277	0.032	0.018	0.385	0.783	-1.67	-1.16	1.053	0.373	0.317	1.115	1.520	0.941	0.880	0.152	0.136	-0.08	0.585	0.117	0.681	0.585	0.055	0.404	-0.21
S0040	0.759	0.344	0.296	0.528	0.386	0.921	0.919	0.2	0.084	0.176	1.269	0.078	0.471	1.269	0.145	0.637	0.432	-0.84	0.062	0.080	0.157	0.251	0.144	0.336	0.974	0.272	0.038	0.020	0.364	0.868	-1.52	-1.14	1.211	0.412	0.364	1.198	1.347	0.923	0.852	0.152	0.18	-0.15	0.634	0.170	0.740	0.634	0.045	0.368	-0.59
S0040	0.759	0.408	0.308	0.472	0.440	0.907	0.914	0.22	0.068	0.163	1.318	0.088	0.491	1.318	0.155	0.654	1.090	-0.95	0.058	0.088	0.140	0.284	0.131	0.317	0.973	0.274	0.041	0.025	0.382	0.797	-1.57	-1.08	1.186	0.456	0.36	1.211	1.535	0.935	0.813	0.164	0.16	-0.09	0.634	0.145	0.724	1.318	0.040	0.365	-0.65
S0040	0.759	0.444	0.296	0.573	0.422	0.938	0.909	0.176	0.1	0.346	1.269	0.097	0.603	1.269	0.159	0.720	0.641	-0.81	0.063	0.079	0.194	0.328	0.180	0.303	0.974	0.275	0.035	0.023	0.357	0.774	-1.47	-1.12	1.173	0.412	0.328	1.071	1.433	0.941	0.863	0.196	0.152	-0.17	0.634	0.148	0.650	0.634	0.057	0.427	-0.31
S0040	0.759	0.416	0.3	0.469	0.414	0.913	0.892	0.22	0.092	0.264	1.318	0.092	0.480	1.318	0.128	0.593	0.314	-0.84	0.058	0.088	0.171	0.241	0.138	0.354	0.975	0.277	0.040	0.027	0.366	0.777	-1.56	-1.07	1.244	0.429	0.385	1.203	1.438	0.924	0.840	0.200	0.140	-0.12	0.634	0.154	0.764	0.634	0.050	0.381	-0.90
S0040	0.759	0.4	0.264	0.469	0.450	0.923	0.922	0.2	0.068	0.385	1.318	0.091	0.537	1.269	0.146	0.680	0.617	-0.52	0.059	0.087	0.186	0.320	0.145	0.382	0.972	0.279	0.038	0.020	0.349	0.722	-1.54	-1.03	1.184	0.436	0.336	1.180	1.441	0.933	0.868	0.156	0.14	-0.11	0.634	0.148	0.719	0.634	0.052	0.385	-0.38
S0040	0.759	0.381	0.301	0.533	0.401	0.930	0.918	0.164	0.072	0.301	1.318	0.093	0.565	1.269	0.136	0.612	0.027	-0.81	0.063	0.086	0.173	0.247	0.118	0.407	0.974	0.267	0.038	0.021	0.379	0.744	-1.48	-1.09	1.251	0.384	0.364	1.281	1.528	0.928	0.830	0.168	0.172	0.000	0.634	0.154	0.706	0.634	0.041	0.338	-0.76
S0040	0.759	0.452	0.288	0.569	0.444	0.926	0.913	0.216	0.096	0.290	1.269	0.081	0.471	1.269	0.151	0.679	-0.01	-0.43	0.061	0.077	0.161	0.312	0.170	0.319	0.979	0.262	0.039	0.020	0.395	0.793	-1.45	-1.17	1.179	0.389	0.297	1.183	1.381	0.927	0.871	0.180	0.132	-0.11	0.634	0.135	0.676	0.634	0.057	0.386	-0.71
S0040	0.759	0.416	0.308	0.583	0.468	0.919	0.919	0.224	0.096	0.325	1.318	0.066	0.445	1.318	0.147	0.686	0.857	-0.53	0.060	0.086	0.140	0.313	0.165	0.347	0.970	0.276	0.041	0.024	0.370	0.731	-1.52	-1.06	1.195	0.448	0.34	1.410	1.485	0.941	0.844	0.188	0.18	-0.23	0.634	0.145	0.715	1.318	0.057	0.451	-0.17
S0040	0.759	0.404	0.272	0.580	0.437	0.942	0.932	0.204	0.084	0.440	1.269	0.070	0.528	1.269	0.123	0.718	0.433	-0.59	0.058	0.088	0.177	0.245	0.145	0.454	0.972	0.274	0.034	0.019	0.358	0.743	-1.49	-1.02	1.267	0.416	0.376	1.379	1.403	0.941	0.846	0.168	0.14	-0.19	0.634	0.139	0.763	0.634	0.056	0.397	-0.04
S0040	0.759	0.428	0.296	0.633	0.482	0.915	0.909	0.216	0.1	0.074	1.318	0.053	0.430	1.318	0.135	0.658	3.404	-0.43	0.069	0.085	0.108	0.278	0.140	0.413	0.975	0.267	0.048	0.022	0.373	1.116	-1.40	-1.07	1.314	0.481	0.337	1.641	1.729	0.936	0.843	0.152	0.196	-0.10	0.634	0.146	0.726	0.683	0.042	0.370	-0.11
S0040	0.759	0.396	0.268	0.597	0.456	0.909	0.918	0.228	0.076	0.257	1.318	0.096	0.572	1.318	0.139	0.636	0.246	-0.60	0.062	0.082	0.163	0.274	0.127	0.392	0.979	0.264	0.044	0.019	0.382	0.794	-1.43	-1.10	1.215	0.396	0.34	1.307	1.403	0.945	0.852	0.148	0.128	-0.14	0.634	0.125	0.683	0.683	0.044	0.347	-0.71
S0040	0.759	0.421	0.293	0.513	0.459	0.911	0.890	0.220	0.108	0.135	1.318	0.069	0.474	1.318	0.131	0.604	1.234	-0.57	0.066	0.088	0.121	0.239	0.157	0.352	0.976	0.255	0.045	0.028	0.400	0.810	-1.46	-1.04	1.264	0.424	0.316	1.266	1.456	0.940	0.823	0.168	0.14	-0.22	0.683	0.149	0.721	0.683	0.051	0.368	-0.85
S0040	0.759	0.392	0.24	0.425	0.400	0.935	0.933	0.236	0.076	0.288	1.269	0.084	0.477	1.269	0.163	0.733	0.075	-0.87	0.050	0.077	0.155	0.352	0.115	0.332	0.973	0.283	0.032	0.017	0.357	0.725	-1.64	-1.19	1.133	0.393	0.329	1.216	1.377	0.941	0.857	0.168	0.128	-0.14	0.634	0.130	0.687	0.634	0.051	0.409	-0.18
S0040	0.759	0.396	0.312	0.487	0.449	0.921	0.897	0.204	0.112	0.138	1.318	0.094	0.529	1.318	0.138	0.632	0.675	-0.74	0.061	0.085	0.181	0.262	0.139	0.333	0.978	0.254	0.041	0.026	0.379	0.873	-1.50	-1.08	1.224	0.464	0.368	1.271	1.254	0.935	0.860	0.156	0.176	-0.17	0.683	0.157	0.732	1.318	0.049	0.432	-0.67
S0040	0.759	0.416	0.308	0.587	0.399	0.912	0.904	0.212	0.084	0.412	1.318	0.102	0.592	1.318	0.133	0.598	0.133	-0.83	0.065	0.078	0.200	0.253	0.145	0.390	0.969	0.290	0.044	0.022	0.395	0.865	-1.41	-1.16	1.233	0.392	0.3	1.289	1.287	0.935	0.883	0.204	0.124	-0.16	0.634	0.148	0.716	0.634	0.064	0.473	-0.98
S0040	0.759	0.396	0.268	0.510	0.418	0.927	0.925	0.18	0.096	0.461	1.220	0.116	0.621	1.220	0.139	0.663	0.132	-0.64	0.062	0.080	0.208	0.283	0.161	0.356	0.969	0.286	0.035	0.019	0.338	0.743	-1.52	-1.11	1.155	0.409	0.325	1.113	1.492	0.948	0.859	0.160	0.136	-0.13	0.634	0.145	0.704	0.634	0.047	0.394	-0.67
S0040	0.759	0.372	0.26	0.570	0.400	0.927	0.923	0.124	0.084	0.382	1.220	0.111	0.591	1.171	0.158	0.759	0.617	-0.79	0.061	0.081	0.206	0.346	0.168	0.319	0.973	0.282	0.032	0.019	0.325	0.853	-1.55	-1.12	1.142	0.436	0.336	1.087	1.165	0.935	0.875	0.184	0.12	-0.07	0.585	0.130	0.680	1.220	0.066	0.506	-0.50
S0040	0.759	0.417	0.289	0.550	0.400	0.931	0.923	0.160	0.080	0.350	1.269	0.112	0.596	1.269	0.171	0.777	0.770	-0.92	0.063	0.084	0.247	0.356	0.177	0.300	0.970	0.286	0.036	0.021	0.341	0.853	-1.53	-1.13	1.171	0.356	0.344	1.048	1.131	0.961	0.878	0.16	0.12	-0.20	0.634	0.155	0.731	0.634	0.056	0.428	-0.60
S0040	0.759	0.42	0.28	0.555	0.381	0.926	0.915	0.168	0.076	0.255	1.269	0.112	0.608	1.269	0.148	0.696	1.025	-0.60	0.061	0.076	0.194	0.291	0.158	0.356	0.975	0.261	0.036	0.020	0.379	0.945	-1.57	-1.17	1.111	0.452	0.352	1.078	1.329	0.936	0.869	0.152	0.144	-0.18	0.634	0.170	0.739	0.634	0.050	0.427	-0.83
S0040	0.759	0.408	0.26	0.506	0.428	0.918	0.922	0.204	0.092	0.457	1.269	0.099	0.574	1.269	0.130	0.679	0.923	-0.82	0.058	0.086	0.181	0.243	0.108	0.411	0.972	0.282	0.038	0.020	0.360	0.743	-1.58	-1.07	1.186	0.405	0.341	1.027	1.081	0.943	0.850	0.148	0.148	-0.22	0.634	0.158	0.766	1.269	0.049	0.464	-0.57
S0040	0.759	0.42	0.288	0.579	0.443	0.930	0.912	0.196	0.072	0.420	1.269	0.120	0.633	1.269	0.164	0.724	0.328	-0.66	0.063	0.083	0.225	0.349	0.134	0.326	0.973	0.284	0.036	0.024	0.385	0.788	-1.51	-1.10	1.199	0.368	0.34	1.208	1.404	0.940	0.869	0.136	0.116	-0.23	0.634	0.139	0.647	0.634	0.068	0.454	-0.65
S0040	0.759	0.428	0.272	0.496	0.439	0.927	0.919	0.212	0.092	0.250	1.269	0.095	0.545	1.269	0.129	0.683	1.456	-0.41	0.056	0.081	0.170	0.276	0.150	0.429	0.976	0.250	0.037	0.020	0.382	0.753	-1.61	-1.10	1.139	0.392	0.336	1.157	1.420	0.936	0.841	0.176	0.152	-0.20	0.634	0.140	0.703	0.634	0.050	0.390	-0.77
S0040	0.759	0.432	0.296	0.648	0.411	0.914	0.912	0.2	0.108	0.178	1.269	0.076	0.474	1.269	0.133	0.629	1.079	-0.77	0.066	0.082	0.145	0.269	0.160	0.424	0.974	0.277	0.044	0.021	0.349	0.927	-1.41	-1.11	1.255	0.409	0.329	1.139	1.382	0.934	0.860	0.216	0.160	-0.07	0.634	0.127	0.643	0.634	0.053	0.413	-0.50
S0040	0.759	0.428	0.3	0.535	0.458	0.904	0.911	0.192	0.092	0.258	1.318	0.091	0.572	1.318	0.154	0.680	1.534	-0.84	0.068	0.085	0.175	0.284	0.176	0.318	0.972	0.277	0.046	0.023	0.389	1.012	-1.53	-1.08	1.191	0.428	0.312	1.158	1.295	0.934	0.862	0.168	0.14	-0.10	0.634	0.160	0.710	1.269	0.046	0.397	-0.71
S0040	0.759	0.425	0.253	0.621	0.487	0.928	0.928	0.164	0.068	0.265	1.269	0.113	0.636	1.269	0.142	0.670	0.350	-0.30	0.066	0.083	0.209	0.265	0.152	0.398	0.976	0.283	0.041	0.017	0.352	0.823	-1.43	-1.10	1.250	0.396	0.336	1.050	1.514	0.939	0.829	0.2	0.144	-0.17	0.634	0.112	0.652	0.634	0.042	0.355	-0.42
S0040	0.759	0.368	0.28	0.438	0.435	0.917	0.928	0.192	0.08	0.337	1.220	0.071	0.411	1.220	0.145	0.673	0.427	-0.60	0.055	0.088	0.137	0.300	0.156	0.367	0.974	0.266	0.032	0.021	0.357	0.741	-1.65	-1.03	1.133	0.445	0.329	1.127	1.690	0.926	0.854	0.176	0.152	-0.11	0.585	0.136	0.738	0.634	0.053	0.346	-0.49
S0040	0.759	0.416	0.296	0.540	0.493	0.918	0.911	0.196	0.092	0.368	1.269	0.098	0.585	1.269	0.146	0.676	0.838	-0.57	0.069	0.095	0.166	0.282	0.153	0.353	0.974	0.269	0.042	0.025	0.339	0.725	-1.43	-0.94	1.304	0.392	0.356	1.014	1.431	0.935	0.871	0.196	0.156	-0.19	0.634	0.137	0.673	0.634	0.067	0.445	-0.62
S0040	0.759	0.372	0.256	0.299	0.450	0.942	0.956	0.152	0.064	0.510	1.171	0.118	0.589	1.171	0.167	0.747	0.034	-0.82	0.048	0.087	0.259	0.357	0.132	0.310	0.975	0.267	0.026	0.014	0.328	0.601	-1.72	-1.06	1.097	0.404	0.316	1.174	1.593	0.938	0.878	0.18	0.14	-0.22	0.585	0.119	0.714	0.585	0.066	0.448	-0.22
S0040	0.759	0.44	0.24	0.431	0.451	0.925	0.954	0.176	0.072	0.453	1.220	0.109	0.572	1.220	0.162	0.721	0.692	-0.96	0.061	0.092	0.212	0.325	0.167	0.329	0.974	0.271	0.036	0.015	0.319	0.820	-1.51	-1.01	1.205	0.457	0.313	1.115	1.427	0.918	0.881	0.196	0.128	-0.09	0.634	0.134	0.684	0.585	0.063	0.397	-0.85
S0040	0.759	0.356	0.304	0.550	0.451	0.927	0.935	0.18	0.076	0.150	1.269	0.075	0.472	1.269	0.161	0.756	1.728	-0.52	0.060	0.084	0.127	0.321	0.179	0.308	0.976	0.256	0.033	0.020	0.341	0.925	-1.51	-1.08	1.153	0.404	0.312	1.137	1.335	0.928	0.875	0.176	0.148	-0.24	0.634	0.127	0.707	0.634	0.058	0.423	-0.65
S0040	0.759	0.413	0.261	0.560	0.442	0.911	0.922	0.204	0.084	0.259	1.318	0.073	0.500	1.269	0.144	0.686	0.803	-0.89	0.066	0.090	0.141	0.315	0.153	0.376	0.978	0.264	0.043	0.021	0.348	0.852	-1.45	-1.04	1.275	0.396	0.356	1.066	1.376	0.915	0.836	0.212	0.168	-0.14	0.634	0.159	0.756	0.634	0.053	0.375	-0.78
S0040	0.759	0.42	0.272	0.499	0.473	0.916	0.940	0.196	0.096	0.282	1.269	0.061	0.508	1.269	0.129	0.731	0.610	-0.63	0.060	0.091	0.102	0.268	0.147	0.438	0.976	0.255	0.039	0.018	0.361	0.795	-1.52	-1.02	1.212	0.456	0.352	1.274	1.430	0.926	0.869	0.204	0.148	-0.10	0.634	0.131	0.681	1.269	0.045	0.410	-0.46
S0040	0.759	0.392	0.28	0.622	0.431	0.920	0.925	0.2	0.072	0.385	1.318	0.079	0.495	1.318	0.161	0.766	0.373	-0.76	0.066	0.085	0.181	0.350	0.132	0.313	0.980	0.237	0.043	0.020	0.395	0.832	-1.42	-1.11	1.264	0.409	0.349	1.125	1.471	0.933	0.844	0.160	0.160	-0.08	0.634	0.144	0.689	1.269	0.047	0.421	-0.19
S0040	0.759	0.428	0.228	0.463	0.450	0.923	0.935	0.2	0.072	0.275	1.220	0.100	0.609	1.220	0.161	0.681	0.631	-0.50	0.056	0.085	0.230	0.318	0.170	0.321	0.979	0.251	0.034	0.014	0.325	0.643	-1.58	-1.04	1.136	0.468	0.324	1.237	1.530	0.930	0.871	0.176	0.152	-0.12	0.585	0.132	0.687	0.634	0.056	0.378	-0.71
S0040	0.759	0.404	0.256	0.508	0.475	0.908	0.937	0.208	0.076	0.283	1.220	0.082	0.456	1.269	0.148	0.690	0.351	-0.66	0.055	0.088	0.159	0.309	0.140	0.378	0.977	0.264	0.036	0.017	0.342	0.658	-1.57	-1.05	1.191	0.421	0.345	1.053	1.412	0.938	0.853	0.228	0.152	-0.10	0.634	0.115	0.677	0.634	0.053	0.386	-0.67
S0040	0.759	0.36	0.28	0.571	0.437	0.928	0.945	0.204	0.056	0.226	1.220	0.073	0.475	1.220	0.159	0.786	1.349	-0.65	0.054	0.081	0.133	0.340	0.131	0.375	0.975	0.267	0.034	0.017	0.369	0.842	-1.58	-1.12	1.184	0.364	0.316	1.169	1.252	0.944	0.875	0.152	0.104	-0.18	0.634	0.123	0.675	0.634	0.073	0.446	-0.25
S0040	0.759	0.401	0.265	0.621	0.426	0.924	0.935	0.216	0.092	0.295	1.220	0.083	0.472	1.220	0.138	0.738	1.164	-0.65	0.061	0.084	0.182	0.274	0.165	0.404	0.976	0.260	0.037	0.018	0.350	0.817	-1.54	-1.08	1.141	0.404	0.312	1.070	1.200	0.946	0.866	0.176	0.168	-0.18	0.634	0.124	0.670	0.585	0.061	0.375	-0.12
S0040	0.759	0.36	0.24	0.493	0.392	0.926	0.942	0.2	0.088	0.063	1.171	0.075	0.419	1.171	0.168	0.764	1.088	-0.74	0.057	0.080	0.135	0.360	0.156	0.298	0.971	0.276	0.033	0.015	0.306	0.800	-1.59	-1.14	1.096	0.368	0.344	0.980	1.097	0.949	0.894	0.16	0.096	-0.20	0.585	0.099	0.701	0.585	0.084	0.480	-0.35
S0040	0.759	0.384	0.292	0.542	0.408	0.934	0.904	0.128	0.084	0.293	1.269	0.114	0.588	1.269	0.140	0.640	-0.49	-0.55	0.066	0.083	0.222	0.246	0.121	0.353	0.977	0.259	0.037	0.023	0.354	0.733	-1.46	-1.11	1.293	0.433	0.345	1.020	1.302	0.942	0.818	0.192	0.156	-0.13	0.634	0.145	0.666	1.269	0.048	0.400	-0.68
S0040	0.759	0.396	0.272	0.515	0.459	0.918	0.933	0.192	0.08	0.319	1.220	0.077	0.505	1.220	0.136	0.685	0.071	-0.47	0.059	0.090	0.147	0.274	0.151	0.426	0.979	0.253	0.036	0.018	0.348	0.628	-1.55	-0.98	1.185	0.368	0.316	1.179	1.454	0.944	0.859	0.168	0.176	-0.15	0.634	0.104	0.676	0.634	0.060	0.425	-0.74
S0040	0.759	0.412	0.28	0.440	0.436	0.913	0.922	0.224	0.072	0.318	1.220	0.077	0.534	1.220	0.142	0.644	0.207	-0.83	0.059	0.094	0.144	0.296	0.148	0.399	0.974	0.265	0.039	0.022	0.354	0.720	-1.51	-0.98	1.234	0.432	0.344	1.323	1.233	0.941	0.867	0.176	0.152	-0.19	0.634	0.137	0.725	0.634	0.056	0.398	-0.27
S0040	0.759	0.404	0.264	0.609	0.423	0.911	0.932	0.168	0.084	0.199	1.220	0.072	0.511	1.220	0.169	0.768	1.728	-0.84	0.067	0.085	0.143	0.349	0.213	0.275	0.978	0.253	0.038	0.019	0.342	0.885	-1.53	-1.07	1.143	0.353	0.329	0.954	1.206	0.958	0.880	0.160	0.124	-0.19	0.634	0.158	0.775	0.634	0.053	0.457	-0.43
S0040	0.759	0.385	0.257	0.444	0.451	0.922	0.933	0.192	0.080	0.158	1.220	0.074	0.457	1.220	0.155	0.702	0.227	-0.76	0.058	0.088	0.146	0.339	0.147	0.342	0.976	0.262	0.034	0.020	0.371	0.697	-1.61	-1.03	1.155	0.412	0.32	1.111	1.306	0.934	0.881	0.168	0.14	-0.11	0.585	0.120	0.668	0.585	0.052	0.390	-0.52
S0040	0.759	0.408	0.208	0.506	0.459	0.920	0.956	0.168	0.056	0.259	1.171	0.079	0.451	1.220	0.161	0.755	0.256	-0.52	0.056	0.090	0.169	0.360	0.183	0.341	0.977	0.255	0.034	0.014	0.341	0.654	-1.68	-1.04	1.073	0.436	0.296	0.981	1.502	0.926	0.880	0.192	0.144	-0.13	0.634	0.116	0.665	0.585	0.050	0.364	-0.55
S0040	0.759	0.424	0.272	0.442	0.472	0.911	0.936	0.184	0.08	0.236	1.269	0.083	0.476	1.269	0.162	0.740	0.524	-0.60	0.056	0.090	0.160	0.344	0.139	0.336	0.979	0.240	0.037	0.020	0.356	0.669	-1.60	-1.00	1.137	0.413	0.373	1.121	1.515	0.946	0.863	0.136	0.120	-0.16	0.634	0.166	0.795	0.634	0.045	0.386	-0.07
S0040	0.759	0.44	0.276	0.492	0.467	0.923	0.923	0.164	0.104	0.330	1.269	0.099	0.566	1.220	0.147	0.711	0.005	-0.74	0.060	0.083	0.179	0.321	0.160	0.350	0.980	0.240	0.037	0.019	0.344	0.625	-1.56	-1.12	1.111	0.412	0.316	1.114	1.348	0.946	0.894	0.176	0.116	-0.12	0.634	0.125	0.675	0.634	0.071	0.476	-0.38
S0040	0.759	0.44	0.244	1.002	0.764	0.901	0.916	0.184	0.116	0.174	1.220	0.057	0.450	1.220	0.140	0.670	5.916	0.220	0.076	0.094	0.115	0.269	0.201	0.371	0.990	0.184	0.047	0.023	0.350	0.852	-1.36	-0.96	1.410	0.416	0.328	1.115	1.245	0.937	0.859	0.188	0.136	-0.18	0.585	0.127	0.685	0.634	0.049	0.420	-0.39
S0040	0.759	0.368	0.312	0.656	0.608	0.931	0.915	0.208	0.092	0.152	1.318	0.071	0.439	1.318	0.136	0.698	3.417	-0.59	0.059	0.091	0.125	0.287	0.110	0.427	0.972	0.247	0.036	0.024	0.384	0.935	-1.52	-1.00	1.337	0.457	0.297	1.072	1.153	0.939	0.873	0.212	0.128	-0.19	0.634	0.136	0.685	0.634	0.065	0.411	-0.72
S0040	0.759	0.437	0.313	0.610	0.504	0.930	0.889	0.192	0.092	0.262	1.318	0.075	0.530	1.318	0.113	0.530	0.866	-0.08	0.065	0.084	0.149	0.198	0.138	0.425	0.973	0.285	0.044	0.024	0.385	0.760	-1.45	-1.07	1.309	0.408	0.34	1.082	1.291	0.917	0.840	0.196	0.148	-0.09	0.683	0.124	0.708	0.634	0.056	0.405	-0.12
S0040	0.759	0.408	0.256	0.576	0.423	0.919	0.941	0.22	0.072	0.069	1.269	0.086	0.510	1.269	0.149	0.640	0.958	-0.80	0.063	0.084	0.163	0.300	0.122	0.394	0.974	0.272	0.040	0.016	0.362	0.878	-1.44	-1.09	1.213	0.428	0.32	1.418	1.385	0.913	0.864	0.192	0.128	-0.02	0.634	0.128	0.661	0.634	0.050	0.367	-0.48
S0040	0.759	0.42	0.232	0.507	0.482	0.906	0.940	0.196	0.096	0.259	1.220	0.075	0.467	1.220	0.139	0.720	1.554	-0.54	0.061	0.089	0.142	0.308	0.152	0.413	0.976	0.257	0.041	0.018	0.346	0.828	-1.54	-1.02	1.169	0.421	0.317	1.274	1.468	0.932	0.881	0.184	0.144	-0.12	0.585	0.109	0.687	0.634	0.049	0.386	0.076
S0040	0.759	0.388	0.28	0.633	0.492	0.914	0.930	0.24	0.096	0.442	1.269	0.056	0.364	1.269	0.139	0.587	1.095	-0.64	0.067	0.094	0.097	0.277	0.108	0.375	0.966	0.296	0.048	0.019	0.405	0.858	-1.40	-0.98	1.400	0.456	0.332	1.330	1.544	0.919	0.851	0.192	0.164	-0.14	0.634	0.143	0.686	1.269	0.041	0.381	-0.66
S0040	0.759	0.376	0.247	0.558	0.372	0.897	0.919	0.223	0.070	-0.05	1.367	0.041	0.304	1.269	0.101	0.679	1.287	-0.91	0.075	0.089	0.105	0.283	0.222	0.550	0.980	0.280	0.048	0.018	0.383	1.045	-1.29	-1.03	0.478	0.4	0.317	1.047	1.159	0.913	0.894	0.141	0.129	0.098	0.488	0.109	0.630	0.976	0.062	0.443	-0.88
S0040	0.983	0.44	0.2	0.721	0.498	0.903	0.914	0.24	0.1	-0.18	1.562	0.034	0.264	1.513	0.155	0.714	3.965	-0.71	0.087	0.103	0.077	0.314	0.123	0.321	0.981	0.245	0.064	0.026	0.406	1.150	-1.25	-0.88	1.602	0.456	0.356	1.578	1.583	0.960	0.847	0.132	0.144	0.057	0.781	0.162	0.694	1.513	0.057	0.345	-0.90
S0040	0.983	0.449	0.277	0.756	0.476	0.892	0.871	0.212	0.116	-0.19	1.464	0.041	0.263	1.513	0.135	0.614	1.422	-0.89	0.095	0.102	0.081	0.284	0.104	0.276	0.979	0.253	0.070	0.032	0.438	1.074	-1.14	-0.91	1.649	0.437	0.345	1.515	1.427	0.943	0.816	0.144	0.188	-0.01	0.781	0.148	0.684	1.464	0.062	0.368	-0.52
S0040	0.983	0.46	0.304	0.739	0.536	0.880	0.849	0.232	0.116	-0.03	1.513	0.079	0.388	1.464	0.137	0.595	1.996	-0.44	0.086	0.099	0.135	0.292	0.129	0.259	0.979	0.257	0.073	0.036	0.447	0.954	-1.21	-0.89	1.553	0.44	0.34	1.408	1.814	0.953	0.831	0.156	0.152	-0.03	0.732	0.174	0.727	1.464	0.078	0.403	-0.96
S0040	0.983	0.428	0.292	0.726	0.539	0.877	0.862	0.26	0.116	-0.03	1.513	0.068	0.328	1.513	0.140	0.606	1.073	-0.51	0.083	0.098	0.132	0.295	0.102	0.240	0.979	0.244	0.069	0.035	0.424	0.800	-1.25	-0.90	1.508	0.428	0.344	1.385	1.503	0.951	0.845	0.164	0.144	0.007	0.732	0.150	0.646	1.513	0.081	0.413	-1.03
S0040	0.983	0.44	0.368	0.619	0.477	0.883	0.859	0.244	0.096	-0.07	1.464	0.097	0.468	1.464	0.148	0.617	1.211	-0.77	0.077	0.102	0.166	0.304	0.122	0.246	0.984	0.239	0.061	0.041	0.415	0.942	-1.34	-0.89	1.461	0.484	0.344	1.513	1.713	0.942	0.838	0.156	0.192	0.014	0.732	0.157	0.665	1.464	0.064	0.362	-0.55
S0040	0.983	0.448	0.336	0.673	0.497	0.868	0.848	0.24	0.1	-0.07	1.464	0.080	0.395	1.464	0.141	0.602	2.770	-0.74	0.087	0.106	0.120	0.257	0.106	0.243	0.975	0.260	0.070	0.043	0.441	1.084	-1.28	-0.87	1.516	0.465	0.385	1.466	1.448	0.950	0.825	0.116	0.200	-0.12	0.732	0.181	0.731	1.464	0.080	0.456	-0.97
S0040	0.983	0.44	0.292	0.596	0.545	0.895	0.860	0.244	0.104	-0.06	1.464	0.087	0.433	1.464	0.145	0.612	0.792	-0.72	0.082	0.103	0.175	0.278	0.128	0.232	0.983	0.238	0.061	0.038	0.429	0.771	-1.31	-0.88	1.539	0.392	0.336	1.545	1.464	0.960	0.848	0.128	0.172	-0.07	0.732	0.161	0.690	1.464	0.077	0.425	-0.87
S0040	0.983	0.481	0.305	0.592	0.529	0.851	0.869	0.261	0.104	0.028	1.513	0.074	0.355	1.513	0.141	0.606	0.251	-0.75	0.081	0.107	0.101	0.276	0.097	0.244	0.981	0.260	0.080	0.037	0.437	0.688	-1.31	-0.83	1.554	0.428	0.352	1.505	1.445	0.942	0.839	0.144	0.204	-0.02	0.732	0.167	0.718	1.513	0.072	0.393	-0.90
S0040	0.983	0.456	0.308	0.585	0.590	0.878	0.863	0.256	0.112	-0.10	1.464	0.100	0.453	1.464	0.143	0.612	1.549	-0.65	0.083	0.107	0.167	0.295	0.105	0.250	0.977	0.244	0.074	0.040	0.452	0.773	-1.28	-0.86	1.518	0.437	0.321	1.588	1.494	0.943	0.837	0.148	0.164	-0.02	0.732	0.163	0.679	1.464	0.051	0.341	-0.69
S0040	0.983	0.44	0.292	0.611	0.573	0.879	0.874	0.272	0.116	-0.15	1.464	0.071	0.349	1.464	0.146	0.612	1.609	-0.70	0.082	0.108	0.108	0.285	0.117	0.254	0.984	0.257	0.071	0.036	0.434	0.859	-1.24	-0.80	1.558	0.444	0.332	1.545	1.510	0.948	0.832	0.144	0.172	-0.02	0.732	0.145	0.656	1.464	0.057	0.344	-0.90
S0040	0.983	0.42	0.3	0.659	0.511	0.870	0.857	0.292	0.116	-0.17	1.513	0.074	0.385	1.513	0.150	0.614	3.203	-0.69	0.085	0.100	0.105	0.294	0.123	0.224	0.979	0.243	0.068	0.034	0.438	1.051	-1.27	-0.93	1.457	0.392	0.356	1.540	1.418	0.962	0.840	0.124	0.168	0.046	0.732	0.179	0.738	1.513	0.062	0.351	-0.98
S0040	0.983	0.464	0.34	0.754	0.499	0.877	0.875	0.28	0.108	-0.14	1.464	0.066	0.354	1.513	0.142	0.607	1.493	-0.87	0.087	0.108	0.116	0.273	0.118	0.270	0.981	0.264	0.076	0.036	0.443	1.024	-1.18	-0.83	1.594	0.465	0.313	1.491	1.504	0.953	0.820	0.120	0.164	0.006	0.732	0.151	0.697	1.464	0.061	0.367	-0.62
S0040	0.983	0.436	0.216	0.640	0.472	0.888	0.889	0.28	0.108	-0.08	1.513	0.066	0.311	1.513	0.163	0.668	2.056	-0.76	0.075	0.100	0.099	0.311	0.100	0.215	0.977	0.258	0.065	0.028	0.422	1.009	-1.32	-0.93	1.470	0.416	0.32	1.370	1.610	0.957	0.847	0.16	0.16	-0.05	0.732	0.175	0.716	1.513	0.057	0.360	-1.07
S0040	0.983	0.449	0.297	0.812	0.522	0.897	0.870	0.216	0.124	-0.06	1.464	0.057	0.408	1.513	0.142	0.609	4.230	-0.75	0.088	0.103	0.089	0.288	0.122	0.251	0.986	0.236	0.068	0.036	0.419	1.222	-1.18	-0.86	1.571	0.44	0.3	1.557	1.585	0.954	0.853	0.152	0.14	-0.05	0.732	0.146	0.670	1.513	0.059	0.385	-1.12
S0040	0.983	0.448	0.284	0.713	0.463	0.869	0.882	0.252	0.1	-0.12	1.513	0.063	0.331	1.513	0.145	0.634	2.555	-0.70	0.089	0.101	0.075	0.308	0.120	0.258	0.976	0.265	0.076	0.032	0.434	1.123	-1.18	-0.92	1.545	0.401	0.313	1.435	1.624	0.951	0.825	0.156	0.164	0.030	0.732	0.166	0.670	1.513	0.051	0.313	-1.07
S0040	0.983	0.48	0.316	0.754	0.519	0.876	0.837	0.24	0.124	-0.12	1.513	0.079	0.422	1.513	0.128	0.565	2.050	-0.63	0.093	0.101	0.132	0.268	0.127	0.257	0.980	0.255	0.079	0.041	0.454	1.126	-1.15	-0.88	1.578	0.396	0.324	1.449	1.445	0.936	0.824	0.128	0.196	0.017	0.732	0.155	0.689	1.513	0.067	0.394	-0.87
S0040	0.983	0.424	0.316	0.639	0.528	0.889	0.871	0.264	0.096	-0.06	1.464	0.104	0.501	1.464	0.158	0.637	2.391	-0.86	0.085	0.109	0.173	0.308	0.137	0.216	0.981	0.252	0.070	0.041	0.410	1.005	-1.21	-0.84	1.571	0.464	0.364	1.432	1.442	0.948	0.842	0.148	0.136	-0.08	0.732	0.163	0.679	1.464	0.071	0.429	-1.00
S0040	0.983	0.42	0.252	0.610	0.539	0.894	0.894	0.268	0.1	-0.13	1.464	0.072	0.340	1.464	0.156	0.660	1.939	-0.72	0.077	0.105	0.117	0.305	0.129	0.257	0.979	0.230	0.059	0.030	0.412	0.893	-1.31	-0.87	1.463	0.389	0.337	1.379	1.459	0.953	0.834	0.140	0.156	-0.04	0.732	0.172	0.702	1.464	0.044	0.355	-1.04
S0040	0.983	0.452	0.312	0.652	0.606	0.867	0.872	0.264	0.124	-0.04	1.464	0.074	0.405	1.464	0.137	0.594	2.492	-0.59	0.082	0.109	0.122	0.248	0.147	0.277	0.986	0.242	0.073	0.037	0.434	0.891	-1.27	-0.81	1.548	0.464	0.328	1.617	1.509	0.944	0.815	0.12	0.208	0.002	0.732	0.164	0.710	1.464	0.062	0.356	-0.77
S0040	0.983	0.425	0.289	0.576	0.491	0.867	0.900	0.285	0.080	0.062	1.464	0.068	0.372	1.416	0.164	0.675	0.760	-0.79	0.067	0.103	0.108	0.346	0.098	0.240	0.983	0.243	0.059	0.031	0.398	0.737	-1.41	-0.91	1.426	0.42	0.344	1.305	1.506	0.956	0.832	0.132	0.204	-0.19	0.732	0.150	0.712	1.416	0.058	0.389	-0.75
S0040	0.983	0.452	0.292	0.659	0.556	0.882	0.869	0.272	0.1	0.075	1.464	0.058	0.368	1.464	0.151	0.639	2.746	-0.55	0.073	0.102	0.096	0.298	0.100	0.240	0.975	0.260	0.064	0.035	0.411	0.895	-1.39	-0.85	1.429	0.416	0.364	1.471	1.521	0.951	0.831	0.148	0.18	-0.05	0.732	0.179	0.723	1.464	0.059	0.352	-0.92
S0040	0.983	0.436	0.252	0.702	0.463	0.895	0.898	0.284	0.1	-0.04	1.513	0.063	0.359	1.513	0.151	0.668	3.486	-0.82	0.074	0.097	0.111	0.299	0.125	0.243	0.977	0.265	0.062	0.026	0.418	1.114	-1.34	-0.95	1.442	0.401	0.329	1.477	1.591	0.948	0.824	0.112	0.180	0.022	0.732	0.158	0.694	1.464	0.057	0.349	-0.74
S0040	0.983	0.48	0.264	0.608	0.512	0.873	0.883	0.26	0.116	-0.08	1.513	0.038	0.248	1.464	0.143	0.601	2.399	-0.76	0.077	0.102	0.078	0.274	0.079	0.244	0.977	0.264	0.069	0.032	0.441	0.913	-1.36	-0.88	1.509	0.392	0.328	1.442	1.566	0.950	0.849	0.156	0.156	-0.07	0.732	0.172	0.708	1.464	0.073	0.407	-0.99
S0040	0.983	0.432	0.252	0.731	0.479	0.898	0.876	0.232	0.108	-0.26	1.513	0.036	0.271	1.513	0.140	0.589	2.036	-0.79	0.089	0.098	0.080	0.242	0.099	0.269	0.983	0.247	0.065	0.031	0.428	1.047	-1.20	-0.94	1.602	0.377	0.289	1.530	1.392	0.958	0.857	0.144	0.116	0.058	0.781	0.141	0.641	1.513	0.077	0.407	-1.00
S0040	0.983	0.404	0.24	0.645	0.447	0.901	0.884	0.244	0.108	-0.23	1.513	0.041	0.288	1.513	0.158	0.645	3.830	-0.70	0.079	0.091	0.086	0.325	0.101	0.232	0.975	0.265	0.055	0.027	0.413	1.110	-1.42	-0.99	1.433	0.38	0.332	1.432	1.400	0.955	0.846	0.1	0.144	0.042	0.781	0.169	0.708	1.513	0.061	0.367	-1.01
S0040	0.983	0.409	0.293	0.727	0.528	0.878	0.880	0.269	0.116	-0.14	1.464	0.048	0.257	1.513	0.136	0.592	1.378	-0.57	0.086	0.103	0.100	0.286	0.092	0.279	0.978	0.257	0.069	0.031	0.417	0.909	-1.22	-0.87	1.538	0.408	0.336	1.562	1.734	0.951	0.857	0.12	0.164	-0.07	0.732	0.163	0.737	1.464	0.072	0.399	-0.28
S0040	0.983	0.412	0.264	0.675	0.443	0.897	0.876	0.276	0.1	-0.14	1.513	0.043	0.254	1.464	0.146	0.602	1.112	-0.81	0.076	0.094	0.106	0.271	0.082	0.254	0.973	0.278	0.064	0.030	0.437	0.980	-1.29	-1.00	1.500	0.384	0.3	1.371	1.250	0.956	0.876	0.124	0.132	-0.11	0.732	0.170	0.733	1.464	0.074	0.452	-0.98
S0040	0.983	0.412	0.284	0.739	0.415	0.885	0.882	0.276	0.108	-0.15	1.464	0.043	0.322	1.513	0.143	0.625	2.012	-0.95	0.080	0.093	0.073	0.288	0.095	0.254	0.977	0.255	0.067	0.029	0.408	1.287	-1.23	-1.01	1.501	0.373	0.329	1.473	1.666	0.959	0.842	0.112	0.156	-0.04	0.781	0.151	0.677	1.513	0.076	0.401	-1.02
S0040	0.983	0.452	0.288	0.702	0.596	0.853	0.877	0.276	0.132	0.003	1.513	0.045	0.316	1.513	0.137	0.614	2.163	-0.52	0.083	0.110	0.073	0.253	0.094	0.280	0.979	0.231	0.077	0.034	0.428	0.840	-1.26	-0.80	1.591	0.432	0.296	1.443	1.624	0.956	0.855	0.108	0.152	0.037	0.781	0.174	0.740	1.562	0.058	0.361	-1.07
S0040	0.983	0.412	0.256	0.724	0.457	0.893	0.888	0.248	0.116	-0.32	1.513	0.046	0.236	1.513	0.151	0.628	3.625	-0.93	0.079	0.100	0.090	0.276	0.118	0.233	0.982	0.251	0.058	0.028	0.414	1.091	-1.32	-0.94	1.524	0.404	0.324	1.454	1.538	0.946	0.842	0.152	0.16	0.044	0.781	0.150	0.679	1.513	0.064	0.333	-0.63
S0040	0.983	0.488	0.304	0.592	0.506	0.878	0.860	0.26	0.108	-0.05	1.513	0.066	0.330	1.513	0.138	0.606	2.513	-0.74	0.074	0.101	0.093	0.262	0.090	0.278	0.974	0.247	0.066	0.033	0.433	0.923	-1.38	-0.89	1.447	0.401	0.305	1.501	1.413	0.947	0.844	0.156	0.152	0.032	0.732	0.169	0.713	1.513	0.062	0.366	-1.06
S0040	0.983	0.445	0.289	0.669	0.459	0.887	0.860	0.253	0.128	-0.09	1.513	0.067	0.369	1.562	0.136	0.598	1.917	-0.52	0.074	0.092	0.113	0.275	0.114	0.252	0.981	0.266	0.065	0.029	0.450	1.046	-1.33	-0.98	1.431	0.432	0.332	1.569	1.882	0.959	0.828	0.12	0.156	-0.02	0.781	0.168	0.716	1.562	0.064	0.353	-0.93
S0040	0.983	0.46	0.26	0.570	0.521	0.870	0.868	0.3	0.116	0.117	1.513	0.091	0.462	1.513	0.137	0.607	0.145	-0.80	0.079	0.103	0.153	0.281	0.106	0.249	0.980	0.246	0.078	0.035	0.423	0.838	-1.31	-0.88	1.540	0.396	0.328	1.429	1.600	0.960	0.840	0.164	0.2	-0.02	0.732	0.164	0.715	1.513	0.062	0.339	-1.09
S0040	0.983	0.424	0.288	0.481	0.492	0.894	0.909	0.308	0.076	-0.13	1.513	0.063	0.331	1.513	0.156	0.666	0.606	-0.82	0.062	0.104	0.102	0.292	0.087	0.243	0.981	0.243	0.058	0.028	0.450	0.659	-1.46	-0.88	1.448	0.433	0.333	1.518	1.757	0.947	0.831	0.120	0.152	-0.02	0.732	0.167	0.691	1.513	0.058	0.360	-0.67
S0040	0.983	0.448	0.284	0.568	0.507	0.870	0.871	0.308	0.124	-0.08	1.513	0.080	0.355	1.513	0.139	0.593	1.617	-0.79	0.079	0.109	0.107	0.264	0.117	0.273	0.984	0.233	0.072	0.036	0.435	0.868	-1.30	-0.81	1.519	0.428	0.356	1.528	1.392	0.930	0.817	0.16	0.156	0.025	0.732	0.159	0.687	1.513	0.056	0.332	-0.50
S0040	0.983	0.444	0.32	0.675	0.508	0.889	0.867	0.264	0.124	-0.04	1.562	0.047	0.284	1.513	0.142	0.582	1.255	-0.65	0.076	0.100	0.107	0.259	0.071	0.259	0.974	0.275	0.071	0.035	0.459	0.859	-1.29	-0.92	1.580	0.412	0.34	1.558	1.415	0.952	0.828	0.116	0.152	-0.05	0.781	0.176	0.728	1.513	0.069	0.383	-1.06
S0040	0.983	0.468	0.292	0.585	0.503	0.898	0.871	0.256	0.108	-0.06	1.562	0.059	0.365	1.562	0.133	0.576	0.872	-0.76	0.073	0.099	0.095	0.281	0.098	0.327	0.981	0.264	0.067	0.032	0.438	0.793	-1.32	-0.94	1.529	0.417	0.321	1.592	1.440	0.952	0.802	0.144	0.172	-0.03	0.781	0.159	0.691	1.562	0.051	0.297	-1.00
S0040	0.983	0.44	0.312	0.670	0.581	0.889	0.840	0.264	0.148	-0.13	1.513	0.073	0.365	1.513	0.137	0.581	2.793	-0.59	0.083	0.115	0.115	0.252	0.104	0.236	0.980	0.229	0.068	0.043	0.448	0.864	-1.28	-0.76	1.635	0.44	0.344	1.522	1.391	0.942	0.808	0.124	0.184	0.040	0.732	0.168	0.705	1.513	0.061	0.364	-0.54
S0040	0.983	0.461	0.353	0.697	0.505	0.874	0.844	0.285	0.132	-0.12	1.464	0.096	0.445	1.513	0.135	0.567	2.565	-0.73	0.089	0.106	0.157	0.269	0.120	0.264	0.988	0.248	0.076	0.042	0.461	1.060	-1.20	-0.88	1.598	0.432	0.34	1.470	1.588	0.930	0.832	0.168	0.164	0.034	0.732	0.150	0.647	1.513	0.074	0.356	-0.89
S0040	0.983	0.444	0.28	0.589	0.546	0.888	0.876	0.276	0.128	-0.01	1.513	0.075	0.423	1.513	0.141	0.624	1.604	-0.67	0.082	0.105	0.127	0.253	0.142	0.254	0.976	0.247	0.067	0.036	0.428	0.828	-1.27	-0.85	1.499	0.469	0.345	1.609	1.569	0.944	0.830	0.156	0.156	-0.03	0.732	0.168	0.677	1.513	0.057	0.371	-0.86
S0040	0.983	0.436	0.3	0.659	0.508	0.894	0.865	0.268	0.124	-0.11	1.464	0.068	0.370	1.513	0.142	0.571	1.758	-0.65	0.085	0.106	0.107	0.282	0.154	0.252	0.984	0.258	0.067	0.037	0.426	0.908	-1.24	-0.82	1.540	0.424	0.344	1.515	1.567	0.952	0.822	0.144	0.16	-0.00	0.732	0.148	0.677	1.513	0.056	0.314	-1.05
S0040	0.983	0.452	0.304	0.607	0.493	0.900	0.862	0.264	0.116	-0.14	1.513	0.060	0.305	1.513	0.139	0.622	2.117	-0.70	0.074	0.099	0.086	0.291	0.118	0.285	0.981	0.231	0.060	0.036	0.446	0.852	-1.35	-0.92	1.456	0.46	0.328	1.559	1.408	0.935	0.817	0.132	0.164	0.097	0.732	0.163	0.677	1.513	0.050	0.293	-1.21
S0040	0.983	0.444	0.288	0.585	0.501	0.887	0.869	0.288	0.092	-0.10	1.464	0.074	0.368	1.513	0.146	0.608	2.107	-0.64	0.078	0.100	0.125	0.306	0.111	0.253	0.982	0.254	0.066	0.033	0.442	0.953	-1.30	-0.90	1.487	0.469	0.341	1.541	1.477	0.947	0.828	0.140	0.168	0.021	0.732	0.157	0.711	1.464	0.064	0.373	-0.53
S0040	0.983	0.452	0.332	0.706	0.546	0.875	0.855	0.232	0.116	-0.03	1.513	0.062	0.348	1.513	0.147	0.621	1.558	-0.49	0.084	0.101	0.101	0.304	0.103	0.240	0.976	0.258	0.073	0.038	0.427	0.901	-1.25	-0.90	1.561	0.456	0.368	1.445	1.515	0.941	0.806	0.192	0.152	-0.06	0.732	0.171	0.686	1.513	0.069	0.368	-0.85
S0040	0.983	0.445	0.301	0.655	0.535	0.887	0.845	0.281	0.124	-0.12	1.464	0.049	0.255	1.464	0.134	0.576	2.351	-0.73	0.078	0.107	0.111	0.253	0.131	0.239	0.983	0.238	0.062	0.041	0.459	0.966	-1.29	-0.84	1.548	0.44	0.332	1.534	1.547	0.945	0.851	0.16	0.156	0.052	0.732	0.149	0.666	1.464	0.070	0.374	-1.11
S0040	0.983	0.484	0.328	0.625	0.498	0.881	0.842	0.264	0.108	0.031	1.464	0.089	0.454	1.464	0.131	0.556	2.875	-0.64	0.080	0.099	0.138	0.250	0.125	0.272	0.978	0.263	0.070	0.037	0.400	0.927	-1.35	-0.93	1.495	0.444	0.32	1.469	1.450	0.949	0.839	0.148	0.156	0.001	0.732	0.174	0.692	1.464	0.070	0.382	-0.94
S0040	0.983	0.456	0.268	0.629	0.509	0.886	0.863	0.236	0.124	-0.17	1.513	0.068	0.308	1.464	0.147	0.598	3.100	-0.68	0.082	0.099	0.101	0.290	0.122	0.235	0.978	0.255	0.065	0.033	0.441	0.972	-1.30	-0.90	1.509	0.445	0.309	1.353	1.520	0.946	0.851	0.116	0.180	-0.06	0.732	0.171	0.740	1.464	0.069	0.390	-0.80
S0040	0.983	0.456	0.296	0.587	0.534	0.888	0.880	0.292	0.104	-0.13	1.464	0.050	0.297	1.464	0.150	0.638	3.238	-0.54	0.076	0.104	0.072	0.308	0.108	0.258	0.981	0.256	0.065	0.035	0.435	0.826	-1.37	-0.84	1.481	0.428	0.34	1.443	1.533	0.950	0.834	0.148	0.168	-0.00	0.732	0.163	0.706	1.464	0.057	0.331	-1.06
S0040	0.983	0.448	0.28	0.665	0.491	0.887	0.857	0.264	0.116	-0.12	1.464	0.046	0.303	1.513	0.135	0.597	3.016	-0.73	0.078	0.104	0.071	0.245	0.120	0.269	0.973	0.250	0.063	0.038	0.436	0.999	-1.34	-0.90	1.517	0.372	0.32	1.673	1.632	0.951	0.851	0.148	0.148	-0.00	0.732	0.164	0.681	1.513	0.059	0.390	-1.08
S0040	0.983	0.468	0.328	0.616	0.490	0.879	0.877	0.268	0.124	-0.15	1.464	0.051	0.286	1.513	0.146	0.613	2.282	-0.81	0.083	0.102	0.083	0.278	0.115	0.226	0.983	0.263	0.069	0.033	0.434	0.926	-1.32	-0.90	1.540	0.441	0.285	1.421	1.414	0.944	0.841	0.136	0.180	-0.03	0.732	0.162	0.709	1.464	0.054	0.326	-0.85
S0040	0.983	0.485	0.321	0.681	0.502	0.877	0.849	0.273	0.116	-0.05	1.513	0.078	0.403	1.513	0.135	0.576	3.411	-0.73	0.083	0.104	0.099	0.249	0.111	0.268	0.979	0.244	0.075	0.041	0.434	1.111	-1.26	-0.85	1.514	0.448	0.304	1.634	1.603	0.950	0.829	0.16	0.172	0.000	0.732	0.169	0.693	1.513	0.057	0.365	-0.89
S0040	0.983	0.464	0.292	0.667	0.588	0.887	0.834	0.244	0.112	-0.16	1.464	0.062	0.329	1.464	0.126	0.529	2.771	-0.63	0.079	0.108	0.117	0.219	0.098	0.270	0.983	0.245	0.069	0.042	0.450	0.831	-1.26	-0.81	1.586	0.412	0.344	1.632	1.660	0.941	0.842	0.172	0.176	-0.00	0.732	0.142	0.618	1.464	0.065	0.400	-0.93
S0040	0.983	0.472	0.336	0.792	0.514	0.876	0.849	0.22	0.096	-0.04	1.464	0.071	0.375	1.464	0.148	0.611	2.325	-0.62	0.084	0.100	0.107	0.301	0.123	0.239	0.979	0.265	0.069	0.041	0.421	0.958	-1.27	-0.90	1.520	0.493	0.325	1.434	1.553	0.937	0.837	0.136	0.176	0.037	0.732	0.155	0.666	1.464	0.060	0.356	-0.58
S0040	0.983	0.464	0.284	0.694	0.626	0.869	0.861	0.252	0.116	-0.00	1.464	0.083	0.405	1.464	0.140	0.605	1.740	-0.42	0.088	0.111	0.144	0.282	0.135	0.250	0.976	0.254	0.076	0.038	0.419	0.819	-1.20	-0.79	1.571	0.428	0.324	1.456	1.600	0.949	0.822	0.148	0.16	-0.04	0.732	0.172	0.695	1.464	0.055	0.344	-1.01
S0040	0.983	0.452	0.328	0.681	0.559	0.873	0.850	0.316	0.132	-0.03	1.513	0.044	0.327	1.513	0.133	0.552	2.570	-0.64	0.090	0.112	0.075	0.262	0.131	0.273	0.986	0.252	0.079	0.043	0.455	0.907	-1.21	-0.77	1.665	0.472	0.344	1.663	1.732	0.938	0.819	0.192	0.18	0.044	0.781	0.145	0.651	1.513	0.063	0.339	-0.88
S0040	0.983	0.44	0.288	0.640	0.533	0.886	0.862	0.276	0.1	-0.16	1.464	0.058	0.311	1.464	0.144	0.623	4.871	-0.65	0.081	0.098	0.078	0.281	0.136	0.262	0.974	0.264	0.061	0.034	0.415	0.967	-1.41	-0.89	1.413	0.457	0.349	1.404	1.451	0.943	0.822	0.076	0.200	0.020	0.732	0.174	0.699	1.464	0.063	0.362	-0.84
S0040	0.983	0.473	0.333	0.658	0.524	0.883	0.871	0.261	0.100	-0.16	2.978	0.049	0.236	1.464	0.152	0.652	4.434	-0.68	0.084	0.103	0.062	0.327	0.152	0.256	0.981	0.250	0.062	0.038	0.430	1.096	-1.36	-0.89	1.475	0.444	0.324	1.344	1.538	0.949	0.826	0.112	0.156	0.018	0.732	0.168	0.730	1.464	0.059	0.349	-0.79
S0040	0.983	0.46	0.296	0.632	0.495	0.877	0.845	0.264	0.132	-0.13	1.464	0.053	0.314	1.464	0.126	0.528	4.966	-0.72	0.084	0.100	0.076	0.235	0.132	0.300	0.979	0.262	0.071	0.037	0.430	1.061	-1.32	-0.91	1.526	0.444	0.36	1.475	1.406	0.939	0.792	0.14	0.208	0.045	0.732	0.159	0.660	1.464	0.058	0.332	-0.93
S0040	0.983	0.46	0.292	0.634	0.464	0.868	0.875	0.272	0.128	-0.09	1.513	0.053	0.257	1.513	0.139	0.594	3.089	-0.80	0.082	0.098	0.069	0.257	0.093	0.239	0.979	0.249	0.072	0.031	0.437	1.051	-1.29	-0.95	1.527	0.393	0.325	1.587	1.496	0.960	0.840	0.144	0.144	0.046	0.732	0.154	0.664	1.513	0.060	0.379	-1.15
S0040	0.983	0.44	0.272	0.693	0.485	0.875	0.877	0.252	0.112	-0.11	1.464	0.049	0.322	1.513	0.140	0.599	2.933	-0.75	0.081	0.100	0.081	0.269	0.122	0.277	0.981	0.259	0.065	0.032	0.387	1.038	-1.28	-0.93	1.477	0.436	0.328	1.567	1.453	0.931	0.836	0.116	0.172	-0.01	0.732	0.159	0.689	1.513	0.059	0.355	-0.63
S0040	0.983	0.44	0.332	0.697	0.482	0.881	0.881	0.264	0.088	-0.08	1.464	0.067	0.362	1.464	0.145	0.627	5.951	-0.81	0.087	0.102	0.087	0.286	0.143	0.281	0.975	0.256	0.067	0.033	0.400	1.157	-1.30	-0.92	1.502	0.396	0.284	1.499	1.302	0.945	0.828	0.124	0.164	-0.03	0.732	0.173	0.702	1.464	0.047	0.376	-0.93
S0040	0.983	0.424	0.296	0.629	0.501	0.888	0.867	0.256	0.108	-0.00	1.464	0.056	0.328	1.464	0.131	0.553	2.548	-0.65	0.080	0.102	0.101	0.232	0.119	0.277	0.985	0.250	0.064	0.033	0.413	0.957	-1.33	-0.89	1.520	0.393	0.317	1.472	1.513	0.956	0.842	0.136	0.164	-0.01	0.732	0.149	0.664	1.464	0.064	0.369	-1.07
S0040	0.983	0.457	0.297	0.665	0.459	0.887	0.878	0.265	0.100	-0.14	1.464	0.054	0.299	1.513	0.137	0.598	2.971	-0.57	0.079	0.095	0.101	0.290	0.094	0.265	0.978	0.259	0.066	0.030	0.432	1.117	-1.32	-0.97	1.426	0.392	0.36	1.493	1.518	0.957	0.845	0.108	0.144	-0.04	0.732	0.173	0.715	1.464	0.055	0.376	-0.99
S0040	0.983	0.46	0.256	0.603	0.514	0.886	0.857	0.244	0.112	-0.15	1.464	0.071	0.339	1.464	0.145	0.604	4.871	-0.56	0.080	0.100	0.079	0.301	0.120	0.247	0.980	0.233	0.062	0.036	0.420	0.912	-1.40	-0.87	1.464	0.432	0.348	1.477	1.311	0.934	0.819	0.164	0.188	-0.00	0.732	0.153	0.663	1.464	0.056	0.358	-0.73
S0040	0.983	0.424	0.32	0.606	0.593	0.862	0.861	0.232	0.108	0.008	1.416	0.075	0.462	1.416	0.142	0.590	3.683	-0.65	0.086	0.106	0.133	0.266	0.191	0.271	0.986	0.247	0.063	0.037	0.412	0.931	-1.30	-0.84	1.479	0.416	0.352	1.553	1.384	0.942	0.813	0.152	0.18	0.005	0.683	0.154	0.694	1.416	0.059	0.382	-0.75
S0040	0.983	0.476	0.352	0.758	0.515	0.869	0.841	0.284	0.116	-0.03	1.513	0.070	0.384	1.464	0.137	0.586	1.856	-0.63	0.091	0.099	0.100	0.253	0.119	0.247	0.982	0.253	0.084	0.041	0.422	1.111	-1.14	-0.93	1.583	0.437	0.337	1.381	1.558	0.942	0.834	0.128	0.184	0.012	0.732	0.160	0.660	1.464	0.068	0.376	-0.83
S0040	0.983	0.436	0.296	0.655	0.512	0.881	0.881	0.248	0.12	-0.16	1.464	0.047	0.245	1.464	0.148	0.643	2.987	-0.63	0.080	0.100	0.091	0.275	0.105	0.257	0.976	0.241	0.062	0.032	0.414	0.896	-1.34	-0.88	1.463	0.44	0.344	1.374	1.440	0.947	0.833	0.132	0.188	-0.03	0.732	0.171	0.699	1.513	0.069	0.376	-0.88
S0040	0.983	0.44	0.292	0.627	0.524	0.894	0.857	0.236	0.116	-0.11	1.416	0.064	0.358	1.464	0.144	0.589	2.601	-0.83	0.089	0.105	0.097	0.274	0.168	0.266	0.990	0.222	0.066	0.037	0.402	0.924	-1.23	-0.85	1.556	0.436	0.324	1.488	1.537	0.951	0.836	0.144	0.156	-0.00	0.732	0.161	0.704	1.464	0.064	0.369	-1.06
S0040	0.983	0.388	0.296	0.574	0.483	0.898	0.877	0.26	0.108	-0.15	1.513	0.059	0.323	1.513	0.155	0.640	3.173	-0.69	0.072	0.100	0.074	0.307	0.129	0.249	0.983	0.232	0.056	0.031	0.430	0.887	-1.41	-0.90	1.457	0.429	0.313	1.490	1.539	0.955	0.848	0.132	0.164	0.036	0.732	0.172	0.701	1.513	0.064	0.364	-0.99
S0040	0.983	0.409	0.277	0.615	0.540	0.907	0.867	0.196	0.132	-0.18	1.464	0.058	0.296	1.513	0.140	0.590	2.437	-0.55	0.085	0.107	0.075	0.269	0.132	0.266	0.987	0.227	0.057	0.036	0.423	0.858	-1.31	-0.84	1.603	0.444	0.34	1.654	1.465	0.937	0.817	0.12	0.18	0.010	0.732	0.154	0.678	1.513	0.054	0.363	-0.78
S0040	0.983	0.452	0.296	0.805	0.511	0.888	0.863	0.244	0.108	-0.08	1.464	0.090	0.463	1.464	0.151	0.616	4.468	-0.66	0.093	0.102	0.130	0.306	0.160	0.261	0.986	0.246	0.068	0.038	0.397	1.267	-1.19	-0.88	1.554	0.456	0.324	1.457	1.313	0.941	0.792	0.164	0.168	0.022	0.732	0.156	0.644	1.464	0.056	0.338	-1.10
S0040	0.983	0.416	0.288	0.697	0.489	0.873	0.859	0.276	0.124	-0.19	1.464	0.055	0.295	1.464	0.132	0.571	3.866	-0.73	0.085	0.104	0.082	0.242	0.133	0.264	0.973	0.254	0.070	0.035	0.433	0.977	-1.34	-0.87	1.522	0.409	0.313	1.527	1.398	0.956	0.836	0.108	0.140	-0.06	0.732	0.167	0.705	1.464	0.060	0.370	-0.99
S0040	0.983	0.455	0.316	0.575	0.464	0.895	0.904	0.215	0.101	-0.23	1.464	0.052	0.400	1.367	0.087	0.668	1.502	-0.73	0.092	0.117	0.151	0.225	0.285	0.605	0.994	0.249	0.067	0.030	0.357	0.935	-1.13	-0.79	0.514	0.430	0.316	1.365	1.514	0.955	0.840	0.151	0.189	0.095	0.683	0.087	0.590	1.464	0.044	0.322	0.161
S0040	1.251	0.408	0.296	1.096	0.554	0.887	0.882	0.26	0.112	-0.04	1.660	0.025	0.197	1.660	0.142	0.626	1.796	-0.58	0.133	0.119	0.147	0.275	0.088	0.345	0.978	0.276	0.092	0.040	0.417	1.211	-0.77	-0.74	2.048	0.396	0.36	1.769	1.749	0.957	0.802	0.152	0.156	0.154	0.830	0.139	0.651	1.660	0.074	0.364	-0.83
S0040	1.251	0.44	0.352	0.998	0.580	0.876	0.861	0.304	0.124	-0.10	1.660	0.046	0.230	1.660	0.155	0.622	2.423	-0.81	0.129	0.121	0.091	0.316	0.077	0.233	0.980	0.263	0.107	0.047	0.458	1.227	-0.84	-0.76	2.144	0.417	0.345	1.827	1.854	0.955	0.789	0.144	0.144	0.124	0.830	0.172	0.715	1.660	0.067	0.327	-0.77
S0040	1.251	0.42	0.344	0.958	0.534	0.871	0.838	0.292	0.156	-0.09	1.660	0.052	0.263	1.660	0.144	0.610	1.983	-0.70	0.126	0.116	0.092	0.263	0.070	0.233	0.976	0.251	0.100	0.051	0.460	1.278	-0.89	-0.79	2.002	0.404	0.34	1.776	1.975	0.958	0.806	0.112	0.132	0.157	0.830	0.178	0.713	1.660	0.074	0.372	-1.03
S0040	1.251	0.44	0.36	1.003	0.588	0.871	0.849	0.288	0.136	-0.08	1.660	0.041	0.208	1.660	0.158	0.645	3.161	-0.65	0.125	0.125	0.077	0.289	0.082	0.231	0.972	0.257	0.098	0.053	0.476	1.214	-0.92	-0.76	2.041	0.424	0.336	1.815	1.838	0.957	0.794	0.16	0.136	0.123	0.830	0.170	0.716	1.660	0.067	0.351	-0.95
S0040	1.251	0.436	0.324	0.893	0.539	0.879	0.865	0.292	0.116	-0.08	1.660	0.032	0.162	1.660	0.155	0.643	2.603	-0.86	0.118	0.127	0.102	0.314	0.071	0.241	0.987	0.249	0.095	0.049	0.448	1.178	-0.98	-0.76	2.141	0.417	0.341	1.737	2.077	0.954	0.782	0.184	0.124	0.182	0.830	0.149	0.645	1.660	0.057	0.296	-0.93
S0040	1.251	0.429	0.313	0.872	0.533	0.878	0.859	0.277	0.140	-0.07	1.660	0.051	0.284	1.660	0.149	0.655	2.064	-0.70	0.112	0.118	0.096	0.279	0.086	0.248	0.978	0.257	0.091	0.042	0.423	1.166	-0.95	-0.74	1.978	0.428	0.332	1.699	1.806	0.952	0.809	0.136	0.12	0.085	0.830	0.164	0.689	1.660	0.071	0.387	-0.92
S0040	1.251	0.416	0.332	0.968	0.550	0.889	0.859	0.264	0.128	-0.02	1.660	0.038	0.211	1.660	0.156	0.649	3.405	-0.69	0.115	0.121	0.099	0.287	0.061	0.245	0.973	0.251	0.089	0.049	0.460	1.199	-1.00	-0.75	2.039	0.424	0.316	1.634	1.770	0.945	0.804	0.204	0.14	0.142	0.830	0.165	0.684	1.660	0.073	0.354	-0.95
S0040	1.251	0.42	0.3	0.912	0.564	0.890	0.858	0.272	0.136	-0.06	1.660	0.039	0.203	1.660	0.149	0.640	2.108	-0.63	0.113	0.114	0.115	0.278	0.067	0.258	0.982	0.263	0.092	0.043	0.464	1.141	-0.97	-0.79	2.046	0.441	0.313	1.704	1.990	0.949	0.799	0.180	0.148	0.138	0.830	0.147	0.648	1.660	0.062	0.300	-0.85
S0040	1.251	0.42	0.296	0.944	0.545	0.899	0.871	0.264	0.116	-0.04	1.660	0.045	0.226	1.660	0.162	0.662	1.752	-0.85	0.113	0.117	0.091	0.335	0.061	0.237	0.978	0.278	0.088	0.042	0.436	1.180	-0.93	-0.77	2.062	0.432	0.316	1.691	1.860	0.954	0.798	0.168	0.128	0.124	0.830	0.173	0.706	1.660	0.070	0.337	-0.91
S0040	1.251	0.408	0.32	0.886	0.534	0.893	0.872	0.28	0.104	-0.11	1.660	0.054	0.263	1.660	0.162	0.669	2.232	-0.77	0.108	0.111	0.099	0.318	0.063	0.227	0.974	0.256	0.084	0.039	0.447	1.171	-1.03	-0.82	1.950	0.408	0.336	1.819	1.784	0.956	0.820	0.112	0.116	0.128	0.830	0.177	0.720	1.660	0.075	0.387	-0.77
S0040	1.251	0.456	0.3	0.923	0.521	0.879	0.876	0.276	0.136	-0.13	1.660	0.051	0.222	1.660	0.166	0.679	3.154	-0.80	0.113	0.117	0.071	0.333	0.079	0.227	0.979	0.256	0.090	0.041	0.449	1.226	-1.04	-0.80	1.995	0.421	0.317	1.724	1.692	0.954	0.804	0.156	0.132	0.131	0.830	0.168	0.700	1.660	0.065	0.335	-0.77
S0040	1.251	0.461	0.305	0.906	0.648	0.888	0.865	0.285	0.132	-0.10	1.660	0.045	0.251	1.660	0.161	0.650	4.006	-0.81	0.114	0.131	0.073	0.317	0.087	0.228	0.983	0.270	0.093	0.049	0.471	1.061	-1.02	-0.68	2.157	0.412	0.328	1.671	1.688	0.950	0.793	0.128	0.14	0.161	0.830	0.156	0.668	1.660	0.066	0.331	-0.88
S0040	1.251	0.428	0.336	0.908	0.616	0.876	0.854	0.32	0.18	-0.01	1.660	0.042	0.200	1.660	0.144	0.619	1.975	-0.69	0.116	0.125	0.083	0.279	0.066	0.264	0.974	0.257	0.106	0.050	0.498	1.114	-0.94	-0.75	2.119	0.42	0.332	1.691	1.872	0.945	0.779	0.208	0.144	0.094	0.830	0.160	0.640	1.660	0.065	0.328	-0.91
S0040	1.251	0.428	0.324	1.146	0.589	0.875	0.835	0.28	0.136	0.003	1.660	0.054	0.264	1.660	0.141	0.582	2.225	-0.76	0.131	0.124	0.078	0.278	0.082	0.257	0.979	0.247	0.104	0.053	0.446	1.223	-0.78	-0.70	2.197	0.428	0.34	1.711	1.870	0.944	0.810	0.16	0.148	0.160	0.830	0.149	0.643	1.660	0.070	0.362	-0.80
S0040	1.251	0.416	0.256	0.931	0.594	0.879	0.878	0.28	0.108	-0.12	1.660	0.037	0.195	1.660	0.165	0.667	2.806	-0.73	0.115	0.117	0.106	0.319	0.055	0.217	0.986	0.259	0.086	0.038	0.479	1.188	-0.97	-0.77	2.050	0.433	0.365	1.794	1.754	0.953	0.800	0.184	0.124	0.202	0.830	0.163	0.685	1.660	0.074	0.358	-0.76
S0040	1.251	0.452	0.304	1.054	0.657	0.882	0.846	0.284	0.132	0.037	1.660	0.048	0.267	1.660	0.145	0.628	2.412	-0.43	0.117	0.117	0.074	0.311	0.085	0.257	0.976	0.253	0.097	0.043	0.440	1.173	-0.89	-0.72	1.965	0.412	0.324	1.800	2.114	0.960	0.795	0.152	0.156	0.143	0.830	0.167	0.675	1.660	0.067	0.349	-0.55
S0040	1.251	0.42	0.276	0.968	0.548	0.881	0.884	0.284	0.128	0.000	1.708	0.045	0.241	1.660	0.156	0.680	2.339	-0.80	0.115	0.120	0.087	0.316	0.057	0.257	0.975	0.253	0.092	0.039	0.426	1.291	-0.90	-0.75	2.064	0.42	0.356	1.672	1.730	0.949	0.820	0.176	0.128	0.083	0.830	0.154	0.653	1.708	0.073	0.372	-0.68
S0040	1.251	0.469	0.321	1.012	0.597	0.867	0.848	0.305	0.140	-0.06	1.660	0.059	0.263	1.660	0.153	0.618	2.517	-0.70	0.124	0.123	0.090	0.302	0.076	0.240	0.982	0.270	0.107	0.049	0.473	1.237	-0.90	-0.72	2.135	0.409	0.357	1.682	1.984	0.957	0.807	0.160	0.140	0.177	0.830	0.153	0.665	1.660	0.072	0.323	-0.82
S0040	1.251	0.424	0.244	0.967	0.579	0.881	0.866	0.304	0.14	-0.00	1.660	0.040	0.203	1.660	0.154	0.659	2.708	-0.70	0.119	0.122	0.075	0.324	0.064	0.226	0.976	0.269	0.100	0.041	0.451	1.152	-0.93	-0.73	2.158	0.4	0.332	1.837	1.923	0.945	0.793	0.16	0.112	0.113	0.830	0.152	0.625	1.660	0.055	0.278	-0.92
S0040	1.251	0.424	0.316	1.026	0.569	0.880	0.857	0.248	0.132	-0.03	1.611	0.038	0.227	1.660	0.154	0.640	3.937	-0.64	0.120	0.127	0.087	0.295	0.096	0.231	0.971	0.262	0.096	0.051	0.464	1.311	-0.96	-0.71	2.105	0.42	0.336	2.049	1.830	0.943	0.806	0.156	0.136	0.132	0.830	0.159	0.666	1.660	0.056	0.303	-0.79
S0040	1.251	0.412	0.268	0.994	0.543	0.889	0.883	0.26	0.124	-0.07	1.611	0.040	0.230	1.660	0.159	0.682	3.321	-0.71	0.119	0.120	0.081	0.308	0.099	0.255	0.982	0.268	0.091	0.040	0.451	1.259	-0.94	-0.75	2.122	0.393	0.329	1.650	1.834	0.953	0.801	0.172	0.176	0.122	0.830	0.152	0.673	1.660	0.061	0.304	-0.88
S0040	1.251	0.428	0.312	0.950	0.588	0.875	0.857	0.292	0.12	-0.01	1.660	0.047	0.237	1.660	0.163	0.652	2.558	-0.86	0.118	0.130	0.087	0.336	0.080	0.225	0.980	0.268	0.101	0.052	0.455	1.207	-0.93	-0.69	2.149	0.428	0.34	1.782	1.934	0.953	0.815	0.16	0.128	0.112	0.830	0.159	0.677	1.660	0.057	0.318	-0.86
S0040	1.251	0.42	0.256	0.920	0.625	0.884	0.886	0.288	0.124	-0.10	1.611	0.049	0.234	1.611	0.153	0.648	2.317	-0.58	0.113	0.120	0.092	0.299	0.068	0.251	0.981	0.242	0.090	0.038	0.432	1.115	-0.94	-0.73	1.998	0.4	0.36	1.786	1.765	0.964	0.784	0.12	0.148	0.155	0.830	0.172	0.703	1.611	0.061	0.303	-0.93
S0040	1.251	0.429	0.301	1.081	0.639	0.881	0.853	0.293	0.116	-0.05	1.660	0.037	0.216	1.660	0.156	0.649	4.680	-0.64	0.116	0.119	0.074	0.304	0.058	0.242	0.971	0.257	0.093	0.046	0.461	1.344	-0.94	-0.77	2.016	0.429	0.341	1.696	1.789	0.947	0.790	0.184	0.132	0.110	0.830	0.163	0.673	1.660	0.056	0.318	-0.86
S0040	1.251	0.452	0.308	0.942	0.552	0.881	0.863	0.284	0.12	-0.08	1.660	0.057	0.291	1.660	0.158	0.652	2.313	-0.80	0.124	0.121	0.078	0.311	0.098	0.233	0.981	0.257	0.101	0.046	0.447	1.252	-0.88	-0.73	2.095	0.424	0.328	1.735	1.832	0.948	0.799	0.18	0.14	0.142	0.830	0.162	0.685	1.660	0.072	0.351	-0.82
S0040	1.251	0.42	0.328	0.965	0.621	0.879	0.849	0.256	0.128	-0.06	1.660	0.044	0.213	1.660	0.156	0.630	2.467	-0.69	0.127	0.126	0.074	0.340	0.094	0.225	0.986	0.260	0.104	0.052	0.490	1.145	-0.84	-0.69	2.177	0.444	0.324	1.868	1.866	0.950	0.802	0.184	0.144	0.086	0.830	0.156	0.659	1.660	0.061	0.330	-0.92
S0040	1.251	0.436	0.336	1.069	0.702	0.873	0.842	0.296	0.148	-0.05	1.660	0.070	0.315	1.660	0.141	0.598	3.588	-0.46	0.138	0.131	0.086	0.261	0.106	0.268	0.973	0.261	0.112	0.054	0.457	1.204	-0.81	-0.67	2.262	0.437	0.321	1.902	2.075	0.940	0.786	0.176	0.120	0.106	0.830	0.168	0.682	1.660	0.060	0.304	-0.95
S0040	1.251	0.456	0.3	1.040	0.621	0.864	0.836	0.268	0.18	-0.05	1.660	0.050	0.231	1.660	0.143	0.613	2.930	-0.70	0.134	0.128	0.071	0.287	0.098	0.239	0.982	0.259	0.109	0.051	0.463	1.209	-0.84	-0.65	2.208	0.44	0.336	1.740	1.734	0.948	0.776	0.188	0.164	0.140	0.830	0.170	0.716	1.660	0.065	0.311	-0.91
S0040	1.251	0.472	0.32	1.040	0.595	0.871	0.859	0.284	0.136	-0.01	1.660	0.041	0.202	1.660	0.158	0.649	3.097	-0.64	0.119	0.126	0.070	0.321	0.069	0.228	0.978	0.271	0.106	0.049	0.479	1.263	-0.94	-0.69	2.138	0.412	0.328	1.859	1.945	0.948	0.794	0.156	0.14	0.143	0.830	0.153	0.644	1.660	0.051	0.299	-0.71
S0040	1.251	0.413	0.257	0.923	0.681	0.887	0.901	0.297	0.108	-0.03	1.660	0.036	0.178	1.611	0.169	0.715	3.610	-0.44	0.108	0.118	0.086	0.356	0.073	0.265	0.975	0.268	0.083	0.035	0.431	1.034	-1.02	-0.73	1.911	0.409	0.341	1.761	1.665	0.959	0.791	0.160	0.140	0.127	0.830	0.155	0.635	1.611	0.057	0.301	-0.96
S0040	1.251	0.44	0.352	1.043	0.662	0.872	0.862	0.272	0.144	0.030	1.660	0.039	0.199	1.660	0.161	0.678	2.751	-0.64	0.128	0.123	0.077	0.334	0.062	0.232	0.970	0.265	0.104	0.049	0.461	1.179	-0.87	-0.72	2.118	0.384	0.336	1.726	1.862	0.950	0.797	0.128	0.144	0.119	0.830	0.165	0.667	1.660	0.062	0.324	-0.80
S0040	1.251	0.412	0.316	0.971	0.599	0.883	0.851	0.292	0.14	-0.07	1.611	0.051	0.246	1.611	0.156	0.658	4.082	-0.52	0.118	0.120	0.063	0.308	0.090	0.229	0.975	0.257	0.091	0.047	0.453	1.085	-1.01	-0.69	2.029	0.428	0.352	1.768	1.687	0.950	0.799	0.184	0.144	0.131	0.830	0.156	0.694	1.611	0.062	0.316	-0.91
S0040	1.251	0.472	0.292	0.960	0.547	0.882	0.868	0.28	0.136	-0.07	1.660	0.044	0.213	1.611	0.158	0.687	2.937	-0.67	0.123	0.118	0.119	0.320	0.083	0.226	0.979	0.274	0.096	0.047	0.467	1.269	-0.96	-0.76	2.092	0.412	0.34	1.736	1.757	0.945	0.787	0.164	0.144	0.118	0.830	0.159	0.685	1.611	0.066	0.337	-0.89
S0040	1.251	0.412	0.288	0.951	0.665	0.873	0.864	0.236	0.136	-0.05	1.660	0.029	0.183	1.660	0.153	0.642	3.011	-0.71	0.114	0.128	0.105	0.331	0.089	0.246	0.985	0.245	0.089	0.045	0.439	1.035	-0.97	-0.66	2.061	0.429	0.329	1.861	1.712	0.939	0.772	0.168	0.148	0.162	0.830	0.154	0.666	1.660	0.050	0.277	-0.94
S0040	1.251	0.42	0.332	0.958	0.610	0.878	0.864	0.284	0.152	-0.02	1.611	0.041	0.194	1.660	0.153	0.664	3.098	-0.55	0.116	0.123	0.086	0.321	0.070	0.238	0.976	0.260	0.096	0.047	0.455	1.137	-0.97	-0.69	2.081	0.452	0.32	1.767	1.781	0.946	0.814	0.184	0.12	0.058	0.830	0.169	0.680	1.660	0.064	0.311	-0.87
S0040	1.251	0.433	0.301	0.970	0.582	0.894	0.884	0.281	0.112	-0.07	1.660	0.044	0.220	1.660	0.171	0.698	3.420	-0.67	0.119	0.122	0.076	0.328	0.087	0.231	0.971	0.261	0.089	0.040	0.434	1.172	-1.01	-0.75	2.113	0.448	0.332	1.769	1.843	0.945	0.809	0.164	0.148	0.146	0.830	0.169	0.683	1.660	0.057	0.300	-0.88
S0040	1.251	0.412	0.284	1.072	0.667	0.892	0.864	0.268	0.148	-0.06	1.660	0.027	0.180	1.660	0.142	0.616	1.590	-0.56	0.125	0.129	0.084	0.265	0.080	0.257	0.988	0.245	0.098	0.047	0.452	1.080	-0.81	-0.69	2.271	0.437	0.305	1.805	1.723	0.947	0.791	0.192	0.160	0.118	0.830	0.142	0.609	1.660	0.052	0.281	-0.74
S0040	1.251	0.416	0.288	1.009	0.594	0.880	0.861	0.3	0.144	-0.07	1.660	0.040	0.209	1.660	0.159	0.639	3.237	-0.65	0.120	0.120	0.095	0.330	0.083	0.240	0.980	0.265	0.095	0.045	0.455	1.267	-0.91	-0.72	2.075	0.408	0.336	1.672	1.700	0.948	0.798	0.208	0.12	0.142	0.830	0.165	0.674	1.660	0.068	0.343	-0.92
S0040	1.251	0.448	0.34	0.956	0.543	0.883	0.854	0.256	0.14	-0.03	1.660	0.031	0.181	1.660	0.160	0.686	2.638	-0.56	0.112	0.113	0.099	0.330	0.050	0.219	0.972	0.253	0.091	0.046	0.483	1.178	-1.03	-0.76	1.965	0.392	0.36	1.751	1.812	0.945	0.803	0.176	0.148	0.146	0.830	0.149	0.602	1.660	0.061	0.344	-0.80
S0040	1.251	0.448	0.324	1.046	0.761	0.872	0.851	0.252	0.128	-0.00	1.708	0.055	0.256	1.660	0.143	0.611	2.176	-0.41	0.130	0.130	0.065	0.289	0.069	0.263	0.983	0.248	0.111	0.052	0.464	0.974	-0.82	-0.62	2.253	0.405	0.349	1.834	1.831	0.949	0.790	0.180	0.132	0.151	0.830	0.149	0.632	1.660	0.064	0.322	-0.93
S0040	1.251	0.424	0.28	1.056	0.610	0.867	0.867	0.24	0.124	-0.00	1.660	0.037	0.222	1.660	0.150	0.634	3.048	-0.72	0.124	0.125	0.063	0.301	0.085	0.275	0.986	0.261	0.105	0.044	0.461	1.247	-0.88	-0.69	2.146	0.436	0.336	1.986	1.987	0.953	0.790	0.168	0.164	0.148	0.830	0.152	0.663	1.660	0.051	0.248	-0.71
S0040	1.251	0.428	0.304	0.976	0.572	0.892	0.860	0.276	0.132	-0.04	1.660	0.044	0.235	1.660	0.149	0.653	2.574	-0.67	0.120	0.115	0.084	0.304	0.086	0.236	0.969	0.266	0.093	0.041	0.460	1.196	-0.92	-0.77	2.003	0.412	0.332	1.912	1.915	0.950	0.813	0.184	0.1	0.170	0.830	0.159	0.641	1.708	0.068	0.364	-0.92
S0040	1.251	0.433	0.309	0.959	0.587	0.881	0.854	0.265	0.132	0.043	1.660	0.050	0.234	1.660	0.154	0.673	2.496	-0.74	0.114	0.124	0.072	0.315	0.084	0.244	0.979	0.261	0.096	0.049	0.452	1.217	-0.98	-0.72	2.098	0.465	0.361	1.837	1.838	0.937	0.796	0.176	0.144	0.192	0.830	0.145	0.641	1.660	0.064	0.307	-0.76
S0040	1.251	0.436	0.32	1.080	0.642	0.877	0.854	0.328	0.112	0.018	1.660	0.046	0.217	1.660	0.158	0.650	2.664	-0.48	0.127	0.123	0.085	0.331	0.061	0.254	0.979	0.274	0.112	0.051	0.495	1.239	-0.87	-0.70	2.218	0.416	0.348	1.844	1.890	0.939	0.807	0.2	0.1	0.201	0.830	0.139	0.606	1.660	0.074	0.366	-0.89
S0040	1.251	0.452	0.3	1.143	0.576	0.867	0.861	0.32	0.136	-0.01	1.660	0.050	0.242	1.660	0.155	0.656	4.222	-0.61	0.138	0.122	0.068	0.308	0.092	0.247	0.971	0.266	0.118	0.048	0.472	1.536	-0.84	-0.74	2.215	0.42	0.324	1.820	1.881	0.946	0.789	0.208	0.128	0.134	0.830	0.151	0.636	1.708	0.057	0.304	-0.76
S0040	1.251	0.464	0.3	0.983	0.600	0.887	0.856	0.268	0.144	-0.05	1.660	0.052	0.247	1.660	0.150	0.659	2.889	-0.77	0.124	0.119	0.091	0.278	0.084	0.259	0.977	0.282	0.101	0.046	0.441	1.274	-0.91	-0.76	2.166	0.437	0.337	1.748	1.837	0.939	0.808	0.196	0.144	0.182	0.830	0.141	0.598	1.660	0.066	0.344	-0.74
S0040	1.251	0.424	0.272	1.069	0.564	0.877	0.881	0.288	0.132	0.012	1.660	0.034	0.178	1.660	0.172	0.698	2.810	-0.66	0.124	0.121	0.106	0.346	0.066	0.228	0.980	0.272	0.104	0.042	0.453	1.359	-0.87	-0.76	2.171	0.38	0.328	1.842	2.065	0.941	0.806	0.176	0.144	0.141	0.830	0.144	0.606	1.660	0.069	0.327	-0.65
S0040	1.251	0.444	0.3	0.969	0.634	0.884	0.869	0.256	0.12	-0.01	1.660	0.053	0.235	1.660	0.159	0.663	3.120	-0.71	0.119	0.122	0.066	0.303	0.065	0.226	0.970	0.265	0.102	0.045	0.458	1.150	-0.98	-0.72	2.177	0.456	0.36	1.780	2.137	0.944	0.787	0.18	0.132	0.123	0.830	0.158	0.638	1.660	0.055	0.299	-0.83
S0040	1.251	0.457	0.305	0.960	0.622	0.871	0.864	0.273	0.148	-0.04	1.660	0.058	0.257	1.660	0.155	0.655	3.254	-0.70	0.125	0.126	0.070	0.302	0.076	0.247	0.983	0.267	0.103	0.048	0.479	1.199	-0.94	-0.72	2.185	0.433	0.333	1.780	1.908	0.944	0.789	0.176	0.148	0.116	0.830	0.145	0.634	1.660	0.063	0.316	-0.90
S0040	1.251	0.46	0.34	1.047	0.592	0.869	0.855	0.3	0.124	-0.06	1.660	0.037	0.201	1.660	0.165	0.663	3.391	-0.77	0.126	0.125	0.087	0.326	0.061	0.221	0.977	0.277	0.106	0.050	0.458	1.363	-0.87	-0.74	2.156	0.4	0.364	1.709	1.722	0.946	0.793	0.168	0.116	0.149	0.830	0.156	0.665	1.660	0.064	0.337	-0.92
S0040	1.251	0.436	0.352	0.954	0.574	0.885	0.854	0.296	0.148	-0.01	1.660	0.048	0.243	1.660	0.157	0.656	2.607	-0.65	0.123	0.120	0.085	0.284	0.072	0.235	0.974	0.271	0.099	0.049	0.461	1.155	-0.92	-0.75	2.086	0.396	0.316	1.782	1.864	0.950	0.804	0.168	0.116	0.124	0.830	0.161	0.645	1.660	0.063	0.334	-0.83
S0040	1.251	0.444	0.316	1.003	0.574	0.889	0.858	0.276	0.144	-0.02	1.660	0.039	0.202	1.660	0.161	0.664	3.921	-0.77	0.115	0.126	0.074	0.325	0.070	0.227	0.974	0.259	0.091	0.050	0.489	1.189	-1.04	-0.71	2.095	0.437	0.341	1.735	1.838	0.944	0.802	0.140	0.176	0.115	0.830	0.152	0.646	1.660	0.064	0.345	-0.92
S0040	1.251	0.44	0.308	1.029	0.568	0.876	0.878	0.292	0.132	-0.03	1.660	0.055	0.299	1.660	0.157	0.663	3.265	-0.80	0.130	0.122	0.078	0.296	0.099	0.248	0.983	0.268	0.104	0.043	0.449	1.374	-0.87	-0.76	2.177	0.412	0.332	1.690	1.895	0.943	0.787	0.172	0.168	0.135	0.830	0.161	0.689	1.660	0.065	0.332	-0.92
S0040	1.251	0.444	0.284	0.965	0.527	0.891	0.886	0.296	0.108	-0.01	1.660	0.036	0.234	1.660	0.168	0.688	3.518	-0.87	0.117	0.119	0.091	0.340	0.076	0.229	0.978	0.275	0.089	0.038	0.432	1.335	-1.03	-0.78	2.071	0.412	0.32	1.684	1.856	0.944	0.798	0.2	0.116	0.119	0.830	0.161	0.668	1.660	0.068	0.330	-0.87
S0040	1.251	0.444	0.376	0.986	0.562	0.880	0.834	0.268	0.14	0.074	1.660	0.053	0.277	1.660	0.148	0.631	2.449	-0.62	0.119	0.117	0.094	0.290	0.096	0.239	0.970	0.260	0.098	0.053	0.495	1.247	-0.90	-0.74	2.029	0.452	0.344	1.782	1.949	0.936	0.793	0.192	0.124	0.105	0.830	0.151	0.648	1.660	0.064	0.330	-0.92
S0040	1.251	0.429	0.357	1.035	0.598	0.883	0.852	0.285	0.156	-0.03	1.660	0.044	0.242	1.660	0.160	0.666	2.713	-0.74	0.127	0.115	0.097	0.304	0.079	0.223	0.981	0.272	0.103	0.047	0.474	1.222	-0.94	-0.77	2.120	0.453	0.353	1.779	2.042	0.943	0.802	0.176	0.148	0.140	0.830	0.147	0.643	1.660	0.072	0.348	-0.76
S0040	1.251	0.424	0.312	1.143	0.616	0.894	0.857	0.288	0.132	0.052	1.660	0.040	0.264	1.660	0.159	0.660	3.299	-0.72	0.122	0.127	0.079	0.341	0.078	0.228	0.978	0.278	0.100	0.049	0.473	1.350	-0.84	-0.65	2.238	0.44	0.316	1.926	2.030	0.947	0.800	0.176	0.132	0.104	0.830	0.154	0.663	1.660	0.067	0.342	-0.72
S0040	1.251	0.424	0.272	0.972	0.563	0.895	0.865	0.26	0.144	0.075	1.708	0.031	0.175	1.660	0.162	0.689	2.692	-0.67	0.113	0.113	0.095	0.350	0.047	0.228	0.971	0.258	0.091	0.042	0.446	1.317	-0.97	-0.78	2.105	0.408	0.336	1.742	1.932	0.952	0.793	0.184	0.12	0.125	0.830	0.156	0.654	1.660	0.068	0.346	-0.84
S0040	1.251	0.42	0.28	0.968	0.538	0.886	0.882	0.268	0.116	-0.07	1.660	0.035	0.181	1.708	0.170	0.703	2.810	-0.93	0.119	0.117	0.114	0.359	0.064	0.221	0.983	0.275	0.090	0.039	0.436	1.276	-1.00	-0.79	2.118	0.437	0.333	1.789	1.711	0.951	0.809	0.180	0.124	0.195	0.830	0.138	0.609	1.708	0.066	0.317	-0.70
S0040	1.251	0.436	0.276	1.068	0.561	0.878	0.868	0.248	0.132	0.002	1.611	0.037	0.220	1.660	0.158	0.666	4.433	-0.78	0.120	0.121	0.068	0.303	0.089	0.242	0.973	0.268	0.095	0.043	0.457	1.425	-0.96	-0.73	2.079	0.448	0.332	1.795	1.827	0.952	0.796	0.144	0.144	0.125	0.830	0.168	0.663	1.660	0.067	0.331	-0.95
S0040	1.251	0.432	0.28	1.113	0.535	0.879	0.860	0.28	0.152	-0.03	1.708	0.033	0.202	1.660	0.144	0.618	3.651	-0.68	0.128	0.121	0.058	0.285	0.103	0.241	0.980	0.265	0.102	0.043	0.452	1.480	-0.88	-0.77	2.155	0.4	0.344	1.764	1.733	0.938	0.779	0.204	0.164	0.178	0.830	0.137	0.598	1.660	0.052	0.298	-0.97
S0040	1.251	0.441	0.301	0.949	0.572	0.896	0.882	0.281	0.144	0.064	1.660	0.024	0.221	1.708	0.160	0.673	2.957	-0.86	0.109	0.131	0.066	0.329	0.070	0.232	0.978	0.273	0.091	0.043	0.445	1.226	-0.97	-0.71	2.125	0.405	0.317	1.985	1.884	0.947	0.802	0.136	0.144	0.143	0.830	0.146	0.618	1.708	0.055	0.328	-0.89
S0040	1.251	0.424	0.304	1.039	0.567	0.889	0.869	0.288	0.128	0.040	1.708	0.036	0.232	1.660	0.151	0.676	2.099	-0.55	0.112	0.115	0.083	0.313	0.081	0.290	0.973	0.239	0.089	0.043	0.473	1.236	-0.92	-0.76	1.962	0.436	0.312	1.812	1.831	0.952	0.806	0.144	0.152	0.191	0.830	0.155	0.655	1.660	0.058	0.310	-0.78
S0040	1.251	0.428	0.304	0.975	0.536	0.882	0.859	0.26	0.132	0.036	1.660	0.053	0.297	1.660	0.158	0.652	1.875	-0.84	0.124	0.115	0.069	0.304	0.085	0.235	0.986	0.252	0.097	0.042	0.425	1.368	-0.89	-0.81	2.090	0.408	0.348	1.792	2.180	0.958	0.780	0.152	0.124	0.168	0.830	0.162	0.709	1.660	0.065	0.297	-1.12
S0040	1.251	0.448	0.304	0.978	0.560	0.883	0.873	0.268	0.104	-0.04	1.660	0.053	0.266	1.660	0.165	0.687	2.766	-0.86	0.122	0.119	0.097	0.344	0.077	0.237	0.980	0.271	0.097	0.043	0.453	1.282	-0.92	-0.74	2.145	0.413	0.373	1.676	1.765	0.951	0.806	0.160	0.096	0.094	0.830	0.172	0.704	1.660	0.070	0.346	-0.83
S0040	1.251	0.452	0.296	0.894	0.588	0.881	0.857	0.308	0.132	-0.05	1.660	0.034	0.174	1.660	0.162	0.685	3.503	-0.79	0.108	0.122	0.057	0.306	0.069	0.232	0.973	0.251	0.092	0.047	0.479	1.152	-1.09	-0.73	2.010	0.388	0.324	1.675	1.910	0.947	0.786	0.152	0.16	0.073	0.830	0.170	0.671	1.660	0.065	0.333	-0.99
S0040	1.251	0.44	0.3	0.968	0.583	0.884	0.853	0.264	0.156	-0.04	1.660	0.042	0.214	1.660	0.153	0.644	3.796	-0.77	0.125	0.131	0.060	0.297	0.105	0.226	0.984	0.259	0.097	0.049	0.465	1.242	-0.99	-0.71	2.147	0.424	0.328	1.737	1.648	0.944	0.790	0.172	0.152	0.122	0.830	0.167	0.713	1.660	0.061	0.326	-0.92
S0040	1.251	0.429	0.281	0.991	0.575	0.892	0.879	0.317	0.132	-0.01	1.660	0.035	0.183	1.660	0.158	0.653	3.997	-0.74	0.114	0.122	0.063	0.324	0.079	0.236	0.985	0.249	0.097	0.039	0.429	1.236	-0.94	-0.76	2.119	0.361	0.357	1.833	1.678	0.950	0.797	0.128	0.104	0.183	0.830	0.156	0.636	1.660	0.065	0.358	-0.80
S0040	1.251	0.456	0.308	1.044	0.578	0.891	0.860	0.312	0.148	0.014	1.660	0.046	0.244	1.660	0.150	0.639	4.657	-0.69	0.119	0.124	0.054	0.291	0.082	0.243	0.974	0.258	0.097	0.045	0.459	1.377	-1.01	-0.76	2.145	0.388	0.352	1.718	2.148	0.947	0.785	0.192	0.152	0.083	0.830	0.154	0.631	1.660	0.052	0.302	-1.00
S0040	1.251	0.472	0.316	0.935	0.546	0.882	0.841	0.256	0.136	0.021	1.660	0.056	0.264	1.660	0.144	0.606	1.592	-0.75	0.118	0.113	0.080	0.287	0.074	0.210	0.981	0.252	0.100	0.043	0.465	1.147	-0.92	-0.78	1.992	0.456	0.344	1.778	1.845	0.953	0.789	0.164	0.124	0.164	0.830	0.152	0.657	1.660	0.062	0.305	-0.96
S0040	1.251	0.42	0.304	0.900	0.567	0.887	0.879	0.28	0.104	-0.00	1.660	0.052	0.239	1.660	0.171	0.697	1.428	-0.72	0.112	0.111	0.106	0.341	0.058	0.200	0.982	0.261	0.092	0.037	0.437	1.109	-0.98	-0.82	1.959	0.453	0.345	1.873	1.852	0.950	0.781	0.196	0.128	0.172	0.830	0.137	0.615	1.660	0.056	0.303	-0.58
S0040	1.251	0.464	0.308	0.981	0.587	0.874	0.879	0.268	0.148	-0.03	1.660	0.039	0.197	1.660	0.162	0.682	1.761	-0.62	0.118	0.115	0.080	0.329	0.050	0.247	0.970	0.254	0.105	0.041	0.456	1.197	-0.85	-0.79	2.052	0.432	0.324	1.789	1.862	0.949	0.816	0.224	0.132	0.103	0.830	0.159	0.633	1.660	0.059	0.309	-0.85
S0040	1.251	0.460	0.314	0.893	0.584	0.892	0.853	0.314	0.146	-0.08	1.562	0.056	0.325	1.660	0.096	0.605	2.775	-0.49	0.122	0.120	0.130	0.276	0.244	0.525	0.983	0.269	0.100	0.045	0.441	1.162	-0.87	-0.71	0.784	0.449	0.314	1.706	1.705	0.940	0.800	0.224	0.123	0.226	0.781	0.105	0.640	1.660	0.052	0.344	-0.72
S0040	1.519	0.408	0.256	1.236	0.639	0.884	0.889	0.288	0.132	0.124	1.806	0.036	0.292	1.806	0.151	0.623	0.427	-0.49	0.165	0.154	0.079	0.314	0.097	0.334	0.973	0.283	0.145	0.050	0.422	1.116	-0.48	-0.45	2.819	0.441	0.365	2.005	1.951	0.945	0.770	0.208	0.120	0.159	0.927	0.126	0.631	1.806	0.062	0.312	-0.57
S0040	1.519	0.425	0.297	1.178	0.624	0.889	0.864	0.297	0.144	0.165	1.806	0.054	0.276	1.806	0.161	0.664	0.539	-0.74	0.148	0.142	0.079	0.312	0.061	0.234	0.975	0.270	0.130	0.054	0.412	1.185	-0.64	-0.58	2.684	0.436	0.38	1.922	1.984	0.950	0.778	0.188	0.112	0.266	0.927	0.132	0.610	1.806	0.071	0.365	-0.45
S0040	1.519	0.44	0.304	1.274	0.650	0.884	0.881	0.312	0.148	0.136	1.806	0.063	0.286	1.806	0.164	0.683	1.773	-0.37	0.160	0.141	0.085	0.347	0.058	0.240	0.974	0.275	0.150	0.051	0.432	1.359	-0.60	-0.63	2.842	0.412	0.392	2.022	2.012	0.940	0.760	0.236	0.136	0.268	0.927	0.131	0.562	1.806	0.059	0.287	-0.71
S0040	1.519	0.432	0.288	1.377	0.702	0.882	0.886	0.308	0.128	0.115	1.757	0.053	0.274	1.806	0.170	0.721	1.669	-0.72	0.167	0.145	0.079	0.362	0.059	0.220	0.969	0.294	0.149	0.049	0.426	1.350	-0.58	-0.58	2.878	0.421	0.369	2.020	2.064	0.943	0.750	0.204	0.128	0.201	0.878	0.127	0.574	1.806	0.062	0.312	-0.60
S0040	1.519	0.416	0.264	1.237	0.636	0.884	0.859	0.304	0.152	0.113	1.806	0.058	0.265	1.806	0.166	0.682	1.106	-0.80	0.159	0.142	0.098	0.335	0.058	0.212	0.974	0.282	0.143	0.053	0.446	1.371	-0.56	-0.59	2.786	0.424	0.36	1.973	1.943	0.940	0.777	0.236	0.112	0.197	0.927	0.128	0.572	1.806	0.059	0.307	-0.77
S0040	1.519	0.46	0.304	1.219	0.699	0.881	0.867	0.296	0.14	0.076	1.806	0.057	0.267	1.806	0.165	0.676	1.861	-0.68	0.157	0.142	0.077	0.330	0.061	0.232	0.977	0.273	0.150	0.054	0.474	1.266	-0.59	-0.62	2.773	0.412	0.372	1.931	1.903	0.938	0.758	0.228	0.12	0.172	0.927	0.133	0.565	1.806	0.054	0.296	-0.68
S0040	1.519	0.444	0.304	1.226	0.631	0.873	0.852	0.312	0.164	0.151	1.806	0.061	0.312	1.806	0.156	0.653	1.495	-0.88	0.165	0.149	0.079	0.315	0.085	0.242	0.975	0.285	0.155	0.061	0.450	1.403	-0.57	-0.56	2.852	0.425	0.345	1.871	1.925	0.939	0.757	0.188	0.128	0.157	0.927	0.143	0.614	1.806	0.058	0.309	-0.75
S0040	1.519	0.436	0.288	1.342	0.656	0.877	0.855	0.304	0.136	0.165	1.806	0.048	0.248	1.806	0.158	0.656	2.249	-0.74	0.164	0.146	0.081	0.328	0.071	0.235	0.976	0.276	0.148	0.059	0.444	1.460	-0.59	-0.56	2.792	0.46	0.364	2.006	1.993	0.944	0.770	0.164	0.112	0.135	0.927	0.138	0.620	1.806	0.068	0.341	-0.70
S0040	1.519	0.433	0.281	1.285	0.672	0.866	0.878	0.297	0.128	0.221	1.806	0.040	0.200	1.806	0.173	0.708	1.433	-0.63	0.157	0.142	0.092	0.352	0.072	0.232	0.971	0.289	0.150	0.051	0.450	1.373	-0.59	-0.58	2.744	0.416	0.38	1.878	1.971	0.941	0.761	0.22	0.144	0.246	0.927	0.133	0.560	1.806	0.055	0.280	-0.72
S0040	1.519	0.46	0.28	1.238	0.688	0.883	0.884	0.304	0.112	0.117	1.806	0.041	0.208	1.806	0.157	0.688	1.894	-0.60	0.150	0.147	0.097	0.337	0.053	0.278	0.976	0.275	0.139	0.049	0.449	1.284	-0.65	-0.56	2.825	0.405	0.373	1.859	1.974	0.946	0.758	0.220	0.124	0.203	0.927	0.133	0.570	1.806	0.065	0.323	-0.56
S0040	1.519	0.436	0.264	1.218	0.668	0.880	0.865	0.332	0.136	0.116	1.806	0.048	0.260	1.806	0.159	0.659	1.977	-0.69	0.151	0.145	0.099	0.337	0.067	0.230	0.976	0.265	0.137	0.053	0.440	1.280	-0.63	-0.55	2.764	0.384	0.376	1.925	2.267	0.944	0.747	0.196	0.128	0.214	0.927	0.146	0.618	1.806	0.051	0.274	-0.73
S0040	1.519	0.46	0.256	1.225	0.660	0.876	0.889	0.312	0.104	0.156	1.806	0.045	0.237	1.806	0.169	0.706	1.728	-0.80	0.160	0.148	0.093	0.334	0.059	0.245	0.972	0.294	0.147	0.047	0.416	1.399	-0.65	-0.60	2.844	0.392	0.368	1.904	1.961	0.945	0.765	0.188	0.104	0.203	0.927	0.144	0.612	1.806	0.065	0.328	-0.80
S0040	1.519	0.444	0.296	1.338	0.695	0.875	0.854	0.328	0.12	0.122	1.806	0.050	0.253	1.806	0.159	0.657	1.908	-0.68	0.163	0.153	0.076	0.318	0.063	0.248	0.971	0.295	0.156	0.064	0.475	1.347	-0.55	-0.52	2.937	0.421	0.349	1.854	1.869	0.935	0.766	0.228	0.128	0.196	0.927	0.140	0.580	1.806	0.053	0.279	-0.88
S0040	1.519	0.428	0.292	1.208	0.666	0.870	0.877	0.324	0.132	0.131	1.806	0.043	0.232	1.806	0.164	0.676	1.852	-0.74	0.157	0.153	0.086	0.312	0.053	0.244	0.974	0.275	0.148	0.055	0.471	1.298	-0.64	-0.54	2.817	0.436	0.352	1.921	2.151	0.932	0.770	0.228	0.116	0.190	0.927	0.132	0.561	1.806	0.060	0.308	-0.60
S0040	1.519	0.417	0.329	1.251	0.666	0.890	0.853	0.325	0.168	0.109	1.806	0.042	0.227	1.806	0.152	0.641	1.655	-0.57	0.160	0.149	0.089	0.312	0.061	0.237	0.973	0.283	0.139	0.064	0.465	1.256	-0.61	-0.54	2.852	0.44	0.388	1.995	2.174	0.940	0.763	0.212	0.148	0.215	0.927	0.136	0.585	1.806	0.056	0.298	-0.73
S0040	1.519	0.44	0.272	1.210	1.052	0.887	0.847	0.288	0.136	0.100	1.806	0.020	0.167	1.806	0.130	0.560	1.358	0.462	0.150	0.154	0.095	0.253	0.061	0.332	0.981	0.245	0.132	0.058	0.483	0.780	-0.66	-0.45	2.760	0.432	0.348	1.944	1.976	0.941	0.769	0.204	0.116	0.232	0.927	0.140	0.598	1.806	0.054	0.300	-0.73
S0040	1.519	0.428	0.24	1.297	0.596	0.876	0.870	0.292	0.136	0.079	1.806	0.043	0.208	1.806	0.154	0.642	1.781	-0.68	0.160	0.140	0.095	0.307	0.042	0.251	0.975	0.269	0.148	0.046	0.424	1.456	-0.61	-0.64	2.802	0.405	0.353	1.872	1.936	0.935	0.776	0.228	0.132	0.233	0.927	0.132	0.579	1.806	0.070	0.356	-0.62
S0040	1.519	0.416	0.256	1.186	0.608	0.872	0.868	0.32	0.144	0.189	1.806	0.043	0.218	1.806	0.156	0.643	0.525	-0.49	0.156	0.137	0.085	0.319	0.056	0.250	0.975	0.248	0.146	0.046	0.448	1.260	-0.56	-0.64	2.662	0.42	0.376	1.975	1.902	0.952	0.789	0.184	0.136	0.263	0.927	0.122	0.536	1.806	0.069	0.358	-0.54
S0040	1.519	0.432	0.284	1.275	0.705	0.878	0.882	0.32	0.12	0.144	1.806	0.048	0.228	1.806	0.159	0.659	1.209	-0.61	0.164	0.146	0.072	0.324	0.061	0.252	0.977	0.272	0.157	0.044	0.421	1.232	-0.55	-0.59	2.927	0.408	0.328	1.853	2.158	0.938	0.767	0.22	0.136	0.135	0.927	0.135	0.591	1.806	0.062	0.310	-0.86
S0040	1.519	0.428	0.244	1.397	0.691	0.874	0.888	0.332	0.124	0.177	1.806	0.049	0.264	1.806	0.159	0.679	1.330	-0.65	0.167	0.141	0.091	0.332	0.075	0.268	0.976	0.270	0.159	0.043	0.432	1.457	-0.53	-0.64	2.891	0.417	0.349	1.920	1.972	0.950	0.766	0.216	0.136	0.219	0.878	0.128	0.554	1.806	0.053	0.295	-0.72
S0040	1.519	0.421	0.265	1.290	0.742	0.878	0.859	0.325	0.120	0.138	1.806	0.036	0.216	1.806	0.150	0.652	1.697	-0.58	0.162	0.144	0.065	0.304	0.062	0.237	0.981	0.260	0.156	0.053	0.470	1.276	-0.55	-0.56	2.885	0.404	0.372	1.916	2.147	0.935	0.754	0.196	0.16	0.232	0.927	0.123	0.556	1.855	0.053	0.256	-0.78
S0040	1.519	0.452	0.316	1.283	0.679	0.859	0.846	0.272	0.152	0.096	1.806	0.048	0.264	1.806	0.149	0.627	1.710	-0.78	0.162	0.150	0.080	0.308	0.074	0.248	0.981	0.256	0.150	0.062	0.428	1.350	-0.57	-0.53	2.822	0.404	0.388	1.967	1.941	0.938	0.754	0.232	0.16	0.199	0.878	0.138	0.587	1.806	0.065	0.343	-0.74
S0040	1.519	0.436	0.252	1.268	0.704	0.856	0.864	0.304	0.132	0.114	1.806	0.042	0.246	1.806	0.153	0.638	2.013	-0.67	0.159	0.151	0.077	0.291	0.058	0.248	0.979	0.259	0.149	0.055	0.455	1.310	-0.59	-0.51	2.776	0.421	0.389	2.015	2.083	0.936	0.740	0.192	0.128	0.175	0.878	0.149	0.647	1.806	0.062	0.306	-0.58
S0040	1.519	0.432	0.288	1.297	0.750	0.860	0.860	0.308	0.124	0.170	1.806	0.045	0.230	1.806	0.155	0.662	1.636	-0.66	0.160	0.150	0.085	0.306	0.057	0.239	0.986	0.258	0.154	0.058	0.441	1.225	-0.61	-0.52	2.828	0.408	0.368	1.863	2.141	0.951	0.757	0.204	0.156	0.177	0.878	0.137	0.618	1.806	0.057	0.294	-0.72
S0040	1.519	0.424	0.276	1.315	0.697	0.873	0.866	0.276	0.136	0.120	1.806	0.026	0.216	1.806	0.157	0.649	1.956	-0.69	0.151	0.141	0.086	0.313	0.060	0.240	0.978	0.245	0.134	0.048	0.441	1.257	-0.66	-0.58	2.628	0.424	0.384	1.947	2.149	0.951	0.778	0.192	0.112	0.237	0.927	0.148	0.649	1.806	0.071	0.356	-0.77
S0040	1.519	0.44	0.264	1.164	0.596	0.861	0.872	0.3	0.12	0.224	1.806	0.036	0.191	1.806	0.167	0.681	0.852	-0.89	0.146	0.135	0.090	0.349	0.067	0.233	0.984	0.264	0.141	0.042	0.428	1.324	-0.64	-0.65	2.596	0.417	0.349	1.918	1.758	0.952	0.773	0.224	0.176	0.205	0.927	0.141	0.622	1.806	0.066	0.337	-0.65
S0040	1.519	0.457	0.240	1.244	0.677	0.869	0.870	0.281	0.128	0.167	1.806	0.049	0.272	1.806	0.153	0.645	1.459	-0.72	0.159	0.143	0.088	0.292	0.076	0.266	0.980	0.258	0.151	0.049	0.451	1.308	-0.64	-0.59	2.707	0.42	0.364	1.867	1.962	0.952	0.773	0.172	0.136	0.205	0.927	0.146	0.622	1.806	0.066	0.341	-0.62
S0040	1.519	0.424	0.296	1.251	0.645	0.864	0.851	0.288	0.148	0.138	1.806	0.049	0.266	1.806	0.143	0.618	1.623	-0.69	0.168	0.143	0.069	0.305	0.062	0.247	0.976	0.265	0.156	0.055	0.434	1.337	-0.58	-0.58	2.807	0.456	0.372	1.911	2.132	0.952	0.739	0.212	0.136	0.188	0.878	0.152	0.663	1.806	0.054	0.274	-0.88
S0040	1.519	0.456	0.288	1.439	0.677	0.858	0.856	0.276	0.136	0.138	1.806	0.044	0.305	1.806	0.155	0.642	2.529	-0.83	0.173	0.148	0.066	0.314	0.078	0.249	0.977	0.268	0.160	0.056	0.426	1.596	-0.53	-0.57	2.865	0.433	0.333	1.886	1.820	0.937	0.758	0.228	0.144	0.190	0.927	0.137	0.580	1.806	0.054	0.308	-0.87
S0040	1.519	0.444	0.28	1.424	0.693	0.874	0.852	0.276	0.144	0.113	1.855	0.041	0.231	1.806	0.151	0.648	2.084	-0.79	0.167	0.153	0.087	0.309	0.072	0.247	0.985	0.241	0.156	0.057	0.436	1.508	-0.51	-0.53	2.935	0.428	0.336	2.060	2.000	0.935	0.768	0.24	0.144	0.164	0.927	0.136	0.558	1.855	0.053	0.292	-0.66
S0040	1.519	0.424	0.284	1.371	0.700	0.864	0.880	0.288	0.108	0.194	1.806	0.040	0.242	1.806	0.155	0.666	1.842	-0.38	0.171	0.147	0.065	0.325	0.076	0.275	0.980	0.256	0.161	0.053	0.445	1.399	-0.50	-0.58	2.879	0.436	0.348	2.071	2.051	0.931	0.754	0.196	0.184	0.239	0.927	0.134	0.560	1.806	0.056	0.297	-0.72
S0040	1.519	0.428	0.288	1.331	0.627	0.868	0.852	0.296	0.152	0.096	1.806	0.042	0.229	1.806	0.154	0.633	2.213	-0.72	0.163	0.143	0.076	0.298	0.072	0.241	0.977	0.253	0.150	0.056	0.446	1.494	-0.57	-0.59	2.777	0.433	0.317	2.028	2.016	0.930	0.777	0.228	0.132	0.201	0.927	0.142	0.611	1.806	0.055	0.295	-0.41
S0040	1.519	0.444	0.248	1.292	0.640	0.869	0.871	0.316	0.136	0.133	1.806	0.036	0.214	1.806	0.159	0.665	1.973	-0.71	0.160	0.140	0.081	0.324	0.060	0.263	0.976	0.263	0.146	0.049	0.425	1.490	-0.58	-0.61	2.741	0.408	0.356	2.003	1.893	0.948	0.765	0.188	0.124	0.216	0.878	0.135	0.603	1.806	0.070	0.345	-0.81
S0040	1.519	0.429	0.321	1.396	0.706	0.872	0.847	0.293	0.136	0.117	1.806	0.050	0.247	1.806	0.155	0.657	1.837	-0.73	0.175	0.146	0.069	0.335	0.060	0.250	0.978	0.286	0.159	0.062	0.444	1.401	-0.51	-0.55	2.965	0.44	0.388	1.946	2.146	0.933	0.746	0.212	0.12	0.220	0.878	0.132	0.590	1.806	0.062	0.306	-0.89
S0040	1.519	0.396	0.312	1.279	0.705	0.887	0.854	0.304	0.144	0.158	1.806	0.055	0.251	1.806	0.160	0.668	0.865	-0.43	0.160	0.144	0.082	0.334	0.066	0.221	0.975	0.266	0.137	0.059	0.437	1.229	-0.56	-0.58	2.815	0.397	0.381	2.035	2.109	0.949	0.773	0.204	0.132	0.281	0.927	0.123	0.574	1.806	0.072	0.359	-0.73
S0040	1.519	0.424	0.264	1.308	0.718	0.879	0.864	0.328	0.168	0.126	1.806	0.050	0.264	1.806	0.159	0.665	1.157	-0.70	0.164	0.147	0.089	0.318	0.063	0.250	0.971	0.270	0.144	0.053	0.410	1.267	-0.55	-0.56	2.835	0.5	0.348	1.991	2.052	0.943	0.771	0.196	0.132	0.251	0.927	0.141	0.632	1.806	0.065	0.339	-0.62
S0040	1.519	0.432	0.288	1.327	0.657	0.873	0.869	0.32	0.136	0.189	1.855	0.049	0.255	1.806	0.160	0.665	1.046	-0.56	0.166	0.150	0.081	0.326	0.068	0.252	0.975	0.263	0.157	0.052	0.428	1.260	-0.56	-0.56	2.888	0.436	0.372	1.916	2.019	0.947	0.780	0.204	0.124	0.198	0.927	0.137	0.609	1.806	0.066	0.342	-0.72
S0040	1.519	0.412	0.264	1.249	0.700	0.873	0.870	0.308	0.12	0.188	1.806	0.051	0.247	1.806	0.154	0.672	1.086	-0.24	0.168	0.141	0.087	0.328	0.057	0.238	0.971	0.279	0.156	0.051	0.455	1.235	-0.52	-0.60	2.915	0.453	0.373	2.001	2.049	0.941	0.767	0.204	0.120	0.308	0.927	0.131	0.597	1.855	0.069	0.319	-0.46
S0040	1.519	0.412	0.252	1.364	0.634	0.852	0.863	0.34	0.14	0.132	1.806	0.055	0.238	1.806	0.154	0.658	0.778	-0.70	0.179	0.144	0.081	0.313	0.068	0.258	0.978	0.283	0.169	0.051	0.422	1.503	-0.45	-0.57	2.988	0.412	0.348	1.987	1.957	0.937	0.747	0.26	0.144	0.209	0.878	0.125	0.568	1.855	0.067	0.340	-0.80
S0040	1.519	0.421	0.269	1.367	0.623	0.867	0.885	0.297	0.100	0.129	1.806	0.045	0.219	1.806	0.170	0.697	1.479	-0.51	0.169	0.142	0.081	0.348	0.035	0.235	0.973	0.279	0.154	0.044	0.435	1.462	-0.54	-0.64	2.960	0.436	0.34	2.015	2.086	0.937	0.725	0.192	0.136	0.267	0.878	0.136	0.606	1.806	0.070	0.315	-0.73
S0040	1.519	0.436	0.284	1.381	0.706	0.858	0.869	0.312	0.136	0.125	1.757	0.048	0.263	1.806	0.154	0.650	1.045	-0.56	0.179	0.154	0.082	0.326	0.070	0.256	0.976	0.274	0.168	0.057	0.431	1.345	-0.47	-0.53	3.045	0.428	0.372	2.003	2.002	0.939	0.728	0.24	0.152	0.156	0.878	0.144	0.634	1.806	0.064	0.315	-0.92
S0040	1.519	0.424	0.32	1.458	0.695	0.864	0.846	0.32	0.132	0.152	1.806	0.060	0.294	1.806	0.154	0.656	1.653	-0.54	0.182	0.143	0.055	0.330	0.073	0.247	0.971	0.283	0.162	0.059	0.454	1.452	-0.47	-0.55	3.003	0.413	0.409	1.959	2.029	0.939	0.721	0.220	0.136	0.236	0.878	0.144	0.625	1.806	0.064	0.305	-0.81
S0040	1.519	0.436	0.308	1.357	0.778	0.870	0.864	0.308	0.136	0.126	1.806	0.051	0.238	1.806	0.159	0.652	0.916	-0.55	0.176	0.153	0.077	0.330	0.058	0.248	0.977	0.283	0.165	0.056	0.435	1.201	-0.47	-0.50	3.119	0.424	0.372	2.057	2.080	0.945	0.747	0.244	0.148	0.230	0.927	0.125	0.587	1.806	0.057	0.296	-0.81
S0040	1.519	0.404	0.284	1.252	0.657	0.869	0.870	0.304	0.136	0.140	1.806	0.056	0.252	1.806	0.161	0.674	1.073	-0.48	0.166	0.145	0.090	0.332	0.043	0.252	0.974	0.281	0.145	0.054	0.421	1.297	-0.55	-0.58	2.917	0.413	0.345	1.965	2.144	0.942	0.768	0.208	0.120	0.289	0.878	0.122	0.554	1.806	0.059	0.291	-0.53
S0040	1.519	0.46	0.276	1.397	0.734	0.857	0.840	0.328	0.132	0.150	1.806	0.063	0.268	1.806	0.157	0.652	1.642	-0.71	0.175	0.149	0.079	0.331	0.046	0.221	0.976	0.286	0.163	0.060	0.456	1.302	-0.50	-0.54	3.036	0.412	0.38	2.002	2.054	0.929	0.745	0.24	0.14	0.190	0.878	0.128	0.566	1.806	0.058	0.296	-1.09
S0040	1.519	0.404	0.268	1.521	0.721	0.860	0.885	0.312	0.108	0.144	1.806	0.042	0.240	1.806	0.163	0.684	1.677	-0.38	0.175	0.155	0.100	0.341	0.059	0.267	0.970	0.291	0.147	0.050	0.421	1.316	-0.50	-0.53	2.980	0.412	0.368	1.980	2.053	0.940	0.771	0.2	0.124	0.298	0.878	0.132	0.595	1.806	0.055	0.299	-0.64
S0040	1.519	0.429	0.269	1.407	0.689	0.861	0.864	0.305	0.136	0.119	1.806	0.048	0.240	1.806	0.162	0.673	1.703	-0.48	0.177	0.150	0.077	0.343	0.050	0.230	0.966	0.303	0.158	0.056	0.442	1.457	-0.48	-0.56	2.986	0.412	0.396	1.994	2.053	0.945	0.744	0.232	0.12	0.273	0.878	0.134	0.589	1.806	0.061	0.313	-0.80
S0040	1.519	0.444	0.28	1.358	0.683	0.871	0.862	0.264	0.14	0.108	1.757	0.045	0.247	1.806	0.163	0.674	1.986	-0.67	0.171	0.151	0.086	0.333	0.051	0.226	0.969	0.303	0.152	0.059	0.439	1.393	-0.54	-0.55	2.963	0.429	0.345	2.003	1.974	0.936	0.746	0.212	0.132	0.214	0.878	0.143	0.609	1.806	0.063	0.337	-0.74
S0040	1.519	0.416	0.34	1.684	2.959	0.867	0.688	0.288	0.196	-0.21	1.855	0.036	0.215	1.806	0.067	0.354	1.630	27.94	0.181	0.265	0.094	0.135	0.076	0.450	0.980	0.257	0.157	0.117	0.500	0.357	-0.45	-0.21	3.202	0.448	0.36	1.981	1.976	0.940	0.759	0.232	0.144	0.201	0.878	0.127	0.594	1.806	0.060	0.294	-0.78
S0040	1.519	0.416	0.276	1.323	0.704	0.880	0.850	0.3	0.132	0.139	1.806	0.033	0.210	1.806	0.157	0.670	1.980	-0.49	0.161	0.146	0.077	0.330	0.053	0.233	0.963	0.313	0.144	0.056	0.485	1.308	-0.58	-0.53	2.819	0.448	0.384	2.044	1.929	0.939	0.765	0.212	0.136	0.287	0.927	0.134	0.619	1.806	0.071	0.356	-0.70
S0040	1.519	0.42	0.276	1.286	0.701	0.876	0.868	0.316	0.128	0.237	1.806	0.058	0.281	1.806	0.181	0.743	1.021	-0.68	0.166	0.149	0.074	0.366	0.074	0.191	0.963	0.332	0.148	0.050	0.443	1.174	-0.54	-0.56	2.849	0.413	0.381	2.075	2.205	0.936	0.768	0.244	0.128	0.202	0.878	0.116	0.569	1.806	0.061	0.304	-0.91
S0040	1.519	0.436	0.272	1.365	0.731	0.858	0.850	0.28	0.128	0.229	1.806	0.047	0.225	1.806	0.169	0.682	1.647	-0.72	0.171	0.150	0.090	0.356	0.067	0.210	0.964	0.332	0.154	0.055	0.450	1.263	-0.54	-0.53	2.872	0.404	0.356	2.004	1.848	0.934	0.753	0.176	0.112	0.255	0.927	0.133	0.609	1.806	0.065	0.313	-0.79
S0040	1.519	0.453	0.301	1.333	0.687	0.879	0.853	0.305	0.112	0.197	1.806	0.056	0.265	1.806	0.163	0.689	1.945	-0.86	0.161	0.153	0.079	0.349	0.069	0.220	0.961	0.319	0.142	0.060	0.455	1.348	-0.60	-0.54	2.908	0.44	0.38	2.006	1.951	0.938	0.751	0.22	0.136	0.192	0.878	0.131	0.581	1.806	0.060	0.297	-0.87
S0040	1.519	0.46	0.284	1.454	0.687	0.853	0.855	0.312	0.112	0.182	1.806	0.055	0.261	1.806	0.163	0.670	1.838	-0.52	0.174	0.148	0.082	0.338	0.062	0.217	0.968	0.312	0.167	0.055	0.446	1.495	-0.50	-0.58	2.938	0.401	0.381	1.925	1.977	0.948	0.738	0.216	0.144	0.212	0.878	0.132	0.590	1.806	0.058	0.285	-0.87
S0040	1.519	0.444	0.276	1.483	0.688	0.873	0.850	0.296	0.136	0.138	1.806	0.047	0.258	1.806	0.163	0.668	2.806	-0.90	0.171	0.153	0.068	0.324	0.084	0.226	0.967	0.322	0.152	0.059	0.435	1.463	-0.58	-0.50	2.914	0.424	0.364	1.886	2.093	0.937	0.751	0.26	0.136	0.157	0.927	0.135	0.582	1.806	0.060	0.308	-0.91
S0040	1.519	0.428	0.256	1.245	0.681	0.876	0.857	0.324	0.12	0.235	1.855	0.051	0.261	1.855	0.153	0.668	0.932	-0.78	0.160	0.145	0.076	0.335	0.073	0.264	0.971	0.299	0.143	0.054	0.450	1.282	-0.59	-0.58	2.758	0.436	0.356	2.032	1.990	0.938	0.782	0.228	0.128	0.226	0.927	0.132	0.574	1.855	0.062	0.349	-0.52
S0040	1.519	0.416	0.236	1.179	0.635	0.881	0.885	0.296	0.112	0.159	1.806	0.045	0.223	1.806	0.168	0.710	1.004	-0.60	0.151	0.139	0.092	0.333	0.060	0.233	0.962	0.308	0.139	0.043	0.424	1.191	-0.64	-0.63	2.709	0.433	0.373	1.833	1.942	0.946	0.766	0.180	0.132	0.221	0.927	0.141	0.573	1.806	0.057	0.308	-0.80
S0040	1.519	0.428	0.264	1.309	0.689	0.875	0.874	0.308	0.104	0.161	1.806	0.032	0.165	1.806	0.160	0.670	1.754	-0.69	0.163	0.148	0.074	0.315	0.053	0.242	0.968	0.300	0.148	0.052	0.456	1.313	-0.59	-0.56	2.891	0.436	0.324	2.022	2.138	0.942	0.779	0.204	0.124	0.213	0.927	0.130	0.584	1.806	0.066	0.319	-0.81
S0040	1.519	0.409	0.257	1.282	0.611	0.886	0.883	0.261	0.136	0.091	1.806	0.040	0.208	1.806	0.162	0.686	1.890	-0.65	0.158	0.146	0.077	0.346	0.057	0.260	0.970	0.300	0.133	0.049	0.423	1.349	-0.65	-0.63	2.808	0.42	0.364	1.939	1.945	0.930	0.754	0.22	0.16	0.236	0.878	0.135	0.590	1.806	0.053	0.270	-0.75
S0040	1.519	0.42	0.292	1.343	0.734	0.874	0.855	0.312	0.136	0.162	1.806	0.045	0.237	1.806	0.157	0.652	1.906	-0.50	0.168	0.148	0.075	0.319	0.073	0.246	0.972	0.292	0.152	0.059	0.463	1.359	-0.59	-0.55	2.913	0.413	0.349	2.041	2.132	0.949	0.767	0.204	0.124	0.234	0.927	0.125	0.598	1.806	0.056	0.281	-0.69
S0040	1.519	0.416	0.28	1.264	0.690	0.888	0.879	0.272	0.112	0.139	1.806	0.046	0.203	1.806	0.169	0.702	1.564	-0.60	0.161	0.145	0.087	0.352	0.068	0.236	0.969	0.292	0.140	0.050	0.450	1.264	-0.58	-0.57	2.882	0.444	0.324	1.992	2.030	0.934	0.766	0.204	0.132	0.243	0.927	0.136	0.586	1.806	0.064	0.310	-0.94
S0040	1.519	0.412	0.24	1.372	0.688	0.869	0.869	0.308	0.128	0.143	1.806	0.049	0.272	1.806	0.152	0.643	2.057	-0.69	0.178	0.153	0.060	0.306	0.086	0.267	0.970	0.293	0.164	0.052	0.436	1.417	-0.49	-0.55	2.964	0.404	0.348	1.885	1.938	0.944	0.763	0.188	0.124	0.181	0.927	0.144	0.604	1.806	0.062	0.320	-0.84
S0040	1.519	0.44	0.272	1.410	0.690	0.861	0.851	0.288	0.144	0.219	1.806	0.053	0.279	1.806	0.152	0.660	1.879	-0.66	0.177	0.148	0.058	0.314	0.096	0.262	0.972	0.283	0.169	0.056	0.460	1.419	-0.50	-0.55	2.900	0.413	0.365	2.052	2.012	0.937	0.757	0.180	0.172	0.197	0.878	0.136	0.642	1.806	0.056	0.295	-0.99
S0040	1.519	0.436	0.268	1.433	0.643	0.861	0.865	0.32	0.116	0.171	1.855	0.050	0.275	1.806	0.151	0.653	1.205	-0.76	0.179	0.144	0.061	0.301	0.068	0.249	0.969	0.292	0.175	0.050	0.437	1.556	-0.44	-0.62	3.005	0.416	0.372	1.953	1.992	0.950	0.753	0.2	0.128	0.191	0.927	0.134	0.586	1.806	0.059	0.318	-0.79
S0040	1.519	0.46	0.284	1.324	0.676	0.854	0.866	0.308	0.116	0.222	1.855	0.052	0.264	1.806	0.151	0.669	0.932	-0.60	0.170	0.145	0.069	0.304	0.070	0.256	0.975	0.289	0.169	0.053	0.425	1.358	-0.55	-0.59	2.861	0.5	0.364	2.017	2.089	0.938	0.749	0.184	0.152	0.238	0.927	0.122	0.615	1.855	0.062	0.292	-0.88
S0040	1.519	0.417	0.269	1.369	0.733	0.866	0.881	0.289	0.124	0.122	1.806	0.035	0.182	1.806	0.158	0.667	1.382	-0.58	0.168	0.153	0.083	0.319	0.063	0.264	0.972	0.303	0.152	0.051	0.449	1.278	-0.51	-0.54	2.895	0.445	0.381	1.926	2.162	0.940	0.736	0.200	0.128	0.177	0.878	0.127	0.614	1.806	0.056	0.287	-0.95
S0040	1.519	0.448	0.228	1.398	0.589	0.866	0.885	0.296	0.112	0.133	1.806	0.064	0.346	1.806	0.169	0.707	1.249	-0.86	0.175	0.142	0.071	0.348	0.077	0.238	0.970	0.292	0.161	0.044	0.416	1.569	-0.53	-0.65	2.778	0.436	0.36	1.893	1.996	0.936	0.778	0.2	0.128	0.243	0.927	0.135	0.598	1.806	0.070	0.365	-0.86
S0040	1.519	0.428	0.26	1.172	0.628	0.875	0.860	0.308	0.128	0.191	1.855	0.053	0.242	1.806	0.168	0.682	1.096	-0.84	0.154	0.138	0.086	0.341	0.065	0.194	0.973	0.283	0.143	0.048	0.424	1.232	-0.66	-0.60	2.692	0.428	0.356	2.082	2.028	0.944	0.785	0.192	0.136	0.213	0.878	0.132	0.595	1.806	0.066	0.315	-0.67
S0040	1.519	0.424	0.24	1.234	0.670	0.873	0.870	0.288	0.136	0.135	1.806	0.044	0.218	1.806	0.165	0.668	0.906	-0.69	0.159	0.144	0.105	0.328	0.054	0.216	0.977	0.286	0.143	0.048	0.423	1.198	-0.58	-0.57	2.835	0.424	0.336	2.007	1.950	0.945	0.773	0.184	0.128	0.242	0.927	0.137	0.612	1.806	0.066	0.321	-0.61
S0040	1.519	0.44	0.264	1.305	0.712	0.880	0.877	0.32	0.112	0.113	1.806	0.043	0.229	1.806	0.166	0.693	1.415	-0.74	0.168	0.150	0.102	0.356	0.070	0.250	0.970	0.298	0.152	0.050	0.433	1.269	-0.52	-0.52	2.940	0.401	0.329	2.039	1.779	0.949	0.764	0.224	0.128	0.215	0.927	0.123	0.537	1.806	0.067	0.337	-0.83
S0040	1.519	0.432	0.28	1.288	0.663	0.883	0.876	0.296	0.112	0.106	1.806	0.044	0.206	1.806	0.159	0.659	1.414	-0.55	0.166	0.146	0.086	0.313	0.057	0.245	0.974	0.285	0.155	0.050	0.453	1.325	-0.54	-0.58	2.942	0.428	0.348	2.019	2.063	0.941	0.764	0.204	0.128	0.247	0.927	0.124	0.544	1.806	0.062	0.311	-0.73
S0040	1.519	0.421	0.273	1.305	0.668	0.873	0.864	0.313	0.140	0.183	1.806	0.052	0.238	1.806	0.159	0.659	0.898	-0.55	0.171	0.146	0.090	0.328	0.066	0.244	0.973	0.288	0.160	0.054	0.441	1.307	-0.50	-0.55	2.888	0.452	0.344	2.055	2.073	0.947	0.760	0.204	0.136	0.250	0.927	0.141	0.637	1.806	0.063	0.305	-0.67
S0040	1.519	0.444	0.2	1.286	0.657	0.877	0.898	0.311	0.111	0.047	1.757	0.019	0.189	1.757	0.105	0.667	1.115	-0.50	0.183	0.150	0.113	0.285	0.207	0.544	0.957	0.279	0.152	0.039	0.416	1.396	-0.41	-0.53	1.030	0.426	0.359	1.907	1.995	0.953	0.774	0.224	0.134	0.191	0.976	0.038	0.350	1.757	0.045	0.320	-0.03
S0018	0.491	0.396	0.192	0.317	0.368	0.931	0.968	0.192	0.048	0.343	1.269	0.070	0.417	1.220	0.177	0.888	0.858	-0.97	0.041	0.075	0.110	0.347	0.132	0.293	0.948	0.384	0.027	0.009	0.321	0.708	-1.86	-1.22	0.992	0.368	0.384	1.061	1.248	0.920	0.832	0.188	0.172	0.241	0.634	0.087	0.447	0.537	0.054	0.394	1.792
S0018	0.491	0.384	0.188	0.337	0.333	0.923	0.967	0.208	0.048	0.397	1.220	0.069	0.534	1.220	0.176	0.880	0.956	-1.21	0.050	0.077	0.107	0.357	0.134	0.315	0.945	0.392	0.034	0.010	0.347	0.817	-1.73	-1.29	1.069	0.396	0.368	0.939	1.381	0.907	0.817	0.144	0.128	-0.13	0.634	0.118	0.570	0.585	0.036	0.204	0.159
S0018	0.491	0.404	0.188	0.379	0.402	0.930	0.951	0.208	0.064	0.429	1.220	0.041	0.509	1.171	0.147	0.754	1.536	-0.30	0.053	0.065	0.098	0.344	0.182	0.390	0.929	0.433	0.030	0.009	0.344	0.756	-1.68	-1.36	0.982	0.436	0.4	1.138	1.453	0.910	0.766	0.168	0.248	0.209	0.585	0.087	0.466	1.171	0.031	0.289	2.650
S0018	0.491	0.354	0.163	0.363	0.402	0.916	0.970	0.231	0.055	0.451	1.171	0.091	0.458	1.171	0.197	0.899	-0.35	-1.05	0.049	0.076	0.147	0.395	0.145	0.249	0.947	0.391	0.032	0.008	0.330	0.619	-1.68	-1.27	1.038	0.376	0.372	0.816	1.071	0.911	0.813	0.188	0.144	0.197	0.585	0.091	0.467	1.171	0.037	0.330	1.069
S0018	0.491	0.376	0.2	0.343	0.350	0.925	0.964	0.216	0.044	0.365	1.123	0.062	0.480	1.123	0.184	0.872	0.760	-1.13	0.049	0.074	0.124	0.427	0.159	0.288	0.948	0.391	0.030	0.009	0.323	0.879	-1.71	-1.28	1.028	0.408	0.392	0.909	1.221	0.911	0.803	0.204	0.16	0.223	0.585	0.089	0.436	0.537	0.042	0.315	1.014
S0018	0.491	0.376	0.188	0.321	0.368	0.922	0.965	0.216	0.048	0.439	1.171	0.111	0.521	1.171	0.183	0.849	0.196	-1.29	0.044	0.078	0.222	0.375	0.095	0.283	0.940	0.407	0.028	0.008	0.340	0.754	-1.80	-1.26	1.015	0.452	0.372	0.699	1.123	0.934	0.835	0.164	0.176	0.137	0.585	0.099	0.513	0.585	0.050	0.368	0.436
S0018	0.491	0.384	0.18	0.319	0.300	0.926	0.960	0.216	0.052	0.458	1.171	0.084	0.564	1.171	0.189	0.851	2.681	-1.23	0.047	0.072	0.173	0.408	0.140	0.264	0.936	0.415	0.029	0.009	0.322	0.977	-1.77	-1.32	1.024	0.452	0.332	0.815	1.303	0.936	0.856	0.176	0.16	-0.01	0.585	0.107	0.532	0.537	0.036	0.276	0.314
S0018	0.491	0.388	0.184	0.344	0.361	0.927	0.966	0.212	0.052	0.334	1.123	0.078	0.485	1.123	0.191	0.853	1.161	-1.33	0.045	0.074	0.157	0.407	0.160	0.275	0.935	0.423	0.028	0.008	0.320	0.854	-1.80	-1.35	1.010	0.396	0.34	0.827	1.134	0.929	0.862	0.172	0.16	0.097	0.537	0.082	0.450	0.585	0.049	0.353	0.378
S0018	0.491	0.34	0.14	0.348	0.295	0.923	0.965	0.188	0.06	0.464	1.074	0.070	0.483	1.074	0.203	0.867	3.448	-1.25	0.049	0.067	0.147	0.437	0.102	0.196	0.928	0.432	0.025	0.007	0.283	1.181	-1.74	-1.40	1.004	0.436	0.384	0.960	1.302	0.924	0.853	0.16	0.212	0.177	0.537	0.112	0.553	0.488	0.043	0.353	1.105
S0018	0.491	0.422	0.183	0.329	0.325	0.914	0.963	0.239	0.059	0.442	1.123	0.092	0.513	1.123	0.198	0.839	0.030	-1.36	0.041	0.072	0.165	0.386	0.128	0.240	0.938	0.410	0.031	0.008	0.344	0.738	-1.85	-1.39	0.971	0.384	0.376	0.867	1.247	0.912	0.826	0.156	0.164	0.317	0.585	0.091	0.438	0.537	0.050	0.321	2.596
S0018	0.491	0.376	0.168	0.336	0.351	0.905	0.969	0.192	0.056	0.412	1.123	0.094	0.559	1.123	0.183	0.884	0.820	-1.20	0.052	0.078	0.180	0.368	0.182	0.287	0.943	0.401	0.032	0.009	0.314	0.852	-1.69	-1.25	1.009	0.392	0.368	0.931	1.303	0.906	0.825	0.188	0.256	0.250	0.585	0.110	0.515	1.123	0.043	0.418	3.540
S0018	0.491	0.388	0.152	0.344	0.305	0.936	0.961	0.204	0.084	0.483	1.123	0.107	0.508	1.123	0.188	0.825	-0.12	-1.18	0.043	0.069	0.206	0.385	0.135	0.286	0.919	0.450	0.025	0.008	0.327	0.696	-1.87	-1.37	0.957	0.412	0.364	0.966	1.344	0.904	0.829	0.184	0.224	0.272	0.585	0.094	0.450	0.585	0.046	0.338	5.140
S0018	0.491	0.372	0.16	0.315	0.336	0.932	0.964	0.204	0.044	0.356	1.123	0.072	0.482	1.123	0.193	0.877	-0.04	-1.32	0.044	0.080	0.116	0.419	0.109	0.240	0.947	0.385	0.026	0.009	0.328	0.715	-1.78	-1.24	1.050	0.364	0.348	0.987	1.260	0.907	0.825	0.168	0.176	0.215	0.585	0.095	0.451	0.537	0.043	0.302	1.627
S0018	0.491	0.372	0.212	0.285	0.347	0.910	0.967	0.208	0.056	0.384	1.171	0.057	0.472	1.123	0.188	0.877	2.792	-1.18	0.044	0.075	0.093	0.400	0.161	0.276	0.946	0.390	0.027	0.008	0.314	0.814	-1.89	-1.29	0.983	0.416	0.348	0.986	1.460	0.902	0.806	0.196	0.192	0.255	0.537	0.110	0.485	0.585	0.037	0.282	1.924
S0018	0.491	0.338	0.167	0.292	0.372	0.925	0.966	0.215	0.051	0.510	1.123	0.086	0.558	1.123	0.185	0.856	3.955	-1.12	0.046	0.073	0.138	0.390	0.138	0.269	0.931	0.429	0.025	0.008	0.303	1.015	-1.80	-1.27	1.012	0.38	0.368	0.997	1.284	0.924	0.830	0.14	0.228	0.165	0.537	0.111	0.524	0.537	0.039	0.327	1.604
S0018	0.491	0.36	0.172	0.329	0.384	0.926	0.964	0.188	0.06	0.495	1.074	0.086	0.519	1.123	0.182	0.861	0.705	-1.30	0.045	0.071	0.152	0.414	0.128	0.283	0.937	0.413	0.029	0.008	0.341	0.828	-1.77	-1.38	1.031	0.368	0.38	0.674	1.148	0.925	0.817	0.184	0.196	0.139	0.585	0.105	0.476	0.537	0.036	0.287	0.309
S0018	0.491	0.392	0.148	0.311	0.333	0.924	0.965	0.208	0.06	0.285	1.123	0.073	0.451	1.123	0.198	0.859	-0.51	-1.22	0.038	0.071	0.125	0.429	0.112	0.241	0.941	0.399	0.027	0.007	0.336	0.646	-1.93	-1.34	0.923	0.396	0.372	0.900	1.120	0.910	0.841	0.204	0.2	0.044	0.537	0.111	0.471	1.123	0.041	0.386	0.701
S0018	0.491	0.38	0.216	0.385	0.332	0.910	0.963	0.188	0.06	0.441	1.123	0.098	0.552	1.123	0.198	0.859	1.727	-1.26	0.052	0.076	0.157	0.391	0.174	0.252	0.940	0.408	0.034	0.009	0.302	1.001	-1.66	-1.29	1.049	0.452	0.364	1.269	1.374	0.899	0.781	0.184	0.24	0.213	0.537	0.097	0.505	0.585	0.027	0.199	5.767
S0018	0.491	0.332	0.188	0.272	0.313	0.934	0.962	0.192	0.048	0.490	1.123	0.069	0.498	1.123	0.184	0.878	0.546	-1.24	0.040	0.071	0.105	0.401	0.150	0.291	0.934	0.418	0.022	0.008	0.318	0.838	-1.87	-1.34	0.920	0.376	0.352	0.804	1.080	0.932	0.845	0.164	0.184	0.043	0.537	0.098	0.473	0.537	0.036	0.281	0.055
S0018	0.491	0.344	0.168	0.367	0.344	0.920	0.963	0.212	0.052	0.412	1.123	0.105	0.483	1.123	0.165	0.840	-0.21	-1.05	0.047	0.072	0.180	0.327	0.115	0.288	0.930	0.431	0.032	0.007	0.341	0.718	-1.73	-1.32	1.005	0.392	0.372	0.950	1.252	0.924	0.834	0.14	0.148	-0.03	0.537	0.115	0.584	0.537	0.051	0.306	2.026
S0018	0.491	0.330	0.163	0.307	0.289	0.932	0.965	0.199	0.055	0.452	0.585	0.052	0.419	1.123	0.170	0.849	1.766	-1.05	0.041	0.063	0.101	0.373	0.129	0.320	0.934	0.420	0.023	0.007	0.324	0.936	-1.94	-1.41	0.876	0.368	0.4	0.834	1.239	0.917	0.823	0.164	0.156	0.261	0.537	0.085	0.469	0.537	0.041	0.269	1.243
S0018	0.491	0.352	0.172	0.350	0.354	0.918	0.961	0.168	0.06	0.486	1.123	0.082	0.595	1.123	0.184	0.817	2.446	-1.14	0.055	0.070	0.141	0.399	0.165	0.291	0.930	0.432	0.031	0.008	0.329	1.062	-1.76	-1.33	1.021	0.436	0.36	0.841	1.351	0.899	0.826	0.192	0.164	0.095	0.585	0.111	0.506	0.585	0.028	0.193	1.107
S0018	0.491	0.376	0.16	0.338	0.340	0.919	0.965	0.248	0.08	0.370	1.171	0.056	0.386	1.171	0.188	0.868	0.771	-0.85	0.043	0.071	0.083	0.379	0.146	0.283	0.941	0.403	0.028	0.008	0.338	0.701	-1.86	-1.32	0.926	0.384	0.36	0.830	1.289	0.946	0.820	0.176	0.168	-0.13	0.585	0.121	0.558	2.880	0.039	0.338	-0.26
S0018	0.491	0.344	0.16	0.349	0.314	0.924	0.965	0.248	0.06	0.410	1.171	0.074	0.375	1.171	0.196	0.859	-0.23	-1.15	0.045	0.071	0.133	0.416	0.144	0.228	0.942	0.405	0.029	0.007	0.324	0.698	-1.78	-1.32	0.979	0.328	0.384	0.936	1.339	0.932	0.826	0.168	0.2	-0.03	0.585	0.119	0.553	0.634	0.034	0.265	0.416
S0018	0.491	0.376	0.18	0.289	0.388	0.926	0.966	0.168	0.048	0.455	1.123	0.090	0.562	1.123	0.189	0.820	1.339	-0.78	0.049	0.074	0.172	0.421	0.205	0.294	0.941	0.405	0.026	0.008	0.331	0.789	-1.74	-1.24	0.963	0.388	0.34	0.858	1.279	0.911	0.843	0.212	0.172	0.141	0.537	0.073	0.374	0.585	0.050	0.328	1.164
S0018	0.491	0.350	0.163	0.333	0.438	0.935	0.949	0.183	0.043	0.482	1.171	0.072	0.467	1.123	0.138	0.688	3.077	-0.29	0.050	0.068	0.150	0.313	0.102	0.447	0.927	0.437	0.026	0.008	0.326	0.885	-1.77	-1.29	1.039	0.408	0.36	0.649	0.942	0.924	0.850	0.196	0.192	0.215	0.585	0.092	0.462	0.537	0.050	0.295	1.816
S0018	0.491	0.348	0.152	0.361	0.368	0.926	0.965	0.232	0.064	0.344	1.171	0.062	0.403	1.171	0.205	0.878	0.912	-0.94	0.042	0.065	0.112	0.418	0.122	0.229	0.935	0.417	0.026	0.007	0.340	0.819	-1.83	-1.37	0.926	0.384	0.348	0.939	1.331	0.939	0.813	0.128	0.184	-0.20	0.585	0.121	0.628	2.978	0.033	0.358	0.901
S0018	0.491	0.384	0.168	0.345	0.335	0.912	0.967	0.24	0.048	0.476	1.220	0.070	0.418	1.171	0.193	0.853	-0.00	-1.12	0.044	0.073	0.150	0.387	0.143	0.265	0.948	0.385	0.030	0.008	0.332	0.628	-1.82	-1.26	0.971	0.384	0.336	0.718	1.071	0.922	0.852	0.184	0.148	0.083	0.585	0.098	0.446	0.537	0.040	0.334	0.488
S0018	0.491	0.396	0.176	0.412	0.377	0.906	0.969	0.224	0.056	0.415	1.171	0.065	0.417	1.171	0.185	0.895	0.377	-0.91	0.050	0.072	0.110	0.429	0.138	0.277	0.954	0.374	0.035	0.008	0.346	0.852	-1.70	-1.27	0.968	0.388	0.36	0.991	1.171	0.897	0.785	0.196	0.216	0.249	0.585	0.085	0.435	0.585	0.032	0.242	1.679
S0018	0.491	0.396	0.16	0.352	0.429	0.910	0.956	0.24	0.068	0.382	1.171	0.085	0.550	1.171	0.159	0.774	1.102	-0.88	0.050	0.076	0.169	0.345	0.130	0.390	0.942	0.402	0.035	0.010	0.359	0.801	-1.69	-1.21	1.058	0.412	0.352	1.086	1.325	0.898	0.816	0.18	0.188	0.183	0.585	0.083	0.485	0.585	0.027	0.277	2.073
S0018	0.491	0.424	0.156	0.326	0.380	0.916	0.968	0.26	0.064	0.474	1.171	0.076	0.542	1.171	0.190	0.897	1.855	-1.04	0.041	0.079	0.152	0.445	0.163	0.248	0.949	0.379	0.028	0.007	0.332	0.760	-1.88	-1.17	0.970	0.428	0.384	0.800	1.127	0.910	0.835	0.192	0.192	0.012	0.585	0.107	0.488	0.585	0.034	0.250	0.900
S0018	0.491	0.330	0.167	0.387	0.430	0.921	0.950	0.223	0.055	0.445	1.171	0.064	0.444	1.171	0.160	0.816	0.107	-0.53	0.044	0.072	0.130	0.343	0.106	0.357	0.937	0.414	0.027	0.009	0.352	0.517	-1.82	-1.23	0.989	0.356	0.36	0.907	1.334	0.925	0.842	0.172	0.176	-0.16	0.585	0.110	0.518	0.585	0.029	0.241	0.014
S0018	0.491	0.336	0.18	0.330	0.341	0.936	0.961	0.22	0.068	0.393	1.123	0.076	0.430	1.074	0.173	0.818	0.243	-0.94	0.040	0.068	0.131	0.404	0.111	0.324	0.941	0.400	0.025	0.008	0.349	0.732	-1.85	-1.33	0.955	0.38	0.36	0.837	1.216	0.919	0.835	0.18	0.16	0.158	0.537	0.090	0.406	0.585	0.057	0.348	0.832
S0018	0.491	0.356	0.156	0.358	0.345	0.932	0.949	0.184	0.088	0.442	1.123	0.072	0.533	1.123	0.150	0.736	2.671	-0.77	0.054	0.067	0.118	0.329	0.191	0.394	0.933	0.433	0.029	0.009	0.319	0.962	-1.70	-1.33	1.007	0.412	0.368	0.915	1.078	0.923	0.850	0.184	0.14	0.286	0.537	0.081	0.457	0.585	0.048	0.374	1.626
S0018	0.491	0.384	0.184	0.328	0.327	0.914	0.965	0.236	0.052	0.536	1.171	0.096	0.479	1.171	0.188	0.867	0.600	-1.15	0.045	0.067	0.183	0.380	0.151	0.292	0.945	0.389	0.030	0.008	0.335	0.864	-1.79	-1.37	0.924	0.348	0.308	0.879	1.181	0.923	0.835	0.168	0.152	0.045	0.585	0.113	0.523	2.343	0.026	0.269	-0.32
S0018	0.491	0.38	0.16	0.370	0.313	0.898	0.970	0.268	0.056	0.355	1.220	0.060	0.335	1.171	0.197	0.910	-0.01	-1.23	0.040	0.069	0.098	0.396	0.115	0.228	0.954	0.372	0.031	0.006	0.344	0.730	-1.86	-1.37	0.937	0.404	0.384	1.198	1.877	0.889	0.760	0.2	0.204	0.187	0.585	0.085	0.388	2.978	0.028	0.264	4.303
S0018	0.491	0.362	0.195	0.381	0.402	0.920	0.966	0.207	0.055	0.344	1.171	0.069	0.470	1.123	0.178	0.855	0.472	-0.86	0.046	0.081	0.122	0.380	0.105	0.338	0.944	0.394	0.027	0.009	0.336	0.690	-1.73	-1.15	1.076	0.408	0.368	1.047	1.284	0.886	0.837	0.164	0.184	0.421	0.585	0.076	0.454	0.585	0.047	0.351	4.678
S0018	0.491	0.36	0.184	0.350	0.346	0.920	0.968	0.22	0.06	0.435	1.171	0.061	0.396	1.171	0.190	0.881	-0.39	-1.17	0.045	0.071	0.098	0.380	0.176	0.258	0.954	0.361	0.027	0.009	0.298	0.789	-1.77	-1.34	0.965	0.38	0.384	0.960	1.500	0.908	0.806	0.16	0.172	0.046	0.585	0.105	0.472	0.537	0.037	0.257	3.087
S0018	0.491	0.42	0.176	0.325	0.306	0.925	0.967	0.196	0.056	0.506	1.220	0.063	0.498	1.220	0.213	0.910	2.702	-1.28	0.045	0.071	0.087	0.453	0.190	0.210	0.957	0.364	0.027	0.008	0.315	1.013	-1.83	-1.38	0.951	0.392	0.348	1.070	1.235	0.909	0.806	0.156	0.16	-0.00	0.634	0.108	0.521	0.585	0.029	0.202	1.340
S0018	0.491	0.416	0.204	0.383	0.371	0.912	0.952	0.204	0.056	0.497	1.220	0.070	0.445	1.220	0.190	0.805	1.563	-0.75	0.051	0.068	0.139	0.446	0.190	0.287	0.955	0.365	0.034	0.009	0.363	0.867	-1.71	-1.28	0.952	0.376	0.356	0.902	1.463	0.899	0.830	0.18	0.164	0.229	0.634	0.079	0.445	1.171	0.039	0.391	3.412
S0018	0.491	0.372	0.176	0.399	0.396	0.923	0.962	0.208	0.064	0.363	1.171	0.058	0.504	1.171	0.181	0.844	0.588	-0.89	0.052	0.082	0.136	0.421	0.184	0.283	0.946	0.393	0.031	0.010	0.314	0.725	-1.68	-1.19	1.071	0.44	0.372	0.979	1.423	0.900	0.799	0.216	0.168	0.208	0.585	0.087	0.532	0.537	0.031	0.254	1.861
S0018	0.491	0.424	0.156	0.303	0.349	0.929	0.950	0.22	0.068	0.372	1.171	0.093	0.564	1.171	0.171	0.804	0.327	-0.98	0.043	0.069	0.159	0.363	0.116	0.272	0.946	0.391	0.029	0.010	0.339	0.717	-1.82	-1.29	0.970	0.42	0.352	1.067	1.384	0.931	0.816	0.124	0.168	-0.09	0.585	0.109	0.658	0.585	0.028	0.220	0.806
S0018	0.491	0.364	0.18	0.361	0.360	0.921	0.966	0.232	0.06	0.381	1.171	0.052	0.387	1.171	0.190	0.863	0.586	-0.76	0.039	0.066	0.106	0.411	0.114	0.279	0.944	0.394	0.025	0.007	0.351	0.739	-1.87	-1.34	0.891	0.372	0.36	0.965	1.305	0.912	0.827	0.184	0.2	0.023	0.585	0.111	0.504	2.929	0.036	0.383	0.570
S0018	0.491	0.346	0.159	0.345	0.297	0.931	0.975	0.243	0.055	0.255	1.220	0.045	0.282	1.220	0.211	0.918	-0.30	-1.01	0.039	0.062	0.103	0.454	0.103	0.228	0.947	0.391	0.025	0.006	0.357	0.686	-1.90	-1.43	0.895	0.372	0.36	0.931	1.403	0.910	0.807	0.156	0.156	-0.04	0.585	0.111	0.510	2.392	0.037	0.367	1.461
S0018	0.491	0.34	0.164	0.360	0.322	0.925	0.955	0.232	0.072	0.314	1.171	0.053	0.378	1.171	0.194	0.828	0.598	-1.20	0.045	0.070	0.090	0.427	0.105	0.241	0.935	0.418	0.028	0.009	0.321	0.798	-1.76	-1.36	1.032	0.384	0.368	0.887	1.183	0.926	0.804	0.176	0.168	0.060	0.585	0.117	0.546	2.929	0.039	0.317	0.717
S0018	0.491	0.376	0.2	0.339	0.341	0.921	0.970	0.24	0.052	0.473	1.074	0.075	0.414	1.123	0.197	0.909	-0.14	-1.15	0.041	0.072	0.136	0.442	0.115	0.246	0.944	0.397	0.028	0.007	0.342	0.695	-1.82	-1.33	0.960	0.396	0.416	0.873	1.082	0.916	0.834	0.2	0.2	0.158	0.537	0.086	0.447	0.585	0.051	0.370	1.394
S0018	0.491	0.332	0.168	0.306	0.322	0.937	0.968	0.22	0.044	0.436	1.171	0.068	0.360	1.123	0.198	0.893	-0.12	-1.32	0.038	0.075	0.104	0.442	0.108	0.258	0.941	0.402	0.023	0.007	0.323	0.634	-1.98	-1.32	0.977	0.364	0.368	0.764	1.141	0.918	0.850	0.18	0.22	0.200	0.585	0.072	0.390	0.585	0.054	0.394	1.090
S0018	0.491	0.34	0.156	0.329	0.302	0.947	0.968	0.212	0.052	0.477	1.074	0.055	0.343	1.123	0.196	0.895	0.314	-1.27	0.034	0.063	0.092	0.436	0.089	0.249	0.935	0.416	0.019	0.006	0.332	0.765	-1.99	-1.46	0.891	0.432	0.336	0.767	1.161	0.911	0.841	0.168	0.188	0.084	0.537	0.107	0.486	0.537	0.038	0.300	0.450
S0018	0.491	0.306	0.167	0.351	0.294	0.939	0.973	0.195	0.055	0.361	1.074	0.053	0.345	1.074	0.202	0.907	-0.22	-1.01	0.040	0.063	0.111	0.432	0.122	0.225	0.935	0.421	0.019	0.006	0.300	0.708	-1.93	-1.41	0.874	0.388	0.344	0.733	0.969	0.928	0.881	0.164	0.196	0.059	0.537	0.092	0.440	0.537	0.062	0.419	0.336
S0018	0.491	0.36	0.168	0.369	0.332	0.929	0.965	0.18	0.06	0.459	1.074	0.068	0.498	1.123	0.153	0.854	2.090	-1.20	0.045	0.070	0.120	0.318	0.151	0.368	0.939	0.411	0.023	0.007	0.327	0.911	-1.83	-1.36	0.939	0.416	0.308	0.887	1.067	0.895	0.888	0.196	0.152	0.309	0.537	0.060	0.341	0.585	0.055	0.415	4.363
S0018	0.491	0.372	0.156	0.427	0.355	0.922	0.971	0.22	0.052	0.383	1.123	0.049	0.338	1.123	0.191	0.884	1.783	-0.87	0.043	0.067	0.086	0.419	0.128	0.290	0.936	0.411	0.026	0.007	0.345	0.814	-1.85	-1.33	0.906	0.38	0.376	0.850	1.451	0.909	0.814	0.2	0.2	0.091	0.537	0.080	0.370	0.585	0.036	0.254	2.114
S0018	0.491	0.34	0.136	0.316	0.284	0.942	0.967	0.208	0.052	0.422	1.123	0.061	0.485	1.123	0.200	0.870	0.394	-1.13	0.035	0.065	0.105	0.419	0.119	0.241	0.945	0.393	0.020	0.006	0.311	0.696	-2.02	-1.39	0.879	0.344	0.4	0.824	1.143	0.923	0.838	0.184	0.168	0.090	0.585	0.094	0.459	0.585	0.041	0.296	0.616
S0018	0.491	0.348	0.164	0.314	0.336	0.936	0.968	0.204	0.06	0.443	1.074	0.064	0.410	1.123	0.186	0.861	0.476	-1.19	0.033	0.065	0.103	0.409	0.097	0.292	0.935	0.413	0.019	0.006	0.323	0.721	-2.04	-1.41	0.832	0.424	0.308	0.813	1.068	0.901	0.842	0.18	0.152	0.113	0.537	0.086	0.393	0.537	0.046	0.300	0.830
S0018	0.491	0.36	0.176	0.287	0.319	0.938	0.969	0.212	0.056	0.353	1.074	0.056	0.352	1.123	0.190	0.876	-0.44	-1.14	0.037	0.070	0.099	0.402	0.115	0.251	0.938	0.412	0.022	0.008	0.346	0.592	-1.92	-1.31	0.931	0.424	0.372	0.835	1.180	0.907	0.812	0.164	0.156	0.086	0.585	0.091	0.458	0.537	0.046	0.263	2.562
S0018	0.491	0.346	0.163	0.333	0.288	0.934	0.966	0.215	0.067	0.439	1.123	0.049	0.379	1.123	0.191	0.848	0.824	-0.88	0.035	0.061	0.085	0.405	0.107	0.283	0.940	0.408	0.021	0.007	0.336	0.704	-2.03	-1.41	0.842	0.404	0.34	0.974	1.112	0.908	0.888	0.156	0.144	0.207	0.537	0.088	0.489	0.585	0.051	0.408	3.302
S0018	0.491	0.316	0.144	0.371	0.344	0.938	0.973	0.216	0.044	0.456	1.123	0.064	0.417	1.123	0.213	0.942	1.637	-1.17	0.041	0.070	0.100	0.471	0.135	0.208	0.933	0.417	0.022	0.005	0.284	0.847	-1.91	-1.35	0.939	0.372	0.324	0.842	1.112	0.910	0.856	0.192	0.128	0.258	0.537	0.091	0.424	0.585	0.046	0.292	2.732
S0018	0.491	0.316	0.144	0.362	0.305	0.931	0.958	0.216	0.084	0.490	1.123	0.062	0.349	1.123	0.202	0.845	0.656	-1.10	0.041	0.069	0.106	0.419	0.130	0.262	0.925	0.443	0.021	0.006	0.305	0.795	-1.86	-1.35	0.933	0.368	0.372	0.769	1.139	0.934	0.864	0.16	0.192	0.078	0.585	0.079	0.384	0.537	0.057	0.376	0.601
S0018	0.491	0.304	0.136	0.338	0.319	0.938	0.967	0.22	0.044	0.441	1.123	0.058	0.442	1.123	0.209	0.911	0.875	-1.13	0.039	0.067	0.092	0.433	0.113	0.234	0.941	0.398	0.020	0.005	0.303	0.841	-1.88	-1.39	0.898	0.372	0.348	0.722	1.010	0.911	0.824	0.156	0.192	0.007	0.585	0.103	0.443	0.537	0.038	0.304	0.822
S0018	0.491	0.324	0.168	0.351	0.366	0.925	0.967	0.176	0.056	0.408	1.123	0.049	0.427	1.123	0.182	0.883	2.143	-1.14	0.047	0.069	0.093	0.411	0.182	0.300	0.943	0.402	0.026	0.006	0.304	0.948	-1.80	-1.39	0.941	0.424	0.328	0.827	0.999	0.900	0.835	0.18	0.18	0.170	0.585	0.080	0.435	0.537	0.054	0.313	0.995
S0018	0.491	0.386	0.163	0.347	0.344	0.919	0.977	0.223	0.043	0.411	1.123	0.053	0.385	1.123	0.202	0.933	0.428	-1.21	0.038	0.073	0.090	0.430	0.120	0.226	0.949	0.380	0.026	0.007	0.322	0.727	-1.97	-1.33	0.919	0.396	0.372	0.692	1.106	0.911	0.879	0.196	0.136	0.049	0.537	0.091	0.449	0.585	0.056	0.430	1.070
S0018	0.491	0.348	0.14	0.327	0.310	0.937	0.978	0.192	0.044	0.571	1.123	0.123	0.540	1.123	0.218	0.928	-0.50	-1.26	0.040	0.069	0.201	0.487	0.148	0.215	0.938	0.403	0.021	0.005	0.290	0.623	-1.96	-1.38	0.883	0.368	0.328	0.821	0.972	0.911	0.875	0.192	0.164	0.030	0.585	0.096	0.430	0.585	0.052	0.350	0.412
S0018	0.491	0.336	0.152	0.314	0.311	0.929	0.968	0.196	0.06	0.495	1.074	0.057	0.479	1.123	0.170	0.861	0.839	-0.91	0.039	0.062	0.114	0.398	0.155	0.347	0.938	0.411	0.022	0.006	0.327	0.750	-1.92	-1.42	0.834	0.372	0.312	0.694	1.007	0.935	0.862	0.196	0.152	0.055	0.585	0.050	0.298	0.585	0.050	0.334	0.653
S0018	0.491	0.316	0.14	0.315	0.377	0.944	0.966	0.16	0.06	0.294	1.074	0.029	0.343	1.123	0.181	0.824	0.665	-0.65	0.040	0.070	0.082	0.401	0.111	0.339	0.931	0.421	0.019	0.006	0.308	0.707	-1.88	-1.30	0.925	0.376	0.328	0.951	1.013	0.925	0.883	0.196	0.144	0.042	0.585	0.074	0.379	1.123	0.038	0.409	0.438
S0018	0.491	0.352	0.16	0.345	0.324	0.927	0.971	0.188	0.064	0.477	1.123	0.063	0.468	1.171	0.188	0.909	3.226	-0.97	0.047	0.066	0.106	0.438	0.208	0.299	0.941	0.406	0.024	0.006	0.297	1.002	-1.80	-1.37	0.891	0.372	0.308	0.847	0.977	0.924	0.852	0.148	0.172	-0.10	0.585	0.087	0.479	0.585	0.034	0.260	1.205
S0018	0.491	0.384	0.16	0.310	0.341	0.939	0.975	0.208	0.052	0.447	1.123	0.053	0.356	1.123	0.222	0.927	0.042	-1.38	0.035	0.069	0.092	0.475	0.123	0.186	0.947	0.388	0.022	0.005	0.330	0.678	-1.98	-1.45	0.940	0.38	0.368	0.741	1.048	0.899	0.822	0.168	0.188	0.067	0.585	0.084	0.368	0.537	0.040	0.263	1.330
S0018	0.491	0.286	0.115	0.342	0.337	0.932	0.980	0.207	0.047	0.379	1.123	0.083	0.424	1.123	0.201	0.937	0.060	-1.17	0.040	0.077	0.142	0.432	0.154	0.263	0.936	0.414	0.021	0.005	0.291	0.609	-1.94	-1.25	0.937	0.356	0.312	0.780	1.087	0.916	0.884	0.18	0.14	0.093	0.537	0.084	0.371	0.585	0.051	0.373	0.767
S0018	0.491	0.32	0.136	0.316	0.320	0.939	0.978	0.2	0.048	0.503	1.074	0.077	0.419	1.074	0.212	0.935	-0.32	-1.19	0.036	0.070	0.127	0.431	0.152	0.194	0.936	0.414	0.019	0.005	0.325	0.656	-2.00	-1.37	0.888	0.352	0.344	0.762	1.115	0.920	0.856	0.144	0.164	0.153	0.537	0.077	0.376	0.537	0.055	0.363	2.061
S0018	0.491	0.352	0.188	0.334	0.334	0.938	0.975	0.188	0.052	0.424	1.074	0.091	0.484	1.074	0.206	0.925	0.154	-1.16	0.035	0.068	0.166	0.456	0.119	0.211	0.944	0.388	0.019	0.006	0.284	0.665	-1.99	-1.36	0.850	0.384	0.368	0.798	1.146	0.922	0.829	0.176	0.188	-0.02	0.537	0.100	0.450	0.537	0.042	0.280	1.058
S0018	0.491	0.356	0.168	0.318	0.292	0.938	0.978	0.168	0.044	0.443	1.074	0.085	0.416	1.074	0.204	0.950	0.306	-1.26	0.036	0.067	0.158	0.429	0.152	0.229	0.944	0.399	0.020	0.006	0.310	0.715	-2.02	-1.43	0.863	0.448	0.4	0.875	1.151	0.925	0.823	0.164	0.18	0.012	0.537	0.098	0.526	0.537	0.051	0.323	1.981
S0018	0.491	0.308	0.136	0.309	0.335	0.927	0.969	0.204	0.056	0.394	1.171	0.060	0.433	1.123	0.170	0.844	0.434	-0.93	0.043	0.070	0.087	0.357	0.157	0.340	0.935	0.419	0.022	0.006	0.314	0.777	-1.83	-1.30	0.914	0.396	0.392	0.980	1.057	0.913	0.822	0.18	0.184	0.043	0.585	0.098	0.472	1.123	0.030	0.339	1.655
S0018	0.491	0.334	0.155	0.339	0.345	0.931	0.970	0.203	0.051	0.455	1.123	0.077	0.401	1.171	0.197	0.894	0.122	-1.08	0.039	0.068	0.141	0.414	0.115	0.247	0.928	0.428	0.022	0.006	0.320	0.684	-1.94	-1.35	0.930	0.368	0.312	0.704	0.965	0.930	0.863	0.156	0.168	-0.08	0.537	0.100	0.451	0.585	0.047	0.349	0.967
S0018	0.491	0.344	0.152	0.358	0.350	0.923	0.973	0.216	0.052	0.356	1.171	0.065	0.378	1.171	0.196	0.906	0.243	-0.99	0.039	0.069	0.116	0.403	0.127	0.246	0.940	0.409	0.024	0.006	0.318	0.663	-1.88	-1.33	0.911	0.348	0.376	0.855	1.084	0.924	0.832	0.16	0.148	0.002	0.585	0.104	0.517	0.585	0.039	0.240	1.579
S0018	0.491	0.384	0.125	0.255	0.313	0.897	0.977	0.173	0.048	0.538	1.074	0.077	0.504	1.171	0.164	0.919	1.618	-1.25	0.044	0.062	0.147	0.414	0.310	0.392	0.941	0.396	0.026	0.004	0.302	0.945	-1.96	-1.47	0.386	0.423	0.259	0.608	0.970	0.915	0.884	0.134	0.163	0.233	0.488	0.084	0.537	0.781	0.032	0.304	0.877
S0018	0.759	0.394	0.175	0.561	0.467	0.949	0.943	0.159	0.091	0.309	1.562	0.056	0.431	1.513	0.200	0.851	3.608	-0.86	0.077	0.098	0.139	0.403	0.250	0.179	0.953	0.388	0.035	0.018	0.291	1.103	-1.35	-0.98	1.277	0.456	0.372	1.515	2.126	0.894	0.771	0.216	0.216	0.001	0.732	0.112	0.548	2.978	0.031	0.358	1.476
S0018	0.759	0.42	0.164	0.463	0.511	0.924	0.954	0.132	0.076	0.419	1.464	0.113	0.603	1.464	0.208	0.889	1.169	-0.92	0.061	0.102	0.183	0.440	0.134	0.170	0.949	0.388	0.036	0.016	0.305	0.771	-1.52	-0.91	1.307	0.452	0.328	1.347	1.727	0.889	0.776	0.216	0.204	-0.01	0.732	0.107	0.540	2.978	0.039	0.351	0.857
S0018	0.759	0.388	0.184	0.398	0.461	0.926	0.952	0.192	0.076	0.397	1.513	0.085	0.434	1.513	0.205	0.874	0.273	-0.87	0.051	0.097	0.132	0.413	0.119	0.180	0.951	0.380	0.033	0.015	0.347	0.638	-1.64	-0.97	1.198	0.5	0.392	1.442	2.258	0.864	0.753	0.26	0.2	-0.01	0.732	0.092	0.462	2.978	0.024	0.324	0.212
S0018	0.759	0.4	0.18	0.478	0.410	0.917	0.930	0.248	0.124	0.328	1.513	0.082	0.454	1.513	0.182	0.789	0.309	-0.69	0.062	0.088	0.133	0.360	0.125	0.225	0.955	0.374	0.043	0.018	0.383	0.853	-1.46	-1.07	1.267	0.448	0.364	1.525	2.021	0.874	0.748	0.256	0.196	0.066	0.732	0.095	0.497	2.978	0.036	0.324	0.803
S0018	0.759	0.404	0.168	0.504	0.475	0.934	0.944	0.192	0.084	0.411	1.513	0.104	0.522	1.513	0.195	0.840	0.261	-0.64	0.059	0.097	0.169	0.421	0.110	0.245	0.945	0.400	0.039	0.016	0.365	0.667	-1.52	-0.95	1.277	0.508	0.4	1.415	2.018	0.862	0.731	0.256	0.232	0.080	0.781	0.091	0.526	2.978	0.023	0.299	0.869
S0018	0.759	0.422	0.187	0.417	0.450	0.918	0.932	0.183	0.095	0.399	1.464	0.100	0.584	1.464	0.174	0.786	0.408	-0.73	0.062	0.091	0.142	0.340	0.130	0.232	0.958	0.368	0.043	0.018	0.375	0.699	-1.52	-1.00	1.253	0.452	0.356	1.533	2.272	0.855	0.736	0.232	0.204	0.011	0.732	0.113	0.560	2.978	0.028	0.297	1.983
S0018	0.759	0.388	0.168	0.502	0.434	0.922	0.948	0.184	0.084	0.311	1.464	0.072	0.383	1.464	0.196	0.825	0.251	-0.95	0.057	0.093	0.120	0.380	0.123	0.199	0.951	0.382	0.037	0.016	0.346	0.764	-1.56	-1.03	1.195	0.472	0.328	1.423	2.113	0.864	0.774	0.268	0.168	-0.07	0.732	0.102	0.509	2.978	0.035	0.341	0.665
S0018	0.759	0.424	0.172	0.401	0.443	0.924	0.952	0.2	0.088	0.420	1.464	0.104	0.507	1.464	0.209	0.870	0.900	-0.96	0.055	0.099	0.199	0.429	0.127	0.186	0.954	0.364	0.037	0.016	0.355	0.718	-1.62	-0.98	1.215	0.444	0.336	1.463	2.010	0.870	0.768	0.236	0.148	-0.06	0.732	0.112	0.498	2.929	0.034	0.337	1.801
S0018	0.759	0.452	0.18	0.370	0.461	0.924	0.947	0.208	0.1	0.366	1.464	0.082	0.501	1.513	0.186	0.830	-0.04	-0.76	0.049	0.094	0.124	0.395	0.116	0.247	0.954	0.384	0.036	0.015	0.406	0.656	-1.67	-1.00	1.189	0.448	0.364	1.450	2.331	0.886	0.746	0.248	0.228	0.050	0.732	0.096	0.473	2.978	0.033	0.327	0.725
S0018	0.759	0.396	0.16	0.429	0.445	0.917	0.944	0.244	0.092	0.322	1.464	0.082	0.404	1.464	0.194	0.829	0.118	-0.72	0.048	0.092	0.153	0.370	0.079	0.197	0.951	0.380	0.037	0.015	0.396	0.689	-1.67	-1.01	1.188	0.488	0.32	1.502	1.802	0.880	0.778	0.22	0.18	-0.01	0.732	0.108	0.492	2.929	0.035	0.376	0.234
S0018	0.759	0.404	0.18	0.483	0.470	0.936	0.946	0.208	0.08	0.275	1.464	0.066	0.368	1.464	0.191	0.821	0.380	-0.68	0.047	0.094	0.118	0.373	0.116	0.224	0.952	0.372	0.030	0.016	0.379	0.581	-1.73	-0.99	1.150	0.428	0.356	1.268	1.921	0.874	0.771	0.252	0.192	-0.06	0.732	0.086	0.436	2.929	0.035	0.353	0.416
S0018	0.759	0.408	0.184	0.455	0.407	0.931	0.953	0.16	0.064	0.454	1.464	0.126	0.628	1.464	0.207	0.873	0.038	-1.12	0.064	0.093	0.258	0.434	0.168	0.182	0.949	0.391	0.037	0.015	0.300	0.754	-1.48	-1.07	1.263	0.4	0.348	1.334	1.883	0.887	0.777	0.208	0.232	0.045	0.732	0.102	0.530	2.880	0.028	0.313	0.698
S0018	0.759	0.410	0.175	0.424	0.424	0.920	0.953	0.127	0.075	0.412	1.416	0.136	0.634	1.416	0.200	0.886	-0.17	-1.09	0.066	0.096	0.252	0.400	0.149	0.212	0.944	0.402	0.042	0.015	0.326	0.747	-1.51	-1.00	1.255	0.46	0.384	1.512	2.318	0.862	0.759	0.268	0.224	0.016	0.683	0.088	0.509	2.880	0.031	0.323	1.194
S0018	0.759	0.44	0.16	0.476	0.444	0.927	0.947	0.192	0.088	0.372	1.464	0.114	0.508	1.464	0.204	0.857	-0.06	-0.95	0.058	0.094	0.209	0.399	0.134	0.186	0.946	0.386	0.038	0.015	0.347	0.690	-1.60	-0.99	1.198	0.408	0.356	1.525	1.730	0.904	0.777	0.196	0.208	0.020	0.732	0.115	0.523	2.929	0.031	0.358	0.227
S0018	0.759	0.44	0.164	0.372	0.454	0.914	0.947	0.164	0.068	0.430	1.464	0.132	0.619	1.464	0.193	0.871	0.307	-0.90	0.062	0.094	0.213	0.420	0.143	0.207	0.952	0.389	0.046	0.015	0.366	0.785	-1.48	-1.00	1.244	0.412	0.364	1.399	1.704	0.882	0.759	0.216	0.188	0.000	0.732	0.107	0.544	2.929	0.026	0.305	1.822
S0018	0.759	0.424	0.192	0.383	0.449	0.919	0.955	0.236	0.08	0.478	1.464	0.085	0.369	1.464	0.206	0.859	0.350	-0.85	0.045	0.097	0.162	0.416	0.087	0.183	0.953	0.378	0.039	0.014	0.405	0.557	-1.72	-0.97	1.218	0.472	0.32	1.263	1.975	0.870	0.779	0.268	0.18	-0.07	0.732	0.091	0.431	2.978	0.035	0.352	-0.10
S0018	0.759	0.4	0.18	0.472	0.504	0.919	0.948	0.144	0.064	0.395	1.464	0.111	0.601	1.464	0.190	0.853	0.392	-0.61	0.073	0.096	0.178	0.406	0.149	0.239	0.947	0.390	0.046	0.016	0.355	0.749	-1.39	-0.99	1.344	0.416	0.364	1.322	1.729	0.895	0.795	0.224	0.176	0.061	0.732	0.077	0.447	2.929	0.035	0.366	0.018
S0018	0.759	0.414	0.179	0.454	0.399	0.937	0.951	0.187	0.067	0.368	1.464	0.080	0.432	1.464	0.198	0.856	-0.08	-1.06	0.054	0.093	0.129	0.391	0.120	0.224	0.956	0.383	0.033	0.014	0.342	0.725	-1.57	-1.04	1.255	0.476	0.36	1.308	1.797	0.895	0.775	0.236	0.236	0.060	0.732	0.099	0.509	2.880	0.029	0.348	0.684
S0018	0.759	0.42	0.184	0.422	0.468	0.937	0.946	0.196	0.068	0.297	1.464	0.096	0.518	1.464	0.203	0.859	0.163	-0.85	0.053	0.091	0.152	0.408	0.127	0.189	0.951	0.379	0.034	0.015	0.341	0.605	-1.61	-1.02	1.246	0.428	0.308	1.308	1.953	0.887	0.775	0.236	0.18	-0.11	0.732	0.105	0.481	2.929	0.033	0.338	0.418
S0018	0.759	0.416	0.176	0.497	0.620	0.928	0.938	0.224	0.08	0.456	1.464	0.088	0.544	1.464	0.189	0.815	1.008	0.145	0.062	0.101	0.123	0.403	0.151	0.246	0.941	0.395	0.039	0.018	0.369	0.618	-1.49	-0.96	1.326	0.468	0.316	1.306	1.670	0.893	0.759	0.252	0.152	-0.06	0.732	0.092	0.424	2.929	0.038	0.362	0.416
S0018	0.759	0.416	0.18	0.450	0.504	0.921	0.947	0.14	0.068	0.427	1.464	0.133	0.596	1.464	0.206	0.875	0.220	-0.61	0.064	0.096	0.240	0.427	0.158	0.181	0.944	0.413	0.039	0.016	0.329	0.716	-1.46	-0.97	1.291	0.42	0.348	1.289	1.567	0.890	0.740	0.28	0.212	0.058	0.732	0.103	0.571	2.929	0.032	0.307	0.474
S0018	0.759	0.44	0.16	0.381	0.444	0.933	0.951	0.196	0.072	0.365	1.464	0.121	0.538	1.416	0.191	0.849	-0.76	-0.91	0.058	0.098	0.157	0.402	0.126	0.210	0.948	0.391	0.036	0.014	0.333	0.540	-1.58	-0.93	1.262	0.428	0.336	1.370	2.109	0.882	0.766	0.284	0.208	-0.10	0.683	0.094	0.495	2.880	0.030	0.332	0.253
S0018	0.759	0.44	0.176	0.395	0.458	0.929	0.952	0.192	0.068	0.307	1.464	0.128	0.565	1.464	0.210	0.879	-0.37	-0.92	0.055	0.098	0.231	0.412	0.111	0.172	0.947	0.386	0.039	0.015	0.368	0.616	-1.57	-0.97	1.254	0.46	0.332	1.441	1.875	0.900	0.778	0.228	0.216	-0.03	0.732	0.103	0.464	2.929	0.035	0.390	1.232
S0018	0.759	0.398	0.179	0.445	0.449	0.919	0.942	0.191	0.099	0.352	1.464	0.082	0.393	1.464	0.186	0.838	0.221	-0.80	0.054	0.094	0.158	0.342	0.127	0.214	0.952	0.386	0.037	0.016	0.372	0.663	-1.63	-0.98	1.228	0.436	0.34	1.292	2.022	0.873	0.758	0.24	0.212	-0.08	0.732	0.100	0.504	2.929	0.030	0.317	1.168
S0018	0.759	0.424	0.18	0.432	0.493	0.911	0.945	0.2	0.064	0.444	1.416	0.104	0.577	1.464	0.191	0.830	0.497	-0.72	0.064	0.094	0.177	0.377	0.140	0.234	0.949	0.394	0.046	0.016	0.363	0.674	-1.47	-0.98	1.283	0.46	0.376	1.448	1.960	0.886	0.747	0.244	0.208	-0.00	0.732	0.096	0.524	2.929	0.036	0.312	1.216
S0018	0.759	0.388	0.184	0.415	0.425	0.938	0.950	0.192	0.068	0.354	1.464	0.105	0.504	1.464	0.203	0.872	-0.14	-1.02	0.054	0.091	0.184	0.419	0.126	0.190	0.950	0.381	0.034	0.015	0.344	0.768	-1.55	-1.05	1.210	0.444	0.392	1.480	1.957	0.891	0.772	0.22	0.188	-0.00	0.732	0.112	0.532	2.929	0.034	0.357	1.445
S0018	0.759	0.424	0.184	0.393	0.451	0.921	0.943	0.204	0.084	0.458	1.513	0.104	0.508	1.513	0.192	0.835	-0.48	-0.87	0.054	0.096	0.176	0.398	0.112	0.186	0.957	0.370	0.040	0.017	0.386	0.586	-1.57	-0.97	1.221	0.484	0.372	1.643	2.134	0.859	0.754	0.232	0.22	-0.02	0.732	0.122	0.586	2.978	0.032	0.324	1.326
S0018	0.759	0.408	0.168	0.415	0.467	0.905	0.955	0.164	0.064	0.345	1.416	0.095	0.543	1.416	0.198	0.873	1.516	-0.88	0.062	0.092	0.161	0.436	0.141	0.209	0.951	0.385	0.042	0.014	0.351	0.837	-1.54	-0.98	1.209	0.44	0.34	1.272	2.120	0.864	0.780	0.284	0.204	-0.04	0.732	0.091	0.492	2.880	0.038	0.365	0.563
S0018	0.759	0.432	0.176	0.398	0.455	0.936	0.945	0.192	0.076	0.357	1.513	0.084	0.526	1.464	0.190	0.865	0.160	-0.80	0.057	0.094	0.128	0.382	0.140	0.183	0.952	0.374	0.037	0.016	0.349	0.798	-1.49	-0.99	1.269	0.416	0.368	1.400	2.020	0.896	0.762	0.232	0.188	-0.08	0.732	0.095	0.479	2.978	0.034	0.351	0.521
S0018	0.759	0.358	0.235	0.638	0.585	0.934	0.944	0.211	0.091	0.264	1.464	0.064	0.404	1.464	0.166	0.830	-0.17	-0.30	0.070	0.105	0.134	0.326	0.158	0.313	0.899	0.493	0.041	0.019	0.362	0.634	-1.34	-0.85	1.511	0.484	0.372	1.334	1.809	0.887	0.740	0.22	0.244	0.167	0.732	0.111	0.581	2.978	0.031	0.315	0.592
S0018	0.759	0.384	0.208	0.488	0.436	0.923	0.945	0.184	0.092	0.400	1.513	0.084	0.500	1.464	0.191	0.828	0.793	-0.97	0.071	0.091	0.131	0.398	0.157	0.217	0.945	0.402	0.044	0.016	0.351	0.931	-1.38	-1.03	1.340	0.412	0.364	1.496	2.179	0.898	0.747	0.22	0.24	-0.04	0.781	0.100	0.559	2.978	0.033	0.315	0.523
S0018	0.759	0.424	0.164	0.436	0.494	0.913	0.951	0.184	0.064	0.428	1.464	0.102	0.579	1.464	0.203	0.866	1.194	-0.83	0.064	0.103	0.156	0.400	0.155	0.195	0.943	0.395	0.044	0.017	0.360	0.812	-1.51	-0.90	1.304	0.44	0.388	1.235	1.865	0.890	0.766	0.244	0.204	0.008	0.732	0.099	0.477	2.929	0.032	0.321	0.546
S0018	0.759	0.38	0.14	0.423	0.428	0.929	0.948	0.22	0.068	0.420	1.513	0.073	0.428	1.464	0.196	0.842	2.637	-0.92	0.056	0.094	0.153	0.394	0.166	0.193	0.952	0.390	0.035	0.015	0.354	0.879	-1.60	-1.00	1.215	0.472	0.324	1.210	1.567	0.904	0.783	0.232	0.22	-0.02	0.732	0.099	0.498	2.929	0.032	0.331	0.815
S0018	0.759	0.404	0.176	0.468	0.496	0.935	0.948	0.188	0.084	0.416	1.464	0.107	0.502	1.464	0.194	0.859	-0.06	-0.64	0.053	0.094	0.162	0.390	0.118	0.196	0.944	0.396	0.033	0.014	0.346	0.591	-1.59	-0.96	1.218	0.44	0.344	1.478	1.977	0.899	0.776	0.224	0.188	0.021	0.732	0.099	0.517	2.978	0.038	0.354	0.726
S0018	0.759	0.386	0.195	0.451	0.461	0.909	0.948	0.195	0.067	0.446	1.513	0.097	0.429	1.513	0.192	0.857	-0.43	-0.70	0.063	0.086	0.150	0.438	0.118	0.221	0.947	0.400	0.041	0.015	0.380	0.659	-1.53	-1.07	1.226	0.444	0.356	1.351	1.886	0.900	0.776	0.22	0.2	-0.09	0.732	0.090	0.456	2.978	0.035	0.357	0.032
S0018	0.759	0.436	0.168	0.387	0.402	0.902	0.952	0.188	0.068	0.409	1.513	0.087	0.511	1.464	0.200	0.857	0.268	-0.90	0.061	0.086	0.131	0.408	0.150	0.183	0.956	0.375	0.045	0.013	0.364	0.769	-1.51	-1.09	1.186	0.4	0.364	1.400	1.945	0.899	0.760	0.228	0.192	-0.00	0.732	0.106	0.480	2.929	0.030	0.359	0.463
S0018	0.759	0.42	0.176	0.429	0.481	0.937	0.947	0.16	0.08	0.520	1.464	0.122	0.626	1.464	0.195	0.834	-0.16	-0.86	0.068	0.094	0.229	0.399	0.170	0.210	0.948	0.388	0.039	0.015	0.326	0.679	-1.46	-0.98	1.307	0.464	0.352	1.314	2.004	0.885	0.767	0.248	0.168	-0.05	0.732	0.101	0.523	2.978	0.033	0.353	0.387
S0018	0.759	0.424	0.176	0.463	0.498	0.925	0.942	0.16	0.076	0.431	1.513	0.105	0.501	1.513	0.194	0.823	-0.46	-0.54	0.065	0.095	0.145	0.414	0.112	0.206	0.949	0.405	0.044	0.017	0.376	0.647	-1.46	-0.98	1.333	0.468	0.352	1.275	1.798	0.888	0.768	0.28	0.2	-0.06	0.781	0.081	0.449	2.978	0.033	0.356	0.571
S0018	0.759	0.38	0.184	0.453	0.491	0.925	0.943	0.22	0.092	0.320	1.513	0.070	0.454	1.513	0.186	0.829	1.929	-0.72	0.060	0.091	0.098	0.391	0.130	0.238	0.950	0.379	0.039	0.016	0.359	0.812	-1.53	-0.99	1.247	0.44	0.38	1.485	2.435	0.894	0.740	0.208	0.208	-0.04	0.781	0.101	0.510	2.978	0.031	0.346	1.061
S0018	0.759	0.44	0.164	0.493	0.534	0.931	0.944	0.212	0.076	0.380	1.513	0.100	0.519	1.464	0.196	0.838	-0.07	-0.66	0.060	0.095	0.194	0.399	0.130	0.190	0.955	0.383	0.043	0.015	0.352	0.670	-1.43	-0.99	1.337	0.432	0.352	1.419	1.649	0.900	0.782	0.22	0.188	-0.02	0.732	0.102	0.551	2.929	0.025	0.370	0.216
S0018	0.759	0.378	0.151	0.466	0.463	0.927	0.951	0.171	0.075	0.446	1.464	0.095	0.477	1.513	0.187	0.852	0.668	-0.78	0.065	0.092	0.197	0.380	0.171	0.201	0.947	0.392	0.040	0.013	0.374	0.811	-1.47	-1.01	1.270	0.492	0.368	1.405	1.772	0.881	0.782	0.264	0.184	-0.03	0.781	0.089	0.520	2.978	0.031	0.342	0.857
S0018	0.759	0.42	0.164	0.429	0.443	0.927	0.950	0.196	0.076	0.350	1.513	0.084	0.398	1.513	0.201	0.865	-0.29	-0.90	0.050	0.100	0.113	0.422	0.086	0.205	0.949	0.380	0.036	0.015	0.399	0.576	-1.65	-0.96	1.246	0.416	0.364	1.254	1.821	0.896	0.767	0.168	0.192	-0.06	0.732	0.105	0.512	2.978	0.029	0.368	0.491
S0018	0.759	0.392	0.192	0.429	0.489	0.920	0.940	0.212	0.08	0.411	1.416	0.092	0.522	1.464	0.181	0.795	0.098	-0.76	0.062	0.095	0.170	0.396	0.141	0.278	0.953	0.383	0.044	0.017	0.377	0.627	-1.46	-0.96	1.311	0.42	0.388	1.329	1.620	0.892	0.777	0.22	0.212	0.115	0.732	0.101	0.531	2.880	0.036	0.342	0.572
S0018	0.759	0.424	0.176	0.443	0.424	0.928	0.937	0.2	0.076	0.478	1.464	0.108	0.564	1.464	0.197	0.856	0.525	-0.98	0.057	0.095	0.172	0.430	0.128	0.184	0.948	0.387	0.040	0.017	0.364	0.745	-1.56	-1.01	1.253	0.444	0.348	1.303	2.005	0.877	0.780	0.26	0.2	-0.11	0.732	0.113	0.527	2.929	0.037	0.369	0.381
S0018	0.759	0.476	0.24	0.451	0.484	0.926	0.925	0.184	0.108	0.425	1.464	0.100	0.551	1.513	0.188	0.798	0.290	-0.73	0.057	0.098	0.191	0.388	0.108	0.224	0.941	0.407	0.043	0.021	0.408	0.733	-1.55	-0.94	1.304	0.452	0.356	1.415	2.149	0.893	0.761	0.264	0.2	0.032	0.781	0.086	0.439	2.978	0.036	0.349	-0.15
S0018	0.759	0.408	0.176	0.443	0.517	0.936	0.952	0.2	0.06	0.352	1.464	0.097	0.499	1.464	0.197	0.869	-0.53	-0.80	0.057	0.092	0.156	0.404	0.117	0.235	0.935	0.421	0.038	0.014	0.369	0.607	-1.50	-1.02	1.286	0.452	0.38	1.431	2.027	0.892	0.750	0.252	0.212	0.078	0.732	0.094	0.560	2.929	0.024	0.303	0.718
S0018	0.759	0.454	0.207	0.449	0.454	0.922	0.948	0.207	0.071	0.447	1.464	0.094	0.560	1.464	0.202	0.844	2.669	-0.91	0.062	0.096	0.177	0.414	0.190	0.189	0.950	0.383	0.040	0.017	0.357	0.846	-1.57	-0.99	1.256	0.464	0.352	1.415	1.888	0.885	0.768	0.204	0.204	-0.07	0.732	0.133	0.595	2.929	0.031	0.319	0.403
S0018	0.759	0.436	0.16	0.437	0.450	0.923	0.948	0.164	0.092	0.389	1.464	0.106	0.572	1.464	0.207	0.861	0.307	-0.77	0.058	0.092	0.201	0.430	0.130	0.178	0.950	0.392	0.038	0.015	0.372	0.732	-1.54	-1.04	1.220	0.464	0.356	1.432	1.865	0.884	0.766	0.264	0.204	0.014	0.732	0.092	0.462	2.978	0.037	0.378	0.387
S0018	0.759	0.408	0.184	0.504	0.471	0.922	0.954	0.212	0.072	0.308	1.416	0.076	0.443	1.416	0.198	0.865	2.573	-1.05	0.054	0.092	0.108	0.397	0.115	0.226	0.954	0.372	0.035	0.014	0.333	0.843	-1.63	-1.05	1.217	0.416	0.332	1.267	1.833	0.898	0.778	0.204	0.208	0.105	0.732	0.086	0.525	2.832	0.026	0.315	1.342
S0018	0.759	0.436	0.164	0.386	0.474	0.932	0.948	0.176	0.076	0.401	1.464	0.131	0.586	1.464	0.202	0.862	0.096	-0.95	0.053	0.100	0.237	0.423	0.131	0.218	0.954	0.371	0.036	0.015	0.343	0.652	-1.61	-0.95	1.249	0.436	0.388	1.562	2.046	0.881	0.773	0.224	0.176	-0.02	0.732	0.110	0.556	2.929	0.033	0.360	0.991
S0018	0.759	0.404	0.14	0.430	0.423	0.932	0.949	0.16	0.06	0.410	1.464	0.082	0.567	1.464	0.207	0.879	0.351	-1.01	0.059	0.090	0.137	0.421	0.123	0.174	0.961	0.360	0.040	0.013	0.392	0.726	-1.52	-1.07	1.247	0.416	0.356	1.255	1.917	0.888	0.776	0.228	0.18	-0.06	0.732	0.090	0.454	2.929	0.039	0.390	0.009
S0018	0.759	0.458	0.191	0.433	0.491	0.932	0.948	0.155	0.071	0.433	1.464	0.096	0.571	1.464	0.204	0.840	1.272	-0.88	0.058	0.097	0.154	0.398	0.151	0.205	0.949	0.391	0.037	0.016	0.344	0.756	-1.52	-0.95	1.250	0.456	0.336	1.339	1.986	0.883	0.771	0.216	0.224	0.103	0.732	0.095	0.507	2.880	0.028	0.349	0.989
S0018	0.759	0.432	0.184	0.413	0.478	0.936	0.942	0.144	0.076	0.354	1.416	0.100	0.548	1.416	0.192	0.846	0.065	-0.98	0.059	0.097	0.167	0.421	0.155	0.198	0.953	0.372	0.035	0.016	0.317	0.647	-1.55	-0.97	1.259	0.452	0.356	1.505	2.121	0.885	0.759	0.228	0.248	-0.04	0.732	0.121	0.584	2.880	0.035	0.338	1.579
S0018	0.759	0.404	0.176	0.410	0.469	0.931	0.943	0.176	0.064	0.268	1.416	0.083	0.542	1.416	0.190	0.856	0.759	-0.93	0.063	0.092	0.152	0.393	0.163	0.228	0.947	0.392	0.036	0.014	0.311	0.712	-1.49	-1.03	1.252	0.404	0.348	1.379	1.626	0.908	0.804	0.232	0.156	0.056	0.732	0.086	0.506	2.783	0.023	0.289	1.236
S0018	0.759	0.408	0.188	0.418	0.423	0.931	0.946	0.172	0.072	0.391	1.464	0.099	0.575	1.464	0.204	0.854	1.522	-0.91	0.056	0.094	0.149	0.413	0.141	0.181	0.953	0.387	0.036	0.016	0.360	0.774	-1.59	-1.03	1.284	0.484	0.34	1.431	1.908	0.859	0.765	0.28	0.212	-0.02	0.732	0.110	0.548	2.929	0.030	0.338	1.226
S0018	0.759	0.412	0.168	0.393	0.426	0.919	0.954	0.22	0.056	0.345	1.464	0.083	0.465	1.464	0.211	0.879	1.846	-0.77	0.053	0.093	0.119	0.438	0.102	0.185	0.951	0.384	0.039	0.014	0.393	0.821	-1.59	-1.02	1.231	0.448	0.316	1.338	1.814	0.879	0.781	0.268	0.192	-0.03	0.732	0.088	0.429	2.929	0.041	0.372	0.498
S0018	0.759	0.396	0.144	0.359	0.459	0.913	0.958	0.184	0.068	0.450	1.464	0.104	0.564	1.464	0.193	0.878	2.325	-0.71	0.058	0.096	0.166	0.414	0.149	0.200	0.953	0.375	0.039	0.014	0.358	0.795	-1.61	-0.95	1.165	0.42	0.328	1.493	1.994	0.891	0.774	0.26	0.212	-0.00	0.732	0.111	0.547	2.880	0.025	0.356	1.747
S0018	0.759	0.422	0.163	0.429	0.473	0.921	0.948	0.183	0.075	0.437	1.464	0.109	0.539	1.464	0.201	0.848	0.137	-0.93	0.058	0.098	0.175	0.403	0.130	0.175	0.956	0.371	0.039	0.016	0.347	0.627	-1.58	-0.94	1.287	0.42	0.368	1.522	2.023	0.882	0.770	0.232	0.208	-0.06	0.732	0.121	0.563	2.978	0.033	0.363	0.957
S0018	0.759	0.468	0.2	0.428	0.512	0.915	0.942	0.216	0.1	0.343	1.513	0.074	0.466	1.513	0.182	0.806	0.408	-0.44	0.059	0.099	0.110	0.395	0.125	0.226	0.958	0.367	0.047	0.017	0.395	0.646	-1.52	-0.95	1.300	0.46	0.344	1.548	2.174	0.873	0.769	0.276	0.192	-0.05	0.732	0.095	0.485	2.978	0.036	0.355	0.032
S0018	0.759	0.404	0.176	0.469	0.461	0.921	0.945	0.22	0.072	0.286	1.464	0.065	0.388	1.464	0.184	0.826	0.854	-0.83	0.054	0.095	0.138	0.410	0.124	0.248	0.960	0.347	0.038	0.016	0.379	0.663	-1.60	-1.01	1.230	0.44	0.344	1.443	2.266	0.895	0.754	0.216	0.184	-0.13	0.732	0.104	0.526	2.978	0.022	0.333	1.842
S0018	0.759	0.424	0.192	0.452	0.457	0.924	0.954	0.16	0.068	0.428	1.464	0.118	0.589	1.464	0.215	0.892	0.232	-0.88	0.063	0.095	0.179	0.460	0.146	0.158	0.952	0.394	0.041	0.015	0.362	0.795	-1.48	-1.01	1.300	0.472	0.356	1.498	1.769	0.899	0.769	0.232	0.2	0.038	0.683	0.102	0.570	2.880	0.033	0.347	3.565
S0018	0.759	0.388	0.168	0.430	0.453	0.938	0.950	0.176	0.068	0.397	1.464	0.088	0.593	1.513	0.198	0.881	1.117	-0.94	0.060	0.095	0.180	0.430	0.175	0.213	0.946	0.392	0.032	0.014	0.308	0.724	-1.56	-1.00	1.251	0.444	0.332	1.380	2.161	0.889	0.770	0.272	0.22	-0.08	0.732	0.089	0.524	2.929	0.029	0.342	1.415
S0018	0.759	0.404	0.168	0.545	0.491	0.904	0.937	0.192	0.092	0.391	1.464	0.098	0.508	1.513	0.201	0.831	1.821	-0.64	0.070	0.096	0.153	0.416	0.131	0.171	0.956	0.380	0.047	0.017	0.375	0.834	-1.42	-0.97	1.295	0.48	0.364	1.823	2.467	0.882	0.749	0.216	0.232	0.026	0.732	0.100	0.553	2.978	0.034	0.344	3.222
S0018	0.759	0.426	0.199	0.399	0.417	0.917	0.946	0.179	0.087	0.338	1.464	0.098	0.466	1.464	0.207	0.846	0.864	-0.85	0.055	0.089	0.158	0.423	0.161	0.179	0.946	0.388	0.036	0.016	0.354	0.761	-1.57	-1.04	1.160	0.44	0.356	1.802	2.315	0.902	0.777	0.216	0.2	0.026	0.732	0.122	0.593	2.929	0.029	0.324	1.287
S0018	0.759	0.38	0.16	0.466	0.430	0.929	0.948	0.188	0.084	0.440	1.464	0.112	0.581	1.513	0.189	0.842	0.442	-0.70	0.060	0.092	0.207	0.399	0.154	0.221	0.950	0.379	0.036	0.016	0.340	0.778	-1.54	-1.01	1.197	0.456	0.344	1.455	1.880	0.881	0.769	0.248	0.268	-0.04	0.732	0.102	0.502	2.978	0.033	0.341	0.855
S0018	0.759	0.456	0.16	0.371	0.400	0.918	0.953	0.224	0.076	0.432	1.464	0.115	0.526	1.464	0.207	0.867	-0.30	-0.74	0.058	0.089	0.200	0.437	0.125	0.169	0.957	0.376	0.043	0.013	0.398	0.713	-1.54	-1.05	1.238	0.464	0.38	1.668	1.923	0.885	0.754	0.248	0.168	0.055	0.732	0.087	0.474	2.978	0.038	0.359	2.348
S0018	0.759	0.404	0.172	0.452	0.452	0.921	0.955	0.184	0.06	0.423	1.513	0.108	0.540	1.464	0.199	0.888	-0.22	-0.79	0.060	0.094	0.170	0.433	0.122	0.186	0.954	0.371	0.041	0.014	0.358	0.666	-1.52	-1.03	1.270	0.436	0.328	1.427	1.878	0.897	0.772	0.244	0.196	-0.01	0.781	0.097	0.440	2.978	0.038	0.373	-0.03
S0018	0.759	0.42	0.192	0.398	0.451	0.906	0.947	0.216	0.076	0.484	1.464	0.104	0.522	1.513	0.206	0.864	0.080	-0.73	0.061	0.095	0.170	0.428	0.141	0.162	0.959	0.375	0.044	0.015	0.371	0.697	-1.50	-0.98	1.239	0.444	0.38	1.407	1.926	0.871	0.758	0.248	0.232	-0.02	0.732	0.109	0.539	2.978	0.028	0.325	0.873
S0018	0.759	0.416	0.168	0.409	0.451	0.926	0.944	0.204	0.076	0.306	1.464	0.100	0.491	1.464	0.204	0.871	-0.66	-0.81	0.050	0.092	0.129	0.410	0.097	0.170	0.953	0.373	0.037	0.015	0.356	0.520	-1.66	-1.00	1.212	0.464	0.324	1.474	1.858	0.880	0.780	0.208	0.204	-0.11	0.732	0.112	0.574	2.978	0.034	0.364	1.179
S0018	0.759	0.402	0.191	0.379	0.403	0.913	0.947	0.175	0.063	0.431	1.416	0.097	0.504	1.416	0.198	0.863	0.709	-0.96	0.067	0.090	0.135	0.434	0.128	0.219	0.953	0.379	0.044	0.015	0.359	0.976	-1.43	-1.06	1.282	0.428	0.364	1.285	1.766	0.900	0.740	0.228	0.184	-0.03	0.732	0.097	0.487	2.832	0.025	0.356	1.229
S0018	0.759	0.392	0.176	0.506	0.445	0.915	0.944	0.196	0.068	0.392	1.464	0.111	0.585	1.513	0.195	0.843	0.248	-0.92	0.073	0.096	0.195	0.440	0.152	0.211	0.954	0.391	0.050	0.017	0.338	0.810	-1.33	-0.99	1.388	0.42	0.34	1.447	1.989	0.886	0.728	0.24	0.24	-0.03	0.781	0.109	0.556	2.978	0.025	0.305	1.303
S0018	0.759	0.36	0.196	0.534	0.493	0.938	0.941	0.16	0.092	0.469	1.464	0.079	0.455	1.464	0.186	0.814	1.495	-0.74	0.071	0.087	0.129	0.370	0.136	0.253	0.944	0.402	0.038	0.014	0.328	0.837	-1.36	-1.07	1.309	0.456	0.364	1.434	2.335	0.878	0.746	0.204	0.184	-0.04	0.732	0.109	0.505	2.929	0.034	0.290	0.709
S0018	0.759	0.352	0.211	0.468	0.393	0.935	0.938	0.164	0.082	0.446	1.464	0.073	0.420	1.562	0.135	0.867	-0.71	-0.64	0.071	0.088	0.186	0.407	0.224	0.321	0.946	0.437	0.043	0.016	0.383	0.781	-1.33	-1.06	0.493	0.494	0.317	1.228	1.292	0.895	0.767	0.282	0.176	0.180	1.757	0.032	0.361	2.929	0.027	0.352	0.072
S0018	0.983	0.448	0.184	0.615	0.514	0.902	0.925	0.264	0.112	0.197	1.708	0.057	0.413	1.708	0.155	0.712	1.619	-0.60	0.082	0.126	0.110	0.324	0.134	0.299	0.950	0.385	0.062	0.027	0.379	0.678	-1.25	-0.69	1.588	0.432	0.372	2.091	2.927	0.901	0.705	0.192	0.256	-0.08	0.830	0.086	0.461	0.830	0.011	0.071	0.946
S0018	0.983	0.416	0.192	0.498	0.519	0.915	0.911	0.24	0.14	0.293	1.660	0.087	0.441	1.708	0.190	0.806	0.947	-0.91	0.071	0.115	0.135	0.414	0.093	0.145	0.953	0.389	0.057	0.026	0.404	0.818	-1.38	-0.83	1.601	0.456	0.352	1.934	2.635	0.895	0.729	0.16	0.228	-0.10	0.830	0.091	0.505	0.830	0.012	0.069	0.799
S0018	0.983	0.416	0.2	0.528	0.555	0.907	0.918	0.26	0.1	0.327	1.708	0.090	0.433	1.708	0.187	0.807	0.335	-0.87	0.067	0.116	0.157	0.386	0.110	0.173	0.948	0.385	0.055	0.025	0.393	0.573	-1.44	-0.81	1.492	0.472	0.34	1.862	2.940	0.889	0.733	0.248	0.188	-0.18	0.878	0.082	0.422	0.830	0.014	0.082	0.274
S0018	0.983	0.444	0.188	0.525	0.515	0.892	0.928	0.284	0.112	0.281	1.708	0.102	0.431	1.708	0.197	0.824	0.601	-0.91	0.069	0.116	0.171	0.419	0.102	0.157	0.956	0.365	0.055	0.025	0.381	0.663	-1.39	-0.82	1.453	0.496	0.352	1.876	2.856	0.881	0.714	0.208	0.2	-0.08	0.830	0.089	0.464	2.539	0.013	0.192	0.315
S0018	0.983	0.448	0.192	0.589	0.494	0.899	0.927	0.284	0.124	0.170	1.708	0.071	0.406	1.708	0.198	0.824	1.159	-0.97	0.063	0.112	0.109	0.401	0.083	0.169	0.953	0.382	0.056	0.023	0.420	0.801	-1.43	-0.87	1.480	0.472	0.34	1.843	2.548	0.890	0.734	0.248	0.232	-0.11	0.830	0.079	0.394	2.587	0.011	0.203	0.169
S0018	0.983	0.430	0.187	0.539	0.518	0.886	0.911	0.274	0.131	0.270	1.708	0.082	0.382	1.708	0.189	0.778	0.421	-0.84	0.077	0.113	0.133	0.386	0.115	0.168	0.957	0.369	0.062	0.027	0.385	0.734	-1.34	-0.81	1.530	0.44	0.336	1.916	2.697	0.908	0.727	0.172	0.212	-0.14	0.830	0.091	0.471	0.830	0.015	0.090	0.332
S0018	0.983	0.424	0.2	0.543	0.488	0.901	0.916	0.288	0.124	0.398	1.708	0.105	0.480	1.708	0.199	0.813	0.430	-0.95	0.072	0.107	0.163	0.414	0.113	0.155	0.953	0.377	0.062	0.024	0.394	0.728	-1.33	-0.91	1.500	0.456	0.332	1.892	2.626	0.908	0.721	0.228	0.192	-0.09	0.878	0.085	0.459	0.830	0.010	0.065	0.492
S0018	0.983	0.452	0.18	0.535	0.515	0.896	0.921	0.236	0.112	0.342	1.660	0.100	0.477	1.660	0.193	0.802	0.232	-0.97	0.076	0.116	0.164	0.397	0.108	0.167	0.954	0.375	0.064	0.025	0.380	0.757	-1.28	-0.82	1.565	0.508	0.344	1.858	2.692	0.885	0.713	0.204	0.24	-0.07	0.830	0.093	0.468	2.490	0.011	0.197	0.389
S0018	0.983	0.424	0.196	0.548	0.533	0.898	0.920	0.228	0.124	0.365	1.660	0.100	0.490	1.660	0.197	0.805	0.974	-0.97	0.081	0.109	0.189	0.431	0.161	0.164	0.953	0.389	0.058	0.023	0.366	0.863	-1.25	-0.90	1.486	0.48	0.36	1.918	2.518	0.893	0.725	0.264	0.208	-0.16	0.830	0.090	0.452	0.830	0.013	0.076	0.927
S0018	0.983	0.44	0.184	0.534	0.522	0.917	0.921	0.22	0.132	0.340	1.660	0.105	0.466	1.660	0.190	0.816	0.604	-0.93	0.069	0.112	0.188	0.409	0.100	0.154	0.954	0.374	0.052	0.024	0.377	0.776	-1.37	-0.85	1.514	0.464	0.368	1.815	2.826	0.895	0.721	0.2	0.18	-0.09	0.830	0.098	0.471	0.830	0.011	0.068	1.250
S0018	0.983	0.42	0.176	0.596	0.495	0.896	0.931	0.236	0.108	0.422	1.708	0.098	0.453	1.708	0.200	0.836	0.638	-1.01	0.074	0.111	0.164	0.430	0.123	0.187	0.956	0.378	0.059	0.021	0.373	0.865	-1.29	-0.84	1.515	0.444	0.356	1.854	2.849	0.906	0.734	0.212	0.196	-0.09	0.830	0.090	0.449	0.878	0.015	0.086	0.053
S0018	0.983	0.422	0.183	0.605	0.480	0.907	0.922	0.298	0.115	0.257	1.708	0.076	0.415	1.708	0.193	0.812	1.241	-0.99	0.067	0.111	0.139	0.393	0.106	0.164	0.951	0.374	0.056	0.024	0.393	0.838	-1.37	-0.86	1.511	0.436	0.344	1.852	2.514	0.897	0.742	0.172	0.2	-0.10	0.878	0.084	0.466	2.539	0.012	0.215	0.650
S0018	0.983	0.42	0.192	0.596	0.605	0.908	0.922	0.252	0.12	0.289	1.660	0.084	0.420	1.660	0.187	0.800	0.426	-0.84	0.070	0.122	0.148	0.382	0.114	0.204	0.950	0.382	0.055	0.025	0.382	0.669	-1.36	-0.73	1.544	0.504	0.336	1.750	2.392	0.867	0.747	0.268	0.172	-0.15	0.830	0.089	0.438	2.490	0.022	0.270	-0.18
S0018	0.983	0.416	0.22	0.743	0.658	0.898	0.901	0.244	0.116	0.073	1.660	0.075	0.345	1.660	0.170	0.714	2.595	-0.82	0.078	0.119	0.128	0.349	0.092	0.219	0.946	0.404	0.058	0.029	0.390	0.860	-1.27	-0.78	1.629	0.48	0.312	1.686	2.512	0.882	0.750	0.26	0.184	-0.08	0.830	0.079	0.426	0.878	0.017	0.098	0.390
S0018	0.983	0.444	0.176	0.513	0.521	0.892	0.922	0.292	0.116	0.310	1.708	0.074	0.383	1.708	0.196	0.832	0.621	-1.11	0.068	0.116	0.112	0.419	0.096	0.153	0.951	0.379	0.061	0.022	0.396	0.741	-1.37	-0.87	1.543	0.436	0.344	1.846	2.330	0.906	0.743	0.224	0.228	-0.12	0.830	0.098	0.444	0.878	0.013	0.075	-0.03
S0018	0.983	0.444	0.156	0.523	0.525	0.894	0.914	0.288	0.116	0.257	1.708	0.074	0.373	1.660	0.186	0.801	0.765	-0.82	0.071	0.113	0.107	0.408	0.093	0.174	0.955	0.384	0.059	0.024	0.383	0.756	-1.35	-0.80	1.502	0.476	0.356	1.789	2.550	0.889	0.735	0.256	0.22	-0.05	0.830	0.080	0.410	0.830	0.012	0.073	-0.32
S0018	0.983	0.410	0.175	0.541	0.502	0.900	0.928	0.235	0.107	0.359	1.708	0.087	0.434	1.708	0.202	0.837	0.464	-0.94	0.071	0.113	0.150	0.418	0.102	0.167	0.948	0.386	0.058	0.022	0.381	0.807	-1.34	-0.85	1.522	0.452	0.368	1.841	2.482	0.889	0.727	0.244	0.256	-0.09	0.830	0.081	0.432	2.539	0.012	0.216	-0.19
S0018	0.983	0.428	0.168	0.470	0.496	0.908	0.935	0.264	0.104	0.321	1.660	0.085	0.407	1.660	0.208	0.848	0.356	-1.05	0.064	0.115	0.129	0.423	0.092	0.143	0.951	0.378	0.054	0.020	0.380	0.687	-1.42	-0.88	1.483	0.44	0.368	1.770	2.551	0.884	0.727	0.204	0.244	-0.07	0.830	0.098	0.447	2.490	0.014	0.220	-0.19
S0018	0.983	0.408	0.192	0.508	0.532	0.882	0.922	0.272	0.124	0.234	1.660	0.063	0.318	1.660	0.187	0.793	0.964	-0.71	0.074	0.107	0.115	0.407	0.110	0.169	0.950	0.404	0.059	0.022	0.399	0.817	-1.33	-0.86	1.489	0.492	0.34	1.672	2.465	0.885	0.740	0.24	0.216	-0.07	0.830	0.096	0.458	0.878	0.011	0.080	0.028
S0018	0.983	0.396	0.152	0.552	0.506	0.901	0.926	0.256	0.116	0.308	1.660	0.071	0.322	1.660	0.197	0.834	1.328	-0.87	0.072	0.110	0.098	0.406	0.108	0.162	0.947	0.390	0.055	0.021	0.389	0.739	-1.37	-0.83	1.476	0.504	0.324	1.682	2.407	0.874	0.725	0.272	0.232	0.002	0.830	0.096	0.498	2.539	0.014	0.234	0.363
S0018	0.983	0.424	0.188	0.548	0.495	0.906	0.918	0.256	0.116	0.240	1.660	0.063	0.317	1.660	0.193	0.829	1.140	-1.01	0.067	0.112	0.093	0.412	0.091	0.147	0.953	0.388	0.053	0.022	0.389	0.721	-1.40	-0.88	1.501	0.456	0.336	1.702	2.564	0.878	0.725	0.236	0.22	-0.02	0.878	0.080	0.411	2.539	0.012	0.216	-0.22
S0018	0.983	0.38	0.192	0.537	0.525	0.905	0.918	0.24	0.128	0.277	1.660	0.083	0.385	1.660	0.195	0.794	0.510	-0.85	0.071	0.114	0.146	0.360	0.101	0.142	0.949	0.393	0.058	0.024	0.414	0.728	-1.38	-0.84	1.536	0.448	0.348	1.810	2.468	0.889	0.729	0.228	0.236	-0.11	0.830	0.100	0.476	0.830	0.012	0.064	0.305
S0018	0.983	0.418	0.195	0.558	0.564	0.923	0.927	0.254	0.103	0.259	1.660	0.082	0.479	1.660	0.195	0.809	0.820	-0.94	0.068	0.116	0.153	0.383	0.102	0.174	0.950	0.369	0.052	0.024	0.379	0.678	-1.34	-0.80	1.532	0.48	0.36	1.815	2.742	0.885	0.709	0.224	0.228	-0.07	0.830	0.093	0.459	0.830	0.013	0.069	0.409
S0018	0.983	0.408	0.188	0.526	0.495	0.903	0.913	0.252	0.124	0.226	1.708	0.087	0.410	1.660	0.184	0.797	0.328	-0.96	0.074	0.114	0.147	0.393	0.134	0.155	0.960	0.374	0.060	0.025	0.413	0.776	-1.31	-0.83	1.566	0.468	0.352	1.873	2.699	0.877	0.699	0.252	0.248	-0.12	0.830	0.101	0.504	2.490	0.011	0.179	0.144
S0018	0.983	0.46	0.192	0.535	0.500	0.911	0.928	0.288	0.116	0.401	1.708	0.089	0.414	1.660	0.193	0.839	-0.24	-0.96	0.067	0.113	0.145	0.434	0.089	0.165	0.950	0.386	0.059	0.022	0.407	0.692	-1.34	-0.87	1.562	0.484	0.36	1.784	2.360	0.889	0.735	0.232	0.212	-0.05	0.830	0.099	0.463	2.539	0.011	0.234	-0.13
S0018	0.983	0.424	0.192	0.521	0.544	0.908	0.923	0.256	0.128	0.359	1.660	0.085	0.412	1.660	0.192	0.812	0.479	-0.98	0.067	0.123	0.154	0.395	0.098	0.176	0.949	0.382	0.055	0.026	0.404	0.613	-1.41	-0.78	1.563	0.492	0.356	1.800	2.574	0.880	0.732	0.26	0.2	-0.12	0.830	0.091	0.425	2.539	0.012	0.216	0.017
S0018	0.983	0.444	0.184	0.531	0.540	0.903	0.928	0.288	0.136	0.298	1.708	0.078	0.440	1.708	0.198	0.820	0.166	-0.88	0.068	0.119	0.123	0.393	0.085	0.184	0.955	0.384	0.058	0.025	0.393	0.623	-1.39	-0.81	1.550	0.444	0.352	1.922	2.378	0.903	0.730	0.224	0.224	-0.07	0.878	0.087	0.469	0.830	0.012	0.072	-0.33
S0018	0.983	0.424	0.196	0.491	0.517	0.909	0.934	0.26	0.116	0.309	1.660	0.079	0.428	1.660	0.200	0.839	0.593	-0.99	0.067	0.116	0.155	0.394	0.096	0.185	0.948	0.378	0.053	0.023	0.386	0.726	-1.41	-0.85	1.514	0.472	0.364	1.805	2.543	0.893	0.744	0.228	0.204	-0.14	0.830	0.092	0.472	0.830	0.019	0.106	-0.02
S0018	0.983	0.410	0.175	0.603	0.497	0.892	0.920	0.247	0.119	0.233	1.708	0.067	0.310	1.708	0.189	0.800	0.524	-0.76	0.076	0.109	0.101	0.382	0.117	0.187	0.950	0.404	0.060	0.023	0.407	0.817	-1.32	-0.84	1.538	0.492	0.376	1.732	2.815	0.862	0.712	0.244	0.24	-0.03	0.830	0.079	0.440	2.539	0.009	0.234	0.165
S0018	0.983	0.412	0.172	0.529	0.503	0.907	0.923	0.224	0.1	0.363	1.660	0.095	0.444	1.660	0.193	0.819	0.308	-0.90	0.072	0.110	0.163	0.416	0.093	0.166	0.945	0.389	0.057	0.022	0.367	0.675	-1.39	-0.86	1.500	0.476	0.356	1.751	2.427	0.884	0.736	0.256	0.216	-0.11	0.830	0.102	0.449	2.539	0.011	0.239	-0.54
S0018	0.983	0.436	0.168	0.500	0.472	0.901	0.918	0.228	0.132	0.325	1.708	0.085	0.394	1.708	0.188	0.808	0.303	-0.97	0.068	0.107	0.145	0.373	0.104	0.160	0.949	0.400	0.055	0.022	0.388	0.721	-1.46	-0.89	1.448	0.456	0.368	1.808	2.809	0.895	0.720	0.24	0.212	0.011	0.830	0.081	0.426	2.539	0.011	0.226	-0.01
S0018	0.983	0.44	0.168	0.527	0.502	0.906	0.928	0.22	0.1	0.330	1.708	0.074	0.479	1.660	0.195	0.831	0.202	-1.00	0.072	0.111	0.115	0.408	0.099	0.164	0.948	0.392	0.059	0.021	0.403	0.798	-1.34	-0.84	1.540	0.444	0.376	1.664	2.515	0.893	0.714	0.216	0.224	-0.07	0.830	0.090	0.417	2.490	0.012	0.207	-0.18
S0018	0.983	0.428	0.204	0.539	0.579	0.916	0.926	0.268	0.124	0.359	1.660	0.088	0.428	1.660	0.194	0.813	0.789	-0.78	0.071	0.116	0.166	0.386	0.107	0.180	0.950	0.379	0.054	0.024	0.383	0.685	-1.33	-0.81	1.561	0.452	0.34	1.875	2.508	0.898	0.699	0.184	0.204	-0.18	0.830	0.093	0.452	0.830	0.017	0.087	0.408
S0018	0.983	0.424	0.176	0.535	0.506	0.897	0.916	0.26	0.124	0.337	1.660	0.088	0.426	1.660	0.192	0.797	0.762	-0.96	0.071	0.110	0.151	0.374	0.122	0.177	0.955	0.385	0.057	0.024	0.393	0.788	-1.37	-0.85	1.492	0.488	0.348	1.778	2.943	0.891	0.694	0.252	0.204	-0.09	0.830	0.078	0.418	2.490	0.009	0.172	1.101
S0018	0.983	0.438	0.183	0.559	0.558	0.908	0.928	0.227	0.107	0.239	1.660	0.060	0.336	1.660	0.195	0.814	0.509	-0.76	0.072	0.110	0.091	0.402	0.118	0.184	0.952	0.386	0.054	0.022	0.378	0.679	-1.33	-0.81	1.502	0.472	0.348	1.760	2.330	0.886	0.731	0.22	0.216	-0.07	0.830	0.086	0.416	0.830	0.011	0.069	0.323
S0018	0.983	0.416	0.172	0.609	0.534	0.911	0.932	0.256	0.12	0.303	1.660	0.086	0.411	1.660	0.195	0.817	0.857	-0.79	0.076	0.109	0.127	0.380	0.120	0.173	0.947	0.385	0.059	0.021	0.386	0.770	-1.30	-0.82	1.526	0.448	0.352	1.867	2.479	0.901	0.732	0.184	0.208	-0.04	0.830	0.095	0.483	0.830	0.015	0.076	0.815
S0018	0.983	0.404	0.152	0.492	0.528	0.896	0.934	0.276	0.104	0.267	1.660	0.073	0.363	1.660	0.201	0.833	0.373	-0.98	0.066	0.115	0.127	0.403	0.128	0.155	0.958	0.379	0.052	0.020	0.394	0.624	-1.46	-0.82	1.431	0.468	0.344	1.926	2.326	0.897	0.754	0.264	0.196	-0.04	0.830	0.083	0.423	0.830	0.015	0.083	0.136
S0018	0.983	0.404	0.168	0.524	0.474	0.900	0.932	0.272	0.116	0.215	1.660	0.079	0.380	1.660	0.203	0.845	0.424	-0.90	0.069	0.109	0.143	0.422	0.103	0.158	0.951	0.382	0.052	0.020	0.380	0.702	-1.39	-0.87	1.478	0.428	0.352	1.726	2.401	0.904	0.718	0.22	0.196	-0.04	0.830	0.089	0.433	0.830	0.010	0.064	0.069
S0018	0.983	0.384	0.168	0.538	0.572	0.908	0.930	0.24	0.088	0.388	1.660	0.104	0.494	1.660	0.195	0.834	0.341	-1.04	0.075	0.113	0.180	0.420	0.115	0.169	0.944	0.398	0.054	0.021	0.354	0.726	-1.29	-0.83	1.549	0.484	0.344	1.825	2.465	0.894	0.729	0.248	0.192	-0.11	0.830	0.081	0.425	0.830	0.015	0.077	0.513
S0018	0.983	0.428	0.18	0.535	0.559	0.903	0.909	0.22	0.132	0.290	1.660	0.083	0.400	1.660	0.186	0.794	0.471	-0.84	0.075	0.114	0.126	0.381	0.101	0.173	0.953	0.384	0.059	0.025	0.396	0.689	-1.34	-0.80	1.604	0.46	0.34	1.863	2.683	0.905	0.706	0.176	0.208	-0.11	0.830	0.098	0.491	2.490	0.011	0.177	1.043
S0018	0.983	0.454	0.199	0.562	0.563	0.887	0.925	0.270	0.111	0.371	1.660	0.090	0.453	1.660	0.203	0.826	0.178	-0.88	0.079	0.109	0.158	0.435	0.112	0.174	0.958	0.382	0.072	0.022	0.407	0.756	-1.26	-0.86	1.618	0.496	0.364	1.939	2.886	0.885	0.699	0.216	0.28	-0.05	0.830	0.089	0.504	2.490	0.009	0.175	1.512
S0018	0.983	0.424	0.16	0.556	0.494	0.911	0.924	0.256	0.116	0.280	1.611	0.085	0.408	1.660	0.192	0.820	0.462	-0.92	0.071	0.114	0.159	0.402	0.103	0.150	0.950	0.381	0.058	0.022	0.389	0.764	-1.37	-0.84	1.579	0.424	0.36	1.814	2.853	0.901	0.724	0.224	0.176	-0.08	0.830	0.094	0.466	0.830	0.013	0.077	0.453
S0018	0.983	0.44	0.172	0.567	0.550	0.883	0.919	0.236	0.132	0.367	1.708	0.091	0.413	1.708	0.193	0.809	0.624	-0.74	0.076	0.112	0.132	0.398	0.101	0.166	0.959	0.374	0.065	0.024	0.401	0.822	-1.34	-0.84	1.522	0.496	0.352	1.917	2.627	0.880	0.730	0.228	0.216	0.005	0.878	0.081	0.449	0.830	0.012	0.073	0.658
S0018	0.983	0.428	0.168	0.546	0.536	0.884	0.930	0.288	0.1	0.474	1.660	0.094	0.477	1.660	0.205	0.864	0.639	-1.04	0.078	0.117	0.153	0.441	0.111	0.171	0.955	0.378	0.066	0.023	0.392	0.765	-1.29	-0.83	1.564	0.448	0.372	1.883	2.583	0.895	0.741	0.228	0.172	-0.09	0.830	0.086	0.482	2.490	0.015	0.237	0.609
S0018	0.983	0.456	0.196	0.600	0.533	0.904	0.921	0.228	0.124	0.320	1.660	0.096	0.458	1.660	0.189	0.801	1.401	-0.85	0.073	0.116	0.175	0.415	0.107	0.182	0.946	0.380	0.060	0.025	0.399	0.834	-1.33	-0.78	1.543	0.488	0.34	1.937	2.662	0.893	0.738	0.2	0.216	-0.19	0.830	0.090	0.448	2.490	0.017	0.219	0.257
S0018	0.983	0.408	0.196	0.563	0.545	0.895	0.925	0.256	0.104	0.275	1.660	0.093	0.421	1.708	0.198	0.832	0.195	-0.97	0.075	0.117	0.182	0.416	0.142	0.153	0.955	0.386	0.062	0.025	0.388	0.779	-1.29	-0.80	1.556	0.472	0.352	1.838	2.523	0.878	0.735	0.268	0.252	-0.07	0.830	0.086	0.458	2.539	0.011	0.209	0.683
S0018	0.983	0.430	0.167	0.512	0.481	0.889	0.928	0.258	0.107	0.347	1.660	0.098	0.433	1.660	0.202	0.830	0.352	-0.97	0.067	0.114	0.158	0.407	0.096	0.154	0.950	0.382	0.058	0.022	0.376	0.740	-1.41	-0.86	1.457	0.5	0.336	1.806	2.456	0.881	0.743	0.232	0.216	-0.10	0.830	0.101	0.451	0.830	0.012	0.076	-0.20
S0018	0.983	0.456	0.172	0.507	0.529	0.906	0.921	0.308	0.14	0.282	1.660	0.080	0.413	1.708	0.188	0.805	0.685	-0.93	0.065	0.115	0.134	0.400	0.096	0.157	0.959	0.366	0.059	0.024	0.397	0.683	-1.39	-0.82	1.493	0.454	0.326	1.897	2.573	0.895	0.745	0.219	0.183	-0.05	0.878	0.088	0.492	0.830	0.015	0.091	1.473
S0018	0.983	0.424	0.176	0.542	0.485	0.902	0.928	0.272	0.116	0.313	1.660	0.076	0.422	1.708	0.201	0.833	-0.05	-1.00	0.068	0.111	0.141	0.423	0.104	0.168	0.952	0.378	0.061	0.022	0.381	0.701	-1.35	-0.88	1.505	0.465	0.317	1.883	2.527	0.897	0.741	0.224	0.236	-0.07	0.830	0.081	0.446	2.539	0.014	0.211	0.271
S0018	0.983	0.444	0.196	0.505	0.491	0.882	0.919	0.292	0.12	0.336	1.708	0.073	0.382	1.660	0.187	0.797	0.606	-0.98	0.072	0.113	0.117	0.423	0.096	0.175	0.953	0.377	0.065	0.026	0.398	0.808	-1.34	-0.85	1.523	0.466	0.338	1.808	2.598	0.894	0.732	0.231	0.211	-0.08	0.830	0.096	0.493	2.539	0.015	0.217	-0.19
S0018	0.983	0.42	0.176	0.533	0.536	0.897	0.933	0.236	0.088	0.324	1.660	0.099	0.450	1.708	0.197	0.838	-0.32	-1.03	0.072	0.115	0.194	0.437	0.126	0.165	0.956	0.384	0.059	0.023	0.383	0.647	-1.33	-0.84	1.528	0.445	0.345	1.907	2.504	0.905	0.748	0.232	0.220	-0.15	0.830	0.085	0.408	0.830	0.012	0.083	0.034
S0018	0.983	0.432	0.196	0.522	0.535	0.896	0.924	0.248	0.116	0.290	1.660	0.098	0.492	1.660	0.199	0.819	1.193	-0.97	0.073	0.115	0.162	0.443	0.113	0.162	0.950	0.371	0.058	0.024	0.365	0.798	-1.34	-0.82	1.498	0.458	0.362	1.852	2.619	0.911	0.725	0.223	0.211	-0.09	0.830	0.113	0.523	0.830	0.011	0.069	0.288
S0018	0.983	0.454	0.179	0.549	0.495	0.900	0.929	0.282	0.107	0.301	1.660	0.078	0.382	1.708	0.200	0.841	0.187	-0.91	0.068	0.111	0.158	0.419	0.104	0.157	0.959	0.375	0.062	0.023	0.401	0.679	-1.37	-0.90	1.540	0.473	0.309	2.003	2.727	0.902	0.730	0.216	0.212	-0.05	0.830	0.084	0.452	0.878	0.012	0.073	0.253
S0018	0.983	0.408	0.168	0.554	0.568	0.904	0.925	0.256	0.116	0.429	1.660	0.119	0.516	1.660	0.195	0.824	0.234	-0.82	0.075	0.114	0.193	0.410	0.109	0.182	0.953	0.379	0.058	0.023	0.363	0.692	-1.32	-0.81	1.522	0.470	0.358	1.857	2.266	0.904	0.743	0.207	0.243	-0.12	0.830	0.105	0.522	2.441	0.013	0.237	0.568
S0018	0.983	0.42	0.188	0.554	0.478	0.898	0.922	0.256	0.12	0.266	1.660	0.086	0.424	1.660	0.198	0.802	1.022	-0.98	0.072	0.115	0.143	0.395	0.119	0.163	0.948	0.383	0.056	0.024	0.376	0.774	-1.41	-0.87	1.489	0.485	0.369	2.027	2.840	0.875	0.727	0.228	0.172	-0.15	0.830	0.089	0.461	0.830	0.022	0.123	1.070
S0018	0.983	0.428	0.184	0.575	0.479	0.875	0.927	0.272	0.112	0.404	1.708	0.094	0.442	1.660	0.192	0.819	0.162	-0.91	0.080	0.109	0.159	0.422	0.099	0.162	0.955	0.386	0.067	0.022	0.402	0.782	-1.27	-0.85	1.537	0.470	0.358	1.780	2.544	0.889	0.725	0.250	0.207	-0.09	0.830	0.087	0.433	2.490	0.011	0.219	0.141
S0018	0.983	0.424	0.184	0.605	0.492	0.899	0.924	0.252	0.1	0.336	1.660	0.094	0.492	1.708	0.186	0.819	0.371	-0.91	0.077	0.109	0.162	0.398	0.103	0.204	0.959	0.365	0.064	0.022	0.394	0.769	-1.24	-0.85	1.582	0.477	0.325	1.726	2.593	0.902	0.720	0.216	0.236	-0.12	0.830	0.090	0.425	0.878	0.014	0.079	0.171
S0018	0.983	0.44	0.192	0.545	0.537	0.899	0.918	0.24	0.132	0.401	1.660	0.075	0.415	1.708	0.191	0.790	0.215	-0.69	0.078	0.112	0.116	0.398	0.114	0.158	0.960	0.372	0.062	0.024	0.395	0.775	-1.24	-0.83	1.554	0.494	0.342	1.844	2.815	0.887	0.735	0.239	0.243	-0.05	0.830	0.092	0.498	2.539	0.011	0.258	0.009
S0018	0.983	0.410	0.199	0.653	0.631	0.898	0.910	0.211	0.099	0.436	1.757	0.091	0.455	1.708	0.183	0.779	0.762	-0.29	0.079	0.108	0.152	0.386	0.095	0.210	0.949	0.382	0.065	0.025	0.425	0.748	-1.26	-0.83	1.585	0.461	0.369	1.730	2.440	0.901	0.715	0.269	0.216	-0.15	0.878	0.080	0.456	0.878	0.020	0.105	-0.15
S0018	0.983	0.424	0.26	0.562	0.770	0.910	0.881	0.3	0.132	0.205	1.660	0.078	0.384	1.660	0.153	0.712	-0.28	-0.08	0.070	0.115	0.138	0.328	0.086	0.269	0.964	0.353	0.059	0.034	0.409	0.533	-1.29	-0.76	1.612	0.494	0.346	1.876	2.518	0.898	0.730	0.203	0.175	-0.12	0.830	0.096	0.458	2.490	0.012	0.193	0.214
S0018	0.983	0.456	0.192	0.485	0.507	0.906	0.937	0.276	0.092	0.434	1.708	0.111	0.466	1.708	0.204	0.866	0.401	-0.99	0.067	0.112	0.193	0.418	0.108	0.186	0.955	0.377	0.059	0.021	0.403	0.720	-1.38	-0.88	1.497	0.461	0.333	1.850	2.584	0.891	0.723	0.244	0.244	-0.10	0.878	0.083	0.445	2.587	0.014	0.198	0.450
S0018	0.983	0.444	0.196	0.578	0.499	0.900	0.918	0.192	0.124	0.427	1.660	0.100	0.458	1.660	0.200	0.815	0.496	-0.93	0.077	0.112	0.163	0.432	0.119	0.150	0.946	0.389	0.060	0.027	0.387	0.751	-1.35	-0.87	1.524	0.490	0.350	1.927	2.698	0.889	0.724	0.239	0.199	-0.11	0.830	0.095	0.489	2.490	0.012	0.193	0.931
S0018	0.983	0.44	0.164	0.511	0.517	0.901	0.926	0.248	0.116	0.356	1.660	0.102	0.488	1.660	0.199	0.816	-0.12	-0.99	0.072	0.116	0.182	0.390	0.110	0.156	0.956	0.384	0.060	0.023	0.366	0.667	-1.34	-0.81	1.551	0.449	0.349	1.742	2.367	0.901	0.736	0.196	0.208	-0.12	0.830	0.082	0.441	0.830	0.015	0.083	0.497
S0018	0.983	0.414	0.167	0.517	0.526	0.893	0.922	0.266	0.123	0.357	1.660	0.102	0.444	1.660	0.198	0.824	0.454	-1.00	0.070	0.110	0.163	0.398	0.107	0.151	0.950	0.384	0.059	0.023	0.389	0.717	-1.42	-0.89	1.457	0.478	0.346	1.685	2.551	0.897	0.730	0.258	0.219	-0.09	0.830	0.091	0.472	2.441	0.013	0.214	0.154
S0018	0.983	0.432	0.184	0.537	0.520	0.901	0.931	0.288	0.108	0.376	1.660	0.098	0.463	1.660	0.201	0.820	0.275	-1.04	0.071	0.115	0.147	0.407	0.096	0.159	0.953	0.373	0.058	0.023	0.378	0.702	-1.34	-0.85	1.498	0.473	0.365	1.648	2.541	0.893	0.733	0.200	0.180	-0.21	0.830	0.108	0.483	0.830	0.017	0.099	-0.12
S0018	0.983	0.4	0.296	0.897	0.717	0.909	0.858	0.244	0.124	0.175	1.660	0.098	0.491	1.660	0.164	0.701	0.743	-0.52	0.085	0.120	0.151	0.356	0.108	0.191	0.950	0.399	0.065	0.039	0.392	0.709	-1.15	-0.73	1.769	0.438	0.326	1.727	2.321	0.900	0.713	0.211	0.227	-0.02	0.830	0.096	0.457	2.490	0.011	0.208	-0.31
S0018	0.983	0.428	0.176	0.498	0.516	0.887	0.931	0.216	0.092	0.448	1.660	0.109	0.482	1.660	0.198	0.849	0.386	-0.85	0.075	0.106	0.155	0.434	0.097	0.189	0.959	0.370	0.065	0.021	0.400	0.712	-1.35	-0.91	1.490	0.465	0.353	1.585	2.408	0.869	0.716	0.224	0.240	-0.04	0.830	0.081	0.430	2.490	0.010	0.196	0.433
S0018	0.983	0.412	0.172	0.526	0.521	0.893	0.921	0.268	0.136	0.335	1.660	0.092	0.451	1.660	0.195	0.809	0.177	-1.05	0.077	0.114	0.169	0.406	0.118	0.170	0.958	0.359	0.063	0.024	0.400	0.728	-1.30	-0.84	1.551	0.474	0.362	1.817	2.363	0.899	0.736	0.219	0.203	-0.12	0.830	0.086	0.445	2.539	0.013	0.203	0.239
S0018	0.983	0.396	0.196	0.531	0.510	0.889	0.913	0.232	0.116	0.377	1.660	0.121	0.514	1.660	0.191	0.793	-0.21	-0.97	0.083	0.110	0.200	0.402	0.117	0.148	0.956	0.384	0.061	0.025	0.357	0.762	-1.21	-0.84	1.556	0.437	0.357	1.746	2.457	0.905	0.730	0.240	0.188	-0.15	0.830	0.085	0.475	0.830	0.015	0.085	0.434
S0018	0.983	0.454	0.167	0.561	0.487	0.901	0.927	0.258	0.091	0.346	1.660	0.084	0.451	1.660	0.198	0.823	1.004	-1.01	0.076	0.112	0.138	0.408	0.119	0.171	0.956	0.370	0.058	0.021	0.356	0.844	-1.33	-0.85	1.520	0.446	0.334	1.620	2.262	0.911	0.752	0.231	0.183	-0.12	0.830	0.095	0.442	2.490	0.014	0.234	-0.13
S0018	0.983	0.412	0.168	0.533	0.539	0.894	0.922	0.244	0.12	0.411	1.660	0.098	0.479	1.660	0.198	0.816	0.334	-0.99	0.078	0.113	0.191	0.416	0.146	0.165	0.955	0.369	0.060	0.025	0.374	0.733	-1.31	-0.84	1.523	0.461	0.341	1.723	2.675	0.897	0.719	0.236	0.184	-0.20	0.830	0.093	0.465	0.830	0.017	0.090	0.092
S0018	0.983	0.412	0.176	0.515	0.537	0.921	0.917	0.264	0.108	0.347	1.660	0.097	0.477	1.660	0.191	0.794	0.170	-1.10	0.067	0.118	0.174	0.397	0.094	0.172	0.963	0.369	0.051	0.025	0.378	0.680	-1.32	-0.80	1.594	0.438	0.314	1.701	2.638	0.887	0.722	0.219	0.215	-0.07	0.830	0.098	0.483	0.830	0.010	0.072	0.386
S0018	0.983	0.414	0.158	0.524	0.460	0.864	0.933	0.158	0.085	0.522	1.660	0.094	0.612	1.660	0.147	0.865	0.337	-1.10	0.092	0.113	0.303	0.495	0.318	0.288	0.943	0.372	0.062	0.017	0.359	0.927	-1.18	-0.87	0.527	0.439	0.365	1.480	2.075	0.882	0.741	0.182	0.304	-0.10	0.781	0.082	0.572	2.929	0.013	0.272	1.392
S0018	1.251	0.412	0.228	0.904	0.686	0.933	0.912	0.196	0.112	0.349	1.855	0.098	0.547	1.855	0.153	0.660	0.133	-0.55	0.112	0.163	0.178	0.324	0.134	0.328	0.951	0.399	0.069	0.043	0.345	0.708	-0.87	-0.41	2.189	0.48	0.348	2.249	3.121	0.874	0.709	0.28	0.26	-0.12	0.927	0.069	0.379	0.927	0.018	0.089	0.441
S0018	1.251	0.418	0.199	0.757	0.677	0.938	0.909	0.187	0.103	0.380	1.904	0.089	0.521	1.855	0.198	0.800	0.882	-1.13	0.097	0.151	0.187	0.435	0.115	0.167	0.956	0.394	0.069	0.038	0.402	0.955	-0.95	-0.60	2.223	0.496	0.356	2.015	3.342	0.875	0.712	0.284	0.26	-0.13	0.927	0.061	0.342	0.927	0.023	0.110	0.092
S0018	1.251	0.452	0.22	0.738	0.628	0.949	0.902	0.188	0.124	0.513	1.855	0.121	0.644	1.904	0.189	0.812	0.197	-0.92	0.092	0.143	0.236	0.421	0.098	0.152	0.951	0.379	0.065	0.039	0.391	0.858	-0.98	-0.61	2.154	0.528	0.336	2.114	3.105	0.875	0.708	0.22	0.224	-0.13	0.976	0.070	0.400	0.927	0.020	0.095	0.482
S0018	1.251	0.42	0.228	0.806	0.668	0.930	0.891	0.244	0.124	0.370	1.855	0.110	0.530	1.855	0.187	0.793	-0.35	-1.05	0.102	0.143	0.200	0.401	0.107	0.151	0.956	0.396	0.080	0.040	0.367	0.837	-0.93	-0.61	2.263	0.476	0.324	2.124	3.362	0.884	0.711	0.248	0.248	-0.11	0.927	0.060	0.330	0.927	0.020	0.096	0.125
S0018	1.251	0.388	0.208	0.794	0.576	0.928	0.909	0.244	0.124	0.227	1.855	0.073	0.471	1.855	0.200	0.811	-0.40	-1.15	0.090	0.147	0.121	0.415	0.099	0.161	0.952	0.390	0.072	0.036	0.399	0.762	-1.02	-0.62	2.176	0.492	0.336	2.103	3.262	0.869	0.712	0.232	0.272	-0.13	0.927	0.061	0.324	0.927	0.021	0.107	0.353
S0018	1.251	0.436	0.224	0.793	0.613	0.922	0.902	0.244	0.136	0.317	1.904	0.095	0.453	1.904	0.194	0.802	-0.27	-1.09	0.099	0.140	0.169	0.412	0.102	0.159	0.956	0.368	0.079	0.039	0.395	0.772	-0.97	-0.65	2.161	0.476	0.34	2.170	2.883	0.890	0.720	0.184	0.228	-0.22	0.927	0.080	0.408	0.927	0.029	0.136	0.510
S0018	1.251	0.390	0.239	0.828	0.635	0.926	0.897	0.239	0.107	0.351	1.855	0.108	0.520	1.904	0.185	0.783	-0.09	-1.00	0.100	0.143	0.186	0.421	0.100	0.170	0.963	0.388	0.078	0.041	0.358	0.867	-0.92	-0.60	2.217	0.552	0.352	2.185	2.905	0.880	0.712	0.236	0.268	-0.18	0.927	0.060	0.334	0.927	0.025	0.124	0.234
S0018	1.251	0.392	0.216	0.771	0.596	0.938	0.898	0.216	0.124	0.341	1.855	0.094	0.480	1.855	0.191	0.802	0.323	-0.98	0.091	0.140	0.172	0.411	0.088	0.154	0.947	0.387	0.065	0.037	0.386	0.857	-1.01	-0.66	2.074	0.5	0.336	2.067	2.984	0.879	0.720	0.244	0.26	-0.11	0.927	0.062	0.341	0.927	0.023	0.115	-0.21
S0018	1.251	0.404	0.244	0.778	0.595	0.936	0.897	0.228	0.132	0.366	1.855	0.082	0.407	1.855	0.191	0.817	-0.27	-1.05	0.092	0.137	0.112	0.404	0.093	0.163	0.953	0.392	0.066	0.038	0.368	0.748	-1.03	-0.66	2.104	0.52	0.336	2.067	2.847	0.876	0.708	0.28	0.244	-0.14	0.927	0.068	0.369	0.927	0.022	0.097	0.041
S0018	1.251	0.384	0.2	0.757	0.579	0.932	0.909	0.236	0.128	0.300	1.855	0.081	0.437	1.855	0.200	0.803	-0.39	-1.15	0.090	0.144	0.126	0.391	0.102	0.167	0.954	0.394	0.069	0.035	0.409	0.771	-1.03	-0.65	2.114	0.512	0.332	2.051	3.049	0.875	0.713	0.264	0.244	-0.12	0.927	0.057	0.321	0.927	0.016	0.085	0.114
[truncated: 4,119 more rows]
[truncated: 16 more columns]
