# Supplementary material for: A machine learning approach for gait speed estimation using skin-mounted wearable sensors: From healthy controls to individuals with multiple sclerosis
Source: PLoS One. 2017 Jun 1;12(6):e0178366. doi: 10.1371/journal.pone.0178366 (PMC5453431; doi:10.1371/journal.pone.0178366)
Supplement: S1 File — (ZIP) [file pone.0178366.s002.zip › S1_File/['SACRUM']_features_healthy.csv]

Subject	Ground Truth Speed	Feature 1	Feature 2	Feature 3	Feature 4	Feature 5	Feature 6	Feature 7	Feature 8	Feature 9	Feature 10	Feature 11	Feature 12	Feature 13	Feature 14	Feature 15	Feature 16	Feature 17	Feature 18	Feature 19	Feature 20	Feature 21	Feature 22	Feature 23	Feature 24	Feature 25	Feature 26	Feature 27	Feature 28	Feature 29	Feature 30	Feature 31	Feature 32
S0001	0.491	0.409	0.297	0.584	0.363	0.900	0.931	0.224	0.100	0.291	1.464	0.073	0.403	1.416	0.159	0.775	1.508	-0.25	0.064	0.084	0.147	0.361	0.164	0.354	0.935	0.354	0.044	0.022	0.407	0.874	-1.48	-1.09	1.066
S0001	0.491	0.408	0.268	0.611	0.359	0.914	0.936	0.224	0.056	0.448	1.367	0.092	0.461	1.367	0.167	0.831	1.369	-0.99	0.061	0.078	0.178	0.338	0.157	0.257	0.940	0.353	0.040	0.017	0.392	1.011	-1.57	-1.22	1.112
S0001	0.491	0.332	0.244	0.654	0.354	0.936	0.942	0.152	0.072	0.479	1.220	0.105	0.531	1.220	0.155	0.762	1.141	-1.03	0.066	0.075	0.237	0.318	0.201	0.316	0.930	0.367	0.032	0.014	0.350	1.093	-1.45	-1.25	1.134
S0001	0.491	0.34	0.272	0.566	0.305	0.950	0.936	0.16	0.08	0.702	1.074	0.103	0.570	1.074	0.154	0.742	1.410	-0.88	0.057	0.070	0.237	0.347	0.188	0.344	0.928	0.375	0.025	0.015	0.330	1.191	-1.59	-1.35	1.061
S0001	0.491	0.344	0.26	0.600	0.370	0.950	0.934	0.184	0.112	0.510	1.123	0.098	0.499	1.123	0.149	0.712	0.580	-0.87	0.062	0.071	0.198	0.344	0.134	0.365	0.919	0.391	0.027	0.015	0.351	1.079	-1.45	-1.25	1.183
S0001	0.491	0.36	0.208	0.471	0.396	0.940	0.935	0.16	0.112	0.502	1.074	0.094	0.447	1.074	0.150	0.693	-0.17	-0.40	0.056	0.072	0.174	0.322	0.140	0.292	0.927	0.373	0.028	0.014	0.324	0.792	-1.61	-1.27	1.047
S0001	0.491	0.36	0.236	0.483	0.379	0.941	0.934	0.2	0.076	0.585	1.074	0.115	0.545	1.123	0.165	0.712	-0.42	-0.96	0.057	0.076	0.246	0.340	0.140	0.231	0.925	0.384	0.030	0.015	0.343	0.775	-1.53	-1.27	1.118
S0001	0.491	0.361	0.228	0.556	0.354	0.934	0.922	0.164	0.096	0.530	1.171	0.096	0.497	1.171	0.152	0.713	0.331	-1.01	0.063	0.075	0.205	0.322	0.181	0.284	0.926	0.383	0.031	0.017	0.368	0.964	-1.51	-1.27	1.088
S0001	0.491	0.356	0.24	0.518	0.425	0.913	0.925	0.172	0.088	0.608	1.171	0.098	0.535	1.171	0.141	0.714	0.086	-0.63	0.067	0.079	0.176	0.328	0.189	0.393	0.924	0.384	0.037	0.018	0.356	0.813	-1.48	-1.18	1.107
S0001	0.491	0.352	0.248	0.610	0.372	0.925	0.924	0.172	0.08	0.597	1.269	0.103	0.525	1.220	0.165	0.769	0.571	-0.93	0.064	0.076	0.235	0.359	0.160	0.240	0.932	0.369	0.034	0.017	0.378	0.956	-1.47	-1.29	1.119
S0001	0.491	0.38	0.232	0.483	0.352	0.912	0.918	0.192	0.08	0.569	1.220	0.089	0.463	1.220	0.151	0.712	0.501	-0.70	0.055	0.070	0.162	0.312	0.159	0.301	0.924	0.385	0.035	0.014	0.398	0.827	-1.67	-1.31	0.996
S0001	0.491	0.42	0.24	0.521	0.338	0.915	0.931	0.192	0.072	0.613	1.269	0.112	0.541	1.269	0.182	0.790	-0.14	-1.00	0.064	0.074	0.200	0.397	0.165	0.199	0.932	0.369	0.039	0.016	0.370	0.924	-1.51	-1.26	1.082
S0001	0.491	0.36	0.228	0.466	0.363	0.934	0.931	0.144	0.088	0.665	1.220	0.117	0.524	1.171	0.164	0.724	-0.44	-0.87	0.060	0.076	0.247	0.350	0.170	0.241	0.928	0.376	0.031	0.015	0.346	0.780	-1.58	-1.31	1.069
S0001	0.491	0.364	0.248	0.528	0.365	0.916	0.937	0.204	0.06	0.486	1.269	0.081	0.451	1.269	0.180	0.808	-0.09	-1.03	0.059	0.077	0.147	0.404	0.187	0.242	0.933	0.366	0.033	0.016	0.348	0.790	-1.56	-1.22	1.104
S0001	0.491	0.336	0.248	0.585	0.378	0.920	0.922	0.136	0.064	0.627	1.171	0.129	0.634	1.171	0.131	0.617	-0.06	-0.59	0.065	0.081	0.293	0.250	0.203	0.413	0.926	0.378	0.030	0.017	0.336	0.860	-1.52	-1.21	1.109
S0001	0.491	0.381	0.273	0.601	0.375	0.920	0.932	0.172	0.080	0.542	1.171	0.091	0.507	1.171	0.160	0.765	0.926	-0.93	0.065	0.076	0.180	0.318	0.209	0.288	0.934	0.368	0.035	0.016	0.360	0.869	-1.54	-1.19	1.067
S0001	0.491	0.32	0.232	0.545	0.349	0.927	0.944	0.156	0.072	0.715	1.074	0.119	0.610	1.025	0.169	0.745	-0.19	-1.08	0.065	0.080	0.250	0.381	0.177	0.269	0.922	0.386	0.031	0.014	0.319	0.982	-1.53	-1.26	1.118
S0001	0.491	0.344	0.24	0.596	0.387	0.937	0.948	0.152	0.072	0.605	1.123	0.112	0.568	1.123	0.161	0.808	0.510	-1.03	0.068	0.079	0.235	0.339	0.182	0.298	0.931	0.368	0.029	0.014	0.321	0.953	-1.47	-1.19	1.168
S0001	0.491	0.408	0.272	0.569	0.327	0.924	0.943	0.168	0.088	0.590	1.220	0.108	0.564	1.171	0.171	0.807	0.360	-1.16	0.062	0.075	0.198	0.362	0.190	0.266	0.931	0.366	0.033	0.015	0.322	0.991	-1.55	-1.30	1.088
S0001	0.491	0.38	0.252	0.618	0.408	0.937	0.942	0.192	0.096	0.561	1.123	0.104	0.543	1.123	0.170	0.746	0.043	-0.86	0.063	0.081	0.213	0.355	0.147	0.269	0.931	0.366	0.033	0.015	0.322	0.936	-1.47	-1.16	1.175
S0001	0.491	0.352	0.228	0.477	0.502	0.923	0.932	0.192	0.12	0.530	1.220	0.073	0.404	1.220	0.153	0.753	0.147	-0.32	0.060	0.079	0.157	0.366	0.167	0.347	0.936	0.353	0.035	0.015	0.391	0.660	-1.56	-1.13	1.098
S0001	0.491	0.348	0.264	0.455	0.342	0.940	0.922	0.144	0.092	0.632	1.171	0.109	0.548	1.171	0.150	0.732	0.194	-1.01	0.053	0.071	0.243	0.340	0.192	0.313	0.933	0.363	0.024	0.016	0.343	0.737	-1.71	-1.33	0.949
S0001	0.491	0.34	0.216	0.411	0.352	0.939	0.921	0.168	0.08	0.667	1.171	0.108	0.554	1.171	0.162	0.714	0.096	-0.94	0.055	0.073	0.204	0.319	0.123	0.243	0.917	0.402	0.027	0.015	0.337	0.763	-1.65	-1.27	1.037
S0001	0.491	0.377	0.200	0.384	0.323	0.935	0.927	0.156	0.076	0.662	1.171	0.116	0.521	1.171	0.169	0.734	-0.66	-0.91	0.050	0.072	0.226	0.355	0.155	0.253	0.926	0.379	0.024	0.015	0.329	0.754	-1.72	-1.33	0.966
S0001	0.491	0.372	0.232	0.512	0.292	0.918	0.934	0.208	0.08	0.504	1.220	0.057	0.382	1.220	0.175	0.793	0.696	-1.19	0.054	0.067	0.112	0.364	0.174	0.255	0.930	0.370	0.031	0.013	0.367	0.995	-1.66	-1.42	0.983
S0001	0.491	0.384	0.28	0.530	0.337	0.941	0.928	0.16	0.104	0.680	1.220	0.119	0.605	1.220	0.157	0.770	0.146	-0.91	0.058	0.064	0.222	0.334	0.172	0.336	0.919	0.396	0.029	0.015	0.349	1.008	-1.58	-1.46	1.016
S0001	0.491	0.36	0.256	0.514	0.332	0.941	0.932	0.2	0.096	0.539	1.269	0.084	0.484	1.220	0.177	0.791	0.276	-0.92	0.058	0.067	0.158	0.404	0.179	0.214	0.922	0.388	0.030	0.014	0.372	0.918	-1.56	-1.39	1.052
S0001	0.491	0.372	0.248	0.440	0.364	0.936	0.928	0.176	0.096	0.637	1.220	0.102	0.489	1.171	0.166	0.737	-0.14	-0.71	0.054	0.072	0.194	0.372	0.159	0.259	0.921	0.393	0.027	0.015	0.368	0.741	-1.67	-1.26	0.999
S0001	0.491	0.336	0.264	0.455	0.369	0.932	0.911	0.156	0.112	0.660	1.171	0.113	0.522	1.123	0.151	0.660	-0.38	-0.71	0.057	0.076	0.214	0.346	0.153	0.245	0.924	0.385	0.028	0.018	0.357	0.723	-1.58	-1.26	1.064
S0001	0.491	0.404	0.232	0.406	0.393	0.921	0.925	0.224	0.1	0.526	1.171	0.089	0.481	1.171	0.139	0.684	-0.27	-0.83	0.050	0.076	0.206	0.273	0.140	0.373	0.927	0.376	0.030	0.017	0.377	0.679	-1.66	-1.20	1.017
S0001	0.491	0.373	0.253	0.481	0.358	0.928	0.934	0.160	0.064	0.645	1.171	0.123	0.600	1.220	0.164	0.744	-0.70	-0.90	0.059	0.074	0.281	0.358	0.171	0.250	0.921	0.393	0.031	0.014	0.346	0.738	-1.58	-1.25	1.080
S0001	0.491	0.364	0.264	0.534	0.322	0.928	0.921	0.208	0.096	0.571	1.220	0.090	0.501	1.171	0.147	0.732	1.527	-0.97	0.049	0.068	0.189	0.302	0.179	0.325	0.936	0.357	0.027	0.015	0.360	0.980	-1.71	-1.34	0.969
S0001	0.491	0.34	0.276	0.450	0.314	0.921	0.925	0.2	0.088	0.632	1.220	0.114	0.527	1.220	0.158	0.742	-0.17	-1.08	0.051	0.071	0.226	0.330	0.154	0.318	0.928	0.372	0.027	0.015	0.350	0.760	-1.70	-1.33	0.955
S0001	0.491	0.38	0.248	0.522	0.353	0.910	0.917	0.208	0.096	0.530	1.269	0.082	0.421	1.220	0.163	0.748	0.719	-0.88	0.050	0.072	0.161	0.352	0.189	0.311	0.924	0.384	0.032	0.015	0.386	0.865	-1.70	-1.26	0.996
S0001	0.491	0.372	0.272	0.476	0.398	0.922	0.925	0.176	0.104	0.547	1.123	0.064	0.434	1.123	0.142	0.731	1.649	-0.61	0.058	0.076	0.107	0.299	0.173	0.309	0.921	0.396	0.032	0.017	0.358	0.928	-1.59	-1.18	1.079
S0001	0.491	0.392	0.208	0.519	0.355	0.921	0.930	0.172	0.084	0.573	1.171	0.112	0.580	1.171	0.152	0.752	0.061	-0.88	0.058	0.077	0.257	0.312	0.204	0.317	0.915	0.398	0.030	0.015	0.332	0.875	-1.66	-1.22	1.012
S0001	0.491	0.384	0.232	0.451	0.355	0.928	0.910	0.156	0.088	0.600	1.123	0.104	0.540	1.123	0.135	0.670	-0.81	-0.95	0.060	0.076	0.204	0.262	0.135	0.312	0.921	0.400	0.034	0.018	0.385	0.847	-1.49	-1.22	1.151
S0001	0.491	0.365	0.285	0.707	0.333	0.919	0.932	0.172	0.100	0.570	1.123	0.099	0.555	1.123	0.147	0.664	3.118	-0.92	0.068	0.077	0.213	0.297	0.201	0.384	0.937	0.352	0.035	0.018	0.336	1.197	-1.50	-1.26	1.138
S0001	0.491	0.368	0.24	0.666	0.403	0.924	0.934	0.204	0.08	0.602	1.171	0.091	0.522	1.171	0.148	0.743	1.083	-0.89	0.073	0.084	0.181	0.319	0.182	0.345	0.921	0.394	0.035	0.017	0.341	0.894	-1.41	-1.08	1.207
S0001	0.491	0.328	0.224	0.574	0.365	0.938	0.933	0.16	0.112	0.584	1.074	0.118	0.577	1.074	0.141	0.707	0.350	-0.98	0.056	0.077	0.281	0.318	0.146	0.396	0.926	0.375	0.023	0.016	0.328	1.010	-1.61	-1.22	1.094
S0001	0.491	0.356	0.248	0.664	0.441	0.925	0.936	0.18	0.088	0.537	1.220	0.111	0.561	1.171	0.173	0.765	1.095	-0.88	0.067	0.084	0.228	0.388	0.173	0.251	0.930	0.364	0.033	0.017	0.318	1.005	-1.43	-1.08	1.197
S0001	0.491	0.336	0.228	0.546	0.432	0.920	0.930	0.152	0.072	0.651	1.220	0.121	0.574	1.220	0.147	0.732	-0.11	-0.79	0.068	0.083	0.243	0.277	0.145	0.330	0.932	0.369	0.031	0.016	0.344	0.739	-1.44	-1.10	1.205
S0001	0.491	0.38	0.232	0.516	0.381	0.921	0.913	0.176	0.072	0.611	1.171	0.108	0.508	1.171	0.166	0.706	0.044	-0.84	0.061	0.078	0.199	0.370	0.174	0.229	0.936	0.364	0.033	0.016	0.364	0.847	-1.51	-1.22	1.119
S0001	0.491	0.364	0.22	0.475	0.394	0.931	0.921	0.172	0.076	0.616	1.171	0.118	0.565	1.123	0.155	0.698	0.080	-0.79	0.062	0.082	0.245	0.359	0.162	0.297	0.930	0.367	0.031	0.017	0.387	0.823	-1.49	-1.17	1.132
S0001	0.491	0.396	0.252	0.623	0.363	0.933	0.926	0.176	0.072	0.600	1.220	0.103	0.537	1.220	0.157	0.759	2.099	-0.93	0.058	0.075	0.205	0.332	0.155	0.237	0.927	0.378	0.030	0.016	0.360	1.071	-1.60	-1.24	1.023
S0001	0.491	0.361	0.257	0.425	0.281	0.932	0.921	0.136	0.080	0.599	1.171	0.121	0.568	1.171	0.152	0.717	0.342	-1.06	0.049	0.065	0.258	0.317	0.178	0.271	0.903	0.432	0.025	0.013	0.355	0.919	-1.75	-1.44	0.905
S0001	0.491	0.392	0.24	0.437	0.360	0.927	0.911	0.192	0.12	0.635	1.220	0.120	0.549	1.220	0.149	0.686	-0.65	-0.58	0.055	0.070	0.231	0.327	0.140	0.291	0.908	0.422	0.032	0.016	0.374	0.715	-1.61	-1.31	1.020
S0001	0.491	0.352	0.248	0.397	0.373	0.940	0.920	0.172	0.084	0.600	1.171	0.100	0.511	1.171	0.140	0.673	0.387	-0.87	0.053	0.080	0.201	0.298	0.155	0.333	0.929	0.375	0.027	0.018	0.344	0.777	-1.65	-1.21	1.070
S0001	0.491	0.364	0.22	0.510	0.385	0.927	0.935	0.172	0.084	0.538	1.269	0.111	0.583	1.318	0.151	0.813	0.505	-0.91	0.060	0.075	0.234	0.382	0.165	0.293	0.911	0.410	0.030	0.015	0.345	0.920	-1.54	-1.22	1.094
S0001	0.491	0.356	0.26	0.668	0.413	0.921	0.929	0.196	0.076	0.465	1.220	0.070	0.416	1.269	0.175	0.800	1.491	-0.90	0.066	0.081	0.115	0.364	0.143	0.207	0.923	0.387	0.037	0.018	0.380	0.999	-1.47	-1.15	1.202
S0001	0.491	0.408	0.312	0.612	0.360	0.905	0.933	0.192	0.072	0.535	1.269	0.079	0.394	1.269	0.186	0.819	1.026	-1.18	0.065	0.082	0.108	0.389	0.204	0.249	0.908	0.413	0.038	0.019	0.354	0.957	-1.50	-1.19	1.110
S0001	0.491	0.404	0.28	0.514	0.353	0.908	0.934	0.2	0.052	0.555	1.269	0.107	0.518	1.269	0.171	0.806	0.440	-1.10	0.061	0.076	0.210	0.368	0.206	0.279	0.931	0.372	0.036	0.015	0.353	0.921	-1.63	-1.32	1.009
S0001	0.491	0.429	0.228	0.589	0.408	0.919	0.944	0.160	0.080	0.580	1.220	0.107	0.557	1.269	0.175	0.847	1.243	-1.09	0.061	0.077	0.213	0.380	0.209	0.289	0.916	0.398	0.034	0.014	0.355	0.921	-1.63	-1.24	1.053
S0001	0.491	0.448	0.244	0.609	0.361	0.895	0.924	0.236	0.06	0.600	1.318	0.103	0.563	1.318	0.145	0.767	0.581	-1.04	0.071	0.085	0.200	0.290	0.165	0.342	0.925	0.386	0.050	0.019	0.358	1.072	-1.43	-1.22	1.224
S0001	0.491	0.384	0.288	0.462	0.341	0.923	0.929	0.228	0.092	0.567	1.269	0.062	0.426	1.269	0.142	0.778	0.565	-1.13	0.055	0.074	0.134	0.293	0.139	0.337	0.912	0.413	0.033	0.017	0.361	0.850	-1.65	-1.27	1.083
S0001	0.491	0.38	0.248	0.646	0.399	0.937	0.931	0.164	0.08	0.543	1.220	0.099	0.533	1.220	0.165	0.759	0.824	-0.90	0.060	0.079	0.224	0.357	0.131	0.269	0.933	0.362	0.033	0.017	0.401	0.886	-1.49	-1.21	1.144
S0001	0.491	0.356	0.232	0.660	0.413	0.936	0.938	0.18	0.072	0.351	1.220	0.066	0.488	1.220	0.163	0.778	2.228	-0.80	0.061	0.084	0.121	0.345	0.162	0.320	0.936	0.355	0.033	0.017	0.372	0.927	-1.58	-1.12	1.213
S0001	0.491	0.352	0.272	0.534	0.453	0.941	0.940	0.18	0.076	0.497	1.123	0.108	0.583	1.123	0.166	0.713	0.627	-0.81	0.055	0.092	0.186	0.348	0.164	0.290	0.928	0.368	0.026	0.017	0.307	0.697	-1.63	-1.05	1.141
S0001	0.491	0.364	0.172	0.414	0.374	0.948	0.953	0.196	0.06	0.460	1.074	0.081	0.536	1.025	0.170	0.811	0.043	-0.90	0.045	0.073	0.174	0.403	0.142	0.284	0.912	0.409	0.021	0.009	0.297	0.733	-1.73	-1.27	1.005
S0001	0.491	0.364	0.192	0.495	0.447	0.937	0.950	0.192	0.096	0.491	1.025	0.089	0.509	0.976	0.147	0.712	1.063	-0.55	0.053	0.089	0.164	0.330	0.145	0.365	0.907	0.414	0.027	0.014	0.337	0.742	-1.66	-1.06	1.154
S0001	0.491	0.301	0.184	0.438	0.451	0.954	0.960	0.184	0.064	0.521	0.976	0.078	0.574	0.976	0.163	0.778	-0.16	-0.43	0.048	0.085	0.123	0.336	0.109	0.307	0.913	0.406	0.023	0.011	0.300	0.595	-1.67	-1.14	1.168
S0001	0.491	0.348	0.22	0.524	0.404	0.943	0.952	0.136	0.072	0.472	1.025	0.108	0.637	1.025	0.168	0.775	0.305	-0.93	0.057	0.082	0.217	0.396	0.180	0.321	0.919	0.391	0.025	0.013	0.293	0.905	-1.62	-1.17	1.061
S0001	0.491	0.364	0.264	0.672	0.458	0.922	0.930	0.208	0.072	0.438	1.074	0.052	0.586	1.074	0.149	0.749	0.988	-0.65	0.073	0.085	0.116	0.356	0.175	0.316	0.919	0.396	0.038	0.018	0.340	0.885	-1.38	-1.11	1.239
S0001	0.491	0.36	0.22	0.616	0.383	0.938	0.943	0.148	0.056	0.563	1.074	0.115	0.663	1.123	0.173	0.744	0.136	-0.94	0.065	0.082	0.238	0.370	0.150	0.288	0.920	0.391	0.033	0.013	0.322	0.984	-1.44	-1.13	1.207
S0001	0.491	0.352	0.252	0.544	0.373	0.935	0.942	0.176	0.068	0.556	1.074	0.104	0.547	1.074	0.173	0.781	0.486	-0.86	0.056	0.080	0.184	0.400	0.140	0.257	0.929	0.373	0.030	0.014	0.333	0.830	-1.59	-1.19	1.112
S0001	0.491	0.332	0.216	0.403	0.346	0.953	0.944	0.144	0.068	0.667	1.074	0.123	0.587	1.074	0.172	0.767	-0.71	-0.97	0.050	0.077	0.251	0.370	0.134	0.236	0.923	0.381	0.023	0.013	0.300	0.652	-1.73	-1.24	1.047
S0001	0.491	0.337	0.184	0.423	0.371	0.935	0.944	0.156	0.068	0.683	1.123	0.117	0.569	1.123	0.169	0.764	0.171	-1.00	0.059	0.081	0.263	0.377	0.193	0.278	0.929	0.375	0.027	0.013	0.319	0.852	-1.60	-1.19	1.078
S0001	0.491	0.34	0.248	0.401	0.385	0.949	0.956	0.172	0.076	0.495	1.025	0.090	0.479	1.074	0.168	0.811	0.387	-1.12	0.051	0.081	0.184	0.372	0.153	0.298	0.916	0.393	0.023	0.013	0.284	0.764	-1.67	-1.20	1.102
S0001	0.491	0.344	0.268	0.409	0.338	0.943	0.944	0.196	0.088	0.576	1.123	0.091	0.463	1.123	0.178	0.800	-0.29	-1.02	0.045	0.075	0.167	0.387	0.111	0.263	0.936	0.358	0.024	0.015	0.352	0.756	-1.76	-1.27	1.037
S0001	0.491	0.336	0.252	0.527	0.402	0.958	0.945	0.144	0.076	0.565	1.171	0.116	0.562	1.123	0.177	0.809	0.103	-0.88	0.052	0.081	0.271	0.391	0.127	0.250	0.932	0.361	0.022	0.015	0.319	0.810	-1.64	-1.14	1.133
S0001	0.491	0.316	0.268	0.552	0.434	0.950	0.956	0.18	0.052	0.573	1.074	0.079	0.430	1.074	0.190	0.850	-0.74	-1.04	0.061	0.085	0.119	0.421	0.149	0.242	0.924	0.383	0.028	0.014	0.309	0.702	-1.45	-1.19	1.274
S0001	0.491	0.372	0.244	0.525	0.463	0.935	0.945	0.188	0.068	0.549	1.123	0.098	0.538	1.171	0.136	0.829	-0.02	-1.03	0.054	0.094	0.197	0.296	0.150	0.388	0.924	0.376	0.032	0.016	0.353	0.669	-1.61	-1.03	1.214
S0001	0.491	0.252	0.160	0.462	0.365	0.958	0.951	0.137	0.045	0.563	0.976	0.077	0.543	1.171	0.140	0.829	-0.11	-1.21	0.060	0.082	0.251	0.450	0.335	0.370	0.921	0.381	0.020	0.011	0.277	0.836	-1.61	-1.21	0.427
S0001	0.759	0.392	0.288	1.199	0.519	0.874	0.897	0.224	0.132	0.422	1.611	0.090	0.484	1.611	0.149	0.654	1.728	-0.72	0.121	0.122	0.181	0.315	0.180	0.294	0.932	0.364	0.088	0.037	0.413	1.131	-0.90	-0.69	1.762
S0001	0.759	0.396	0.296	1.265	0.579	0.878	0.844	0.284	0.204	0.282	1.708	0.044	0.276	1.660	0.128	0.603	1.054	-0.40	0.127	0.104	0.077	0.271	0.105	0.311	0.918	0.407	0.112	0.042	0.507	1.336	-0.74	-0.83	2.117
S0001	0.759	0.42	0.312	0.902	0.488	0.884	0.899	0.236	0.148	0.561	1.513	0.132	0.586	1.513	0.184	0.763	0.473	-0.98	0.095	0.104	0.267	0.400	0.154	0.164	0.932	0.367	0.068	0.031	0.394	1.025	-1.17	-0.92	1.577
S0001	0.759	0.441	0.248	0.821	0.563	0.891	0.913	0.269	0.116	0.631	1.513	0.109	0.524	1.513	0.194	0.802	0.891	-1.11	0.093	0.117	0.227	0.420	0.139	0.152	0.937	0.357	0.069	0.030	0.421	0.808	-1.17	-0.83	1.674
S0001	0.759	0.416	0.272	0.767	0.487	0.887	0.894	0.228	0.116	0.487	1.513	0.076	0.440	1.513	0.173	0.757	0.926	-0.89	0.081	0.095	0.139	0.402	0.147	0.208	0.941	0.350	0.059	0.029	0.434	0.884	-1.30	-0.99	1.368
S0001	0.759	0.42	0.24	0.651	0.458	0.920	0.914	0.252	0.084	0.546	1.513	0.093	0.455	1.513	0.182	0.786	-0.06	-1.13	0.070	0.102	0.183	0.403	0.117	0.219	0.941	0.360	0.049	0.026	0.393	0.815	-1.33	-0.95	1.477
S0001	0.759	0.42	0.264	0.750	0.492	0.897	0.903	0.268	0.14	0.470	1.513	0.099	0.542	1.513	0.176	0.736	0.886	-0.94	0.077	0.102	0.192	0.373	0.129	0.181	0.943	0.330	0.062	0.028	0.412	0.891	-1.25	-0.92	1.499
S0001	0.759	0.42	0.284	0.830	0.533	0.896	0.885	0.248	0.128	0.567	1.562	0.084	0.470	1.562	0.183	0.749	0.317	-0.89	0.087	0.104	0.167	0.418	0.121	0.182	0.945	0.339	0.068	0.034	0.445	0.845	-1.16	-0.88	1.619
S0001	0.759	0.452	0.308	0.884	0.519	0.891	0.856	0.276	0.152	0.450	1.562	0.096	0.481	1.611	0.146	0.650	0.428	-0.86	0.091	0.105	0.187	0.307	0.101	0.277	0.952	0.323	0.083	0.040	0.470	0.918	-1.09	-0.86	1.676
S0001	0.759	0.42	0.272	0.802	0.439	0.907	0.884	0.24	0.132	0.470	1.611	0.089	0.526	1.611	0.161	0.716	1.014	-1.17	0.078	0.098	0.165	0.354	0.105	0.206	0.959	0.307	0.064	0.030	0.430	1.021	-1.24	-0.99	1.576
S0001	0.759	0.413	0.273	0.740	0.483	0.897	0.902	0.240	0.104	0.581	1.562	0.081	0.409	1.562	0.184	0.772	0.486	-0.91	0.082	0.098	0.151	0.389	0.135	0.185	0.938	0.355	0.064	0.027	0.448	1.075	-1.22	-0.95	1.520
S0001	0.759	0.412	0.3	0.644	0.433	0.908	0.926	0.232	0.096	0.602	1.513	0.105	0.564	1.513	0.177	0.818	1.263	-1.10	0.070	0.095	0.195	0.356	0.117	0.227	0.942	0.341	0.049	0.024	0.380	0.876	-1.41	-1.10	1.321
S0001	0.759	0.4	0.312	0.765	0.472	0.897	0.909	0.24	0.124	0.521	1.562	0.096	0.491	1.513	0.182	0.768	0.301	-1.20	0.087	0.111	0.183	0.411	0.126	0.199	0.934	0.366	0.068	0.030	0.399	0.931	-1.17	-0.91	1.654
S0001	0.759	0.444	0.32	0.968	0.498	0.877	0.881	0.212	0.14	0.485	1.562	0.084	0.585	1.562	0.173	0.732	1.376	-0.96	0.101	0.105	0.125	0.380	0.145	0.198	0.936	0.366	0.080	0.037	0.449	1.095	-1.09	-0.92	1.663
S0001	0.759	0.416	0.304	0.941	0.488	0.880	0.866	0.248	0.148	0.545	1.562	0.102	0.550	1.562	0.169	0.696	1.166	-0.91	0.095	0.102	0.167	0.375	0.133	0.190	0.938	0.347	0.077	0.038	0.455	1.017	-1.16	-0.92	1.602
S0001	0.759	0.44	0.264	0.850	0.504	0.891	0.893	0.28	0.152	0.472	1.562	0.091	0.513	1.562	0.172	0.731	1.015	-0.97	0.088	0.110	0.149	0.375	0.109	0.170	0.948	0.338	0.075	0.032	0.461	0.962	-1.14	-0.85	1.664
S0001	0.759	0.444	0.264	0.785	0.491	0.892	0.911	0.236	0.132	0.559	1.562	0.117	0.599	1.562	0.188	0.772	1.004	-1.11	0.081	0.101	0.175	0.415	0.119	0.185	0.944	0.329	0.065	0.027	0.416	0.999	-1.23	-1.00	1.506
S0001	0.759	0.489	0.277	0.818	0.504	0.888	0.908	0.253	0.104	0.540	1.562	0.106	0.535	1.562	0.188	0.765	0.713	-0.83	0.085	0.103	0.190	0.416	0.136	0.211	0.934	0.367	0.072	0.028	0.411	0.888	-1.23	-0.91	1.517
S0001	0.759	0.452	0.296	0.769	0.513	0.903	0.876	0.24	0.128	0.566	1.562	0.109	0.529	1.562	0.158	0.711	-0.25	-0.89	0.084	0.103	0.201	0.323	0.123	0.214	0.946	0.347	0.073	0.034	0.458	0.785	-1.17	-0.91	1.623
S0001	0.759	0.436	0.292	0.858	0.496	0.893	0.912	0.248	0.116	0.530	1.562	0.083	0.539	1.562	0.184	0.802	1.130	-0.92	0.088	0.103	0.150	0.390	0.151	0.198	0.936	0.366	0.067	0.029	0.440	0.966	-1.18	-0.89	1.542
S0001	0.759	0.412	0.332	0.860	0.469	0.909	0.897	0.216	0.136	0.611	1.464	0.091	0.618	1.513	0.169	0.757	1.474	-0.88	0.093	0.099	0.176	0.366	0.143	0.223	0.937	0.355	0.065	0.032	0.423	1.237	-1.14	-0.98	1.596
S0001	0.759	0.424	0.264	0.826	0.462	0.900	0.919	0.244	0.076	0.552	1.513	0.083	0.448	1.513	0.178	0.822	0.913	-1.23	0.085	0.102	0.157	0.393	0.166	0.245	0.934	0.372	0.064	0.025	0.385	1.099	-1.17	-1.01	1.576
S0001	0.759	0.42	0.296	0.888	0.479	0.899	0.900	0.244	0.14	0.510	1.513	0.122	0.593	1.513	0.176	0.725	0.894	-1.04	0.090	0.112	0.217	0.380	0.133	0.170	0.942	0.345	0.071	0.032	0.399	1.030	-1.13	-0.87	1.640
S0001	0.759	0.408	0.268	0.914	0.581	0.899	0.904	0.252	0.096	0.551	1.513	0.112	0.626	1.562	0.170	0.753	1.289	-0.79	0.097	0.117	0.203	0.402	0.140	0.203	0.928	0.367	0.071	0.033	0.418	0.847	-1.10	-0.76	1.711
S0001	0.759	0.381	0.281	0.882	0.537	0.904	0.907	0.281	0.120	0.547	1.513	0.113	0.579	1.513	0.170	0.749	0.783	-1.00	0.090	0.111	0.219	0.368	0.121	0.193	0.935	0.368	0.072	0.031	0.433	0.951	-1.09	-0.88	1.741
S0001	0.759	0.42	0.268	0.796	0.502	0.883	0.931	0.232	0.112	0.535	1.513	0.116	0.578	1.513	0.193	0.827	0.932	-0.87	0.084	0.112	0.197	0.432	0.153	0.197	0.936	0.357	0.063	0.026	0.354	0.938	-1.24	-0.89	1.535
S0001	0.759	0.412	0.288	0.743	0.482	0.904	0.918	0.176	0.08	0.542	1.464	0.107	0.529	1.464	0.192	0.804	0.416	-1.05	0.087	0.107	0.246	0.436	0.194	0.164	0.922	0.391	0.056	0.028	0.379	0.874	-1.24	-0.90	1.532
S0001	0.759	0.384	0.284	0.794	0.486	0.908	0.926	0.244	0.096	0.537	1.513	0.105	0.589	1.513	0.192	0.818	0.929	-1.00	0.087	0.108	0.199	0.443	0.146	0.181	0.929	0.368	0.061	0.027	0.382	0.996	-1.14	-0.89	1.611
S0001	0.759	0.372	0.264	0.922	0.476	0.908	0.924	0.22	0.104	0.571	1.464	0.103	0.546	1.464	0.197	0.809	0.774	-1.03	0.092	0.110	0.212	0.432	0.172	0.170	0.931	0.377	0.060	0.026	0.347	1.081	-1.11	-0.88	1.638
S0001	0.759	0.392	0.276	0.814	0.495	0.911	0.911	0.212	0.108	0.551	1.464	0.117	0.585	1.464	0.183	0.768	0.653	-1.00	0.088	0.111	0.221	0.408	0.145	0.192	0.928	0.380	0.058	0.030	0.380	1.010	-1.13	-0.85	1.603
S0001	0.759	0.4	0.276	0.795	0.539	0.895	0.906	0.236	0.156	0.576	1.513	0.131	0.630	1.513	0.186	0.773	-0.07	-0.94	0.094	0.111	0.243	0.417	0.135	0.164	0.934	0.363	0.069	0.031	0.392	0.798	-1.10	-0.88	1.678
S0001	0.759	0.381	0.269	0.760	0.467	0.910	0.909	0.224	0.116	0.542	1.464	0.107	0.544	1.464	0.182	0.765	0.124	-1.14	0.090	0.112	0.241	0.391	0.167	0.207	0.926	0.385	0.057	0.031	0.382	0.926	-1.18	-0.86	1.624
S0001	0.759	0.404	0.288	1.035	0.538	0.910	0.916	0.208	0.112	0.417	1.464	0.076	0.528	1.464	0.173	0.731	3.650	-1.00	0.087	0.112	0.134	0.366	0.163	0.230	0.927	0.375	0.060	0.030	0.398	1.257	-1.14	-0.85	1.631
S0001	0.759	0.396	0.292	0.742	0.452	0.902	0.908	0.228	0.1	0.656	1.513	0.130	0.581	1.464	0.192	0.812	0.055	-1.14	0.086	0.107	0.262	0.435	0.160	0.165	0.924	0.391	0.058	0.029	0.365	0.996	-1.20	-0.92	1.539
S0001	0.759	0.392	0.304	0.790	0.416	0.895	0.932	0.244	0.068	0.588	1.513	0.111	0.563	1.513	0.200	0.821	0.411	-1.18	0.090	0.105	0.208	0.408	0.148	0.190	0.923	0.385	0.066	0.024	0.370	1.106	-1.15	-1.05	1.582
S0001	0.759	0.396	0.264	0.824	0.455	0.913	0.929	0.204	0.076	0.544	1.513	0.092	0.529	1.513	0.207	0.844	0.662	-1.19	0.082	0.108	0.183	0.434	0.154	0.161	0.923	0.388	0.055	0.026	0.365	1.033	-1.18	-0.94	1.589
S0001	0.759	0.428	0.248	0.749	0.474	0.889	0.929	0.252	0.096	0.520	1.513	0.091	0.504	1.513	0.201	0.854	0.504	-1.06	0.085	0.108	0.168	0.442	0.140	0.164	0.921	0.386	0.064	0.026	0.365	0.930	-1.18	-0.88	1.576
S0001	0.759	0.444	0.256	1.102	0.545	0.902	0.905	0.192	0.104	0.411	1.513	0.091	0.628	1.513	0.170	0.716	2.097	-0.87	0.109	0.113	0.146	0.356	0.174	0.212	0.933	0.375	0.079	0.032	0.423	1.193	-0.97	-0.81	1.841
S0001	0.759	0.397	0.257	0.993	0.508	0.906	0.919	0.216	0.080	0.474	1.464	0.104	0.594	1.464	0.186	0.802	1.220	-0.98	0.105	0.109	0.193	0.400	0.150	0.189	0.933	0.359	0.075	0.029	0.406	1.118	-0.99	-0.85	1.787
S0001	0.759	0.36	0.276	1.129	0.540	0.895	0.904	0.26	0.108	0.582	1.513	0.120	0.624	1.513	0.180	0.746	0.764	-1.09	0.112	0.117	0.214	0.371	0.162	0.180	0.936	0.368	0.076	0.034	0.368	1.127	-0.95	-0.81	1.847
S0001	0.759	0.388	0.308	0.834	0.568	0.904	0.902	0.232	0.124	0.566	1.464	0.123	0.573	1.464	0.184	0.772	-0.10	-0.84	0.098	0.113	0.255	0.390	0.131	0.172	0.930	0.365	0.071	0.036	0.396	0.808	-1.05	-0.79	1.730
S0001	0.759	0.412	0.272	0.718	0.492	0.930	0.926	0.192	0.096	0.658	1.464	0.138	0.663	1.464	0.196	0.828	-0.41	-1.05	0.088	0.107	0.284	0.442	0.153	0.164	0.923	0.385	0.058	0.026	0.339	0.841	-1.14	-0.91	1.654
S0001	0.759	0.408	0.284	0.714	0.517	0.905	0.904	0.236	0.116	0.554	1.464	0.126	0.570	1.464	0.179	0.754	-0.18	-1.12	0.089	0.115	0.267	0.396	0.127	0.176	0.933	0.372	0.062	0.032	0.404	0.836	-1.13	-0.86	1.689
S0001	0.759	0.404	0.256	0.825	0.552	0.914	0.901	0.232	0.14	0.561	1.464	0.113	0.588	1.464	0.184	0.763	0.325	-0.85	0.093	0.115	0.229	0.413	0.157	0.176	0.926	0.385	0.061	0.032	0.375	0.881	-1.09	-0.85	1.698
S0001	0.759	0.38	0.264	0.836	0.457	0.912	0.913	0.152	0.128	0.585	1.464	0.136	0.643	1.464	0.187	0.766	0.409	-1.18	0.095	0.112	0.265	0.395	0.164	0.182	0.929	0.371	0.059	0.029	0.352	1.023	-1.11	-0.92	1.670
S0001	0.759	0.385	0.289	0.728	0.476	0.923	0.909	0.248	0.112	0.476	1.513	0.103	0.543	1.513	0.179	0.774	-0.06	-1.14	0.080	0.112	0.229	0.401	0.112	0.202	0.927	0.391	0.059	0.031	0.395	0.863	-1.21	-0.91	1.665
S0001	0.759	0.396	0.288	0.612	0.483	0.925	0.910	0.208	0.096	0.547	1.464	0.114	0.540	1.464	0.194	0.780	-0.54	-1.05	0.077	0.111	0.231	0.404	0.138	0.164	0.923	0.383	0.051	0.030	0.359	0.755	-1.26	-0.91	1.568
S0001	0.759	0.428	0.284	0.691	0.512	0.902	0.911	0.232	0.096	0.558	1.513	0.122	0.563	1.513	0.184	0.770	-0.52	-1.03	0.085	0.112	0.240	0.407	0.126	0.192	0.924	0.394	0.067	0.030	0.407	0.770	-1.14	-0.84	1.631
S0001	0.759	0.424	0.296	0.701	0.542	0.897	0.897	0.252	0.096	0.555	1.562	0.087	0.596	1.562	0.150	0.726	-0.31	-0.84	0.084	0.110	0.147	0.345	0.136	0.317	0.933	0.372	0.071	0.033	0.414	0.755	-1.20	-0.89	1.617
S0001	0.759	0.388	0.288	0.752	0.500	0.897	0.898	0.24	0.108	0.573	1.513	0.094	0.504	1.513	0.176	0.794	0.723	-1.05	0.086	0.112	0.202	0.389	0.163	0.190	0.927	0.369	0.056	0.034	0.392	0.916	-1.23	-0.91	1.487
S0001	0.759	0.404	0.28	0.768	0.494	0.899	0.907	0.204	0.112	0.584	1.513	0.117	0.590	1.562	0.189	0.778	-0.05	-1.22	0.090	0.117	0.258	0.409	0.148	0.178	0.941	0.357	0.065	0.030	0.386	0.911	-1.14	-0.92	1.630
S0001	0.759	0.408	0.28	0.773	0.564	0.905	0.903	0.244	0.1	0.512	1.513	0.092	0.504	1.513	0.173	0.736	-0.19	-0.86	0.087	0.114	0.178	0.356	0.123	0.202	0.936	0.363	0.068	0.031	0.399	0.834	-1.13	-0.80	1.721
S0001	0.759	0.405	0.244	0.728	0.487	0.902	0.928	0.240	0.112	0.546	1.513	0.096	0.502	1.513	0.199	0.855	0.671	-1.08	0.074	0.107	0.191	0.441	0.129	0.179	0.933	0.358	0.056	0.025	0.394	0.909	-1.28	-0.94	1.496
S0001	0.759	0.392	0.292	0.965	0.512	0.891	0.911	0.252	0.108	0.549	1.513	0.099	0.576	1.513	0.188	0.791	1.095	-1.02	0.099	0.109	0.183	0.419	0.142	0.198	0.930	0.373	0.075	0.029	0.427	1.048	-1.03	-0.90	1.746
S0001	0.759	0.416	0.268	0.673	0.452	0.915	0.919	0.228	0.108	0.559	1.513	0.098	0.518	1.513	0.202	0.826	-0.30	-1.15	0.085	0.109	0.191	0.426	0.137	0.160	0.927	0.376	0.061	0.028	0.392	0.838	-1.15	-0.98	1.653
S0001	0.759	0.424	0.268	0.961	0.550	0.902	0.909	0.224	0.12	0.594	1.513	0.123	0.657	1.513	0.192	0.788	1.933	-1.00	0.094	0.117	0.197	0.431	0.143	0.157	0.936	0.353	0.070	0.031	0.451	1.032	-1.12	-0.81	1.714
S0001	0.759	0.424	0.296	0.892	0.521	0.906	0.899	0.232	0.096	0.547	1.513	0.109	0.559	1.513	0.181	0.758	0.396	-0.85	0.098	0.110	0.206	0.399	0.147	0.165	0.937	0.363	0.074	0.033	0.427	0.963	-1.02	-0.83	1.727
S0001	0.759	0.416	0.304	0.735	0.523	0.911	0.908	0.236	0.124	0.521	1.513	0.106	0.543	1.513	0.179	0.777	0.361	-0.96	0.083	0.113	0.197	0.398	0.126	0.193	0.939	0.355	0.064	0.032	0.418	0.814	-1.15	-0.81	1.672
S0001	0.759	0.408	0.26	0.965	0.556	0.897	0.904	0.264	0.112	0.407	1.562	0.077	0.496	1.562	0.188	0.771	1.733	-0.87	0.097	0.115	0.159	0.402	0.133	0.173	0.931	0.357	0.077	0.034	0.444	0.934	-1.10	-0.78	1.785
S0001	0.759	0.393	0.293	0.820	0.467	0.917	0.907	0.200	0.128	0.568	1.611	0.118	0.638	1.562	0.189	0.798	0.065	-0.93	0.095	0.102	0.253	0.403	0.149	0.154	0.930	0.374	0.068	0.030	0.415	1.005	-1.06	-0.91	1.665
S0001	0.759	0.404	0.328	0.921	0.472	0.904	0.906	0.22	0.112	0.556	1.562	0.097	0.605	1.562	0.189	0.791	1.663	-1.11	0.091	0.111	0.166	0.395	0.144	0.187	0.930	0.372	0.066	0.034	0.414	1.089	-1.14	-0.90	1.676
S0001	0.759	0.384	0.324	0.958	0.526	0.891	0.904	0.236	0.1	0.487	1.562	0.095	0.558	1.562	0.181	0.794	1.290	-0.93	0.095	0.108	0.159	0.393	0.146	0.206	0.933	0.363	0.070	0.033	0.414	1.007	-1.11	-0.85	1.715
S0001	0.759	0.396	0.312	0.853	0.525	0.904	0.907	0.216	0.124	0.471	1.562	0.083	0.543	1.562	0.178	0.799	0.903	-1.09	0.088	0.117	0.157	0.390	0.133	0.197	0.931	0.366	0.066	0.033	0.405	0.859	-1.18	-0.84	1.740
S0001	0.759	0.392	0.304	0.865	0.561	0.903	0.905	0.228	0.124	0.586	1.562	0.101	0.544	1.562	0.186	0.771	0.102	-0.99	0.097	0.108	0.192	0.437	0.148	0.208	0.928	0.382	0.070	0.031	0.433	0.846	-1.06	-0.92	1.725
S0001	0.759	0.404	0.312	1.082	0.511	0.899	0.891	0.232	0.112	0.447	1.562	0.063	0.430	1.562	0.173	0.745	1.303	-1.11	0.099	0.116	0.126	0.373	0.140	0.168	0.935	0.369	0.075	0.036	0.422	1.188	-1.04	-0.82	1.783
S0001	0.759	0.44	0.336	0.831	0.494	0.891	0.910	0.224	0.096	0.583	1.562	0.105	0.496	1.562	0.194	0.808	0.237	-1.14	0.096	0.103	0.196	0.419	0.153	0.198	0.925	0.386	0.071	0.031	0.399	0.941	-1.15	-0.96	1.609
S0001	0.759	0.433	0.321	0.901	0.511	0.880	0.893	0.240	0.128	0.561	1.660	0.114	0.593	1.611	0.159	0.741	0.311	-0.87	0.100	0.103	0.199	0.365	0.133	0.257	0.929	0.372	0.083	0.035	0.444	1.059	-1.05	-0.92	1.609
S0001	0.759	0.428	0.312	1.005	0.547	0.900	0.900	0.244	0.132	0.552	1.513	0.105	0.583	1.562	0.184	0.765	1.204	-0.96	0.097	0.111	0.208	0.384	0.143	0.171	0.936	0.356	0.071	0.034	0.431	1.057	-1.05	-0.85	1.688
S0001	0.759	0.408	0.304	0.998	0.541	0.891	0.902	0.264	0.128	0.487	1.562	0.073	0.500	1.562	0.185	0.776	1.325	-0.97	0.098	0.119	0.114	0.387	0.129	0.172	0.939	0.356	0.076	0.037	0.427	1.003	-1.07	-0.78	1.817
S0001	0.759	0.4	0.3	1.091	0.604	0.896	0.891	0.272	0.1	0.502	1.562	0.105	0.549	1.562	0.168	0.741	1.815	-0.57	0.103	0.110	0.207	0.404	0.142	0.177	0.931	0.360	0.077	0.034	0.440	1.064	-0.98	-0.81	1.747
S0001	0.759	0.412	0.304	0.874	0.566	0.908	0.897	0.224	0.104	0.494	1.513	0.092	0.502	1.513	0.173	0.754	0.070	-0.84	0.097	0.120	0.175	0.382	0.146	0.184	0.936	0.360	0.069	0.038	0.401	0.835	-1.10	-0.75	1.784
S0001	0.759	0.392	0.304	0.893	0.545	0.896	0.879	0.26	0.144	0.522	1.611	0.104	0.503	1.562	0.177	0.727	-0.11	-1.00	0.099	0.119	0.181	0.401	0.120	0.161	0.934	0.361	0.076	0.042	0.466	0.873	-1.04	-0.80	1.814
S0001	0.759	0.389	0.259	0.722	0.431	0.894	0.903	0.220	0.103	0.520	1.660	0.073	0.588	1.562	0.100	0.746	0.378	-0.77	0.094	0.107	0.187	0.332	0.240	0.392	0.932	0.346	0.070	0.030	0.429	0.906	-1.13	-0.89	0.509
S0001	0.983	0.448	0.332	1.110	0.645	0.887	0.853	0.3	0.16	0.432	1.806	0.074	0.413	1.806	0.149	0.633	-0.42	-0.61	0.133	0.140	0.129	0.325	0.105	0.281	0.941	0.370	0.134	0.057	0.555	0.883	-0.65	-0.55	2.440
S0001	0.983	0.464	0.292	1.214	0.641	0.895	0.886	0.24	0.14	0.408	1.757	0.093	0.501	1.757	0.175	0.744	-0.16	-1.07	0.143	0.138	0.158	0.357	0.127	0.187	0.938	0.359	0.129	0.047	0.464	1.230	-0.59	-0.66	2.538
S0001	0.983	0.432	0.328	1.179	0.685	0.895	0.853	0.28	0.132	0.397	1.757	0.060	0.397	1.757	0.165	0.685	0.235	-0.82	0.130	0.138	0.097	0.354	0.084	0.173	0.933	0.383	0.123	0.056	0.508	0.984	-0.68	-0.60	2.483
S0001	0.983	0.433	0.321	1.089	0.743	0.898	0.864	0.289	0.128	0.479	1.757	0.077	0.440	1.757	0.159	0.720	-0.12	-0.84	0.126	0.137	0.135	0.323	0.091	0.222	0.933	0.384	0.117	0.052	0.490	0.861	-0.72	-0.61	2.418
S0001	0.983	0.428	0.304	1.158	0.669	0.911	0.871	0.216	0.136	0.505	1.757	0.081	0.523	1.757	0.176	0.740	0.199	-0.90	0.131	0.134	0.140	0.393	0.115	0.174	0.928	0.386	0.106	0.051	0.471	1.081	-0.70	-0.65	2.401
S0001	0.983	0.424	0.332	1.054	0.625	0.914	0.862	0.264	0.144	0.392	1.757	0.071	0.469	1.757	0.174	0.730	-0.08	-0.99	0.121	0.135	0.126	0.362	0.095	0.153	0.936	0.371	0.106	0.053	0.485	1.005	-0.74	-0.67	2.445
S0001	0.983	0.428	0.312	1.128	0.575	0.895	0.882	0.256	0.124	0.510	1.757	0.085	0.509	1.757	0.192	0.785	-0.17	-1.02	0.129	0.128	0.148	0.422	0.108	0.165	0.927	0.379	0.121	0.045	0.492	1.076	-0.73	-0.72	2.381
S0001	0.983	0.432	0.336	0.975	0.674	0.928	0.870	0.264	0.112	0.380	1.757	0.081	0.497	1.757	0.175	0.736	-0.55	-0.72	0.108	0.140	0.146	0.364	0.085	0.170	0.929	0.396	0.092	0.053	0.510	0.784	-0.83	-0.59	2.413
S0001	0.983	0.432	0.332	1.488	0.745	0.903	0.864	0.228	0.156	0.366	1.757	0.077	0.473	1.757	0.162	0.704	0.786	-0.78	0.142	0.132	0.149	0.352	0.121	0.199	0.927	0.380	0.115	0.051	0.464	1.212	-0.63	-0.63	2.453
S0001	0.983	0.42	0.284	1.203	0.626	0.922	0.897	0.212	0.128	0.426	1.708	0.110	0.585	1.708	0.180	0.757	0.062	-0.66	0.130	0.126	0.204	0.379	0.115	0.208	0.933	0.375	0.100	0.038	0.448	1.177	-0.68	-0.68	2.410
S0001	0.983	0.433	0.333	1.206	0.736	0.908	0.867	0.244	0.140	0.445	1.757	0.084	0.502	1.757	0.157	0.686	0.121	-0.85	0.131	0.137	0.129	0.338	0.107	0.196	0.937	0.377	0.112	0.052	0.466	1.027	-0.67	-0.63	2.512
S0001	0.983	0.412	0.316	1.101	0.604	0.915	0.856	0.212	0.132	0.500	1.708	0.103	0.532	1.757	0.163	0.677	-0.20	-0.89	0.125	0.131	0.225	0.348	0.123	0.170	0.935	0.371	0.098	0.051	0.439	1.114	-0.72	-0.67	2.380
S0001	0.983	0.42	0.284	0.964	0.535	0.919	0.875	0.212	0.144	0.492	1.757	0.092	0.583	1.708	0.170	0.731	-0.56	-1.04	0.119	0.127	0.179	0.382	0.140	0.175	0.928	0.381	0.085	0.045	0.427	1.073	-0.81	-0.76	2.232
S0001	0.983	0.448	0.296	1.004	0.632	0.915	0.886	0.24	0.124	0.402	1.806	0.069	0.506	1.757	0.180	0.774	-0.39	-1.03	0.116	0.138	0.114	0.378	0.103	0.169	0.939	0.372	0.102	0.045	0.442	0.909	-0.82	-0.64	2.343
S0001	0.983	0.436	0.32	1.059	0.679	0.913	0.822	0.24	0.184	0.496	1.757	0.090	0.477	1.757	0.145	0.627	-0.65	-0.86	0.133	0.134	0.164	0.314	0.108	0.179	0.937	0.377	0.116	0.060	0.498	0.962	-0.66	-0.63	2.497
S0001	0.983	0.412	0.312	0.983	0.619	0.924	0.881	0.224	0.132	0.458	1.708	0.100	0.496	1.708	0.174	0.709	-0.63	-1.09	0.116	0.136	0.204	0.359	0.104	0.163	0.938	0.371	0.093	0.046	0.432	0.882	-0.81	-0.66	2.391
S0001	0.983	0.416	0.308	1.008	0.581	0.917	0.901	0.228	0.132	0.488	1.708	0.099	0.516	1.708	0.185	0.783	-0.38	-1.11	0.118	0.131	0.193	0.389	0.117	0.174	0.930	0.379	0.096	0.040	0.430	0.992	-0.77	-0.71	2.356
S0001	0.983	0.397	0.309	0.987	0.654	0.929	0.876	0.204	0.156	0.472	1.708	0.099	0.490	1.708	0.180	0.745	-0.76	-1.02	0.116	0.135	0.190	0.361	0.110	0.145	0.935	0.379	0.088	0.051	0.451	0.827	-0.81	-0.65	2.370
S0001	0.983	0.424	0.36	1.053	0.676	0.899	0.873	0.268	0.132	0.503	1.708	0.083	0.452	1.708	0.188	0.763	-0.51	-1.00	0.125	0.132	0.158	0.419	0.100	0.154	0.930	0.373	0.113	0.048	0.513	0.851	-0.74	-0.68	2.414
S0001	0.983	0.424	0.328	1.145	0.657	0.878	0.864	0.264	0.144	0.508	1.757	0.072	0.414	1.757	0.169	0.741	-0.20	-0.74	0.130	0.128	0.131	0.356	0.109	0.217	0.925	0.393	0.127	0.047	0.527	1.021	-0.74	-0.69	2.366
S0001	0.983	0.428	0.304	1.086	0.641	0.894	0.872	0.284	0.132	0.449	1.757	0.078	0.408	1.757	0.178	0.729	-0.03	-0.94	0.127	0.134	0.143	0.387	0.096	0.185	0.931	0.379	0.113	0.051	0.506	1.039	-0.74	-0.64	2.416
S0001	0.983	0.428	0.292	1.132	0.626	0.890	0.892	0.252	0.128	0.485	1.708	0.081	0.472	1.708	0.184	0.763	0.150	-0.86	0.119	0.132	0.135	0.385	0.111	0.196	0.929	0.373	0.098	0.042	0.464	1.020	-0.84	-0.66	2.252
S0001	0.983	0.4	0.312	1.113	0.720	0.905	0.889	0.296	0.132	0.298	1.757	0.044	0.375	1.757	0.159	0.759	0.093	-0.64	0.128	0.136	0.082	0.319	0.089	0.248	0.931	0.381	0.113	0.045	0.485	0.969	-0.69	-0.62	2.449
S0001	0.983	0.42	0.332	1.135	0.722	0.910	0.868	0.252	0.116	0.514	1.757	0.081	0.450	1.757	0.170	0.729	0.210	-0.78	0.120	0.135	0.159	0.376	0.088	0.154	0.931	0.384	0.100	0.051	0.477	0.950	-0.75	-0.62	2.341
S0001	0.983	0.421	0.305	1.098	0.628	0.899	0.879	0.285	0.124	0.512	1.757	0.070	0.419	1.757	0.177	0.765	-0.18	-1.02	0.119	0.135	0.106	0.383	0.104	0.201	0.926	0.375	0.114	0.048	0.485	1.072	-0.74	-0.68	2.370
S0001	0.983	0.42	0.316	0.929	0.582	0.920	0.881	0.292	0.136	0.441	1.757	0.084	0.444	1.757	0.189	0.766	-0.69	-1.07	0.108	0.135	0.160	0.400	0.086	0.155	0.933	0.380	0.097	0.048	0.475	0.851	-0.85	-0.67	2.362
S0001	0.983	0.432	0.328	0.950	0.674	0.911	0.864	0.276	0.116	0.564	1.806	0.093	0.520	1.757	0.173	0.751	-0.33	-0.81	0.121	0.135	0.187	0.391	0.117	0.183	0.927	0.392	0.105	0.052	0.511	0.951	-0.76	-0.63	2.370
S0001	0.983	0.432	0.308	1.037	0.662	0.913	0.861	0.268	0.128	0.368	1.757	0.068	0.400	1.757	0.162	0.702	0.016	-0.89	0.118	0.132	0.116	0.345	0.106	0.213	0.928	0.394	0.101	0.050	0.480	0.974	-0.75	-0.69	2.341
S0001	0.983	0.428	0.34	1.253	0.608	0.891	0.857	0.28	0.132	0.506	1.757	0.090	0.479	1.757	0.168	0.711	0.022	-1.00	0.130	0.139	0.161	0.373	0.109	0.153	0.928	0.388	0.112	0.058	0.460	1.175	-0.70	-0.61	2.426
S0001	0.983	0.428	0.3	1.103	0.622	0.896	0.855	0.284	0.152	0.477	1.708	0.078	0.438	1.708	0.162	0.678	-0.46	-1.03	0.120	0.137	0.126	0.339	0.109	0.159	0.933	0.367	0.111	0.055	0.510	1.038	-0.78	-0.64	2.389
S0001	0.983	0.417	0.305	1.006	0.596	0.919	0.862	0.257	0.164	0.450	1.708	0.080	0.428	1.708	0.165	0.700	-0.59	-1.06	0.116	0.130	0.154	0.340	0.091	0.160	0.933	0.390	0.095	0.052	0.469	0.913	-0.80	-0.70	2.361
S0001	0.983	0.428	0.336	0.990	0.599	0.893	0.859	0.244	0.156	0.539	1.757	0.106	0.495	1.757	0.168	0.704	-0.66	-1.13	0.123	0.135	0.167	0.336	0.101	0.158	0.933	0.373	0.112	0.055	0.494	0.932	-0.78	-0.67	2.324
S0001	0.983	0.432	0.296	1.079	0.631	0.894	0.874	0.268	0.14	0.536	1.757	0.095	0.459	1.757	0.172	0.732	-0.18	-1.02	0.124	0.132	0.164	0.363	0.112	0.184	0.921	0.386	0.111	0.047	0.446	1.052	-0.78	-0.68	2.317
S0001	0.983	0.428	0.328	1.036	0.719	0.896	0.847	0.268	0.156	0.459	1.806	0.076	0.438	1.806	0.158	0.663	-0.65	-0.71	0.127	0.139	0.139	0.355	0.114	0.176	0.941	0.361	0.120	0.057	0.484	0.846	-0.71	-0.59	2.434
S0001	0.983	0.428	0.324	1.188	0.644	0.886	0.856	0.248	0.136	0.519	1.757	0.094	0.479	1.757	0.157	0.683	-0.06	-0.96	0.142	0.137	0.171	0.347	0.125	0.195	0.933	0.376	0.130	0.054	0.485	1.070	-0.62	-0.61	2.438
S0001	0.983	0.432	0.32	1.092	0.680	0.896	0.866	0.28	0.14	0.441	1.757	0.068	0.384	1.757	0.164	0.698	-0.36	-0.93	0.125	0.137	0.127	0.345	0.099	0.187	0.930	0.384	0.121	0.053	0.482	0.896	-0.73	-0.60	2.429
S0001	0.983	0.396	0.324	1.020	0.651	0.907	0.862	0.276	0.148	0.406	1.708	0.072	0.420	1.708	0.172	0.710	-0.47	-1.05	0.122	0.139	0.146	0.357	0.104	0.165	0.935	0.371	0.103	0.054	0.504	0.858	-0.74	-0.64	2.415
S0001	0.983	0.401	0.305	1.171	0.637	0.918	0.873	0.228	0.164	0.459	1.757	0.081	0.515	1.757	0.166	0.727	-0.23	-0.91	0.127	0.134	0.151	0.340	0.112	0.201	0.929	0.373	0.101	0.049	0.477	1.031	-0.71	-0.67	2.434
S0001	0.983	0.424	0.328	1.056	0.634	0.928	0.867	0.268	0.144	0.382	1.708	0.071	0.447	1.708	0.163	0.703	-0.35	-1.09	0.117	0.136	0.140	0.348	0.083	0.174	0.934	0.386	0.096	0.051	0.445	0.924	-0.78	-0.66	2.466
S0001	0.983	0.408	0.32	0.908	0.661	0.918	0.865	0.296	0.148	0.481	1.708	0.085	0.427	1.708	0.173	0.709	-0.50	-0.74	0.107	0.131	0.159	0.339	0.094	0.193	0.932	0.388	0.095	0.052	0.511	0.783	-0.85	-0.66	2.258
S0001	0.983	0.396	0.32	1.161	0.701	0.900	0.881	0.288	0.14	0.474	1.708	0.076	0.421	1.708	0.168	0.737	-0.22	-0.99	0.123	0.136	0.140	0.322	0.093	0.190	0.928	0.375	0.114	0.047	0.478	1.017	-0.73	-0.63	2.411
S0001	0.983	0.408	0.312	1.135	0.668	0.913	0.845	0.24	0.148	0.430	1.757	0.071	0.415	1.708	0.150	0.672	-0.39	-0.98	0.140	0.140	0.132	0.338	0.109	0.192	0.935	0.384	0.112	0.059	0.495	1.013	-0.65	-0.63	2.559
S0001	0.983	0.44	0.344	1.162	0.738	0.894	0.823	0.284	0.136	0.473	1.757	0.081	0.452	1.757	0.147	0.627	0.155	-0.67	0.128	0.145	0.161	0.297	0.105	0.174	0.937	0.369	0.115	0.067	0.524	0.853	-0.75	-0.54	2.346
S0001	0.983	0.425	0.313	1.062	0.638	0.891	0.868	0.265	0.132	0.434	1.708	0.063	0.370	1.708	0.171	0.740	-0.47	-1.07	0.122	0.140	0.113	0.377	0.102	0.155	0.935	0.365	0.116	0.052	0.512	0.912	-0.76	-0.64	2.368
S0001	0.983	0.452	0.32	1.096	0.607	0.900	0.831	0.256	0.168	0.442	1.806	0.061	0.441	1.757	0.155	0.671	-0.29	-0.93	0.130	0.129	0.104	0.328	0.100	0.153	0.939	0.371	0.121	0.058	0.559	1.088	-0.69	-0.69	2.383
S0001	0.983	0.412	0.3	1.101	0.659	0.915	0.861	0.264	0.16	0.385	1.757	0.066	0.393	1.757	0.165	0.697	-0.16	-0.92	0.117	0.141	0.118	0.321	0.094	0.181	0.941	0.373	0.102	0.055	0.432	0.905	-0.79	-0.59	2.443
S0001	0.983	0.428	0.324	1.014	0.651	0.886	0.850	0.284	0.148	0.508	1.806	0.080	0.414	1.855	0.155	0.698	-0.52	-0.83	0.132	0.129	0.140	0.348	0.099	0.176	0.936	0.368	0.123	0.056	0.497	0.893	-0.72	-0.65	2.362
S0001	0.983	0.456	0.288	1.173	0.624	0.890	0.828	0.292	0.144	0.476	1.806	0.084	0.435	1.806	0.151	0.638	-0.24	-0.82	0.139	0.138	0.151	0.319	0.103	0.174	0.944	0.351	0.131	0.061	0.534	1.079	-0.62	-0.62	2.454
S0001	0.983	0.432	0.304	1.083	0.640	0.912	0.850	0.252	0.144	0.472	1.757	0.077	0.439	1.757	0.163	0.679	-0.38	-1.05	0.126	0.142	0.132	0.329	0.117	0.154	0.936	0.378	0.109	0.060	0.475	1.027	-0.70	-0.60	2.489
S0001	0.983	0.424	0.352	1.239	0.613	0.896	0.829	0.244	0.156	0.451	1.806	0.077	0.479	1.757	0.159	0.655	0.458	-0.99	0.138	0.134	0.133	0.346	0.117	0.187	0.936	0.368	0.122	0.064	0.530	1.234	-0.65	-0.64	2.445
S0001	0.983	0.425	0.309	1.085	0.659	0.891	0.836	0.261	0.152	0.478	1.757	0.079	0.466	1.757	0.158	0.667	-0.34	-0.91	0.131	0.139	0.150	0.332	0.111	0.157	0.944	0.356	0.119	0.060	0.495	0.940	-0.71	-0.62	2.378
S0001	0.983	0.456	0.324	1.176	0.647	0.907	0.851	0.284	0.144	0.437	1.757	0.073	0.443	1.757	0.161	0.695	-0.21	-0.99	0.131	0.138	0.139	0.359	0.098	0.178	0.932	0.381	0.119	0.056	0.513	1.002	-0.67	-0.65	2.523
S0001	0.983	0.46	0.324	1.153	0.575	0.917	0.868	0.196	0.14	0.441	1.757	0.079	0.518	1.757	0.175	0.734	-0.61	-1.14	0.132	0.131	0.137	0.382	0.130	0.180	0.925	0.391	0.099	0.051	0.457	1.057	-0.71	-0.73	2.368
S0001	0.983	0.444	0.336	1.174	0.692	0.906	0.861	0.28	0.152	0.417	1.757	0.073	0.449	1.757	0.160	0.706	0.201	-0.96	0.126	0.134	0.133	0.330	0.106	0.192	0.936	0.380	0.113	0.053	0.484	0.985	-0.72	-0.67	2.429
S0001	0.983	0.432	0.312	1.035	0.696	0.914	0.853	0.268	0.136	0.458	1.757	0.082	0.467	1.757	0.166	0.687	-0.33	-0.98	0.125	0.139	0.153	0.352	0.105	0.177	0.936	0.379	0.108	0.058	0.499	0.884	-0.71	-0.65	2.501
S0001	0.983	0.436	0.296	1.118	0.682	0.902	0.847	0.24	0.14	0.470	1.757	0.089	0.441	1.757	0.162	0.668	-0.42	-0.90	0.127	0.143	0.158	0.339	0.097	0.156	0.933	0.376	0.111	0.060	0.480	0.949	-0.71	-0.56	2.439
S0001	0.983	0.429	0.309	1.159	0.636	0.889	0.835	0.281	0.152	0.508	1.757	0.061	0.407	1.757	0.161	0.674	-0.49	-0.93	0.133	0.132	0.115	0.341	0.103	0.148	0.932	0.380	0.121	0.058	0.497	1.021	-0.66	-0.66	2.434
S0001	0.983	0.436	0.292	0.993	0.621	0.926	0.873	0.228	0.124	0.471	1.757	0.094	0.539	1.757	0.172	0.721	-0.78	-1.12	0.124	0.134	0.172	0.373	0.131	0.176	0.929	0.387	0.092	0.048	0.460	0.948	-0.72	-0.68	2.368
S0001	0.983	0.428	0.296	1.060	0.573	0.908	0.868	0.264	0.14	0.480	1.757	0.074	0.442	1.757	0.167	0.717	-0.22	-1.10	0.121	0.131	0.128	0.350	0.094	0.173	0.933	0.387	0.107	0.049	0.468	1.057	-0.74	-0.71	2.358
S0001	0.983	0.436	0.316	1.042	0.628	0.900	0.847	0.256	0.156	0.504	1.757	0.091	0.474	1.757	0.169	0.691	-0.61	-0.90	0.127	0.133	0.169	0.362	0.107	0.169	0.930	0.380	0.113	0.057	0.499	0.898	-0.74	-0.63	2.402
S0001	0.983	0.42	0.348	1.075	0.594	0.893	0.862	0.248	0.132	0.391	1.757	0.058	0.431	1.757	0.171	0.726	0.066	-1.05	0.123	0.131	0.103	0.371	0.122	0.184	0.918	0.394	0.103	0.052	0.454	1.023	-0.78	-0.68	2.262
S0001	0.983	0.44	0.336	1.081	0.589	0.910	0.861	0.236	0.148	0.444	1.708	0.078	0.451	1.708	0.164	0.697	-0.37	-1.05	0.125	0.134	0.155	0.364	0.105	0.167	0.929	0.395	0.099	0.053	0.462	1.046	-0.72	-0.67	2.366
S0001	0.983	0.449	0.321	1.197	0.694	0.918	0.839	0.244	0.140	0.433	1.757	0.092	0.500	1.757	0.156	0.655	-0.31	-0.97	0.135	0.145	0.159	0.327	0.096	0.181	0.942	0.365	0.115	0.063	0.501	1.005	-0.65	-0.59	2.606
S0001	0.983	0.432	0.316	0.998	0.613	0.918	0.870	0.244	0.148	0.493	1.708	0.086	0.478	1.708	0.169	0.721	-0.69	-1.01	0.119	0.134	0.174	0.366	0.103	0.170	0.933	0.366	0.098	0.051	0.462	0.888	-0.81	-0.69	2.365
S0001	0.983	0.412	0.308	1.230	0.626	0.914	0.867	0.236	0.12	0.405	1.757	0.075	0.510	1.757	0.176	0.709	0.691	-1.06	0.127	0.143	0.132	0.373	0.113	0.178	0.935	0.370	0.104	0.055	0.484	1.076	-0.76	-0.62	2.464
S0001	0.983	0.444	0.304	1.099	0.608	0.912	0.864	0.24	0.14	0.505	1.757	0.093	0.493	1.757	0.170	0.735	-0.58	-1.11	0.130	0.138	0.167	0.343	0.111	0.176	0.939	0.369	0.114	0.054	0.481	1.108	-0.69	-0.66	2.509
S0001	0.983	0.432	0.304	1.074	0.651	0.918	0.860	0.272	0.144	0.460	1.757	0.077	0.463	1.757	0.168	0.704	-0.44	-1.10	0.124	0.146	0.157	0.339	0.091	0.149	0.944	0.362	0.108	0.056	0.505	0.947	-0.72	-0.62	2.537
S0001	0.983	0.428	0.344	1.308	0.605	0.873	0.863	0.272	0.148	0.585	1.757	0.107	0.487	1.806	0.168	0.730	0.154	-1.07	0.140	0.135	0.198	0.403	0.109	0.178	0.933	0.379	0.126	0.054	0.505	1.281	-0.65	-0.69	2.459
S0001	0.983	0.436	0.304	1.094	0.611	0.890	0.869	0.232	0.14	0.490	1.757	0.089	0.486	1.757	0.169	0.727	-0.30	-1.11	0.124	0.146	0.174	0.367	0.102	0.161	0.941	0.358	0.113	0.057	0.502	1.059	-0.72	-0.61	2.446
S0001	0.983	0.437	0.309	1.133	0.593	0.900	0.869	0.285	0.124	0.437	1.757	0.078	0.444	1.708	0.161	0.703	-0.00	-1.13	0.119	0.133	0.138	0.338	0.099	0.171	0.935	0.365	0.109	0.050	0.480	1.115	-0.76	-0.71	2.312
S0001	0.983	0.424	0.312	1.157	0.677	0.905	0.865	0.264	0.132	0.503	1.757	0.092	0.484	1.757	0.167	0.707	-0.21	-0.92	0.126	0.143	0.166	0.350	0.106	0.170	0.936	0.375	0.117	0.055	0.515	0.941	-0.73	-0.57	2.509
S0001	0.983	0.408	0.336	0.986	0.617	0.915	0.892	0.28	0.132	0.385	1.708	0.074	0.457	1.708	0.182	0.771	-0.36	-1.02	0.116	0.137	0.127	0.377	0.113	0.181	0.934	0.379	0.098	0.046	0.460	0.879	-0.82	-0.66	2.321
S0001	0.983	0.409	0.314	0.885	0.595	0.924	0.921	0.220	0.094	0.456	1.660	0.079	0.400	1.757	0.198	0.824	-0.55	-0.91	0.120	0.136	0.154	0.430	0.199	0.290	0.914	0.404	0.085	0.037	0.396	0.900	-0.76	-0.66	1.113
S0001	1.251	0.472	0.364	1.420	0.771	0.899	0.818	0.308	0.168	0.459	1.953	0.072	0.329	1.953	0.157	0.645	-0.36	-0.83	0.176	0.180	0.139	0.354	0.103	0.205	0.944	0.372	0.174	0.090	0.529	1.066	-0.35	-0.35	3.263
S0001	1.251	0.48	0.316	1.346	0.747	0.907	0.820	0.296	0.152	0.391	1.953	0.075	0.340	1.953	0.156	0.651	-0.65	-0.94	0.175	0.171	0.159	0.320	0.110	0.170	0.958	0.356	0.159	0.077	0.485	1.100	-0.38	-0.42	3.205
S0001	1.251	0.468	0.324	1.487	0.694	0.898	0.842	0.304	0.14	0.386	1.953	0.076	0.373	1.953	0.173	0.696	-0.32	-1.22	0.196	0.171	0.146	0.363	0.128	0.166	0.949	0.366	0.187	0.071	0.465	1.423	-0.30	-0.50	3.316
S0001	1.251	0.449	0.337	1.296	0.866	0.913	0.808	0.325	0.168	0.487	2.001	0.082	0.422	2.001	0.151	0.656	-0.26	-0.63	0.165	0.186	0.149	0.356	0.122	0.161	0.943	0.379	0.156	0.092	0.513	0.964	-0.42	-0.33	3.226
S0001	1.251	0.468	0.32	1.255	0.821	0.912	0.827	0.3	0.152	0.374	1.953	0.071	0.360	1.953	0.159	0.662	-0.82	-0.92	0.182	0.179	0.158	0.336	0.113	0.165	0.955	0.378	0.166	0.077	0.478	0.952	-0.35	-0.40	3.351
S0001	1.251	0.496	0.36	1.329	0.744	0.900	0.839	0.32	0.148	0.443	2.001	0.084	0.429	2.001	0.169	0.713	-0.67	-0.87	0.169	0.173	0.158	0.392	0.085	0.158	0.943	0.387	0.175	0.076	0.487	1.126	-0.40	-0.43	3.220
S0001	1.251	0.48	0.312	1.300	0.832	0.916	0.834	0.312	0.156	0.394	2.001	0.091	0.467	2.001	0.157	0.670	-0.77	-0.85	0.175	0.177	0.186	0.353	0.107	0.150	0.945	0.369	0.164	0.079	0.451	1.022	-0.37	-0.40	3.292
S0001	1.251	0.468	0.364	1.390	0.792	0.894	0.808	0.272	0.16	0.506	1.953	0.084	0.430	1.953	0.162	0.676	-0.65	-1.06	0.178	0.171	0.153	0.351	0.112	0.144	0.949	0.369	0.177	0.087	0.521	1.090	-0.36	-0.45	3.265
S0001	1.251	0.468	0.328	1.345	0.873	0.905	0.830	0.304	0.152	0.452	2.001	0.086	0.464	1.953	0.162	0.689	-0.63	-0.98	0.171	0.177	0.167	0.383	0.093	0.160	0.941	0.382	0.170	0.079	0.476	0.890	-0.42	-0.39	3.283
S0001	1.251	0.473	0.321	1.356	0.767	0.920	0.822	0.281	0.136	0.432	2.001	0.082	0.445	2.001	0.160	0.662	-0.84	-0.88	0.171	0.171	0.139	0.366	0.088	0.157	0.956	0.383	0.166	0.079	0.490	1.038	-0.41	-0.41	3.404
S0001	1.251	0.48	0.328	1.423	0.819	0.916	0.821	0.304	0.16	0.355	1.953	0.081	0.398	2.001	0.156	0.654	-0.40	-0.85	0.176	0.181	0.136	0.337	0.103	0.154	0.949	0.382	0.168	0.084	0.500	1.125	-0.34	-0.38	3.339
S0001	1.251	0.468	0.316	1.383	0.761	0.911	0.821	0.3	0.16	0.421	1.953	0.081	0.383	1.953	0.161	0.662	-0.61	-0.96	0.177	0.174	0.158	0.362	0.111	0.143	0.951	0.379	0.170	0.080	0.507	1.164	-0.37	-0.42	3.313
S0001	1.251	0.492	0.312	1.279	0.782	0.905	0.836	0.296	0.132	0.403	1.953	0.094	0.407	1.953	0.166	0.676	-0.64	-0.90	0.177	0.174	0.180	0.375	0.096	0.151	0.949	0.376	0.169	0.078	0.483	1.092	-0.36	-0.42	3.304
S0001	1.251	0.444	0.34	1.338	0.788	0.896	0.811	0.32	0.156	0.513	1.953	0.089	0.391	1.953	0.154	0.659	-0.83	-0.79	0.174	0.166	0.170	0.358	0.104	0.153	0.943	0.379	0.173	0.082	0.507	1.046	-0.39	-0.43	3.259
S0001	1.251	0.464	0.316	1.359	0.804	0.899	0.818	0.348	0.152	0.425	1.953	0.074	0.326	1.953	0.161	0.674	-0.82	-0.83	0.187	0.176	0.163	0.365	0.101	0.139	0.953	0.363	0.190	0.076	0.503	1.029	-0.33	-0.39	3.447
S0001	1.251	0.456	0.336	1.281	0.780	0.906	0.814	0.304	0.148	0.448	1.953	0.088	0.401	1.953	0.164	0.681	-0.77	-0.90	0.180	0.177	0.167	0.375	0.121	0.135	0.941	0.374	0.178	0.082	0.474	1.079	-0.35	-0.41	3.294
S0001	1.251	0.477	0.333	1.370	0.792	0.916	0.824	0.293	0.148	0.358	2.001	0.089	0.414	2.001	0.160	0.665	-0.61	-0.67	0.171	0.176	0.184	0.357	0.102	0.161	0.955	0.371	0.168	0.079	0.495	1.091	-0.38	-0.44	3.328
S0001	1.251	0.492	0.304	1.363	0.780	0.915	0.816	0.3	0.156	0.455	2.001	0.082	0.464	1.953	0.154	0.642	-0.56	-1.07	0.176	0.175	0.137	0.335	0.120	0.160	0.954	0.370	0.167	0.080	0.489	1.061	-0.36	-0.42	3.356
S0001	1.251	0.468	0.32	1.302	0.825	0.910	0.828	0.324	0.144	0.402	2.001	0.075	0.420	2.001	0.157	0.679	-0.62	-0.84	0.168	0.168	0.146	0.390	0.109	0.162	0.948	0.383	0.168	0.076	0.503	0.982	-0.39	-0.43	3.214
S0001	1.251	0.456	0.308	1.332	1.001	0.897	0.800	0.324	0.156	0.365	2.001	0.067	0.400	1.953	0.154	0.639	-0.46	-0.49	0.175	0.177	0.130	0.341	0.120	0.167	0.937	0.381	0.169	0.086	0.515	0.874	-0.38	-0.37	3.276
S0001	1.251	0.48	0.3	1.298	0.843	0.908	0.794	0.288	0.152	0.535	1.953	0.093	0.446	1.953	0.159	0.655	-0.89	-0.75	0.179	0.181	0.187	0.349	0.112	0.144	0.944	0.380	0.168	0.084	0.510	0.958	-0.37	-0.35	3.351
S0001	1.251	0.488	0.328	1.199	0.790	0.912	0.818	0.332	0.152	0.412	2.001	0.082	0.452	2.001	0.157	0.667	-0.67	-0.95	0.163	0.174	0.149	0.345	0.096	0.163	0.941	0.367	0.162	0.080	0.498	0.967	-0.43	-0.44	3.226
S0001	1.251	0.477	0.333	1.172	0.810	0.927	0.809	0.257	0.172	0.529	1.953	0.108	0.521	2.001	0.155	0.640	-0.84	-0.60	0.161	0.175	0.204	0.346	0.098	0.170	0.951	0.374	0.139	0.086	0.508	0.899	-0.44	-0.38	3.162
S0001	1.251	0.456	0.328	1.320	0.763	0.916	0.822	0.268	0.164	0.383	1.953	0.083	0.437	1.953	0.155	0.641	-0.59	-0.77	0.168	0.166	0.142	0.326	0.117	0.178	0.957	0.365	0.163	0.075	0.487	1.134	-0.40	-0.43	3.217
S0001	1.251	0.472	0.316	1.606	0.758	0.870	0.822	0.368	0.136	0.506	2.050	0.102	0.467	2.050	0.171	0.682	-0.38	-0.80	0.190	0.167	0.149	0.403	0.076	0.147	0.942	0.376	0.223	0.077	0.514	1.268	-0.32	-0.44	3.248
S0001	1.251	0.476	0.312	1.324	0.752	0.889	0.840	0.324	0.128	0.418	2.001	0.075	0.386	2.001	0.169	0.702	-0.75	-1.04	0.180	0.171	0.153	0.370	0.097	0.166	0.946	0.381	0.196	0.073	0.471	1.062	-0.36	-0.43	3.277
S0001	1.251	0.448	0.32	1.351	0.772	0.922	0.829	0.272	0.152	0.382	1.953	0.077	0.382	1.953	0.153	0.674	-0.54	-1.04	0.180	0.173	0.120	0.338	0.106	0.171	0.950	0.382	0.169	0.078	0.500	1.224	-0.32	-0.42	3.444
S0001	1.251	0.504	0.344	1.227	0.856	0.904	0.785	0.296	0.168	0.495	2.001	0.073	0.509	2.001	0.117	0.627	-0.17	-0.66	0.150	0.179	0.109	0.210	0.090	0.255	0.940	0.373	0.155	0.094	0.554	0.937	-0.53	-0.37	3.016
S0001	1.251	0.48	0.328	1.358	0.851	0.899	0.813	0.328	0.136	0.371	1.953	0.068	0.396	1.953	0.164	0.658	-0.43	-0.93	0.175	0.169	0.133	0.368	0.103	0.169	0.956	0.372	0.180	0.077	0.527	1.028	-0.35	-0.41	3.237
S0001	1.251	0.481	0.321	1.343	0.782	0.905	0.829	0.337	0.128	0.457	2.001	0.089	0.458	2.001	0.168	0.701	-0.61	-0.89	0.168	0.172	0.160	0.383	0.107	0.163	0.947	0.379	0.181	0.077	0.499	1.093	-0.41	-0.43	3.306
S0001	1.251	0.448	0.328	1.313	0.706	0.915	0.815	0.292	0.156	0.433	1.953	0.080	0.389	1.953	0.162	0.651	-0.44	-1.18	0.180	0.177	0.150	0.351	0.113	0.157	0.951	0.383	0.160	0.084	0.468	1.209	-0.34	-0.46	3.381
S0001	1.251	0.46	0.324	1.224	0.868	0.912	0.807	0.292	0.148	0.418	1.953	0.085	0.385	2.001	0.145	0.626	-0.82	-0.64	0.175	0.181	0.175	0.351	0.108	0.169	0.945	0.375	0.160	0.086	0.491	0.963	-0.38	-0.35	3.370
S0001	1.251	0.472	0.316	1.199	0.785	0.912	0.825	0.296	0.136	0.389	1.953	0.074	0.388	1.953	0.161	0.683	-0.73	-0.92	0.159	0.173	0.130	0.366	0.121	0.161	0.951	0.377	0.154	0.076	0.510	0.978	-0.46	-0.42	3.191
S0001	1.251	0.464	0.312	1.229	0.771	0.911	0.822	0.316	0.164	0.424	1.953	0.083	0.395	1.953	0.163	0.679	-0.86	-0.75	0.164	0.172	0.146	0.381	0.126	0.154	0.940	0.380	0.158	0.078	0.472	0.970	-0.45	-0.42	3.175
S0001	1.251	0.5	0.328	1.353	0.779	0.899	0.830	0.3	0.144	0.313	2.001	0.085	0.432	2.001	0.156	0.671	-0.47	-0.83	0.180	0.167	0.128	0.341	0.111	0.182	0.951	0.373	0.188	0.076	0.488	1.161	-0.35	-0.46	3.251
S0001	1.251	0.477	0.341	1.413	0.849	0.906	0.828	0.281	0.160	0.399	2.001	0.106	0.477	2.001	0.160	0.672	-0.36	-0.58	0.179	0.174	0.188	0.351	0.111	0.183	0.943	0.396	0.172	0.079	0.518	1.012	-0.36	-0.39	3.267
S0001	1.251	0.484	0.316	1.298	0.848	0.903	0.804	0.304	0.16	0.524	1.953	0.103	0.488	1.953	0.157	0.653	-0.66	-0.69	0.170	0.175	0.192	0.369	0.114	0.156	0.944	0.390	0.171	0.086	0.542	0.968	-0.41	-0.36	3.274
S0001	1.251	0.476	0.368	1.365	0.727	0.904	0.818	0.312	0.152	0.354	1.953	0.068	0.408	1.953	0.164	0.678	-0.22	-1.14	0.163	0.168	0.103	0.365	0.137	0.171	0.950	0.374	0.160	0.083	0.528	1.160	-0.48	-0.50	3.078
S0001	1.251	0.448	0.328	1.509	0.886	0.900	0.815	0.3	0.148	0.467	1.953	0.082	0.380	1.953	0.159	0.655	-0.36	-0.74	0.179	0.178	0.167	0.364	0.095	0.177	0.948	0.388	0.175	0.083	0.514	1.040	-0.35	-0.39	3.377
S0001	1.251	0.468	0.324	1.395	0.826	0.904	0.837	0.312	0.14	0.352	2.001	0.087	0.450	2.001	0.168	0.702	-0.33	-0.87	0.171	0.181	0.147	0.370	0.087	0.169	0.945	0.378	0.175	0.080	0.518	1.062	-0.37	-0.37	3.394
S0001	1.251	0.476	0.312	1.330	0.869	0.917	0.833	0.284	0.152	0.436	1.953	0.087	0.429	1.953	0.162	0.673	-0.76	-0.78	0.178	0.176	0.161	0.351	0.105	0.164	0.943	0.391	0.167	0.076	0.460	0.901	-0.36	-0.38	3.391
S0001	1.251	0.484	0.332	1.500	0.807	0.898	0.842	0.264	0.152	0.357	1.904	0.070	0.379	1.953	0.160	0.691	-0.35	-1.03	0.197	0.176	0.149	0.352	0.115	0.183	0.946	0.369	0.190	0.075	0.483	1.184	-0.29	-0.41	3.506
S0001	1.251	0.469	0.333	1.391	0.733	0.904	0.815	0.289	0.156	0.455	1.953	0.074	0.413	1.953	0.152	0.643	-0.53	-1.11	0.178	0.170	0.146	0.355	0.123	0.190	0.951	0.380	0.173	0.082	0.498	1.158	-0.37	-0.50	3.293
S0001	1.251	0.468	0.312	1.289	0.791	0.913	0.830	0.3	0.156	0.438	2.001	0.081	0.410	1.953	0.160	0.670	-0.64	-0.95	0.168	0.174	0.138	0.371	0.095	0.162	0.952	0.374	0.154	0.079	0.494	1.010	-0.44	-0.40	3.261
S0001	1.251	0.472	0.328	1.300	0.803	0.915	0.822	0.316	0.156	0.419	1.953	0.073	0.354	1.953	0.157	0.642	-0.53	-0.94	0.162	0.175	0.122	0.338	0.092	0.169	0.956	0.359	0.155	0.081	0.516	0.995	-0.46	-0.42	3.236
S0001	1.251	0.496	0.316	1.546	0.830	0.901	0.835	0.296	0.144	0.400	2.001	0.073	0.364	1.953	0.161	0.711	-0.34	-0.98	0.176	0.178	0.121	0.381	0.108	0.169	0.948	0.379	0.171	0.077	0.477	1.209	-0.36	-0.37	3.373
S0001	1.251	0.464	0.332	1.254	0.817	0.904	0.811	0.308	0.132	0.458	1.953	0.097	0.440	1.953	0.161	0.654	-0.60	-0.91	0.167	0.173	0.186	0.361	0.115	0.159	0.942	0.385	0.168	0.082	0.503	1.025	-0.41	-0.41	3.200
S0001	1.251	0.48	0.288	1.341	0.810	0.906	0.827	0.312	0.136	0.467	1.953	0.076	0.418	2.001	0.162	0.688	-0.45	-0.80	0.168	0.176	0.129	0.360	0.117	0.166	0.944	0.388	0.170	0.079	0.522	1.021	-0.44	-0.41	3.275
S0001	1.251	0.461	0.313	1.374	0.798	0.909	0.823	0.333	0.160	0.512	2.001	0.090	0.463	1.953	0.159	0.674	-0.68	-0.85	0.176	0.175	0.167	0.364	0.114	0.150	0.949	0.372	0.169	0.078	0.488	1.013	-0.38	-0.41	3.286
S0001	1.251	0.472	0.328	1.485	0.777	0.907	0.818	0.28	0.156	0.468	1.953	0.079	0.444	1.953	0.160	0.658	-0.23	-1.03	0.191	0.175	0.142	0.349	0.136	0.162	0.949	0.374	0.181	0.083	0.470	1.239	-0.30	-0.41	3.401
S0001	1.251	0.48	0.352	1.323	0.915	0.901	0.824	0.312	0.156	0.470	1.953	0.076	0.386	1.953	0.161	0.678	-0.78	-0.90	0.178	0.182	0.157	0.343	0.111	0.145	0.945	0.365	0.181	0.085	0.503	0.864	-0.38	-0.36	3.346
S0001	1.251	0.484	0.316	1.293	0.890	0.904	0.849	0.292	0.144	0.445	1.953	0.074	0.398	1.953	0.178	0.728	-0.55	-0.85	0.165	0.171	0.130	0.378	0.090	0.157	0.940	0.387	0.177	0.070	0.514	0.932	-0.42	-0.39	3.266
S0001	1.251	0.472	0.336	1.310	0.815	0.902	0.831	0.296	0.14	0.340	1.904	0.063	0.332	1.953	0.165	0.696	-0.53	-1.06	0.168	0.174	0.118	0.367	0.106	0.173	0.945	0.388	0.179	0.078	0.490	0.957	-0.43	-0.43	3.328
S0001	1.251	0.476	0.352	1.313	0.745	0.900	0.819	0.3	0.16	0.295	1.953	0.070	0.335	1.953	0.169	0.673	-0.77	-1.04	0.172	0.167	0.144	0.369	0.105	0.160	0.936	0.401	0.174	0.080	0.465	1.058	-0.41	-0.47	3.226
S0001	1.251	0.476	0.34	1.271	0.762	0.907	0.839	0.256	0.148	0.235	1.953	0.085	0.407	1.953	0.169	0.706	-0.73	-0.70	0.166	0.163	0.140	0.393	0.106	0.173	0.931	0.413	0.165	0.073	0.477	0.990	-0.43	-0.45	3.171
S0001	1.251	0.469	0.321	1.364	0.766	0.900	0.840	0.253	0.152	0.316	1.953	0.081	0.400	1.953	0.158	0.686	-0.48	-0.85	0.166	0.168	0.137	0.353	0.103	0.174	0.934	0.394	0.164	0.071	0.500	1.061	-0.43	-0.45	3.167
S0001	1.251	0.472	0.32	1.346	0.859	0.906	0.824	0.296	0.152	0.340	1.953	0.069	0.399	1.953	0.160	0.663	-0.12	-0.81	0.166	0.177	0.108	0.338	0.113	0.163	0.948	0.381	0.171	0.080	0.532	1.007	-0.41	-0.38	3.271
S0001	1.251	0.468	0.36	1.356	0.780	0.908	0.819	0.276	0.156	0.466	1.953	0.086	0.456	1.953	0.161	0.671	-0.63	-1.13	0.177	0.173	0.170	0.369	0.126	0.182	0.954	0.382	0.169	0.082	0.519	1.027	-0.38	-0.44	3.312
S0001	1.251	0.468	0.344	1.296	0.732	0.909	0.830	0.324	0.148	0.448	1.953	0.087	0.450	1.953	0.164	0.686	-0.71	-1.01	0.163	0.172	0.156	0.363	0.105	0.165	0.944	0.376	0.167	0.079	0.504	1.045	-0.48	-0.47	3.273
S0001	1.251	0.484	0.34	1.266	0.802	0.911	0.831	0.328	0.144	0.404	2.001	0.087	0.448	2.001	0.158	0.689	-0.70	-0.78	0.164	0.180	0.175	0.366	0.102	0.163	0.944	0.381	0.167	0.081	0.460	0.970	-0.42	-0.40	3.313
S0001	1.251	0.468	0.34	1.322	0.754	0.907	0.828	0.292	0.148	0.461	1.953	0.098	0.490	1.953	0.171	0.681	-0.74	-1.11	0.167	0.175	0.187	0.368	0.109	0.173	0.940	0.382	0.164	0.079	0.476	1.105	-0.44	-0.44	3.227
S0001	1.251	0.489	0.325	1.345	0.875	0.921	0.826	0.277	0.148	0.365	1.904	0.084	0.429	1.953	0.149	0.637	-0.41	-0.91	0.166	0.187	0.136	0.312	0.093	0.193	0.951	0.384	0.157	0.083	0.443	0.934	-0.40	-0.39	3.401
S0001	1.251	0.48	0.316	1.292	0.848	0.919	0.831	0.292	0.14	0.503	1.953	0.090	0.431	1.953	0.168	0.677	-0.58	-1.04	0.162	0.180	0.159	0.366	0.108	0.153	0.935	0.391	0.150	0.079	0.467	0.909	-0.45	-0.39	3.165
S0001	1.251	0.452	0.308	1.269	0.888	0.908	0.829	0.288	0.152	0.369	1.904	0.081	0.390	1.953	0.163	0.689	-0.82	-0.54	0.163	0.167	0.154	0.335	0.105	0.178	0.935	0.407	0.153	0.070	0.470	0.877	-0.45	-0.41	3.090
S0001	1.251	0.468	0.292	1.389	0.719	0.912	0.844	0.308	0.148	0.284	1.953	0.103	0.519	1.953	0.176	0.733	-0.59	-0.81	0.160	0.156	0.157	0.381	0.115	0.162	0.920	0.420	0.153	0.065	0.499	1.169	-0.45	-0.52	3.059
S0001	1.251	0.484	0.32	1.398	0.794	0.911	0.816	0.268	0.172	0.398	1.904	0.072	0.415	1.904	0.150	0.641	-0.35	-0.85	0.161	0.168	0.114	0.341	0.108	0.176	0.950	0.376	0.154	0.080	0.505	1.025	-0.44	-0.44	3.171
S0001	1.251	0.464	0.32	1.548	0.851	0.917	0.812	0.244	0.156	0.419	1.953	0.092	0.468	1.953	0.150	0.645	-0.39	-0.96	0.178	0.182	0.173	0.334	0.129	0.165	0.961	0.359	0.161	0.086	0.508	1.094	-0.35	-0.38	3.373
S0001	1.251	0.457	0.337	1.583	0.784	0.896	0.830	0.305	0.140	0.371	1.904	0.064	0.405	1.904	0.168	0.694	-0.48	-1.10	0.187	0.177	0.112	0.369	0.111	0.148	0.942	0.375	0.192	0.081	0.503	1.254	-0.31	-0.42	3.460
S0001	1.251	0.46	0.34	1.405	0.825	0.881	0.823	0.332	0.148	0.419	1.904	0.054	0.307	1.904	0.169	0.697	-0.40	-1.12	0.176	0.179	0.106	0.393	0.105	0.144	0.944	0.374	0.190	0.083	0.531	1.051	-0.36	-0.41	3.340
S0001	1.251	0.468	0.344	1.343	0.765	0.894	0.837	0.316	0.136	0.346	1.953	0.081	0.381	1.953	0.164	0.708	-0.37	-0.98	0.170	0.173	0.140	0.371	0.104	0.168	0.948	0.364	0.185	0.078	0.544	1.111	-0.41	-0.45	3.241
S0001	1.251	0.456	0.336	1.207	0.691	0.906	0.831	0.32	0.152	0.407	1.953	0.083	0.407	1.953	0.169	0.695	-0.71	-1.08	0.164	0.168	0.154	0.360	0.109	0.156	0.941	0.389	0.171	0.077	0.527	1.080	-0.44	-0.48	3.186
S0001	1.251	0.496	0.328	1.328	0.842	0.913	0.840	0.288	0.16	0.366	1.953	0.073	0.390	1.953	0.167	0.710	-0.54	-1.01	0.170	0.177	0.142	0.360	0.111	0.163	0.952	0.376	0.170	0.078	0.476	0.972	-0.40	-0.39	3.319
S0001	1.251	0.491	0.342	1.115	0.772	0.909	0.846	0.307	0.140	0.312	1.953	0.076	0.406	1.953	0.155	0.694	-0.56	-0.51	0.158	0.170	0.146	0.335	0.178	0.302	0.939	0.359	0.145	0.073	0.452	1.005	-0.45	-0.45	1.381
S0001	1.519	0.44	0.344	1.443	0.901	0.926	0.811	0.288	0.16	0.304	2.099	0.066	0.309	2.099	0.158	0.667	-0.17	-0.89	0.192	0.206	0.116	0.355	0.083	0.179	0.961	0.374	0.175	0.105	0.489	1.105	-0.25	-0.22	3.922
S0001	1.519	0.448	0.348	1.388	0.967	0.929	0.803	0.288	0.14	0.255	2.099	0.069	0.333	2.099	0.159	0.654	-0.74	-0.78	0.182	0.209	0.114	0.362	0.082	0.144	0.956	0.380	0.172	0.108	0.497	0.904	-0.32	-0.24	3.986
S0001	1.519	0.376	0.348	1.545	0.976	0.928	0.793	0.264	0.164	0.190	2.148	0.061	0.349	2.148	0.146	0.630	0.387	-0.89	0.195	0.215	0.079	0.325	0.077	0.153	0.976	0.382	0.166	0.111	0.495	1.132	-0.24	-0.17	4.111
S0001	1.519	0.396	0.364	1.343	1.018	0.933	0.788	0.256	0.164	0.323	2.148	0.067	0.342	2.099	0.160	0.661	-0.65	-0.90	0.182	0.221	0.154	0.381	0.068	0.150	0.954	0.375	0.149	0.124	0.495	0.842	-0.29	-0.16	4.071
S0001	1.519	0.44	0.328	1.521	0.884	0.911	0.842	0.3	0.132	0.220	2.148	0.086	0.399	2.099	0.170	0.725	-0.27	-0.98	0.186	0.206	0.132	0.385	0.087	0.147	0.968	0.382	0.184	0.090	0.484	1.111	-0.31	-0.29	4.006
S0001	1.519	0.376	0.372	1.452	1.102	0.934	0.763	0.232	0.18	0.364	2.148	0.074	0.373	2.148	0.153	0.616	-0.51	-0.81	0.197	0.237	0.116	0.341	0.087	0.136	0.969	0.377	0.158	0.139	0.515	0.842	-0.23	-0.08	4.242
S0001	1.519	0.417	0.333	1.384	0.998	0.927	0.803	0.261	0.152	0.236	2.148	0.050	0.270	2.099	0.158	0.661	-0.66	-0.88	0.188	0.215	0.151	0.350	0.065	0.146	0.957	0.373	0.168	0.107	0.484	0.879	-0.28	-0.19	3.958
S0001	1.519	0.392	0.352	1.345	0.990	0.930	0.788	0.304	0.168	0.348	2.148	0.066	0.316	2.148	0.161	0.672	-0.60	-0.86	0.184	0.214	0.099	0.353	0.079	0.145	0.969	0.371	0.165	0.121	0.505	0.876	-0.31	-0.19	4.081
S0001	1.519	0.396	0.336	1.432	1.046	0.933	0.794	0.264	0.156	0.318	2.148	0.075	0.382	2.148	0.152	0.628	0.191	-0.80	0.188	0.224	0.100	0.335	0.090	0.142	0.965	0.378	0.162	0.115	0.523	0.978	-0.27	-0.15	4.074
S0001	1.519	0.408	0.336	1.513	1.062	0.942	0.801	0.248	0.148	0.219	2.099	0.068	0.376	2.099	0.159	0.651	-0.29	-0.83	0.173	0.225	0.124	0.342	0.086	0.127	0.954	0.388	0.145	0.111	0.512	0.893	-0.35	-0.15	4.043
S0001	1.519	0.364	0.348	1.642	1.032	0.937	0.787	0.26	0.172	0.394	2.148	0.080	0.381	2.099	0.159	0.656	-0.55	-0.81	0.191	0.220	0.117	0.366	0.076	0.142	0.965	0.385	0.162	0.116	0.514	0.996	-0.27	-0.17	4.152
S0001	1.519	0.368	0.344	1.383	1.109	0.940	0.774	0.244	0.164	0.308	2.099	0.089	0.388	2.099	0.150	0.604	-0.35	-0.78	0.191	0.222	0.142	0.328	0.083	0.149	0.964	0.380	0.153	0.117	0.502	0.888	-0.26	-0.14	4.162
S0001	1.519	0.373	0.329	1.486	0.944	0.939	0.790	0.216	0.172	0.369	2.099	0.091	0.450	2.099	0.158	0.654	-0.28	-0.85	0.187	0.218	0.146	0.358	0.104	0.136	0.971	0.381	0.144	0.115	0.509	1.128	-0.28	-0.18	4.032
S0001	1.519	0.432	0.32	1.435	0.981	0.932	0.789	0.276	0.164	0.319	2.099	0.090	0.423	2.099	0.157	0.646	-0.41	-0.83	0.179	0.218	0.130	0.338	0.062	0.137	0.965	0.368	0.168	0.116	0.521	0.972	-0.32	-0.19	4.063
S0001	1.519	0.396	0.348	1.573	1.048	0.937	0.774	0.228	0.164	0.320	2.099	0.082	0.381	2.099	0.146	0.602	-0.40	-0.93	0.199	0.220	0.121	0.309	0.084	0.133	0.970	0.379	0.167	0.122	0.488	1.007	-0.23	-0.15	4.293
S0001	1.519	0.416	0.344	1.388	0.983	0.938	0.775	0.252	0.172	0.368	2.099	0.083	0.369	2.099	0.153	0.622	-0.59	-0.66	0.183	0.214	0.147	0.341	0.084	0.140	0.959	0.383	0.157	0.118	0.528	0.870	-0.31	-0.18	4.009
S0001	1.519	0.404	0.376	1.479	1.031	0.934	0.757	0.264	0.18	0.402	2.099	0.083	0.396	2.099	0.149	0.609	-0.44	-0.77	0.180	0.229	0.115	0.348	0.071	0.141	0.968	0.381	0.152	0.139	0.516	0.959	-0.32	-0.11	4.127
S0001	1.519	0.432	0.356	1.562	0.943	0.917	0.792	0.264	0.156	0.363	2.099	0.069	0.355	2.099	0.155	0.670	-0.47	-0.90	0.188	0.206	0.104	0.369	0.091	0.155	0.954	0.380	0.175	0.113	0.545	1.010	-0.26	-0.24	3.881
S0001	1.519	0.46	0.356	1.605	1.024	0.930	0.760	0.252	0.172	0.229	2.148	0.081	0.415	2.148	0.139	0.580	0.222	-0.80	0.184	0.223	0.120	0.315	0.083	0.167	0.968	0.400	0.165	0.130	0.561	1.053	-0.28	-0.14	4.182
S0001	1.519	0.445	0.333	1.406	1.055	0.922	0.789	0.277	0.156	0.336	2.099	0.075	0.350	2.099	0.152	0.649	-0.61	-0.72	0.181	0.217	0.115	0.361	0.064	0.160	0.956	0.378	0.173	0.121	0.546	0.822	-0.34	-0.16	3.866
S0001	1.519	0.464	0.36	1.591	1.031	0.909	0.794	0.304	0.156	0.363	2.099	0.083	0.432	2.099	0.162	0.650	0.235	-0.83	0.190	0.224	0.123	0.359	0.064	0.152	0.960	0.404	0.192	0.119	0.541	1.184	-0.26	-0.15	4.065
S0001	1.519	0.428	0.34	1.503	0.999	0.930	0.784	0.26	0.164	0.327	2.099	0.096	0.428	2.099	0.155	0.639	-0.32	-0.75	0.185	0.219	0.166	0.339	0.071	0.157	0.962	0.379	0.164	0.118	0.528	0.904	-0.29	-0.16	4.017
S0001	1.519	0.46	0.34	1.560	0.973	0.916	0.817	0.336	0.164	0.304	2.099	0.087	0.417	2.099	0.164	0.681	0.381	-0.94	0.180	0.214	0.132	0.356	0.079	0.162	0.966	0.391	0.179	0.101	0.507	1.143	-0.30	-0.21	3.922
S0001	1.519	0.428	0.376	1.288	0.981	0.938	0.784	0.236	0.172	0.360	2.148	0.098	0.439	2.148	0.159	0.646	-0.40	-0.78	0.166	0.220	0.172	0.362	0.071	0.141	0.957	0.394	0.137	0.123	0.567	0.861	-0.39	-0.22	3.904
S0001	1.519	0.392	0.336	1.419	0.917	0.934	0.789	0.296	0.164	0.267	2.099	0.071	0.346	2.099	0.158	0.642	-0.49	-0.95	0.184	0.210	0.111	0.350	0.070	0.132	0.959	0.375	0.161	0.111	0.481	1.048	-0.31	-0.26	4.047
S0001	1.519	0.409	0.337	1.360	0.933	0.936	0.772	0.244	0.168	0.278	2.148	0.092	0.412	2.148	0.148	0.612	0.105	-0.85	0.177	0.217	0.137	0.335	0.088	0.153	0.973	0.387	0.152	0.121	0.553	0.993	-0.35	-0.22	3.970
S0001	1.519	0.396	0.344	1.469	0.925	0.929	0.777	0.288	0.168	0.309	2.099	0.082	0.389	2.099	0.151	0.621	-0.11	-0.94	0.182	0.214	0.118	0.340	0.064	0.158	0.956	0.364	0.158	0.119	0.532	1.024	-0.30	-0.22	3.959
S0001	1.519	0.42	0.344	1.383	0.979	0.925	0.788	0.256	0.176	0.277	2.099	0.062	0.365	2.099	0.157	0.637	-0.35	-0.94	0.188	0.219	0.084	0.347	0.068	0.148	0.977	0.388	0.164	0.117	0.528	0.990	-0.27	-0.16	4.095
S0001	1.519	0.44	0.344	1.378	0.921	0.925	0.758	0.24	0.172	0.279	2.148	0.079	0.393	2.148	0.139	0.590	-0.16	-0.89	0.177	0.212	0.105	0.302	0.071	0.137	0.964	0.375	0.165	0.123	0.582	1.024	-0.33	-0.21	3.959
S0001	1.519	0.432	0.352	1.334	0.990	0.937	0.793	0.296	0.164	0.285	2.099	0.097	0.421	2.099	0.159	0.658	-0.20	-0.87	0.169	0.216	0.153	0.349	0.069	0.143	0.960	0.378	0.156	0.115	0.528	0.900	-0.36	-0.19	3.993
S0001	1.519	0.392	0.352	1.336	0.981	0.932	0.789	0.264	0.164	0.373	2.099	0.086	0.410	2.099	0.158	0.641	-0.58	-0.77	0.176	0.215	0.124	0.346	0.074	0.132	0.963	0.391	0.159	0.115	0.503	0.931	-0.33	-0.20	4.036
S0001	1.519	0.425	0.341	1.745	1.020	0.932	0.777	0.224	0.156	0.258	2.099	0.076	0.429	2.099	0.147	0.599	0.551	-0.85	0.190	0.218	0.113	0.307	0.089	0.142	0.965	0.375	0.170	0.116	0.530	1.088	-0.27	-0.17	4.070
S0001	1.519	0.352	0.32	1.279	0.877	0.943	0.790	0.256	0.172	0.303	2.099	0.092	0.407	2.099	0.156	0.636	-0.48	-0.99	0.177	0.213	0.148	0.338	0.069	0.134	0.967	0.380	0.137	0.112	0.502	0.950	-0.33	-0.25	4.001
S0001	1.519	0.46	0.372	1.590	1.091	0.924	0.782	0.312	0.164	0.186	2.148	0.073	0.387	2.148	0.155	0.629	0.671	-0.85	0.195	0.222	0.121	0.333	0.088	0.141	0.963	0.379	0.179	0.125	0.517	1.089	-0.24	-0.13	4.138
S0001	1.519	0.436	0.348	1.272	1.050	0.926	0.755	0.268	0.2	0.354	2.148	0.085	0.419	2.148	0.141	0.601	-0.50	-0.70	0.175	0.224	0.096	0.337	0.063	0.162	0.967	0.397	0.169	0.138	0.554	0.790	-0.35	-0.12	4.152
S0001	1.519	0.404	0.348	1.365	1.115	0.934	0.756	0.256	0.172	0.315	2.148	0.090	0.432	2.148	0.143	0.602	-0.52	-0.61	0.176	0.222	0.160	0.324	0.072	0.154	0.960	0.377	0.146	0.129	0.535	0.788	-0.35	-0.13	4.041
S0001	1.519	0.424	0.376	1.377	1.029	0.941	0.759	0.24	0.172	0.284	2.148	0.089	0.407	2.099	0.142	0.600	-0.00	-0.80	0.172	0.218	0.146	0.310	0.085	0.131	0.962	0.383	0.147	0.125	0.537	0.884	-0.35	-0.18	4.000
S0001	1.519	0.417	0.353	1.525	0.937	0.937	0.791	0.273	0.156	0.343	2.099	0.090	0.413	2.099	0.155	0.626	-0.53	-0.85	0.182	0.214	0.144	0.329	0.065	0.130	0.972	0.383	0.161	0.112	0.518	0.983	-0.33	-0.21	3.999
S0001	1.519	0.44	0.34	1.374	1.037	0.939	0.792	0.296	0.156	0.354	2.099	0.096	0.440	2.099	0.155	0.649	-0.40	-0.63	0.170	0.210	0.163	0.344	0.079	0.141	0.957	0.379	0.151	0.109	0.525	0.852	-0.36	-0.23	3.932
S0001	1.519	0.38	0.336	1.421	1.076	0.942	0.795	0.236	0.14	0.379	2.099	0.104	0.449	2.099	0.157	0.643	-0.42	-0.74	0.177	0.220	0.179	0.325	0.077	0.139	0.969	0.395	0.138	0.117	0.490	0.815	-0.32	-0.22	4.065
S0001	1.519	0.364	0.32	1.258	0.937	0.939	0.785	0.264	0.16	0.367	2.099	0.097	0.437	2.099	0.149	0.626	-0.57	-0.74	0.174	0.215	0.158	0.342	0.065	0.157	0.950	0.380	0.141	0.115	0.513	0.887	-0.34	-0.24	3.905
S0001	1.519	0.424	0.312	1.266	1.032	0.940	0.795	0.232	0.156	0.311	2.099	0.081	0.430	2.099	0.154	0.624	-0.55	-0.82	0.171	0.214	0.130	0.324	0.070	0.145	0.974	0.387	0.148	0.109	0.530	0.789	-0.41	-0.19	3.955
S0001	1.519	0.42	0.348	1.472	0.989	0.936	0.791	0.26	0.16	0.321	2.099	0.092	0.447	2.099	0.149	0.623	-0.26	-0.72	0.189	0.210	0.152	0.320	0.078	0.152	0.963	0.366	0.157	0.111	0.528	0.980	-0.26	-0.25	4.023
S0001	1.519	0.396	0.336	1.414	0.992	0.939	0.782	0.288	0.148	0.377	2.099	0.094	0.398	2.099	0.151	0.619	-0.42	-0.85	0.187	0.214	0.140	0.328	0.068	0.153	0.974	0.390	0.155	0.115	0.494	0.967	-0.27	-0.19	4.208
S0001	1.519	0.373	0.337	1.336	0.978	0.932	0.783	0.265	0.168	0.364	2.099	0.106	0.472	2.099	0.154	0.628	-0.60	-0.81	0.177	0.218	0.185	0.333	0.060	0.144	0.951	0.378	0.155	0.116	0.522	0.900	-0.33	-0.20	3.930
S0001	1.519	0.436	0.344	1.447	0.977	0.937	0.789	0.272	0.168	0.293	2.099	0.088	0.462	2.099	0.152	0.620	-0.43	-0.80	0.178	0.213	0.126	0.327	0.060	0.155	0.975	0.390	0.159	0.111	0.526	0.977	-0.30	-0.22	4.095
S0001	1.519	0.348	0.34	1.307	0.939	0.940	0.773	0.24	0.172	0.327	2.148	0.089	0.400	2.099	0.152	0.631	-0.60	-0.88	0.178	0.222	0.159	0.360	0.059	0.147	0.967	0.367	0.138	0.124	0.507	0.895	-0.33	-0.17	4.166
S0001	1.519	0.412	0.304	1.519	0.983	0.934	0.785	0.224	0.156	0.363	2.099	0.086	0.399	2.099	0.154	0.626	-0.41	-0.81	0.194	0.216	0.128	0.351	0.084	0.151	0.972	0.386	0.161	0.114	0.533	1.014	-0.25	-0.20	4.199
S0001	1.519	0.368	0.332	1.378	0.969	0.942	0.781	0.248	0.16	0.346	2.099	0.092	0.431	2.099	0.151	0.617	0.005	-0.80	0.180	0.214	0.150	0.340	0.071	0.162	0.959	0.364	0.138	0.118	0.521	0.937	-0.34	-0.21	4.015
S0001	1.519	0.42	0.336	1.318	0.957	0.936	0.778	0.272	0.172	0.372	2.099	0.088	0.439	2.099	0.152	0.622	-0.60	-0.79	0.176	0.213	0.137	0.343	0.066	0.148	0.972	0.387	0.150	0.116	0.510	0.907	-0.34	-0.22	4.000
S0001	1.519	0.437	0.341	1.366	0.998	0.927	0.760	0.265	0.172	0.461	2.099	0.116	0.509	2.099	0.148	0.612	-0.38	-0.56	0.172	0.222	0.180	0.334	0.069	0.142	0.958	0.378	0.161	0.129	0.552	0.888	-0.40	-0.17	3.907
S0001	1.519	0.372	0.328	1.475	0.954	0.937	0.778	0.272	0.164	0.410	2.099	0.105	0.474	2.099	0.150	0.608	-0.29	-0.85	0.182	0.218	0.175	0.319	0.087	0.155	0.971	0.387	0.151	0.117	0.516	1.039	-0.28	-0.18	4.042
S0001	1.519	0.4	0.348	1.370	0.981	0.940	0.757	0.252	0.172	0.431	2.148	0.115	0.546	2.148	0.142	0.593	-0.44	-0.63	0.178	0.223	0.203	0.326	0.082	0.136	0.964	0.380	0.149	0.127	0.543	0.939	-0.35	-0.24	4.033
S0001	1.519	0.408	0.336	1.381	0.998	0.940	0.775	0.276	0.18	0.325	2.099	0.097	0.479	2.099	0.153	0.620	-0.47	-0.58	0.176	0.216	0.158	0.333	0.070	0.143	0.964	0.383	0.156	0.119	0.539	0.907	-0.34	-0.19	4.048
S0001	1.519	0.46	0.324	1.413	0.886	0.930	0.815	0.284	0.16	0.375	2.050	0.087	0.394	2.099	0.154	0.669	-0.57	-0.75	0.184	0.200	0.152	0.338	0.062	0.147	0.964	0.372	0.176	0.096	0.502	1.056	-0.29	-0.31	4.011
S0001	1.519	0.44	0.312	1.440	0.947	0.933	0.797	0.288	0.148	0.323	2.099	0.094	0.443	2.099	0.154	0.649	-0.24	-0.88	0.186	0.206	0.138	0.351	0.080	0.147	0.982	0.379	0.167	0.106	0.524	1.021	-0.28	-0.22	4.088
S0001	1.519	0.4	0.336	1.373	0.954	0.936	0.794	0.268	0.164	0.342	2.099	0.088	0.389	2.099	0.157	0.643	-0.53	-0.84	0.178	0.213	0.143	0.354	0.062	0.150	0.952	0.376	0.155	0.113	0.520	0.938	-0.31	-0.20	3.958
S0001	1.519	0.441	0.325	1.321	1.051	0.927	0.789	0.277	0.148	0.269	2.050	0.069	0.371	2.099	0.150	0.620	-0.68	-0.81	0.179	0.222	0.105	0.312	0.054	0.146	0.972	0.388	0.173	0.116	0.515	0.816	-0.33	-0.17	4.071
S0001	1.519	0.416	0.348	1.268	0.920	0.936	0.788	0.252	0.156	0.334	2.099	0.082	0.372	2.099	0.158	0.648	-0.68	-0.74	0.175	0.215	0.135	0.348	0.082	0.135	0.960	0.380	0.152	0.117	0.531	0.857	-0.35	-0.22	3.994
S0001	1.519	0.436	0.348	1.398	0.921	0.940	0.797	0.26	0.152	0.297	2.050	0.080	0.393	2.099	0.149	0.636	-0.22	-0.92	0.178	0.212	0.133	0.342	0.075	0.129	0.972	0.387	0.159	0.112	0.541	1.019	-0.31	-0.22	4.094
S0001	1.519	0.424	0.332	1.323	0.878	0.940	0.814	0.268	0.164	0.294	2.099	0.087	0.379	2.099	0.164	0.670	-0.39	-0.86	0.171	0.210	0.143	0.356	0.065	0.144	0.961	0.382	0.147	0.101	0.485	0.980	-0.36	-0.28	4.017
S0001	1.519	0.44	0.328	1.437	0.962	0.932	0.776	0.256	0.172	0.254	2.099	0.088	0.421	2.099	0.147	0.593	-0.32	-0.83	0.178	0.223	0.131	0.323	0.080	0.152	0.967	0.385	0.163	0.121	0.550	0.934	-0.33	-0.19	3.998
S0001	1.519	0.432	0.344	1.315	0.968	0.944	0.783	0.264	0.164	0.328	2.099	0.094	0.475	2.099	0.150	0.619	-0.48	-0.82	0.170	0.213	0.155	0.319	0.072	0.146	0.952	0.390	0.152	0.111	0.538	0.877	-0.35	-0.23	3.946
S0001	1.519	0.425	0.321	1.256	0.944	0.937	0.796	0.277	0.168	0.330	2.148	0.114	0.489	2.148	0.151	0.633	-0.35	-0.96	0.172	0.219	0.179	0.318	0.070	0.152	0.964	0.403	0.154	0.111	0.531	0.945	-0.35	-0.19	3.955
S0001	1.519	0.444	0.328	1.428	0.967	0.921	0.785	0.284	0.168	0.387	2.099	0.103	0.447	2.099	0.153	0.626	-0.43	-0.76	0.176	0.215	0.154	0.337	0.065	0.153	0.950	0.388	0.180	0.117	0.577	1.010	-0.32	-0.20	3.988
S0001	1.519	0.412	0.344	1.294	0.930	0.925	0.781	0.312	0.168	0.250	2.148	0.080	0.448	2.099	0.150	0.619	-0.38	-0.87	0.171	0.218	0.118	0.327	0.068	0.151	0.974	0.388	0.162	0.119	0.564	0.999	-0.34	-0.20	4.035
S0001	1.519	0.448	0.328	1.428	0.943	0.926	0.791	0.3	0.164	0.260	2.148	0.095	0.464	2.099	0.150	0.626	-0.26	-0.89	0.171	0.215	0.148	0.310	0.064	0.136	0.963	0.382	0.168	0.109	0.529	0.961	-0.35	-0.22	3.932
S0001	1.519	0.408	0.312	1.358	0.961	0.945	0.800	0.24	0.164	0.287	2.099	0.098	0.424	2.099	0.158	0.644	-0.62	-0.85	0.174	0.215	0.162	0.332	0.075	0.140	0.963	0.385	0.146	0.108	0.518	0.903	-0.35	-0.19	4.027
S0001	1.519	0.368	0.312	1.342	0.895	0.943	0.782	0.232	0.172	0.298	2.099	0.087	0.397	2.099	0.152	0.614	-0.58	-0.96	0.184	0.216	0.153	0.331	0.077	0.127	0.969	0.382	0.144	0.114	0.494	1.031	-0.29	-0.21	4.042
S0001	1.519	0.408	0.316	1.535	0.964	0.938	0.778	0.24	0.164	0.283	2.099	0.072	0.395	2.099	0.151	0.616	-0.55	-0.81	0.187	0.218	0.130	0.326	0.070	0.139	0.966	0.378	0.158	0.115	0.501	0.976	-0.25	-0.20	4.176
S0001	1.519	0.389	0.333	1.377	1.055	0.937	0.775	0.261	0.156	0.352	2.099	0.097	0.431	2.099	0.145	0.603	-0.33	-0.73	0.176	0.215	0.159	0.311	0.073	0.160	0.968	0.365	0.147	0.115	0.538	0.898	-0.33	-0.18	3.938
S0001	1.519	0.396	0.336	1.469	0.941	0.930	0.783	0.24	0.156	0.340	2.099	0.086	0.398	2.099	0.154	0.628	-0.58	-0.82	0.190	0.217	0.133	0.339	0.084	0.155	0.967	0.390	0.156	0.118	0.516	0.942	-0.28	-0.21	4.118
S0001	1.519	0.4	0.273	1.212	0.886	0.930	0.862	0.294	0.136	0.351	1.953	0.056	0.284	2.050	0.103	0.508	1.656	-0.56	0.218	0.242	0.147	0.279	0.225	0.511	0.964	0.384	0.147	0.093	0.455	1.144	-0.18	-0.04	1.518
S0063	0.491	0.336	0.248	0.703	0.277	0.944	0.913	0.18	0.076	0.580	1.220	0.081	0.384	1.171	0.133	0.628	1.552	-0.25	0.066	0.057	0.187	0.258	0.094	0.405	0.982	0.228	0.036	0.012	0.388	1.187	-1.48	-1.44	1.215
S0063	0.491	0.344	0.22	0.683	0.261	0.955	0.914	0.148	0.104	0.368	1.220	0.083	0.450	1.220	0.141	0.672	1.442	-0.66	0.058	0.053	0.167	0.319	0.109	0.336	0.979	0.232	0.029	0.011	0.370	1.282	-1.66	-1.52	1.149
S0063	0.491	0.368	0.236	0.663	0.342	0.963	0.909	0.132	0.084	0.310	1.123	0.097	0.476	1.074	0.123	0.599	1.226	0.049	0.056	0.058	0.207	0.261	0.101	0.327	0.985	0.220	0.028	0.012	0.350	1.025	-1.64	-1.41	1.189
S0063	0.491	0.356	0.28	0.725	0.512	0.940	0.840	0.208	0.104	0.340	1.123	0.032	0.472	1.171	0.065	0.394	4.713	4.003	0.061	0.059	0.062	0.140	0.058	0.581	0.983	0.225	0.039	0.017	0.406	0.930	-1.51	-1.43	1.244
S0063	0.491	0.324	0.208	0.541	0.298	0.971	0.910	0.216	0.08	0.387	1.123	0.051	0.329	1.171	0.123	0.596	1.333	-0.07	0.045	0.053	0.102	0.258	0.043	0.354	0.986	0.218	0.020	0.011	0.388	0.881	-1.81	-1.51	1.151
S0063	0.491	0.356	0.212	0.552	0.255	0.966	0.936	0.212	0.064	0.416	1.171	0.063	0.374	1.171	0.138	0.645	0.975	-0.74	0.044	0.053	0.124	0.293	0.057	0.402	0.981	0.218	0.022	0.008	0.347	1.068	-1.79	-1.55	1.112
S0063	0.491	0.344	0.196	0.497	0.291	0.974	0.924	0.156	0.068	0.309	1.074	0.073	0.420	1.074	0.121	0.599	1.013	0.186	0.041	0.053	0.172	0.282	0.067	0.356	0.985	0.216	0.018	0.009	0.375	0.720	-1.93	-1.57	1.097
S0063	0.491	0.3	0.216	0.500	0.315	0.977	0.935	0.176	0.08	0.456	1.074	0.076	0.379	1.074	0.130	0.646	0.786	-0.35	0.043	0.061	0.151	0.260	0.056	0.387	0.986	0.206	0.018	0.009	0.335	0.807	-1.89	-1.42	1.120
S0063	0.491	0.304	0.216	0.676	0.295	0.968	0.921	0.192	0.084	0.309	1.123	0.046	0.436	1.123	0.143	0.647	3.598	-0.43	0.048	0.057	0.101	0.333	0.068	0.312	0.989	0.194	0.021	0.011	0.356	1.226	-1.76	-1.47	1.119
S0063	0.491	0.312	0.244	0.559	0.308	0.973	0.935	0.156	0.06	0.389	1.123	0.078	0.519	1.074	0.117	0.666	2.349	-0.23	0.044	0.053	0.180	0.265	0.069	0.442	0.985	0.201	0.017	0.009	0.333	0.969	-1.86	-1.56	1.015
S0063	0.491	0.328	0.224	0.551	0.374	0.962	0.928	0.152	0.056	0.394	1.025	0.061	0.444	1.025	0.095	0.610	1.753	0.399	0.051	0.064	0.112	0.201	0.098	0.528	0.980	0.229	0.024	0.010	0.358	0.830	-1.78	-1.38	1.101
S0063	0.491	0.333	0.228	0.548	0.340	0.969	0.935	0.180	0.088	0.396	1.025	0.070	0.467	1.025	0.119	0.661	1.829	-0.47	0.045	0.063	0.140	0.249	0.064	0.382	0.983	0.219	0.021	0.010	0.329	0.806	-1.84	-1.40	1.094
S0063	0.491	0.314	0.215	0.532	0.324	0.976	0.932	0.191	0.083	0.305	1.025	0.056	0.449	1.074	0.142	0.651	3.626	-0.19	0.039	0.055	0.107	0.351	0.066	0.327	0.987	0.210	0.017	0.009	0.334	0.887	-2.02	-1.51	1.074
S0063	0.491	0.333	0.200	0.502	0.391	0.965	0.933	0.180	0.084	0.338	1.025	0.080	0.484	1.025	0.115	0.645	0.965	0.357	0.043	0.067	0.165	0.235	0.076	0.409	0.982	0.225	0.021	0.011	0.316	0.645	-1.88	-1.33	1.041
S0063	0.491	0.336	0.244	0.682	0.420	0.964	0.916	0.204	0.072	0.397	1.123	0.048	0.440	1.074	0.114	0.583	4.683	0.840	0.050	0.060	0.102	0.272	0.068	0.395	0.981	0.224	0.022	0.011	0.369	0.816	-1.78	-1.39	1.105
S0063	0.491	0.352	0.216	0.514	0.345	0.967	0.948	0.196	0.072	0.337	1.074	0.051	0.436	1.074	0.118	0.701	2.256	-0.44	0.045	0.064	0.091	0.257	0.100	0.430	0.982	0.227	0.020	0.009	0.344	0.839	-1.82	-1.33	1.137
S0063	0.491	0.352	0.244	0.528	0.313	0.967	0.943	0.2	0.08	0.364	1.074	0.067	0.431	1.025	0.108	0.649	1.557	-0.20	0.044	0.062	0.145	0.224	0.049	0.476	0.985	0.216	0.023	0.010	0.352	0.823	-1.86	-1.41	1.088
S0063	0.491	0.34	0.244	0.591	0.362	0.959	0.909	0.188	0.092	0.378	1.074	0.072	0.412	1.074	0.113	0.568	2.217	0.117	0.048	0.062	0.159	0.221	0.058	0.413	0.979	0.230	0.023	0.012	0.344	0.874	-1.76	-1.38	1.133
S0063	0.491	0.344	0.208	0.519	0.382	0.968	0.918	0.172	0.064	0.375	1.123	0.074	0.430	1.074	0.123	0.587	0.487	0.177	0.051	0.065	0.141	0.271	0.063	0.405	0.984	0.236	0.023	0.010	0.332	0.707	-1.73	-1.32	1.233
S0063	0.491	0.296	0.24	0.506	0.330	0.974	0.927	0.184	0.08	0.256	1.074	0.053	0.349	1.074	0.121	0.637	1.305	0.083	0.041	0.062	0.090	0.269	0.048	0.365	0.982	0.223	0.019	0.011	0.346	0.752	-1.86	-1.39	1.107
S0063	0.491	0.352	0.248	0.552	0.387	0.968	0.925	0.168	0.084	0.470	1.123	0.081	0.407	1.123	0.102	0.569	1.052	-0.26	0.048	0.062	0.164	0.214	0.081	0.482	0.981	0.235	0.023	0.011	0.351	0.839	-1.67	-1.36	1.137
S0063	0.491	0.3	0.204	0.561	0.349	0.972	0.925	0.144	0.076	0.380	1.074	0.072	0.420	1.074	0.114	0.638	1.197	-0.08	0.049	0.064	0.148	0.235	0.056	0.406	0.978	0.244	0.020	0.010	0.328	0.840	-1.77	-1.40	1.166
S0063	0.491	0.336	0.208	0.572	0.392	0.962	0.925	0.164	0.076	0.464	1.123	0.102	0.506	1.123	0.111	0.632	1.067	0.020	0.052	0.068	0.224	0.235	0.089	0.455	0.987	0.212	0.023	0.011	0.325	0.686	-1.75	-1.26	1.167
S0063	0.491	0.328	0.256	0.585	0.338	0.958	0.920	0.132	0.072	0.448	1.025	0.085	0.467	1.074	0.131	0.640	1.510	-0.43	0.056	0.059	0.169	0.265	0.109	0.377	0.980	0.230	0.022	0.010	0.341	0.881	-1.75	-1.43	1.086
S0063	0.491	0.324	0.216	0.493	0.367	0.968	0.917	0.176	0.068	0.329	1.074	0.082	0.472	1.025	0.118	0.585	1.383	0.140	0.044	0.058	0.167	0.241	0.078	0.355	0.979	0.234	0.020	0.010	0.360	0.772	-1.82	-1.47	1.029
S0063	0.491	0.324	0.204	0.429	0.330	0.960	0.925	0.188	0.096	0.225	1.025	0.065	0.377	1.025	0.119	0.621	0.741	-0.04	0.039	0.060	0.123	0.272	0.064	0.380	0.982	0.225	0.020	0.010	0.348	0.785	-1.87	-1.41	0.956
S0063	0.491	0.336	0.24	0.446	0.333	0.965	0.927	0.184	0.076	0.227	1.074	0.063	0.357	1.074	0.110	0.645	0.740	-0.29	0.040	0.061	0.122	0.244	0.069	0.389	0.982	0.230	0.018	0.011	0.337	0.701	-1.86	-1.39	1.017
S0063	0.491	0.356	0.22	0.406	0.327	0.961	0.926	0.2	0.088	0.321	0.976	0.056	0.378	0.976	0.114	0.669	1.215	-0.37	0.038	0.059	0.100	0.210	0.076	0.492	0.979	0.229	0.018	0.009	0.316	0.711	-1.96	-1.44	0.949
S0063	0.491	0.328	0.212	0.568	0.364	0.960	0.927	0.184	0.072	0.416	1.025	0.035	0.380	1.025	0.117	0.645	3.050	0.224	0.048	0.066	0.099	0.243	0.119	0.454	0.976	0.245	0.020	0.010	0.316	0.911	-1.77	-1.32	1.066
S0063	0.491	0.36	0.2	0.509	0.323	0.961	0.928	0.188	0.076	0.369	1.074	0.028	0.253	1.074	0.093	0.622	1.131	0.085	0.044	0.058	0.076	0.192	0.060	0.485	0.977	0.250	0.023	0.010	0.364	0.772	-1.78	-1.43	1.084
S0063	0.491	0.304	0.224	0.571	0.356	0.977	0.925	0.24	0.088	0.418	0.585	0.026	0.285	1.074	0.103	0.624	1.635	0.191	0.043	0.062	0.086	0.217	0.039	0.421	0.976	0.252	0.019	0.010	0.342	0.735	-1.81	-1.38	1.158
S0063	0.491	0.328	0.176	0.591	0.453	0.967	0.936	0.132	0.068	0.329	1.074	0.075	0.436	1.074	0.093	0.620	0.271	-0.40	0.059	0.080	0.158	0.191	0.101	0.458	0.987	0.220	0.024	0.012	0.316	0.758	-1.54	-1.12	1.315
S0063	0.491	0.368	0.22	0.539	0.381	0.960	0.918	0.152	0.108	0.291	1.025	0.082	0.476	1.025	0.103	0.568	1.026	1.013	0.053	0.063	0.195	0.216	0.121	0.464	0.977	0.235	0.023	0.011	0.339	0.801	-1.67	-1.42	1.079
S0063	0.491	0.34	0.232	0.549	0.415	0.948	0.927	0.172	0.072	0.328	1.074	0.047	0.485	1.025	0.103	0.645	2.796	0.295	0.054	0.064	0.068	0.254	0.105	0.424	0.987	0.203	0.027	0.011	0.339	0.782	-1.74	-1.36	1.029
S0063	0.491	0.34	0.248	0.384	0.276	0.968	0.948	0.152	0.068	0.098	2.050	0.038	0.332	1.025	0.127	0.763	1.947	-0.52	0.034	0.050	0.077	0.234	0.059	0.364	0.979	0.233	0.016	0.009	0.334	0.851	-2.02	-1.59	0.868
S0063	0.491	0.348	0.212	0.276	0.423	0.941	0.956	0.192	0.076	0.079	0.878	0.038	0.435	0.830	0.128	0.788	1.092	-0.43	0.031	0.060	0.086	0.269	0.119	0.435	0.975	0.244	0.018	0.007	0.352	0.540	-2.13	-1.43	0.833
S0063	0.491	0.364	0.232	0.377	0.291	0.935	0.928	0.188	0.088	0.291	0.927	0.085	0.547	0.927	0.121	0.705	3.811	-0.34	0.043	0.056	0.182	0.280	0.125	0.435	0.983	0.221	0.025	0.010	0.379	1.010	-1.85	-1.48	0.864
S0063	0.491	0.372	0.212	0.374	0.315	0.954	0.931	0.22	0.076	0.041	0.927	0.031	0.320	0.927	0.136	0.682	3.210	0.464	0.032	0.054	0.070	0.294	0.061	0.349	0.984	0.215	0.021	0.010	0.389	0.743	-2.09	-1.53	0.852
S0063	0.491	0.344	0.216	0.391	0.284	0.967	0.940	0.204	0.088	0.109	0.976	0.037	0.295	0.976	0.145	0.703	0.851	-0.26	0.032	0.051	0.090	0.316	0.060	0.357	0.983	0.217	0.015	0.007	0.329	0.704	-2.06	-1.62	0.817
S0063	0.491	0.328	0.2	0.410	0.255	0.972	0.943	0.224	0.096	0.248	0.976	0.041	0.291	0.976	0.128	0.702	2.101	-0.50	0.032	0.051	0.081	0.267	0.058	0.404	0.986	0.203	0.016	0.007	0.372	0.948	-2.12	-1.65	0.881
S0063	0.491	0.352	0.2	0.405	0.304	0.966	0.923	0.168	0.088	0.028	0.976	0.057	0.344	1.025	0.133	0.648	0.448	-0.15	0.035	0.054	0.112	0.297	0.049	0.353	0.984	0.216	0.019	0.009	0.362	0.719	-1.96	-1.54	0.901
S0063	0.491	0.356	0.212	0.358	0.332	0.962	0.940	0.204	0.112	0.162	0.976	0.051	0.343	0.976	0.132	0.677	0.144	0.291	0.034	0.056	0.101	0.274	0.062	0.387	0.985	0.211	0.018	0.008	0.356	0.626	-1.98	-1.58	0.884
S0063	0.491	0.364	0.204	0.459	0.321	0.958	0.934	0.184	0.072	0.267	0.976	0.062	0.449	0.976	0.133	0.683	1.384	-0.36	0.039	0.057	0.123	0.303	0.058	0.411	0.988	0.199	0.019	0.008	0.338	0.833	-1.92	-1.47	0.944
S0063	0.491	0.308	0.188	0.322	0.324	0.962	0.944	0.196	0.076	0.071	1.025	0.033	0.266	0.976	0.145	0.688	0.981	-0.47	0.032	0.056	0.070	0.324	0.064	0.378	0.982	0.217	0.017	0.008	0.345	0.747	-2.06	-1.48	0.883
S0063	0.491	0.316	0.212	0.420	0.331	0.957	0.923	0.176	0.088	0.114	0.976	0.065	0.356	1.025	0.116	0.625	0.043	0.024	0.041	0.060	0.128	0.251	0.074	0.405	0.985	0.210	0.019	0.010	0.354	0.678	-1.79	-1.44	0.950
S0063	0.491	0.3	0.204	0.357	0.282	0.962	0.937	0.2	0.072	0.163	1.025	0.061	0.340	0.976	0.147	0.717	0.539	-0.37	0.032	0.052	0.114	0.318	0.060	0.370	0.987	0.201	0.014	0.008	0.325	0.660	-2.12	-1.56	0.842
S0063	0.491	0.356	0.212	0.330	0.311	0.955	0.936	0.216	0.092	0.086	0.976	0.031	0.225	0.976	0.139	0.698	0.322	-0.17	0.029	0.056	0.080	0.285	0.035	0.367	0.983	0.205	0.018	0.008	0.388	0.604	-2.09	-1.57	0.844
S0063	0.491	0.332	0.212	0.361	0.358	0.971	0.932	0.16	0.084	0.323	0.976	0.073	0.426	0.976	0.128	0.639	0.192	0.250	0.033	0.059	0.147	0.297	0.053	0.384	0.990	0.191	0.015	0.009	0.318	0.515	-2.09	-1.42	0.984
S0063	0.491	0.316	0.224	0.437	0.317	0.966	0.941	0.184	0.068	0.274	1.025	0.037	0.367	1.025	0.118	0.641	0.566	-0.17	0.036	0.058	0.091	0.252	0.056	0.403	0.986	0.215	0.018	0.009	0.359	0.685	-1.96	-1.48	0.987
S0063	0.491	0.312	0.236	0.590	0.321	0.968	0.932	0.176	0.068	0.304	1.123	0.080	0.435	1.074	0.129	0.672	2.146	-0.11	0.048	0.056	0.164	0.291	0.070	0.351	0.983	0.212	0.021	0.010	0.367	0.943	-1.74	-1.51	1.044
S0063	0.491	0.328	0.228	0.561	0.279	0.972	0.933	0.176	0.076	0.317	1.074	0.089	0.515	1.025	0.135	0.726	1.723	-0.74	0.046	0.054	0.174	0.281	0.078	0.344	0.988	0.196	0.019	0.009	0.329	1.070	-1.84	-1.53	1.023
S0063	0.491	0.34	0.22	0.444	0.282	0.966	0.944	0.18	0.072	0.268	1.025	0.049	0.392	1.025	0.152	0.723	1.867	-0.63	0.035	0.054	0.121	0.307	0.066	0.321	0.988	0.186	0.017	0.008	0.346	0.842	-1.98	-1.53	0.926
S0063	0.491	0.328	0.224	0.374	0.297	0.970	0.945	0.168	0.076	0.243	0.976	0.050	0.337	0.976	0.118	0.683	0.000	0.137	0.034	0.051	0.085	0.270	0.053	0.428	0.989	0.208	0.016	0.008	0.369	0.660	-1.98	-1.60	0.940
S0063	0.491	0.324	0.212	0.489	0.337	0.967	0.944	0.176	0.084	0.253	1.025	0.061	0.422	1.025	0.132	0.727	3.553	-0.17	0.039	0.058	0.126	0.314	0.093	0.362	0.985	0.208	0.017	0.009	0.306	0.892	-1.98	-1.50	0.956
S0063	0.491	0.348	0.216	0.511	0.354	0.957	0.928	0.168	0.084	0.171	1.025	0.057	0.372	1.074	0.115	0.651	1.040	0.382	0.046	0.058	0.103	0.249	0.100	0.374	0.983	0.211	0.022	0.010	0.333	0.712	-1.81	-1.44	0.976
S0063	0.491	0.34	0.22	0.545	0.331	0.972	0.942	0.192	0.084	0.271	1.025	0.072	0.405	1.025	0.135	0.743	2.247	-0.34	0.041	0.058	0.164	0.306	0.067	0.331	0.988	0.201	0.017	0.009	0.335	0.903	-1.88	-1.46	0.992
S0063	0.491	0.292	0.216	0.514	0.278	0.970	0.934	0.18	0.08	0.342	1.025	0.079	0.519	1.025	0.131	0.689	2.477	-0.39	0.043	0.051	0.192	0.295	0.092	0.355	0.987	0.201	0.016	0.008	0.344	1.042	-1.87	-1.55	0.947
S0063	0.491	0.328	0.236	0.468	0.289	0.970	0.939	0.152	0.072	0.202	1.074	0.062	0.453	1.025	0.138	0.743	2.411	-0.56	0.039	0.058	0.126	0.319	0.063	0.326	0.985	0.206	0.018	0.010	0.356	0.899	-1.92	-1.47	0.988
S0063	0.491	0.324	0.228	0.414	0.323	0.969	0.934	0.204	0.08	0.205	1.025	0.065	0.359	1.025	0.139	0.688	0.499	-0.19	0.037	0.056	0.141	0.298	0.046	0.340	0.986	0.198	0.017	0.009	0.344	0.728	-1.96	-1.50	0.982
S0063	0.491	0.324	0.248	0.393	0.297	0.958	0.924	0.148	0.12	0.119	0.976	0.082	0.447	0.976	0.137	0.659	0.144	-0.16	0.039	0.053	0.173	0.288	0.066	0.351	0.988	0.196	0.019	0.009	0.371	0.737	-1.87	-1.56	0.904
S0063	0.491	0.38	0.224	0.381	0.303	0.959	0.945	0.204	0.064	0.264	0.927	0.042	0.377	0.976	0.127	0.734	1.933	-0.10	0.034	0.056	0.111	0.260	0.094	0.437	0.984	0.212	0.019	0.007	0.366	0.832	-2.01	-1.51	0.873
S0063	0.491	0.356	0.228	0.399	0.300	0.966	0.943	0.208	0.068	0.250	0.976	0.035	0.351	0.976	0.154	0.752	1.876	-0.43	0.031	0.055	0.077	0.352	0.057	0.319	0.988	0.190	0.017	0.008	0.369	0.693	-2.13	-1.51	0.848
S0063	0.491	0.352	0.2	0.471	0.339	0.963	0.947	0.16	0.084	0.357	0.976	0.067	0.431	0.976	0.123	0.684	1.097	-0.23	0.045	0.063	0.157	0.262	0.108	0.435	0.985	0.211	0.021	0.009	0.335	0.786	-1.84	-1.40	1.027
S0063	0.491	0.356	0.22	0.604	0.435	0.960	0.925	0.144	0.084	0.346	1.025	0.081	0.456	1.025	0.113	0.596	2.412	0.570	0.052	0.066	0.174	0.247	0.107	0.443	0.985	0.213	0.024	0.011	0.353	0.742	-1.65	-1.33	1.054
S0063	0.491	0.3	0.224	0.426	0.313	0.968	0.944	0.168	0.116	0.397	1.025	0.086	0.478	1.025	0.133	0.722	0.274	-0.40	0.042	0.056	0.191	0.271	0.082	0.366	0.987	0.203	0.019	0.009	0.315	0.821	-1.82	-1.49	0.965
S0063	0.491	0.336	0.2	0.501	0.327	0.965	0.937	0.152	0.088	0.387	1.025	0.093	0.519	1.025	0.144	0.670	1.441	-0.52	0.047	0.062	0.187	0.342	0.089	0.338	0.989	0.191	0.020	0.010	0.315	0.854	-1.80	-1.37	0.996
S0063	0.491	0.332	0.208	0.456	0.339	0.963	0.933	0.176	0.088	0.356	1.025	0.084	0.472	1.025	0.125	0.691	0.505	-0.10	0.046	0.060	0.191	0.271	0.098	0.386	0.986	0.204	0.021	0.010	0.322	0.705	-1.82	-1.45	0.983
S0063	0.491	0.36	0.224	0.430	0.322	0.965	0.955	0.172	0.068	0.158	0.976	0.047	0.455	0.976	0.144	0.821	1.598	-0.51	0.036	0.063	0.105	0.322	0.068	0.351	0.986	0.204	0.018	0.008	0.338	0.757	-1.99	-1.41	0.948
S0063	0.491	0.308	0.224	0.452	0.289	0.971	0.951	0.176	0.076	0.181	0.976	0.051	0.460	1.025	0.104	0.755	2.231	-0.32	0.036	0.054	0.115	0.214	0.072	0.469	0.984	0.212	0.017	0.008	0.342	0.873	-1.99	-1.55	0.914
S0063	0.491	0.348	0.208	0.415	0.353	0.965	0.948	0.168	0.104	0.306	0.976	0.061	0.420	0.976	0.137	0.747	0.574	-0.08	0.040	0.060	0.130	0.308	0.075	0.431	0.983	0.216	0.020	0.009	0.316	0.603	-1.93	-1.42	0.970
S0063	0.491	0.316	0.204	0.598	0.337	0.971	0.931	0.144	0.088	0.240	1.025	0.072	0.417	1.025	0.120	0.676	3.302	-0.11	0.045	0.055	0.129	0.279	0.079	0.400	0.984	0.207	0.018	0.009	0.304	1.009	-1.83	-1.50	1.003
S0063	0.491	0.308	0.228	0.549	0.320	0.969	0.919	0.18	0.096	0.236	1.074	0.074	0.474	1.025	0.122	0.648	1.796	-0.26	0.047	0.058	0.157	0.275	0.066	0.406	0.985	0.215	0.017	0.010	0.334	0.894	-1.76	-1.43	1.037
S0063	0.491	0.348	0.244	0.432	0.298	0.919	0.905	0.127	0.093	0.474	1.074	0.106	0.609	0.976	0.094	0.690	0.275	0.240	0.065	0.057	0.347	0.238	0.366	0.452	0.988	0.209	0.029	0.011	0.324	1.016	-1.59	-1.50	0.357
S0063	0.759	0.408	0.264	0.714	0.490	0.897	0.906	0.192	0.064	0.307	1.367	0.091	0.410	1.318	0.111	0.574	0.299	0.420	0.083	0.089	0.162	0.213	0.140	0.417	0.991	0.200	0.057	0.020	0.371	0.811	-1.35	-1.05	1.342
S0063	0.759	0.396	0.272	0.663	0.572	0.901	0.887	0.196	0.076	0.323	1.318	0.083	0.368	1.318	0.121	0.521	0.945	0.171	0.080	0.090	0.159	0.206	0.156	0.345	0.990	0.206	0.052	0.023	0.377	0.768	-1.36	-0.99	1.350
S0063	0.759	0.388	0.208	0.859	0.484	0.903	0.902	0.172	0.092	0.354	1.318	0.097	0.424	1.318	0.126	0.558	0.732	0.234	0.086	0.088	0.190	0.237	0.120	0.384	0.988	0.194	0.054	0.018	0.348	0.934	-1.30	-1.05	1.398
S0063	0.759	0.392	0.272	0.694	0.445	0.910	0.894	0.188	0.084	0.416	1.318	0.083	0.383	1.318	0.119	0.527	0.183	-0.33	0.083	0.091	0.144	0.231	0.114	0.409	0.988	0.216	0.054	0.022	0.347	0.823	-1.33	-1.03	1.419
S0063	0.759	0.388	0.252	0.748	0.467	0.897	0.888	0.156	0.072	0.491	1.367	0.093	0.406	1.367	0.127	0.574	0.563	-0.32	0.093	0.088	0.170	0.237	0.127	0.319	0.991	0.201	0.053	0.022	0.356	0.883	-1.36	-1.01	1.432
S0063	0.759	0.408	0.248	0.797	0.466	0.908	0.903	0.172	0.076	0.459	1.318	0.110	0.466	1.318	0.143	0.611	0.469	-0.32	0.085	0.087	0.227	0.283	0.146	0.318	0.985	0.210	0.054	0.019	0.349	0.897	-1.35	-1.08	1.388
S0063	0.759	0.408	0.268	0.672	0.483	0.905	0.895	0.232	0.108	0.430	1.367	0.072	0.344	1.367	0.110	0.514	-0.05	0.028	0.079	0.089	0.125	0.216	0.107	0.370	0.990	0.209	0.056	0.022	0.385	0.792	-1.27	-1.03	1.384
S0063	0.759	0.352	0.276	0.873	0.454	0.901	0.865	0.2	0.088	0.511	1.367	0.075	0.368	1.416	0.108	0.473	1.774	0.146	0.094	0.084	0.143	0.208	0.134	0.349	0.987	0.214	0.057	0.025	0.409	1.091	-1.20	-1.07	1.416
S0063	0.759	0.4	0.328	0.825	0.479	0.899	0.850	0.24	0.092	0.353	1.416	0.071	0.356	1.416	0.112	0.505	2.412	0.217	0.086	0.079	0.105	0.203	0.107	0.319	0.989	0.202	0.060	0.025	0.383	1.100	-1.22	-1.11	1.363
S0063	0.759	0.404	0.304	0.698	0.439	0.905	0.877	0.236	0.096	0.463	1.416	0.069	0.352	1.416	0.108	0.521	1.410	-0.07	0.077	0.079	0.107	0.211	0.109	0.403	0.984	0.220	0.053	0.023	0.383	0.932	-1.33	-1.14	1.306
S0063	0.759	0.38	0.268	0.743	0.451	0.897	0.886	0.196	0.088	0.376	1.367	0.082	0.354	1.367	0.106	0.492	0.551	0.529	0.079	0.079	0.138	0.199	0.121	0.372	0.988	0.210	0.055	0.019	0.396	0.889	-1.37	-1.18	1.292
S0063	0.759	0.416	0.264	0.944	0.414	0.894	0.913	0.168	0.052	0.474	1.367	0.091	0.420	1.367	0.145	0.635	1.385	-0.47	0.102	0.078	0.149	0.282	0.138	0.330	0.991	0.194	0.063	0.018	0.365	1.360	-1.18	-1.13	1.455
S0063	0.759	0.356	0.296	0.833	0.418	0.888	0.902	0.18	0.092	0.480	1.367	0.087	0.409	1.416	0.122	0.593	1.236	-0.21	0.083	0.072	0.148	0.231	0.117	0.372	0.989	0.202	0.058	0.019	0.378	1.172	-1.24	-1.22	1.283
S0063	0.759	0.404	0.276	0.583	0.358	0.899	0.926	0.208	0.076	0.557	1.367	0.086	0.457	1.416	0.133	0.625	0.666	-0.44	0.062	0.067	0.136	0.263	0.138	0.364	0.987	0.202	0.046	0.014	0.396	0.908	-1.52	-1.27	1.095
S0063	0.759	0.368	0.248	0.871	0.445	0.893	0.903	0.188	0.088	0.442	1.367	0.091	0.392	1.367	0.122	0.577	1.179	-0.18	0.090	0.083	0.187	0.246	0.150	0.364	0.984	0.214	0.054	0.019	0.357	1.062	-1.28	-1.09	1.345
S0063	0.759	0.404	0.288	0.783	0.463	0.902	0.899	0.168	0.088	0.374	1.367	0.079	0.348	1.367	0.135	0.608	1.332	-0.00	0.083	0.081	0.161	0.279	0.127	0.326	0.991	0.211	0.052	0.020	0.365	1.035	-1.29	-1.12	1.340
S0063	0.759	0.432	0.248	0.830	0.557	0.910	0.899	0.156	0.08	0.430	1.367	0.084	0.406	1.367	0.120	0.579	1.153	0.164	0.083	0.085	0.169	0.223	0.161	0.391	0.985	0.213	0.051	0.019	0.356	0.839	-1.34	-1.05	1.383
S0063	0.759	0.428	0.244	0.664	0.361	0.910	0.931	0.172	0.084	0.413	1.367	0.087	0.391	1.367	0.147	0.644	0.696	-0.56	0.069	0.076	0.156	0.312	0.098	0.353	0.986	0.196	0.047	0.013	0.370	1.031	-1.47	-1.20	1.241
S0063	0.759	0.448	0.232	0.824	0.533	0.893	0.890	0.184	0.084	0.440	1.367	0.107	0.468	1.367	0.126	0.549	0.074	-0.18	0.093	0.096	0.206	0.246	0.136	0.319	0.989	0.208	0.066	0.023	0.369	0.827	-1.29	-0.95	1.471
S0063	0.759	0.44	0.248	0.882	0.568	0.904	0.871	0.16	0.092	0.351	1.367	0.095	0.453	1.367	0.120	0.510	1.855	0.328	0.092	0.092	0.170	0.234	0.142	0.342	0.987	0.218	0.061	0.025	0.362	0.971	-1.29	-0.99	1.449
S0063	0.759	0.384	0.244	0.742	0.517	0.893	0.899	0.236	0.08	0.311	1.367	0.102	0.456	1.367	0.123	0.556	0.671	0.057	0.083	0.085	0.184	0.234	0.139	0.398	0.990	0.193	0.055	0.020	0.395	0.757	-1.33	-1.05	1.317
S0063	0.759	0.428	0.248	0.750	0.489	0.893	0.892	0.204	0.092	0.371	1.318	0.093	0.454	1.367	0.117	0.544	0.758	0.676	0.078	0.080	0.170	0.208	0.123	0.320	0.990	0.191	0.057	0.018	0.393	0.855	-1.37	-1.12	1.248
S0063	0.759	0.372	0.24	0.667	0.431	0.909	0.915	0.204	0.076	0.434	1.269	0.098	0.458	1.318	0.119	0.539	1.255	-0.11	0.074	0.085	0.174	0.224	0.137	0.413	0.992	0.194	0.051	0.016	0.380	0.948	-1.39	-1.11	1.321
S0063	0.759	0.416	0.216	0.653	0.456	0.911	0.908	0.156	0.06	0.347	1.318	0.096	0.478	1.318	0.132	0.584	0.852	0.046	0.077	0.079	0.191	0.253	0.142	0.376	0.992	0.180	0.051	0.017	0.382	0.867	-1.43	-1.14	1.282
S0063	0.759	0.404	0.264	0.697	0.488	0.906	0.905	0.184	0.068	0.459	1.318	0.100	0.437	1.318	0.125	0.533	0.466	0.207	0.082	0.087	0.169	0.222	0.144	0.379	0.994	0.186	0.056	0.017	0.391	0.833	-1.34	-1.05	1.398
S0063	0.759	0.38	0.272	0.677	0.446	0.910	0.923	0.16	0.06	0.488	1.269	0.108	0.465	1.269	0.114	0.531	1.063	0.067	0.076	0.083	0.204	0.195	0.120	0.402	0.991	0.199	0.052	0.015	0.400	0.967	-1.41	-1.14	1.338
S0063	0.759	0.408	0.288	0.726	0.475	0.917	0.901	0.188	0.068	0.485	1.318	0.104	0.453	1.318	0.124	0.526	0.829	0.267	0.082	0.086	0.191	0.244	0.116	0.378	0.993	0.183	0.052	0.019	0.387	0.866	-1.34	-1.06	1.392
S0063	0.759	0.376	0.252	0.745	0.510	0.905	0.898	0.14	0.068	0.419	1.269	0.105	0.508	1.269	0.117	0.531	0.845	0.669	0.087	0.090	0.216	0.224	0.165	0.404	0.992	0.185	0.051	0.019	0.369	0.798	-1.34	-1.03	1.335
S0063	0.759	0.36	0.244	0.687	0.526	0.906	0.905	0.152	0.092	0.548	1.220	0.113	0.557	1.220	0.116	0.532	0.702	0.211	0.090	0.090	0.222	0.232	0.195	0.364	0.991	0.194	0.054	0.017	0.369	0.832	-1.26	-1.01	1.348
S0063	0.759	0.388	0.208	0.604	0.451	0.896	0.918	0.176	0.068	0.466	1.269	0.110	0.535	1.269	0.127	0.590	0.450	-0.21	0.081	0.085	0.229	0.250	0.162	0.368	0.989	0.189	0.054	0.015	0.351	0.898	-1.36	-1.11	1.277
S0063	0.759	0.388	0.268	0.848	0.443	0.899	0.894	0.192	0.076	0.455	1.367	0.098	0.435	1.367	0.138	0.589	0.768	-0.18	0.092	0.084	0.204	0.287	0.152	0.318	0.993	0.187	0.057	0.020	0.373	1.029	-1.28	-1.07	1.385
S0063	0.759	0.372	0.264	0.781	0.422	0.898	0.875	0.204	0.088	0.479	1.367	0.095	0.427	1.367	0.112	0.491	0.573	0.212	0.086	0.078	0.183	0.198	0.144	0.326	0.988	0.210	0.055	0.021	0.399	0.990	-1.35	-1.17	1.332
S0063	0.759	0.396	0.272	0.743	0.454	0.888	0.907	0.22	0.06	0.393	1.318	0.091	0.404	1.318	0.137	0.571	1.167	-0.09	0.077	0.081	0.163	0.273	0.140	0.333	0.988	0.192	0.054	0.018	0.370	0.886	-1.39	-1.12	1.263
S0063	0.759	0.436	0.252	0.777	0.442	0.899	0.896	0.152	0.06	0.444	1.318	0.107	0.484	1.318	0.139	0.567	0.276	0.107	0.090	0.082	0.211	0.277	0.152	0.314	0.996	0.179	0.061	0.018	0.389	0.946	-1.29	-1.12	1.357
S0063	0.759	0.404	0.232	0.808	0.421	0.910	0.903	0.176	0.076	0.494	1.318	0.097	0.455	1.318	0.139	0.597	1.077	-0.10	0.084	0.080	0.178	0.263	0.144	0.341	0.989	0.190	0.053	0.016	0.366	1.079	-1.35	-1.12	1.318
S0063	0.759	0.408	0.288	0.879	0.440	0.898	0.876	0.22	0.088	0.306	1.367	0.080	0.364	1.367	0.114	0.507	0.775	0.516	0.091	0.080	0.145	0.206	0.099	0.381	0.993	0.195	0.065	0.021	0.414	1.112	-1.20	-1.15	1.455
S0063	0.759	0.408	0.264	0.849	0.446	0.904	0.872	0.192	0.1	0.359	1.416	0.085	0.374	1.367	0.113	0.502	0.575	0.277	0.095	0.082	0.136	0.216	0.100	0.321	0.994	0.187	0.065	0.023	0.387	1.123	-1.17	-1.14	1.533
S0063	0.759	0.392	0.264	0.719	0.419	0.904	0.902	0.224	0.076	0.454	1.367	0.075	0.367	1.367	0.114	0.535	0.678	-0.07	0.079	0.077	0.123	0.218	0.097	0.356	0.994	0.175	0.057	0.018	0.371	0.964	-1.34	-1.14	1.368
S0063	0.759	0.392	0.272	0.639	0.414	0.909	0.895	0.2	0.076	0.381	1.416	0.079	0.341	1.367	0.118	0.529	0.098	-0.13	0.074	0.080	0.122	0.208	0.094	0.338	0.993	0.187	0.053	0.020	0.385	0.894	-1.35	-1.13	1.379
S0063	0.759	0.396	0.284	0.736	0.426	0.915	0.915	0.232	0.056	0.450	1.367	0.077	0.352	1.367	0.124	0.550	0.649	-0.06	0.078	0.074	0.128	0.226	0.102	0.338	0.991	0.190	0.057	0.016	0.402	0.925	-1.30	-1.19	1.394
S0063	0.759	0.4	0.232	0.771	0.437	0.907	0.904	0.2	0.08	0.470	1.416	0.078	0.380	1.416	0.123	0.564	0.741	0.245	0.080	0.071	0.136	0.257	0.107	0.397	0.994	0.171	0.055	0.017	0.405	0.985	-1.34	-1.24	1.321
S0063	0.759	0.392	0.276	0.687	0.471	0.911	0.888	0.184	0.096	0.417	1.367	0.096	0.454	1.367	0.113	0.505	1.259	0.226	0.076	0.083	0.162	0.188	0.146	0.355	0.996	0.174	0.050	0.020	0.384	0.887	-1.42	-1.12	1.307
S0063	0.759	0.388	0.264	0.843	0.441	0.900	0.867	0.2	0.108	0.371	1.367	0.083	0.410	1.367	0.116	0.534	2.083	0.354	0.075	0.077	0.157	0.197	0.109	0.370	0.987	0.183	0.052	0.018	0.382	1.028	-1.38	-1.16	1.228
S0063	0.759	0.388	0.264	0.684	0.461	0.894	0.880	0.18	0.08	0.386	1.367	0.093	0.416	1.367	0.105	0.491	0.458	0.547	0.080	0.075	0.178	0.174	0.132	0.359	0.993	0.191	0.060	0.016	0.364	0.871	-1.32	-1.23	1.317
S0063	0.759	0.384	0.252	0.655	0.466	0.906	0.907	0.184	0.076	0.482	1.367	0.084	0.408	1.367	0.111	0.502	0.860	0.074	0.079	0.084	0.163	0.205	0.150	0.433	0.993	0.191	0.053	0.019	0.408	0.910	-1.33	-1.08	1.340
S0063	0.759	0.4	0.248	0.689	0.506	0.899	0.908	0.224	0.096	0.377	1.367	0.089	0.403	1.367	0.122	0.514	0.490	0.200	0.078	0.081	0.155	0.220	0.139	0.327	0.995	0.176	0.055	0.017	0.368	0.834	-1.38	-1.13	1.311
S0063	0.759	0.384	0.248	0.586	0.450	0.901	0.906	0.192	0.064	0.409	1.367	0.098	0.425	1.416	0.114	0.524	0.154	0.026	0.072	0.078	0.154	0.200	0.112	0.345	0.992	0.175	0.052	0.017	0.382	0.765	-1.48	-1.12	1.273
S0063	0.759	0.416	0.272	0.598	0.429	0.891	0.907	0.216	0.08	0.347	1.416	0.076	0.351	1.416	0.118	0.549	0.297	-0.08	0.067	0.077	0.126	0.209	0.120	0.363	0.989	0.195	0.049	0.017	0.368	0.776	-1.50	-1.15	1.193
S0063	0.759	0.396	0.28	0.651	0.382	0.896	0.898	0.188	0.072	0.403	1.367	0.072	0.338	1.416	0.119	0.533	0.376	-0.13	0.074	0.074	0.105	0.205	0.130	0.338	0.993	0.187	0.051	0.018	0.364	0.856	-1.43	-1.19	1.247
S0063	0.759	0.396	0.228	0.733	0.373	0.873	0.903	0.192	0.08	0.468	1.367	0.095	0.388	1.367	0.129	0.571	0.312	-0.23	0.077	0.074	0.161	0.240	0.105	0.337	0.993	0.172	0.059	0.017	0.420	1.040	-1.39	-1.23	1.281
S0063	0.759	0.372	0.24	0.657	0.430	0.897	0.902	0.22	0.084	0.436	1.367	0.094	0.396	1.367	0.122	0.526	0.249	0.193	0.074	0.076	0.171	0.226	0.110	0.336	0.988	0.183	0.049	0.016	0.361	0.810	-1.44	-1.17	1.255
S0063	0.759	0.372	0.244	0.655	0.421	0.894	0.907	0.236	0.072	0.462	1.416	0.075	0.338	1.416	0.118	0.549	0.473	-0.16	0.070	0.076	0.119	0.240	0.077	0.363	0.994	0.173	0.053	0.016	0.392	0.800	-1.48	-1.18	1.276
S0063	0.759	0.404	0.268	0.791	0.426	0.898	0.914	0.208	0.068	0.404	1.416	0.068	0.354	1.367	0.115	0.543	1.053	-0.00	0.078	0.076	0.116	0.219	0.110	0.370	0.993	0.184	0.056	0.015	0.381	1.138	-1.34	-1.19	1.333
S0063	0.759	0.404	0.3	0.769	0.461	0.895	0.887	0.184	0.076	0.395	1.416	0.082	0.372	1.416	0.110	0.533	0.413	0.286	0.089	0.080	0.142	0.221	0.094	0.380	0.993	0.176	0.064	0.021	0.383	0.968	-1.23	-1.18	1.417
S0063	0.759	0.34	0.272	0.827	0.366	0.888	0.898	0.24	0.112	0.346	1.416	0.074	0.341	1.416	0.120	0.521	1.363	-0.02	0.083	0.071	0.119	0.218	0.106	0.368	0.996	0.177	0.058	0.017	0.379	1.322	-1.25	-1.24	1.353
S0063	0.759	0.404	0.272	0.745	0.406	0.878	0.901	0.232	0.112	0.445	1.367	0.074	0.337	1.416	0.109	0.500	1.033	0.010	0.078	0.074	0.117	0.214	0.113	0.354	0.992	0.174	0.060	0.018	0.416	1.066	-1.33	-1.22	1.275
S0063	0.759	0.356	0.256	0.774	0.424	0.900	0.899	0.216	0.08	0.422	1.416	0.077	0.379	1.416	0.114	0.520	1.993	0.161	0.074	0.074	0.131	0.208	0.132	0.390	0.993	0.186	0.050	0.017	0.385	1.056	-1.37	-1.21	1.226
S0063	0.759	0.373	0.285	0.713	0.410	0.876	0.904	0.208	0.064	0.470	1.367	0.081	0.356	1.367	0.120	0.560	0.342	-0.02	0.078	0.073	0.128	0.234	0.100	0.357	0.992	0.177	0.057	0.017	0.414	0.896	-1.38	-1.22	1.286
S0063	0.759	0.382	0.239	0.911	0.471	0.889	0.894	0.195	0.099	0.388	1.367	0.085	0.403	1.367	0.116	0.528	1.156	1.011	0.089	0.072	0.158	0.212	0.148	0.363	0.991	0.182	0.061	0.017	0.399	1.017	-1.23	-1.21	1.342
S0063	0.759	0.393	0.273	0.667	0.485	0.896	0.884	0.240	0.080	0.407	1.367	0.079	0.372	1.367	0.094	0.459	0.551	0.624	0.079	0.079	0.130	0.157	0.123	0.433	0.993	0.183	0.058	0.019	0.406	0.784	-1.29	-1.17	1.315
S0063	0.759	0.412	0.24	0.635	0.411	0.890	0.913	0.224	0.076	0.429	1.367	0.083	0.374	1.367	0.125	0.562	0.200	-0.09	0.073	0.075	0.127	0.232	0.114	0.351	0.994	0.173	0.055	0.017	0.391	0.945	-1.39	-1.20	1.245
S0063	0.759	0.388	0.28	0.877	0.471	0.908	0.891	0.192	0.108	0.352	1.416	0.090	0.449	1.416	0.114	0.522	1.941	0.359	0.084	0.080	0.164	0.217	0.132	0.385	0.993	0.179	0.058	0.020	0.427	1.158	-1.28	-1.14	1.365
S0063	0.759	0.392	0.3	0.930	0.407	0.893	0.892	0.208	0.088	0.426	1.367	0.077	0.348	1.367	0.127	0.562	1.745	-0.11	0.096	0.074	0.128	0.267	0.136	0.361	0.992	0.185	0.065	0.020	0.407	1.271	-1.19	-1.20	1.409
S0063	0.759	0.408	0.256	0.794	0.451	0.914	0.906	0.164	0.076	0.418	1.367	0.092	0.422	1.367	0.137	0.593	0.254	-0.10	0.088	0.086	0.170	0.282	0.117	0.343	0.992	0.191	0.054	0.020	0.373	0.915	-1.24	-1.05	1.468
S0063	0.759	0.384	0.228	0.787	0.481	0.904	0.913	0.164	0.072	0.450	1.318	0.092	0.417	1.367	0.122	0.577	0.399	0.004	0.084	0.085	0.177	0.233	0.137	0.371	0.993	0.189	0.053	0.017	0.340	0.869	-1.34	-1.07	1.383
S0063	0.759	0.388	0.252	0.677	0.471	0.893	0.902	0.164	0.084	0.425	1.367	0.101	0.438	1.367	0.131	0.579	-0.12	0.103	0.087	0.085	0.176	0.247	0.147	0.330	0.987	0.200	0.059	0.020	0.355	0.752	-1.31	-1.05	1.369
S0063	0.759	0.444	0.256	0.714	0.625	0.893	0.895	0.188	0.068	0.439	1.269	0.098	0.476	1.269	0.103	0.486	1.282	0.607	0.080	0.099	0.190	0.222	0.162	0.496	0.986	0.231	0.058	0.022	0.366	0.679	-1.39	-0.90	1.330
S0063	0.759	0.42	0.272	0.594	0.549	0.896	0.927	0.152	0.056	0.555	1.220	0.112	0.548	1.220	0.118	0.563	1.426	-0.12	0.082	0.100	0.221	0.222	0.182	0.430	0.985	0.237	0.050	0.017	0.362	0.797	-1.36	-0.87	1.324
S0063	0.759	0.404	0.244	0.808	0.476	0.926	0.918	0.172	0.056	0.582	1.269	0.104	0.489	1.269	0.114	0.551	1.246	0.026	0.086	0.091	0.221	0.220	0.140	0.426	0.987	0.221	0.047	0.018	0.363	0.987	-1.28	-1.00	1.430
S0063	0.759	0.4	0.24	0.658	0.542	0.918	0.909	0.192	0.06	0.462	1.269	0.091	0.480	1.269	0.114	0.544	1.237	0.388	0.073	0.090	0.181	0.212	0.136	0.442	0.984	0.220	0.044	0.018	0.375	0.698	-1.44	-0.99	1.275
S0063	0.759	0.352	0.264	0.746	0.523	0.910	0.914	0.176	0.076	0.473	1.318	0.095	0.447	1.318	0.128	0.563	0.618	0.008	0.084	0.094	0.203	0.261	0.151	0.393	0.991	0.204	0.053	0.019	0.372	0.745	-1.26	-0.96	1.384
S0063	0.759	0.408	0.256	0.714	0.497	0.895	0.915	0.192	0.092	0.449	1.220	0.086	0.446	1.269	0.121	0.584	0.743	0.064	0.084	0.085	0.157	0.259	0.145	0.396	0.988	0.213	0.056	0.017	0.366	0.840	-1.32	-1.04	1.323
S0063	0.759	0.368	0.252	0.618	0.416	0.903	0.903	0.194	0.106	0.394	1.367	0.099	0.489	1.367	0.089	0.556	-0.09	-0.36	0.082	0.079	0.233	0.235	0.303	0.607	0.985	0.208	0.048	0.018	0.328	0.803	-1.34	-1.09	0.510
S0063	0.983	0.472	0.308	0.863	0.518	0.898	0.859	0.208	0.14	0.321	1.562	0.071	0.342	1.562	0.085	0.441	1.699	-0.07	0.111	0.108	0.118	0.124	0.177	0.475	0.987	0.204	0.075	0.035	0.386	1.104	-0.95	-0.86	1.608
S0063	0.983	0.436	0.304	0.794	0.587	0.886	0.848	0.24	0.096	0.482	1.562	0.078	0.356	1.562	0.096	0.449	1.852	0.468	0.100	0.101	0.094	0.139	0.136	0.331	0.994	0.192	0.069	0.033	0.372	0.900	-1.11	-0.93	1.549
S0063	0.983	0.468	0.288	0.984	0.653	0.882	0.847	0.216	0.12	0.446	1.562	0.075	0.332	1.562	0.105	0.462	2.538	0.178	0.111	0.111	0.092	0.154	0.129	0.316	0.992	0.194	0.076	0.035	0.369	0.971	-1.06	-0.80	1.680
S0063	0.983	0.416	0.288	0.867	0.579	0.891	0.866	0.232	0.12	0.444	1.611	0.068	0.351	1.611	0.105	0.493	3.407	0.374	0.095	0.102	0.066	0.184	0.128	0.372	0.991	0.193	0.066	0.031	0.376	0.924	-1.24	-0.90	1.536
S0063	0.983	0.408	0.304	0.830	0.554	0.888	0.865	0.216	0.14	0.465	1.611	0.074	0.340	1.611	0.105	0.480	3.183	0.272	0.091	0.098	0.093	0.155	0.128	0.339	0.994	0.189	0.065	0.031	0.390	0.944	-1.23	-0.97	1.484
S0063	0.983	0.372	0.308	0.739	0.522	0.891	0.871	0.236	0.116	0.512	1.562	0.060	0.290	1.611	0.107	0.483	4.120	0.338	0.082	0.101	0.098	0.163	0.098	0.328	0.991	0.200	0.054	0.031	0.422	1.006	-1.32	-0.97	1.421
S0063	0.983	0.392	0.288	0.685	0.488	0.890	0.872	0.236	0.12	0.532	1.562	0.067	0.335	1.611	0.109	0.486	2.305	0.183	0.086	0.095	0.102	0.165	0.109	0.334	0.990	0.192	0.059	0.029	0.414	0.993	-1.24	-1.04	1.422
S0063	0.983	0.416	0.3	0.707	0.544	0.892	0.852	0.232	0.144	0.503	1.562	0.064	0.306	1.562	0.101	0.448	3.223	0.343	0.091	0.101	0.104	0.132	0.117	0.300	0.995	0.188	0.061	0.031	0.392	0.926	-1.24	-0.98	1.470
S0063	0.983	0.436	0.28	0.779	0.539	0.893	0.838	0.228	0.14	0.424	1.562	0.061	0.345	1.562	0.106	0.458	5.712	0.174	0.086	0.100	0.094	0.140	0.123	0.304	0.987	0.197	0.056	0.033	0.416	1.096	-1.34	-0.94	1.398
S0063	0.983	0.428	0.324	0.736	0.551	0.888	0.856	0.252	0.112	0.490	1.562	0.072	0.341	1.562	0.111	0.476	3.668	0.237	0.086	0.101	0.116	0.158	0.109	0.314	0.991	0.198	0.060	0.032	0.418	0.934	-1.26	-0.94	1.417
S0063	0.983	0.408	0.28	0.784	0.552	0.888	0.860	0.22	0.1	0.480	1.562	0.068	0.309	1.562	0.108	0.490	2.764	0.154	0.090	0.101	0.105	0.169	0.106	0.333	0.992	0.200	0.061	0.032	0.399	0.938	-1.24	-0.98	1.450
S0063	0.983	0.44	0.272	0.894	0.567	0.883	0.877	0.228	0.132	0.491	1.562	0.055	0.267	1.562	0.119	0.515	5.119	0.109	0.093	0.099	0.090	0.200	0.121	0.329	0.989	0.208	0.061	0.029	0.380	1.091	-1.25	-0.93	1.462
S0063	0.983	0.44	0.288	0.867	0.595	0.885	0.870	0.228	0.128	0.496	1.562	0.074	0.307	1.562	0.116	0.499	3.970	0.282	0.100	0.104	0.091	0.223	0.120	0.324	0.988	0.212	0.068	0.029	0.375	1.015	-1.22	-0.89	1.542
S0063	0.983	0.404	0.276	0.716	0.595	0.901	0.850	0.216	0.124	0.479	1.562	0.060	0.297	1.562	0.103	0.477	2.611	0.349	0.089	0.109	0.094	0.171	0.107	0.351	0.987	0.200	0.061	0.035	0.398	0.826	-1.23	-0.85	1.533
S0063	0.983	0.428	0.272	1.107	0.644	0.888	0.872	0.188	0.128	0.452	1.562	0.079	0.361	1.562	0.117	0.514	2.755	0.743	0.106	0.104	0.093	0.215	0.146	0.348	0.987	0.213	0.069	0.029	0.395	0.921	-1.10	-0.88	1.573
S0063	0.983	0.38	0.288	0.853	0.674	0.881	0.851	0.228	0.12	0.472	1.562	0.084	0.377	1.562	0.097	0.429	2.521	0.539	0.099	0.109	0.103	0.126	0.131	0.331	0.994	0.191	0.068	0.033	0.368	0.804	-1.18	-0.84	1.573
S0063	0.983	0.384	0.272	0.861	0.575	0.906	0.857	0.24	0.12	0.438	1.562	0.073	0.354	1.562	0.106	0.457	3.825	0.275	0.090	0.108	0.122	0.144	0.111	0.306	0.994	0.193	0.057	0.033	0.382	1.059	-1.19	-0.88	1.502
S0063	0.983	0.408	0.288	0.669	0.573	0.892	0.866	0.24	0.128	0.457	1.611	0.058	0.279	1.611	0.104	0.464	4.269	0.317	0.078	0.100	0.099	0.152	0.092	0.330	0.990	0.194	0.057	0.031	0.385	0.867	-1.34	-0.98	1.380
S0063	0.983	0.428	0.312	0.722	0.522	0.891	0.859	0.252	0.124	0.460	1.562	0.068	0.323	1.562	0.111	0.471	2.877	0.189	0.087	0.100	0.090	0.180	0.102	0.328	0.994	0.186	0.061	0.033	0.396	0.952	-1.30	-0.94	1.465
S0063	0.983	0.436	0.28	0.799	0.573	0.872	0.874	0.208	0.12	0.460	1.562	0.069	0.290	1.562	0.112	0.466	3.043	0.212	0.098	0.097	0.090	0.154	0.107	0.313	0.995	0.176	0.066	0.027	0.355	0.954	-1.19	-0.99	1.477
S0063	0.983	0.428	0.276	0.818	0.560	0.877	0.861	0.212	0.084	0.443	1.562	0.069	0.335	1.562	0.116	0.504	4.733	0.134	0.090	0.097	0.090	0.192	0.132	0.320	0.990	0.172	0.061	0.028	0.377	1.006	-1.30	-0.94	1.384
S0063	0.983	0.444	0.288	0.765	0.531	0.881	0.867	0.224	0.112	0.445	1.513	0.072	0.311	1.513	0.103	0.466	3.393	0.187	0.093	0.097	0.111	0.155	0.130	0.335	0.995	0.179	0.061	0.029	0.362	1.018	-1.26	-0.97	1.433
S0063	0.983	0.42	0.272	1.087	0.591	0.885	0.840	0.216	0.12	0.386	1.611	0.068	0.344	1.611	0.094	0.416	3.674	0.328	0.116	0.103	0.078	0.159	0.148	0.385	0.996	0.173	0.076	0.034	0.407	1.036	-1.07	-0.92	1.660
S0063	0.983	0.428	0.272	0.879	0.490	0.875	0.882	0.208	0.1	0.478	1.611	0.071	0.304	1.611	0.117	0.515	3.590	-0.01	0.107	0.093	0.080	0.205	0.123	0.307	0.992	0.179	0.073	0.026	0.367	1.239	-1.16	-1.02	1.524
S0063	0.983	0.436	0.288	0.795	0.546	0.882	0.865	0.24	0.128	0.441	1.562	0.076	0.350	1.562	0.115	0.487	2.566	0.093	0.101	0.094	0.096	0.171	0.122	0.308	0.997	0.158	0.072	0.029	0.348	0.970	-1.15	-1.00	1.553
S0063	0.983	0.456	0.296	0.804	0.560	0.892	0.851	0.192	0.1	0.374	1.562	0.077	0.364	1.562	0.104	0.457	3.169	-0.01	0.107	0.102	0.086	0.165	0.150	0.328	0.998	0.168	0.072	0.034	0.368	1.050	-1.21	-0.88	1.591
S0063	0.983	0.436	0.324	0.996	0.573	0.873	0.845	0.204	0.096	0.341	1.562	0.079	0.372	1.562	0.108	0.474	3.073	0.047	0.113	0.100	0.079	0.174	0.133	0.337	0.996	0.163	0.074	0.033	0.345	1.115	-1.12	-0.97	1.604
S0063	0.983	0.416	0.3	0.806	0.587	0.884	0.872	0.232	0.108	0.446	1.562	0.077	0.345	1.562	0.123	0.523	2.798	-0.02	0.090	0.100	0.094	0.196	0.098	0.287	0.991	0.169	0.064	0.029	0.348	0.930	-1.26	-0.92	1.483
S0063	0.983	0.436	0.312	0.679	0.535	0.882	0.862	0.248	0.112	0.367	1.562	0.067	0.287	1.562	0.112	0.473	2.673	-0.05	0.092	0.102	0.112	0.142	0.121	0.294	0.996	0.178	0.065	0.031	0.355	0.896	-1.26	-0.94	1.459
S0063	0.983	0.468	0.264	0.943	0.588	0.891	0.877	0.2	0.1	0.391	1.513	0.071	0.310	1.513	0.122	0.512	2.897	-0.26	0.106	0.115	0.082	0.208	0.127	0.308	0.996	0.176	0.076	0.033	0.352	1.069	-1.08	-0.77	1.735
S0063	0.983	0.468	0.304	1.016	0.575	0.888	0.865	0.268	0.1	0.382	1.513	0.081	0.394	1.513	0.108	0.496	3.972	0.216	0.106	0.101	0.095	0.194	0.120	0.348	0.994	0.167	0.078	0.032	0.401	1.150	-1.06	-0.91	1.656
S0063	0.983	0.44	0.288	0.913	0.677	0.897	0.858	0.196	0.124	0.479	1.464	0.104	0.459	1.464	0.099	0.427	0.862	0.248	0.113	0.115	0.192	0.164	0.158	0.335	1.001	0.166	0.080	0.033	0.371	0.812	-0.97	-0.75	1.768
S0063	0.983	0.468	0.304	0.895	0.630	0.891	0.852	0.192	0.1	0.471	1.513	0.116	0.528	1.513	0.107	0.497	1.241	0.104	0.113	0.106	0.192	0.187	0.150	0.338	0.992	0.183	0.082	0.033	0.383	0.926	-1.05	-0.80	1.661
S0063	0.983	0.42	0.272	0.834	0.641	0.893	0.855	0.248	0.124	0.501	1.513	0.091	0.413	1.513	0.105	0.449	1.063	0.153	0.098	0.110	0.146	0.154	0.141	0.340	0.995	0.188	0.073	0.034	0.395	0.792	-1.12	-0.80	1.653
S0063	0.983	0.472	0.288	1.011	0.597	0.908	0.841	0.184	0.124	0.502	1.513	0.135	0.581	1.513	0.111	0.476	1.034	0.005	0.110	0.108	0.235	0.198	0.150	0.277	0.990	0.188	0.073	0.036	0.366	1.019	-1.04	-0.86	1.688
S0063	0.983	0.456	0.292	0.904	0.583	0.910	0.852	0.184	0.1	0.522	1.464	0.109	0.504	1.513	0.106	0.476	1.228	-0.07	0.100	0.107	0.161	0.184	0.134	0.309	0.992	0.206	0.071	0.035	0.397	0.936	-1.08	-0.82	1.660
S0063	0.983	0.444	0.284	0.907	0.578	0.902	0.845	0.208	0.128	0.416	1.513	0.091	0.470	1.513	0.113	0.495	3.055	-0.00	0.091	0.107	0.126	0.207	0.137	0.319	0.984	0.216	0.060	0.034	0.378	0.945	-1.22	-0.81	1.532
S0063	0.983	0.432	0.236	0.764	0.655	0.921	0.846	0.184	0.104	0.507	1.464	0.135	0.605	1.464	0.096	0.393	0.042	0.297	0.097	0.115	0.260	0.107	0.148	0.299	0.998	0.201	0.065	0.032	0.360	0.686	-1.10	-0.77	1.690
S0063	0.983	0.456	0.288	0.940	0.609	0.891	0.837	0.228	0.14	0.487	1.562	0.099	0.461	1.513	0.095	0.451	2.200	0.256	0.108	0.104	0.141	0.150	0.147	0.353	0.986	0.205	0.078	0.034	0.397	1.016	-1.05	-0.85	1.634
S0063	0.983	0.468	0.292	0.819	0.583	0.913	0.854	0.188	0.1	0.540	1.513	0.121	0.540	1.513	0.116	0.475	0.694	-0.17	0.097	0.112	0.195	0.182	0.128	0.280	0.994	0.209	0.068	0.034	0.369	0.874	-1.10	-0.81	1.709
S0063	0.983	0.392	0.272	0.804	0.625	0.919	0.853	0.156	0.116	0.561	1.464	0.135	0.583	1.464	0.105	0.471	0.259	0.253	0.101	0.111	0.230	0.173	0.138	0.291	0.988	0.206	0.064	0.033	0.337	0.739	-1.12	-0.84	1.683
S0063	0.983	0.452	0.312	0.856	0.564	0.914	0.847	0.244	0.116	0.521	1.513	0.130	0.559	1.513	0.114	0.484	0.791	-0.25	0.100	0.114	0.205	0.199	0.124	0.292	0.993	0.210	0.071	0.038	0.361	0.894	-1.07	-0.79	1.749
S0063	0.983	0.456	0.24	0.770	0.677	0.917	0.857	0.18	0.116	0.568	1.464	0.152	0.662	1.464	0.103	0.466	-0.02	0.148	0.101	0.118	0.266	0.164	0.167	0.326	0.991	0.199	0.067	0.034	0.355	0.726	-1.08	-0.75	1.672
S0063	0.983	0.472	0.224	0.559	0.757	0.906	0.898	0.168	0.068	0.570	1.318	0.156	0.681	1.318	0.092	0.399	1.512	0.665	0.088	0.124	0.277	0.104	0.160	0.395	0.989	0.232	0.061	0.023	0.391	0.698	-1.24	-0.75	1.525
S0063	0.983	0.436	0.204	0.470	0.704	0.895	0.902	0.188	0.092	0.596	1.318	0.141	0.639	1.318	0.087	0.389	1.147	1.207	0.085	0.119	0.265	0.130	0.159	0.426	0.985	0.228	0.061	0.020	0.426	0.624	-1.25	-0.83	1.400
S0063	0.983	0.412	0.22	0.536	0.668	0.916	0.875	0.152	0.096	0.533	1.367	0.125	0.543	1.416	0.076	0.344	0.550	0.790	0.086	0.119	0.214	0.100	0.153	0.340	0.987	0.228	0.058	0.026	0.414	0.634	-1.26	-0.85	1.489
S0063	0.983	0.468	0.24	0.887	0.680	0.906	0.859	0.212	0.132	0.409	1.416	0.106	0.511	1.416	0.100	0.444	1.746	0.526	0.094	0.115	0.142	0.142	0.154	0.349	0.989	0.210	0.065	0.029	0.384	0.745	-1.24	-0.79	1.543
S0063	0.983	0.42	0.304	0.988	0.699	0.880	0.815	0.224	0.144	0.371	1.562	0.094	0.384	1.562	0.107	0.475	2.404	0.374	0.122	0.111	0.132	0.197	0.151	0.319	0.988	0.222	0.083	0.038	0.388	0.888	-1.09	-0.83	1.687
S0063	0.983	0.436	0.28	0.799	0.560	0.912	0.851	0.204	0.112	0.462	1.562	0.099	0.432	1.611	0.118	0.503	1.182	0.161	0.094	0.106	0.106	0.209	0.110	0.286	0.993	0.194	0.062	0.034	0.404	0.841	-1.12	-0.90	1.604
S0063	0.983	0.416	0.24	0.679	0.619	0.900	0.867	0.224	0.16	0.450	1.562	0.075	0.350	1.562	0.106	0.478	0.845	0.074	0.088	0.111	0.106	0.175	0.102	0.312	0.994	0.188	0.064	0.034	0.400	0.719	-1.21	-0.81	1.539
S0063	0.983	0.424	0.292	0.681	0.612	0.912	0.865	0.196	0.124	0.452	1.562	0.089	0.387	1.562	0.113	0.496	1.204	0.131	0.085	0.112	0.102	0.177	0.112	0.298	0.994	0.191	0.058	0.035	0.366	0.721	-1.27	-0.83	1.542
S0063	0.983	0.4	0.26	0.878	0.556	0.902	0.853	0.208	0.12	0.505	1.562	0.104	0.446	1.562	0.111	0.477	1.452	0.239	0.096	0.109	0.135	0.182	0.105	0.308	0.996	0.181	0.066	0.032	0.373	0.943	-1.11	-0.85	1.600
S0063	0.983	0.452	0.296	0.916	0.771	0.906	0.836	0.192	0.1	0.320	1.562	0.080	0.450	1.513	0.104	0.460	5.121	0.718	0.103	0.118	0.097	0.152	0.140	0.299	0.990	0.200	0.068	0.036	0.358	0.945	-1.11	-0.76	1.630
S0063	0.983	0.452	0.256	0.827	0.633	0.901	0.854	0.216	0.112	0.507	1.562	0.102	0.439	1.562	0.111	0.481	1.061	0.044	0.102	0.111	0.158	0.186	0.120	0.311	0.996	0.186	0.074	0.035	0.365	0.846	-1.05	-0.81	1.678
S0063	0.983	0.416	0.288	0.827	0.585	0.903	0.844	0.232	0.108	0.394	1.562	0.100	0.461	1.562	0.110	0.473	1.482	0.037	0.101	0.109	0.120	0.184	0.121	0.307	0.996	0.177	0.070	0.037	0.344	0.887	-1.11	-0.86	1.651
S0063	0.983	0.452	0.284	0.936	0.607	0.907	0.820	0.22	0.128	0.400	1.611	0.117	0.580	1.611	0.090	0.441	2.111	0.171	0.113	0.113	0.168	0.165	0.148	0.357	1.000	0.180	0.080	0.043	0.378	1.081	-0.96	-0.78	1.752
S0063	0.983	0.46	0.284	0.823	0.578	0.891	0.848	0.208	0.144	0.467	1.562	0.102	0.457	1.562	0.101	0.476	1.064	0.336	0.101	0.104	0.148	0.170	0.115	0.368	0.991	0.190	0.070	0.033	0.375	0.845	-1.15	-0.88	1.597
S0063	0.983	0.468	0.304	0.792	0.656	0.870	0.847	0.204	0.116	0.435	1.562	0.089	0.415	1.513	0.100	0.431	2.023	0.386	0.098	0.112	0.151	0.138	0.129	0.325	0.991	0.195	0.073	0.035	0.384	0.809	-1.19	-0.82	1.600
S0063	0.983	0.432	0.264	0.939	0.595	0.873	0.861	0.224	0.128	0.541	1.562	0.096	0.405	1.562	0.115	0.505	1.401	0.118	0.108	0.105	0.133	0.199	0.142	0.306	0.994	0.192	0.081	0.032	0.431	0.972	-1.09	-0.90	1.625
S0063	0.983	0.456	0.312	0.934	0.708	0.886	0.843	0.212	0.132	0.495	1.513	0.087	0.378	1.562	0.093	0.425	2.307	0.526	0.111	0.113	0.136	0.145	0.128	0.373	0.994	0.198	0.080	0.038	0.409	0.918	-1.03	-0.78	1.690
S0063	0.983	0.444	0.288	0.828	0.638	0.891	0.853	0.232	0.12	0.437	1.513	0.083	0.377	1.562	0.104	0.502	1.985	0.179	0.096	0.113	0.115	0.172	0.122	0.329	0.988	0.198	0.071	0.036	0.403	0.785	-1.18	-0.77	1.601
S0063	0.983	0.436	0.256	0.720	0.712	0.896	0.857	0.212	0.1	0.417	1.513	0.095	0.447	1.513	0.095	0.428	1.527	0.257	0.095	0.118	0.115	0.125	0.133	0.357	0.996	0.197	0.071	0.035	0.375	0.746	-1.10	-0.73	1.629
S0063	0.983	0.444	0.288	0.984	0.643	0.882	0.839	0.236	0.112	0.465	1.513	0.082	0.407	1.513	0.094	0.437	3.224	0.391	0.113	0.117	0.086	0.143	0.125	0.336	0.994	0.199	0.079	0.040	0.421	1.056	-1.05	-0.76	1.679
S0063	0.983	0.42	0.28	0.900	0.612	0.891	0.871	0.188	0.108	0.555	1.513	0.086	0.403	1.513	0.117	0.515	2.159	0.309	0.098	0.111	0.102	0.199	0.130	0.325	0.989	0.197	0.068	0.032	0.386	0.981	-1.14	-0.83	1.593
S0063	0.983	0.432	0.272	0.707	0.631	0.908	0.857	0.18	0.124	0.524	1.513	0.108	0.478	1.562	0.113	0.486	0.388	-0.06	0.097	0.118	0.137	0.203	0.115	0.279	0.999	0.182	0.067	0.037	0.358	0.773	-1.10	-0.77	1.705
S0063	0.983	0.389	0.293	0.893	0.568	0.884	0.876	0.208	0.100	0.539	1.513	0.084	0.407	1.513	0.110	0.519	2.389	0.387	0.102	0.108	0.104	0.160	0.150	0.358	0.989	0.181	0.064	0.031	0.406	1.007	-1.15	-0.89	1.551
S0063	0.983	0.470	0.270	0.881	0.628	0.885	0.863	0.219	0.099	0.441	1.513	0.103	0.442	1.513	0.101	0.461	1.568	0.265	0.114	0.114	0.122	0.148	0.145	0.331	1.000	0.166	0.079	0.033	0.366	0.895	-1.06	-0.81	1.717
S0063	0.983	0.437	0.281	1.019	0.653	0.883	0.857	0.180	0.100	0.466	1.513	0.110	0.447	1.513	0.113	0.470	0.876	-0.02	0.124	0.112	0.174	0.165	0.155	0.293	1.003	0.161	0.083	0.035	0.357	0.988	-0.99	-0.76	1.829
S0063	0.983	0.448	0.264	0.909	0.745	0.896	0.853	0.188	0.116	0.351	1.513	0.109	0.496	1.513	0.094	0.433	1.673	0.526	0.121	0.120	0.126	0.118	0.144	0.334	0.997	0.172	0.081	0.035	0.349	0.873	-0.95	-0.72	1.788
S0063	0.983	0.416	0.28	0.782	0.685	0.888	0.859	0.188	0.132	0.424	1.513	0.099	0.425	1.513	0.103	0.427	1.021	0.138	0.110	0.120	0.118	0.119	0.120	0.305	1.002	0.162	0.080	0.036	0.348	0.779	-1.06	-0.76	1.777
S0063	0.983	0.448	0.284	0.931	0.669	0.883	0.850	0.2	0.144	0.477	1.562	0.084	0.394	1.513	0.103	0.452	2.443	0.302	0.111	0.114	0.105	0.160	0.139	0.298	0.995	0.161	0.081	0.037	0.394	0.954	-1.05	-0.79	1.712
S0063	0.983	0.46	0.26	0.887	0.678	0.892	0.855	0.184	0.108	0.534	1.513	0.092	0.400	1.513	0.096	0.397	1.269	0.194	0.119	0.125	0.122	0.131	0.150	0.309	1.003	0.173	0.081	0.038	0.397	0.901	-1.01	-0.73	1.806
S0063	0.983	0.477	0.306	0.603	0.610	0.904	0.874	0.215	0.102	0.360	1.660	0.078	0.528	1.464	0.063	0.478	1.133	1.149	0.085	0.102	0.164	0.109	0.276	0.651	0.991	0.136	0.063	0.032	0.415	0.706	-1.16	-0.86	0.518
S0063	1.251	0.472	0.28	1.161	0.748	0.875	0.834	0.256	0.144	0.408	1.708	0.074	0.356	1.757	0.081	0.382	2.880	0.287	0.138	0.160	0.072	0.139	0.137	0.475	1.001	0.178	0.112	0.061	0.437	0.935	-0.82	-0.45	2.179
S0063	1.251	0.448	0.344	1.124	0.738	0.901	0.771	0.232	0.184	0.451	1.757	0.074	0.373	1.757	0.102	0.433	1.912	0.901	0.120	0.127	0.097	0.215	0.098	0.323	1.001	0.193	0.105	0.062	0.489	1.052	-0.84	-0.72	2.271
S0063	1.251	0.432	0.388	0.986	0.780	0.909	0.768	0.292	0.176	0.467	1.757	0.046	0.232	1.757	0.112	0.489	0.511	0.595	0.108	0.121	0.118	0.247	0.078	0.311	0.990	0.195	0.100	0.064	0.528	0.730	-0.88	-0.69	2.208
S0063	1.251	0.44	0.408	0.932	0.704	0.914	0.766	0.28	0.196	0.452	1.757	0.055	0.251	1.708	0.104	0.477	0.323	0.674	0.108	0.123	0.105	0.215	0.076	0.283	0.990	0.196	0.094	0.068	0.511	0.810	-0.87	-0.75	2.185
S0063	1.251	0.432	0.392	1.028	0.730	0.917	0.766	0.256	0.196	0.461	1.757	0.058	0.300	1.708	0.103	0.462	1.036	0.419	0.111	0.126	0.091	0.217	0.094	0.308	1.004	0.196	0.090	0.068	0.553	0.959	-0.81	-0.67	2.195
S0063	1.251	0.428	0.408	0.919	0.847	0.921	0.771	0.252	0.204	0.484	1.708	0.049	0.236	1.708	0.106	0.484	0.079	0.813	0.111	0.124	0.084	0.213	0.080	0.295	0.989	0.191	0.087	0.067	0.503	0.686	-0.83	-0.67	2.198
S0063	1.251	0.468	0.392	1.032	0.714	0.909	0.767	0.252	0.192	0.457	1.708	0.062	0.291	1.708	0.104	0.487	1.185	0.324	0.120	0.124	0.067	0.221	0.102	0.325	0.999	0.201	0.105	0.064	0.514	1.029	-0.76	-0.69	2.304
S0063	1.251	0.46	0.412	1.061	0.742	0.891	0.750	0.26	0.216	0.514	1.757	0.066	0.288	1.757	0.103	0.457	0.884	0.563	0.126	0.127	0.078	0.204	0.107	0.305	0.993	0.204	0.114	0.074	0.513	0.929	-0.74	-0.68	2.264
S0063	1.251	0.42	0.384	0.891	0.822	0.914	0.776	0.26	0.18	0.461	1.708	0.063	0.306	1.708	0.106	0.467	0.047	0.627	0.114	0.130	0.070	0.216	0.103	0.293	0.991	0.198	0.094	0.064	0.479	0.665	-0.81	-0.66	2.181
S0063	1.251	0.476	0.392	1.020	0.690	0.897	0.766	0.276	0.18	0.422	1.757	0.059	0.294	1.757	0.108	0.498	1.854	0.097	0.124	0.122	0.066	0.237	0.104	0.294	1.001	0.202	0.114	0.065	0.499	1.083	-0.79	-0.69	2.267
S0063	1.251	0.404	0.396	1.081	0.724	0.907	0.798	0.256	0.172	0.508	1.708	0.047	0.229	1.708	0.117	0.538	0.579	0.441	0.116	0.124	0.093	0.265	0.093	0.315	0.989	0.195	0.091	0.063	0.508	0.879	-0.84	-0.68	2.151
S0063	1.251	0.456	0.388	0.989	0.764	0.906	0.794	0.292	0.176	0.445	1.708	0.053	0.234	1.708	0.112	0.520	0.453	0.510	0.114	0.126	0.079	0.238	0.093	0.331	0.998	0.208	0.100	0.063	0.508	0.854	-0.81	-0.67	2.259
S0063	1.251	0.48	0.396	0.996	0.703	0.894	0.795	0.292	0.16	0.391	1.708	0.044	0.197	1.708	0.127	0.558	1.102	-0.11	0.118	0.123	0.086	0.289	0.087	0.264	0.994	0.195	0.104	0.064	0.501	0.971	-0.79	-0.68	2.265
S0063	1.251	0.481	0.405	0.997	0.765	0.909	0.788	0.273	0.168	0.406	1.708	0.057	0.267	1.708	0.117	0.523	0.746	0.102	0.125	0.129	0.089	0.255	0.104	0.291	0.996	0.200	0.105	0.067	0.490	0.892	-0.73	-0.64	2.308
S0063	1.251	0.442	0.398	1.044	0.707	0.894	0.785	0.274	0.175	0.468	1.757	0.052	0.259	1.708	0.118	0.523	0.924	0.007	0.126	0.126	0.098	0.263	0.097	0.294	0.993	0.204	0.107	0.066	0.501	0.974	-0.73	-0.68	2.267
S0063	1.251	0.425	0.405	1.012	0.713	0.907	0.778	0.261	0.196	0.464	1.708	0.043	0.212	1.708	0.120	0.526	0.615	0.044	0.116	0.123	0.117	0.253	0.092	0.269	0.990	0.203	0.098	0.067	0.519	0.924	-0.79	-0.72	2.229
S0063	1.251	0.444	0.4	1.003	0.830	0.907	0.785	0.252	0.18	0.440	1.708	0.054	0.249	1.708	0.120	0.536	0.242	0.087	0.119	0.131	0.077	0.271	0.096	0.295	1.002	0.198	0.102	0.070	0.510	0.744	-0.78	-0.61	2.365
S0063	1.251	0.472	0.4	1.061	0.734	0.900	0.790	0.272	0.164	0.467	1.708	0.042	0.232	1.708	0.119	0.537	1.266	0.543	0.122	0.121	0.097	0.273	0.098	0.292	0.985	0.207	0.105	0.062	0.496	1.022	-0.78	-0.72	2.210
S0063	1.251	0.436	0.38	0.983	0.700	0.900	0.792	0.26	0.18	0.468	1.708	0.046	0.215	1.708	0.118	0.515	0.371	0.208	0.120	0.130	0.094	0.261	0.103	0.299	1.002	0.198	0.103	0.066	0.512	0.901	-0.79	-0.63	2.311
S0063	1.251	0.452	0.392	1.021	0.746	0.894	0.788	0.288	0.212	0.382	1.708	0.045	0.231	1.708	0.121	0.545	0.538	0.374	0.122	0.124	0.074	0.261	0.097	0.298	0.987	0.196	0.112	0.065	0.538	0.863	-0.74	-0.66	2.290
S0063	1.251	0.436	0.404	1.044	0.759	0.903	0.797	0.28	0.148	0.415	1.708	0.039	0.202	1.708	0.128	0.563	1.232	-0.04	0.118	0.123	0.102	0.285	0.104	0.273	1.003	0.203	0.104	0.063	0.493	0.902	-0.80	-0.66	2.225
S0063	1.251	0.476	0.404	0.992	0.699	0.894	0.766	0.252	0.208	0.437	1.708	0.066	0.298	1.708	0.109	0.491	0.978	0.195	0.126	0.127	0.086	0.219	0.088	0.294	0.991	0.193	0.115	0.072	0.530	0.946	-0.77	-0.68	2.307
S0063	1.251	0.468	0.408	0.996	0.728	0.887	0.782	0.304	0.18	0.463	1.708	0.055	0.252	1.708	0.121	0.545	0.921	0.237	0.118	0.123	0.092	0.263	0.095	0.295	0.992	0.206	0.109	0.065	0.516	0.850	-0.82	-0.69	2.192
S0063	1.251	0.452	0.412	1.088	0.766	0.883	0.791	0.264	0.188	0.475	1.708	0.042	0.205	1.708	0.124	0.545	1.231	0.306	0.123	0.127	0.106	0.281	0.088	0.289	0.994	0.206	0.109	0.066	0.521	0.859	-0.82	-0.71	2.225
S0063	1.251	0.44	0.356	0.966	0.640	0.903	0.805	0.236	0.196	0.493	1.708	0.050	0.257	1.708	0.119	0.561	0.636	-0.09	0.122	0.120	0.076	0.261	0.111	0.293	0.991	0.195	0.097	0.055	0.471	1.006	-0.77	-0.75	2.159
S0063	1.251	0.476	0.4	1.061	0.718	0.874	0.805	0.324	0.176	0.420	1.757	0.038	0.215	1.757	0.127	0.551	1.998	0.391	0.126	0.117	0.088	0.291	0.115	0.305	0.994	0.213	0.118	0.059	0.505	0.982	-0.84	-0.71	2.119
S0063	1.251	0.436	0.408	1.027	0.764	0.887	0.793	0.28	0.204	0.468	1.708	0.052	0.247	1.757	0.111	0.509	1.173	0.357	0.121	0.125	0.093	0.262	0.095	0.316	0.993	0.201	0.111	0.064	0.515	0.804	-0.79	-0.65	2.196
S0063	1.251	0.448	0.396	1.018	0.739	0.907	0.794	0.28	0.188	0.439	1.708	0.060	0.310	1.708	0.118	0.522	1.462	0.409	0.119	0.121	0.099	0.252	0.105	0.304	0.991	0.197	0.096	0.061	0.483	0.969	-0.83	-0.74	2.152
S0063	1.251	0.46	0.344	1.019	0.779	0.910	0.786	0.252	0.18	0.488	1.708	0.070	0.317	1.708	0.110	0.497	0.961	0.128	0.123	0.133	0.099	0.235	0.110	0.300	0.997	0.196	0.100	0.065	0.482	0.915	-0.77	-0.67	2.313
S0063	1.251	0.456	0.416	1.063	0.705	0.888	0.792	0.288	0.196	0.456	1.708	0.044	0.205	1.708	0.127	0.559	1.072	-0.10	0.122	0.124	0.076	0.279	0.093	0.281	0.990	0.202	0.112	0.065	0.509	1.018	-0.76	-0.69	2.243
S0063	1.251	0.468	0.388	0.993	0.713	0.897	0.775	0.296	0.212	0.457	1.757	0.049	0.216	1.708	0.117	0.519	0.632	-0.18	0.125	0.124	0.095	0.271	0.103	0.271	1.004	0.200	0.113	0.067	0.510	0.964	-0.76	-0.65	2.334
S0063	1.251	0.468	0.388	0.914	0.617	0.901	0.806	0.284	0.152	0.456	1.708	0.048	0.239	1.708	0.129	0.572	0.645	-0.09	0.116	0.114	0.091	0.274	0.089	0.285	0.987	0.196	0.101	0.059	0.475	0.966	-0.83	-0.81	2.171
S0063	1.251	0.46	0.4	0.983	0.683	0.889	0.792	0.264	0.172	0.419	1.708	0.047	0.216	1.708	0.118	0.527	0.983	0.207	0.119	0.126	0.090	0.249	0.091	0.294	0.994	0.210	0.110	0.065	0.481	0.966	-0.81	-0.71	2.247
S0063	1.251	0.448	0.4	1.003	0.624	0.898	0.812	0.272	0.168	0.470	1.757	0.036	0.173	1.757	0.138	0.587	0.682	-0.26	0.116	0.119	0.120	0.319	0.086	0.254	0.999	0.206	0.104	0.061	0.501	1.048	-0.81	-0.72	2.198
S0063	1.251	0.464	0.408	0.883	0.621	0.912	0.809	0.272	0.188	0.434	1.708	0.036	0.190	1.708	0.128	0.577	0.429	-0.04	0.110	0.118	0.106	0.270	0.073	0.281	0.986	0.197	0.093	0.059	0.494	0.868	-0.88	-0.74	2.170
S0063	1.251	0.44	0.4	0.905	0.733	0.908	0.803	0.28	0.2	0.431	1.708	0.043	0.198	1.708	0.126	0.558	0.360	-0.00	0.114	0.127	0.112	0.266	0.084	0.282	0.996	0.212	0.095	0.062	0.507	0.781	-0.83	-0.67	2.273
S0063	1.251	0.44	0.388	0.930	0.659	0.890	0.800	0.304	0.176	0.432	1.708	0.038	0.182	1.708	0.123	0.547	0.548	0.029	0.110	0.122	0.144	0.278	0.083	0.306	0.991	0.202	0.096	0.063	0.502	0.895	-0.89	-0.70	2.148
S0063	1.251	0.432	0.356	0.910	0.802	0.913	0.807	0.26	0.128	0.482	1.660	0.040	0.207	1.660	0.123	0.553	-0.16	0.268	0.108	0.126	0.087	0.279	0.084	0.302	0.994	0.207	0.089	0.057	0.502	0.702	-0.87	-0.66	2.259
S0063	1.251	0.5	0.36	0.961	0.733	0.897	0.790	0.28	0.14	0.421	1.660	0.057	0.305	1.660	0.112	0.509	2.067	0.275	0.112	0.123	0.101	0.240	0.100	0.293	0.990	0.198	0.105	0.058	0.506	0.865	-0.91	-0.70	2.064
S0063	1.251	0.468	0.388	1.053	0.723	0.908	0.810	0.288	0.132	0.414	1.708	0.041	0.217	1.708	0.125	0.552	1.392	-0.01	0.116	0.127	0.124	0.285	0.084	0.302	1.000	0.211	0.101	0.061	0.455	0.933	-0.84	-0.66	2.335
S0063	1.251	0.452	0.348	1.013	0.679	0.901	0.809	0.292	0.124	0.455	1.660	0.053	0.238	1.708	0.128	0.575	1.271	-0.20	0.116	0.126	0.088	0.279	0.096	0.271	0.988	0.195	0.101	0.058	0.502	0.925	-0.85	-0.70	2.265
S0063	1.251	0.428	0.384	1.068	0.728	0.901	0.799	0.276	0.16	0.417	1.708	0.044	0.225	1.708	0.118	0.533	0.194	-0.02	0.117	0.126	0.107	0.255	0.092	0.314	0.999	0.206	0.110	0.064	0.474	0.841	-0.83	-0.64	2.299
S0063	1.251	0.456	0.336	0.927	0.681	0.928	0.797	0.18	0.176	0.573	1.708	0.097	0.445	1.708	0.111	0.495	0.109	0.069	0.114	0.130	0.179	0.241	0.096	0.288	0.991	0.201	0.086	0.058	0.464	0.830	-0.82	-0.67	2.238
S0063	1.251	0.46	0.344	1.035	0.660	0.917	0.798	0.26	0.184	0.474	1.708	0.080	0.353	1.708	0.125	0.559	0.905	-0.37	0.116	0.125	0.131	0.289	0.109	0.288	0.995	0.225	0.101	0.060	0.457	0.929	-0.83	-0.66	2.315
S0063	1.251	0.432	0.328	0.996	0.740	0.902	0.810	0.316	0.152	0.397	1.660	0.038	0.229	1.660	0.123	0.558	1.028	-0.04	0.112	0.125	0.082	0.270	0.094	0.280	0.981	0.219	0.102	0.054	0.457	0.844	-0.85	-0.67	2.263
S0063	1.251	0.484	0.348	1.022	0.779	0.915	0.785	0.244	0.164	0.454	1.660	0.084	0.382	1.708	0.112	0.497	0.506	0.112	0.125	0.135	0.122	0.229	0.109	0.272	1.003	0.208	0.104	0.061	0.421	0.848	-0.75	-0.58	2.348
S0063	1.251	0.484	0.392	1.196	0.720	0.896	0.804	0.256	0.18	0.482	1.708	0.074	0.332	1.708	0.133	0.586	1.935	0.048	0.129	0.133	0.096	0.291	0.102	0.250	0.987	0.202	0.117	0.068	0.469	1.155	-0.80	-0.63	2.300
S0063	1.251	0.48	0.392	1.088	0.680	0.908	0.818	0.224	0.18	0.464	1.708	0.089	0.384	1.708	0.138	0.582	0.876	-0.48	0.124	0.137	0.133	0.304	0.114	0.262	1.005	0.196	0.113	0.066	0.448	1.032	-0.80	-0.60	2.354
S0063	1.251	0.436	0.4	1.034	0.654	0.920	0.791	0.24	0.188	0.507	1.660	0.077	0.353	1.708	0.124	0.541	0.986	-0.17	0.123	0.127	0.111	0.266	0.111	0.274	0.988	0.188	0.097	0.062	0.460	1.075	-0.77	-0.67	2.297
S0063	1.251	0.472	0.392	1.046	0.714	0.890	0.810	0.296	0.184	0.400	1.708	0.058	0.246	1.708	0.131	0.576	1.734	-0.15	0.134	0.127	0.066	0.274	0.108	0.283	1.005	0.202	0.126	0.062	0.493	1.002	-0.76	-0.66	2.368
S0063	1.251	0.456	0.384	1.092	0.688	0.899	0.832	0.272	0.164	0.417	1.708	0.052	0.238	1.708	0.136	0.621	2.072	-0.27	0.129	0.120	0.081	0.289	0.103	0.275	0.988	0.185	0.110	0.055	0.460	1.130	-0.80	-0.70	2.236
S0063	1.251	0.444	0.4	1.004	0.638	0.902	0.814	0.272	0.208	0.444	1.708	0.050	0.247	1.708	0.120	0.551	0.869	-0.02	0.127	0.119	0.087	0.259	0.094	0.296	1.001	0.186	0.112	0.057	0.503	1.053	-0.73	-0.77	2.317
S0063	1.251	0.472	0.368	1.043	0.653	0.878	0.813	0.316	0.172	0.438	1.757	0.035	0.172	1.757	0.131	0.588	1.177	-0.27	0.127	0.119	0.116	0.306	0.077	0.287	0.998	0.197	0.121	0.059	0.505	1.040	-0.75	-0.71	2.280
S0063	1.251	0.484	0.376	1.012	0.589	0.894	0.811	0.288	0.192	0.403	1.708	0.026	0.153	1.708	0.124	0.589	1.179	0.225	0.114	0.109	0.109	0.274	0.077	0.296	0.985	0.193	0.104	0.055	0.529	1.119	-0.81	-0.87	2.102
S0063	1.251	0.452	0.392	0.977	0.650	0.896	0.823	0.284	0.176	0.452	1.757	0.034	0.171	1.757	0.131	0.578	0.469	-0.13	0.119	0.119	0.131	0.293	0.086	0.281	0.999	0.190	0.104	0.055	0.534	0.984	-0.77	-0.75	2.228
S0063	1.251	0.46	0.396	1.014	0.708	0.899	0.794	0.256	0.196	0.466	1.757	0.047	0.201	1.708	0.121	0.528	1.078	0.033	0.126	0.124	0.106	0.272	0.090	0.290	1.000	0.191	0.110	0.064	0.515	0.998	-0.71	-0.68	2.343
S0063	1.251	0.452	0.384	1.015	0.674	0.885	0.802	0.3	0.204	0.412	1.757	0.033	0.193	1.757	0.127	0.581	1.405	0.173	0.121	0.118	0.107	0.283	0.082	0.290	0.986	0.192	0.113	0.060	0.526	0.960	-0.84	-0.74	2.162
S0063	1.251	0.468	0.408	1.033	0.614	0.892	0.821	0.296	0.168	0.482	1.708	0.040	0.185	1.708	0.131	0.585	1.168	-0.06	0.117	0.115	0.093	0.287	0.086	0.306	0.997	0.202	0.105	0.056	0.540	1.141	-0.81	-0.77	2.134
S0063	1.251	0.464	0.4	1.228	0.723	0.872	0.789	0.36	0.172	0.329	1.757	0.036	0.195	1.757	0.126	0.540	1.820	-0.13	0.138	0.131	0.094	0.257	0.103	0.275	0.998	0.206	0.134	0.068	0.530	1.011	-0.71	-0.62	2.419
S0063	1.251	0.452	0.404	1.022	0.672	0.880	0.818	0.332	0.148	0.387	1.757	0.021	0.142	1.757	0.134	0.607	0.651	-0.01	0.116	0.121	0.122	0.298	0.070	0.280	0.985	0.199	0.108	0.058	0.522	0.991	-0.82	-0.73	2.171
S0063	1.251	0.456	0.412	1.057	0.609	0.875	0.814	0.32	0.196	0.417	1.757	0.037	0.185	1.708	0.137	0.606	1.115	-0.29	0.124	0.118	0.093	0.293	0.098	0.275	0.992	0.199	0.117	0.058	0.512	1.214	-0.74	-0.79	2.251
S0063	1.251	0.46	0.372	1.047	0.705	0.895	0.807	0.308	0.132	0.377	1.708	0.032	0.169	1.708	0.133	0.568	0.398	-0.21	0.120	0.127	0.084	0.289	0.078	0.286	0.997	0.210	0.114	0.062	0.516	0.941	-0.77	-0.64	2.389
S0063	1.251	0.468	0.332	0.971	0.657	0.902	0.794	0.296	0.132	0.428	1.708	0.054	0.271	1.708	0.115	0.532	0.798	0.001	0.121	0.126	0.100	0.250	0.103	0.271	0.992	0.198	0.106	0.058	0.478	0.954	-0.79	-0.69	2.268
S0063	1.251	0.452	0.396	1.067	0.692	0.883	0.789	0.26	0.188	0.473	1.708	0.061	0.268	1.708	0.119	0.515	1.477	-0.06	0.127	0.131	0.116	0.261	0.114	0.286	0.999	0.199	0.115	0.068	0.514	0.999	-0.79	-0.63	2.255
S0063	1.251	0.46	0.364	1.074	0.693	0.893	0.816	0.276	0.156	0.406	1.708	0.050	0.270	1.757	0.121	0.553	1.479	0.500	0.122	0.120	0.087	0.266	0.139	0.323	0.988	0.199	0.104	0.054	0.504	1.004	-0.82	-0.75	2.082
S0063	1.251	0.46	0.384	1.093	0.717	0.905	0.800	0.288	0.132	0.325	1.708	0.046	0.257	1.708	0.123	0.549	0.655	0.045	0.123	0.123	0.086	0.273	0.092	0.284	1.002	0.200	0.112	0.060	0.479	0.942	-0.75	-0.68	2.300
S0063	1.251	0.48	0.396	0.942	0.613	0.895	0.789	0.264	0.12	0.374	1.708	0.051	0.231	1.708	0.127	0.559	1.203	-0.24	0.117	0.121	0.085	0.276	0.084	0.269	0.993	0.191	0.105	0.061	0.513	0.967	-0.86	-0.72	2.241
S0063	1.251	0.424	0.388	0.973	0.656	0.911	0.829	0.284	0.144	0.445	1.708	0.041	0.209	1.708	0.139	0.606	-0.00	-0.27	0.114	0.121	0.110	0.321	0.092	0.269	0.993	0.204	0.094	0.053	0.491	0.917	-0.81	-0.73	2.254
S0063	1.251	0.452	0.396	0.968	0.615	0.903	0.813	0.268	0.148	0.386	1.708	0.047	0.223	1.708	0.132	0.578	0.805	-0.34	0.119	0.122	0.071	0.296	0.079	0.270	0.996	0.191	0.099	0.058	0.470	1.022	-0.81	-0.72	2.298
S0063	1.251	0.456	0.388	1.041	0.751	0.905	0.784	0.236	0.136	0.461	1.708	0.069	0.321	1.708	0.116	0.505	1.137	-0.01	0.130	0.130	0.108	0.249	0.104	0.281	0.997	0.202	0.108	0.065	0.484	1.024	-0.70	-0.66	2.368
S0063	1.251	0.48	0.364	0.981	0.644	0.888	0.788	0.284	0.184	0.374	1.708	0.055	0.257	1.708	0.119	0.543	0.784	-0.30	0.118	0.125	0.100	0.266	0.081	0.290	0.996	0.190	0.117	0.061	0.475	0.986	-0.82	-0.68	2.270
S0063	1.251	0.464	0.384	1.052	0.761	0.901	0.787	0.284	0.148	0.393	1.708	0.064	0.295	1.708	0.118	0.527	2.019	0.118	0.116	0.131	0.093	0.247	0.085	0.290	0.991	0.209	0.110	0.064	0.481	0.896	-0.88	-0.60	2.277
S0063	1.251	0.428	0.333	1.004	0.628	0.909	0.824	0.25	0.107	0.398	1.562	0.032	0.332	1.660	0.089	0.518	3.266	-0.37	0.123	0.137	0.124	0.305	0.256	0.516	1.005	0.183	0.087	0.057	0.468	1.184	-0.80	-0.58	0.710
S0063	1.519	0.464	0.44	1.310	0.846	0.853	0.765	0.312	0.24	0.342	1.855	0.013	0.169	1.855	0.127	0.554	-0.07	-0.02	0.163	0.154	0.131	0.294	0.084	0.297	0.981	0.205	0.181	0.099	0.588	0.935	-0.49	-0.46	2.794
S0063	1.519	0.488	0.424	1.156	0.845	0.862	0.766	0.368	0.176	0.378	1.855	0.009	0.064	1.855	0.127	0.550	-0.46	-0.07	0.155	0.163	0.140	0.288	0.043	0.271	0.994	0.208	0.186	0.095	0.592	0.835	-0.52	-0.44	3.065
S0063	1.519	0.476	0.428	1.175	0.825	0.872	0.762	0.36	0.188	0.380	1.855	0.005	0.045	1.855	0.132	0.546	-0.39	-0.08	0.148	0.157	0.167	0.304	0.043	0.264	0.997	0.231	0.166	0.092	0.616	0.823	-0.55	-0.47	3.051
S0063	1.519	0.488	0.432	1.218	0.847	0.862	0.784	0.38	0.168	0.381	1.855	0.007	0.052	1.855	0.139	0.590	-0.31	-0.01	0.144	0.152	0.171	0.325	0.047	0.270	0.993	0.227	0.160	0.087	0.585	0.895	-0.56	-0.49	2.853
S0063	1.519	0.464	0.412	1.261	0.816	0.867	0.760	0.332	0.216	0.411	1.855	0.010	0.059	1.855	0.125	0.547	-0.32	0.329	0.147	0.152	0.148	0.289	0.050	0.274	0.980	0.221	0.163	0.092	0.607	0.931	-0.54	-0.50	2.850
S0063	1.519	0.472	0.432	1.159	0.802	0.864	0.772	0.384	0.216	0.335	1.855	0.006	0.050	1.855	0.136	0.574	-0.45	0.043	0.143	0.151	0.172	0.322	0.042	0.265	0.990	0.216	0.179	0.091	0.628	0.814	-0.62	-0.51	2.903
S0063	1.519	0.484	0.436	1.192	0.816	0.859	0.762	0.384	0.212	0.369	1.806	0.008	0.056	1.855	0.132	0.576	-0.22	-0.08	0.146	0.157	0.163	0.303	0.049	0.254	0.997	0.230	0.173	0.096	0.623	0.870	-0.55	-0.49	2.988
S0063	1.519	0.472	0.432	1.136	0.791	0.874	0.778	0.364	0.184	0.409	1.855	0.012	0.064	1.855	0.140	0.604	-0.38	-0.05	0.144	0.152	0.157	0.336	0.043	0.259	0.993	0.231	0.165	0.089	0.620	0.855	-0.58	-0.51	2.935
S0063	1.519	0.496	0.428	1.282	0.889	0.851	0.753	0.372	0.224	0.372	1.855	0.007	0.042	1.855	0.125	0.550	-0.11	0.245	0.152	0.155	0.173	0.274	0.049	0.269	0.981	0.225	0.190	0.099	0.621	0.867	-0.54	-0.46	2.918
S0063	1.519	0.488	0.408	1.148	0.867	0.860	0.735	0.392	0.224	0.395	1.855	0.013	0.088	1.855	0.120	0.514	-0.17	-0.10	0.151	0.165	0.138	0.276	0.049	0.261	0.988	0.223	0.174	0.103	0.624	0.802	-0.56	-0.41	2.977
S0063	1.519	0.46	0.424	1.211	0.968	0.862	0.738	0.368	0.228	0.417	1.806	0.009	0.060	1.855	0.120	0.514	-0.27	0.039	0.148	0.165	0.158	0.273	0.046	0.264	0.993	0.233	0.171	0.103	0.680	0.755	-0.57	-0.42	2.974
S0063	1.519	0.492	0.408	1.202	0.791	0.861	0.738	0.4	0.228	0.369	1.904	0.007	0.047	1.855	0.130	0.545	-0.40	-0.19	0.147	0.161	0.145	0.302	0.031	0.231	0.992	0.236	0.179	0.104	0.621	0.893	-0.53	-0.44	3.011
S0063	1.519	0.492	0.448	1.208	0.842	0.855	0.745	0.372	0.216	0.423	1.855	0.009	0.053	1.855	0.130	0.555	-0.49	0.167	0.152	0.154	0.145	0.303	0.050	0.248	0.979	0.225	0.193	0.100	0.664	0.828	-0.56	-0.48	2.967
S0063	1.519	0.476	0.428	1.199	0.791	0.861	0.731	0.364	0.204	0.469	1.855	0.011	0.069	1.855	0.131	0.549	-0.25	-0.04	0.147	0.151	0.147	0.290	0.042	0.224	0.996	0.218	0.171	0.097	0.671	0.915	-0.57	-0.51	2.874
S0063	1.519	0.456	0.424	1.140	0.861	0.857	0.747	0.38	0.196	0.395	1.855	0.005	0.045	1.855	0.136	0.569	-0.55	0.025	0.148	0.158	0.168	0.307	0.048	0.259	0.998	0.227	0.172	0.099	0.622	0.736	-0.57	-0.46	2.938
S0063	1.519	0.488	0.416	1.139	0.827	0.862	0.748	0.384	0.212	0.415	1.855	0.010	0.068	1.855	0.125	0.541	-0.31	0.016	0.146	0.156	0.168	0.270	0.049	0.267	0.983	0.231	0.177	0.099	0.642	0.843	-0.58	-0.49	2.888
S0063	1.519	0.484	0.428	1.106	0.802	0.858	0.780	0.368	0.168	0.395	1.855	0.008	0.060	1.855	0.141	0.587	-0.49	-0.14	0.144	0.154	0.151	0.311	0.043	0.243	0.984	0.221	0.176	0.090	0.652	0.774	-0.63	-0.48	2.877
S0063	1.519	0.464	0.384	1.135	1.045	0.881	0.759	0.344	0.204	0.422	1.855	0.010	0.058	1.806	0.116	0.522	-0.48	0.178	0.142	0.168	0.148	0.268	0.055	0.285	0.991	0.221	0.154	0.094	0.618	0.627	-0.60	-0.39	2.955
S0063	1.519	0.5	0.444	1.224	0.900	0.852	0.742	0.392	0.212	0.425	1.855	0.015	0.077	1.855	0.128	0.530	-0.34	0.002	0.154	0.164	0.156	0.286	0.047	0.245	0.999	0.234	0.194	0.102	0.629	0.849	-0.52	-0.44	3.084
S0063	1.519	0.48	0.436	1.255	0.833	0.840	0.733	0.412	0.224	0.390	1.855	0.008	0.057	1.855	0.126	0.547	-0.14	-0.09	0.157	0.159	0.132	0.292	0.043	0.243	0.989	0.228	0.191	0.105	0.623	0.914	-0.51	-0.44	2.947
S0063	1.519	0.468	0.416	1.140	0.849	0.861	0.758	0.36	0.228	0.335	1.806	0.005	0.032	1.855	0.132	0.559	-0.43	-0.10	0.143	0.161	0.155	0.295	0.034	0.250	0.983	0.224	0.172	0.096	0.628	0.755	-0.63	-0.44	2.927
S0063	1.519	0.468	0.432	1.097	0.866	0.873	0.756	0.36	0.208	0.370	1.806	0.010	0.053	1.806	0.123	0.543	-0.42	-0.09	0.145	0.156	0.150	0.283	0.043	0.258	0.992	0.225	0.164	0.092	0.626	0.767	-0.58	-0.48	2.992
S0063	1.519	0.46	0.42	1.115	0.792	0.872	0.772	0.348	0.196	0.336	1.855	0.006	0.044	1.806	0.126	0.569	-0.55	-0.20	0.140	0.160	0.155	0.293	0.033	0.260	0.993	0.234	0.158	0.093	0.602	0.811	-0.60	-0.49	3.022
S0063	1.519	0.476	0.42	1.407	0.923	0.879	0.732	0.368	0.224	0.371	1.855	0.013	0.079	1.806	0.109	0.489	0.661	0.050	0.151	0.165	0.096	0.245	0.055	0.263	0.995	0.227	0.167	0.103	0.604	1.048	-0.52	-0.41	3.171
S0063	1.519	0.456	0.408	1.135	0.888	0.871	0.769	0.324	0.204	0.363	1.855	0.007	0.042	1.806	0.124	0.559	-0.50	-0.21	0.147	0.160	0.136	0.289	0.054	0.273	0.996	0.226	0.161	0.092	0.595	0.781	-0.56	-0.44	3.012
S0063	1.519	0.468	0.416	1.171	0.898	0.891	0.776	0.348	0.2	0.358	1.806	0.007	0.068	1.806	0.129	0.569	-0.51	-0.11	0.145	0.163	0.128	0.287	0.056	0.286	0.990	0.231	0.159	0.095	0.591	0.751	-0.55	-0.42	3.114
S0063	1.519	0.46	0.44	1.145	0.970	0.860	0.744	0.312	0.224	0.278	1.953	0.008	0.060	1.855	0.123	0.526	-0.17	0.396	0.142	0.149	0.134	0.288	0.070	0.306	0.978	0.219	0.156	0.097	0.599	0.753	-0.62	-0.48	2.743
S0063	1.519	0.464	0.444	1.257	1.107	0.854	0.713	0.352	0.26	0.325	1.904	0.009	0.058	1.855	0.101	0.462	-0.18	0.539	0.155	0.167	0.126	0.215	0.052	0.332	1.003	0.221	0.177	0.108	0.602	0.737	-0.55	-0.38	2.968
S0063	1.519	0.436	0.428	1.210	0.877	0.851	0.746	0.336	0.24	0.413	1.855	0.013	0.075	1.855	0.113	0.488	-0.48	0.012	0.154	0.163	0.165	0.264	0.060	0.293	0.995	0.235	0.168	0.099	0.588	0.763	-0.57	-0.42	2.929
S0063	1.519	0.44	0.428	1.322	0.897	0.852	0.746	0.32	0.2	0.380	1.855	0.009	0.070	1.855	0.115	0.508	-0.38	0.278	0.158	0.157	0.153	0.264	0.057	0.294	0.988	0.221	0.164	0.100	0.608	0.887	-0.55	-0.45	2.816
S0063	1.519	0.44	0.412	1.192	0.822	0.876	0.750	0.316	0.212	0.329	1.855	0.008	0.066	1.855	0.114	0.506	-0.46	-0.16	0.144	0.154	0.163	0.255	0.044	0.273	0.988	0.215	0.151	0.094	0.563	0.853	-0.60	-0.48	2.889
S0063	1.519	0.464	0.428	1.142	0.925	0.864	0.742	0.368	0.212	0.270	1.855	0.006	0.071	1.855	0.112	0.497	-0.34	0.082	0.148	0.157	0.156	0.255	0.047	0.302	0.996	0.212	0.169	0.098	0.572	0.795	-0.57	-0.44	2.944
S0063	1.519	0.44	0.416	1.165	0.849	0.886	0.769	0.36	0.204	0.311	1.806	0.003	0.043	1.806	0.124	0.545	-0.62	0.006	0.137	0.158	0.184	0.280	0.042	0.270	0.990	0.227	0.147	0.090	0.576	0.701	-0.64	-0.44	2.985
S0063	1.519	0.464	0.432	1.148	0.834	0.869	0.749	0.328	0.252	0.356	1.806	0.007	0.066	1.855	0.115	0.497	-0.66	0.078	0.152	0.154	0.152	0.264	0.065	0.277	1.002	0.220	0.171	0.092	0.566	0.762	-0.60	-0.49	2.924
S0063	1.519	0.456	0.428	1.126	0.914	0.877	0.757	0.332	0.216	0.323	1.855	0.007	0.048	1.855	0.121	0.528	-0.52	0.025	0.146	0.158	0.147	0.277	0.056	0.284	0.997	0.220	0.152	0.097	0.595	0.705	-0.58	-0.42	2.939
S0063	1.519	0.456	0.432	1.272	0.833	0.879	0.750	0.336	0.244	0.316	1.953	0.006	0.051	1.855	0.113	0.508	-0.29	0.250	0.151	0.150	0.151	0.258	0.040	0.311	0.986	0.222	0.162	0.093	0.586	0.828	-0.55	-0.52	2.975
S0063	1.519	0.456	0.416	1.194	0.850	0.875	0.761	0.34	0.2	0.384	1.806	0.018	0.112	1.855	0.116	0.508	-0.24	-0.01	0.150	0.154	0.137	0.261	0.065	0.276	0.993	0.213	0.161	0.091	0.570	0.841	-0.59	-0.47	2.860
S0063	1.519	0.476	0.444	1.175	0.836	0.849	0.741	0.348	0.204	0.331	1.855	0.007	0.045	1.855	0.123	0.536	-0.43	0.020	0.154	0.160	0.151	0.280	0.045	0.285	0.996	0.217	0.172	0.106	0.590	0.798	-0.61	-0.45	2.890
S0063	1.519	0.464	0.44	1.235	0.791	0.859	0.749	0.356	0.232	0.328	1.855	0.008	0.072	1.855	0.127	0.533	-0.24	-0.02	0.150	0.153	0.161	0.303	0.051	0.293	1.003	0.219	0.166	0.100	0.593	0.973	-0.57	-0.48	2.884
S0063	1.519	0.476	0.432	1.172	0.852	0.859	0.753	0.316	0.224	0.342	1.806	0.006	0.050	1.855	0.119	0.526	-0.34	-0.06	0.155	0.157	0.141	0.279	0.058	0.293	0.992	0.219	0.169	0.098	0.596	0.856	-0.55	-0.46	2.957
S0063	1.519	0.476	0.44	1.289	0.847	0.863	0.745	0.34	0.22	0.346	1.855	0.007	0.067	1.855	0.127	0.551	-0.06	0.378	0.156	0.155	0.156	0.303	0.056	0.278	0.982	0.225	0.168	0.100	0.613	0.946	-0.51	-0.47	2.893
S0063	1.519	0.456	0.44	1.164	0.823	0.866	0.764	0.328	0.184	0.362	1.806	0.008	0.051	1.855	0.131	0.565	-0.11	-0.28	0.155	0.151	0.157	0.297	0.056	0.266	0.996	0.217	0.163	0.091	0.578	0.891	-0.56	-0.51	2.940
S0063	1.519	0.448	0.42	1.208	0.862	0.864	0.753	0.34	0.22	0.336	1.806	0.011	0.072	1.806	0.119	0.513	-0.30	-0.08	0.154	0.160	0.171	0.272	0.063	0.283	0.998	0.228	0.162	0.096	0.575	0.847	-0.57	-0.44	2.964
S0063	1.519	0.456	0.432	1.216	0.922	0.860	0.761	0.332	0.2	0.312	1.806	0.004	0.059	1.855	0.125	0.530	-0.33	0.022	0.151	0.160	0.185	0.301	0.052	0.270	0.993	0.238	0.160	0.097	0.623	0.832	-0.55	-0.42	2.918
S0063	1.519	0.452	0.428	1.175	0.823	0.864	0.780	0.352	0.184	0.280	1.855	0.004	0.045	1.806	0.126	0.565	-0.28	-0.18	0.148	0.156	0.176	0.289	0.060	0.283	0.992	0.227	0.163	0.090	0.562	0.827	-0.59	-0.46	2.878
S0063	1.519	0.456	0.428	1.162	0.904	0.865	0.757	0.36	0.196	0.307	1.806	0.010	0.079	1.806	0.116	0.512	-0.40	0.116	0.151	0.161	0.151	0.259	0.057	0.292	0.989	0.229	0.169	0.097	0.582	0.770	-0.56	-0.44	2.969
S0063	1.519	0.48	0.432	1.261	0.838	0.858	0.757	0.36	0.204	0.251	1.855	0.010	0.084	1.855	0.118	0.527	0.100	-0.20	0.155	0.155	0.149	0.271	0.064	0.291	0.990	0.220	0.178	0.095	0.556	0.939	-0.49	-0.48	2.978
S0063	1.519	0.46	0.428	1.300	0.824	0.857	0.751	0.316	0.224	0.389	1.855	0.016	0.095	1.855	0.121	0.506	-0.09	-0.02	0.155	0.156	0.143	0.289	0.072	0.272	0.992	0.217	0.177	0.098	0.585	0.950	-0.56	-0.44	2.884
S0063	1.519	0.472	0.416	1.246	0.937	0.874	0.727	0.34	0.224	0.419	1.806	0.018	0.112	1.806	0.110	0.468	-0.18	0.361	0.159	0.164	0.146	0.232	0.066	0.267	0.995	0.222	0.172	0.104	0.575	0.822	-0.49	-0.42	3.076
S0063	1.519	0.432	0.44	1.252	0.905	0.868	0.745	0.328	0.228	0.344	1.806	0.012	0.073	1.806	0.113	0.506	-0.11	0.144	0.153	0.161	0.155	0.261	0.058	0.277	1.001	0.222	0.166	0.100	0.581	0.795	-0.56	-0.43	3.039
S0063	1.519	0.456	0.432	1.203	0.987	0.862	0.761	0.34	0.24	0.442	1.806	0.017	0.104	1.806	0.115	0.500	-0.51	0.130	0.158	0.164	0.165	0.271	0.068	0.282	0.998	0.228	0.168	0.098	0.587	0.696	-0.53	-0.38	2.940
S0063	1.519	0.42	0.432	1.144	0.830	0.878	0.779	0.312	0.24	0.366	1.855	0.009	0.067	1.806	0.121	0.531	-0.49	-0.23	0.150	0.157	0.158	0.269	0.058	0.287	0.992	0.223	0.154	0.091	0.582	0.788	-0.56	-0.49	2.953
S0063	1.519	0.448	0.42	1.149	0.884	0.881	0.752	0.304	0.216	0.312	1.855	0.006	0.052	1.806	0.119	0.508	-0.54	-0.06	0.143	0.160	0.171	0.260	0.034	0.259	0.987	0.233	0.154	0.096	0.593	0.740	-0.60	-0.45	3.010
S0063	1.519	0.448	0.436	1.188	0.996	0.867	0.735	0.368	0.228	0.345	1.855	0.011	0.076	1.855	0.109	0.484	-0.31	0.203	0.145	0.161	0.185	0.220	0.041	0.272	0.990	0.218	0.169	0.101	0.592	0.691	-0.60	-0.43	2.955
S0063	1.519	0.452	0.428	1.143	0.993	0.875	0.756	0.356	0.188	0.309	1.806	0.012	0.084	1.855	0.111	0.482	-0.47	0.322	0.140	0.169	0.141	0.232	0.053	0.310	0.993	0.218	0.158	0.098	0.551	0.637	-0.62	-0.40	2.938
S0063	1.519	0.448	0.42	1.188	0.874	0.860	0.717	0.32	0.252	0.402	1.855	0.016	0.093	1.855	0.104	0.437	-0.34	0.008	0.153	0.153	0.130	0.229	0.073	0.278	1.004	0.211	0.160	0.098	0.575	0.860	-0.54	-0.49	2.850
S0063	1.519	0.46	0.428	1.152	0.939	0.857	0.743	0.332	0.192	0.358	1.806	0.012	0.081	1.806	0.118	0.497	-0.35	-0.06	0.156	0.163	0.150	0.263	0.072	0.259	0.997	0.233	0.169	0.099	0.564	0.746	-0.53	-0.41	2.984
S0063	1.519	0.456	0.428	1.177	0.922	0.860	0.740	0.316	0.216	0.335	1.855	0.014	0.092	1.806	0.108	0.485	-0.33	-0.07	0.154	0.163	0.146	0.247	0.075	0.289	0.995	0.227	0.167	0.101	0.573	0.787	-0.53	-0.38	2.965
S0063	1.519	0.444	0.432	1.248	0.862	0.871	0.730	0.324	0.236	0.371	1.806	0.010	0.069	1.806	0.113	0.504	-0.33	-0.02	0.156	0.158	0.130	0.262	0.058	0.262	0.989	0.223	0.158	0.104	0.635	0.815	-0.50	-0.45	3.006
S0063	1.519	0.46	0.432	1.246	0.893	0.853	0.753	0.344	0.196	0.351	1.855	0.009	0.064	1.806	0.115	0.514	-0.34	-0.00	0.160	0.163	0.161	0.251	0.045	0.286	0.987	0.230	0.171	0.098	0.589	0.813	-0.52	-0.42	2.989
S0063	1.519	0.448	0.428	1.250	0.846	0.879	0.774	0.3	0.2	0.371	1.806	0.011	0.070	1.806	0.128	0.551	-0.30	-0.05	0.155	0.158	0.136	0.293	0.064	0.285	0.990	0.224	0.151	0.092	0.559	0.855	-0.53	-0.48	2.968
S0063	1.519	0.433	0.429	1.222	0.922	0.869	0.744	0.337	0.216	0.347	1.806	0.018	0.098	1.806	0.108	0.468	-0.23	0.295	0.157	0.166	0.139	0.241	0.071	0.302	0.992	0.229	0.160	0.101	0.585	0.814	-0.50	-0.41	2.974
S0063	1.519	0.422	0.426	1.279	0.866	0.871	0.754	0.342	0.219	0.376	1.806	0.010	0.066	1.806	0.124	0.524	-0.04	-0.03	0.149	0.156	0.174	0.267	0.055	0.259	0.993	0.217	0.147	0.096	0.597	0.836	-0.60	-0.48	2.854
S0063	1.519	0.477	0.413	1.555	0.922	0.861	0.722	0.377	0.236	0.367	1.855	0.012	0.092	1.855	0.101	0.455	0.570	0.148	0.160	0.176	0.142	0.225	0.083	0.294	0.999	0.223	0.174	0.112	0.584	1.060	-0.51	-0.34	2.972
S0063	1.519	0.466	0.434	1.278	0.894	0.862	0.730	0.342	0.207	0.360	1.757	0.022	0.107	1.806	0.114	0.477	-0.27	-0.02	0.161	0.168	0.155	0.233	0.055	0.268	0.999	0.226	0.168	0.103	0.562	0.828	-0.50	-0.39	3.133
S0063	1.519	0.441	0.433	1.229	0.972	0.867	0.752	0.361	0.192	0.294	1.806	0.014	0.079	1.806	0.120	0.515	-0.18	0.101	0.149	0.171	0.171	0.256	0.043	0.273	0.995	0.220	0.168	0.100	0.595	0.747	-0.57	-0.36	3.054
S0063	1.519	0.450	0.418	1.360	0.867	0.871	0.757	0.322	0.223	0.374	1.855	0.012	0.087	1.806	0.123	0.522	-0.13	-0.20	0.158	0.163	0.167	0.278	0.064	0.267	0.997	0.227	0.155	0.097	0.597	0.904	-0.50	-0.40	3.035
S0063	1.519	0.433	0.433	1.169	0.774	0.866	0.778	0.317	0.184	0.328	1.855	0.004	0.054	1.806	0.126	0.554	-0.47	-0.31	0.150	0.152	0.190	0.291	0.067	0.276	0.993	0.226	0.153	0.088	0.553	0.882	-0.56	-0.54	2.880
S0063	1.519	0.432	0.436	1.255	0.885	0.882	0.751	0.304	0.232	0.390	1.855	0.014	0.094	1.806	0.115	0.492	-0.45	0.081	0.157	0.164	0.156	0.252	0.082	0.294	0.994	0.229	0.154	0.100	0.576	0.759	-0.54	-0.41	2.988
S0063	1.519	0.452	0.424	1.192	0.873	0.879	0.750	0.332	0.208	0.386	1.806	0.018	0.096	1.806	0.117	0.500	-0.12	-0.08	0.154	0.161	0.152	0.255	0.069	0.284	0.993	0.218	0.154	0.100	0.615	0.856	-0.50	-0.43	2.965
S0063	1.519	0.46	0.432	1.185	0.828	0.876	0.748	0.288	0.2	0.415	1.806	0.020	0.104	1.806	0.117	0.497	-0.18	-0.02	0.153	0.155	0.156	0.265	0.078	0.291	0.993	0.225	0.147	0.096	0.556	0.866	-0.54	-0.47	2.874
S0063	1.519	0.476	0.424	1.282	0.952	0.873	0.770	0.352	0.224	0.308	1.855	0.007	0.068	1.855	0.117	0.535	-0.06	0.128	0.148	0.165	0.156	0.265	0.059	0.314	0.986	0.228	0.159	0.097	0.585	0.801	-0.53	-0.39	2.986
S0063	1.519	0.417	0.439	1.158	0.700	0.869	0.746	0.274	0.197	0.327	2.832	0.009	0.231	1.855	0.086	0.502	-0.52	0.135	0.163	0.149	0.151	0.260	0.238	0.466	0.987	0.215	0.152	0.087	0.539	0.985	-0.44	-0.58	1.033
S0040	0.491	0.348	0.212	0.393	0.310	0.958	0.961	0.164	0.064	0.523	1.025	0.095	0.529	1.074	0.151	0.826	1.326	-0.76	0.042	0.058	0.202	0.366	0.152	0.348	0.957	0.324	0.017	0.008	0.300	0.796	-1.94	-1.49	0.886
S0040	0.491	0.372	0.248	0.454	0.364	0.945	0.948	0.188	0.1	0.404	1.123	0.085	0.508	1.074	0.121	0.743	0.851	-0.49	0.045	0.068	0.164	0.238	0.111	0.469	0.965	0.300	0.025	0.012	0.325	0.658	-1.79	-1.28	0.979
S0040	0.491	0.344	0.244	0.500	0.410	0.945	0.934	0.172	0.06	0.510	0.976	0.093	0.482	1.025	0.132	0.654	0.490	-0.32	0.050	0.065	0.174	0.243	0.109	0.406	0.974	0.280	0.030	0.013	0.378	0.721	-1.62	-1.30	1.061
S0040	0.491	0.34	0.228	0.548	0.339	0.940	0.944	0.168	0.08	0.325	0.146	0.038	0.250	1.025	0.112	0.675	0.932	-0.45	0.052	0.060	0.081	0.252	0.151	0.534	0.961	0.311	0.027	0.010	0.345	0.813	-1.65	-1.44	0.978
S0040	0.491	0.337	0.236	0.449	0.289	0.959	0.951	0.200	0.052	0.321	1.074	0.053	0.429	1.074	0.154	0.830	1.073	-0.81	0.038	0.056	0.113	0.386	0.078	0.316	0.958	0.323	0.021	0.009	0.321	0.848	-1.92	-1.52	0.934
S0040	0.491	0.364	0.232	0.365	0.303	0.960	0.951	0.228	0.088	0.183	1.074	0.025	0.370	1.074	0.138	0.790	1.808	-0.53	0.030	0.054	0.064	0.295	0.044	0.381	0.957	0.323	0.017	0.008	0.334	0.685	-2.19	-1.53	0.838
S0040	0.491	0.336	0.216	0.403	0.286	0.962	0.943	0.16	0.06	0.250	1.025	0.076	0.492	1.025	0.157	0.775	0.618	-0.72	0.035	0.054	0.173	0.315	0.089	0.319	0.965	0.310	0.016	0.008	0.330	0.827	-1.97	-1.56	0.911
S0040	0.491	0.348	0.244	0.407	0.297	0.955	0.963	0.192	0.06	0.208	0.976	0.025	0.260	1.025	0.164	0.824	1.225	-0.77	0.034	0.054	0.072	0.366	0.084	0.342	0.958	0.325	0.017	0.007	0.327	0.817	-2.05	-1.62	0.887
S0040	0.491	0.332	0.236	0.373	0.311	0.959	0.948	0.192	0.064	0.370	0.976	0.043	0.455	0.976	0.148	0.728	2.530	-0.43	0.034	0.054	0.071	0.305	0.077	0.430	0.956	0.325	0.016	0.007	0.324	0.743	-2.17	-1.51	0.874
S0040	0.491	0.36	0.252	0.466	0.326	0.962	0.944	0.188	0.064	0.143	1.025	0.031	0.294	1.025	0.149	0.794	1.679	-0.39	0.034	0.056	0.088	0.333	0.067	0.371	0.958	0.319	0.019	0.010	0.345	0.708	-2.01	-1.48	0.952
S0040	0.491	0.336	0.256	0.416	0.303	0.945	0.963	0.196	0.064	0.348	0.976	0.060	0.385	0.976	0.145	0.807	1.039	-0.93	0.043	0.058	0.123	0.290	0.107	0.400	0.969	0.295	0.022	0.008	0.314	0.868	-1.81	-1.49	0.904
S0040	0.491	0.265	0.265	0.406	0.379	0.964	0.955	0.164	0.068	0.279	0.976	0.052	0.387	0.976	0.125	0.797	-0.00	-0.37	0.042	0.062	0.104	0.287	0.078	0.457	0.967	0.293	0.018	0.010	0.328	0.590	-1.82	-1.36	0.992
S0040	0.491	0.336	0.212	0.427	0.306	0.957	0.930	0.228	0.084	0.220	1.611	0.033	0.336	1.025	0.113	0.662	0.030	-0.41	0.040	0.057	0.105	0.208	0.073	0.503	0.954	0.334	0.023	0.010	0.343	0.704	-1.83	-1.46	0.998
S0040	0.491	0.352	0.224	0.444	0.335	0.952	0.950	0.192	0.072	0.506	1.025	0.073	0.521	1.025	0.168	0.810	1.403	-0.77	0.039	0.063	0.123	0.375	0.073	0.312	0.972	0.270	0.020	0.008	0.327	0.797	-1.90	-1.40	0.906
S0040	0.491	0.332	0.256	0.394	0.319	0.968	0.953	0.184	0.072	0.290	0.976	0.071	0.501	1.025	0.135	0.777	0.552	-0.57	0.036	0.059	0.128	0.299	0.081	0.439	0.964	0.307	0.018	0.009	0.325	0.687	-1.93	-1.45	0.927
S0040	0.491	0.328	0.216	0.337	0.326	0.967	0.964	0.204	0.08	0.368	0.976	0.040	0.366	0.976	0.129	0.837	1.111	-0.66	0.033	0.059	0.090	0.305	0.076	0.428	0.967	0.288	0.015	0.007	0.318	0.663	-2.03	-1.46	0.895
S0040	0.491	0.32	0.224	0.346	0.288	0.973	0.955	0.192	0.056	0.060	1.074	0.023	0.207	1.025	0.136	0.750	0.008	-0.33	0.033	0.052	0.080	0.264	0.069	0.427	0.961	0.316	0.015	0.007	0.328	0.714	-1.99	-1.55	0.914
S0040	0.491	0.341	0.257	0.364	0.257	0.965	0.955	0.208	0.088	0.220	0.976	0.044	0.385	1.025	0.148	0.793	0.570	-0.71	0.032	0.051	0.127	0.344	0.065	0.392	0.967	0.298	0.018	0.008	0.352	0.876	-2.02	-1.59	0.872
S0040	0.491	0.3	0.272	0.367	0.269	0.956	0.950	0.196	0.084	0.212	1.074	0.031	0.320	1.025	0.132	0.754	0.325	-0.66	0.036	0.051	0.080	0.259	0.080	0.450	0.965	0.297	0.018	0.010	0.370	0.747	-1.98	-1.61	0.829
S0040	0.491	0.352	0.22	0.428	0.343	0.954	0.958	0.216	0.092	0.312	1.025	0.044	0.367	0.976	0.143	0.811	2.470	-0.32	0.034	0.055	0.096	0.319	0.078	0.403	0.960	0.314	0.019	0.008	0.350	0.755	-2.08	-1.49	0.887
S0040	0.491	0.392	0.216	0.352	0.270	0.965	0.958	0.152	0.064	0.288	0.976	0.050	0.432	0.976	0.154	0.832	2.063	-0.63	0.033	0.052	0.110	0.344	0.052	0.340	0.961	0.314	0.017	0.008	0.328	0.823	-2.11	-1.55	0.853
S0040	0.491	0.34	0.216	0.407	0.330	0.960	0.963	0.164	0.052	0.374	0.976	0.075	0.536	0.976	0.144	0.803	1.974	-0.37	0.037	0.061	0.151	0.311	0.110	0.433	0.962	0.309	0.018	0.008	0.310	0.747	-1.98	-1.40	0.908
S0040	0.491	0.36	0.2	0.374	0.299	0.957	0.958	0.22	0.08	0.373	0.976	0.045	0.342	0.976	0.132	0.762	1.396	-0.49	0.032	0.057	0.096	0.268	0.077	0.495	0.960	0.308	0.018	0.007	0.337	0.669	-2.08	-1.47	0.850
S0040	0.491	0.329	0.224	0.411	0.331	0.962	0.940	0.164	0.088	-0.00	0.976	0.041	0.358	1.025	0.145	0.723	-0.21	-0.52	0.039	0.053	0.087	0.316	0.075	0.387	0.966	0.305	0.020	0.009	0.367	0.759	-1.83	-1.51	0.946
S0040	0.491	0.34	0.208	0.365	0.316	0.962	0.951	0.204	0.076	0.169	2.050	0.043	0.282	1.025	0.113	0.693	0.126	-0.04	0.036	0.057	0.098	0.218	0.055	0.511	0.956	0.325	0.020	0.009	0.372	0.606	-1.98	-1.45	0.955
S0040	0.491	0.324	0.204	0.326	0.299	0.961	0.960	0.208	0.076	0.182	0.976	0.020	0.354	0.976	0.131	0.810	-0.07	-0.60	0.031	0.054	0.064	0.276	0.089	0.430	0.963	0.304	0.016	0.007	0.359	0.599	-2.06	-1.52	0.850
S0040	0.491	0.344	0.22	0.348	0.309	0.962	0.957	0.204	0.08	0.244	1.416	0.037	0.459	0.976	0.128	0.825	0.898	-0.29	0.030	0.051	0.101	0.200	0.081	0.394	0.966	0.297	0.014	0.007	0.311	0.739	-2.13	-1.59	0.768
S0040	0.491	0.344	0.22	0.358	0.314	0.948	0.942	0.176	0.068	0.409	0.976	0.039	0.402	0.976	0.145	0.784	1.078	-0.44	0.038	0.061	0.086	0.332	0.095	0.389	0.968	0.293	0.020	0.011	0.336	0.735	-1.96	-1.43	0.862
S0040	0.491	0.336	0.228	0.364	0.262	0.966	0.959	0.18	0.072	0.209	1.953	0.034	0.282	0.976	0.150	0.793	0.889	-0.62	0.032	0.051	0.083	0.326	0.057	0.385	0.962	0.302	0.016	0.007	0.340	0.787	-2.08	-1.59	0.866
S0040	0.491	0.341	0.232	0.455	0.297	0.954	0.963	0.172	0.056	0.368	0.927	0.033	0.333	0.976	0.161	0.832	1.959	-0.69	0.041	0.057	0.091	0.341	0.119	0.393	0.964	0.305	0.019	0.007	0.300	0.886	-1.91	-1.50	0.895
S0040	0.491	0.364	0.212	0.407	0.336	0.954	0.950	0.22	0.084	0.295	2.001	0.039	0.364	1.025	0.108	0.744	0.897	-0.66	0.041	0.057	0.091	0.209	0.069	0.534	0.963	0.305	0.024	0.010	0.356	0.858	-1.83	-1.47	0.967
S0040	0.491	0.352	0.248	0.455	0.287	0.954	0.956	0.216	0.084	0.415	2.001	0.051	0.428	1.025	0.128	0.781	2.038	-0.60	0.042	0.056	0.112	0.244	0.083	0.490	0.961	0.314	0.021	0.009	0.332	1.000	-1.85	-1.47	0.913
S0040	0.491	0.348	0.276	0.437	0.297	0.955	0.946	0.22	0.088	0.218	1.953	0.043	0.418	1.025	0.142	0.775	0.925	-0.67	0.038	0.055	0.098	0.302	0.087	0.399	0.961	0.312	0.022	0.010	0.359	0.757	-1.91	-1.49	0.942
S0040	0.491	0.348	0.208	0.336	0.289	0.964	0.968	0.204	0.056	0.356	1.074	0.031	0.370	0.976	0.156	0.865	0.150	-0.84	0.030	0.056	0.092	0.324	0.079	0.377	0.967	0.289	0.016	0.006	0.315	0.661	-2.07	-1.52	0.874
S0040	0.491	0.316	0.224	0.406	0.322	0.959	0.969	0.184	0.072	0.369	0.976	0.040	0.457	0.976	0.157	0.845	2.420	-0.46	0.037	0.057	0.098	0.371	0.103	0.400	0.962	0.316	0.016	0.007	0.295	0.924	-1.96	-1.48	0.877
S0040	0.491	0.353	0.236	0.411	0.325	0.953	0.942	0.200	0.076	0.301	1.953	0.026	0.366	0.976	0.137	0.721	1.258	-0.27	0.035	0.053	0.072	0.250	0.086	0.436	0.962	0.305	0.020	0.009	0.333	0.757	-1.98	-1.52	0.886
S0040	0.491	0.356	0.196	0.374	0.297	0.950	0.957	0.224	0.088	0.278	0.976	0.084	0.496	0.976	0.149	0.815	0.892	-0.77	0.036	0.059	0.165	0.314	0.086	0.341	0.963	0.309	0.019	0.008	0.314	0.730	-2.01	-1.47	0.850
S0040	0.491	0.356	0.244	0.344	0.270	0.947	0.959	0.2	0.056	0.325	0.976	0.045	0.474	0.976	0.174	0.845	2.329	-0.71	0.030	0.052	0.100	0.378	0.087	0.331	0.964	0.296	0.016	0.007	0.312	0.833	-2.15	-1.60	0.769
S0040	0.491	0.352	0.232	0.323	0.303	0.950	0.960	0.22	0.076	0.334	0.927	0.042	0.327	0.927	0.158	0.860	2.212	-0.57	0.031	0.057	0.096	0.331	0.058	0.342	0.960	0.318	0.017	0.007	0.323	0.648	-2.20	-1.51	0.792
S0040	0.491	0.352	0.224	0.390	0.307	0.956	0.946	0.176	0.092	0.371	0.976	0.056	0.584	0.976	0.138	0.771	1.365	-0.67	0.041	0.057	0.138	0.297	0.110	0.412	0.962	0.311	0.021	0.009	0.327	0.904	-1.83	-1.47	0.873
S0040	0.491	0.352	0.208	0.416	0.271	0.946	0.965	0.208	0.068	0.446	1.074	0.058	0.464	1.025	0.124	0.849	0.885	-0.54	0.039	0.054	0.115	0.235	0.089	0.432	0.959	0.319	0.020	0.007	0.327	0.875	-1.89	-1.54	0.821
S0040	0.491	0.361	0.208	0.397	0.318	0.958	0.959	0.216	0.072	0.311	1.025	0.045	0.447	1.025	0.153	0.794	0.781	-0.54	0.035	0.059	0.081	0.343	0.071	0.377	0.961	0.315	0.020	0.008	0.324	0.681	-2.00	-1.41	0.887
S0040	0.491	0.372	0.244	0.378	0.289	0.961	0.959	0.152	0.064	0.394	1.025	0.057	0.510	1.025	0.157	0.829	1.767	-0.50	0.033	0.056	0.110	0.327	0.073	0.364	0.963	0.304	0.019	0.008	0.348	0.732	-2.11	-1.56	0.850
S0040	0.491	0.368	0.208	0.358	0.331	0.964	0.960	0.168	0.084	0.426	1.025	0.045	0.567	0.976	0.138	0.849	0.665	-0.57	0.034	0.058	0.117	0.322	0.094	0.400	0.965	0.300	0.017	0.008	0.330	0.669	-2.01	-1.41	0.864
S0040	0.491	0.344	0.264	0.400	0.314	0.949	0.966	0.22	0.056	0.531	0.976	0.038	0.381	0.976	0.141	0.849	4.633	-0.84	0.039	0.060	0.093	0.311	0.116	0.443	0.961	0.311	0.021	0.008	0.334	0.951	-1.99	-1.42	0.911
S0040	0.491	0.38	0.216	0.418	0.268	0.960	0.964	0.18	0.048	0.377	0.976	0.075	0.529	0.976	0.182	0.855	3.138	-0.95	0.038	0.053	0.143	0.388	0.101	0.318	0.960	0.315	0.017	0.007	0.302	1.105	-2.03	-1.62	0.887
S0040	0.491	0.364	0.252	0.344	0.269	0.949	0.932	0.224	0.08	0.229	1.025	0.046	0.479	0.976	0.151	0.680	0.725	-0.89	0.033	0.055	0.086	0.291	0.077	0.339	0.962	0.308	0.019	0.009	0.315	0.759	-2.03	-1.53	0.852
S0040	0.491	0.345	0.232	0.410	0.309	0.951	0.956	0.160	0.064	0.280	1.025	0.045	0.439	1.025	0.156	0.825	-0.17	-0.90	0.040	0.058	0.121	0.332	0.108	0.371	0.965	0.306	0.019	0.008	0.310	0.695	-1.89	-1.48	0.892
S0040	0.491	0.344	0.22	0.343	0.282	0.968	0.948	0.192	0.088	0.243	0.976	0.057	0.414	0.976	0.147	0.785	0.625	-0.52	0.030	0.051	0.097	0.291	0.044	0.377	0.960	0.310	0.015	0.007	0.337	0.647	-2.17	-1.63	0.853
S0040	0.491	0.324	0.236	0.401	0.296	0.957	0.960	0.164	0.072	0.341	0.976	0.049	0.467	0.976	0.162	0.817	2.398	-0.52	0.037	0.054	0.094	0.371	0.096	0.315	0.966	0.303	0.017	0.007	0.330	0.864	-2.00	-1.50	0.849
S0040	0.491	0.332	0.208	0.327	0.314	0.949	0.953	0.192	0.064	0.097	0.537	0.019	0.209	1.025	0.122	0.773	-0.38	-0.42	0.036	0.052	0.079	0.231	0.081	0.434	0.959	0.314	0.020	0.008	0.369	0.708	-1.90	-1.53	0.887
S0040	0.491	0.344	0.236	0.324	0.266	0.949	0.952	0.232	0.072	0.253	0.537	0.041	0.243	1.025	0.149	0.786	0.136	-0.77	0.035	0.057	0.082	0.322	0.058	0.329	0.960	0.312	0.021	0.008	0.335	0.724	-1.96	-1.49	0.884
S0040	0.491	0.34	0.224	0.410	0.261	0.949	0.944	0.22	0.08	0.235	1.025	0.032	0.282	1.025	0.143	0.702	1.016	-0.91	0.042	0.057	0.090	0.317	0.090	0.395	0.960	0.323	0.023	0.009	0.362	0.925	-1.81	-1.46	0.979
S0040	0.491	0.296	0.224	0.416	0.325	0.965	0.955	0.172	0.096	0.210	1.464	0.031	0.350	1.025	0.135	0.794	0.366	-0.43	0.042	0.057	0.087	0.319	0.111	0.448	0.965	0.305	0.018	0.009	0.310	0.747	-1.83	-1.45	0.980
S0040	0.491	0.369	0.236	0.391	0.336	0.957	0.947	0.176	0.076	0.421	0.634	0.035	0.432	0.976	0.128	0.732	1.921	0.052	0.035	0.053	0.085	0.238	0.093	0.491	0.961	0.304	0.019	0.008	0.355	0.812	-1.98	-1.58	0.824
S0040	0.491	0.352	0.24	0.351	0.296	0.961	0.961	0.168	0.068	0.394	0.927	0.050	0.512	0.976	0.145	0.859	2.914	-0.61	0.033	0.057	0.094	0.327	0.087	0.378	0.970	0.288	0.015	0.007	0.312	0.869	-2.08	-1.51	0.788
S0040	0.491	0.372	0.224	0.371	0.277	0.955	0.968	0.224	0.048	0.357	0.927	0.053	0.419	0.976	0.186	0.848	1.823	-0.80	0.034	0.054	0.114	0.410	0.081	0.314	0.959	0.307	0.019	0.006	0.317	0.848	-2.03	-1.53	0.854
S0040	0.491	0.304	0.22	0.509	0.310	0.955	0.953	0.176	0.06	0.373	0.976	0.057	0.455	0.976	0.170	0.805	1.367	-0.97	0.046	0.059	0.117	0.356	0.134	0.310	0.967	0.297	0.020	0.009	0.316	0.998	-1.75	-1.47	0.934
S0040	0.491	0.388	0.248	0.420	0.296	0.946	0.953	0.168	0.068	0.444	1.025	0.093	0.611	0.976	0.147	0.837	1.388	-0.85	0.043	0.062	0.204	0.268	0.124	0.372	0.961	0.310	0.024	0.010	0.323	0.864	-1.81	-1.38	0.943
S0040	0.491	0.332	0.224	0.492	0.261	0.961	0.955	0.18	0.064	0.430	0.976	0.076	0.618	0.976	0.160	0.788	5.430	-0.83	0.038	0.057	0.136	0.326	0.085	0.370	0.962	0.310	0.017	0.008	0.290	1.111	-2.03	-1.52	0.906
S0040	0.491	0.328	0.248	0.430	0.408	0.958	0.947	0.184	0.064	0.330	0.976	0.039	0.447	0.976	0.110	0.731	1.347	-0.22	0.040	0.064	0.096	0.226	0.069	0.505	0.963	0.308	0.020	0.010	0.321	0.630	-1.90	-1.38	0.979
S0040	0.491	0.337	0.224	0.445	0.298	0.948	0.968	0.208	0.080	0.344	1.025	0.050	0.470	0.976	0.155	0.859	3.617	-0.62	0.040	0.058	0.088	0.303	0.112	0.366	0.958	0.322	0.020	0.007	0.315	0.983	-1.99	-1.49	0.869
S0040	0.491	0.344	0.244	0.424	0.328	0.958	0.959	0.188	0.068	0.360	0.976	0.078	0.470	0.976	0.168	0.815	0.482	-0.66	0.039	0.061	0.163	0.383	0.126	0.384	0.964	0.305	0.019	0.008	0.300	0.727	-1.89	-1.40	0.889
S0040	0.491	0.348	0.2	0.494	0.305	0.948	0.959	0.192	0.064	0.258	0.976	0.047	0.526	0.976	0.147	0.772	4.480	-0.95	0.040	0.060	0.101	0.313	0.123	0.369	0.958	0.317	0.018	0.007	0.321	1.037	-1.93	-1.43	0.888
S0040	0.491	0.312	0.228	0.353	0.258	0.953	0.960	0.216	0.064	0.254	0.976	0.044	0.370	0.976	0.188	0.800	1.768	-1.05	0.034	0.057	0.074	0.408	0.103	0.290	0.956	0.323	0.016	0.008	0.314	0.889	-2.08	-1.56	0.820
S0040	0.491	0.332	0.22	0.415	0.311	0.955	0.964	0.164	0.056	0.264	0.976	0.046	0.519	0.927	0.137	0.792	1.963	-0.39	0.040	0.059	0.085	0.276	0.143	0.442	0.955	0.333	0.016	0.008	0.283	0.843	-1.94	-1.42	0.839
S0040	0.491	0.296	0.204	0.371	0.321	0.955	0.957	0.188	0.08	0.209	2.929	0.022	0.241	0.976	0.124	0.791	0.581	-0.27	0.037	0.058	0.076	0.246	0.084	0.451	0.960	0.324	0.018	0.009	0.344	0.684	-1.91	-1.43	0.917
S0040	0.491	0.369	0.216	0.518	0.303	0.945	0.965	0.212	0.044	0.425	0.927	0.053	0.460	0.976	0.159	0.852	3.702	-0.85	0.043	0.057	0.094	0.328	0.119	0.369	0.961	0.311	0.022	0.007	0.298	0.980	-1.92	-1.52	0.915
S0040	0.491	0.392	0.236	0.401	0.316	0.948	0.959	0.168	0.056	0.439	0.976	0.088	0.544	0.976	0.160	0.818	2.038	-0.69	0.042	0.059	0.188	0.337	0.116	0.325	0.962	0.304	0.018	0.008	0.290	0.901	-1.91	-1.48	0.866
S0040	0.491	0.384	0.212	0.429	0.294	0.953	0.962	0.212	0.056	0.359	0.927	0.059	0.494	0.976	0.184	0.844	2.656	-0.99	0.040	0.059	0.126	0.398	0.083	0.298	0.964	0.295	0.021	0.008	0.306	1.016	-1.89	-1.44	0.920
S0040	0.491	0.328	0.212	0.444	0.332	0.945	0.957	0.188	0.084	0.374	0.927	0.057	0.430	0.927	0.151	0.762	1.269	-0.41	0.045	0.058	0.110	0.267	0.134	0.393	0.961	0.316	0.022	0.008	0.342	0.860	-1.81	-1.45	0.940
S0040	0.491	0.344	0.204	0.377	0.317	0.950	0.966	0.2	0.064	0.368	0.976	0.058	0.394	0.976	0.131	0.836	0.821	-0.78	0.041	0.065	0.103	0.261	0.132	0.430	0.960	0.314	0.021	0.008	0.294	0.767	-1.85	-1.36	0.920
S0040	0.491	0.272	0.220	0.398	0.277	0.943	0.976	0.155	0.077	0.560	0.878	0.058	0.505	0.878	0.125	0.882	1.230	-0.48	0.048	0.063	0.202	0.419	0.263	0.397	0.968	0.281	0.016	0.007	0.273	0.869	-1.83	-1.45	0.252
S0040	0.759	0.453	0.301	0.383	0.325	0.917	0.934	0.240	0.076	0.534	1.367	0.092	0.578	1.367	0.163	0.724	0.747	-0.60	0.050	0.073	0.171	0.319	0.156	0.343	0.972	0.284	0.038	0.017	0.374	0.759	-1.67	-1.25	1.009
S0040	0.759	0.44	0.288	0.390	0.405	0.918	0.901	0.224	0.096	0.456	1.318	0.128	0.611	1.318	0.139	0.654	-0.08	-0.72	0.052	0.078	0.262	0.281	0.128	0.380	0.973	0.280	0.037	0.024	0.386	0.666	-1.64	-1.15	1.063
S0040	0.759	0.412	0.308	0.449	0.462	0.919	0.922	0.164	0.072	0.471	1.318	0.133	0.620	1.318	0.165	0.738	0.985	-0.75	0.057	0.081	0.258	0.332	0.150	0.288	0.964	0.292	0.035	0.021	0.365	0.860	-1.58	-1.17	1.112
S0040	0.759	0.384	0.288	0.496	0.402	0.922	0.905	0.18	0.076	0.318	1.318	0.123	0.612	1.269	0.140	0.657	0.166	-0.68	0.059	0.073	0.247	0.264	0.158	0.361	0.974	0.285	0.034	0.021	0.373	0.727	-1.54	-1.21	1.087
S0040	0.759	0.376	0.312	0.418	0.387	0.936	0.907	0.176	0.088	0.248	1.318	0.098	0.567	1.269	0.133	0.661	0.153	-0.42	0.049	0.072	0.185	0.275	0.139	0.378	0.969	0.279	0.029	0.021	0.346	0.611	-1.76	-1.22	0.978
S0040	0.759	0.412	0.272	0.427	0.447	0.931	0.900	0.2	0.092	0.182	1.269	0.079	0.464	1.269	0.138	0.606	0.041	-0.56	0.052	0.081	0.121	0.272	0.125	0.393	0.978	0.273	0.034	0.022	0.392	0.659	-1.61	-1.10	1.122
S0040	0.759	0.417	0.301	0.586	0.437	0.924	0.876	0.192	0.100	0.160	1.318	0.083	0.509	1.318	0.129	0.560	1.829	-0.51	0.074	0.084	0.159	0.221	0.156	0.317	0.971	0.286	0.048	0.027	0.387	1.061	-1.31	-1.08	1.327
S0040	0.759	0.408	0.312	0.557	0.464	0.919	0.900	0.204	0.076	0.332	1.318	0.108	0.599	1.318	0.136	0.631	0.016	-0.54	0.068	0.084	0.202	0.268	0.142	0.346	0.978	0.276	0.047	0.024	0.380	0.741	-1.37	-1.09	1.285
S0040	0.759	0.464	0.268	0.532	0.415	0.922	0.909	0.212	0.08	0.271	1.367	0.106	0.566	1.367	0.146	0.638	0.329	-0.94	0.059	0.084	0.200	0.245	0.107	0.284	0.975	0.271	0.044	0.020	0.392	0.863	-1.47	-1.10	1.263
S0040	0.759	0.38	0.268	0.367	0.463	0.935	0.914	0.2	0.084	0.376	1.269	0.087	0.513	1.269	0.143	0.666	0.356	-0.55	0.056	0.081	0.182	0.292	0.137	0.361	0.974	0.268	0.032	0.020	0.386	0.710	-1.56	-1.11	1.086
S0040	0.759	0.436	0.26	0.500	0.436	0.913	0.917	0.196	0.096	0.267	1.269	0.104	0.537	1.269	0.165	0.714	0.560	-0.74	0.058	0.082	0.228	0.337	0.190	0.298	0.976	0.256	0.034	0.021	0.367	0.707	-1.63	-1.11	1.054
S0040	0.759	0.432	0.26	0.501	0.414	0.900	0.942	0.18	0.076	0.362	1.269	0.088	0.477	1.269	0.171	0.754	0.108	-0.97	0.057	0.085	0.201	0.362	0.172	0.300	0.973	0.275	0.038	0.017	0.361	0.734	-1.62	-1.12	1.077
S0040	0.759	0.424	0.28	0.470	0.396	0.916	0.918	0.18	0.1	0.361	1.269	0.101	0.532	1.269	0.165	0.744	0.289	-0.77	0.059	0.080	0.214	0.342	0.180	0.285	0.973	0.271	0.037	0.022	0.364	0.796	-1.57	-1.16	1.101
S0040	0.759	0.405	0.285	0.605	0.436	0.918	0.894	0.188	0.084	0.253	1.318	0.107	0.510	1.318	0.138	0.616	-0.24	-0.91	0.071	0.091	0.224	0.257	0.140	0.374	0.975	0.284	0.044	0.027	0.330	0.838	-1.40	-1.02	1.314
S0040	0.759	0.412	0.276	0.556	0.435	0.937	0.897	0.204	0.116	0.173	1.318	0.082	0.486	1.318	0.135	0.641	2.055	-0.41	0.058	0.078	0.127	0.283	0.124	0.353	0.973	0.270	0.036	0.022	0.382	0.882	-1.54	-1.13	1.175
S0040	0.759	0.428	0.312	0.550	0.406	0.920	0.899	0.188	0.092	0.252	1.318	0.121	0.580	1.318	0.142	0.615	-0.03	-0.94	0.067	0.087	0.230	0.246	0.137	0.350	0.977	0.270	0.045	0.026	0.367	0.840	-1.42	-1.07	1.328
S0040	0.759	0.408	0.28	0.486	0.416	0.913	0.930	0.204	0.092	0.257	1.269	0.086	0.472	1.269	0.151	0.662	-0.38	-0.93	0.062	0.091	0.159	0.312	0.153	0.345	0.973	0.283	0.041	0.021	0.342	0.716	-1.49	-1.03	1.234
S0040	0.759	0.408	0.248	0.553	0.447	0.914	0.928	0.196	0.08	0.188	1.220	0.079	0.444	1.269	0.141	0.679	1.760	-0.66	0.066	0.081	0.147	0.298	0.193	0.397	0.977	0.248	0.040	0.019	0.343	0.973	-1.48	-1.11	1.174
S0040	0.759	0.46	0.264	0.518	0.432	0.923	0.926	0.204	0.068	0.338	1.269	0.077	0.485	1.269	0.148	0.667	-0.14	-0.94	0.059	0.088	0.133	0.310	0.169	0.349	0.977	0.274	0.038	0.021	0.370	0.645	-1.58	-1.09	1.211
S0040	0.759	0.393	0.257	0.494	0.414	0.922	0.926	0.204	0.064	0.170	1.220	0.060	0.463	1.171	0.143	0.693	1.483	-0.51	0.057	0.077	0.123	0.303	0.190	0.373	0.972	0.277	0.032	0.018	0.385	0.783	-1.67	-1.16	1.053
S0040	0.759	0.344	0.296	0.528	0.386	0.921	0.919	0.2	0.084	0.176	1.269	0.078	0.471	1.269	0.145	0.637	0.432	-0.84	0.062	0.080	0.157	0.251	0.144	0.336	0.974	0.272	0.038	0.020	0.364	0.868	-1.52	-1.14	1.211
S0040	0.759	0.408	0.308	0.472	0.440	0.907	0.914	0.22	0.068	0.163	1.318	0.088	0.491	1.318	0.155	0.654	1.090	-0.95	0.058	0.088	0.140	0.284	0.131	0.317	0.973	0.274	0.041	0.025	0.382	0.797	-1.57	-1.08	1.186
S0040	0.759	0.444	0.296	0.573	0.422	0.938	0.909	0.176	0.1	0.346	1.269	0.097	0.603	1.269	0.159	0.720	0.641	-0.81	0.063	0.079	0.194	0.328	0.180	0.303	0.974	0.275	0.035	0.023	0.357	0.774	-1.47	-1.12	1.173
S0040	0.759	0.416	0.3	0.469	0.414	0.913	0.892	0.22	0.092	0.264	1.318	0.092	0.480	1.318	0.128	0.593	0.314	-0.84	0.058	0.088	0.171	0.241	0.138	0.354	0.975	0.277	0.040	0.027	0.366	0.777	-1.56	-1.07	1.244
S0040	0.759	0.4	0.264	0.469	0.450	0.923	0.922	0.2	0.068	0.385	1.318	0.091	0.537	1.269	0.146	0.680	0.617	-0.52	0.059	0.087	0.186	0.320	0.145	0.382	0.972	0.279	0.038	0.020	0.349	0.722	-1.54	-1.03	1.184
S0040	0.759	0.381	0.301	0.533	0.401	0.930	0.918	0.164	0.072	0.301	1.318	0.093	0.565	1.269	0.136	0.612	0.027	-0.81	0.063	0.086	0.173	0.247	0.118	0.407	0.974	0.267	0.038	0.021	0.379	0.744	-1.48	-1.09	1.251
S0040	0.759	0.452	0.288	0.569	0.444	0.926	0.913	0.216	0.096	0.290	1.269	0.081	0.471	1.269	0.151	0.679	-0.01	-0.43	0.061	0.077	0.161	0.312	0.170	0.319	0.979	0.262	0.039	0.020	0.395	0.793	-1.45	-1.17	1.179
S0040	0.759	0.416	0.308	0.583	0.468	0.919	0.919	0.224	0.096	0.325	1.318	0.066	0.445	1.318	0.147	0.686	0.857	-0.53	0.060	0.086	0.140	0.313	0.165	0.347	0.970	0.276	0.041	0.024	0.370	0.731	-1.52	-1.06	1.195
S0040	0.759	0.404	0.272	0.580	0.437	0.942	0.932	0.204	0.084	0.440	1.269	0.070	0.528	1.269	0.123	0.718	0.433	-0.59	0.058	0.088	0.177	0.245	0.145	0.454	0.972	0.274	0.034	0.019	0.358	0.743	-1.49	-1.02	1.267
S0040	0.759	0.428	0.296	0.633	0.482	0.915	0.909	0.216	0.1	0.074	1.318	0.053	0.430	1.318	0.135	0.658	3.404	-0.43	0.069	0.085	0.108	0.278	0.140	0.413	0.975	0.267	0.048	0.022	0.373	1.116	-1.40	-1.07	1.314
S0040	0.759	0.396	0.268	0.597	0.456	0.909	0.918	0.228	0.076	0.257	1.318	0.096	0.572	1.318	0.139	0.636	0.246	-0.60	0.062	0.082	0.163	0.274	0.127	0.392	0.979	0.264	0.044	0.019	0.382	0.794	-1.43	-1.10	1.215
S0040	0.759	0.421	0.293	0.513	0.459	0.911	0.890	0.220	0.108	0.135	1.318	0.069	0.474	1.318	0.131	0.604	1.234	-0.57	0.066	0.088	0.121	0.239	0.157	0.352	0.976	0.255	0.045	0.028	0.400	0.810	-1.46	-1.04	1.264
S0040	0.759	0.392	0.24	0.425	0.400	0.935	0.933	0.236	0.076	0.288	1.269	0.084	0.477	1.269	0.163	0.733	0.075	-0.87	0.050	0.077	0.155	0.352	0.115	0.332	0.973	0.283	0.032	0.017	0.357	0.725	-1.64	-1.19	1.133
S0040	0.759	0.396	0.312	0.487	0.449	0.921	0.897	0.204	0.112	0.138	1.318	0.094	0.529	1.318	0.138	0.632	0.675	-0.74	0.061	0.085	0.181	0.262	0.139	0.333	0.978	0.254	0.041	0.026	0.379	0.873	-1.50	-1.08	1.224
S0040	0.759	0.416	0.308	0.587	0.399	0.912	0.904	0.212	0.084	0.412	1.318	0.102	0.592	1.318	0.133	0.598	0.133	-0.83	0.065	0.078	0.200	0.253	0.145	0.390	0.969	0.290	0.044	0.022	0.395	0.865	-1.41	-1.16	1.233
S0040	0.759	0.396	0.268	0.510	0.418	0.927	0.925	0.18	0.096	0.461	1.220	0.116	0.621	1.220	0.139	0.663	0.132	-0.64	0.062	0.080	0.208	0.283	0.161	0.356	0.969	0.286	0.035	0.019	0.338	0.743	-1.52	-1.11	1.155
S0040	0.759	0.372	0.26	0.570	0.400	0.927	0.923	0.124	0.084	0.382	1.220	0.111	0.591	1.171	0.158	0.759	0.617	-0.79	0.061	0.081	0.206	0.346	0.168	0.319	0.973	0.282	0.032	0.019	0.325	0.853	-1.55	-1.12	1.142
S0040	0.759	0.417	0.289	0.550	0.400	0.931	0.923	0.160	0.080	0.350	1.269	0.112	0.596	1.269	0.171	0.777	0.770	-0.92	0.063	0.084	0.247	0.356	0.177	0.300	0.970	0.286	0.036	0.021	0.341	0.853	-1.53	-1.13	1.171
S0040	0.759	0.42	0.28	0.555	0.381	0.926	0.915	0.168	0.076	0.255	1.269	0.112	0.608	1.269	0.148	0.696	1.025	-0.60	0.061	0.076	0.194	0.291	0.158	0.356	0.975	0.261	0.036	0.020	0.379	0.945	-1.57	-1.17	1.111
S0040	0.759	0.408	0.26	0.506	0.428	0.918	0.922	0.204	0.092	0.457	1.269	0.099	0.574	1.269	0.130	0.679	0.923	-0.82	0.058	0.086	0.181	0.243	0.108	0.411	0.972	0.282	0.038	0.020	0.360	0.743	-1.58	-1.07	1.186
S0040	0.759	0.42	0.288	0.579	0.443	0.930	0.912	0.196	0.072	0.420	1.269	0.120	0.633	1.269	0.164	0.724	0.328	-0.66	0.063	0.083	0.225	0.349	0.134	0.326	0.973	0.284	0.036	0.024	0.385	0.788	-1.51	-1.10	1.199
S0040	0.759	0.428	0.272	0.496	0.439	0.927	0.919	0.212	0.092	0.250	1.269	0.095	0.545	1.269	0.129	0.683	1.456	-0.41	0.056	0.081	0.170	0.276	0.150	0.429	0.976	0.250	0.037	0.020	0.382	0.753	-1.61	-1.10	1.139
S0040	0.759	0.432	0.296	0.648	0.411	0.914	0.912	0.2	0.108	0.178	1.269	0.076	0.474	1.269	0.133	0.629	1.079	-0.77	0.066	0.082	0.145	0.269	0.160	0.424	0.974	0.277	0.044	0.021	0.349	0.927	-1.41	-1.11	1.255
S0040	0.759	0.428	0.3	0.535	0.458	0.904	0.911	0.192	0.092	0.258	1.318	0.091	0.572	1.318	0.154	0.680	1.534	-0.84	0.068	0.085	0.175	0.284	0.176	0.318	0.972	0.277	0.046	0.023	0.389	1.012	-1.53	-1.08	1.191
S0040	0.759	0.425	0.253	0.621	0.487	0.928	0.928	0.164	0.068	0.265	1.269	0.113	0.636	1.269	0.142	0.670	0.350	-0.30	0.066	0.083	0.209	0.265	0.152	0.398	0.976	0.283	0.041	0.017	0.352	0.823	-1.43	-1.10	1.250
S0040	0.759	0.368	0.28	0.438	0.435	0.917	0.928	0.192	0.08	0.337	1.220	0.071	0.411	1.220	0.145	0.673	0.427	-0.60	0.055	0.088	0.137	0.300	0.156	0.367	0.974	0.266	0.032	0.021	0.357	0.741	-1.65	-1.03	1.133
S0040	0.759	0.416	0.296	0.540	0.493	0.918	0.911	0.196	0.092	0.368	1.269	0.098	0.585	1.269	0.146	0.676	0.838	-0.57	0.069	0.095	0.166	0.282	0.153	0.353	0.974	0.269	0.042	0.025	0.339	0.725	-1.43	-0.94	1.304
S0040	0.759	0.372	0.256	0.299	0.450	0.942	0.956	0.152	0.064	0.510	1.171	0.118	0.589	1.171	0.167	0.747	0.034	-0.82	0.048	0.087	0.259	0.357	0.132	0.310	0.975	0.267	0.026	0.014	0.328	0.601	-1.72	-1.06	1.097
S0040	0.759	0.44	0.24	0.431	0.451	0.925	0.954	0.176	0.072	0.453	1.220	0.109	0.572	1.220	0.162	0.721	0.692	-0.96	0.061	0.092	0.212	0.325	0.167	0.329	0.974	0.271	0.036	0.015	0.319	0.820	-1.51	-1.01	1.205
S0040	0.759	0.356	0.304	0.550	0.451	0.927	0.935	0.18	0.076	0.150	1.269	0.075	0.472	1.269	0.161	0.756	1.728	-0.52	0.060	0.084	0.127	0.321	0.179	0.308	0.976	0.256	0.033	0.020	0.341	0.925	-1.51	-1.08	1.153
S0040	0.759	0.413	0.261	0.560	0.442	0.911	0.922	0.204	0.084	0.259	1.318	0.073	0.500	1.269	0.144	0.686	0.803	-0.89	0.066	0.090	0.141	0.315	0.153	0.376	0.978	0.264	0.043	0.021	0.348	0.852	-1.45	-1.04	1.275
S0040	0.759	0.42	0.272	0.499	0.473	0.916	0.940	0.196	0.096	0.282	1.269	0.061	0.508	1.269	0.129	0.731	0.610	-0.63	0.060	0.091	0.102	0.268	0.147	0.438	0.976	0.255	0.039	0.018	0.361	0.795	-1.52	-1.02	1.212
S0040	0.759	0.392	0.28	0.622	0.431	0.920	0.925	0.2	0.072	0.385	1.318	0.079	0.495	1.318	0.161	0.766	0.373	-0.76	0.066	0.085	0.181	0.350	0.132	0.313	0.980	0.237	0.043	0.020	0.395	0.832	-1.42	-1.11	1.264
S0040	0.759	0.428	0.228	0.463	0.450	0.923	0.935	0.2	0.072	0.275	1.220	0.100	0.609	1.220	0.161	0.681	0.631	-0.50	0.056	0.085	0.230	0.318	0.170	0.321	0.979	0.251	0.034	0.014	0.325	0.643	-1.58	-1.04	1.136
S0040	0.759	0.404	0.256	0.508	0.475	0.908	0.937	0.208	0.076	0.283	1.220	0.082	0.456	1.269	0.148	0.690	0.351	-0.66	0.055	0.088	0.159	0.309	0.140	0.378	0.977	0.264	0.036	0.017	0.342	0.658	-1.57	-1.05	1.191
S0040	0.759	0.36	0.28	0.571	0.437	0.928	0.945	0.204	0.056	0.226	1.220	0.073	0.475	1.220	0.159	0.786	1.349	-0.65	0.054	0.081	0.133	0.340	0.131	0.375	0.975	0.267	0.034	0.017	0.369	0.842	-1.58	-1.12	1.184
S0040	0.759	0.401	0.265	0.621	0.426	0.924	0.935	0.216	0.092	0.295	1.220	0.083	0.472	1.220	0.138	0.738	1.164	-0.65	0.061	0.084	0.182	0.274	0.165	0.404	0.976	0.260	0.037	0.018	0.350	0.817	-1.54	-1.08	1.141
S0040	0.759	0.36	0.24	0.493	0.392	0.926	0.942	0.2	0.088	0.063	1.171	0.075	0.419	1.171	0.168	0.764	1.088	-0.74	0.057	0.080	0.135	0.360	0.156	0.298	0.971	0.276	0.033	0.015	0.306	0.800	-1.59	-1.14	1.096
S0040	0.759	0.384	0.292	0.542	0.408	0.934	0.904	0.128	0.084	0.293	1.269	0.114	0.588	1.269	0.140	0.640	-0.49	-0.55	0.066	0.083	0.222	0.246	0.121	0.353	0.977	0.259	0.037	0.023	0.354	0.733	-1.46	-1.11	1.293
S0040	0.759	0.396	0.272	0.515	0.459	0.918	0.933	0.192	0.08	0.319	1.220	0.077	0.505	1.220	0.136	0.685	0.071	-0.47	0.059	0.090	0.147	0.274	0.151	0.426	0.979	0.253	0.036	0.018	0.348	0.628	-1.55	-0.98	1.185
S0040	0.759	0.412	0.28	0.440	0.436	0.913	0.922	0.224	0.072	0.318	1.220	0.077	0.534	1.220	0.142	0.644	0.207	-0.83	0.059	0.094	0.144	0.296	0.148	0.399	0.974	0.265	0.039	0.022	0.354	0.720	-1.51	-0.98	1.234
S0040	0.759	0.404	0.264	0.609	0.423	0.911	0.932	0.168	0.084	0.199	1.220	0.072	0.511	1.220	0.169	0.768	1.728	-0.84	0.067	0.085	0.143	0.349	0.213	0.275	0.978	0.253	0.038	0.019	0.342	0.885	-1.53	-1.07	1.143
S0040	0.759	0.385	0.257	0.444	0.451	0.922	0.933	0.192	0.080	0.158	1.220	0.074	0.457	1.220	0.155	0.702	0.227	-0.76	0.058	0.088	0.146	0.339	0.147	0.342	0.976	0.262	0.034	0.020	0.371	0.697	-1.61	-1.03	1.155
S0040	0.759	0.408	0.208	0.506	0.459	0.920	0.956	0.168	0.056	0.259	1.171	0.079	0.451	1.220	0.161	0.755	0.256	-0.52	0.056	0.090	0.169	0.360	0.183	0.341	0.977	0.255	0.034	0.014	0.341	0.654	-1.68	-1.04	1.073
S0040	0.759	0.424	0.272	0.442	0.472	0.911	0.936	0.184	0.08	0.236	1.269	0.083	0.476	1.269	0.162	0.740	0.524	-0.60	0.056	0.090	0.160	0.344	0.139	0.336	0.979	0.240	0.037	0.020	0.356	0.669	-1.60	-1.00	1.137
S0040	0.759	0.44	0.276	0.492	0.467	0.923	0.923	0.164	0.104	0.330	1.269	0.099	0.566	1.220	0.147	0.711	0.005	-0.74	0.060	0.083	0.179	0.321	0.160	0.350	0.980	0.240	0.037	0.019	0.344	0.625	-1.56	-1.12	1.111
S0040	0.759	0.44	0.244	1.002	0.764	0.901	0.916	0.184	0.116	0.174	1.220	0.057	0.450	1.220	0.140	0.670	5.916	0.220	0.076	0.094	0.115	0.269	0.201	0.371	0.990	0.184	0.047	0.023	0.350	0.852	-1.36	-0.96	1.410
S0040	0.759	0.368	0.312	0.656	0.608	0.931	0.915	0.208	0.092	0.152	1.318	0.071	0.439	1.318	0.136	0.698	3.417	-0.59	0.059	0.091	0.125	0.287	0.110	0.427	0.972	0.247	0.036	0.024	0.384	0.935	-1.52	-1.00	1.337
S0040	0.759	0.437	0.313	0.610	0.504	0.930	0.889	0.192	0.092	0.262	1.318	0.075	0.530	1.318	0.113	0.530	0.866	-0.08	0.065	0.084	0.149	0.198	0.138	0.425	0.973	0.285	0.044	0.024	0.385	0.760	-1.45	-1.07	1.309
S0040	0.759	0.408	0.256	0.576	0.423	0.919	0.941	0.22	0.072	0.069	1.269	0.086	0.510	1.269	0.149	0.640	0.958	-0.80	0.063	0.084	0.163	0.300	0.122	0.394	0.974	0.272	0.040	0.016	0.362	0.878	-1.44	-1.09	1.213
S0040	0.759	0.42	0.232	0.507	0.482	0.906	0.940	0.196	0.096	0.259	1.220	0.075	0.467	1.220	0.139	0.720	1.554	-0.54	0.061	0.089	0.142	0.308	0.152	0.413	0.976	0.257	0.041	0.018	0.346	0.828	-1.54	-1.02	1.169
S0040	0.759	0.388	0.28	0.633	0.492	0.914	0.930	0.24	0.096	0.442	1.269	0.056	0.364	1.269	0.139	0.587	1.095	-0.64	0.067	0.094	0.097	0.277	0.108	0.375	0.966	0.296	0.048	0.019	0.405	0.858	-1.40	-0.98	1.400
S0040	0.759	0.376	0.247	0.558	0.372	0.897	0.919	0.223	0.070	-0.05	1.367	0.041	0.304	1.269	0.101	0.679	1.287	-0.91	0.075	0.089	0.105	0.283	0.222	0.550	0.980	0.280	0.048	0.018	0.383	1.045	-1.29	-1.03	0.478
S0040	0.983	0.44	0.2	0.721	0.498	0.903	0.914	0.24	0.1	-0.18	1.562	0.034	0.264	1.513	0.155	0.714	3.965	-0.71	0.087	0.103	0.077	0.314	0.123	0.321	0.981	0.245	0.064	0.026	0.406	1.150	-1.25	-0.88	1.602
S0040	0.983	0.449	0.277	0.756	0.476	0.892	0.871	0.212	0.116	-0.19	1.464	0.041	0.263	1.513	0.135	0.614	1.422	-0.89	0.095	0.102	0.081	0.284	0.104	0.276	0.979	0.253	0.070	0.032	0.438	1.074	-1.14	-0.91	1.649
S0040	0.983	0.46	0.304	0.739	0.536	0.880	0.849	0.232	0.116	-0.03	1.513	0.079	0.388	1.464	0.137	0.595	1.996	-0.44	0.086	0.099	0.135	0.292	0.129	0.259	0.979	0.257	0.073	0.036	0.447	0.954	-1.21	-0.89	1.553
S0040	0.983	0.428	0.292	0.726	0.539	0.877	0.862	0.26	0.116	-0.03	1.513	0.068	0.328	1.513	0.140	0.606	1.073	-0.51	0.083	0.098	0.132	0.295	0.102	0.240	0.979	0.244	0.069	0.035	0.424	0.800	-1.25	-0.90	1.508
S0040	0.983	0.44	0.368	0.619	0.477	0.883	0.859	0.244	0.096	-0.07	1.464	0.097	0.468	1.464	0.148	0.617	1.211	-0.77	0.077	0.102	0.166	0.304	0.122	0.246	0.984	0.239	0.061	0.041	0.415	0.942	-1.34	-0.89	1.461
S0040	0.983	0.448	0.336	0.673	0.497	0.868	0.848	0.24	0.1	-0.07	1.464	0.080	0.395	1.464	0.141	0.602	2.770	-0.74	0.087	0.106	0.120	0.257	0.106	0.243	0.975	0.260	0.070	0.043	0.441	1.084	-1.28	-0.87	1.516
S0040	0.983	0.44	0.292	0.596	0.545	0.895	0.860	0.244	0.104	-0.06	1.464	0.087	0.433	1.464	0.145	0.612	0.792	-0.72	0.082	0.103	0.175	0.278	0.128	0.232	0.983	0.238	0.061	0.038	0.429	0.771	-1.31	-0.88	1.539
S0040	0.983	0.481	0.305	0.592	0.529	0.851	0.869	0.261	0.104	0.028	1.513	0.074	0.355	1.513	0.141	0.606	0.251	-0.75	0.081	0.107	0.101	0.276	0.097	0.244	0.981	0.260	0.080	0.037	0.437	0.688	-1.31	-0.83	1.554
S0040	0.983	0.456	0.308	0.585	0.590	0.878	0.863	0.256	0.112	-0.10	1.464	0.100	0.453	1.464	0.143	0.612	1.549	-0.65	0.083	0.107	0.167	0.295	0.105	0.250	0.977	0.244	0.074	0.040	0.452	0.773	-1.28	-0.86	1.518
S0040	0.983	0.44	0.292	0.611	0.573	0.879	0.874	0.272	0.116	-0.15	1.464	0.071	0.349	1.464	0.146	0.612	1.609	-0.70	0.082	0.108	0.108	0.285	0.117	0.254	0.984	0.257	0.071	0.036	0.434	0.859	-1.24	-0.80	1.558
S0040	0.983	0.42	0.3	0.659	0.511	0.870	0.857	0.292	0.116	-0.17	1.513	0.074	0.385	1.513	0.150	0.614	3.203	-0.69	0.085	0.100	0.105	0.294	0.123	0.224	0.979	0.243	0.068	0.034	0.438	1.051	-1.27	-0.93	1.457
S0040	0.983	0.464	0.34	0.754	0.499	0.877	0.875	0.28	0.108	-0.14	1.464	0.066	0.354	1.513	0.142	0.607	1.493	-0.87	0.087	0.108	0.116	0.273	0.118	0.270	0.981	0.264	0.076	0.036	0.443	1.024	-1.18	-0.83	1.594
S0040	0.983	0.436	0.216	0.640	0.472	0.888	0.889	0.28	0.108	-0.08	1.513	0.066	0.311	1.513	0.163	0.668	2.056	-0.76	0.075	0.100	0.099	0.311	0.100	0.215	0.977	0.258	0.065	0.028	0.422	1.009	-1.32	-0.93	1.470
S0040	0.983	0.449	0.297	0.812	0.522	0.897	0.870	0.216	0.124	-0.06	1.464	0.057	0.408	1.513	0.142	0.609	4.230	-0.75	0.088	0.103	0.089	0.288	0.122	0.251	0.986	0.236	0.068	0.036	0.419	1.222	-1.18	-0.86	1.571
S0040	0.983	0.448	0.284	0.713	0.463	0.869	0.882	0.252	0.1	-0.12	1.513	0.063	0.331	1.513	0.145	0.634	2.555	-0.70	0.089	0.101	0.075	0.308	0.120	0.258	0.976	0.265	0.076	0.032	0.434	1.123	-1.18	-0.92	1.545
S0040	0.983	0.48	0.316	0.754	0.519	0.876	0.837	0.24	0.124	-0.12	1.513	0.079	0.422	1.513	0.128	0.565	2.050	-0.63	0.093	0.101	0.132	0.268	0.127	0.257	0.980	0.255	0.079	0.041	0.454	1.126	-1.15	-0.88	1.578
S0040	0.983	0.424	0.316	0.639	0.528	0.889	0.871	0.264	0.096	-0.06	1.464	0.104	0.501	1.464	0.158	0.637	2.391	-0.86	0.085	0.109	0.173	0.308	0.137	0.216	0.981	0.252	0.070	0.041	0.410	1.005	-1.21	-0.84	1.571
S0040	0.983	0.42	0.252	0.610	0.539	0.894	0.894	0.268	0.1	-0.13	1.464	0.072	0.340	1.464	0.156	0.660	1.939	-0.72	0.077	0.105	0.117	0.305	0.129	0.257	0.979	0.230	0.059	0.030	0.412	0.893	-1.31	-0.87	1.463
S0040	0.983	0.452	0.312	0.652	0.606	0.867	0.872	0.264	0.124	-0.04	1.464	0.074	0.405	1.464	0.137	0.594	2.492	-0.59	0.082	0.109	0.122	0.248	0.147	0.277	0.986	0.242	0.073	0.037	0.434	0.891	-1.27	-0.81	1.548
S0040	0.983	0.425	0.289	0.576	0.491	0.867	0.900	0.285	0.080	0.062	1.464	0.068	0.372	1.416	0.164	0.675	0.760	-0.79	0.067	0.103	0.108	0.346	0.098	0.240	0.983	0.243	0.059	0.031	0.398	0.737	-1.41	-0.91	1.426
S0040	0.983	0.452	0.292	0.659	0.556	0.882	0.869	0.272	0.1	0.075	1.464	0.058	0.368	1.464	0.151	0.639	2.746	-0.55	0.073	0.102	0.096	0.298	0.100	0.240	0.975	0.260	0.064	0.035	0.411	0.895	-1.39	-0.85	1.429
S0040	0.983	0.436	0.252	0.702	0.463	0.895	0.898	0.284	0.1	-0.04	1.513	0.063	0.359	1.513	0.151	0.668	3.486	-0.82	0.074	0.097	0.111	0.299	0.125	0.243	0.977	0.265	0.062	0.026	0.418	1.114	-1.34	-0.95	1.442
S0040	0.983	0.48	0.264	0.608	0.512	0.873	0.883	0.26	0.116	-0.08	1.513	0.038	0.248	1.464	0.143	0.601	2.399	-0.76	0.077	0.102	0.078	0.274	0.079	0.244	0.977	0.264	0.069	0.032	0.441	0.913	-1.36	-0.88	1.509
S0040	0.983	0.432	0.252	0.731	0.479	0.898	0.876	0.232	0.108	-0.26	1.513	0.036	0.271	1.513	0.140	0.589	2.036	-0.79	0.089	0.098	0.080	0.242	0.099	0.269	0.983	0.247	0.065	0.031	0.428	1.047	-1.20	-0.94	1.602
S0040	0.983	0.404	0.24	0.645	0.447	0.901	0.884	0.244	0.108	-0.23	1.513	0.041	0.288	1.513	0.158	0.645	3.830	-0.70	0.079	0.091	0.086	0.325	0.101	0.232	0.975	0.265	0.055	0.027	0.413	1.110	-1.42	-0.99	1.433
S0040	0.983	0.409	0.293	0.727	0.528	0.878	0.880	0.269	0.116	-0.14	1.464	0.048	0.257	1.513	0.136	0.592	1.378	-0.57	0.086	0.103	0.100	0.286	0.092	0.279	0.978	0.257	0.069	0.031	0.417	0.909	-1.22	-0.87	1.538
S0040	0.983	0.412	0.264	0.675	0.443	0.897	0.876	0.276	0.1	-0.14	1.513	0.043	0.254	1.464	0.146	0.602	1.112	-0.81	0.076	0.094	0.106	0.271	0.082	0.254	0.973	0.278	0.064	0.030	0.437	0.980	-1.29	-1.00	1.500
S0040	0.983	0.412	0.284	0.739	0.415	0.885	0.882	0.276	0.108	-0.15	1.464	0.043	0.322	1.513	0.143	0.625	2.012	-0.95	0.080	0.093	0.073	0.288	0.095	0.254	0.977	0.255	0.067	0.029	0.408	1.287	-1.23	-1.01	1.501
S0040	0.983	0.452	0.288	0.702	0.596	0.853	0.877	0.276	0.132	0.003	1.513	0.045	0.316	1.513	0.137	0.614	2.163	-0.52	0.083	0.110	0.073	0.253	0.094	0.280	0.979	0.231	0.077	0.034	0.428	0.840	-1.26	-0.80	1.591
S0040	0.983	0.412	0.256	0.724	0.457	0.893	0.888	0.248	0.116	-0.32	1.513	0.046	0.236	1.513	0.151	0.628	3.625	-0.93	0.079	0.100	0.090	0.276	0.118	0.233	0.982	0.251	0.058	0.028	0.414	1.091	-1.32	-0.94	1.524
S0040	0.983	0.488	0.304	0.592	0.506	0.878	0.860	0.26	0.108	-0.05	1.513	0.066	0.330	1.513	0.138	0.606	2.513	-0.74	0.074	0.101	0.093	0.262	0.090	0.278	0.974	0.247	0.066	0.033	0.433	0.923	-1.38	-0.89	1.447
S0040	0.983	0.445	0.289	0.669	0.459	0.887	0.860	0.253	0.128	-0.09	1.513	0.067	0.369	1.562	0.136	0.598	1.917	-0.52	0.074	0.092	0.113	0.275	0.114	0.252	0.981	0.266	0.065	0.029	0.450	1.046	-1.33	-0.98	1.431
S0040	0.983	0.46	0.26	0.570	0.521	0.870	0.868	0.3	0.116	0.117	1.513	0.091	0.462	1.513	0.137	0.607	0.145	-0.80	0.079	0.103	0.153	0.281	0.106	0.249	0.980	0.246	0.078	0.035	0.423	0.838	-1.31	-0.88	1.540
S0040	0.983	0.424	0.288	0.481	0.492	0.894	0.909	0.308	0.076	-0.13	1.513	0.063	0.331	1.513	0.156	0.666	0.606	-0.82	0.062	0.104	0.102	0.292	0.087	0.243	0.981	0.243	0.058	0.028	0.450	0.659	-1.46	-0.88	1.448
S0040	0.983	0.448	0.284	0.568	0.507	0.870	0.871	0.308	0.124	-0.08	1.513	0.080	0.355	1.513	0.139	0.593	1.617	-0.79	0.079	0.109	0.107	0.264	0.117	0.273	0.984	0.233	0.072	0.036	0.435	0.868	-1.30	-0.81	1.519
S0040	0.983	0.444	0.32	0.675	0.508	0.889	0.867	0.264	0.124	-0.04	1.562	0.047	0.284	1.513	0.142	0.582	1.255	-0.65	0.076	0.100	0.107	0.259	0.071	0.259	0.974	0.275	0.071	0.035	0.459	0.859	-1.29	-0.92	1.580
S0040	0.983	0.468	0.292	0.585	0.503	0.898	0.871	0.256	0.108	-0.06	1.562	0.059	0.365	1.562	0.133	0.576	0.872	-0.76	0.073	0.099	0.095	0.281	0.098	0.327	0.981	0.264	0.067	0.032	0.438	0.793	-1.32	-0.94	1.529
S0040	0.983	0.44	0.312	0.670	0.581	0.889	0.840	0.264	0.148	-0.13	1.513	0.073	0.365	1.513	0.137	0.581	2.793	-0.59	0.083	0.115	0.115	0.252	0.104	0.236	0.980	0.229	0.068	0.043	0.448	0.864	-1.28	-0.76	1.635
S0040	0.983	0.461	0.353	0.697	0.505	0.874	0.844	0.285	0.132	-0.12	1.464	0.096	0.445	1.513	0.135	0.567	2.565	-0.73	0.089	0.106	0.157	0.269	0.120	0.264	0.988	0.248	0.076	0.042	0.461	1.060	-1.20	-0.88	1.598
S0040	0.983	0.444	0.28	0.589	0.546	0.888	0.876	0.276	0.128	-0.01	1.513	0.075	0.423	1.513	0.141	0.624	1.604	-0.67	0.082	0.105	0.127	0.253	0.142	0.254	0.976	0.247	0.067	0.036	0.428	0.828	-1.27	-0.85	1.499
S0040	0.983	0.436	0.3	0.659	0.508	0.894	0.865	0.268	0.124	-0.11	1.464	0.068	0.370	1.513	0.142	0.571	1.758	-0.65	0.085	0.106	0.107	0.282	0.154	0.252	0.984	0.258	0.067	0.037	0.426	0.908	-1.24	-0.82	1.540
S0040	0.983	0.452	0.304	0.607	0.493	0.900	0.862	0.264	0.116	-0.14	1.513	0.060	0.305	1.513	0.139	0.622	2.117	-0.70	0.074	0.099	0.086	0.291	0.118	0.285	0.981	0.231	0.060	0.036	0.446	0.852	-1.35	-0.92	1.456
S0040	0.983	0.444	0.288	0.585	0.501	0.887	0.869	0.288	0.092	-0.10	1.464	0.074	0.368	1.513	0.146	0.608	2.107	-0.64	0.078	0.100	0.125	0.306	0.111	0.253	0.982	0.254	0.066	0.033	0.442	0.953	-1.30	-0.90	1.487
S0040	0.983	0.452	0.332	0.706	0.546	0.875	0.855	0.232	0.116	-0.03	1.513	0.062	0.348	1.513	0.147	0.621	1.558	-0.49	0.084	0.101	0.101	0.304	0.103	0.240	0.976	0.258	0.073	0.038	0.427	0.901	-1.25	-0.90	1.561
S0040	0.983	0.445	0.301	0.655	0.535	0.887	0.845	0.281	0.124	-0.12	1.464	0.049	0.255	1.464	0.134	0.576	2.351	-0.73	0.078	0.107	0.111	0.253	0.131	0.239	0.983	0.238	0.062	0.041	0.459	0.966	-1.29	-0.84	1.548
S0040	0.983	0.484	0.328	0.625	0.498	0.881	0.842	0.264	0.108	0.031	1.464	0.089	0.454	1.464	0.131	0.556	2.875	-0.64	0.080	0.099	0.138	0.250	0.125	0.272	0.978	0.263	0.070	0.037	0.400	0.927	-1.35	-0.93	1.495
S0040	0.983	0.456	0.268	0.629	0.509	0.886	0.863	0.236	0.124	-0.17	1.513	0.068	0.308	1.464	0.147	0.598	3.100	-0.68	0.082	0.099	0.101	0.290	0.122	0.235	0.978	0.255	0.065	0.033	0.441	0.972	-1.30	-0.90	1.509
S0040	0.983	0.456	0.296	0.587	0.534	0.888	0.880	0.292	0.104	-0.13	1.464	0.050	0.297	1.464	0.150	0.638	3.238	-0.54	0.076	0.104	0.072	0.308	0.108	0.258	0.981	0.256	0.065	0.035	0.435	0.826	-1.37	-0.84	1.481
S0040	0.983	0.448	0.28	0.665	0.491	0.887	0.857	0.264	0.116	-0.12	1.464	0.046	0.303	1.513	0.135	0.597	3.016	-0.73	0.078	0.104	0.071	0.245	0.120	0.269	0.973	0.250	0.063	0.038	0.436	0.999	-1.34	-0.90	1.517
S0040	0.983	0.468	0.328	0.616	0.490	0.879	0.877	0.268	0.124	-0.15	1.464	0.051	0.286	1.513	0.146	0.613	2.282	-0.81	0.083	0.102	0.083	0.278	0.115	0.226	0.983	0.263	0.069	0.033	0.434	0.926	-1.32	-0.90	1.540
S0040	0.983	0.485	0.321	0.681	0.502	0.877	0.849	0.273	0.116	-0.05	1.513	0.078	0.403	1.513	0.135	0.576	3.411	-0.73	0.083	0.104	0.099	0.249	0.111	0.268	0.979	0.244	0.075	0.041	0.434	1.111	-1.26	-0.85	1.514
S0040	0.983	0.464	0.292	0.667	0.588	0.887	0.834	0.244	0.112	-0.16	1.464	0.062	0.329	1.464	0.126	0.529	2.771	-0.63	0.079	0.108	0.117	0.219	0.098	0.270	0.983	0.245	0.069	0.042	0.450	0.831	-1.26	-0.81	1.586
S0040	0.983	0.472	0.336	0.792	0.514	0.876	0.849	0.22	0.096	-0.04	1.464	0.071	0.375	1.464	0.148	0.611	2.325	-0.62	0.084	0.100	0.107	0.301	0.123	0.239	0.979	0.265	0.069	0.041	0.421	0.958	-1.27	-0.90	1.520
S0040	0.983	0.464	0.284	0.694	0.626	0.869	0.861	0.252	0.116	-0.00	1.464	0.083	0.405	1.464	0.140	0.605	1.740	-0.42	0.088	0.111	0.144	0.282	0.135	0.250	0.976	0.254	0.076	0.038	0.419	0.819	-1.20	-0.79	1.571
S0040	0.983	0.452	0.328	0.681	0.559	0.873	0.850	0.316	0.132	-0.03	1.513	0.044	0.327	1.513	0.133	0.552	2.570	-0.64	0.090	0.112	0.075	0.262	0.131	0.273	0.986	0.252	0.079	0.043	0.455	0.907	-1.21	-0.77	1.665
S0040	0.983	0.44	0.288	0.640	0.533	0.886	0.862	0.276	0.1	-0.16	1.464	0.058	0.311	1.464	0.144	0.623	4.871	-0.65	0.081	0.098	0.078	0.281	0.136	0.262	0.974	0.264	0.061	0.034	0.415	0.967	-1.41	-0.89	1.413
S0040	0.983	0.473	0.333	0.658	0.524	0.883	0.871	0.261	0.100	-0.16	2.978	0.049	0.236	1.464	0.152	0.652	4.434	-0.68	0.084	0.103	0.062	0.327	0.152	0.256	0.981	0.250	0.062	0.038	0.430	1.096	-1.36	-0.89	1.475
S0040	0.983	0.46	0.296	0.632	0.495	0.877	0.845	0.264	0.132	-0.13	1.464	0.053	0.314	1.464	0.126	0.528	4.966	-0.72	0.084	0.100	0.076	0.235	0.132	0.300	0.979	0.262	0.071	0.037	0.430	1.061	-1.32	-0.91	1.526
S0040	0.983	0.46	0.292	0.634	0.464	0.868	0.875	0.272	0.128	-0.09	1.513	0.053	0.257	1.513	0.139	0.594	3.089	-0.80	0.082	0.098	0.069	0.257	0.093	0.239	0.979	0.249	0.072	0.031	0.437	1.051	-1.29	-0.95	1.527
S0040	0.983	0.44	0.272	0.693	0.485	0.875	0.877	0.252	0.112	-0.11	1.464	0.049	0.322	1.513	0.140	0.599	2.933	-0.75	0.081	0.100	0.081	0.269	0.122	0.277	0.981	0.259	0.065	0.032	0.387	1.038	-1.28	-0.93	1.477
S0040	0.983	0.44	0.332	0.697	0.482	0.881	0.881	0.264	0.088	-0.08	1.464	0.067	0.362	1.464	0.145	0.627	5.951	-0.81	0.087	0.102	0.087	0.286	0.143	0.281	0.975	0.256	0.067	0.033	0.400	1.157	-1.30	-0.92	1.502
S0040	0.983	0.424	0.296	0.629	0.501	0.888	0.867	0.256	0.108	-0.00	1.464	0.056	0.328	1.464	0.131	0.553	2.548	-0.65	0.080	0.102	0.101	0.232	0.119	0.277	0.985	0.250	0.064	0.033	0.413	0.957	-1.33	-0.89	1.520
S0040	0.983	0.457	0.297	0.665	0.459	0.887	0.878	0.265	0.100	-0.14	1.464	0.054	0.299	1.513	0.137	0.598	2.971	-0.57	0.079	0.095	0.101	0.290	0.094	0.265	0.978	0.259	0.066	0.030	0.432	1.117	-1.32	-0.97	1.426
S0040	0.983	0.46	0.256	0.603	0.514	0.886	0.857	0.244	0.112	-0.15	1.464	0.071	0.339	1.464	0.145	0.604	4.871	-0.56	0.080	0.100	0.079	0.301	0.120	0.247	0.980	0.233	0.062	0.036	0.420	0.912	-1.40	-0.87	1.464
S0040	0.983	0.424	0.32	0.606	0.593	0.862	0.861	0.232	0.108	0.008	1.416	0.075	0.462	1.416	0.142	0.590	3.683	-0.65	0.086	0.106	0.133	0.266	0.191	0.271	0.986	0.247	0.063	0.037	0.412	0.931	-1.30	-0.84	1.479
S0040	0.983	0.476	0.352	0.758	0.515	0.869	0.841	0.284	0.116	-0.03	1.513	0.070	0.384	1.464	0.137	0.586	1.856	-0.63	0.091	0.099	0.100	0.253	0.119	0.247	0.982	0.253	0.084	0.041	0.422	1.111	-1.14	-0.93	1.583
S0040	0.983	0.436	0.296	0.655	0.512	0.881	0.881	0.248	0.12	-0.16	1.464	0.047	0.245	1.464	0.148	0.643	2.987	-0.63	0.080	0.100	0.091	0.275	0.105	0.257	0.976	0.241	0.062	0.032	0.414	0.896	-1.34	-0.88	1.463
S0040	0.983	0.44	0.292	0.627	0.524	0.894	0.857	0.236	0.116	-0.11	1.416	0.064	0.358	1.464	0.144	0.589	2.601	-0.83	0.089	0.105	0.097	0.274	0.168	0.266	0.990	0.222	0.066	0.037	0.402	0.924	-1.23	-0.85	1.556
S0040	0.983	0.388	0.296	0.574	0.483	0.898	0.877	0.26	0.108	-0.15	1.513	0.059	0.323	1.513	0.155	0.640	3.173	-0.69	0.072	0.100	0.074	0.307	0.129	0.249	0.983	0.232	0.056	0.031	0.430	0.887	-1.41	-0.90	1.457
S0040	0.983	0.409	0.277	0.615	0.540	0.907	0.867	0.196	0.132	-0.18	1.464	0.058	0.296	1.513	0.140	0.590	2.437	-0.55	0.085	0.107	0.075	0.269	0.132	0.266	0.987	0.227	0.057	0.036	0.423	0.858	-1.31	-0.84	1.603
S0040	0.983	0.452	0.296	0.805	0.511	0.888	0.863	0.244	0.108	-0.08	1.464	0.090	0.463	1.464	0.151	0.616	4.468	-0.66	0.093	0.102	0.130	0.306	0.160	0.261	0.986	0.246	0.068	0.038	0.397	1.267	-1.19	-0.88	1.554
S0040	0.983	0.416	0.288	0.697	0.489	0.873	0.859	0.276	0.124	-0.19	1.464	0.055	0.295	1.464	0.132	0.571	3.866	-0.73	0.085	0.104	0.082	0.242	0.133	0.264	0.973	0.254	0.070	0.035	0.433	0.977	-1.34	-0.87	1.522
S0040	0.983	0.455	0.316	0.575	0.464	0.895	0.904	0.215	0.101	-0.23	1.464	0.052	0.400	1.367	0.087	0.668	1.502	-0.73	0.092	0.117	0.151	0.225	0.285	0.605	0.994	0.249	0.067	0.030	0.357	0.935	-1.13	-0.79	0.514
S0040	1.251	0.408	0.296	1.096	0.554	0.887	0.882	0.26	0.112	-0.04	1.660	0.025	0.197	1.660	0.142	0.626	1.796	-0.58	0.133	0.119	0.147	0.275	0.088	0.345	0.978	0.276	0.092	0.040	0.417	1.211	-0.77	-0.74	2.048
S0040	1.251	0.44	0.352	0.998	0.580	0.876	0.861	0.304	0.124	-0.10	1.660	0.046	0.230	1.660	0.155	0.622	2.423	-0.81	0.129	0.121	0.091	0.316	0.077	0.233	0.980	0.263	0.107	0.047	0.458	1.227	-0.84	-0.76	2.144
S0040	1.251	0.42	0.344	0.958	0.534	0.871	0.838	0.292	0.156	-0.09	1.660	0.052	0.263	1.660	0.144	0.610	1.983	-0.70	0.126	0.116	0.092	0.263	0.070	0.233	0.976	0.251	0.100	0.051	0.460	1.278	-0.89	-0.79	2.002
S0040	1.251	0.44	0.36	1.003	0.588	0.871	0.849	0.288	0.136	-0.08	1.660	0.041	0.208	1.660	0.158	0.645	3.161	-0.65	0.125	0.125	0.077	0.289	0.082	0.231	0.972	0.257	0.098	0.053	0.476	1.214	-0.92	-0.76	2.041
S0040	1.251	0.436	0.324	0.893	0.539	0.879	0.865	0.292	0.116	-0.08	1.660	0.032	0.162	1.660	0.155	0.643	2.603	-0.86	0.118	0.127	0.102	0.314	0.071	0.241	0.987	0.249	0.095	0.049	0.448	1.178	-0.98	-0.76	2.141
S0040	1.251	0.429	0.313	0.872	0.533	0.878	0.859	0.277	0.140	-0.07	1.660	0.051	0.284	1.660	0.149	0.655	2.064	-0.70	0.112	0.118	0.096	0.279	0.086	0.248	0.978	0.257	0.091	0.042	0.423	1.166	-0.95	-0.74	1.978
S0040	1.251	0.416	0.332	0.968	0.550	0.889	0.859	0.264	0.128	-0.02	1.660	0.038	0.211	1.660	0.156	0.649	3.405	-0.69	0.115	0.121	0.099	0.287	0.061	0.245	0.973	0.251	0.089	0.049	0.460	1.199	-1.00	-0.75	2.039
S0040	1.251	0.42	0.3	0.912	0.564	0.890	0.858	0.272	0.136	-0.06	1.660	0.039	0.203	1.660	0.149	0.640	2.108	-0.63	0.113	0.114	0.115	0.278	0.067	0.258	0.982	0.263	0.092	0.043	0.464	1.141	-0.97	-0.79	2.046
S0040	1.251	0.42	0.296	0.944	0.545	0.899	0.871	0.264	0.116	-0.04	1.660	0.045	0.226	1.660	0.162	0.662	1.752	-0.85	0.113	0.117	0.091	0.335	0.061	0.237	0.978	0.278	0.088	0.042	0.436	1.180	-0.93	-0.77	2.062
S0040	1.251	0.408	0.32	0.886	0.534	0.893	0.872	0.28	0.104	-0.11	1.660	0.054	0.263	1.660	0.162	0.669	2.232	-0.77	0.108	0.111	0.099	0.318	0.063	0.227	0.974	0.256	0.084	0.039	0.447	1.171	-1.03	-0.82	1.950
S0040	1.251	0.456	0.3	0.923	0.521	0.879	0.876	0.276	0.136	-0.13	1.660	0.051	0.222	1.660	0.166	0.679	3.154	-0.80	0.113	0.117	0.071	0.333	0.079	0.227	0.979	0.256	0.090	0.041	0.449	1.226	-1.04	-0.80	1.995
S0040	1.251	0.461	0.305	0.906	0.648	0.888	0.865	0.285	0.132	-0.10	1.660	0.045	0.251	1.660	0.161	0.650	4.006	-0.81	0.114	0.131	0.073	0.317	0.087	0.228	0.983	0.270	0.093	0.049	0.471	1.061	-1.02	-0.68	2.157
S0040	1.251	0.428	0.336	0.908	0.616	0.876	0.854	0.32	0.18	-0.01	1.660	0.042	0.200	1.660	0.144	0.619	1.975	-0.69	0.116	0.125	0.083	0.279	0.066	0.264	0.974	0.257	0.106	0.050	0.498	1.114	-0.94	-0.75	2.119
S0040	1.251	0.428	0.324	1.146	0.589	0.875	0.835	0.28	0.136	0.003	1.660	0.054	0.264	1.660	0.141	0.582	2.225	-0.76	0.131	0.124	0.078	0.278	0.082	0.257	0.979	0.247	0.104	0.053	0.446	1.223	-0.78	-0.70	2.197
S0040	1.251	0.416	0.256	0.931	0.594	0.879	0.878	0.28	0.108	-0.12	1.660	0.037	0.195	1.660	0.165	0.667	2.806	-0.73	0.115	0.117	0.106	0.319	0.055	0.217	0.986	0.259	0.086	0.038	0.479	1.188	-0.97	-0.77	2.050
S0040	1.251	0.452	0.304	1.054	0.657	0.882	0.846	0.284	0.132	0.037	1.660	0.048	0.267	1.660	0.145	0.628	2.412	-0.43	0.117	0.117	0.074	0.311	0.085	0.257	0.976	0.253	0.097	0.043	0.440	1.173	-0.89	-0.72	1.965
S0040	1.251	0.42	0.276	0.968	0.548	0.881	0.884	0.284	0.128	0.000	1.708	0.045	0.241	1.660	0.156	0.680	2.339	-0.80	0.115	0.120	0.087	0.316	0.057	0.257	0.975	0.253	0.092	0.039	0.426	1.291	-0.90	-0.75	2.064
S0040	1.251	0.469	0.321	1.012	0.597	0.867	0.848	0.305	0.140	-0.06	1.660	0.059	0.263	1.660	0.153	0.618	2.517	-0.70	0.124	0.123	0.090	0.302	0.076	0.240	0.982	0.270	0.107	0.049	0.473	1.237	-0.90	-0.72	2.135
S0040	1.251	0.424	0.244	0.967	0.579	0.881	0.866	0.304	0.14	-0.00	1.660	0.040	0.203	1.660	0.154	0.659	2.708	-0.70	0.119	0.122	0.075	0.324	0.064	0.226	0.976	0.269	0.100	0.041	0.451	1.152	-0.93	-0.73	2.158
S0040	1.251	0.424	0.316	1.026	0.569	0.880	0.857	0.248	0.132	-0.03	1.611	0.038	0.227	1.660	0.154	0.640	3.937	-0.64	0.120	0.127	0.087	0.295	0.096	0.231	0.971	0.262	0.096	0.051	0.464	1.311	-0.96	-0.71	2.105
S0040	1.251	0.412	0.268	0.994	0.543	0.889	0.883	0.26	0.124	-0.07	1.611	0.040	0.230	1.660	0.159	0.682	3.321	-0.71	0.119	0.120	0.081	0.308	0.099	0.255	0.982	0.268	0.091	0.040	0.451	1.259	-0.94	-0.75	2.122
S0040	1.251	0.428	0.312	0.950	0.588	0.875	0.857	0.292	0.12	-0.01	1.660	0.047	0.237	1.660	0.163	0.652	2.558	-0.86	0.118	0.130	0.087	0.336	0.080	0.225	0.980	0.268	0.101	0.052	0.455	1.207	-0.93	-0.69	2.149
S0040	1.251	0.42	0.256	0.920	0.625	0.884	0.886	0.288	0.124	-0.10	1.611	0.049	0.234	1.611	0.153	0.648	2.317	-0.58	0.113	0.120	0.092	0.299	0.068	0.251	0.981	0.242	0.090	0.038	0.432	1.115	-0.94	-0.73	1.998
S0040	1.251	0.429	0.301	1.081	0.639	0.881	0.853	0.293	0.116	-0.05	1.660	0.037	0.216	1.660	0.156	0.649	4.680	-0.64	0.116	0.119	0.074	0.304	0.058	0.242	0.971	0.257	0.093	0.046	0.461	1.344	-0.94	-0.77	2.016
S0040	1.251	0.452	0.308	0.942	0.552	0.881	0.863	0.284	0.12	-0.08	1.660	0.057	0.291	1.660	0.158	0.652	2.313	-0.80	0.124	0.121	0.078	0.311	0.098	0.233	0.981	0.257	0.101	0.046	0.447	1.252	-0.88	-0.73	2.095
S0040	1.251	0.42	0.328	0.965	0.621	0.879	0.849	0.256	0.128	-0.06	1.660	0.044	0.213	1.660	0.156	0.630	2.467	-0.69	0.127	0.126	0.074	0.340	0.094	0.225	0.986	0.260	0.104	0.052	0.490	1.145	-0.84	-0.69	2.177
S0040	1.251	0.436	0.336	1.069	0.702	0.873	0.842	0.296	0.148	-0.05	1.660	0.070	0.315	1.660	0.141	0.598	3.588	-0.46	0.138	0.131	0.086	0.261	0.106	0.268	0.973	0.261	0.112	0.054	0.457	1.204	-0.81	-0.67	2.262
S0040	1.251	0.456	0.3	1.040	0.621	0.864	0.836	0.268	0.18	-0.05	1.660	0.050	0.231	1.660	0.143	0.613	2.930	-0.70	0.134	0.128	0.071	0.287	0.098	0.239	0.982	0.259	0.109	0.051	0.463	1.209	-0.84	-0.65	2.208
S0040	1.251	0.472	0.32	1.040	0.595	0.871	0.859	0.284	0.136	-0.01	1.660	0.041	0.202	1.660	0.158	0.649	3.097	-0.64	0.119	0.126	0.070	0.321	0.069	0.228	0.978	0.271	0.106	0.049	0.479	1.263	-0.94	-0.69	2.138
S0040	1.251	0.413	0.257	0.923	0.681	0.887	0.901	0.297	0.108	-0.03	1.660	0.036	0.178	1.611	0.169	0.715	3.610	-0.44	0.108	0.118	0.086	0.356	0.073	0.265	0.975	0.268	0.083	0.035	0.431	1.034	-1.02	-0.73	1.911
S0040	1.251	0.44	0.352	1.043	0.662	0.872	0.862	0.272	0.144	0.030	1.660	0.039	0.199	1.660	0.161	0.678	2.751	-0.64	0.128	0.123	0.077	0.334	0.062	0.232	0.970	0.265	0.104	0.049	0.461	1.179	-0.87	-0.72	2.118
S0040	1.251	0.412	0.316	0.971	0.599	0.883	0.851	0.292	0.14	-0.07	1.611	0.051	0.246	1.611	0.156	0.658	4.082	-0.52	0.118	0.120	0.063	0.308	0.090	0.229	0.975	0.257	0.091	0.047	0.453	1.085	-1.01	-0.69	2.029
S0040	1.251	0.472	0.292	0.960	0.547	0.882	0.868	0.28	0.136	-0.07	1.660	0.044	0.213	1.611	0.158	0.687	2.937	-0.67	0.123	0.118	0.119	0.320	0.083	0.226	0.979	0.274	0.096	0.047	0.467	1.269	-0.96	-0.76	2.092
S0040	1.251	0.412	0.288	0.951	0.665	0.873	0.864	0.236	0.136	-0.05	1.660	0.029	0.183	1.660	0.153	0.642	3.011	-0.71	0.114	0.128	0.105	0.331	0.089	0.246	0.985	0.245	0.089	0.045	0.439	1.035	-0.97	-0.66	2.061
S0040	1.251	0.42	0.332	0.958	0.610	0.878	0.864	0.284	0.152	-0.02	1.611	0.041	0.194	1.660	0.153	0.664	3.098	-0.55	0.116	0.123	0.086	0.321	0.070	0.238	0.976	0.260	0.096	0.047	0.455	1.137	-0.97	-0.69	2.081
S0040	1.251	0.433	0.301	0.970	0.582	0.894	0.884	0.281	0.112	-0.07	1.660	0.044	0.220	1.660	0.171	0.698	3.420	-0.67	0.119	0.122	0.076	0.328	0.087	0.231	0.971	0.261	0.089	0.040	0.434	1.172	-1.01	-0.75	2.113
S0040	1.251	0.412	0.284	1.072	0.667	0.892	0.864	0.268	0.148	-0.06	1.660	0.027	0.180	1.660	0.142	0.616	1.590	-0.56	0.125	0.129	0.084	0.265	0.080	0.257	0.988	0.245	0.098	0.047	0.452	1.080	-0.81	-0.69	2.271
S0040	1.251	0.416	0.288	1.009	0.594	0.880	0.861	0.3	0.144	-0.07	1.660	0.040	0.209	1.660	0.159	0.639	3.237	-0.65	0.120	0.120	0.095	0.330	0.083	0.240	0.980	0.265	0.095	0.045	0.455	1.267	-0.91	-0.72	2.075
S0040	1.251	0.448	0.34	0.956	0.543	0.883	0.854	0.256	0.14	-0.03	1.660	0.031	0.181	1.660	0.160	0.686	2.638	-0.56	0.112	0.113	0.099	0.330	0.050	0.219	0.972	0.253	0.091	0.046	0.483	1.178	-1.03	-0.76	1.965
S0040	1.251	0.448	0.324	1.046	0.761	0.872	0.851	0.252	0.128	-0.00	1.708	0.055	0.256	1.660	0.143	0.611	2.176	-0.41	0.130	0.130	0.065	0.289	0.069	0.263	0.983	0.248	0.111	0.052	0.464	0.974	-0.82	-0.62	2.253
S0040	1.251	0.424	0.28	1.056	0.610	0.867	0.867	0.24	0.124	-0.00	1.660	0.037	0.222	1.660	0.150	0.634	3.048	-0.72	0.124	0.125	0.063	0.301	0.085	0.275	0.986	0.261	0.105	0.044	0.461	1.247	-0.88	-0.69	2.146
S0040	1.251	0.428	0.304	0.976	0.572	0.892	0.860	0.276	0.132	-0.04	1.660	0.044	0.235	1.660	0.149	0.653	2.574	-0.67	0.120	0.115	0.084	0.304	0.086	0.236	0.969	0.266	0.093	0.041	0.460	1.196	-0.92	-0.77	2.003
S0040	1.251	0.433	0.309	0.959	0.587	0.881	0.854	0.265	0.132	0.043	1.660	0.050	0.234	1.660	0.154	0.673	2.496	-0.74	0.114	0.124	0.072	0.315	0.084	0.244	0.979	0.261	0.096	0.049	0.452	1.217	-0.98	-0.72	2.098
S0040	1.251	0.436	0.32	1.080	0.642	0.877	0.854	0.328	0.112	0.018	1.660	0.046	0.217	1.660	0.158	0.650	2.664	-0.48	0.127	0.123	0.085	0.331	0.061	0.254	0.979	0.274	0.112	0.051	0.495	1.239	-0.87	-0.70	2.218
S0040	1.251	0.452	0.3	1.143	0.576	0.867	0.861	0.32	0.136	-0.01	1.660	0.050	0.242	1.660	0.155	0.656	4.222	-0.61	0.138	0.122	0.068	0.308	0.092	0.247	0.971	0.266	0.118	0.048	0.472	1.536	-0.84	-0.74	2.215
S0040	1.251	0.464	0.3	0.983	0.600	0.887	0.856	0.268	0.144	-0.05	1.660	0.052	0.247	1.660	0.150	0.659	2.889	-0.77	0.124	0.119	0.091	0.278	0.084	0.259	0.977	0.282	0.101	0.046	0.441	1.274	-0.91	-0.76	2.166
S0040	1.251	0.424	0.272	1.069	0.564	0.877	0.881	0.288	0.132	0.012	1.660	0.034	0.178	1.660	0.172	0.698	2.810	-0.66	0.124	0.121	0.106	0.346	0.066	0.228	0.980	0.272	0.104	0.042	0.453	1.359	-0.87	-0.76	2.171
S0040	1.251	0.444	0.3	0.969	0.634	0.884	0.869	0.256	0.12	-0.01	1.660	0.053	0.235	1.660	0.159	0.663	3.120	-0.71	0.119	0.122	0.066	0.303	0.065	0.226	0.970	0.265	0.102	0.045	0.458	1.150	-0.98	-0.72	2.177
S0040	1.251	0.457	0.305	0.960	0.622	0.871	0.864	0.273	0.148	-0.04	1.660	0.058	0.257	1.660	0.155	0.655	3.254	-0.70	0.125	0.126	0.070	0.302	0.076	0.247	0.983	0.267	0.103	0.048	0.479	1.199	-0.94	-0.72	2.185
S0040	1.251	0.46	0.34	1.047	0.592	0.869	0.855	0.3	0.124	-0.06	1.660	0.037	0.201	1.660	0.165	0.663	3.391	-0.77	0.126	0.125	0.087	0.326	0.061	0.221	0.977	0.277	0.106	0.050	0.458	1.363	-0.87	-0.74	2.156
S0040	1.251	0.436	0.352	0.954	0.574	0.885	0.854	0.296	0.148	-0.01	1.660	0.048	0.243	1.660	0.157	0.656	2.607	-0.65	0.123	0.120	0.085	0.284	0.072	0.235	0.974	0.271	0.099	0.049	0.461	1.155	-0.92	-0.75	2.086
S0040	1.251	0.444	0.316	1.003	0.574	0.889	0.858	0.276	0.144	-0.02	1.660	0.039	0.202	1.660	0.161	0.664	3.921	-0.77	0.115	0.126	0.074	0.325	0.070	0.227	0.974	0.259	0.091	0.050	0.489	1.189	-1.04	-0.71	2.095
S0040	1.251	0.44	0.308	1.029	0.568	0.876	0.878	0.292	0.132	-0.03	1.660	0.055	0.299	1.660	0.157	0.663	3.265	-0.80	0.130	0.122	0.078	0.296	0.099	0.248	0.983	0.268	0.104	0.043	0.449	1.374	-0.87	-0.76	2.177
S0040	1.251	0.444	0.284	0.965	0.527	0.891	0.886	0.296	0.108	-0.01	1.660	0.036	0.234	1.660	0.168	0.688	3.518	-0.87	0.117	0.119	0.091	0.340	0.076	0.229	0.978	0.275	0.089	0.038	0.432	1.335	-1.03	-0.78	2.071
S0040	1.251	0.444	0.376	0.986	0.562	0.880	0.834	0.268	0.14	0.074	1.660	0.053	0.277	1.660	0.148	0.631	2.449	-0.62	0.119	0.117	0.094	0.290	0.096	0.239	0.970	0.260	0.098	0.053	0.495	1.247	-0.90	-0.74	2.029
S0040	1.251	0.429	0.357	1.035	0.598	0.883	0.852	0.285	0.156	-0.03	1.660	0.044	0.242	1.660	0.160	0.666	2.713	-0.74	0.127	0.115	0.097	0.304	0.079	0.223	0.981	0.272	0.103	0.047	0.474	1.222	-0.94	-0.77	2.120
S0040	1.251	0.424	0.312	1.143	0.616	0.894	0.857	0.288	0.132	0.052	1.660	0.040	0.264	1.660	0.159	0.660	3.299	-0.72	0.122	0.127	0.079	0.341	0.078	0.228	0.978	0.278	0.100	0.049	0.473	1.350	-0.84	-0.65	2.238
S0040	1.251	0.424	0.272	0.972	0.563	0.895	0.865	0.26	0.144	0.075	1.708	0.031	0.175	1.660	0.162	0.689	2.692	-0.67	0.113	0.113	0.095	0.350	0.047	0.228	0.971	0.258	0.091	0.042	0.446	1.317	-0.97	-0.78	2.105
S0040	1.251	0.42	0.28	0.968	0.538	0.886	0.882	0.268	0.116	-0.07	1.660	0.035	0.181	1.708	0.170	0.703	2.810	-0.93	0.119	0.117	0.114	0.359	0.064	0.221	0.983	0.275	0.090	0.039	0.436	1.276	-1.00	-0.79	2.118
S0040	1.251	0.436	0.276	1.068	0.561	0.878	0.868	0.248	0.132	0.002	1.611	0.037	0.220	1.660	0.158	0.666	4.433	-0.78	0.120	0.121	0.068	0.303	0.089	0.242	0.973	0.268	0.095	0.043	0.457	1.425	-0.96	-0.73	2.079
S0040	1.251	0.432	0.28	1.113	0.535	0.879	0.860	0.28	0.152	-0.03	1.708	0.033	0.202	1.660	0.144	0.618	3.651	-0.68	0.128	0.121	0.058	0.285	0.103	0.241	0.980	0.265	0.102	0.043	0.452	1.480	-0.88	-0.77	2.155
S0040	1.251	0.441	0.301	0.949	0.572	0.896	0.882	0.281	0.144	0.064	1.660	0.024	0.221	1.708	0.160	0.673	2.957	-0.86	0.109	0.131	0.066	0.329	0.070	0.232	0.978	0.273	0.091	0.043	0.445	1.226	-0.97	-0.71	2.125
S0040	1.251	0.424	0.304	1.039	0.567	0.889	0.869	0.288	0.128	0.040	1.708	0.036	0.232	1.660	0.151	0.676	2.099	-0.55	0.112	0.115	0.083	0.313	0.081	0.290	0.973	0.239	0.089	0.043	0.473	1.236	-0.92	-0.76	1.962
S0040	1.251	0.428	0.304	0.975	0.536	0.882	0.859	0.26	0.132	0.036	1.660	0.053	0.297	1.660	0.158	0.652	1.875	-0.84	0.124	0.115	0.069	0.304	0.085	0.235	0.986	0.252	0.097	0.042	0.425	1.368	-0.89	-0.81	2.090
S0040	1.251	0.448	0.304	0.978	0.560	0.883	0.873	0.268	0.104	-0.04	1.660	0.053	0.266	1.660	0.165	0.687	2.766	-0.86	0.122	0.119	0.097	0.344	0.077	0.237	0.980	0.271	0.097	0.043	0.453	1.282	-0.92	-0.74	2.145
S0040	1.251	0.452	0.296	0.894	0.588	0.881	0.857	0.308	0.132	-0.05	1.660	0.034	0.174	1.660	0.162	0.685	3.503	-0.79	0.108	0.122	0.057	0.306	0.069	0.232	0.973	0.251	0.092	0.047	0.479	1.152	-1.09	-0.73	2.010
S0040	1.251	0.44	0.3	0.968	0.583	0.884	0.853	0.264	0.156	-0.04	1.660	0.042	0.214	1.660	0.153	0.644	3.796	-0.77	0.125	0.131	0.060	0.297	0.105	0.226	0.984	0.259	0.097	0.049	0.465	1.242	-0.99	-0.71	2.147
S0040	1.251	0.429	0.281	0.991	0.575	0.892	0.879	0.317	0.132	-0.01	1.660	0.035	0.183	1.660	0.158	0.653	3.997	-0.74	0.114	0.122	0.063	0.324	0.079	0.236	0.985	0.249	0.097	0.039	0.429	1.236	-0.94	-0.76	2.119
S0040	1.251	0.456	0.308	1.044	0.578	0.891	0.860	0.312	0.148	0.014	1.660	0.046	0.244	1.660	0.150	0.639	4.657	-0.69	0.119	0.124	0.054	0.291	0.082	0.243	0.974	0.258	0.097	0.045	0.459	1.377	-1.01	-0.76	2.145
S0040	1.251	0.472	0.316	0.935	0.546	0.882	0.841	0.256	0.136	0.021	1.660	0.056	0.264	1.660	0.144	0.606	1.592	-0.75	0.118	0.113	0.080	0.287	0.074	0.210	0.981	0.252	0.100	0.043	0.465	1.147	-0.92	-0.78	1.992
S0040	1.251	0.42	0.304	0.900	0.567	0.887	0.879	0.28	0.104	-0.00	1.660	0.052	0.239	1.660	0.171	0.697	1.428	-0.72	0.112	0.111	0.106	0.341	0.058	0.200	0.982	0.261	0.092	0.037	0.437	1.109	-0.98	-0.82	1.959
S0040	1.251	0.464	0.308	0.981	0.587	0.874	0.879	0.268	0.148	-0.03	1.660	0.039	0.197	1.660	0.162	0.682	1.761	-0.62	0.118	0.115	0.080	0.329	0.050	0.247	0.970	0.254	0.105	0.041	0.456	1.197	-0.85	-0.79	2.052
S0040	1.251	0.460	0.314	0.893	0.584	0.892	0.853	0.314	0.146	-0.08	1.562	0.056	0.325	1.660	0.096	0.605	2.775	-0.49	0.122	0.120	0.130	0.276	0.244	0.525	0.983	0.269	0.100	0.045	0.441	1.162	-0.87	-0.71	0.784
S0040	1.519	0.408	0.256	1.236	0.639	0.884	0.889	0.288	0.132	0.124	1.806	0.036	0.292	1.806	0.151	0.623	0.427	-0.49	0.165	0.154	0.079	0.314	0.097	0.334	0.973	0.283	0.145	0.050	0.422	1.116	-0.48	-0.45	2.819
S0040	1.519	0.425	0.297	1.178	0.624	0.889	0.864	0.297	0.144	0.165	1.806	0.054	0.276	1.806	0.161	0.664	0.539	-0.74	0.148	0.142	0.079	0.312	0.061	0.234	0.975	0.270	0.130	0.054	0.412	1.185	-0.64	-0.58	2.684
S0040	1.519	0.44	0.304	1.274	0.650	0.884	0.881	0.312	0.148	0.136	1.806	0.063	0.286	1.806	0.164	0.683	1.773	-0.37	0.160	0.141	0.085	0.347	0.058	0.240	0.974	0.275	0.150	0.051	0.432	1.359	-0.60	-0.63	2.842
S0040	1.519	0.432	0.288	1.377	0.702	0.882	0.886	0.308	0.128	0.115	1.757	0.053	0.274	1.806	0.170	0.721	1.669	-0.72	0.167	0.145	0.079	0.362	0.059	0.220	0.969	0.294	0.149	0.049	0.426	1.350	-0.58	-0.58	2.878
S0040	1.519	0.416	0.264	1.237	0.636	0.884	0.859	0.304	0.152	0.113	1.806	0.058	0.265	1.806	0.166	0.682	1.106	-0.80	0.159	0.142	0.098	0.335	0.058	0.212	0.974	0.282	0.143	0.053	0.446	1.371	-0.56	-0.59	2.786
S0040	1.519	0.46	0.304	1.219	0.699	0.881	0.867	0.296	0.14	0.076	1.806	0.057	0.267	1.806	0.165	0.676	1.861	-0.68	0.157	0.142	0.077	0.330	0.061	0.232	0.977	0.273	0.150	0.054	0.474	1.266	-0.59	-0.62	2.773
S0040	1.519	0.444	0.304	1.226	0.631	0.873	0.852	0.312	0.164	0.151	1.806	0.061	0.312	1.806	0.156	0.653	1.495	-0.88	0.165	0.149	0.079	0.315	0.085	0.242	0.975	0.285	0.155	0.061	0.450	1.403	-0.57	-0.56	2.852
S0040	1.519	0.436	0.288	1.342	0.656	0.877	0.855	0.304	0.136	0.165	1.806	0.048	0.248	1.806	0.158	0.656	2.249	-0.74	0.164	0.146	0.081	0.328	0.071	0.235	0.976	0.276	0.148	0.059	0.444	1.460	-0.59	-0.56	2.792
S0040	1.519	0.433	0.281	1.285	0.672	0.866	0.878	0.297	0.128	0.221	1.806	0.040	0.200	1.806	0.173	0.708	1.433	-0.63	0.157	0.142	0.092	0.352	0.072	0.232	0.971	0.289	0.150	0.051	0.450	1.373	-0.59	-0.58	2.744
S0040	1.519	0.46	0.28	1.238	0.688	0.883	0.884	0.304	0.112	0.117	1.806	0.041	0.208	1.806	0.157	0.688	1.894	-0.60	0.150	0.147	0.097	0.337	0.053	0.278	0.976	0.275	0.139	0.049	0.449	1.284	-0.65	-0.56	2.825
S0040	1.519	0.436	0.264	1.218	0.668	0.880	0.865	0.332	0.136	0.116	1.806	0.048	0.260	1.806	0.159	0.659	1.977	-0.69	0.151	0.145	0.099	0.337	0.067	0.230	0.976	0.265	0.137	0.053	0.440	1.280	-0.63	-0.55	2.764
S0040	1.519	0.46	0.256	1.225	0.660	0.876	0.889	0.312	0.104	0.156	1.806	0.045	0.237	1.806	0.169	0.706	1.728	-0.80	0.160	0.148	0.093	0.334	0.059	0.245	0.972	0.294	0.147	0.047	0.416	1.399	-0.65	-0.60	2.844
S0040	1.519	0.444	0.296	1.338	0.695	0.875	0.854	0.328	0.12	0.122	1.806	0.050	0.253	1.806	0.159	0.657	1.908	-0.68	0.163	0.153	0.076	0.318	0.063	0.248	0.971	0.295	0.156	0.064	0.475	1.347	-0.55	-0.52	2.937
S0040	1.519	0.428	0.292	1.208	0.666	0.870	0.877	0.324	0.132	0.131	1.806	0.043	0.232	1.806	0.164	0.676	1.852	-0.74	0.157	0.153	0.086	0.312	0.053	0.244	0.974	0.275	0.148	0.055	0.471	1.298	-0.64	-0.54	2.817
S0040	1.519	0.417	0.329	1.251	0.666	0.890	0.853	0.325	0.168	0.109	1.806	0.042	0.227	1.806	0.152	0.641	1.655	-0.57	0.160	0.149	0.089	0.312	0.061	0.237	0.973	0.283	0.139	0.064	0.465	1.256	-0.61	-0.54	2.852
S0040	1.519	0.44	0.272	1.210	1.052	0.887	0.847	0.288	0.136	0.100	1.806	0.020	0.167	1.806	0.130	0.560	1.358	0.462	0.150	0.154	0.095	0.253	0.061	0.332	0.981	0.245	0.132	0.058	0.483	0.780	-0.66	-0.45	2.760
S0040	1.519	0.428	0.24	1.297	0.596	0.876	0.870	0.292	0.136	0.079	1.806	0.043	0.208	1.806	0.154	0.642	1.781	-0.68	0.160	0.140	0.095	0.307	0.042	0.251	0.975	0.269	0.148	0.046	0.424	1.456	-0.61	-0.64	2.802
S0040	1.519	0.416	0.256	1.186	0.608	0.872	0.868	0.32	0.144	0.189	1.806	0.043	0.218	1.806	0.156	0.643	0.525	-0.49	0.156	0.137	0.085	0.319	0.056	0.250	0.975	0.248	0.146	0.046	0.448	1.260	-0.56	-0.64	2.662
S0040	1.519	0.432	0.284	1.275	0.705	0.878	0.882	0.32	0.12	0.144	1.806	0.048	0.228	1.806	0.159	0.659	1.209	-0.61	0.164	0.146	0.072	0.324	0.061	0.252	0.977	0.272	0.157	0.044	0.421	1.232	-0.55	-0.59	2.927
S0040	1.519	0.428	0.244	1.397	0.691	0.874	0.888	0.332	0.124	0.177	1.806	0.049	0.264	1.806	0.159	0.679	1.330	-0.65	0.167	0.141	0.091	0.332	0.075	0.268	0.976	0.270	0.159	0.043	0.432	1.457	-0.53	-0.64	2.891
S0040	1.519	0.421	0.265	1.290	0.742	0.878	0.859	0.325	0.120	0.138	1.806	0.036	0.216	1.806	0.150	0.652	1.697	-0.58	0.162	0.144	0.065	0.304	0.062	0.237	0.981	0.260	0.156	0.053	0.470	1.276	-0.55	-0.56	2.885
S0040	1.519	0.452	0.316	1.283	0.679	0.859	0.846	0.272	0.152	0.096	1.806	0.048	0.264	1.806	0.149	0.627	1.710	-0.78	0.162	0.150	0.080	0.308	0.074	0.248	0.981	0.256	0.150	0.062	0.428	1.350	-0.57	-0.53	2.822
S0040	1.519	0.436	0.252	1.268	0.704	0.856	0.864	0.304	0.132	0.114	1.806	0.042	0.246	1.806	0.153	0.638	2.013	-0.67	0.159	0.151	0.077	0.291	0.058	0.248	0.979	0.259	0.149	0.055	0.455	1.310	-0.59	-0.51	2.776
S0040	1.519	0.432	0.288	1.297	0.750	0.860	0.860	0.308	0.124	0.170	1.806	0.045	0.230	1.806	0.155	0.662	1.636	-0.66	0.160	0.150	0.085	0.306	0.057	0.239	0.986	0.258	0.154	0.058	0.441	1.225	-0.61	-0.52	2.828
S0040	1.519	0.424	0.276	1.315	0.697	0.873	0.866	0.276	0.136	0.120	1.806	0.026	0.216	1.806	0.157	0.649	1.956	-0.69	0.151	0.141	0.086	0.313	0.060	0.240	0.978	0.245	0.134	0.048	0.441	1.257	-0.66	-0.58	2.628
S0040	1.519	0.44	0.264	1.164	0.596	0.861	0.872	0.3	0.12	0.224	1.806	0.036	0.191	1.806	0.167	0.681	0.852	-0.89	0.146	0.135	0.090	0.349	0.067	0.233	0.984	0.264	0.141	0.042	0.428	1.324	-0.64	-0.65	2.596
S0040	1.519	0.457	0.240	1.244	0.677	0.869	0.870	0.281	0.128	0.167	1.806	0.049	0.272	1.806	0.153	0.645	1.459	-0.72	0.159	0.143	0.088	0.292	0.076	0.266	0.980	0.258	0.151	0.049	0.451	1.308	-0.64	-0.59	2.707
S0040	1.519	0.424	0.296	1.251	0.645	0.864	0.851	0.288	0.148	0.138	1.806	0.049	0.266	1.806	0.143	0.618	1.623	-0.69	0.168	0.143	0.069	0.305	0.062	0.247	0.976	0.265	0.156	0.055	0.434	1.337	-0.58	-0.58	2.807
S0040	1.519	0.456	0.288	1.439	0.677	0.858	0.856	0.276	0.136	0.138	1.806	0.044	0.305	1.806	0.155	0.642	2.529	-0.83	0.173	0.148	0.066	0.314	0.078	0.249	0.977	0.268	0.160	0.056	0.426	1.596	-0.53	-0.57	2.865
S0040	1.519	0.444	0.28	1.424	0.693	0.874	0.852	0.276	0.144	0.113	1.855	0.041	0.231	1.806	0.151	0.648	2.084	-0.79	0.167	0.153	0.087	0.309	0.072	0.247	0.985	0.241	0.156	0.057	0.436	1.508	-0.51	-0.53	2.935
S0040	1.519	0.424	0.284	1.371	0.700	0.864	0.880	0.288	0.108	0.194	1.806	0.040	0.242	1.806	0.155	0.666	1.842	-0.38	0.171	0.147	0.065	0.325	0.076	0.275	0.980	0.256	0.161	0.053	0.445	1.399	-0.50	-0.58	2.879
S0040	1.519	0.428	0.288	1.331	0.627	0.868	0.852	0.296	0.152	0.096	1.806	0.042	0.229	1.806	0.154	0.633	2.213	-0.72	0.163	0.143	0.076	0.298	0.072	0.241	0.977	0.253	0.150	0.056	0.446	1.494	-0.57	-0.59	2.777
S0040	1.519	0.444	0.248	1.292	0.640	0.869	0.871	0.316	0.136	0.133	1.806	0.036	0.214	1.806	0.159	0.665	1.973	-0.71	0.160	0.140	0.081	0.324	0.060	0.263	0.976	0.263	0.146	0.049	0.425	1.490	-0.58	-0.61	2.741
S0040	1.519	0.429	0.321	1.396	0.706	0.872	0.847	0.293	0.136	0.117	1.806	0.050	0.247	1.806	0.155	0.657	1.837	-0.73	0.175	0.146	0.069	0.335	0.060	0.250	0.978	0.286	0.159	0.062	0.444	1.401	-0.51	-0.55	2.965
S0040	1.519	0.396	0.312	1.279	0.705	0.887	0.854	0.304	0.144	0.158	1.806	0.055	0.251	1.806	0.160	0.668	0.865	-0.43	0.160	0.144	0.082	0.334	0.066	0.221	0.975	0.266	0.137	0.059	0.437	1.229	-0.56	-0.58	2.815
S0040	1.519	0.424	0.264	1.308	0.718	0.879	0.864	0.328	0.168	0.126	1.806	0.050	0.264	1.806	0.159	0.665	1.157	-0.70	0.164	0.147	0.089	0.318	0.063	0.250	0.971	0.270	0.144	0.053	0.410	1.267	-0.55	-0.56	2.835
S0040	1.519	0.432	0.288	1.327	0.657	0.873	0.869	0.32	0.136	0.189	1.855	0.049	0.255	1.806	0.160	0.665	1.046	-0.56	0.166	0.150	0.081	0.326	0.068	0.252	0.975	0.263	0.157	0.052	0.428	1.260	-0.56	-0.56	2.888
S0040	1.519	0.412	0.264	1.249	0.700	0.873	0.870	0.308	0.12	0.188	1.806	0.051	0.247	1.806	0.154	0.672	1.086	-0.24	0.168	0.141	0.087	0.328	0.057	0.238	0.971	0.279	0.156	0.051	0.455	1.235	-0.52	-0.60	2.915
S0040	1.519	0.412	0.252	1.364	0.634	0.852	0.863	0.34	0.14	0.132	1.806	0.055	0.238	1.806	0.154	0.658	0.778	-0.70	0.179	0.144	0.081	0.313	0.068	0.258	0.978	0.283	0.169	0.051	0.422	1.503	-0.45	-0.57	2.988
S0040	1.519	0.421	0.269	1.367	0.623	0.867	0.885	0.297	0.100	0.129	1.806	0.045	0.219	1.806	0.170	0.697	1.479	-0.51	0.169	0.142	0.081	0.348	0.035	0.235	0.973	0.279	0.154	0.044	0.435	1.462	-0.54	-0.64	2.960
S0040	1.519	0.436	0.284	1.381	0.706	0.858	0.869	0.312	0.136	0.125	1.757	0.048	0.263	1.806	0.154	0.650	1.045	-0.56	0.179	0.154	0.082	0.326	0.070	0.256	0.976	0.274	0.168	0.057	0.431	1.345	-0.47	-0.53	3.045
S0040	1.519	0.424	0.32	1.458	0.695	0.864	0.846	0.32	0.132	0.152	1.806	0.060	0.294	1.806	0.154	0.656	1.653	-0.54	0.182	0.143	0.055	0.330	0.073	0.247	0.971	0.283	0.162	0.059	0.454	1.452	-0.47	-0.55	3.003
S0040	1.519	0.436	0.308	1.357	0.778	0.870	0.864	0.308	0.136	0.126	1.806	0.051	0.238	1.806	0.159	0.652	0.916	-0.55	0.176	0.153	0.077	0.330	0.058	0.248	0.977	0.283	0.165	0.056	0.435	1.201	-0.47	-0.50	3.119
S0040	1.519	0.404	0.284	1.252	0.657	0.869	0.870	0.304	0.136	0.140	1.806	0.056	0.252	1.806	0.161	0.674	1.073	-0.48	0.166	0.145	0.090	0.332	0.043	0.252	0.974	0.281	0.145	0.054	0.421	1.297	-0.55	-0.58	2.917
S0040	1.519	0.46	0.276	1.397	0.734	0.857	0.840	0.328	0.132	0.150	1.806	0.063	0.268	1.806	0.157	0.652	1.642	-0.71	0.175	0.149	0.079	0.331	0.046	0.221	0.976	0.286	0.163	0.060	0.456	1.302	-0.50	-0.54	3.036
S0040	1.519	0.404	0.268	1.521	0.721	0.860	0.885	0.312	0.108	0.144	1.806	0.042	0.240	1.806	0.163	0.684	1.677	-0.38	0.175	0.155	0.100	0.341	0.059	0.267	0.970	0.291	0.147	0.050	0.421	1.316	-0.50	-0.53	2.980
S0040	1.519	0.429	0.269	1.407	0.689	0.861	0.864	0.305	0.136	0.119	1.806	0.048	0.240	1.806	0.162	0.673	1.703	-0.48	0.177	0.150	0.077	0.343	0.050	0.230	0.966	0.303	0.158	0.056	0.442	1.457	-0.48	-0.56	2.986
S0040	1.519	0.444	0.28	1.358	0.683	0.871	0.862	0.264	0.14	0.108	1.757	0.045	0.247	1.806	0.163	0.674	1.986	-0.67	0.171	0.151	0.086	0.333	0.051	0.226	0.969	0.303	0.152	0.059	0.439	1.393	-0.54	-0.55	2.963
S0040	1.519	0.416	0.34	1.684	2.959	0.867	0.688	0.288	0.196	-0.21	1.855	0.036	0.215	1.806	0.067	0.354	1.630	27.94	0.181	0.265	0.094	0.135	0.076	0.450	0.980	0.257	0.157	0.117	0.500	0.357	-0.45	-0.21	3.202
S0040	1.519	0.416	0.276	1.323	0.704	0.880	0.850	0.3	0.132	0.139	1.806	0.033	0.210	1.806	0.157	0.670	1.980	-0.49	0.161	0.146	0.077	0.330	0.053	0.233	0.963	0.313	0.144	0.056	0.485	1.308	-0.58	-0.53	2.819
S0040	1.519	0.42	0.276	1.286	0.701	0.876	0.868	0.316	0.128	0.237	1.806	0.058	0.281	1.806	0.181	0.743	1.021	-0.68	0.166	0.149	0.074	0.366	0.074	0.191	0.963	0.332	0.148	0.050	0.443	1.174	-0.54	-0.56	2.849
S0040	1.519	0.436	0.272	1.365	0.731	0.858	0.850	0.28	0.128	0.229	1.806	0.047	0.225	1.806	0.169	0.682	1.647	-0.72	0.171	0.150	0.090	0.356	0.067	0.210	0.964	0.332	0.154	0.055	0.450	1.263	-0.54	-0.53	2.872
S0040	1.519	0.453	0.301	1.333	0.687	0.879	0.853	0.305	0.112	0.197	1.806	0.056	0.265	1.806	0.163	0.689	1.945	-0.86	0.161	0.153	0.079	0.349	0.069	0.220	0.961	0.319	0.142	0.060	0.455	1.348	-0.60	-0.54	2.908
S0040	1.519	0.46	0.284	1.454	0.687	0.853	0.855	0.312	0.112	0.182	1.806	0.055	0.261	1.806	0.163	0.670	1.838	-0.52	0.174	0.148	0.082	0.338	0.062	0.217	0.968	0.312	0.167	0.055	0.446	1.495	-0.50	-0.58	2.938
S0040	1.519	0.444	0.276	1.483	0.688	0.873	0.850	0.296	0.136	0.138	1.806	0.047	0.258	1.806	0.163	0.668	2.806	-0.90	0.171	0.153	0.068	0.324	0.084	0.226	0.967	0.322	0.152	0.059	0.435	1.463	-0.58	-0.50	2.914
S0040	1.519	0.428	0.256	1.245	0.681	0.876	0.857	0.324	0.12	0.235	1.855	0.051	0.261	1.855	0.153	0.668	0.932	-0.78	0.160	0.145	0.076	0.335	0.073	0.264	0.971	0.299	0.143	0.054	0.450	1.282	-0.59	-0.58	2.758
S0040	1.519	0.416	0.236	1.179	0.635	0.881	0.885	0.296	0.112	0.159	1.806	0.045	0.223	1.806	0.168	0.710	1.004	-0.60	0.151	0.139	0.092	0.333	0.060	0.233	0.962	0.308	0.139	0.043	0.424	1.191	-0.64	-0.63	2.709
S0040	1.519	0.428	0.264	1.309	0.689	0.875	0.874	0.308	0.104	0.161	1.806	0.032	0.165	1.806	0.160	0.670	1.754	-0.69	0.163	0.148	0.074	0.315	0.053	0.242	0.968	0.300	0.148	0.052	0.456	1.313	-0.59	-0.56	2.891
S0040	1.519	0.409	0.257	1.282	0.611	0.886	0.883	0.261	0.136	0.091	1.806	0.040	0.208	1.806	0.162	0.686	1.890	-0.65	0.158	0.146	0.077	0.346	0.057	0.260	0.970	0.300	0.133	0.049	0.423	1.349	-0.65	-0.63	2.808
S0040	1.519	0.42	0.292	1.343	0.734	0.874	0.855	0.312	0.136	0.162	1.806	0.045	0.237	1.806	0.157	0.652	1.906	-0.50	0.168	0.148	0.075	0.319	0.073	0.246	0.972	0.292	0.152	0.059	0.463	1.359	-0.59	-0.55	2.913
S0040	1.519	0.416	0.28	1.264	0.690	0.888	0.879	0.272	0.112	0.139	1.806	0.046	0.203	1.806	0.169	0.702	1.564	-0.60	0.161	0.145	0.087	0.352	0.068	0.236	0.969	0.292	0.140	0.050	0.450	1.264	-0.58	-0.57	2.882
S0040	1.519	0.412	0.24	1.372	0.688	0.869	0.869	0.308	0.128	0.143	1.806	0.049	0.272	1.806	0.152	0.643	2.057	-0.69	0.178	0.153	0.060	0.306	0.086	0.267	0.970	0.293	0.164	0.052	0.436	1.417	-0.49	-0.55	2.964
S0040	1.519	0.44	0.272	1.410	0.690	0.861	0.851	0.288	0.144	0.219	1.806	0.053	0.279	1.806	0.152	0.660	1.879	-0.66	0.177	0.148	0.058	0.314	0.096	0.262	0.972	0.283	0.169	0.056	0.460	1.419	-0.50	-0.55	2.900
S0040	1.519	0.436	0.268	1.433	0.643	0.861	0.865	0.32	0.116	0.171	1.855	0.050	0.275	1.806	0.151	0.653	1.205	-0.76	0.179	0.144	0.061	0.301	0.068	0.249	0.969	0.292	0.175	0.050	0.437	1.556	-0.44	-0.62	3.005
S0040	1.519	0.46	0.284	1.324	0.676	0.854	0.866	0.308	0.116	0.222	1.855	0.052	0.264	1.806	0.151	0.669	0.932	-0.60	0.170	0.145	0.069	0.304	0.070	0.256	0.975	0.289	0.169	0.053	0.425	1.358	-0.55	-0.59	2.861
S0040	1.519	0.417	0.269	1.369	0.733	0.866	0.881	0.289	0.124	0.122	1.806	0.035	0.182	1.806	0.158	0.667	1.382	-0.58	0.168	0.153	0.083	0.319	0.063	0.264	0.972	0.303	0.152	0.051	0.449	1.278	-0.51	-0.54	2.895
S0040	1.519	0.448	0.228	1.398	0.589	0.866	0.885	0.296	0.112	0.133	1.806	0.064	0.346	1.806	0.169	0.707	1.249	-0.86	0.175	0.142	0.071	0.348	0.077	0.238	0.970	0.292	0.161	0.044	0.416	1.569	-0.53	-0.65	2.778
S0040	1.519	0.428	0.26	1.172	0.628	0.875	0.860	0.308	0.128	0.191	1.855	0.053	0.242	1.806	0.168	0.682	1.096	-0.84	0.154	0.138	0.086	0.341	0.065	0.194	0.973	0.283	0.143	0.048	0.424	1.232	-0.66	-0.60	2.692
S0040	1.519	0.424	0.24	1.234	0.670	0.873	0.870	0.288	0.136	0.135	1.806	0.044	0.218	1.806	0.165	0.668	0.906	-0.69	0.159	0.144	0.105	0.328	0.054	0.216	0.977	0.286	0.143	0.048	0.423	1.198	-0.58	-0.57	2.835
S0040	1.519	0.44	0.264	1.305	0.712	0.880	0.877	0.32	0.112	0.113	1.806	0.043	0.229	1.806	0.166	0.693	1.415	-0.74	0.168	0.150	0.102	0.356	0.070	0.250	0.970	0.298	0.152	0.050	0.433	1.269	-0.52	-0.52	2.940
S0040	1.519	0.432	0.28	1.288	0.663	0.883	0.876	0.296	0.112	0.106	1.806	0.044	0.206	1.806	0.159	0.659	1.414	-0.55	0.166	0.146	0.086	0.313	0.057	0.245	0.974	0.285	0.155	0.050	0.453	1.325	-0.54	-0.58	2.942
S0040	1.519	0.421	0.273	1.305	0.668	0.873	0.864	0.313	0.140	0.183	1.806	0.052	0.238	1.806	0.159	0.659	0.898	-0.55	0.171	0.146	0.090	0.328	0.066	0.244	0.973	0.288	0.160	0.054	0.441	1.307	-0.50	-0.55	2.888
S0040	1.519	0.444	0.2	1.286	0.657	0.877	0.898	0.311	0.111	0.047	1.757	0.019	0.189	1.757	0.105	0.667	1.115	-0.50	0.183	0.150	0.113	0.285	0.207	0.544	0.957	0.279	0.152	0.039	0.416	1.396	-0.41	-0.53	1.030
S0018	0.491	0.396	0.192	0.317	0.368	0.931	0.968	0.192	0.048	0.343	1.269	0.070	0.417	1.220	0.177	0.888	0.858	-0.97	0.041	0.075	0.110	0.347	0.132	0.293	0.948	0.384	0.027	0.009	0.321	0.708	-1.86	-1.22	0.992
S0018	0.491	0.384	0.188	0.337	0.333	0.923	0.967	0.208	0.048	0.397	1.220	0.069	0.534	1.220	0.176	0.880	0.956	-1.21	0.050	0.077	0.107	0.357	0.134	0.315	0.945	0.392	0.034	0.010	0.347	0.817	-1.73	-1.29	1.069
S0018	0.491	0.404	0.188	0.379	0.402	0.930	0.951	0.208	0.064	0.429	1.220	0.041	0.509	1.171	0.147	0.754	1.536	-0.30	0.053	0.065	0.098	0.344	0.182	0.390	0.929	0.433	0.030	0.009	0.344	0.756	-1.68	-1.36	0.982
S0018	0.491	0.354	0.163	0.363	0.402	0.916	0.970	0.231	0.055	0.451	1.171	0.091	0.458	1.171	0.197	0.899	-0.35	-1.05	0.049	0.076	0.147	0.395	0.145	0.249	0.947	0.391	0.032	0.008	0.330	0.619	-1.68	-1.27	1.038
S0018	0.491	0.376	0.2	0.343	0.350	0.925	0.964	0.216	0.044	0.365	1.123	0.062	0.480	1.123	0.184	0.872	0.760	-1.13	0.049	0.074	0.124	0.427	0.159	0.288	0.948	0.391	0.030	0.009	0.323	0.879	-1.71	-1.28	1.028
S0018	0.491	0.376	0.188	0.321	0.368	0.922	0.965	0.216	0.048	0.439	1.171	0.111	0.521	1.171	0.183	0.849	0.196	-1.29	0.044	0.078	0.222	0.375	0.095	0.283	0.940	0.407	0.028	0.008	0.340	0.754	-1.80	-1.26	1.015
S0018	0.491	0.384	0.18	0.319	0.300	0.926	0.960	0.216	0.052	0.458	1.171	0.084	0.564	1.171	0.189	0.851	2.681	-1.23	0.047	0.072	0.173	0.408	0.140	0.264	0.936	0.415	0.029	0.009	0.322	0.977	-1.77	-1.32	1.024
S0018	0.491	0.388	0.184	0.344	0.361	0.927	0.966	0.212	0.052	0.334	1.123	0.078	0.485	1.123	0.191	0.853	1.161	-1.33	0.045	0.074	0.157	0.407	0.160	0.275	0.935	0.423	0.028	0.008	0.320	0.854	-1.80	-1.35	1.010
S0018	0.491	0.34	0.14	0.348	0.295	0.923	0.965	0.188	0.06	0.464	1.074	0.070	0.483	1.074	0.203	0.867	3.448	-1.25	0.049	0.067	0.147	0.437	0.102	0.196	0.928	0.432	0.025	0.007	0.283	1.181	-1.74	-1.40	1.004
S0018	0.491	0.422	0.183	0.329	0.325	0.914	0.963	0.239	0.059	0.442	1.123	0.092	0.513	1.123	0.198	0.839	0.030	-1.36	0.041	0.072	0.165	0.386	0.128	0.240	0.938	0.410	0.031	0.008	0.344	0.738	-1.85	-1.39	0.971
S0018	0.491	0.376	0.168	0.336	0.351	0.905	0.969	0.192	0.056	0.412	1.123	0.094	0.559	1.123	0.183	0.884	0.820	-1.20	0.052	0.078	0.180	0.368	0.182	0.287	0.943	0.401	0.032	0.009	0.314	0.852	-1.69	-1.25	1.009
S0018	0.491	0.388	0.152	0.344	0.305	0.936	0.961	0.204	0.084	0.483	1.123	0.107	0.508	1.123	0.188	0.825	-0.12	-1.18	0.043	0.069	0.206	0.385	0.135	0.286	0.919	0.450	0.025	0.008	0.327	0.696	-1.87	-1.37	0.957
S0018	0.491	0.372	0.16	0.315	0.336	0.932	0.964	0.204	0.044	0.356	1.123	0.072	0.482	1.123	0.193	0.877	-0.04	-1.32	0.044	0.080	0.116	0.419	0.109	0.240	0.947	0.385	0.026	0.009	0.328	0.715	-1.78	-1.24	1.050
S0018	0.491	0.372	0.212	0.285	0.347	0.910	0.967	0.208	0.056	0.384	1.171	0.057	0.472	1.123	0.188	0.877	2.792	-1.18	0.044	0.075	0.093	0.400	0.161	0.276	0.946	0.390	0.027	0.008	0.314	0.814	-1.89	-1.29	0.983
S0018	0.491	0.338	0.167	0.292	0.372	0.925	0.966	0.215	0.051	0.510	1.123	0.086	0.558	1.123	0.185	0.856	3.955	-1.12	0.046	0.073	0.138	0.390	0.138	0.269	0.931	0.429	0.025	0.008	0.303	1.015	-1.80	-1.27	1.012
S0018	0.491	0.36	0.172	0.329	0.384	0.926	0.964	0.188	0.06	0.495	1.074	0.086	0.519	1.123	0.182	0.861	0.705	-1.30	0.045	0.071	0.152	0.414	0.128	0.283	0.937	0.413	0.029	0.008	0.341	0.828	-1.77	-1.38	1.031
S0018	0.491	0.392	0.148	0.311	0.333	0.924	0.965	0.208	0.06	0.285	1.123	0.073	0.451	1.123	0.198	0.859	-0.51	-1.22	0.038	0.071	0.125	0.429	0.112	0.241	0.941	0.399	0.027	0.007	0.336	0.646	-1.93	-1.34	0.923
S0018	0.491	0.38	0.216	0.385	0.332	0.910	0.963	0.188	0.06	0.441	1.123	0.098	0.552	1.123	0.198	0.859	1.727	-1.26	0.052	0.076	0.157	0.391	0.174	0.252	0.940	0.408	0.034	0.009	0.302	1.001	-1.66	-1.29	1.049
S0018	0.491	0.332	0.188	0.272	0.313	0.934	0.962	0.192	0.048	0.490	1.123	0.069	0.498	1.123	0.184	0.878	0.546	-1.24	0.040	0.071	0.105	0.401	0.150	0.291	0.934	0.418	0.022	0.008	0.318	0.838	-1.87	-1.34	0.920
S0018	0.491	0.344	0.168	0.367	0.344	0.920	0.963	0.212	0.052	0.412	1.123	0.105	0.483	1.123	0.165	0.840	-0.21	-1.05	0.047	0.072	0.180	0.327	0.115	0.288	0.930	0.431	0.032	0.007	0.341	0.718	-1.73	-1.32	1.005
S0018	0.491	0.330	0.163	0.307	0.289	0.932	0.965	0.199	0.055	0.452	0.585	0.052	0.419	1.123	0.170	0.849	1.766	-1.05	0.041	0.063	0.101	0.373	0.129	0.320	0.934	0.420	0.023	0.007	0.324	0.936	-1.94	-1.41	0.876
S0018	0.491	0.352	0.172	0.350	0.354	0.918	0.961	0.168	0.06	0.486	1.123	0.082	0.595	1.123	0.184	0.817	2.446	-1.14	0.055	0.070	0.141	0.399	0.165	0.291	0.930	0.432	0.031	0.008	0.329	1.062	-1.76	-1.33	1.021
S0018	0.491	0.376	0.16	0.338	0.340	0.919	0.965	0.248	0.08	0.370	1.171	0.056	0.386	1.171	0.188	0.868	0.771	-0.85	0.043	0.071	0.083	0.379	0.146	0.283	0.941	0.403	0.028	0.008	0.338	0.701	-1.86	-1.32	0.926
S0018	0.491	0.344	0.16	0.349	0.314	0.924	0.965	0.248	0.06	0.410	1.171	0.074	0.375	1.171	0.196	0.859	-0.23	-1.15	0.045	0.071	0.133	0.416	0.144	0.228	0.942	0.405	0.029	0.007	0.324	0.698	-1.78	-1.32	0.979
S0018	0.491	0.376	0.18	0.289	0.388	0.926	0.966	0.168	0.048	0.455	1.123	0.090	0.562	1.123	0.189	0.820	1.339	-0.78	0.049	0.074	0.172	0.421	0.205	0.294	0.941	0.405	0.026	0.008	0.331	0.789	-1.74	-1.24	0.963
S0018	0.491	0.350	0.163	0.333	0.438	0.935	0.949	0.183	0.043	0.482	1.171	0.072	0.467	1.123	0.138	0.688	3.077	-0.29	0.050	0.068	0.150	0.313	0.102	0.447	0.927	0.437	0.026	0.008	0.326	0.885	-1.77	-1.29	1.039
S0018	0.491	0.348	0.152	0.361	0.368	0.926	0.965	0.232	0.064	0.344	1.171	0.062	0.403	1.171	0.205	0.878	0.912	-0.94	0.042	0.065	0.112	0.418	0.122	0.229	0.935	0.417	0.026	0.007	0.340	0.819	-1.83	-1.37	0.926
S0018	0.491	0.384	0.168	0.345	0.335	0.912	0.967	0.24	0.048	0.476	1.220	0.070	0.418	1.171	0.193	0.853	-0.00	-1.12	0.044	0.073	0.150	0.387	0.143	0.265	0.948	0.385	0.030	0.008	0.332	0.628	-1.82	-1.26	0.971
S0018	0.491	0.396	0.176	0.412	0.377	0.906	0.969	0.224	0.056	0.415	1.171	0.065	0.417	1.171	0.185	0.895	0.377	-0.91	0.050	0.072	0.110	0.429	0.138	0.277	0.954	0.374	0.035	0.008	0.346	0.852	-1.70	-1.27	0.968
S0018	0.491	0.396	0.16	0.352	0.429	0.910	0.956	0.24	0.068	0.382	1.171	0.085	0.550	1.171	0.159	0.774	1.102	-0.88	0.050	0.076	0.169	0.345	0.130	0.390	0.942	0.402	0.035	0.010	0.359	0.801	-1.69	-1.21	1.058
S0018	0.491	0.424	0.156	0.326	0.380	0.916	0.968	0.26	0.064	0.474	1.171	0.076	0.542	1.171	0.190	0.897	1.855	-1.04	0.041	0.079	0.152	0.445	0.163	0.248	0.949	0.379	0.028	0.007	0.332	0.760	-1.88	-1.17	0.970
S0018	0.491	0.330	0.167	0.387	0.430	0.921	0.950	0.223	0.055	0.445	1.171	0.064	0.444	1.171	0.160	0.816	0.107	-0.53	0.044	0.072	0.130	0.343	0.106	0.357	0.937	0.414	0.027	0.009	0.352	0.517	-1.82	-1.23	0.989
S0018	0.491	0.336	0.18	0.330	0.341	0.936	0.961	0.22	0.068	0.393	1.123	0.076	0.430	1.074	0.173	0.818	0.243	-0.94	0.040	0.068	0.131	0.404	0.111	0.324	0.941	0.400	0.025	0.008	0.349	0.732	-1.85	-1.33	0.955
S0018	0.491	0.356	0.156	0.358	0.345	0.932	0.949	0.184	0.088	0.442	1.123	0.072	0.533	1.123	0.150	0.736	2.671	-0.77	0.054	0.067	0.118	0.329	0.191	0.394	0.933	0.433	0.029	0.009	0.319	0.962	-1.70	-1.33	1.007
S0018	0.491	0.384	0.184	0.328	0.327	0.914	0.965	0.236	0.052	0.536	1.171	0.096	0.479	1.171	0.188	0.867	0.600	-1.15	0.045	0.067	0.183	0.380	0.151	0.292	0.945	0.389	0.030	0.008	0.335	0.864	-1.79	-1.37	0.924
S0018	0.491	0.38	0.16	0.370	0.313	0.898	0.970	0.268	0.056	0.355	1.220	0.060	0.335	1.171	0.197	0.910	-0.01	-1.23	0.040	0.069	0.098	0.396	0.115	0.228	0.954	0.372	0.031	0.006	0.344	0.730	-1.86	-1.37	0.937
S0018	0.491	0.362	0.195	0.381	0.402	0.920	0.966	0.207	0.055	0.344	1.171	0.069	0.470	1.123	0.178	0.855	0.472	-0.86	0.046	0.081	0.122	0.380	0.105	0.338	0.944	0.394	0.027	0.009	0.336	0.690	-1.73	-1.15	1.076
S0018	0.491	0.36	0.184	0.350	0.346	0.920	0.968	0.22	0.06	0.435	1.171	0.061	0.396	1.171	0.190	0.881	-0.39	-1.17	0.045	0.071	0.098	0.380	0.176	0.258	0.954	0.361	0.027	0.009	0.298	0.789	-1.77	-1.34	0.965
S0018	0.491	0.42	0.176	0.325	0.306	0.925	0.967	0.196	0.056	0.506	1.220	0.063	0.498	1.220	0.213	0.910	2.702	-1.28	0.045	0.071	0.087	0.453	0.190	0.210	0.957	0.364	0.027	0.008	0.315	1.013	-1.83	-1.38	0.951
S0018	0.491	0.416	0.204	0.383	0.371	0.912	0.952	0.204	0.056	0.497	1.220	0.070	0.445	1.220	0.190	0.805	1.563	-0.75	0.051	0.068	0.139	0.446	0.190	0.287	0.955	0.365	0.034	0.009	0.363	0.867	-1.71	-1.28	0.952
S0018	0.491	0.372	0.176	0.399	0.396	0.923	0.962	0.208	0.064	0.363	1.171	0.058	0.504	1.171	0.181	0.844	0.588	-0.89	0.052	0.082	0.136	0.421	0.184	0.283	0.946	0.393	0.031	0.010	0.314	0.725	-1.68	-1.19	1.071
S0018	0.491	0.424	0.156	0.303	0.349	0.929	0.950	0.22	0.068	0.372	1.171	0.093	0.564	1.171	0.171	0.804	0.327	-0.98	0.043	0.069	0.159	0.363	0.116	0.272	0.946	0.391	0.029	0.010	0.339	0.717	-1.82	-1.29	0.970
S0018	0.491	0.364	0.18	0.361	0.360	0.921	0.966	0.232	0.06	0.381	1.171	0.052	0.387	1.171	0.190	0.863	0.586	-0.76	0.039	0.066	0.106	0.411	0.114	0.279	0.944	0.394	0.025	0.007	0.351	0.739	-1.87	-1.34	0.891
S0018	0.491	0.346	0.159	0.345	0.297	0.931	0.975	0.243	0.055	0.255	1.220	0.045	0.282	1.220	0.211	0.918	-0.30	-1.01	0.039	0.062	0.103	0.454	0.103	0.228	0.947	0.391	0.025	0.006	0.357	0.686	-1.90	-1.43	0.895
S0018	0.491	0.34	0.164	0.360	0.322	0.925	0.955	0.232	0.072	0.314	1.171	0.053	0.378	1.171	0.194	0.828	0.598	-1.20	0.045	0.070	0.090	0.427	0.105	0.241	0.935	0.418	0.028	0.009	0.321	0.798	-1.76	-1.36	1.032
S0018	0.491	0.376	0.2	0.339	0.341	0.921	0.970	0.24	0.052	0.473	1.074	0.075	0.414	1.123	0.197	0.909	-0.14	-1.15	0.041	0.072	0.136	0.442	0.115	0.246	0.944	0.397	0.028	0.007	0.342	0.695	-1.82	-1.33	0.960
S0018	0.491	0.332	0.168	0.306	0.322	0.937	0.968	0.22	0.044	0.436	1.171	0.068	0.360	1.123	0.198	0.893	-0.12	-1.32	0.038	0.075	0.104	0.442	0.108	0.258	0.941	0.402	0.023	0.007	0.323	0.634	-1.98	-1.32	0.977
S0018	0.491	0.34	0.156	0.329	0.302	0.947	0.968	0.212	0.052	0.477	1.074	0.055	0.343	1.123	0.196	0.895	0.314	-1.27	0.034	0.063	0.092	0.436	0.089	0.249	0.935	0.416	0.019	0.006	0.332	0.765	-1.99	-1.46	0.891
S0018	0.491	0.306	0.167	0.351	0.294	0.939	0.973	0.195	0.055	0.361	1.074	0.053	0.345	1.074	0.202	0.907	-0.22	-1.01	0.040	0.063	0.111	0.432	0.122	0.225	0.935	0.421	0.019	0.006	0.300	0.708	-1.93	-1.41	0.874
S0018	0.491	0.36	0.168	0.369	0.332	0.929	0.965	0.18	0.06	0.459	1.074	0.068	0.498	1.123	0.153	0.854	2.090	-1.20	0.045	0.070	0.120	0.318	0.151	0.368	0.939	0.411	0.023	0.007	0.327	0.911	-1.83	-1.36	0.939
S0018	0.491	0.372	0.156	0.427	0.355	0.922	0.971	0.22	0.052	0.383	1.123	0.049	0.338	1.123	0.191	0.884	1.783	-0.87	0.043	0.067	0.086	0.419	0.128	0.290	0.936	0.411	0.026	0.007	0.345	0.814	-1.85	-1.33	0.906
S0018	0.491	0.34	0.136	0.316	0.284	0.942	0.967	0.208	0.052	0.422	1.123	0.061	0.485	1.123	0.200	0.870	0.394	-1.13	0.035	0.065	0.105	0.419	0.119	0.241	0.945	0.393	0.020	0.006	0.311	0.696	-2.02	-1.39	0.879
S0018	0.491	0.348	0.164	0.314	0.336	0.936	0.968	0.204	0.06	0.443	1.074	0.064	0.410	1.123	0.186	0.861	0.476	-1.19	0.033	0.065	0.103	0.409	0.097	0.292	0.935	0.413	0.019	0.006	0.323	0.721	-2.04	-1.41	0.832
S0018	0.491	0.36	0.176	0.287	0.319	0.938	0.969	0.212	0.056	0.353	1.074	0.056	0.352	1.123	0.190	0.876	-0.44	-1.14	0.037	0.070	0.099	0.402	0.115	0.251	0.938	0.412	0.022	0.008	0.346	0.592	-1.92	-1.31	0.931
S0018	0.491	0.346	0.163	0.333	0.288	0.934	0.966	0.215	0.067	0.439	1.123	0.049	0.379	1.123	0.191	0.848	0.824	-0.88	0.035	0.061	0.085	0.405	0.107	0.283	0.940	0.408	0.021	0.007	0.336	0.704	-2.03	-1.41	0.842
S0018	0.491	0.316	0.144	0.371	0.344	0.938	0.973	0.216	0.044	0.456	1.123	0.064	0.417	1.123	0.213	0.942	1.637	-1.17	0.041	0.070	0.100	0.471	0.135	0.208	0.933	0.417	0.022	0.005	0.284	0.847	-1.91	-1.35	0.939
S0018	0.491	0.316	0.144	0.362	0.305	0.931	0.958	0.216	0.084	0.490	1.123	0.062	0.349	1.123	0.202	0.845	0.656	-1.10	0.041	0.069	0.106	0.419	0.130	0.262	0.925	0.443	0.021	0.006	0.305	0.795	-1.86	-1.35	0.933
S0018	0.491	0.304	0.136	0.338	0.319	0.938	0.967	0.22	0.044	0.441	1.123	0.058	0.442	1.123	0.209	0.911	0.875	-1.13	0.039	0.067	0.092	0.433	0.113	0.234	0.941	0.398	0.020	0.005	0.303	0.841	-1.88	-1.39	0.898
S0018	0.491	0.324	0.168	0.351	0.366	0.925	0.967	0.176	0.056	0.408	1.123	0.049	0.427	1.123	0.182	0.883	2.143	-1.14	0.047	0.069	0.093	0.411	0.182	0.300	0.943	0.402	0.026	0.006	0.304	0.948	-1.80	-1.39	0.941
S0018	0.491	0.386	0.163	0.347	0.344	0.919	0.977	0.223	0.043	0.411	1.123	0.053	0.385	1.123	0.202	0.933	0.428	-1.21	0.038	0.073	0.090	0.430	0.120	0.226	0.949	0.380	0.026	0.007	0.322	0.727	-1.97	-1.33	0.919
S0018	0.491	0.348	0.14	0.327	0.310	0.937	0.978	0.192	0.044	0.571	1.123	0.123	0.540	1.123	0.218	0.928	-0.50	-1.26	0.040	0.069	0.201	0.487	0.148	0.215	0.938	0.403	0.021	0.005	0.290	0.623	-1.96	-1.38	0.883
S0018	0.491	0.336	0.152	0.314	0.311	0.929	0.968	0.196	0.06	0.495	1.074	0.057	0.479	1.123	0.170	0.861	0.839	-0.91	0.039	0.062	0.114	0.398	0.155	0.347	0.938	0.411	0.022	0.006	0.327	0.750	-1.92	-1.42	0.834
S0018	0.491	0.316	0.14	0.315	0.377	0.944	0.966	0.16	0.06	0.294	1.074	0.029	0.343	1.123	0.181	0.824	0.665	-0.65	0.040	0.070	0.082	0.401	0.111	0.339	0.931	0.421	0.019	0.006	0.308	0.707	-1.88	-1.30	0.925
S0018	0.491	0.352	0.16	0.345	0.324	0.927	0.971	0.188	0.064	0.477	1.123	0.063	0.468	1.171	0.188	0.909	3.226	-0.97	0.047	0.066	0.106	0.438	0.208	0.299	0.941	0.406	0.024	0.006	0.297	1.002	-1.80	-1.37	0.891
S0018	0.491	0.384	0.16	0.310	0.341	0.939	0.975	0.208	0.052	0.447	1.123	0.053	0.356	1.123	0.222	0.927	0.042	-1.38	0.035	0.069	0.092	0.475	0.123	0.186	0.947	0.388	0.022	0.005	0.330	0.678	-1.98	-1.45	0.940
S0018	0.491	0.286	0.115	0.342	0.337	0.932	0.980	0.207	0.047	0.379	1.123	0.083	0.424	1.123	0.201	0.937	0.060	-1.17	0.040	0.077	0.142	0.432	0.154	0.263	0.936	0.414	0.021	0.005	0.291	0.609	-1.94	-1.25	0.937
S0018	0.491	0.32	0.136	0.316	0.320	0.939	0.978	0.2	0.048	0.503	1.074	0.077	0.419	1.074	0.212	0.935	-0.32	-1.19	0.036	0.070	0.127	0.431	0.152	0.194	0.936	0.414	0.019	0.005	0.325	0.656	-2.00	-1.37	0.888
S0018	0.491	0.352	0.188	0.334	0.334	0.938	0.975	0.188	0.052	0.424	1.074	0.091	0.484	1.074	0.206	0.925	0.154	-1.16	0.035	0.068	0.166	0.456	0.119	0.211	0.944	0.388	0.019	0.006	0.284	0.665	-1.99	-1.36	0.850
S0018	0.491	0.356	0.168	0.318	0.292	0.938	0.978	0.168	0.044	0.443	1.074	0.085	0.416	1.074	0.204	0.950	0.306	-1.26	0.036	0.067	0.158	0.429	0.152	0.229	0.944	0.399	0.020	0.006	0.310	0.715	-2.02	-1.43	0.863
S0018	0.491	0.308	0.136	0.309	0.335	0.927	0.969	0.204	0.056	0.394	1.171	0.060	0.433	1.123	0.170	0.844	0.434	-0.93	0.043	0.070	0.087	0.357	0.157	0.340	0.935	0.419	0.022	0.006	0.314	0.777	-1.83	-1.30	0.914
S0018	0.491	0.334	0.155	0.339	0.345	0.931	0.970	0.203	0.051	0.455	1.123	0.077	0.401	1.171	0.197	0.894	0.122	-1.08	0.039	0.068	0.141	0.414	0.115	0.247	0.928	0.428	0.022	0.006	0.320	0.684	-1.94	-1.35	0.930
S0018	0.491	0.344	0.152	0.358	0.350	0.923	0.973	0.216	0.052	0.356	1.171	0.065	0.378	1.171	0.196	0.906	0.243	-0.99	0.039	0.069	0.116	0.403	0.127	0.246	0.940	0.409	0.024	0.006	0.318	0.663	-1.88	-1.33	0.911
S0018	0.491	0.384	0.125	0.255	0.313	0.897	0.977	0.173	0.048	0.538	1.074	0.077	0.504	1.171	0.164	0.919	1.618	-1.25	0.044	0.062	0.147	0.414	0.310	0.392	0.941	0.396	0.026	0.004	0.302	0.945	-1.96	-1.47	0.386
S0018	0.759	0.394	0.175	0.561	0.467	0.949	0.943	0.159	0.091	0.309	1.562	0.056	0.431	1.513	0.200	0.851	3.608	-0.86	0.077	0.098	0.139	0.403	0.250	0.179	0.953	0.388	0.035	0.018	0.291	1.103	-1.35	-0.98	1.277
S0018	0.759	0.42	0.164	0.463	0.511	0.924	0.954	0.132	0.076	0.419	1.464	0.113	0.603	1.464	0.208	0.889	1.169	-0.92	0.061	0.102	0.183	0.440	0.134	0.170	0.949	0.388	0.036	0.016	0.305	0.771	-1.52	-0.91	1.307
S0018	0.759	0.388	0.184	0.398	0.461	0.926	0.952	0.192	0.076	0.397	1.513	0.085	0.434	1.513	0.205	0.874	0.273	-0.87	0.051	0.097	0.132	0.413	0.119	0.180	0.951	0.380	0.033	0.015	0.347	0.638	-1.64	-0.97	1.198
S0018	0.759	0.4	0.18	0.478	0.410	0.917	0.930	0.248	0.124	0.328	1.513	0.082	0.454	1.513	0.182	0.789	0.309	-0.69	0.062	0.088	0.133	0.360	0.125	0.225	0.955	0.374	0.043	0.018	0.383	0.853	-1.46	-1.07	1.267
S0018	0.759	0.404	0.168	0.504	0.475	0.934	0.944	0.192	0.084	0.411	1.513	0.104	0.522	1.513	0.195	0.840	0.261	-0.64	0.059	0.097	0.169	0.421	0.110	0.245	0.945	0.400	0.039	0.016	0.365	0.667	-1.52	-0.95	1.277
S0018	0.759	0.422	0.187	0.417	0.450	0.918	0.932	0.183	0.095	0.399	1.464	0.100	0.584	1.464	0.174	0.786	0.408	-0.73	0.062	0.091	0.142	0.340	0.130	0.232	0.958	0.368	0.043	0.018	0.375	0.699	-1.52	-1.00	1.253
S0018	0.759	0.388	0.168	0.502	0.434	0.922	0.948	0.184	0.084	0.311	1.464	0.072	0.383	1.464	0.196	0.825	0.251	-0.95	0.057	0.093	0.120	0.380	0.123	0.199	0.951	0.382	0.037	0.016	0.346	0.764	-1.56	-1.03	1.195
S0018	0.759	0.424	0.172	0.401	0.443	0.924	0.952	0.2	0.088	0.420	1.464	0.104	0.507	1.464	0.209	0.870	0.900	-0.96	0.055	0.099	0.199	0.429	0.127	0.186	0.954	0.364	0.037	0.016	0.355	0.718	-1.62	-0.98	1.215
S0018	0.759	0.452	0.18	0.370	0.461	0.924	0.947	0.208	0.1	0.366	1.464	0.082	0.501	1.513	0.186	0.830	-0.04	-0.76	0.049	0.094	0.124	0.395	0.116	0.247	0.954	0.384	0.036	0.015	0.406	0.656	-1.67	-1.00	1.189
S0018	0.759	0.396	0.16	0.429	0.445	0.917	0.944	0.244	0.092	0.322	1.464	0.082	0.404	1.464	0.194	0.829	0.118	-0.72	0.048	0.092	0.153	0.370	0.079	0.197	0.951	0.380	0.037	0.015	0.396	0.689	-1.67	-1.01	1.188
S0018	0.759	0.404	0.18	0.483	0.470	0.936	0.946	0.208	0.08	0.275	1.464	0.066	0.368	1.464	0.191	0.821	0.380	-0.68	0.047	0.094	0.118	0.373	0.116	0.224	0.952	0.372	0.030	0.016	0.379	0.581	-1.73	-0.99	1.150
S0018	0.759	0.408	0.184	0.455	0.407	0.931	0.953	0.16	0.064	0.454	1.464	0.126	0.628	1.464	0.207	0.873	0.038	-1.12	0.064	0.093	0.258	0.434	0.168	0.182	0.949	0.391	0.037	0.015	0.300	0.754	-1.48	-1.07	1.263
S0018	0.759	0.410	0.175	0.424	0.424	0.920	0.953	0.127	0.075	0.412	1.416	0.136	0.634	1.416	0.200	0.886	-0.17	-1.09	0.066	0.096	0.252	0.400	0.149	0.212	0.944	0.402	0.042	0.015	0.326	0.747	-1.51	-1.00	1.255
S0018	0.759	0.44	0.16	0.476	0.444	0.927	0.947	0.192	0.088	0.372	1.464	0.114	0.508	1.464	0.204	0.857	-0.06	-0.95	0.058	0.094	0.209	0.399	0.134	0.186	0.946	0.386	0.038	0.015	0.347	0.690	-1.60	-0.99	1.198
S0018	0.759	0.44	0.164	0.372	0.454	0.914	0.947	0.164	0.068	0.430	1.464	0.132	0.619	1.464	0.193	0.871	0.307	-0.90	0.062	0.094	0.213	0.420	0.143	0.207	0.952	0.389	0.046	0.015	0.366	0.785	-1.48	-1.00	1.244
S0018	0.759	0.424	0.192	0.383	0.449	0.919	0.955	0.236	0.08	0.478	1.464	0.085	0.369	1.464	0.206	0.859	0.350	-0.85	0.045	0.097	0.162	0.416	0.087	0.183	0.953	0.378	0.039	0.014	0.405	0.557	-1.72	-0.97	1.218
S0018	0.759	0.4	0.18	0.472	0.504	0.919	0.948	0.144	0.064	0.395	1.464	0.111	0.601	1.464	0.190	0.853	0.392	-0.61	0.073	0.096	0.178	0.406	0.149	0.239	0.947	0.390	0.046	0.016	0.355	0.749	-1.39	-0.99	1.344
S0018	0.759	0.414	0.179	0.454	0.399	0.937	0.951	0.187	0.067	0.368	1.464	0.080	0.432	1.464	0.198	0.856	-0.08	-1.06	0.054	0.093	0.129	0.391	0.120	0.224	0.956	0.383	0.033	0.014	0.342	0.725	-1.57	-1.04	1.255
S0018	0.759	0.42	0.184	0.422	0.468	0.937	0.946	0.196	0.068	0.297	1.464	0.096	0.518	1.464	0.203	0.859	0.163	-0.85	0.053	0.091	0.152	0.408	0.127	0.189	0.951	0.379	0.034	0.015	0.341	0.605	-1.61	-1.02	1.246
S0018	0.759	0.416	0.176	0.497	0.620	0.928	0.938	0.224	0.08	0.456	1.464	0.088	0.544	1.464	0.189	0.815	1.008	0.145	0.062	0.101	0.123	0.403	0.151	0.246	0.941	0.395	0.039	0.018	0.369	0.618	-1.49	-0.96	1.326
S0018	0.759	0.416	0.18	0.450	0.504	0.921	0.947	0.14	0.068	0.427	1.464	0.133	0.596	1.464	0.206	0.875	0.220	-0.61	0.064	0.096	0.240	0.427	0.158	0.181	0.944	0.413	0.039	0.016	0.329	0.716	-1.46	-0.97	1.291
S0018	0.759	0.44	0.16	0.381	0.444	0.933	0.951	0.196	0.072	0.365	1.464	0.121	0.538	1.416	0.191	0.849	-0.76	-0.91	0.058	0.098	0.157	0.402	0.126	0.210	0.948	0.391	0.036	0.014	0.333	0.540	-1.58	-0.93	1.262
S0018	0.759	0.44	0.176	0.395	0.458	0.929	0.952	0.192	0.068	0.307	1.464	0.128	0.565	1.464	0.210	0.879	-0.37	-0.92	0.055	0.098	0.231	0.412	0.111	0.172	0.947	0.386	0.039	0.015	0.368	0.616	-1.57	-0.97	1.254
S0018	0.759	0.398	0.179	0.445	0.449	0.919	0.942	0.191	0.099	0.352	1.464	0.082	0.393	1.464	0.186	0.838	0.221	-0.80	0.054	0.094	0.158	0.342	0.127	0.214	0.952	0.386	0.037	0.016	0.372	0.663	-1.63	-0.98	1.228
S0018	0.759	0.424	0.18	0.432	0.493	0.911	0.945	0.2	0.064	0.444	1.416	0.104	0.577	1.464	0.191	0.830	0.497	-0.72	0.064	0.094	0.177	0.377	0.140	0.234	0.949	0.394	0.046	0.016	0.363	0.674	-1.47	-0.98	1.283
S0018	0.759	0.388	0.184	0.415	0.425	0.938	0.950	0.192	0.068	0.354	1.464	0.105	0.504	1.464	0.203	0.872	-0.14	-1.02	0.054	0.091	0.184	0.419	0.126	0.190	0.950	0.381	0.034	0.015	0.344	0.768	-1.55	-1.05	1.210
S0018	0.759	0.424	0.184	0.393	0.451	0.921	0.943	0.204	0.084	0.458	1.513	0.104	0.508	1.513	0.192	0.835	-0.48	-0.87	0.054	0.096	0.176	0.398	0.112	0.186	0.957	0.370	0.040	0.017	0.386	0.586	-1.57	-0.97	1.221
S0018	0.759	0.408	0.168	0.415	0.467	0.905	0.955	0.164	0.064	0.345	1.416	0.095	0.543	1.416	0.198	0.873	1.516	-0.88	0.062	0.092	0.161	0.436	0.141	0.209	0.951	0.385	0.042	0.014	0.351	0.837	-1.54	-0.98	1.209
S0018	0.759	0.432	0.176	0.398	0.455	0.936	0.945	0.192	0.076	0.357	1.513	0.084	0.526	1.464	0.190	0.865	0.160	-0.80	0.057	0.094	0.128	0.382	0.140	0.183	0.952	0.374	0.037	0.016	0.349	0.798	-1.49	-0.99	1.269
S0018	0.759	0.358	0.235	0.638	0.585	0.934	0.944	0.211	0.091	0.264	1.464	0.064	0.404	1.464	0.166	0.830	-0.17	-0.30	0.070	0.105	0.134	0.326	0.158	0.313	0.899	0.493	0.041	0.019	0.362	0.634	-1.34	-0.85	1.511
S0018	0.759	0.384	0.208	0.488	0.436	0.923	0.945	0.184	0.092	0.400	1.513	0.084	0.500	1.464	0.191	0.828	0.793	-0.97	0.071	0.091	0.131	0.398	0.157	0.217	0.945	0.402	0.044	0.016	0.351	0.931	-1.38	-1.03	1.340
S0018	0.759	0.424	0.164	0.436	0.494	0.913	0.951	0.184	0.064	0.428	1.464	0.102	0.579	1.464	0.203	0.866	1.194	-0.83	0.064	0.103	0.156	0.400	0.155	0.195	0.943	0.395	0.044	0.017	0.360	0.812	-1.51	-0.90	1.304
S0018	0.759	0.38	0.14	0.423	0.428	0.929	0.948	0.22	0.068	0.420	1.513	0.073	0.428	1.464	0.196	0.842	2.637	-0.92	0.056	0.094	0.153	0.394	0.166	0.193	0.952	0.390	0.035	0.015	0.354	0.879	-1.60	-1.00	1.215
S0018	0.759	0.404	0.176	0.468	0.496	0.935	0.948	0.188	0.084	0.416	1.464	0.107	0.502	1.464	0.194	0.859	-0.06	-0.64	0.053	0.094	0.162	0.390	0.118	0.196	0.944	0.396	0.033	0.014	0.346	0.591	-1.59	-0.96	1.218
S0018	0.759	0.386	0.195	0.451	0.461	0.909	0.948	0.195	0.067	0.446	1.513	0.097	0.429	1.513	0.192	0.857	-0.43	-0.70	0.063	0.086	0.150	0.438	0.118	0.221	0.947	0.400	0.041	0.015	0.380	0.659	-1.53	-1.07	1.226
S0018	0.759	0.436	0.168	0.387	0.402	0.902	0.952	0.188	0.068	0.409	1.513	0.087	0.511	1.464	0.200	0.857	0.268	-0.90	0.061	0.086	0.131	0.408	0.150	0.183	0.956	0.375	0.045	0.013	0.364	0.769	-1.51	-1.09	1.186
S0018	0.759	0.42	0.176	0.429	0.481	0.937	0.947	0.16	0.08	0.520	1.464	0.122	0.626	1.464	0.195	0.834	-0.16	-0.86	0.068	0.094	0.229	0.399	0.170	0.210	0.948	0.388	0.039	0.015	0.326	0.679	-1.46	-0.98	1.307
S0018	0.759	0.424	0.176	0.463	0.498	0.925	0.942	0.16	0.076	0.431	1.513	0.105	0.501	1.513	0.194	0.823	-0.46	-0.54	0.065	0.095	0.145	0.414	0.112	0.206	0.949	0.405	0.044	0.017	0.376	0.647	-1.46	-0.98	1.333
S0018	0.759	0.38	0.184	0.453	0.491	0.925	0.943	0.22	0.092	0.320	1.513	0.070	0.454	1.513	0.186	0.829	1.929	-0.72	0.060	0.091	0.098	0.391	0.130	0.238	0.950	0.379	0.039	0.016	0.359	0.812	-1.53	-0.99	1.247
S0018	0.759	0.44	0.164	0.493	0.534	0.931	0.944	0.212	0.076	0.380	1.513	0.100	0.519	1.464	0.196	0.838	-0.07	-0.66	0.060	0.095	0.194	0.399	0.130	0.190	0.955	0.383	0.043	0.015	0.352	0.670	-1.43	-0.99	1.337
S0018	0.759	0.378	0.151	0.466	0.463	0.927	0.951	0.171	0.075	0.446	1.464	0.095	0.477	1.513	0.187	0.852	0.668	-0.78	0.065	0.092	0.197	0.380	0.171	0.201	0.947	0.392	0.040	0.013	0.374	0.811	-1.47	-1.01	1.270
S0018	0.759	0.42	0.164	0.429	0.443	0.927	0.950	0.196	0.076	0.350	1.513	0.084	0.398	1.513	0.201	0.865	-0.29	-0.90	0.050	0.100	0.113	0.422	0.086	0.205	0.949	0.380	0.036	0.015	0.399	0.576	-1.65	-0.96	1.246
S0018	0.759	0.392	0.192	0.429	0.489	0.920	0.940	0.212	0.08	0.411	1.416	0.092	0.522	1.464	0.181	0.795	0.098	-0.76	0.062	0.095	0.170	0.396	0.141	0.278	0.953	0.383	0.044	0.017	0.377	0.627	-1.46	-0.96	1.311
S0018	0.759	0.424	0.176	0.443	0.424	0.928	0.937	0.2	0.076	0.478	1.464	0.108	0.564	1.464	0.197	0.856	0.525	-0.98	0.057	0.095	0.172	0.430	0.128	0.184	0.948	0.387	0.040	0.017	0.364	0.745	-1.56	-1.01	1.253
S0018	0.759	0.476	0.24	0.451	0.484	0.926	0.925	0.184	0.108	0.425	1.464	0.100	0.551	1.513	0.188	0.798	0.290	-0.73	0.057	0.098	0.191	0.388	0.108	0.224	0.941	0.407	0.043	0.021	0.408	0.733	-1.55	-0.94	1.304
S0018	0.759	0.408	0.176	0.443	0.517	0.936	0.952	0.2	0.06	0.352	1.464	0.097	0.499	1.464	0.197	0.869	-0.53	-0.80	0.057	0.092	0.156	0.404	0.117	0.235	0.935	0.421	0.038	0.014	0.369	0.607	-1.50	-1.02	1.286
S0018	0.759	0.454	0.207	0.449	0.454	0.922	0.948	0.207	0.071	0.447	1.464	0.094	0.560	1.464	0.202	0.844	2.669	-0.91	0.062	0.096	0.177	0.414	0.190	0.189	0.950	0.383	0.040	0.017	0.357	0.846	-1.57	-0.99	1.256
S0018	0.759	0.436	0.16	0.437	0.450	0.923	0.948	0.164	0.092	0.389	1.464	0.106	0.572	1.464	0.207	0.861	0.307	-0.77	0.058	0.092	0.201	0.430	0.130	0.178	0.950	0.392	0.038	0.015	0.372	0.732	-1.54	-1.04	1.220
S0018	0.759	0.408	0.184	0.504	0.471	0.922	0.954	0.212	0.072	0.308	1.416	0.076	0.443	1.416	0.198	0.865	2.573	-1.05	0.054	0.092	0.108	0.397	0.115	0.226	0.954	0.372	0.035	0.014	0.333	0.843	-1.63	-1.05	1.217
S0018	0.759	0.436	0.164	0.386	0.474	0.932	0.948	0.176	0.076	0.401	1.464	0.131	0.586	1.464	0.202	0.862	0.096	-0.95	0.053	0.100	0.237	0.423	0.131	0.218	0.954	0.371	0.036	0.015	0.343	0.652	-1.61	-0.95	1.249
S0018	0.759	0.404	0.14	0.430	0.423	0.932	0.949	0.16	0.06	0.410	1.464	0.082	0.567	1.464	0.207	0.879	0.351	-1.01	0.059	0.090	0.137	0.421	0.123	0.174	0.961	0.360	0.040	0.013	0.392	0.726	-1.52	-1.07	1.247
S0018	0.759	0.458	0.191	0.433	0.491	0.932	0.948	0.155	0.071	0.433	1.464	0.096	0.571	1.464	0.204	0.840	1.272	-0.88	0.058	0.097	0.154	0.398	0.151	0.205	0.949	0.391	0.037	0.016	0.344	0.756	-1.52	-0.95	1.250
S0018	0.759	0.432	0.184	0.413	0.478	0.936	0.942	0.144	0.076	0.354	1.416	0.100	0.548	1.416	0.192	0.846	0.065	-0.98	0.059	0.097	0.167	0.421	0.155	0.198	0.953	0.372	0.035	0.016	0.317	0.647	-1.55	-0.97	1.259
S0018	0.759	0.404	0.176	0.410	0.469	0.931	0.943	0.176	0.064	0.268	1.416	0.083	0.542	1.416	0.190	0.856	0.759	-0.93	0.063	0.092	0.152	0.393	0.163	0.228	0.947	0.392	0.036	0.014	0.311	0.712	-1.49	-1.03	1.252
S0018	0.759	0.408	0.188	0.418	0.423	0.931	0.946	0.172	0.072	0.391	1.464	0.099	0.575	1.464	0.204	0.854	1.522	-0.91	0.056	0.094	0.149	0.413	0.141	0.181	0.953	0.387	0.036	0.016	0.360	0.774	-1.59	-1.03	1.284
S0018	0.759	0.412	0.168	0.393	0.426	0.919	0.954	0.22	0.056	0.345	1.464	0.083	0.465	1.464	0.211	0.879	1.846	-0.77	0.053	0.093	0.119	0.438	0.102	0.185	0.951	0.384	0.039	0.014	0.393	0.821	-1.59	-1.02	1.231
S0018	0.759	0.396	0.144	0.359	0.459	0.913	0.958	0.184	0.068	0.450	1.464	0.104	0.564	1.464	0.193	0.878	2.325	-0.71	0.058	0.096	0.166	0.414	0.149	0.200	0.953	0.375	0.039	0.014	0.358	0.795	-1.61	-0.95	1.165
S0018	0.759	0.422	0.163	0.429	0.473	0.921	0.948	0.183	0.075	0.437	1.464	0.109	0.539	1.464	0.201	0.848	0.137	-0.93	0.058	0.098	0.175	0.403	0.130	0.175	0.956	0.371	0.039	0.016	0.347	0.627	-1.58	-0.94	1.287
S0018	0.759	0.468	0.2	0.428	0.512	0.915	0.942	0.216	0.1	0.343	1.513	0.074	0.466	1.513	0.182	0.806	0.408	-0.44	0.059	0.099	0.110	0.395	0.125	0.226	0.958	0.367	0.047	0.017	0.395	0.646	-1.52	-0.95	1.300
S0018	0.759	0.404	0.176	0.469	0.461	0.921	0.945	0.22	0.072	0.286	1.464	0.065	0.388	1.464	0.184	0.826	0.854	-0.83	0.054	0.095	0.138	0.410	0.124	0.248	0.960	0.347	0.038	0.016	0.379	0.663	-1.60	-1.01	1.230
S0018	0.759	0.424	0.192	0.452	0.457	0.924	0.954	0.16	0.068	0.428	1.464	0.118	0.589	1.464	0.215	0.892	0.232	-0.88	0.063	0.095	0.179	0.460	0.146	0.158	0.952	0.394	0.041	0.015	0.362	0.795	-1.48	-1.01	1.300
S0018	0.759	0.388	0.168	0.430	0.453	0.938	0.950	0.176	0.068	0.397	1.464	0.088	0.593	1.513	0.198	0.881	1.117	-0.94	0.060	0.095	0.180	0.430	0.175	0.213	0.946	0.392	0.032	0.014	0.308	0.724	-1.56	-1.00	1.251
S0018	0.759	0.404	0.168	0.545	0.491	0.904	0.937	0.192	0.092	0.391	1.464	0.098	0.508	1.513	0.201	0.831	1.821	-0.64	0.070	0.096	0.153	0.416	0.131	0.171	0.956	0.380	0.047	0.017	0.375	0.834	-1.42	-0.97	1.295
S0018	0.759	0.426	0.199	0.399	0.417	0.917	0.946	0.179	0.087	0.338	1.464	0.098	0.466	1.464	0.207	0.846	0.864	-0.85	0.055	0.089	0.158	0.423	0.161	0.179	0.946	0.388	0.036	0.016	0.354	0.761	-1.57	-1.04	1.160
S0018	0.759	0.38	0.16	0.466	0.430	0.929	0.948	0.188	0.084	0.440	1.464	0.112	0.581	1.513	0.189	0.842	0.442	-0.70	0.060	0.092	0.207	0.399	0.154	0.221	0.950	0.379	0.036	0.016	0.340	0.778	-1.54	-1.01	1.197
S0018	0.759	0.456	0.16	0.371	0.400	0.918	0.953	0.224	0.076	0.432	1.464	0.115	0.526	1.464	0.207	0.867	-0.30	-0.74	0.058	0.089	0.200	0.437	0.125	0.169	0.957	0.376	0.043	0.013	0.398	0.713	-1.54	-1.05	1.238
S0018	0.759	0.404	0.172	0.452	0.452	0.921	0.955	0.184	0.06	0.423	1.513	0.108	0.540	1.464	0.199	0.888	-0.22	-0.79	0.060	0.094	0.170	0.433	0.122	0.186	0.954	0.371	0.041	0.014	0.358	0.666	-1.52	-1.03	1.270
S0018	0.759	0.42	0.192	0.398	0.451	0.906	0.947	0.216	0.076	0.484	1.464	0.104	0.522	1.513	0.206	0.864	0.080	-0.73	0.061	0.095	0.170	0.428	0.141	0.162	0.959	0.375	0.044	0.015	0.371	0.697	-1.50	-0.98	1.239
S0018	0.759	0.416	0.168	0.409	0.451	0.926	0.944	0.204	0.076	0.306	1.464	0.100	0.491	1.464	0.204	0.871	-0.66	-0.81	0.050	0.092	0.129	0.410	0.097	0.170	0.953	0.373	0.037	0.015	0.356	0.520	-1.66	-1.00	1.212
S0018	0.759	0.402	0.191	0.379	0.403	0.913	0.947	0.175	0.063	0.431	1.416	0.097	0.504	1.416	0.198	0.863	0.709	-0.96	0.067	0.090	0.135	0.434	0.128	0.219	0.953	0.379	0.044	0.015	0.359	0.976	-1.43	-1.06	1.282
S0018	0.759	0.392	0.176	0.506	0.445	0.915	0.944	0.196	0.068	0.392	1.464	0.111	0.585	1.513	0.195	0.843	0.248	-0.92	0.073	0.096	0.195	0.440	0.152	0.211	0.954	0.391	0.050	0.017	0.338	0.810	-1.33	-0.99	1.388
S0018	0.759	0.36	0.196	0.534	0.493	0.938	0.941	0.16	0.092	0.469	1.464	0.079	0.455	1.464	0.186	0.814	1.495	-0.74	0.071	0.087	0.129	0.370	0.136	0.253	0.944	0.402	0.038	0.014	0.328	0.837	-1.36	-1.07	1.309
S0018	0.759	0.352	0.211	0.468	0.393	0.935	0.938	0.164	0.082	0.446	1.464	0.073	0.420	1.562	0.135	0.867	-0.71	-0.64	0.071	0.088	0.186	0.407	0.224	0.321	0.946	0.437	0.043	0.016	0.383	0.781	-1.33	-1.06	0.493
S0018	0.983	0.448	0.184	0.615	0.514	0.902	0.925	0.264	0.112	0.197	1.708	0.057	0.413	1.708	0.155	0.712	1.619	-0.60	0.082	0.126	0.110	0.324	0.134	0.299	0.950	0.385	0.062	0.027	0.379	0.678	-1.25	-0.69	1.588
S0018	0.983	0.416	0.192	0.498	0.519	0.915	0.911	0.24	0.14	0.293	1.660	0.087	0.441	1.708	0.190	0.806	0.947	-0.91	0.071	0.115	0.135	0.414	0.093	0.145	0.953	0.389	0.057	0.026	0.404	0.818	-1.38	-0.83	1.601
S0018	0.983	0.416	0.2	0.528	0.555	0.907	0.918	0.26	0.1	0.327	1.708	0.090	0.433	1.708	0.187	0.807	0.335	-0.87	0.067	0.116	0.157	0.386	0.110	0.173	0.948	0.385	0.055	0.025	0.393	0.573	-1.44	-0.81	1.492
S0018	0.983	0.444	0.188	0.525	0.515	0.892	0.928	0.284	0.112	0.281	1.708	0.102	0.431	1.708	0.197	0.824	0.601	-0.91	0.069	0.116	0.171	0.419	0.102	0.157	0.956	0.365	0.055	0.025	0.381	0.663	-1.39	-0.82	1.453
S0018	0.983	0.448	0.192	0.589	0.494	0.899	0.927	0.284	0.124	0.170	1.708	0.071	0.406	1.708	0.198	0.824	1.159	-0.97	0.063	0.112	0.109	0.401	0.083	0.169	0.953	0.382	0.056	0.023	0.420	0.801	-1.43	-0.87	1.480
S0018	0.983	0.430	0.187	0.539	0.518	0.886	0.911	0.274	0.131	0.270	1.708	0.082	0.382	1.708	0.189	0.778	0.421	-0.84	0.077	0.113	0.133	0.386	0.115	0.168	0.957	0.369	0.062	0.027	0.385	0.734	-1.34	-0.81	1.530
S0018	0.983	0.424	0.2	0.543	0.488	0.901	0.916	0.288	0.124	0.398	1.708	0.105	0.480	1.708	0.199	0.813	0.430	-0.95	0.072	0.107	0.163	0.414	0.113	0.155	0.953	0.377	0.062	0.024	0.394	0.728	-1.33	-0.91	1.500
S0018	0.983	0.452	0.18	0.535	0.515	0.896	0.921	0.236	0.112	0.342	1.660	0.100	0.477	1.660	0.193	0.802	0.232	-0.97	0.076	0.116	0.164	0.397	0.108	0.167	0.954	0.375	0.064	0.025	0.380	0.757	-1.28	-0.82	1.565
S0018	0.983	0.424	0.196	0.548	0.533	0.898	0.920	0.228	0.124	0.365	1.660	0.100	0.490	1.660	0.197	0.805	0.974	-0.97	0.081	0.109	0.189	0.431	0.161	0.164	0.953	0.389	0.058	0.023	0.366	0.863	-1.25	-0.90	1.486
S0018	0.983	0.44	0.184	0.534	0.522	0.917	0.921	0.22	0.132	0.340	1.660	0.105	0.466	1.660	0.190	0.816	0.604	-0.93	0.069	0.112	0.188	0.409	0.100	0.154	0.954	0.374	0.052	0.024	0.377	0.776	-1.37	-0.85	1.514
S0018	0.983	0.42	0.176	0.596	0.495	0.896	0.931	0.236	0.108	0.422	1.708	0.098	0.453	1.708	0.200	0.836	0.638	-1.01	0.074	0.111	0.164	0.430	0.123	0.187	0.956	0.378	0.059	0.021	0.373	0.865	-1.29	-0.84	1.515
S0018	0.983	0.422	0.183	0.605	0.480	0.907	0.922	0.298	0.115	0.257	1.708	0.076	0.415	1.708	0.193	0.812	1.241	-0.99	0.067	0.111	0.139	0.393	0.106	0.164	0.951	0.374	0.056	0.024	0.393	0.838	-1.37	-0.86	1.511
S0018	0.983	0.42	0.192	0.596	0.605	0.908	0.922	0.252	0.12	0.289	1.660	0.084	0.420	1.660	0.187	0.800	0.426	-0.84	0.070	0.122	0.148	0.382	0.114	0.204	0.950	0.382	0.055	0.025	0.382	0.669	-1.36	-0.73	1.544
S0018	0.983	0.416	0.22	0.743	0.658	0.898	0.901	0.244	0.116	0.073	1.660	0.075	0.345	1.660	0.170	0.714	2.595	-0.82	0.078	0.119	0.128	0.349	0.092	0.219	0.946	0.404	0.058	0.029	0.390	0.860	-1.27	-0.78	1.629
S0018	0.983	0.444	0.176	0.513	0.521	0.892	0.922	0.292	0.116	0.310	1.708	0.074	0.383	1.708	0.196	0.832	0.621	-1.11	0.068	0.116	0.112	0.419	0.096	0.153	0.951	0.379	0.061	0.022	0.396	0.741	-1.37	-0.87	1.543
S0018	0.983	0.444	0.156	0.523	0.525	0.894	0.914	0.288	0.116	0.257	1.708	0.074	0.373	1.660	0.186	0.801	0.765	-0.82	0.071	0.113	0.107	0.408	0.093	0.174	0.955	0.384	0.059	0.024	0.383	0.756	-1.35	-0.80	1.502
S0018	0.983	0.410	0.175	0.541	0.502	0.900	0.928	0.235	0.107	0.359	1.708	0.087	0.434	1.708	0.202	0.837	0.464	-0.94	0.071	0.113	0.150	0.418	0.102	0.167	0.948	0.386	0.058	0.022	0.381	0.807	-1.34	-0.85	1.522
S0018	0.983	0.428	0.168	0.470	0.496	0.908	0.935	0.264	0.104	0.321	1.660	0.085	0.407	1.660	0.208	0.848	0.356	-1.05	0.064	0.115	0.129	0.423	0.092	0.143	0.951	0.378	0.054	0.020	0.380	0.687	-1.42	-0.88	1.483
S0018	0.983	0.408	0.192	0.508	0.532	0.882	0.922	0.272	0.124	0.234	1.660	0.063	0.318	1.660	0.187	0.793	0.964	-0.71	0.074	0.107	0.115	0.407	0.110	0.169	0.950	0.404	0.059	0.022	0.399	0.817	-1.33	-0.86	1.489
S0018	0.983	0.396	0.152	0.552	0.506	0.901	0.926	0.256	0.116	0.308	1.660	0.071	0.322	1.660	0.197	0.834	1.328	-0.87	0.072	0.110	0.098	0.406	0.108	0.162	0.947	0.390	0.055	0.021	0.389	0.739	-1.37	-0.83	1.476
S0018	0.983	0.424	0.188	0.548	0.495	0.906	0.918	0.256	0.116	0.240	1.660	0.063	0.317	1.660	0.193	0.829	1.140	-1.01	0.067	0.112	0.093	0.412	0.091	0.147	0.953	0.388	0.053	0.022	0.389	0.721	-1.40	-0.88	1.501
S0018	0.983	0.38	0.192	0.537	0.525	0.905	0.918	0.24	0.128	0.277	1.660	0.083	0.385	1.660	0.195	0.794	0.510	-0.85	0.071	0.114	0.146	0.360	0.101	0.142	0.949	0.393	0.058	0.024	0.414	0.728	-1.38	-0.84	1.536
S0018	0.983	0.418	0.195	0.558	0.564	0.923	0.927	0.254	0.103	0.259	1.660	0.082	0.479	1.660	0.195	0.809	0.820	-0.94	0.068	0.116	0.153	0.383	0.102	0.174	0.950	0.369	0.052	0.024	0.379	0.678	-1.34	-0.80	1.532
S0018	0.983	0.408	0.188	0.526	0.495	0.903	0.913	0.252	0.124	0.226	1.708	0.087	0.410	1.660	0.184	0.797	0.328	-0.96	0.074	0.114	0.147	0.393	0.134	0.155	0.960	0.374	0.060	0.025	0.413	0.776	-1.31	-0.83	1.566
S0018	0.983	0.46	0.192	0.535	0.500	0.911	0.928	0.288	0.116	0.401	1.708	0.089	0.414	1.660	0.193	0.839	-0.24	-0.96	0.067	0.113	0.145	0.434	0.089	0.165	0.950	0.386	0.059	0.022	0.407	0.692	-1.34	-0.87	1.562
S0018	0.983	0.424	0.192	0.521	0.544	0.908	0.923	0.256	0.128	0.359	1.660	0.085	0.412	1.660	0.192	0.812	0.479	-0.98	0.067	0.123	0.154	0.395	0.098	0.176	0.949	0.382	0.055	0.026	0.404	0.613	-1.41	-0.78	1.563
S0018	0.983	0.444	0.184	0.531	0.540	0.903	0.928	0.288	0.136	0.298	1.708	0.078	0.440	1.708	0.198	0.820	0.166	-0.88	0.068	0.119	0.123	0.393	0.085	0.184	0.955	0.384	0.058	0.025	0.393	0.623	-1.39	-0.81	1.550
S0018	0.983	0.424	0.196	0.491	0.517	0.909	0.934	0.26	0.116	0.309	1.660	0.079	0.428	1.660	0.200	0.839	0.593	-0.99	0.067	0.116	0.155	0.394	0.096	0.185	0.948	0.378	0.053	0.023	0.386	0.726	-1.41	-0.85	1.514
S0018	0.983	0.410	0.175	0.603	0.497	0.892	0.920	0.247	0.119	0.233	1.708	0.067	0.310	1.708	0.189	0.800	0.524	-0.76	0.076	0.109	0.101	0.382	0.117	0.187	0.950	0.404	0.060	0.023	0.407	0.817	-1.32	-0.84	1.538
S0018	0.983	0.412	0.172	0.529	0.503	0.907	0.923	0.224	0.1	0.363	1.660	0.095	0.444	1.660	0.193	0.819	0.308	-0.90	0.072	0.110	0.163	0.416	0.093	0.166	0.945	0.389	0.057	0.022	0.367	0.675	-1.39	-0.86	1.500
S0018	0.983	0.436	0.168	0.500	0.472	0.901	0.918	0.228	0.132	0.325	1.708	0.085	0.394	1.708	0.188	0.808	0.303	-0.97	0.068	0.107	0.145	0.373	0.104	0.160	0.949	0.400	0.055	0.022	0.388	0.721	-1.46	-0.89	1.448
S0018	0.983	0.44	0.168	0.527	0.502	0.906	0.928	0.22	0.1	0.330	1.708	0.074	0.479	1.660	0.195	0.831	0.202	-1.00	0.072	0.111	0.115	0.408	0.099	0.164	0.948	0.392	0.059	0.021	0.403	0.798	-1.34	-0.84	1.540
S0018	0.983	0.428	0.204	0.539	0.579	0.916	0.926	0.268	0.124	0.359	1.660	0.088	0.428	1.660	0.194	0.813	0.789	-0.78	0.071	0.116	0.166	0.386	0.107	0.180	0.950	0.379	0.054	0.024	0.383	0.685	-1.33	-0.81	1.561
S0018	0.983	0.424	0.176	0.535	0.506	0.897	0.916	0.26	0.124	0.337	1.660	0.088	0.426	1.660	0.192	0.797	0.762	-0.96	0.071	0.110	0.151	0.374	0.122	0.177	0.955	0.385	0.057	0.024	0.393	0.788	-1.37	-0.85	1.492
S0018	0.983	0.438	0.183	0.559	0.558	0.908	0.928	0.227	0.107	0.239	1.660	0.060	0.336	1.660	0.195	0.814	0.509	-0.76	0.072	0.110	0.091	0.402	0.118	0.184	0.952	0.386	0.054	0.022	0.378	0.679	-1.33	-0.81	1.502
S0018	0.983	0.416	0.172	0.609	0.534	0.911	0.932	0.256	0.12	0.303	1.660	0.086	0.411	1.660	0.195	0.817	0.857	-0.79	0.076	0.109	0.127	0.380	0.120	0.173	0.947	0.385	0.059	0.021	0.386	0.770	-1.30	-0.82	1.526
S0018	0.983	0.404	0.152	0.492	0.528	0.896	0.934	0.276	0.104	0.267	1.660	0.073	0.363	1.660	0.201	0.833	0.373	-0.98	0.066	0.115	0.127	0.403	0.128	0.155	0.958	0.379	0.052	0.020	0.394	0.624	-1.46	-0.82	1.431
S0018	0.983	0.404	0.168	0.524	0.474	0.900	0.932	0.272	0.116	0.215	1.660	0.079	0.380	1.660	0.203	0.845	0.424	-0.90	0.069	0.109	0.143	0.422	0.103	0.158	0.951	0.382	0.052	0.020	0.380	0.702	-1.39	-0.87	1.478
S0018	0.983	0.384	0.168	0.538	0.572	0.908	0.930	0.24	0.088	0.388	1.660	0.104	0.494	1.660	0.195	0.834	0.341	-1.04	0.075	0.113	0.180	0.420	0.115	0.169	0.944	0.398	0.054	0.021	0.354	0.726	-1.29	-0.83	1.549
S0018	0.983	0.428	0.18	0.535	0.559	0.903	0.909	0.22	0.132	0.290	1.660	0.083	0.400	1.660	0.186	0.794	0.471	-0.84	0.075	0.114	0.126	0.381	0.101	0.173	0.953	0.384	0.059	0.025	0.396	0.689	-1.34	-0.80	1.604
S0018	0.983	0.454	0.199	0.562	0.563	0.887	0.925	0.270	0.111	0.371	1.660	0.090	0.453	1.660	0.203	0.826	0.178	-0.88	0.079	0.109	0.158	0.435	0.112	0.174	0.958	0.382	0.072	0.022	0.407	0.756	-1.26	-0.86	1.618
S0018	0.983	0.424	0.16	0.556	0.494	0.911	0.924	0.256	0.116	0.280	1.611	0.085	0.408	1.660	0.192	0.820	0.462	-0.92	0.071	0.114	0.159	0.402	0.103	0.150	0.950	0.381	0.058	0.022	0.389	0.764	-1.37	-0.84	1.579
S0018	0.983	0.44	0.172	0.567	0.550	0.883	0.919	0.236	0.132	0.367	1.708	0.091	0.413	1.708	0.193	0.809	0.624	-0.74	0.076	0.112	0.132	0.398	0.101	0.166	0.959	0.374	0.065	0.024	0.401	0.822	-1.34	-0.84	1.522
S0018	0.983	0.428	0.168	0.546	0.536	0.884	0.930	0.288	0.1	0.474	1.660	0.094	0.477	1.660	0.205	0.864	0.639	-1.04	0.078	0.117	0.153	0.441	0.111	0.171	0.955	0.378	0.066	0.023	0.392	0.765	-1.29	-0.83	1.564
S0018	0.983	0.456	0.196	0.600	0.533	0.904	0.921	0.228	0.124	0.320	1.660	0.096	0.458	1.660	0.189	0.801	1.401	-0.85	0.073	0.116	0.175	0.415	0.107	0.182	0.946	0.380	0.060	0.025	0.399	0.834	-1.33	-0.78	1.543
S0018	0.983	0.408	0.196	0.563	0.545	0.895	0.925	0.256	0.104	0.275	1.660	0.093	0.421	1.708	0.198	0.832	0.195	-0.97	0.075	0.117	0.182	0.416	0.142	0.153	0.955	0.386	0.062	0.025	0.388	0.779	-1.29	-0.80	1.556
S0018	0.983	0.430	0.167	0.512	0.481	0.889	0.928	0.258	0.107	0.347	1.660	0.098	0.433	1.660	0.202	0.830	0.352	-0.97	0.067	0.114	0.158	0.407	0.096	0.154	0.950	0.382	0.058	0.022	0.376	0.740	-1.41	-0.86	1.457
S0018	0.983	0.456	0.172	0.507	0.529	0.906	0.921	0.308	0.14	0.282	1.660	0.080	0.413	1.708	0.188	0.805	0.685	-0.93	0.065	0.115	0.134	0.400	0.096	0.157	0.959	0.366	0.059	0.024	0.397	0.683	-1.39	-0.82	1.493
S0018	0.983	0.424	0.176	0.542	0.485	0.902	0.928	0.272	0.116	0.313	1.660	0.076	0.422	1.708	0.201	0.833	-0.05	-1.00	0.068	0.111	0.141	0.423	0.104	0.168	0.952	0.378	0.061	0.022	0.381	0.701	-1.35	-0.88	1.505
S0018	0.983	0.444	0.196	0.505	0.491	0.882	0.919	0.292	0.12	0.336	1.708	0.073	0.382	1.660	0.187	0.797	0.606	-0.98	0.072	0.113	0.117	0.423	0.096	0.175	0.953	0.377	0.065	0.026	0.398	0.808	-1.34	-0.85	1.523
S0018	0.983	0.42	0.176	0.533	0.536	0.897	0.933	0.236	0.088	0.324	1.660	0.099	0.450	1.708	0.197	0.838	-0.32	-1.03	0.072	0.115	0.194	0.437	0.126	0.165	0.956	0.384	0.059	0.023	0.383	0.647	-1.33	-0.84	1.528
S0018	0.983	0.432	0.196	0.522	0.535	0.896	0.924	0.248	0.116	0.290	1.660	0.098	0.492	1.660	0.199	0.819	1.193	-0.97	0.073	0.115	0.162	0.443	0.113	0.162	0.950	0.371	0.058	0.024	0.365	0.798	-1.34	-0.82	1.498
S0018	0.983	0.454	0.179	0.549	0.495	0.900	0.929	0.282	0.107	0.301	1.660	0.078	0.382	1.708	0.200	0.841	0.187	-0.91	0.068	0.111	0.158	0.419	0.104	0.157	0.959	0.375	0.062	0.023	0.401	0.679	-1.37	-0.90	1.540
S0018	0.983	0.408	0.168	0.554	0.568	0.904	0.925	0.256	0.116	0.429	1.660	0.119	0.516	1.660	0.195	0.824	0.234	-0.82	0.075	0.114	0.193	0.410	0.109	0.182	0.953	0.379	0.058	0.023	0.363	0.692	-1.32	-0.81	1.522
S0018	0.983	0.42	0.188	0.554	0.478	0.898	0.922	0.256	0.12	0.266	1.660	0.086	0.424	1.660	0.198	0.802	1.022	-0.98	0.072	0.115	0.143	0.395	0.119	0.163	0.948	0.383	0.056	0.024	0.376	0.774	-1.41	-0.87	1.489
S0018	0.983	0.428	0.184	0.575	0.479	0.875	0.927	0.272	0.112	0.404	1.708	0.094	0.442	1.660	0.192	0.819	0.162	-0.91	0.080	0.109	0.159	0.422	0.099	0.162	0.955	0.386	0.067	0.022	0.402	0.782	-1.27	-0.85	1.537
S0018	0.983	0.424	0.184	0.605	0.492	0.899	0.924	0.252	0.1	0.336	1.660	0.094	0.492	1.708	0.186	0.819	0.371	-0.91	0.077	0.109	0.162	0.398	0.103	0.204	0.959	0.365	0.064	0.022	0.394	0.769	-1.24	-0.85	1.582
S0018	0.983	0.44	0.192	0.545	0.537	0.899	0.918	0.24	0.132	0.401	1.660	0.075	0.415	1.708	0.191	0.790	0.215	-0.69	0.078	0.112	0.116	0.398	0.114	0.158	0.960	0.372	0.062	0.024	0.395	0.775	-1.24	-0.83	1.554
S0018	0.983	0.410	0.199	0.653	0.631	0.898	0.910	0.211	0.099	0.436	1.757	0.091	0.455	1.708	0.183	0.779	0.762	-0.29	0.079	0.108	0.152	0.386	0.095	0.210	0.949	0.382	0.065	0.025	0.425	0.748	-1.26	-0.83	1.585
S0018	0.983	0.424	0.26	0.562	0.770	0.910	0.881	0.3	0.132	0.205	1.660	0.078	0.384	1.660	0.153	0.712	-0.28	-0.08	0.070	0.115	0.138	0.328	0.086	0.269	0.964	0.353	0.059	0.034	0.409	0.533	-1.29	-0.76	1.612
S0018	0.983	0.456	0.192	0.485	0.507	0.906	0.937	0.276	0.092	0.434	1.708	0.111	0.466	1.708	0.204	0.866	0.401	-0.99	0.067	0.112	0.193	0.418	0.108	0.186	0.955	0.377	0.059	0.021	0.403	0.720	-1.38	-0.88	1.497
S0018	0.983	0.444	0.196	0.578	0.499	0.900	0.918	0.192	0.124	0.427	1.660	0.100	0.458	1.660	0.200	0.815	0.496	-0.93	0.077	0.112	0.163	0.432	0.119	0.150	0.946	0.389	0.060	0.027	0.387	0.751	-1.35	-0.87	1.524
S0018	0.983	0.44	0.164	0.511	0.517	0.901	0.926	0.248	0.116	0.356	1.660	0.102	0.488	1.660	0.199	0.816	-0.12	-0.99	0.072	0.116	0.182	0.390	0.110	0.156	0.956	0.384	0.060	0.023	0.366	0.667	-1.34	-0.81	1.551
S0018	0.983	0.414	0.167	0.517	0.526	0.893	0.922	0.266	0.123	0.357	1.660	0.102	0.444	1.660	0.198	0.824	0.454	-1.00	0.070	0.110	0.163	0.398	0.107	0.151	0.950	0.384	0.059	0.023	0.389	0.717	-1.42	-0.89	1.457
S0018	0.983	0.432	0.184	0.537	0.520	0.901	0.931	0.288	0.108	0.376	1.660	0.098	0.463	1.660	0.201	0.820	0.275	-1.04	0.071	0.115	0.147	0.407	0.096	0.159	0.953	0.373	0.058	0.023	0.378	0.702	-1.34	-0.85	1.498
S0018	0.983	0.4	0.296	0.897	0.717	0.909	0.858	0.244	0.124	0.175	1.660	0.098	0.491	1.660	0.164	0.701	0.743	-0.52	0.085	0.120	0.151	0.356	0.108	0.191	0.950	0.399	0.065	0.039	0.392	0.709	-1.15	-0.73	1.769
S0018	0.983	0.428	0.176	0.498	0.516	0.887	0.931	0.216	0.092	0.448	1.660	0.109	0.482	1.660	0.198	0.849	0.386	-0.85	0.075	0.106	0.155	0.434	0.097	0.189	0.959	0.370	0.065	0.021	0.400	0.712	-1.35	-0.91	1.490
S0018	0.983	0.412	0.172	0.526	0.521	0.893	0.921	0.268	0.136	0.335	1.660	0.092	0.451	1.660	0.195	0.809	0.177	-1.05	0.077	0.114	0.169	0.406	0.118	0.170	0.958	0.359	0.063	0.024	0.400	0.728	-1.30	-0.84	1.551
S0018	0.983	0.396	0.196	0.531	0.510	0.889	0.913	0.232	0.116	0.377	1.660	0.121	0.514	1.660	0.191	0.793	-0.21	-0.97	0.083	0.110	0.200	0.402	0.117	0.148	0.956	0.384	0.061	0.025	0.357	0.762	-1.21	-0.84	1.556
S0018	0.983	0.454	0.167	0.561	0.487	0.901	0.927	0.258	0.091	0.346	1.660	0.084	0.451	1.660	0.198	0.823	1.004	-1.01	0.076	0.112	0.138	0.408	0.119	0.171	0.956	0.370	0.058	0.021	0.356	0.844	-1.33	-0.85	1.520
S0018	0.983	0.412	0.168	0.533	0.539	0.894	0.922	0.244	0.12	0.411	1.660	0.098	0.479	1.660	0.198	0.816	0.334	-0.99	0.078	0.113	0.191	0.416	0.146	0.165	0.955	0.369	0.060	0.025	0.374	0.733	-1.31	-0.84	1.523
S0018	0.983	0.412	0.176	0.515	0.537	0.921	0.917	0.264	0.108	0.347	1.660	0.097	0.477	1.660	0.191	0.794	0.170	-1.10	0.067	0.118	0.174	0.397	0.094	0.172	0.963	0.369	0.051	0.025	0.378	0.680	-1.32	-0.80	1.594
S0018	0.983	0.414	0.158	0.524	0.460	0.864	0.933	0.158	0.085	0.522	1.660	0.094	0.612	1.660	0.147	0.865	0.337	-1.10	0.092	0.113	0.303	0.495	0.318	0.288	0.943	0.372	0.062	0.017	0.359	0.927	-1.18	-0.87	0.527
S0018	1.251	0.412	0.228	0.904	0.686	0.933	0.912	0.196	0.112	0.349	1.855	0.098	0.547	1.855	0.153	0.660	0.133	-0.55	0.112	0.163	0.178	0.324	0.134	0.328	0.951	0.399	0.069	0.043	0.345	0.708	-0.87	-0.41	2.189
S0018	1.251	0.418	0.199	0.757	0.677	0.938	0.909	0.187	0.103	0.380	1.904	0.089	0.521	1.855	0.198	0.800	0.882	-1.13	0.097	0.151	0.187	0.435	0.115	0.167	0.956	0.394	0.069	0.038	0.402	0.955	-0.95	-0.60	2.223
S0018	1.251	0.452	0.22	0.738	0.628	0.949	0.902	0.188	0.124	0.513	1.855	0.121	0.644	1.904	0.189	0.812	0.197	-0.92	0.092	0.143	0.236	0.421	0.098	0.152	0.951	0.379	0.065	0.039	0.391	0.858	-0.98	-0.61	2.154
S0018	1.251	0.42	0.228	0.806	0.668	0.930	0.891	0.244	0.124	0.370	1.855	0.110	0.530	1.855	0.187	0.793	-0.35	-1.05	0.102	0.143	0.200	0.401	0.107	0.151	0.956	0.396	0.080	0.040	0.367	0.837	-0.93	-0.61	2.263
S0018	1.251	0.388	0.208	0.794	0.576	0.928	0.909	0.244	0.124	0.227	1.855	0.073	0.471	1.855	0.200	0.811	-0.40	-1.15	0.090	0.147	0.121	0.415	0.099	0.161	0.952	0.390	0.072	0.036	0.399	0.762	-1.02	-0.62	2.176
S0018	1.251	0.436	0.224	0.793	0.613	0.922	0.902	0.244	0.136	0.317	1.904	0.095	0.453	1.904	0.194	0.802	-0.27	-1.09	0.099	0.140	0.169	0.412	0.102	0.159	0.956	0.368	0.079	0.039	0.395	0.772	-0.97	-0.65	2.161
S0018	1.251	0.390	0.239	0.828	0.635	0.926	0.897	0.239	0.107	0.351	1.855	0.108	0.520	1.904	0.185	0.783	-0.09	-1.00	0.100	0.143	0.186	0.421	0.100	0.170	0.963	0.388	0.078	0.041	0.358	0.867	-0.92	-0.60	2.217
S0018	1.251	0.392	0.216	0.771	0.596	0.938	0.898	0.216	0.124	0.341	1.855	0.094	0.480	1.855	0.191	0.802	0.323	-0.98	0.091	0.140	0.172	0.411	0.088	0.154	0.947	0.387	0.065	0.037	0.386	0.857	-1.01	-0.66	2.074
S0018	1.251	0.404	0.244	0.778	0.595	0.936	0.897	0.228	0.132	0.366	1.855	0.082	0.407	1.855	0.191	0.817	-0.27	-1.05	0.092	0.137	0.112	0.404	0.093	0.163	0.953	0.392	0.066	0.038	0.368	0.748	-1.03	-0.66	2.104
S0018	1.251	0.384	0.2	0.757	0.579	0.932	0.909	0.236	0.128	0.300	1.855	0.081	0.437	1.855	0.200	0.803	-0.39	-1.15	0.090	0.144	0.126	0.391	0.102	0.167	0.954	0.394	0.069	0.035	0.409	0.771	-1.03	-0.65	2.114
S0018	1.251	0.42	0.228	0.825	0.606	0.935	0.908	0.248	0.132	0.360	1.855	0.078	0.437	1.904	0.194	0.808	-0.34	-1.03	0.095	0.141	0.144	0.420	0.095	0.151	0.951	0.375	0.069	0.036	0.384	0.793	-0.98	-0.63	2.117
S0018	1.251	0.432	0.22	0.747	0.606	0.938	0.902	0.224	0.116	0.357	1.904	0.106	0.546	1.904	0.185	0.801	-0.49	-1.11	0.096	0.140	0.164	0.403	0.100	0.165	0.963	0.378	0.074	0.037	0.351	0.724	-0.99	-0.66	2.220
S0018	1.251	0.470	0.207	0.711	0.602	0.941	0.909	0.239	0.099	0.423	1.855	0.115	0.570	1.855	0.196	0.814	-0.62	-1.08	0.090	0.139	0.217	0.421	0.079	0.162	0.954	0.393	0.073	0.034	0.373	0.769	-1.01	-0.69	2.176
S0018	1.251	0.392	0.212	0.780	0.609	0.945	0.903	0.216	0.128	0.312	1.855	0.100	0.542	1.855	0.194	0.793	-0.41	-1.10	0.099	0.140	0.145	0.396	0.103	0.159	0.949	0.385	0.068	0.038	0.364	0.775	-0.96	-0.63	2.214
S0018	1.251	0.412	0.212	0.760	0.587	0.932	0.909	0.208	0.132	0.356	1.904	0.097	0.476	1.904	0.197	0.830	-0.62	-1.10	0.096	0.140	0.174	0.450	0.102	0.166	0.964	0.382	0.078	0.036	0.392	0.786	-0.95	-0.68	2.236
S0018	1.251	0.372	0.208	0.770	0.588	0.945	0.903	0.2	0.116	0.438	1.855	0.118	0.556	1.855	0.193	0.812	-0.58	-1.02	0.094	0.134	0.211	0.416	0.104	0.169	0.950	0.392	0.063	0.035	0.360	0.744	-1.00	-0.71	2.082
S0018	1.251	0.448	0.212	0.769	0.619	0.932	0.901	0.224	0.124	0.379	1.855	0.117	0.545	1.855	0.196	0.784	-0.39	-1.07	0.094	0.140	0.201	0.407	0.085	0.159	0.955	0.372	0.074	0.037	0.386	0.790	-0.99	-0.67	2.087
S0018	1.251	0.38	0.208	0.788	0.583	0.937	0.899	0.232	0.128	0.309	1.855	0.099	0.531	1.855	0.193	0.789	-0.15	-1.05	0.104	0.140	0.161	0.413	0.117	0.155	0.961	0.385	0.067	0.038	0.348	0.940	-0.92	-0.67	2.172
S0018	1.251	0.442	0.223	0.759	0.668	0.936	0.904	0.219	0.123	0.406	1.904	0.098	0.488	1.904	0.203	0.818	0.133	-1.02	0.095	0.146	0.171	0.418	0.092	0.152	0.954	0.380	0.068	0.039	0.369	0.800	-0.96	-0.59	2.182
S0018	1.251	0.436	0.22	0.711	0.609	0.932	0.907	0.212	0.12	0.364	1.855	0.111	0.532	1.855	0.195	0.807	-0.79	-1.16	0.095	0.141	0.191	0.410	0.093	0.166	0.961	0.365	0.073	0.035	0.389	0.678	-0.99	-0.69	2.187
S0018	1.251	0.436	0.232	0.761	0.570	0.929	0.903	0.216	0.12	0.337	1.904	0.101	0.481	1.855	0.195	0.805	-0.42	-1.19	0.094	0.141	0.173	0.430	0.097	0.167	0.962	0.382	0.075	0.038	0.390	0.846	-0.99	-0.67	2.229
S0018	1.251	0.4	0.208	0.811	0.635	0.938	0.904	0.204	0.112	0.360	1.855	0.106	0.484	1.855	0.196	0.809	-0.31	-1.07	0.098	0.143	0.195	0.407	0.094	0.155	0.949	0.384	0.067	0.037	0.363	0.772	-0.96	-0.64	2.198
S0018	1.251	0.428	0.212	0.777	0.656	0.930	0.898	0.244	0.124	0.400	1.904	0.094	0.462	1.904	0.188	0.811	-0.61	-1.04	0.094	0.140	0.158	0.425	0.101	0.157	0.961	0.373	0.070	0.037	0.367	0.727	-1.01	-0.65	2.092
S0018	1.251	0.396	0.192	0.784	0.592	0.937	0.912	0.228	0.124	0.254	1.855	0.067	0.375	1.855	0.201	0.811	0.144	-1.11	0.093	0.143	0.110	0.408	0.126	0.159	0.956	0.386	0.061	0.034	0.364	0.890	-1.02	-0.66	2.083
S0018	1.251	0.434	0.207	0.786	0.666	0.925	0.907	0.223	0.127	0.394	1.904	0.104	0.511	1.904	0.193	0.813	-0.11	-0.85	0.094	0.142	0.146	0.415	0.087	0.170	0.952	0.380	0.070	0.037	0.394	0.757	-0.99	-0.59	2.134
S0018	1.251	0.408	0.232	0.770	0.581	0.933	0.910	0.216	0.108	0.409	1.855	0.093	0.513	1.855	0.194	0.815	-0.06	-1.01	0.099	0.135	0.170	0.430	0.103	0.173	0.963	0.381	0.067	0.034	0.362	0.889	-0.96	-0.69	2.138
S0018	1.251	0.46	0.216	0.728	0.675	0.935	0.904	0.26	0.124	0.395	1.855	0.092	0.464	1.855	0.193	0.807	-0.32	-1.00	0.088	0.151	0.169	0.414	0.083	0.153	0.951	0.378	0.073	0.039	0.377	0.637	-1.04	-0.58	2.172
S0018	1.251	0.424	0.236	0.752	0.655	0.947	0.876	0.188	0.124	0.409	1.855	0.116	0.593	1.855	0.180	0.765	-0.60	-0.92	0.096	0.143	0.224	0.410	0.111	0.163	0.961	0.383	0.066	0.043	0.392	0.716	-0.96	-0.59	2.204
S0018	1.251	0.436	0.216	0.748	0.665	0.943	0.910	0.212	0.116	0.430	1.855	0.101	0.518	1.855	0.197	0.834	-0.17	-0.96	0.092	0.145	0.186	0.456	0.105	0.158	0.948	0.405	0.062	0.035	0.357	0.785	-0.99	-0.57	2.095
S0018	1.251	0.450	0.203	0.711	0.684	0.936	0.905	0.207	0.119	0.382	1.855	0.096	0.527	1.855	0.199	0.803	0.031	-0.90	0.097	0.144	0.164	0.423	0.102	0.156	0.951	0.381	0.072	0.037	0.392	0.727	-0.96	-0.62	2.137
S0018	1.251	0.428	0.228	0.771	0.622	0.929	0.889	0.228	0.124	0.434	1.904	0.120	0.576	1.904	0.187	0.771	-0.19	-0.93	0.098	0.137	0.210	0.388	0.102	0.195	0.970	0.371	0.083	0.041	0.396	0.812	-0.93	-0.65	2.184
S0018	1.251	0.448	0.2	0.759	0.647	0.937	0.903	0.208	0.124	0.428	1.855	0.101	0.530	1.904	0.192	0.806	-0.29	-0.95	0.097	0.146	0.197	0.405	0.103	0.170	0.952	0.384	0.074	0.038	0.393	0.753	-0.98	-0.59	2.171
S0018	1.251	0.408	0.208	0.878	0.667	0.934	0.898	0.22	0.132	0.475	1.904	0.112	0.519	1.904	0.198	0.799	-0.31	-1.00	0.097	0.149	0.214	0.408	0.094	0.145	0.960	0.381	0.075	0.041	0.400	0.761	-0.97	-0.57	2.258
S0018	1.251	0.432	0.216	0.879	0.626	0.929	0.901	0.204	0.132	0.401	1.904	0.092	0.529	1.855	0.190	0.800	0.722	-0.96	0.102	0.144	0.154	0.415	0.120	0.171	0.956	0.385	0.074	0.038	0.383	0.956	-0.94	-0.61	2.216
S0018	1.251	0.436	0.184	0.787	0.618	0.927	0.915	0.224	0.136	0.394	1.855	0.093	0.459	1.855	0.204	0.831	0.717	-1.06	0.096	0.144	0.172	0.423	0.084	0.163	0.949	0.398	0.077	0.035	0.363	0.829	-1.03	-0.63	2.145
S0018	1.251	0.422	0.231	0.735	0.675	0.941	0.906	0.223	0.115	0.312	1.855	0.109	0.513	1.855	0.190	0.777	-0.10	-1.08	0.093	0.146	0.206	0.375	0.093	0.185	0.953	0.405	0.065	0.036	0.346	0.710	-1.05	-0.64	2.228
S0018	1.251	0.456	0.184	0.815	0.620	0.932	0.913	0.224	0.14	0.424	1.855	0.092	0.462	1.855	0.201	0.835	0.099	-1.07	0.095	0.146	0.160	0.421	0.096	0.153	0.948	0.400	0.072	0.035	0.376	0.778	-1.07	-0.60	2.167
S0018	1.251	0.42	0.196	0.798	0.619	0.936	0.918	0.184	0.12	0.412	1.855	0.114	0.544	1.855	0.203	0.829	0.398	-1.03	0.102	0.144	0.196	0.409	0.119	0.175	0.952	0.389	0.066	0.031	0.333	0.861	-0.98	-0.64	2.135
S0018	1.251	0.404	0.192	0.795	0.607	0.939	0.912	0.216	0.12	0.392	1.806	0.111	0.519	1.806	0.188	0.798	0.177	-1.08	0.097	0.146	0.186	0.388	0.098	0.172	0.949	0.404	0.070	0.034	0.367	0.884	-0.98	-0.63	2.178
S0018	1.251	0.44	0.192	0.741	0.617	0.931	0.909	0.228	0.132	0.345	1.855	0.097	0.480	1.855	0.196	0.795	0.400	-1.05	0.093	0.144	0.152	0.392	0.105	0.167	0.955	0.403	0.071	0.036	0.366	0.803	-1.06	-0.59	2.162
S0018	1.251	0.412	0.232	0.814	0.621	0.930	0.909	0.232	0.132	0.407	1.855	0.079	0.416	1.855	0.193	0.820	0.804	-0.98	0.100	0.142	0.139	0.422	0.095	0.175	0.946	0.404	0.073	0.037	0.381	0.878	-0.97	-0.59	2.168
S0018	1.251	0.442	0.191	0.821	0.596	0.939	0.912	0.215	0.135	0.382	1.855	0.092	0.460	1.855	0.204	0.817	0.883	-1.10	0.095	0.147	0.179	0.407	0.090	0.151	0.949	0.391	0.067	0.035	0.371	0.917	-1.02	-0.64	2.196
S0018	1.251	0.4	0.228	0.743	0.664	0.943	0.908	0.2	0.132	0.426	1.855	0.099	0.512	1.855	0.194	0.821	-0.01	-1.06	0.094	0.145	0.190	0.435	0.096	0.151	0.953	0.413	0.067	0.037	0.378	0.714	-1.03	-0.58	2.227
S0018	1.251	0.428	0.2	0.691	0.626	0.944	0.913	0.232	0.116	0.367	1.855	0.098	0.474	1.855	0.200	0.837	0.215	-1.03	0.085	0.143	0.184	0.417	0.099	0.149	0.946	0.406	0.061	0.034	0.380	0.692	-1.13	-0.62	2.079
S0018	1.251	0.404	0.176	0.723	0.644	0.937	0.914	0.2	0.14	0.354	1.855	0.079	0.426	1.855	0.201	0.815	0.515	-0.95	0.092	0.149	0.136	0.407	0.102	0.153	0.944	0.398	0.064	0.035	0.368	0.747	-1.08	-0.57	2.073
S0018	1.251	0.444	0.196	0.747	0.661	0.931	0.904	0.192	0.132	0.437	1.855	0.109	0.497	1.855	0.197	0.809	0.269	-0.92	0.094	0.144	0.178	0.416	0.107	0.161	0.955	0.405	0.069	0.038	0.378	0.736	-1.07	-0.58	2.147
S0018	1.251	0.372	0.184	0.764	0.633	0.937	0.912	0.196	0.1	0.447	1.904	0.105	0.532	1.904	0.201	0.833	-0.19	-1.00	0.096	0.146	0.197	0.421	0.114	0.153	0.951	0.395	0.063	0.035	0.359	0.766	-0.97	-0.60	2.153
S0018	1.251	0.414	0.219	0.743	0.646	0.943	0.899	0.179	0.115	0.463	1.904	0.124	0.579	1.904	0.191	0.810	0.116	-0.96	0.092	0.145	0.233	0.422	0.086	0.164	0.957	0.387	0.066	0.039	0.380	0.849	-1.00	-0.62	2.175
S0018	1.251	0.436	0.208	0.762	0.612	0.938	0.904	0.216	0.14	0.417	1.904	0.096	0.510	1.855	0.199	0.812	0.000	-1.02	0.095	0.141	0.182	0.408	0.093	0.152	0.952	0.401	0.070	0.037	0.358	0.753	-1.04	-0.62	2.136
S0018	1.251	0.436	0.204	0.766	0.634	0.942	0.913	0.196	0.104	0.463	1.904	0.115	0.562	1.855	0.199	0.820	-0.66	-0.96	0.098	0.146	0.215	0.414	0.111	0.157	0.947	0.392	0.069	0.034	0.351	0.753	-0.97	-0.67	2.216
S0018	1.251	0.412	0.208	0.768	0.666	0.933	0.900	0.244	0.14	0.410	1.904	0.099	0.466	1.904	0.192	0.797	0.143	-1.02	0.093	0.148	0.189	0.408	0.094	0.155	0.961	0.380	0.071	0.040	0.377	0.757	-1.00	-0.57	2.134
S0018	1.251	0.424	0.232	0.831	0.680	0.940	0.896	0.204	0.148	0.463	1.904	0.094	0.530	1.904	0.196	0.807	0.083	-0.82	0.106	0.145	0.180	0.415	0.106	0.157	0.950	0.399	0.073	0.041	0.357	0.776	-0.92	-0.55	2.267
S0018	1.251	0.468	0.184	0.862	0.642	0.939	0.909	0.212	0.136	0.507	1.855	0.124	0.570	1.855	0.201	0.815	-0.08	-1.08	0.101	0.148	0.236	0.417	0.103	0.166	0.953	0.393	0.073	0.037	0.363	0.844	-0.95	-0.61	2.244
S0018	1.251	0.426	0.215	0.762	0.614	0.922	0.910	0.211	0.115	0.447	1.855	0.108	0.474	1.855	0.203	0.821	-0.11	-1.05	0.096	0.144	0.188	0.420	0.081	0.149	0.957	0.398	0.075	0.036	0.383	0.841	-1.01	-0.60	2.228
S0018	1.251	0.428	0.216	0.838	0.667	0.924	0.904	0.224	0.132	0.355	1.855	0.085	0.464	1.855	0.198	0.807	-0.06	-1.02	0.108	0.140	0.137	0.401	0.104	0.147	0.951	0.402	0.074	0.038	0.365	0.828	-0.90	-0.64	2.185
S0018	1.251	0.444	0.192	0.719	0.609	0.931	0.909	0.212	0.12	0.517	1.855	0.135	0.615	1.855	0.201	0.816	0.136	-1.00	0.102	0.140	0.234	0.420	0.101	0.168	0.953	0.390	0.073	0.034	0.344	0.900	-0.96	-0.69	2.150
S0018	1.251	0.476	0.204	0.800	0.644	0.929	0.900	0.192	0.136	0.443	1.855	0.110	0.542	1.855	0.193	0.801	0.105	-0.97	0.105	0.145	0.203	0.394	0.104	0.168	0.957	0.390	0.080	0.038	0.369	0.839	-0.92	-0.59	2.226
S0018	1.251	0.392	0.216	0.789	0.654	0.934	0.899	0.18	0.12	0.518	1.855	0.125	0.618	1.855	0.196	0.797	0.184	-0.89	0.111	0.150	0.232	0.427	0.119	0.155	0.956	0.406	0.072	0.041	0.364	0.865	-0.86	-0.54	2.287
S0018	1.251	0.428	0.208	0.833	0.636	0.938	0.904	0.184	0.116	0.478	1.806	0.118	0.594	1.855	0.190	0.805	0.312	-0.85	0.103	0.142	0.239	0.396	0.100	0.175	0.950	0.399	0.070	0.038	0.355	0.826	-0.94	-0.62	2.171
S0018	1.251	0.458	0.231	0.730	0.647	0.929	0.905	0.179	0.127	0.516	1.855	0.119	0.545	1.855	0.198	0.811	-0.01	-0.90	0.103	0.140	0.230	0.429	0.094	0.161	0.949	0.399	0.073	0.037	0.373	0.838	-0.96	-0.60	2.127
S0018	1.251	0.388	0.2	0.757	0.661	0.937	0.904	0.212	0.116	0.426	1.855	0.105	0.532	1.855	0.199	0.804	0.124	-1.07	0.103	0.150	0.207	0.404	0.108	0.155	0.961	0.392	0.072	0.038	0.365	0.802	-0.91	-0.58	2.296
S0018	1.251	0.412	0.24	0.769	0.685	0.925	0.897	0.212	0.116	0.477	1.855	0.113	0.540	1.855	0.188	0.794	0.414	-0.79	0.104	0.145	0.195	0.421	0.096	0.191	0.951	0.405	0.079	0.041	0.382	0.860	-0.92	-0.56	2.216
S0018	1.251	0.42	0.224	0.756	0.726	0.942	0.899	0.208	0.116	0.469	1.904	0.110	0.534	1.904	0.195	0.791	0.827	-0.70	0.104	0.153	0.210	0.426	0.106	0.179	0.963	0.377	0.071	0.041	0.382	0.919	-0.91	-0.51	2.282
S0018	1.251	0.452	0.216	0.772	0.719	0.933	0.905	0.224	0.116	0.463	1.855	0.110	0.550	1.855	0.191	0.810	0.531	-0.86	0.102	0.144	0.193	0.418	0.103	0.153	0.961	0.378	0.073	0.036	0.347	0.776	-0.94	-0.56	2.146
S0018	1.251	0.404	0.2	0.782	0.641	0.941	0.908	0.204	0.12	0.469	1.855	0.115	0.543	1.855	0.196	0.809	0.009	-0.87	0.098	0.144	0.232	0.407	0.108	0.155	0.956	0.375	0.064	0.036	0.362	0.764	-0.97	-0.60	2.125
S0018	1.251	0.402	0.215	0.726	0.591	0.937	0.910	0.207	0.103	0.356	1.855	0.107	0.513	1.855	0.199	0.819	-0.32	-1.02	0.090	0.141	0.197	0.411	0.095	0.173	0.956	0.381	0.063	0.035	0.359	0.769	-1.02	-0.70	2.096
S0018	1.251	0.404	0.232	0.757	0.689	0.923	0.902	0.22	0.092	0.461	1.855	0.109	0.559	1.855	0.195	0.792	-0.02	-0.85	0.101	0.142	0.199	0.409	0.113	0.185	0.958	0.387	0.073	0.037	0.367	0.770	-0.96	-0.61	2.102
S0018	1.251	0.392	0.232	0.717	0.713	0.936	0.900	0.204	0.124	0.451	1.855	0.118	0.585	1.855	0.190	0.793	-0.22	-0.77	0.102	0.138	0.238	0.400	0.129	0.190	0.955	0.394	0.067	0.037	0.341	0.809	-0.94	-0.60	2.112
S0018	1.251	0.42	0.224	0.761	0.674	0.938	0.900	0.232	0.12	0.357	1.855	0.099	0.482	1.855	0.194	0.800	-0.60	-0.92	0.093	0.145	0.184	0.406	0.100	0.155	0.949	0.391	0.067	0.038	0.357	0.643	-1.03	-0.58	2.103
S0018	1.251	0.412	0.216	0.723	0.655	0.933	0.896	0.184	0.112	0.422	1.806	0.110	0.588	1.806	0.195	0.790	-0.04	-0.88	0.111	0.144	0.194	0.421	0.127	0.157	0.958	0.386	0.071	0.036	0.352	0.836	-0.87	-0.61	2.145
S0018	1.251	0.372	0.212	0.748	0.659	0.939	0.909	0.22	0.112	0.345	1.855	0.098	0.498	1.855	0.196	0.816	-0.27	-1.01	0.092	0.149	0.156	0.411	0.103	0.170	0.958	0.377	0.061	0.036	0.352	0.727	-1.01	-0.60	2.142
S0018	1.251	0.402	0.231	0.672	0.604	0.935	0.904	0.231	0.095	0.375	1.855	0.120	0.567	1.806	0.187	0.783	-0.44	-1.02	0.095	0.146	0.223	0.410	0.095	0.167	0.954	0.396	0.063	0.037	0.352	0.741	-0.97	-0.61	2.151
S0018	1.251	0.391	0.195	0.649	0.547	0.914	0.912	0.271	0.108	0.220	1.855	0.081	0.462	1.757	0.132	0.770	-0.08	-1.19	0.093	0.143	0.229	0.309	0.244	0.408	0.960	0.367	0.068	0.031	0.377	0.768	-1.00	-0.62	0.766
S0018	1.519	0.402	0.262	0.958	0.722	0.922	0.910	0.247	0.115	0.349	2.001	0.077	0.393	2.001	0.182	0.770	-0.40	-0.87	0.129	0.182	0.102	0.378	0.091	0.234	0.952	0.407	0.102	0.047	0.383	0.834	-0.66	-0.40	2.820
S0018	1.519	0.408	0.216	1.047	0.708	0.920	0.912	0.264	0.096	0.257	2.001	0.057	0.315	2.001	0.208	0.841	-0.80	-1.12	0.134	0.175	0.095	0.429	0.095	0.141	0.958	0.390	0.111	0.044	0.401	0.831	-0.65	-0.49	2.869
S0018	1.519	0.412	0.236	0.966	0.704	0.924	0.907	0.272	0.112	0.314	2.001	0.068	0.345	2.001	0.208	0.847	-0.39	-1.12	0.130	0.173	0.115	0.435	0.078	0.134	0.959	0.395	0.107	0.049	0.388	0.855	-0.67	-0.53	2.864
S0018	1.519	0.38	0.252	0.932	0.715	0.926	0.900	0.248	0.12	0.300	2.001	0.063	0.347	2.001	0.204	0.834	-0.26	-1.07	0.123	0.172	0.082	0.420	0.083	0.137	0.955	0.402	0.099	0.050	0.400	0.921	-0.71	-0.47	2.843
S0018	1.519	0.396	0.224	1.035	0.726	0.914	0.908	0.288	0.116	0.277	2.050	0.056	0.338	2.050	0.198	0.830	-0.30	-1.03	0.127	0.173	0.087	0.401	0.073	0.143	0.953	0.412	0.110	0.046	0.410	0.935	-0.66	-0.47	2.801
S0018	1.519	0.448	0.248	1.001	0.686	0.914	0.908	0.292	0.096	0.295	2.050	0.062	0.349	2.050	0.190	0.831	-0.12	-0.99	0.125	0.167	0.087	0.420	0.064	0.170	0.954	0.393	0.119	0.047	0.424	0.966	-0.67	-0.52	2.854
S0018	1.519	0.382	0.258	0.971	0.736	0.928	0.900	0.223	0.111	0.356	2.050	0.079	0.371	2.050	0.204	0.819	-0.30	-0.86	0.127	0.171	0.094	0.418	0.077	0.140	0.957	0.391	0.103	0.051	0.414	0.885	-0.68	-0.49	2.822
S0018	1.519	0.372	0.24	0.948	0.751	0.924	0.905	0.244	0.112	0.350	2.050	0.074	0.340	2.001	0.194	0.823	-0.39	-0.91	0.126	0.172	0.083	0.406	0.094	0.160	0.960	0.393	0.099	0.049	0.391	0.795	-0.70	-0.45	2.761
S0018	1.519	0.408	0.228	0.984	0.696	0.910	0.901	0.3	0.108	0.249	2.050	0.061	0.284	2.050	0.198	0.822	-0.61	-1.05	0.131	0.173	0.079	0.407	0.066	0.152	0.965	0.391	0.117	0.045	0.400	0.874	-0.64	-0.51	2.835
S0018	1.519	0.432	0.26	1.027	0.711	0.914	0.899	0.272	0.112	0.309	2.050	0.068	0.312	2.050	0.206	0.834	-0.26	-1.04	0.122	0.171	0.091	0.438	0.083	0.143	0.962	0.392	0.111	0.050	0.432	0.850	-0.71	-0.48	2.828
S0018	1.519	0.428	0.224	0.985	0.781	0.914	0.904	0.256	0.1	0.284	2.001	0.060	0.308	2.001	0.194	0.808	-0.70	-0.95	0.125	0.177	0.077	0.389	0.076	0.161	0.959	0.396	0.112	0.050	0.399	0.754	-0.69	-0.44	2.838
S0018	1.519	0.424	0.248	0.963	0.753	0.923	0.902	0.248	0.12	0.331	2.001	0.066	0.343	2.001	0.201	0.824	-0.29	-1.00	0.125	0.171	0.088	0.422	0.083	0.156	0.955	0.394	0.102	0.051	0.406	0.931	-0.68	-0.50	2.786
S0018	1.519	0.414	0.227	1.019	0.700	0.913	0.904	0.266	0.127	0.278	2.001	0.059	0.322	2.001	0.196	0.821	-0.17	-1.01	0.127	0.168	0.073	0.412	0.079	0.156	0.955	0.391	0.109	0.047	0.402	1.047	-0.69	-0.50	2.724
S0018	1.519	0.424	0.26	1.032	0.724	0.911	0.902	0.312	0.128	0.295	2.001	0.063	0.346	2.050	0.201	0.820	-0.58	-1.04	0.127	0.172	0.077	0.427	0.082	0.159	0.960	0.376	0.123	0.050	0.419	0.841	-0.68	-0.48	2.841
S0018	1.519	0.428	0.272	0.962	0.727	0.915	0.899	0.268	0.128	0.269	2.001	0.061	0.336	2.050	0.188	0.806	-0.37	-0.94	0.126	0.171	0.076	0.401	0.065	0.166	0.958	0.396	0.113	0.052	0.430	0.897	-0.68	-0.47	2.834
S0018	1.519	0.416	0.26	0.995	0.723	0.916	0.906	0.272	0.136	0.222	2.001	0.045	0.283	2.050	0.192	0.831	-0.36	-1.00	0.126	0.171	0.099	0.430	0.072	0.170	0.962	0.388	0.107	0.049	0.410	0.892	-0.69	-0.46	2.795
S0018	1.519	0.44	0.276	0.967	0.701	0.906	0.907	0.308	0.12	0.285	2.001	0.056	0.315	2.001	0.207	0.852	-0.55	-1.12	0.131	0.165	0.097	0.417	0.072	0.145	0.962	0.391	0.124	0.045	0.394	0.957	-0.65	-0.54	2.826
S0018	1.519	0.4	0.264	1.032	0.663	0.914	0.907	0.296	0.096	0.286	2.001	0.050	0.302	2.001	0.206	0.846	-0.16	-1.09	0.135	0.168	0.104	0.454	0.084	0.137	0.955	0.401	0.109	0.048	0.393	1.074	-0.62	-0.53	2.795
S0018	1.519	0.422	0.286	0.974	0.760	0.905	0.898	0.302	0.119	0.246	2.050	0.065	0.338	2.050	0.192	0.810	-0.53	-1.10	0.130	0.171	0.085	0.417	0.062	0.147	0.961	0.393	0.126	0.051	0.450	0.795	-0.67	-0.50	2.915
S0018	1.519	0.444	0.232	0.947	0.679	0.923	0.910	0.284	0.116	0.265	2.001	0.056	0.350	2.001	0.193	0.827	-0.19	-1.04	0.124	0.169	0.076	0.407	0.073	0.164	0.955	0.398	0.108	0.045	0.413	0.987	-0.68	-0.50	2.799
S0018	1.519	0.44	0.252	0.911	0.762	0.919	0.905	0.276	0.112	0.311	2.001	0.064	0.393	2.050	0.195	0.831	0.124	-0.94	0.120	0.174	0.072	0.408	0.072	0.157	0.956	0.389	0.110	0.051	0.425	0.893	-0.76	-0.47	2.819
S0018	1.519	0.4	0.268	0.940	0.718	0.920	0.904	0.28	0.12	0.306	2.050	0.060	0.301	2.050	0.205	0.844	-0.58	-1.08	0.122	0.174	0.084	0.432	0.072	0.148	0.958	0.387	0.107	0.051	0.422	0.868	-0.71	-0.47	2.841
S0018	1.519	0.436	0.276	1.017	0.749	0.921	0.900	0.252	0.108	0.327	2.050	0.075	0.332	2.050	0.196	0.822	-0.56	-0.92	0.129	0.168	0.093	0.395	0.076	0.154	0.966	0.387	0.109	0.052	0.407	0.814	-0.70	-0.52	2.843
S0018	1.519	0.424	0.24	1.006	0.772	0.916	0.899	0.268	0.112	0.306	2.050	0.062	0.283	2.050	0.192	0.807	-0.36	-0.97	0.130	0.176	0.074	0.420	0.081	0.144	0.961	0.398	0.112	0.050	0.426	0.848	-0.65	-0.44	2.892
S0018	1.519	0.426	0.278	1.141	0.727	0.916	0.899	0.286	0.111	0.302	2.050	0.064	0.314	2.050	0.197	0.807	-0.33	-0.97	0.134	0.167	0.086	0.419	0.086	0.147	0.961	0.399	0.114	0.050	0.428	0.903	-0.63	-0.52	2.869
S0018	1.519	0.4	0.288	1.021	0.699	0.920	0.898	0.268	0.112	0.335	2.050	0.066	0.303	2.050	0.194	0.811	-0.36	-0.95	0.128	0.167	0.099	0.410	0.069	0.166	0.956	0.388	0.105	0.052	0.411	1.012	-0.66	-0.52	2.817
S0018	1.519	0.4	0.248	1.002	0.740	0.919	0.898	0.28	0.104	0.292	2.050	0.070	0.342	2.001	0.195	0.803	-0.47	-0.93	0.131	0.170	0.083	0.417	0.075	0.158	0.960	0.384	0.113	0.049	0.394	0.955	-0.68	-0.47	2.826
S0018	1.519	0.424	0.268	1.027	0.760	0.931	0.896	0.256	0.112	0.348	2.001	0.069	0.369	2.050	0.198	0.824	-0.62	-0.94	0.128	0.172	0.075	0.427	0.082	0.151	0.957	0.390	0.105	0.055	0.407	0.852	-0.67	-0.45	2.857
S0018	1.519	0.404	0.252	1.069	0.676	0.920	0.907	0.292	0.116	0.315	2.001	0.071	0.360	2.050	0.187	0.801	-0.39	-1.02	0.131	0.166	0.086	0.398	0.072	0.174	0.965	0.388	0.117	0.046	0.396	1.003	-0.63	-0.54	2.928
S0018	1.519	0.4	0.26	1.100	0.716	0.917	0.908	0.256	0.112	0.378	2.001	0.072	0.377	2.001	0.198	0.829	-0.53	-1.07	0.135	0.168	0.097	0.412	0.073	0.180	0.967	0.384	0.110	0.046	0.388	0.899	-0.65	-0.53	2.899
S0018	1.519	0.406	0.270	0.936	0.728	0.923	0.898	0.262	0.119	0.264	2.001	0.061	0.353	2.001	0.199	0.804	-0.28	-1.06	0.126	0.172	0.115	0.411	0.069	0.161	0.959	0.396	0.112	0.050	0.421	0.906	-0.69	-0.49	2.889
S0018	1.519	0.412	0.296	0.915	0.732	0.932	0.894	0.208	0.128	0.337	2.050	0.064	0.350	2.050	0.201	0.824	0.058	-0.89	0.120	0.173	0.101	0.430	0.068	0.139	0.957	0.403	0.094	0.056	0.413	0.911	-0.72	-0.44	2.800
S0018	1.519	0.416	0.248	0.970	0.776	0.917	0.892	0.268	0.12	0.393	2.001	0.085	0.415	2.001	0.198	0.810	0.251	-0.94	0.124	0.174	0.103	0.418	0.075	0.169	0.959	0.393	0.108	0.054	0.413	0.915	-0.71	-0.42	2.790
S0018	1.519	0.412	0.264	0.942	0.715	0.921	0.896	0.264	0.116	0.306	2.050	0.061	0.334	2.050	0.192	0.826	-0.39	-0.90	0.126	0.169	0.099	0.415	0.057	0.161	0.959	0.392	0.113	0.054	0.420	0.912	-0.70	-0.47	2.865
S0018	1.519	0.456	0.264	1.006	0.790	0.925	0.903	0.284	0.128	0.326	2.001	0.067	0.377	2.050	0.190	0.820	-0.11	-0.91	0.121	0.170	0.075	0.405	0.065	0.165	0.952	0.397	0.112	0.049	0.405	0.908	-0.71	-0.48	2.842
S0018	1.519	0.408	0.288	1.053	0.719	0.923	0.896	0.248	0.12	0.399	2.050	0.083	0.419	2.050	0.197	0.830	0.114	-1.03	0.130	0.170	0.115	0.432	0.078	0.165	0.959	0.393	0.109	0.054	0.409	0.981	-0.65	-0.51	2.893
S0018	1.519	0.438	0.243	0.998	0.713	0.928	0.896	0.286	0.111	0.357	2.001	0.086	0.417	2.001	0.196	0.814	0.055	-1.05	0.126	0.172	0.114	0.411	0.081	0.155	0.956	0.399	0.109	0.052	0.408	1.023	-0.67	-0.51	2.879
S0018	1.519	0.424	0.268	1.040	0.707	0.933	0.894	0.264	0.12	0.404	2.001	0.085	0.384	2.001	0.196	0.807	-0.15	-0.92	0.123	0.169	0.125	0.405	0.083	0.167	0.955	0.401	0.097	0.055	0.405	0.890	-0.70	-0.50	2.814
S0018	1.519	0.436	0.276	1.029	0.700	0.921	0.906	0.284	0.104	0.315	2.001	0.063	0.294	2.001	0.189	0.823	-0.40	-1.05	0.130	0.169	0.095	0.412	0.069	0.171	0.964	0.389	0.110	0.050	0.400	0.975	-0.67	-0.53	2.920
S0018	1.519	0.412	0.284	0.934	0.749	0.915	0.897	0.28	0.112	0.352	2.001	0.093	0.403	2.001	0.197	0.803	-0.46	-0.86	0.124	0.173	0.103	0.423	0.069	0.170	0.962	0.388	0.108	0.053	0.389	0.825	-0.72	-0.47	2.840
S0018	1.519	0.424	0.268	0.900	0.786	0.925	0.889	0.288	0.112	0.345	2.001	0.076	0.364	2.001	0.200	0.813	-0.45	-0.97	0.122	0.174	0.097	0.419	0.079	0.152	0.959	0.398	0.098	0.056	0.404	0.821	-0.71	-0.43	2.790
S0018	1.519	0.44	0.268	1.080	0.720	0.925	0.889	0.256	0.12	0.294	2.001	0.063	0.336	2.001	0.195	0.795	-0.06	-1.00	0.125	0.175	0.088	0.394	0.086	0.146	0.959	0.400	0.108	0.050	0.427	0.902	-0.68	-0.49	2.893
S0018	1.519	0.406	0.258	0.900	0.783	0.923	0.884	0.243	0.111	0.314	2.001	0.082	0.375	2.001	0.194	0.799	-0.50	-0.92	0.128	0.172	0.098	0.405	0.096	0.159	0.956	0.393	0.102	0.051	0.389	0.817	-0.70	-0.48	2.775
S0018	1.519	0.404	0.232	0.979	0.718	0.912	0.890	0.256	0.104	0.309	2.001	0.077	0.390	2.001	0.196	0.797	-0.20	-0.92	0.132	0.169	0.088	0.387	0.105	0.138	0.963	0.384	0.116	0.048	0.437	1.015	-0.65	-0.50	2.826
S0018	1.519	0.428	0.248	0.899	0.744	0.906	0.897	0.316	0.112	0.272	2.050	0.063	0.300	2.001	0.193	0.805	-0.63	-0.99	0.127	0.174	0.081	0.432	0.076	0.147	0.961	0.388	0.116	0.050	0.429	0.780	-0.67	-0.45	2.830
S0018	1.519	0.416	0.264	1.014	0.725	0.908	0.892	0.256	0.112	0.270	2.001	0.065	0.327	2.001	0.195	0.797	-0.36	-0.99	0.133	0.170	0.082	0.400	0.093	0.147	0.960	0.395	0.109	0.052	0.407	0.974	-0.63	-0.48	2.807
S0018	1.519	0.424	0.272	0.949	0.709	0.914	0.900	0.288	0.12	0.276	2.001	0.065	0.328	2.001	0.196	0.807	-0.37	-1.00	0.126	0.171	0.100	0.418	0.070	0.170	0.959	0.393	0.116	0.053	0.420	0.969	-0.67	-0.50	2.882
S0018	1.519	0.4	0.28	0.996	0.733	0.920	0.907	0.252	0.108	0.318	2.001	0.055	0.321	2.001	0.194	0.831	0.460	-0.93	0.126	0.163	0.090	0.442	0.076	0.178	0.955	0.393	0.104	0.048	0.418	1.005	-0.69	-0.51	2.781
S0018	1.519	0.410	0.278	1.001	0.736	0.921	0.899	0.270	0.111	0.274	2.001	0.063	0.307	2.001	0.192	0.811	-0.56	-0.95	0.133	0.174	0.101	0.428	0.073	0.171	0.958	0.385	0.115	0.053	0.397	0.877	-0.65	-0.49	2.936
S0018	1.519	0.432	0.276	1.018	0.750	0.922	0.891	0.24	0.12	0.221	2.001	0.055	0.339	2.001	0.191	0.798	-0.64	-0.79	0.134	0.166	0.078	0.433	0.084	0.163	0.961	0.384	0.111	0.049	0.403	0.917	-0.65	-0.47	2.802
S0018	1.519	0.416	0.276	0.949	0.778	0.926	0.895	0.288	0.128	0.303	2.001	0.075	0.371	2.001	0.196	0.797	-0.38	-0.99	0.122	0.174	0.090	0.398	0.076	0.162	0.963	0.382	0.106	0.053	0.399	0.785	-0.74	-0.44	2.872
S0018	1.519	0.412	0.288	0.957	0.744	0.923	0.897	0.276	0.12	0.323	2.001	0.078	0.390	2.001	0.193	0.814	-0.51	-0.97	0.127	0.172	0.091	0.423	0.073	0.166	0.958	0.389	0.108	0.055	0.420	0.895	-0.66	-0.47	2.839
S0018	1.519	0.38	0.256	0.962	0.696	0.921	0.894	0.248	0.12	0.270	2.001	0.072	0.389	2.001	0.194	0.793	-0.56	-0.98	0.125	0.171	0.086	0.402	0.082	0.174	0.960	0.391	0.101	0.051	0.419	0.860	-0.69	-0.50	2.766
S0018	1.519	0.372	0.28	1.033	0.891	0.916	0.905	0.252	0.124	-0.00	0.146	0.012	0.076	2.050	0.190	0.808	-0.50	-0.88	0.121	0.188	0.109	0.408	0.069	0.226	0.888	0.549	0.087	0.052	0.388	0.715	-0.74	-0.35	2.775
S0018	1.519	0.422	0.294	0.991	0.927	0.920	0.882	0.282	0.111	0.079	2.001	0.021	0.210	2.001	0.182	0.764	-0.28	-0.79	0.122	0.186	0.087	0.403	0.048	0.205	0.940	0.428	0.107	0.062	0.456	0.690	-0.71	-0.36	2.860
S0018	1.519	0.408	0.264	1.007	0.727	0.923	0.905	0.276	0.104	0.302	2.050	0.050	0.306	2.050	0.192	0.831	-0.20	-0.99	0.121	0.171	0.075	0.401	0.066	0.191	0.954	0.392	0.103	0.049	0.462	0.886	-0.72	-0.50	2.844
S0018	1.519	0.408	0.272	1.028	0.816	0.930	0.895	0.232	0.128	0.393	2.001	0.083	0.465	2.001	0.197	0.827	-0.32	-0.87	0.128	0.174	0.120	0.422	0.091	0.160	0.959	0.392	0.102	0.055	0.397	0.775	-0.69	-0.43	2.849
S0018	1.519	0.42	0.26	0.999	0.734	0.912	0.902	0.304	0.12	0.268	2.050	0.058	0.286	2.050	0.200	0.822	0.149	-0.94	0.131	0.169	0.077	0.418	0.074	0.152	0.956	0.389	0.116	0.048	0.409	0.996	-0.67	-0.51	2.801
S0018	1.519	0.408	0.284	0.966	0.740	0.929	0.890	0.256	0.128	0.327	2.001	0.074	0.378	2.001	0.190	0.804	-0.22	-0.96	0.120	0.170	0.081	0.417	0.073	0.148	0.956	0.396	0.107	0.055	0.413	0.899	-0.72	-0.46	2.791
S0018	1.519	0.42	0.256	0.929	0.727	0.915	0.902	0.276	0.128	0.326	2.001	0.066	0.327	2.001	0.191	0.822	0.088	-0.92	0.126	0.170	0.087	0.419	0.077	0.163	0.964	0.387	0.109	0.051	0.422	0.956	-0.68	-0.47	2.797
S0018	1.519	0.394	0.250	0.992	0.751	0.903	0.895	0.318	0.115	0.288	2.001	0.069	0.328	2.001	0.194	0.807	-0.46	-1.09	0.134	0.175	0.085	0.422	0.082	0.151	0.962	0.394	0.129	0.051	0.422	0.945	-0.63	-0.47	2.987
S0018	1.519	0.4	0.288	0.978	0.763	0.912	0.887	0.292	0.096	0.297	2.001	0.076	0.353	2.001	0.194	0.788	0.148	-0.90	0.125	0.172	0.074	0.404	0.079	0.146	0.957	0.395	0.114	0.053	0.440	1.005	-0.68	-0.48	2.863
S0018	1.519	0.436	0.272	0.997	0.716	0.900	0.900	0.28	0.12	0.334	2.050	0.074	0.361	2.050	0.198	0.829	-0.21	-1.07	0.134	0.168	0.108	0.418	0.079	0.140	0.968	0.382	0.121	0.052	0.419	0.923	-0.67	-0.49	2.893
S0018	1.519	0.396	0.288	0.911	0.800	0.925	0.894	0.24	0.112	0.361	2.001	0.072	0.327	2.001	0.198	0.803	-0.20	-0.87	0.123	0.172	0.101	0.416	0.097	0.166	0.955	0.402	0.090	0.054	0.406	0.816	-0.72	-0.43	2.724
S0018	1.519	0.432	0.264	0.986	0.786	0.920	0.905	0.248	0.112	0.361	2.050	0.073	0.375	2.001	0.193	0.822	0.596	-0.94	0.128	0.172	0.092	0.421	0.073	0.161	0.965	0.371	0.109	0.051	0.415	1.045	-0.67	-0.44	2.920
S0018	1.519	0.376	0.288	1.032	0.787	0.920	0.889	0.256	0.12	0.281	2.050	0.064	0.328	2.050	0.189	0.798	-0.63	-0.90	0.131	0.169	0.098	0.412	0.076	0.157	0.956	0.390	0.106	0.055	0.397	0.834	-0.68	-0.47	2.819
S0018	1.519	0.426	0.286	0.956	0.784	0.913	0.888	0.286	0.119	0.351	2.001	0.088	0.398	2.001	0.198	0.795	-0.23	-0.81	0.127	0.175	0.093	0.445	0.075	0.163	0.960	0.384	0.116	0.056	0.426	0.865	-0.66	-0.42	2.849
S0018	1.519	0.42	0.284	0.931	0.770	0.924	0.887	0.272	0.124	0.361	2.050	0.087	0.419	2.050	0.192	0.815	-0.09	-0.93	0.127	0.176	0.103	0.398	0.087	0.150	0.960	0.388	0.110	0.056	0.396	0.871	-0.69	-0.47	2.811
S0018	1.519	0.444	0.216	0.948	0.702	0.920	0.900	0.256	0.12	0.273	2.001	0.064	0.386	2.001	0.195	0.802	0.305	-0.99	0.132	0.175	0.070	0.407	0.080	0.171	0.961	0.396	0.107	0.050	0.405	1.070	-0.65	-0.50	2.886
S0018	1.519	0.388	0.288	0.920	0.760	0.919	0.887	0.288	0.12	0.318	2.001	0.090	0.411	2.001	0.192	0.784	-0.45	-0.82	0.122	0.176	0.131	0.415	0.083	0.172	0.962	0.383	0.108	0.055	0.417	0.847	-0.74	-0.47	2.805
S0018	1.519	0.436	0.264	0.978	0.747	0.912	0.888	0.24	0.12	0.347	2.001	0.086	0.474	2.001	0.192	0.787	-0.12	-0.84	0.137	0.170	0.099	0.398	0.092	0.173	0.965	0.384	0.117	0.053	0.399	0.977	-0.65	-0.46	2.853
S0018	1.519	0.396	0.268	0.916	0.774	0.926	0.893	0.268	0.124	0.394	1.953	0.093	0.456	2.001	0.190	0.801	-0.30	-0.92	0.122	0.172	0.141	0.421	0.079	0.168	0.954	0.393	0.096	0.053	0.414	0.811	-0.72	-0.45	2.748
S0018	1.519	0.407	0.259	1.069	0.687	0.921	0.884	0.305	0.129	0.237	2.050	0.055	0.465	1.953	0.143	0.723	-0.24	-0.90	0.149	0.170	0.110	0.348	0.224	0.383	0.975	0.395	0.111	0.057	0.438	0.933	-0.51	-0.41	1.276
S0064	0.491	0.368	0.228	0.419	0.267	0.942	0.966	0.144	0.06	0.680	0.976	0.100	0.509	0.976	0.155	0.811	1.112	-0.42	0.053	0.056	0.207	0.367	0.192	0.349	0.986	0.214	0.023	0.007	0.283	0.977	-1.80	-1.52	0.823
S0064	0.491	0.381	0.204	0.383	0.313	0.939	0.957	0.164	0.052	0.426	1.025	0.043	0.422	0.976	0.171	0.762	1.624	-0.49	0.038	0.053	0.124	0.343	0.160	0.349	0.986	0.215	0.020	0.007	0.354	0.837	-1.96	-1.55	0.825
S0064	0.491	0.376	0.2	0.374	0.313	0.935	0.955	0.172	0.076	0.576	1.025	0.069	0.469	1.025	0.166	0.732	1.705	-0.52	0.045	0.055	0.145	0.351	0.167	0.315	0.985	0.206	0.023	0.007	0.334	0.879	-1.92	-1.51	0.824
S0064	0.491	0.372	0.212	0.327	0.321	0.923	0.951	0.184	0.072	0.547	1.025	0.068	0.465	1.025	0.164	0.783	1.768	-0.50	0.044	0.054	0.107	0.361	0.134	0.296	0.986	0.208	0.025	0.008	0.347	0.860	-1.94	-1.59	0.816
S0064	0.491	0.352	0.232	0.322	0.281	0.929	0.959	0.184	0.084	0.585	1.025	0.067	0.424	1.025	0.165	0.807	1.955	-0.46	0.039	0.050	0.151	0.338	0.147	0.285	0.986	0.199	0.022	0.007	0.328	0.823	-1.97	-1.62	0.743
S0064	0.491	0.369	0.240	0.313	0.290	0.935	0.952	0.184	0.056	0.476	2.050	0.053	0.417	1.025	0.163	0.776	2.058	-0.19	0.037	0.053	0.117	0.392	0.121	0.333	0.987	0.197	0.022	0.008	0.370	0.856	-1.99	-1.60	0.780
S0064	0.491	0.372	0.252	0.342	0.316	0.931	0.957	0.188	0.06	0.574	1.025	0.059	0.407	1.025	0.176	0.746	1.158	-0.55	0.039	0.056	0.115	0.374	0.135	0.285	0.990	0.190	0.022	0.008	0.354	0.732	-1.97	-1.51	0.806
S0064	0.491	0.388	0.232	0.348	0.269	0.921	0.956	0.152	0.064	0.565	1.074	0.074	0.386	1.074	0.165	0.735	1.051	-0.70	0.042	0.053	0.148	0.339	0.130	0.278	0.989	0.186	0.026	0.007	0.347	0.976	-1.94	-1.58	0.842
S0064	0.491	0.372	0.168	0.358	0.330	0.923	0.952	0.148	0.084	0.518	1.074	0.081	0.451	1.074	0.148	0.741	2.388	-0.24	0.049	0.055	0.137	0.305	0.174	0.315	0.991	0.177	0.026	0.008	0.322	1.052	-1.86	-1.53	0.813
S0064	0.491	0.368	0.252	0.361	0.281	0.929	0.954	0.192	0.072	0.572	1.074	0.071	0.471	1.025	0.172	0.777	1.064	-0.74	0.044	0.054	0.132	0.396	0.143	0.304	0.988	0.181	0.023	0.008	0.322	0.866	-1.90	-1.55	0.819
S0064	0.491	0.337	0.200	0.310	0.301	0.932	0.950	0.176	0.056	0.599	1.025	0.072	0.451	1.025	0.165	0.746	1.170	-0.46	0.039	0.053	0.137	0.343	0.158	0.294	0.991	0.182	0.022	0.007	0.334	0.815	-2.04	-1.56	0.763
S0064	0.491	0.372	0.204	0.377	0.285	0.936	0.959	0.164	0.076	0.566	1.074	0.078	0.442	1.025	0.157	0.767	1.160	-0.51	0.040	0.052	0.154	0.388	0.150	0.339	0.991	0.185	0.021	0.007	0.311	0.844	-1.97	-1.58	0.801
S0064	0.491	0.384	0.272	0.384	0.321	0.952	0.962	0.116	0.064	0.579	1.025	0.081	0.452	1.074	0.159	0.777	0.725	-0.43	0.044	0.058	0.175	0.351	0.162	0.335	0.986	0.201	0.021	0.008	0.314	0.722	-1.92	-1.48	0.866
S0064	0.491	0.364	0.2	0.341	0.292	0.928	0.958	0.184	0.068	0.606	1.025	0.092	0.508	1.074	0.157	0.784	1.673	-0.54	0.043	0.055	0.195	0.324	0.149	0.304	0.989	0.184	0.025	0.008	0.327	0.824	-1.95	-1.50	0.803
S0064	0.491	0.405	0.228	0.428	0.288	0.924	0.947	0.164	0.076	0.529	1.074	0.072	0.433	1.074	0.168	0.723	1.296	-0.58	0.051	0.056	0.153	0.382	0.220	0.286	0.992	0.171	0.027	0.009	0.305	0.926	-1.84	-1.52	0.835
S0064	0.491	0.328	0.216	0.346	0.293	0.929	0.950	0.14	0.08	0.610	1.025	0.081	0.431	1.025	0.162	0.722	0.617	-0.71	0.047	0.055	0.162	0.342	0.174	0.311	0.987	0.196	0.023	0.009	0.347	0.957	-1.81	-1.55	0.863
S0064	0.491	0.372	0.192	0.325	0.301	0.941	0.960	0.128	0.076	0.615	1.074	0.069	0.494	1.074	0.153	0.787	1.597	-0.52	0.043	0.055	0.133	0.356	0.177	0.342	0.988	0.194	0.022	0.008	0.324	0.846	-1.90	-1.54	0.801
S0064	0.491	0.364	0.192	0.337	0.279	0.928	0.955	0.184	0.068	0.500	2.148	0.057	0.374	1.074	0.161	0.731	1.683	-0.64	0.039	0.054	0.119	0.342	0.154	0.352	0.990	0.190	0.023	0.008	0.348	0.852	-1.93	-1.52	0.814
S0064	0.491	0.392	0.228	0.303	0.310	0.915	0.950	0.176	0.096	0.476	1.025	0.081	0.422	1.074	0.161	0.739	1.177	-0.37	0.045	0.055	0.160	0.359	0.154	0.306	0.990	0.185	0.028	0.009	0.342	0.879	-1.89	-1.54	0.828
S0064	0.491	0.325	0.208	0.332	0.322	0.933	0.962	0.172	0.068	0.551	1.074	0.079	0.487	1.074	0.160	0.770	3.110	-0.49	0.043	0.063	0.145	0.380	0.149	0.348	0.988	0.180	0.023	0.008	0.297	0.859	-1.93	-1.39	0.858
S0064	0.491	0.364	0.236	0.411	0.333	0.929	0.952	0.196	0.068	0.452	1.123	0.067	0.371	1.123	0.167	0.749	1.364	-0.83	0.048	0.062	0.136	0.396	0.146	0.290	0.992	0.169	0.026	0.009	0.303	0.945	-1.77	-1.51	0.941
S0064	0.491	0.34	0.192	0.323	0.304	0.917	0.949	0.164	0.064	0.503	1.074	0.062	0.390	1.025	0.167	0.760	2.488	-0.52	0.043	0.055	0.110	0.360	0.146	0.267	0.991	0.177	0.023	0.007	0.334	0.935	-1.96	-1.57	0.792
S0064	0.491	0.392	0.228	0.401	0.285	0.917	0.951	0.164	0.068	0.497	1.074	0.082	0.475	1.074	0.139	0.699	2.415	-0.59	0.047	0.058	0.144	0.316	0.168	0.388	0.991	0.165	0.026	0.009	0.328	1.018	-1.90	-1.49	0.795
S0064	0.491	0.42	0.236	0.320	0.311	0.927	0.958	0.168	0.06	0.514	1.074	0.076	0.495	1.025	0.164	0.766	1.551	-0.61	0.040	0.059	0.131	0.336	0.150	0.301	0.992	0.172	0.024	0.008	0.330	0.784	-2.01	-1.47	0.818
S0064	0.491	0.373	0.184	0.378	0.322	0.915	0.953	0.144	0.064	0.490	1.074	0.079	0.444	1.074	0.165	0.760	1.049	-0.64	0.050	0.060	0.146	0.360	0.172	0.321	0.989	0.190	0.028	0.009	0.341	0.787	-1.84	-1.42	0.873
S0064	0.491	0.416	0.192	0.328	0.263	0.916	0.960	0.228	0.052	0.471	1.074	0.074	0.472	1.074	0.170	0.812	2.835	-0.81	0.039	0.053	0.120	0.403	0.137	0.318	0.989	0.182	0.025	0.007	0.346	1.126	-1.99	-1.59	0.796
S0064	0.491	0.372	0.236	0.387	0.309	0.925	0.963	0.156	0.068	0.619	1.123	0.077	0.406	1.074	0.171	0.734	1.030	-0.67	0.048	0.060	0.157	0.387	0.192	0.318	0.992	0.182	0.025	0.008	0.314	0.835	-1.87	-1.44	0.863
S0064	0.491	0.42	0.2	0.354	0.332	0.925	0.958	0.128	0.056	0.612	1.074	0.095	0.499	1.025	0.149	0.726	0.938	-0.65	0.046	0.059	0.175	0.317	0.170	0.367	0.990	0.170	0.027	0.008	0.319	0.770	-1.90	-1.42	0.861
S0064	0.491	0.405	0.257	0.356	0.346	0.912	0.950	0.172	0.068	0.451	1.074	0.067	0.441	1.074	0.152	0.753	2.792	-0.65	0.046	0.061	0.118	0.343	0.211	0.363	0.991	0.170	0.027	0.010	0.343	0.871	-1.91	-1.44	0.827
S0064	0.491	0.432	0.224	0.378	0.302	0.910	0.947	0.164	0.06	0.593	1.074	0.077	0.402	1.074	0.169	0.726	1.673	-0.75	0.049	0.058	0.146	0.376	0.164	0.287	0.991	0.179	0.029	0.010	0.348	0.955	-1.82	-1.51	0.869
S0064	0.491	0.448	0.2	0.338	0.314	0.916	0.963	0.136	0.072	0.620	1.074	0.100	0.473	1.074	0.168	0.752	1.172	-0.69	0.047	0.060	0.210	0.359	0.187	0.291	0.991	0.176	0.026	0.007	0.323	0.877	-1.93	-1.47	0.835
S0064	0.491	0.372	0.224	0.304	0.307	0.926	0.948	0.176	0.08	0.480	1.074	0.070	0.430	1.074	0.144	0.741	2.668	-0.49	0.042	0.054	0.126	0.286	0.145	0.326	0.987	0.196	0.025	0.009	0.342	0.893	-2.00	-1.51	0.814
S0064	0.491	0.369	0.212	0.412	0.282	0.931	0.964	0.144	0.048	0.606	1.074	0.090	0.481	1.074	0.173	0.778	1.951	-0.89	0.046	0.060	0.196	0.376	0.176	0.320	0.990	0.176	0.025	0.008	0.317	0.950	-1.92	-1.52	0.833
S0064	0.491	0.372	0.236	0.352	0.281	0.931	0.951	0.172	0.064	0.601	1.025	0.092	0.432	1.025	0.161	0.751	1.058	-1.02	0.044	0.061	0.171	0.355	0.132	0.310	0.991	0.190	0.025	0.008	0.331	0.869	-1.92	-1.49	0.885
S0064	0.491	0.372	0.24	0.345	0.312	0.923	0.949	0.164	0.056	0.580	1.074	0.076	0.404	1.074	0.171	0.779	0.756	-0.51	0.040	0.058	0.152	0.384	0.161	0.294	0.988	0.185	0.022	0.008	0.343	0.651	-1.95	-1.50	0.794
S0064	0.491	0.44	0.216	0.336	0.300	0.917	0.955	0.188	0.068	0.364	1.074	0.075	0.445	1.074	0.165	0.742	2.951	-0.68	0.042	0.055	0.125	0.347	0.149	0.336	0.988	0.180	0.028	0.007	0.348	0.960	-1.99	-1.55	0.794
S0064	0.491	0.372	0.228	0.288	0.302	0.933	0.959	0.168	0.06	0.435	1.025	0.070	0.455	1.025	0.174	0.793	1.139	-0.75	0.037	0.058	0.148	0.381	0.153	0.258	0.988	0.194	0.021	0.008	0.326	0.695	-2.04	-1.44	0.793
S0064	0.491	0.377	0.240	0.344	0.305	0.927	0.960	0.188	0.056	0.544	1.074	0.080	0.499	1.025	0.170	0.789	0.697	-0.85	0.042	0.060	0.192	0.400	0.193	0.296	0.991	0.177	0.026	0.008	0.328	0.760	-1.89	-1.46	0.831
S0064	0.491	0.364	0.184	0.354	0.317	0.914	0.960	0.2	0.084	0.349	1.074	0.063	0.396	1.123	0.172	0.780	2.526	-0.63	0.045	0.060	0.136	0.365	0.172	0.308	0.990	0.172	0.026	0.007	0.335	0.906	-1.94	-1.51	0.811
S0064	0.491	0.424	0.232	0.399	0.337	0.916	0.944	0.14	0.084	0.526	1.074	0.079	0.420	1.074	0.146	0.695	2.433	-0.44	0.053	0.061	0.146	0.326	0.216	0.367	0.991	0.182	0.029	0.010	0.338	1.028	-1.73	-1.38	0.873
S0064	0.491	0.368	0.2	0.404	0.344	0.925	0.956	0.204	0.052	0.370	1.123	0.065	0.390	1.123	0.164	0.802	2.123	-0.57	0.042	0.059	0.109	0.351	0.141	0.304	0.989	0.184	0.024	0.008	0.337	0.793	-1.96	-1.49	0.860
S0064	0.491	0.337	0.248	0.433	0.280	0.935	0.950	0.188	0.052	0.607	1.123	0.082	0.457	1.074	0.170	0.740	1.681	-0.91	0.048	0.059	0.182	0.379	0.186	0.304	0.991	0.188	0.023	0.009	0.315	0.931	-1.87	-1.50	0.873
S0064	0.491	0.404	0.216	0.362	0.316	0.925	0.962	0.128	0.072	0.625	1.025	0.083	0.472	1.025	0.180	0.773	1.231	-0.75	0.044	0.061	0.177	0.394	0.212	0.311	0.991	0.169	0.022	0.008	0.302	0.784	-1.93	-1.43	0.802
S0064	0.491	0.364	0.236	0.388	0.313	0.916	0.956	0.188	0.068	0.533	1.123	0.084	0.454	1.123	0.162	0.777	2.510	-0.67	0.045	0.058	0.153	0.367	0.151	0.321	0.990	0.175	0.026	0.009	0.326	0.924	-1.99	-1.52	0.847
S0064	0.491	0.384	0.284	0.396	0.284	0.916	0.953	0.184	0.068	0.447	2.246	0.052	0.426	1.123	0.162	0.724	3.360	-0.70	0.049	0.059	0.108	0.348	0.195	0.351	0.992	0.186	0.029	0.010	0.348	1.180	-1.86	-1.45	0.865
S0064	0.491	0.409	0.212	0.328	0.330	0.908	0.960	0.176	0.052	0.545	1.123	0.072	0.385	1.123	0.163	0.761	2.717	-0.67	0.051	0.063	0.114	0.350	0.210	0.327	0.992	0.157	0.030	0.009	0.324	0.991	-1.87	-1.40	0.858
S0064	0.491	0.356	0.212	0.396	0.309	0.914	0.957	0.152	0.06	0.549	1.074	0.087	0.444	1.074	0.171	0.750	1.244	-0.57	0.056	0.062	0.184	0.349	0.223	0.283	0.993	0.175	0.028	0.009	0.334	0.958	-1.78	-1.40	0.902
S0064	0.491	0.408	0.232	0.356	0.299	0.932	0.956	0.124	0.06	0.557	1.074	0.083	0.494	1.074	0.178	0.777	2.089	-0.75	0.045	0.058	0.153	0.390	0.192	0.279	0.988	0.186	0.024	0.008	0.309	0.945	-1.92	-1.49	0.812
S0064	0.491	0.428	0.2	0.351	0.322	0.932	0.960	0.172	0.052	0.518	1.025	0.080	0.424	1.025	0.162	0.746	0.551	-0.71	0.042	0.063	0.164	0.367	0.175	0.336	0.994	0.170	0.025	0.008	0.335	0.657	-1.93	-1.38	0.888
S0064	0.491	0.361	0.216	0.317	0.291	0.919	0.960	0.140	0.072	0.573	1.074	0.093	0.490	1.025	0.171	0.758	1.822	-0.77	0.045	0.060	0.189	0.374	0.191	0.304	0.987	0.186	0.023	0.008	0.322	0.992	-1.96	-1.50	0.808
S0064	0.491	0.388	0.208	0.411	0.325	0.944	0.964	0.164	0.06	0.489	1.025	0.067	0.480	1.025	0.143	0.777	3.105	-0.53	0.040	0.060	0.124	0.292	0.136	0.389	0.990	0.184	0.021	0.007	0.332	0.835	-1.95	-1.41	0.831
S0064	0.491	0.376	0.272	0.361	0.320	0.923	0.949	0.192	0.064	0.592	1.074	0.075	0.442	1.074	0.168	0.777	1.742	-0.71	0.044	0.061	0.156	0.346	0.161	0.272	0.988	0.179	0.024	0.010	0.329	0.855	-1.98	-1.42	0.832
S0064	0.491	0.408	0.244	0.358	0.322	0.909	0.943	0.136	0.052	0.516	1.074	0.090	0.434	1.074	0.166	0.723	2.723	-0.68	0.053	0.061	0.190	0.351	0.212	0.277	0.996	0.170	0.030	0.009	0.339	0.970	-1.81	-1.42	0.885
S0064	0.491	0.4	0.224	0.330	0.334	0.888	0.955	0.156	0.06	0.461	1.074	0.078	0.364	1.074	0.150	0.753	3.475	-0.84	0.046	0.065	0.156	0.365	0.163	0.392	0.989	0.180	0.030	0.009	0.343	0.955	-1.93	-1.35	0.885
S0064	0.491	0.389	0.180	0.304	0.321	0.932	0.954	0.188	0.068	0.405	1.074	0.047	0.423	1.074	0.158	0.724	1.728	-0.74	0.042	0.061	0.107	0.309	0.130	0.352	0.992	0.171	0.024	0.008	0.331	0.842	-1.89	-1.40	0.897
S0064	0.491	0.368	0.216	0.405	0.336	0.923	0.947	0.188	0.096	0.538	1.025	0.071	0.406	1.025	0.153	0.702	0.762	-0.51	0.045	0.060	0.129	0.345	0.135	0.358	0.988	0.192	0.027	0.009	0.349	0.735	-1.86	-1.42	0.894
S0064	0.491	0.432	0.244	0.398	0.342	0.903	0.952	0.196	0.084	0.430	1.123	0.074	0.466	1.074	0.140	0.715	3.196	-0.38	0.050	0.059	0.142	0.283	0.182	0.344	0.991	0.177	0.032	0.010	0.347	1.070	-1.87	-1.44	0.871
S0064	0.491	0.38	0.212	0.396	0.327	0.913	0.939	0.156	0.068	0.443	1.025	0.059	0.486	1.025	0.111	0.687	3.247	-0.48	0.053	0.062	0.109	0.251	0.244	0.476	0.993	0.173	0.028	0.010	0.327	1.031	-1.80	-1.39	0.895
S0064	0.491	0.401	0.220	0.373	0.356	0.924	0.953	0.148	0.064	0.519	1.074	0.081	0.469	1.074	0.172	0.797	1.944	-0.59	0.045	0.061	0.154	0.364	0.217	0.292	0.991	0.177	0.024	0.009	0.305	0.749	-1.91	-1.41	0.806
S0064	0.491	0.396	0.244	0.371	0.359	0.901	0.960	0.168	0.052	0.362	1.074	0.068	0.418	1.074	0.168	0.759	3.770	-0.67	0.049	0.066	0.099	0.377	0.204	0.311	0.990	0.170	0.029	0.010	0.334	1.050	-1.88	-1.36	0.885
S0064	0.491	0.384	0.212	0.340	0.320	0.916	0.957	0.132	0.068	0.497	1.074	0.089	0.482	1.074	0.164	0.724	1.531	-0.70	0.047	0.064	0.164	0.361	0.166	0.328	0.990	0.194	0.028	0.009	0.347	0.929	-1.88	-1.37	0.893
S0064	0.491	0.404	0.208	0.362	0.318	0.919	0.958	0.176	0.072	0.535	1.074	0.083	0.475	1.074	0.161	0.753	3.096	-0.68	0.053	0.061	0.158	0.346	0.244	0.343	0.990	0.183	0.027	0.009	0.331	1.025	-1.82	-1.40	0.838
S0064	0.491	0.405	0.228	0.374	0.326	0.917	0.957	0.140	0.076	0.505	1.074	0.093	0.520	1.074	0.169	0.777	2.367	-0.72	0.048	0.063	0.182	0.391	0.200	0.327	0.988	0.177	0.025	0.009	0.326	0.911	-1.93	-1.41	0.828
S0064	0.491	0.388	0.256	0.388	0.318	0.918	0.947	0.132	0.052	0.581	1.074	0.080	0.458	1.074	0.150	0.702	1.863	-0.80	0.048	0.062	0.161	0.331	0.191	0.343	0.992	0.185	0.026	0.010	0.326	0.898	-1.92	-1.46	0.882
S0064	0.491	0.384	0.204	0.396	0.304	0.924	0.947	0.164	0.072	0.489	1.025	0.074	0.430	1.025	0.171	0.740	1.185	-0.60	0.044	0.057	0.133	0.348	0.168	0.324	0.988	0.189	0.024	0.008	0.342	0.849	-1.86	-1.47	0.811
S0064	0.491	0.384	0.216	0.345	0.305	0.899	0.938	0.184	0.08	0.384	1.074	0.085	0.432	1.074	0.144	0.707	3.504	-0.63	0.047	0.061	0.140	0.291	0.167	0.322	0.990	0.188	0.030	0.010	0.359	1.075	-1.96	-1.47	0.847
S0064	0.491	0.356	0.224	0.428	0.356	0.927	0.960	0.192	0.068	0.529	1.025	0.065	0.522	0.976	0.153	0.781	2.426	-0.54	0.046	0.062	0.130	0.281	0.194	0.343	0.986	0.199	0.023	0.008	0.310	0.782	-1.90	-1.37	0.854
S0064	0.491	0.397	0.228	0.460	0.303	0.904	0.945	0.140	0.068	0.507	1.074	0.078	0.466	1.074	0.154	0.720	2.806	-0.66	0.049	0.058	0.121	0.317	0.199	0.330	0.992	0.177	0.027	0.009	0.335	0.990	-1.86	-1.46	0.839
S0064	0.491	0.36	0.212	0.349	0.304	0.920	0.956	0.18	0.056	0.481	1.074	0.080	0.414	1.074	0.172	0.792	0.791	-0.68	0.042	0.059	0.155	0.368	0.139	0.310	0.989	0.192	0.025	0.008	0.349	0.784	-1.91	-1.46	0.855
S0064	0.491	0.42	0.184	0.340	0.304	0.912	0.965	0.16	0.06	0.478	1.074	0.081	0.484	1.074	0.171	0.815	2.406	-0.50	0.047	0.059	0.153	0.351	0.199	0.295	0.988	0.184	0.027	0.007	0.328	1.045	-1.91	-1.49	0.799
S0064	0.491	0.38	0.184	0.358	0.313	0.926	0.969	0.16	0.056	0.512	1.074	0.080	0.512	1.074	0.183	0.838	2.200	-0.96	0.043	0.062	0.132	0.436	0.174	0.270	0.988	0.184	0.023	0.006	0.301	0.888	-1.99	-1.42	0.814
S0064	0.491	0.381	0.220	0.358	0.326	0.940	0.962	0.156	0.052	0.608	1.074	0.087	0.470	1.025	0.148	0.754	0.104	-0.64	0.046	0.064	0.176	0.337	0.191	0.354	0.992	0.188	0.022	0.008	0.296	0.635	-1.89	-1.33	0.865
S0064	0.491	0.382	0.213	0.345	0.226	0.922	0.952	0.123	0.056	0.709	0.976	0.069	0.507	0.976	0.137	0.781	1.438	-0.79	0.045	0.052	0.180	0.362	0.437	0.475	0.979	0.224	0.017	0.007	0.271	0.891	-2.14	-1.60	0.240
S0064	0.759	0.44	0.28	0.398	0.375	0.917	0.948	0.208	0.06	0.272	1.269	0.071	0.401	1.269	0.136	0.716	1.286	-0.74	0.052	0.079	0.091	0.275	0.133	0.433	0.989	0.189	0.037	0.015	0.378	0.806	-1.64	-1.21	1.075
S0064	0.759	0.448	0.304	0.414	0.404	0.903	0.941	0.172	0.084	0.446	1.269	0.096	0.454	1.269	0.163	0.695	1.679	-0.70	0.059	0.081	0.175	0.332	0.158	0.302	0.994	0.180	0.040	0.016	0.355	0.860	-1.61	-1.19	1.123
S0064	0.759	0.457	0.357	0.408	0.416	0.901	0.940	0.196	0.084	0.403	1.318	0.098	0.436	1.269	0.158	0.696	0.945	-0.69	0.059	0.078	0.175	0.351	0.146	0.311	0.990	0.185	0.043	0.018	0.354	0.804	-1.57	-1.22	1.084
S0064	0.759	0.408	0.344	0.439	0.389	0.900	0.939	0.168	0.08	0.415	1.269	0.091	0.443	1.269	0.166	0.707	2.436	-0.67	0.066	0.078	0.165	0.336	0.190	0.300	0.990	0.179	0.041	0.017	0.339	0.996	-1.52	-1.21	1.107
S0064	0.759	0.44	0.288	0.463	0.394	0.905	0.934	0.136	0.076	0.454	1.269	0.106	0.456	1.269	0.152	0.648	1.181	-0.70	0.065	0.078	0.202	0.322	0.177	0.337	0.994	0.187	0.046	0.017	0.365	0.900	-1.49	-1.16	1.165
S0064	0.759	0.416	0.3	0.404	0.364	0.901	0.940	0.184	0.076	0.395	1.269	0.075	0.362	1.269	0.161	0.745	2.440	-0.75	0.060	0.077	0.125	0.317	0.166	0.311	0.992	0.164	0.043	0.017	0.386	1.100	-1.58	-1.25	1.082
S0064	0.759	0.437	0.248	0.418	0.422	0.896	0.941	0.188	0.060	0.457	1.318	0.105	0.476	1.318	0.157	0.682	1.071	-0.76	0.062	0.084	0.187	0.344	0.171	0.309	0.992	0.199	0.044	0.016	0.354	0.914	-1.52	-1.16	1.182
S0064	0.759	0.448	0.308	0.353	0.385	0.868	0.936	0.18	0.084	0.435	1.269	0.098	0.451	1.269	0.166	0.685	1.891	-0.88	0.061	0.085	0.144	0.332	0.160	0.289	0.990	0.189	0.045	0.018	0.376	1.008	-1.59	-1.18	1.103
S0064	0.759	0.424	0.292	0.386	0.396	0.893	0.938	0.184	0.064	0.486	1.269	0.089	0.449	1.269	0.168	0.736	2.640	-0.64	0.061	0.078	0.137	0.345	0.166	0.308	0.992	0.169	0.042	0.017	0.354	0.844	-1.67	-1.21	1.092
S0064	0.759	0.44	0.28	0.443	0.411	0.905	0.948	0.16	0.084	0.396	1.269	0.082	0.434	1.269	0.169	0.716	0.336	-0.92	0.059	0.082	0.151	0.373	0.161	0.316	0.994	0.184	0.043	0.015	0.349	0.720	-1.54	-1.15	1.151
S0064	0.759	0.444	0.256	0.374	0.409	0.898	0.940	0.2	0.06	0.438	1.269	0.097	0.450	1.269	0.171	0.745	1.047	-0.77	0.061	0.080	0.169	0.341	0.164	0.317	0.989	0.180	0.041	0.015	0.326	0.805	-1.61	-1.16	1.103
S0064	0.759	0.453	0.277	0.407	0.382	0.874	0.924	0.184	0.092	0.492	1.269	0.104	0.472	1.269	0.172	0.719	2.265	-0.93	0.067	0.081	0.178	0.361	0.191	0.291	0.997	0.172	0.048	0.019	0.367	1.136	-1.50	-1.20	1.139
S0064	0.759	0.4	0.296	0.455	0.425	0.906	0.942	0.124	0.052	0.553	1.269	0.098	0.479	1.269	0.164	0.724	1.515	-0.71	0.070	0.083	0.184	0.354	0.201	0.322	0.991	0.186	0.044	0.016	0.345	0.834	-1.49	-1.14	1.190
S0064	0.759	0.46	0.304	0.395	0.415	0.901	0.932	0.192	0.064	0.449	1.318	0.092	0.470	1.318	0.156	0.687	1.807	-0.40	0.061	0.076	0.146	0.325	0.163	0.313	0.991	0.180	0.043	0.019	0.375	0.946	-1.56	-1.22	1.123
S0064	0.759	0.448	0.312	0.354	0.466	0.899	0.929	0.188	0.06	0.459	1.269	0.111	0.492	1.269	0.164	0.716	1.405	-0.74	0.059	0.079	0.194	0.344	0.169	0.300	0.995	0.177	0.044	0.021	0.387	0.816	-1.60	-1.15	1.126
S0064	0.759	0.421	0.325	0.416	0.460	0.894	0.932	0.152	0.084	0.484	1.269	0.104	0.517	1.269	0.158	0.704	3.388	-0.62	0.065	0.085	0.187	0.332	0.206	0.328	0.990	0.173	0.043	0.022	0.367	0.925	-1.55	-1.10	1.115
S0064	0.759	0.436	0.296	0.418	0.368	0.895	0.926	0.184	0.084	0.452	1.318	0.101	0.469	1.318	0.161	0.698	1.556	-0.81	0.069	0.077	0.186	0.338	0.200	0.301	0.996	0.181	0.047	0.018	0.359	1.026	-1.48	-1.22	1.180
S0064	0.759	0.436	0.312	0.391	0.491	0.880	0.928	0.144	0.124	0.538	1.269	0.094	0.480	1.269	0.157	0.691	3.060	-0.51	0.069	0.089	0.147	0.306	0.209	0.305	0.992	0.177	0.045	0.022	0.387	0.832	-1.52	-1.07	1.153
S0064	0.759	0.428	0.324	0.404	0.374	0.900	0.945	0.156	0.064	0.480	1.269	0.098	0.473	1.269	0.176	0.740	1.584	-0.96	0.067	0.084	0.167	0.373	0.179	0.279	0.993	0.164	0.044	0.018	0.357	1.050	-1.49	-1.21	1.154
S0064	0.759	0.44	0.288	0.418	0.389	0.896	0.943	0.148	0.076	0.522	1.269	0.108	0.482	1.269	0.176	0.717	1.722	-0.92	0.069	0.080	0.191	0.376	0.181	0.282	0.996	0.187	0.048	0.017	0.365	1.008	-1.46	-1.17	1.193
S0064	0.759	0.405	0.273	0.430	0.395	0.897	0.944	0.200	0.084	0.518	1.269	0.110	0.515	1.269	0.165	0.736	1.334	-0.72	0.062	0.081	0.208	0.335	0.191	0.313	0.989	0.174	0.041	0.017	0.337	0.908	-1.60	-1.20	1.080
S0064	0.759	0.448	0.304	0.404	0.390	0.888	0.929	0.196	0.1	0.456	1.269	0.106	0.487	1.318	0.164	0.720	2.911	-0.80	0.073	0.081	0.183	0.366	0.169	0.293	0.997	0.180	0.050	0.020	0.366	1.200	-1.42	-1.15	1.224
S0064	0.759	0.452	0.292	0.403	0.384	0.902	0.943	0.164	0.076	0.439	1.269	0.105	0.503	1.269	0.166	0.694	1.507	-0.71	0.064	0.079	0.187	0.341	0.183	0.294	0.990	0.192	0.045	0.016	0.350	0.969	-1.56	-1.22	1.123
S0064	0.759	0.413	0.297	0.365	0.389	0.886	0.938	0.168	0.092	0.460	1.269	0.099	0.504	1.269	0.154	0.701	3.786	-0.70	0.068	0.081	0.171	0.322	0.189	0.332	0.991	0.181	0.048	0.018	0.373	1.145	-1.51	-1.22	1.147
S0064	0.759	0.432	0.288	0.401	0.372	0.905	0.938	0.172	0.06	0.449	1.269	0.109	0.478	1.269	0.160	0.683	0.959	-0.91	0.067	0.080	0.187	0.325	0.175	0.329	0.996	0.180	0.046	0.017	0.347	0.971	-1.48	-1.20	1.181
S0064	0.759	0.456	0.264	0.379	0.358	0.898	0.941	0.156	0.076	0.435	1.318	0.096	0.486	1.269	0.166	0.743	2.842	-0.82	0.067	0.081	0.158	0.319	0.187	0.310	0.988	0.193	0.043	0.016	0.377	1.106	-1.52	-1.19	1.123
S0064	0.759	0.436	0.312	0.372	0.407	0.907	0.940	0.164	0.052	0.472	1.318	0.103	0.485	1.269	0.166	0.734	1.488	-0.88	0.064	0.083	0.184	0.370	0.172	0.303	0.996	0.176	0.043	0.018	0.360	0.932	-1.52	-1.17	1.199
S0064	0.759	0.416	0.32	0.398	0.376	0.875	0.944	0.188	0.06	0.430	1.269	0.101	0.463	1.269	0.168	0.721	2.044	-0.95	0.067	0.085	0.168	0.350	0.167	0.293	0.991	0.186	0.047	0.018	0.356	1.085	-1.51	-1.15	1.166
S0064	0.759	0.437	0.313	0.493	0.402	0.881	0.945	0.160	0.080	0.527	1.318	0.097	0.506	1.318	0.159	0.735	2.364	-0.69	0.069	0.083	0.181	0.321	0.200	0.309	0.990	0.177	0.048	0.017	0.362	1.038	-1.52	-1.18	1.134
S0064	0.759	0.416	0.336	0.394	0.338	0.895	0.939	0.176	0.076	0.406	1.318	0.094	0.470	1.318	0.169	0.737	2.677	-1.08	0.070	0.079	0.168	0.376	0.164	0.309	0.995	0.185	0.045	0.018	0.349	1.288	-1.48	-1.21	1.196
S0064	0.759	0.42	0.28	0.359	0.364	0.885	0.942	0.204	0.068	0.471	1.269	0.095	0.455	1.269	0.180	0.782	1.172	-0.83	0.061	0.077	0.175	0.339	0.185	0.261	0.988	0.184	0.042	0.017	0.353	0.899	-1.63	-1.20	1.074
S0064	0.759	0.432	0.304	0.408	0.374	0.900	0.943	0.22	0.06	0.368	1.269	0.099	0.430	1.269	0.180	0.749	1.252	-0.99	0.061	0.082	0.163	0.376	0.177	0.284	0.994	0.182	0.043	0.017	0.358	0.931	-1.53	-1.18	1.158
S0064	0.759	0.421	0.257	0.424	0.355	0.907	0.945	0.168	0.076	0.448	1.318	0.096	0.416	1.318	0.163	0.711	1.039	-0.82	0.063	0.073	0.178	0.334	0.178	0.303	0.990	0.187	0.042	0.015	0.361	1.078	-1.55	-1.29	1.087
S0064	0.759	0.448	0.304	0.365	0.390	0.897	0.938	0.168	0.068	0.543	1.269	0.095	0.485	1.269	0.161	0.719	2.612	-0.71	0.068	0.083	0.171	0.303	0.203	0.304	0.993	0.171	0.047	0.019	0.396	1.040	-1.50	-1.16	1.136
S0064	0.759	0.428	0.292	0.437	0.419	0.898	0.936	0.136	0.052	0.511	1.318	0.104	0.499	1.318	0.158	0.699	2.279	-0.72	0.072	0.080	0.197	0.334	0.186	0.327	0.994	0.194	0.047	0.018	0.355	1.120	-1.48	-1.13	1.200
S0064	0.759	0.444	0.304	0.341	0.389	0.897	0.948	0.176	0.068	0.465	1.269	0.106	0.509	1.269	0.172	0.750	3.724	-0.80	0.067	0.082	0.193	0.319	0.206	0.305	0.988	0.185	0.041	0.016	0.339	1.153	-1.56	-1.19	1.122
S0064	0.759	0.408	0.3	0.485	0.547	0.900	0.930	0.132	0.076	0.491	1.269	0.109	0.539	1.269	0.151	0.651	1.347	-0.32	0.075	0.088	0.195	0.312	0.188	0.340	0.988	0.221	0.046	0.020	0.341	0.883	-1.43	-1.05	1.270
S0064	0.759	0.429	0.265	0.445	0.376	0.877	0.937	0.196	0.072	0.469	1.269	0.102	0.439	1.269	0.162	0.699	1.563	-0.92	0.073	0.081	0.186	0.360	0.205	0.299	0.990	0.207	0.052	0.016	0.353	1.088	-1.45	-1.20	1.175
S0064	0.759	0.424	0.312	0.513	0.438	0.886	0.940	0.192	0.068	0.440	1.269	0.093	0.438	1.269	0.151	0.680	2.664	-0.56	0.071	0.084	0.170	0.283	0.169	0.326	0.986	0.217	0.046	0.018	0.342	0.928	-1.52	-1.13	1.169
S0064	0.759	0.444	0.284	0.512	0.340	0.911	0.943	0.132	0.048	0.484	1.269	0.098	0.460	1.269	0.170	0.724	1.561	-0.75	0.070	0.072	0.185	0.341	0.185	0.308	0.989	0.203	0.039	0.015	0.307	1.195	-1.53	-1.29	1.141
S0064	0.759	0.412	0.272	0.407	0.385	0.900	0.941	0.172	0.056	0.434	1.269	0.101	0.466	1.269	0.165	0.702	1.366	-0.82	0.066	0.078	0.180	0.332	0.165	0.320	0.990	0.203	0.042	0.015	0.340	1.066	-1.51	-1.19	1.161
S0064	0.759	0.357	0.313	0.385	0.394	0.902	0.944	0.172	0.056	0.480	1.269	0.091	0.435	1.269	0.168	0.747	2.218	-0.83	0.063	0.078	0.174	0.345	0.179	0.333	0.989	0.173	0.038	0.017	0.337	1.015	-1.55	-1.22	1.098
S0064	0.759	0.416	0.304	0.425	0.390	0.917	0.934	0.18	0.076	0.453	1.269	0.097	0.445	1.269	0.160	0.674	0.818	-0.76	0.063	0.077	0.198	0.316	0.199	0.330	0.997	0.180	0.038	0.017	0.328	0.898	-1.53	-1.22	1.125
S0064	0.759	0.428	0.296	0.410	0.384	0.903	0.947	0.132	0.076	0.488	1.269	0.107	0.460	1.269	0.171	0.736	1.806	-0.94	0.072	0.083	0.193	0.371	0.196	0.276	0.989	0.191	0.041	0.017	0.310	1.045	-1.52	-1.19	1.172
S0064	0.759	0.432	0.308	0.395	0.380	0.906	0.941	0.16	0.08	0.490	1.269	0.111	0.495	1.269	0.161	0.714	3.081	-0.76	0.073	0.078	0.202	0.329	0.192	0.349	0.989	0.189	0.043	0.018	0.316	1.218	-1.45	-1.19	1.190
S0064	0.759	0.445	0.257	0.424	0.390	0.894	0.944	0.188	0.060	0.445	1.269	0.099	0.442	1.269	0.164	0.718	1.058	-0.91	0.068	0.081	0.175	0.353	0.178	0.311	0.996	0.183	0.044	0.016	0.329	0.931	-1.49	-1.21	1.166
S0064	0.759	0.412	0.344	0.365	0.434	0.888	0.948	0.172	0.064	0.464	1.269	0.098	0.427	1.269	0.176	0.760	1.924	-0.82	0.068	0.083	0.173	0.362	0.195	0.311	0.992	0.176	0.044	0.018	0.347	0.906	-1.53	-1.10	1.171
S0064	0.759	0.436	0.292	0.386	0.366	0.907	0.942	0.176	0.076	0.465	1.269	0.088	0.449	1.269	0.165	0.696	2.228	-0.73	0.062	0.080	0.149	0.330	0.194	0.308	0.991	0.166	0.040	0.017	0.341	1.111	-1.53	-1.20	1.112
S0064	0.759	0.448	0.296	0.455	0.467	0.898	0.944	0.144	0.068	0.448	1.269	0.116	0.515	1.269	0.166	0.699	1.961	-0.90	0.078	0.090	0.216	0.335	0.191	0.319	0.989	0.225	0.049	0.017	0.334	1.095	-1.39	-1.07	1.331
S0064	0.759	0.445	0.273	0.462	0.449	0.897	0.944	0.128	0.048	0.522	1.269	0.098	0.475	1.220	0.160	0.741	2.264	-0.37	0.070	0.083	0.177	0.310	0.202	0.326	0.990	0.201	0.044	0.017	0.364	0.856	-1.55	-1.14	1.109
S0064	0.759	0.416	0.26	0.421	0.415	0.888	0.948	0.184	0.064	0.390	1.269	0.103	0.468	1.269	0.172	0.746	2.111	-0.73	0.068	0.083	0.203	0.345	0.173	0.302	0.986	0.206	0.043	0.017	0.351	0.941	-1.55	-1.17	1.144
S0064	0.759	0.44	0.308	0.438	0.489	0.882	0.921	0.168	0.052	0.388	1.269	0.103	0.445	1.220	0.145	0.656	2.103	-0.57	0.067	0.087	0.186	0.304	0.175	0.342	0.994	0.201	0.046	0.023	0.379	0.794	-1.52	-1.09	1.177
S0064	0.759	0.428	0.248	0.423	0.453	0.898	0.936	0.192	0.06	0.438	1.318	0.115	0.512	1.269	0.174	0.740	1.147	-0.74	0.062	0.084	0.219	0.366	0.167	0.270	0.989	0.200	0.044	0.018	0.357	0.763	-1.53	-1.13	1.145
S0064	0.759	0.412	0.3	0.404	0.447	0.893	0.934	0.22	0.064	0.410	1.269	0.095	0.457	1.269	0.164	0.711	3.891	-0.66	0.066	0.087	0.151	0.340	0.156	0.325	0.990	0.181	0.044	0.020	0.354	1.075	-1.48	-1.14	1.196
S0064	0.759	0.433	0.240	0.447	0.525	0.900	0.938	0.204	0.080	0.385	1.318	0.089	0.505	1.269	0.160	0.682	3.352	-0.44	0.072	0.086	0.167	0.319	0.215	0.348	0.993	0.201	0.049	0.018	0.341	0.957	-1.37	-1.06	1.263
S0064	0.759	0.428	0.244	0.459	0.440	0.910	0.945	0.176	0.064	0.423	1.318	0.097	0.510	1.318	0.156	0.699	1.600	-0.43	0.065	0.081	0.177	0.329	0.161	0.323	0.988	0.198	0.044	0.016	0.344	0.987	-1.55	-1.16	1.197
S0064	0.759	0.424	0.312	0.526	0.432	0.901	0.938	0.16	0.068	0.455	1.318	0.108	0.461	1.269	0.163	0.705	2.624	-0.71	0.077	0.083	0.216	0.336	0.195	0.314	0.992	0.208	0.047	0.019	0.331	1.184	-1.39	-1.11	1.260
S0064	0.759	0.412	0.288	0.420	0.387	0.895	0.936	0.208	0.076	0.444	1.220	0.088	0.436	1.220	0.157	0.713	2.240	-0.83	0.062	0.080	0.153	0.315	0.173	0.327	0.988	0.184	0.043	0.018	0.385	0.972	-1.55	-1.20	1.127
S0064	0.759	0.433	0.253	0.405	0.393	0.894	0.940	0.172	0.068	0.385	1.269	0.103	0.436	1.269	0.167	0.725	1.328	-0.90	0.068	0.084	0.181	0.330	0.168	0.317	0.993	0.197	0.045	0.017	0.345	0.916	-1.49	-1.14	1.195
S0064	0.759	0.428	0.296	0.440	0.446	0.865	0.941	0.22	0.064	0.383	1.269	0.100	0.449	1.269	0.171	0.719	2.681	-0.88	0.081	0.089	0.183	0.355	0.206	0.289	0.986	0.233	0.058	0.019	0.350	1.093	-1.36	-1.07	1.315
S0064	0.759	0.396	0.26	0.444	0.402	0.892	0.939	0.172	0.068	0.342	1.269	0.096	0.447	1.269	0.161	0.732	2.455	-0.68	0.067	0.077	0.161	0.308	0.154	0.316	0.987	0.203	0.044	0.016	0.356	1.125	-1.54	-1.22	1.149
S0064	0.759	0.44	0.288	0.482	0.486	0.884	0.926	0.216	0.052	0.401	1.269	0.103	0.447	1.318	0.148	0.662	2.323	-0.43	0.070	0.086	0.179	0.308	0.165	0.351	0.993	0.197	0.052	0.020	0.394	0.808	-1.47	-1.07	1.262
S0064	0.759	0.428	0.24	0.392	0.390	0.895	0.954	0.22	0.056	0.360	1.269	0.083	0.405	1.269	0.166	0.764	3.011	-0.79	0.061	0.080	0.143	0.339	0.149	0.358	0.992	0.174	0.042	0.013	0.349	0.987	-1.55	-1.13	1.124
S0064	0.759	0.433	0.248	0.415	0.478	0.885	0.933	0.168	0.056	0.548	1.269	0.112	0.593	1.269	0.174	0.750	4.775	-0.62	0.072	0.085	0.207	0.351	0.221	0.310	0.990	0.185	0.047	0.019	0.351	1.044	-1.48	-1.13	1.181
S0064	0.759	0.448	0.264	0.400	0.431	0.890	0.928	0.2	0.068	0.387	1.269	0.109	0.460	1.269	0.158	0.672	1.029	-0.84	0.065	0.089	0.189	0.322	0.165	0.313	0.995	0.192	0.048	0.020	0.381	0.787	-1.51	-1.09	1.207
S0064	0.759	0.444	0.276	0.405	0.390	0.873	0.944	0.192	0.084	0.382	1.269	0.079	0.386	1.269	0.165	0.733	3.016	-0.74	0.063	0.079	0.126	0.319	0.175	0.296	0.988	0.194	0.045	0.016	0.362	1.038	-1.58	-1.22	1.079
S0064	0.759	0.437	0.273	0.467	0.435	0.892	0.925	0.164	0.060	0.368	1.318	0.101	0.526	1.318	0.152	0.658	1.503	-0.46	0.065	0.083	0.171	0.300	0.147	0.332	0.994	0.191	0.046	0.018	0.383	0.852	-1.53	-1.10	1.166
S0064	0.759	0.428	0.224	0.428	0.461	0.897	0.945	0.172	0.076	0.409	1.269	0.087	0.378	1.269	0.156	0.707	1.181	-0.76	0.062	0.086	0.150	0.317	0.157	0.339	0.990	0.189	0.042	0.016	0.347	0.786	-1.53	-1.12	1.192
S0064	0.759	0.428	0.316	0.424	0.396	0.891	0.931	0.164	0.064	0.437	1.318	0.094	0.484	1.269	0.167	0.719	2.379	-0.73	0.068	0.079	0.156	0.338	0.184	0.333	0.989	0.196	0.045	0.020	0.356	1.074	-1.49	-1.17	1.157
S0064	0.759	0.428	0.296	0.457	0.443	0.889	0.941	0.188	0.06	0.433	1.269	0.097	0.442	1.269	0.175	0.715	1.862	-0.87	0.070	0.082	0.172	0.361	0.163	0.287	0.993	0.199	0.046	0.018	0.374	0.953	-1.46	-1.15	1.195
S0064	0.759	0.448	0.272	0.428	0.377	0.890	0.934	0.196	0.068	0.431	1.269	0.100	0.467	1.269	0.162	0.734	2.597	-0.82	0.071	0.082	0.187	0.318	0.184	0.288	0.991	0.180	0.047	0.019	0.347	1.161	-1.45	-1.22	1.188
S0064	0.759	0.433	0.244	0.457	0.416	0.896	0.938	0.176	0.060	0.479	1.269	0.108	0.523	1.269	0.159	0.706	1.565	-0.82	0.065	0.085	0.197	0.316	0.174	0.337	0.995	0.188	0.044	0.014	0.347	0.895	-1.49	-1.12	1.183
S0064	0.759	0.461	0.175	0.378	0.382	0.888	0.939	0.164	0.043	0.224	1.367	0.075	0.496	1.269	0.133	0.765	0.732	-1.07	0.058	0.080	0.212	0.366	0.338	0.535	0.985	0.203	0.043	0.012	0.317	0.887	-1.74	-1.17	0.408
S0064	0.983	0.46	0.28	0.648	0.498	0.894	0.928	0.284	0.056	0.106	1.464	0.056	0.282	1.513	0.151	0.704	1.357	-0.47	0.078	0.088	0.092	0.281	0.089	0.311	0.981	0.218	0.067	0.020	0.385	0.963	-1.31	-1.05	1.456
S0064	0.983	0.444	0.216	0.589	0.457	0.869	0.937	0.264	0.068	0.109	1.464	0.048	0.233	1.513	0.176	0.743	0.926	-0.84	0.080	0.091	0.104	0.338	0.074	0.240	0.994	0.207	0.070	0.017	0.426	0.929	-1.27	-1.04	1.511
S0064	0.983	0.496	0.284	0.601	0.451	0.875	0.930	0.284	0.06	0.158	1.513	0.063	0.329	1.513	0.175	0.742	0.856	-0.51	0.080	0.090	0.090	0.311	0.082	0.224	0.986	0.213	0.077	0.019	0.410	0.961	-1.29	-1.05	1.520
S0064	0.983	0.477	0.305	0.556	0.550	0.901	0.929	0.309	0.068	0.116	1.513	0.051	0.229	1.513	0.166	0.718	0.334	-0.35	0.068	0.093	0.099	0.341	0.064	0.278	0.994	0.199	0.067	0.021	0.437	0.695	-1.33	-1.01	1.517
S0064	0.983	0.476	0.264	0.596	0.434	0.876	0.929	0.26	0.068	0.164	1.513	0.060	0.310	1.464	0.164	0.719	1.197	-0.60	0.088	0.089	0.097	0.315	0.090	0.247	0.984	0.226	0.076	0.019	0.391	1.232	-1.21	-1.05	1.515
S0064	0.983	0.42	0.244	0.628	0.447	0.876	0.933	0.26	0.064	0.152	1.464	0.060	0.284	1.464	0.176	0.731	0.950	-0.72	0.084	0.091	0.093	0.342	0.103	0.250	0.989	0.210	0.068	0.019	0.383	0.966	-1.26	-1.05	1.477
S0064	0.983	0.44	0.248	0.619	0.447	0.882	0.935	0.244	0.06	0.081	1.464	0.043	0.228	1.464	0.176	0.730	1.189	-0.73	0.083	0.087	0.109	0.347	0.086	0.259	0.989	0.227	0.066	0.018	0.406	0.942	-1.24	-1.04	1.491
S0064	0.983	0.433	0.240	0.621	0.490	0.892	0.940	0.232	0.060	0.165	1.464	0.061	0.284	1.464	0.175	0.752	1.434	-0.70	0.079	0.093	0.110	0.341	0.097	0.261	0.986	0.201	0.062	0.019	0.380	0.908	-1.34	-1.00	1.449
S0064	0.983	0.44	0.284	0.569	0.455	0.888	0.922	0.228	0.076	0.181	1.464	0.071	0.318	1.464	0.170	0.740	0.476	-0.77	0.086	0.090	0.088	0.332	0.097	0.270	0.997	0.187	0.071	0.021	0.399	0.895	-1.23	-1.02	1.545
S0064	0.983	0.496	0.28	0.584	0.557	0.896	0.921	0.24	0.064	0.099	1.464	0.032	0.179	1.464	0.167	0.707	0.255	-0.28	0.077	0.101	0.116	0.343	0.082	0.279	0.990	0.209	0.067	0.023	0.432	0.717	-1.26	-0.89	1.530
S0064	0.983	0.476	0.272	0.569	0.548	0.893	0.925	0.296	0.068	0.148	1.464	0.056	0.275	1.464	0.162	0.709	1.568	-0.23	0.074	0.091	0.089	0.302	0.081	0.296	0.984	0.203	0.065	0.020	0.422	0.782	-1.33	-0.98	1.448
S0064	0.983	0.445	0.261	0.553	0.509	0.898	0.916	0.248	0.076	0.111	1.513	0.056	0.262	1.464	0.159	0.689	0.567	-0.26	0.079	0.095	0.122	0.322	0.086	0.270	0.993	0.216	0.065	0.019	0.379	0.852	-1.28	-0.99	1.528
S0064	0.983	0.468	0.304	0.614	0.509	0.889	0.920	0.292	0.076	0.098	1.513	0.051	0.248	1.464	0.171	0.716	0.864	-0.44	0.078	0.092	0.099	0.332	0.086	0.240	0.986	0.222	0.067	0.020	0.415	0.805	-1.29	-0.97	1.470
S0064	0.983	0.448	0.224	0.552	0.461	0.877	0.940	0.264	0.068	0.124	1.464	0.058	0.267	1.464	0.178	0.758	0.806	-0.73	0.082	0.093	0.092	0.337	0.080	0.244	0.984	0.212	0.072	0.018	0.386	0.857	-1.31	-1.02	1.506
S0064	0.983	0.468	0.232	0.621	0.478	0.874	0.916	0.236	0.068	0.109	1.464	0.054	0.274	1.464	0.169	0.690	1.087	-0.52	0.084	0.095	0.112	0.321	0.099	0.244	0.994	0.209	0.069	0.023	0.406	0.888	-1.30	-0.96	1.491
S0064	0.983	0.44	0.264	0.603	0.468	0.883	0.932	0.268	0.06	0.116	1.464	0.068	0.310	1.464	0.178	0.759	1.140	-0.74	0.081	0.092	0.126	0.339	0.095	0.241	0.988	0.208	0.067	0.020	0.387	0.844	-1.32	-1.00	1.478
S0064	0.983	0.433	0.265	0.581	0.460	0.894	0.937	0.257	0.056	0.109	1.464	0.047	0.227	1.464	0.180	0.768	1.607	-0.74	0.076	0.090	0.120	0.372	0.071	0.270	0.987	0.197	0.062	0.018	0.372	0.949	-1.34	-1.08	1.435
S0064	0.983	0.488	0.312	0.588	0.497	0.890	0.905	0.26	0.076	0.088	1.464	0.054	0.249	1.464	0.160	0.646	1.076	-0.57	0.077	0.099	0.114	0.283	0.074	0.244	0.993	0.214	0.065	0.028	0.429	0.829	-1.35	-0.94	1.505
S0064	0.983	0.472	0.256	0.573	0.472	0.884	0.930	0.212	0.06	0.214	1.464	0.063	0.290	1.464	0.177	0.751	1.057	-0.78	0.083	0.095	0.085	0.329	0.089	0.236	0.987	0.220	0.069	0.023	0.411	0.899	-1.31	-0.96	1.519
S0064	0.983	0.48	0.276	0.610	0.464	0.879	0.936	0.232	0.064	0.219	1.464	0.064	0.295	1.464	0.178	0.746	1.280	-0.69	0.087	0.095	0.106	0.358	0.106	0.254	0.985	0.214	0.066	0.022	0.388	0.889	-1.33	-1.02	1.468
S0064	0.983	0.425	0.301	0.612	0.523	0.888	0.920	0.200	0.060	0.175	1.464	0.078	0.345	1.464	0.166	0.714	1.037	-0.58	0.088	0.095	0.124	0.309	0.110	0.248	0.992	0.222	0.065	0.024	0.363	0.845	-1.32	-0.96	1.518
S0064	0.983	0.504	0.272	0.554	0.527	0.888	0.921	0.232	0.056	0.183	1.464	0.073	0.322	1.464	0.173	0.712	0.717	-0.54	0.079	0.100	0.095	0.349	0.095	0.261	0.990	0.216	0.068	0.024	0.395	0.790	-1.27	-0.92	1.531
S0064	0.983	0.448	0.236	0.620	0.495	0.896	0.940	0.28	0.068	0.109	1.464	0.070	0.318	1.464	0.161	0.708	1.447	-0.10	0.076	0.093	0.124	0.330	0.081	0.292	0.982	0.216	0.063	0.017	0.404	0.855	-1.37	-1.00	1.466
S0064	0.983	0.436	0.224	0.541	0.479	0.903	0.932	0.244	0.076	0.148	1.464	0.060	0.308	1.464	0.161	0.691	0.515	-0.67	0.075	0.097	0.105	0.304	0.079	0.253	0.994	0.216	0.062	0.020	0.363	0.778	-1.35	-0.98	1.543
S0064	0.983	0.441	0.265	0.590	0.506	0.889	0.930	0.277	0.084	0.158	1.464	0.061	0.297	1.464	0.166	0.718	1.057	-0.52	0.074	0.095	0.086	0.313	0.082	0.265	0.987	0.216	0.064	0.021	0.431	0.795	-1.30	-0.98	1.454
S0064	0.983	0.448	0.284	0.592	0.503	0.885	0.929	0.248	0.064	0.217	1.464	0.071	0.348	1.464	0.176	0.739	1.790	-0.67	0.091	0.097	0.098	0.331	0.133	0.249	0.984	0.215	0.069	0.023	0.380	0.977	-1.27	-0.98	1.567
S0064	0.983	0.44	0.284	0.578	0.506	0.887	0.919	0.268	0.068	0.200	1.464	0.074	0.354	1.464	0.168	0.709	0.862	-0.58	0.081	0.096	0.130	0.323	0.106	0.249	0.996	0.197	0.067	0.023	0.387	0.784	-1.30	-0.95	1.499
S0064	0.983	0.48	0.328	0.602	0.483	0.884	0.909	0.272	0.064	0.201	1.464	0.050	0.247	1.464	0.178	0.742	1.327	-0.73	0.084	0.093	0.077	0.355	0.090	0.246	0.991	0.210	0.070	0.028	0.441	0.899	-1.27	-0.99	1.516
S0064	0.983	0.424	0.272	0.562	0.519	0.900	0.928	0.232	0.084	0.214	1.464	0.060	0.292	1.464	0.165	0.717	1.252	-0.45	0.080	0.095	0.102	0.308	0.106	0.277	0.983	0.214	0.060	0.023	0.391	0.756	-1.35	-0.96	1.479
S0064	0.983	0.461	0.341	0.558	0.463	0.886	0.913	0.204	0.072	0.203	1.464	0.065	0.296	1.464	0.158	0.674	1.220	-0.47	0.084	0.093	0.128	0.301	0.101	0.265	0.989	0.210	0.065	0.027	0.421	0.945	-1.30	-1.05	1.459
S0064	0.983	0.448	0.232	0.588	0.432	0.880	0.926	0.236	0.068	0.222	1.464	0.067	0.289	1.464	0.177	0.723	0.530	-0.90	0.091	0.090	0.115	0.334	0.104	0.255	0.997	0.204	0.072	0.021	0.402	1.054	-1.19	-1.06	1.558
S0064	0.983	0.46	0.28	0.620	0.473	0.889	0.930	0.268	0.068	0.178	1.464	0.052	0.250	1.464	0.162	0.725	1.296	-0.63	0.078	0.092	0.090	0.286	0.077	0.280	0.987	0.204	0.069	0.022	0.443	0.986	-1.34	-1.05	1.488
S0064	0.983	0.412	0.308	0.602	0.495	0.879	0.924	0.236	0.072	0.208	1.464	0.062	0.278	1.464	0.173	0.715	1.024	-0.48	0.086	0.093	0.105	0.322	0.105	0.245	0.992	0.196	0.063	0.024	0.397	0.879	-1.27	-1.03	1.474
S0064	0.983	0.473	0.240	0.639	0.480	0.884	0.927	0.244	0.068	0.224	1.464	0.054	0.270	1.464	0.168	0.716	0.644	-0.76	0.095	0.091	0.081	0.359	0.101	0.285	0.994	0.216	0.076	0.021	0.383	0.945	-1.17	-1.03	1.611
S0064	0.983	0.472	0.288	0.598	0.447	0.878	0.923	0.232	0.06	0.200	1.464	0.049	0.242	1.464	0.170	0.739	1.744	-0.54	0.083	0.086	0.108	0.322	0.088	0.252	0.988	0.196	0.067	0.021	0.418	0.914	-1.30	-1.09	1.400
S0064	0.983	0.472	0.268	0.626	0.455	0.873	0.933	0.236	0.08	0.193	1.464	0.059	0.285	1.464	0.179	0.758	0.325	-0.82	0.086	0.091	0.120	0.317	0.104	0.231	0.998	0.174	0.076	0.020	0.413	0.930	-1.22	-1.06	1.512
S0064	0.983	0.452	0.252	0.616	0.438	0.884	0.935	0.288	0.06	0.060	1.513	0.048	0.235	1.464	0.165	0.722	0.611	-0.74	0.085	0.093	0.098	0.313	0.071	0.263	0.991	0.206	0.074	0.019	0.414	0.906	-1.25	-0.99	1.534
S0064	0.983	0.445	0.248	0.594	0.517	0.875	0.923	0.297	0.060	0.062	1.464	0.042	0.223	1.464	0.162	0.683	2.216	-0.31	0.086	0.095	0.091	0.295	0.088	0.284	0.985	0.205	0.065	0.022	0.398	0.900	-1.29	-0.98	1.428
S0064	0.983	0.464	0.292	0.618	0.491	0.872	0.928	0.236	0.068	0.201	1.464	0.069	0.328	1.464	0.163	0.703	1.321	-0.42	0.089	0.094	0.114	0.293	0.121	0.261	0.997	0.197	0.074	0.022	0.378	0.860	-1.27	-0.99	1.518
S0064	0.983	0.472	0.256	0.602	0.445	0.882	0.932	0.284	0.056	0.139	1.513	0.063	0.300	1.464	0.180	0.764	1.398	-0.85	0.082	0.092	0.097	0.348	0.088	0.241	0.991	0.207	0.072	0.021	0.392	1.011	-1.29	-1.00	1.472
S0064	0.983	0.472	0.284	0.605	0.510	0.887	0.930	0.28	0.06	0.188	1.464	0.067	0.331	1.513	0.162	0.719	1.187	-0.32	0.080	0.094	0.092	0.323	0.102	0.258	0.984	0.200	0.071	0.021	0.401	0.888	-1.29	-1.01	1.465
S0064	0.983	0.457	0.285	0.660	0.485	0.879	0.911	0.232	0.076	0.192	1.464	0.065	0.320	1.464	0.169	0.730	1.361	-0.57	0.086	0.093	0.113	0.335	0.127	0.241	0.995	0.202	0.066	0.027	0.398	0.918	-1.28	-1.00	1.474
S0064	0.983	0.468	0.24	0.601	0.461	0.881	0.925	0.3	0.068	0.111	1.513	0.050	0.238	1.464	0.185	0.785	1.000	-0.60	0.076	0.088	0.113	0.351	0.088	0.218	0.989	0.201	0.068	0.021	0.400	0.819	-1.33	-1.06	1.436
S0064	0.983	0.432	0.208	0.565	0.490	0.894	0.935	0.216	0.056	0.236	1.464	0.076	0.325	1.464	0.175	0.750	0.678	-0.41	0.080	0.094	0.130	0.348	0.080	0.256	0.988	0.195	0.066	0.018	0.384	0.842	-1.32	-1.01	1.488
S0064	0.983	0.44	0.312	0.590	0.472	0.891	0.927	0.252	0.068	0.109	1.464	0.059	0.279	1.464	0.161	0.678	0.419	-0.62	0.081	0.096	0.121	0.308	0.092	0.263	0.998	0.208	0.069	0.020	0.425	0.863	-1.24	-0.97	1.554
S0064	0.983	0.449	0.224	0.562	0.565	0.902	0.925	0.273	0.068	0.159	1.464	0.060	0.335	1.464	0.160	0.701	0.629	-0.16	0.079	0.097	0.119	0.280	0.086	0.253	0.985	0.202	0.065	0.022	0.397	0.757	-1.25	-0.94	1.530
S0064	0.983	0.468	0.308	0.598	0.490	0.888	0.915	0.22	0.072	0.143	1.464	0.049	0.260	1.464	0.164	0.688	0.948	-0.37	0.078	0.100	0.083	0.331	0.097	0.261	0.992	0.183	0.063	0.028	0.401	0.855	-1.29	-0.97	1.478
S0064	0.983	0.42	0.256	0.667	0.446	0.866	0.929	0.24	0.068	0.108	1.464	0.056	0.249	1.464	0.175	0.740	1.687	-0.80	0.088	0.090	0.106	0.338	0.101	0.225	0.994	0.207	0.065	0.022	0.395	1.141	-1.27	-1.05	1.462
S0064	0.983	0.44	0.26	0.549	0.490	0.904	0.927	0.244	0.076	0.184	1.464	0.054	0.249	1.464	0.173	0.720	1.788	-0.53	0.067	0.094	0.092	0.332	0.078	0.247	0.989	0.201	0.056	0.023	0.426	0.791	-1.41	-0.95	1.423
S0064	0.983	0.472	0.28	0.640	0.461	0.882	0.935	0.264	0.056	0.144	1.464	0.052	0.260	1.464	0.184	0.767	1.595	-0.87	0.080	0.093	0.101	0.373	0.087	0.249	0.984	0.216	0.067	0.020	0.389	0.941	-1.32	-1.00	1.491
S0064	0.983	0.469	0.281	0.632	0.538	0.878	0.913	0.236	0.076	0.180	1.464	0.070	0.312	1.464	0.165	0.680	1.595	-0.45	0.092	0.099	0.120	0.317	0.120	0.254	0.995	0.212	0.068	0.025	0.376	0.950	-1.24	-0.93	1.542
S0064	0.983	0.456	0.264	0.607	0.490	0.885	0.926	0.284	0.064	0.202	1.464	0.057	0.304	1.464	0.168	0.713	1.363	-0.51	0.079	0.093	0.082	0.323	0.085	0.258	0.988	0.206	0.067	0.020	0.380	0.945	-1.25	-0.97	1.510
S0064	0.983	0.444	0.268	0.565	0.486	0.903	0.914	0.276	0.072	0.210	1.513	0.063	0.344	1.464	0.152	0.678	0.621	-0.36	0.072	0.095	0.108	0.279	0.070	0.278	0.988	0.195	0.064	0.023	0.402	0.830	-1.28	-0.98	1.523
S0064	0.983	0.452	0.312	0.585	0.512	0.898	0.915	0.192	0.076	0.303	1.464	0.084	0.374	1.464	0.160	0.664	0.396	-0.68	0.088	0.099	0.148	0.296	0.130	0.243	0.997	0.200	0.063	0.025	0.368	0.817	-1.26	-0.93	1.594
S0064	0.983	0.433	0.281	0.583	0.471	0.888	0.929	0.212	0.060	0.211	1.464	0.062	0.276	1.464	0.171	0.735	1.356	-0.68	0.087	0.095	0.084	0.335	0.105	0.247	0.989	0.205	0.064	0.024	0.399	0.953	-1.23	-0.99	1.511
S0064	0.983	0.46	0.284	0.615	0.520	0.895	0.914	0.248	0.088	0.206	1.464	0.062	0.310	1.464	0.160	0.673	1.887	-0.32	0.080	0.096	0.099	0.324	0.095	0.288	0.987	0.207	0.064	0.026	0.418	0.879	-1.30	-0.94	1.514
S0064	0.983	0.476	0.24	0.559	0.488	0.883	0.925	0.248	0.068	0.110	1.464	0.062	0.271	1.464	0.173	0.706	0.791	-0.77	0.078	0.098	0.122	0.318	0.092	0.261	0.997	0.195	0.067	0.023	0.422	0.814	-1.32	-0.99	1.528
S0064	0.983	0.428	0.232	0.582	0.534	0.899	0.923	0.26	0.06	0.136	1.464	0.057	0.297	1.464	0.155	0.679	1.555	-0.23	0.076	0.101	0.115	0.296	0.070	0.270	0.987	0.207	0.060	0.023	0.414	0.842	-1.34	-0.90	1.514
S0064	0.983	0.445	0.261	0.621	0.494	0.882	0.933	0.220	0.056	0.251	1.464	0.088	0.371	1.464	0.168	0.720	0.508	-0.56	0.090	0.097	0.146	0.327	0.112	0.261	0.989	0.213	0.070	0.021	0.349	0.875	-1.21	-0.98	1.571
S0064	0.983	0.464	0.304	0.588	0.535	0.882	0.928	0.244	0.068	0.167	1.464	0.053	0.258	1.464	0.170	0.701	1.262	-0.49	0.078	0.094	0.120	0.335	0.087	0.275	0.992	0.211	0.066	0.023	0.422	0.749	-1.35	-0.98	1.501
S0064	0.983	0.46	0.252	0.597	0.452	0.901	0.931	0.248	0.084	0.158	1.513	0.064	0.322	1.464	0.164	0.725	0.843	-0.48	0.077	0.086	0.090	0.324	0.089	0.269	0.986	0.205	0.065	0.019	0.418	0.895	-1.30	-1.08	1.439
S0064	0.983	0.416	0.228	0.546	0.484	0.899	0.931	0.224	0.06	0.165	1.464	0.070	0.314	1.464	0.160	0.678	0.778	-0.37	0.077	0.099	0.130	0.295	0.093	0.292	0.994	0.193	0.063	0.021	0.395	0.878	-1.29	-0.94	1.528
S0064	0.983	0.48	0.304	0.597	0.483	0.901	0.927	0.28	0.076	0.109	1.513	0.046	0.252	1.464	0.169	0.720	1.065	-0.62	0.075	0.096	0.103	0.312	0.075	0.245	0.988	0.213	0.064	0.023	0.415	0.875	-1.28	-0.94	1.505
S0064	0.983	0.469	0.317	0.551	0.495	0.902	0.928	0.228	0.068	0.261	1.464	0.064	0.288	1.464	0.173	0.726	1.390	-0.52	0.072	0.098	0.106	0.329	0.094	0.260	0.989	0.188	0.057	0.025	0.398	0.794	-1.40	-0.97	1.439
S0064	0.983	0.444	0.268	0.674	0.492	0.885	0.926	0.248	0.06	0.181	1.464	0.064	0.316	1.464	0.165	0.691	1.487	-0.59	0.087	0.100	0.118	0.311	0.119	0.257	0.996	0.200	0.067	0.022	0.387	1.027	-1.26	-0.92	1.538
S0064	0.983	0.436	0.248	0.630	0.474	0.873	0.936	0.288	0.06	0.066	1.464	0.057	0.277	1.464	0.174	0.734	1.102	-0.70	0.080	0.092	0.119	0.342	0.087	0.250	0.989	0.199	0.071	0.019	0.382	0.889	-1.29	-1.02	1.474
S0064	0.983	0.452	0.264	0.574	0.485	0.895	0.935	0.256	0.08	0.125	1.464	0.060	0.313	1.464	0.175	0.750	0.827	-0.60	0.076	0.091	0.099	0.331	0.097	0.243	0.988	0.191	0.065	0.019	0.380	0.853	-1.33	-1.07	1.442
S0064	0.983	0.433	0.293	0.589	0.477	0.899	0.930	0.236	0.068	0.113	1.464	0.055	0.283	1.464	0.179	0.755	1.029	-0.79	0.079	0.093	0.105	0.343	0.112	0.237	0.993	0.204	0.059	0.021	0.369	0.898	-1.32	-1.01	1.474
S0064	0.983	0.484	0.24	0.572	0.492	0.886	0.934	0.248	0.06	0.225	1.513	0.064	0.299	1.464	0.170	0.739	0.409	-0.57	0.076	0.094	0.102	0.329	0.071	0.248	0.990	0.199	0.069	0.018	0.391	0.824	-1.28	-0.99	1.512
S0064	0.983	0.444	0.22	0.579	0.449	0.892	0.939	0.256	0.056	0.187	1.513	0.054	0.293	1.464	0.178	0.760	0.774	-0.78	0.076	0.098	0.082	0.343	0.093	0.265	0.989	0.191	0.063	0.021	0.367	0.874	-1.29	-0.96	1.474
S0064	0.983	0.448	0.316	0.547	0.534	0.890	0.917	0.244	0.076	0.123	1.464	0.052	0.235	1.464	0.153	0.652	1.210	-0.29	0.075	0.102	0.106	0.313	0.084	0.279	0.994	0.197	0.060	0.027	0.427	0.723	-1.37	-0.93	1.510
S0064	0.983	0.457	0.240	0.567	0.482	0.903	0.937	0.273	0.064	0.145	1.464	0.051	0.265	1.464	0.170	0.732	1.182	-0.58	0.072	0.095	0.093	0.332	0.089	0.269	0.990	0.193	0.058	0.019	0.382	0.817	-1.43	-0.98	1.420
S0064	0.983	0.45	0.325	0.544	0.435	0.899	0.941	0.35	0.087	0.130	1.367	0.030	0.225	1.562	0.103	0.751	2.763	-0.11	0.074	0.087	0.114	0.254	0.198	0.488	0.978	0.202	0.061	0.019	0.376	0.960	-1.40	-1.10	0.436
S0064	1.251	0.465	0.333	0.837	0.640	0.926	0.896	0.240	0.088	0.168	1.660	0.021	0.259	1.611	0.159	0.687	0.323	-0.38	0.125	0.109	0.067	0.304	0.143	0.267	0.996	0.216	0.084	0.031	0.363	1.021	-0.80	-0.79	2.010
S0064	1.251	0.488	0.344	0.815	0.580	0.907	0.898	0.324	0.104	0.193	1.660	0.022	0.113	1.660	0.169	0.712	0.781	-0.71	0.102	0.115	0.086	0.329	0.056	0.238	0.991	0.226	0.090	0.036	0.424	0.911	-0.97	-0.78	2.080
S0064	1.251	0.472	0.356	0.804	0.570	0.911	0.907	0.268	0.08	0.155	1.660	0.021	0.120	1.660	0.164	0.722	1.314	-0.53	0.104	0.108	0.108	0.339	0.060	0.249	0.985	0.221	0.083	0.034	0.415	0.955	-0.96	-0.84	2.034
S0064	1.251	0.476	0.344	0.839	0.585	0.901	0.898	0.332	0.092	0.086	1.611	0.019	0.126	1.611	0.163	0.713	1.497	-0.55	0.105	0.114	0.137	0.332	0.056	0.248	0.983	0.214	0.087	0.039	0.439	1.000	-0.97	-0.76	2.015
S0064	1.251	0.485	0.341	0.885	0.557	0.893	0.907	0.261	0.076	0.201	1.660	0.021	0.111	1.660	0.171	0.712	1.666	-0.73	0.111	0.108	0.088	0.349	0.054	0.255	0.991	0.233	0.090	0.031	0.394	1.085	-0.95	-0.83	2.074
S0064	1.251	0.464	0.32	0.833	0.531	0.900	0.909	0.296	0.064	0.221	1.611	0.032	0.171	1.660	0.173	0.720	0.640	-0.86	0.102	0.111	0.122	0.327	0.057	0.219	0.992	0.233	0.087	0.031	0.391	1.026	-0.96	-0.85	2.083
S0064	1.251	0.436	0.22	0.813	0.566	0.903	0.914	0.312	0.076	0.050	1.660	0.011	0.067	1.660	0.169	0.724	1.567	-0.53	0.101	0.104	0.151	0.316	0.051	0.265	0.988	0.205	0.079	0.026	0.400	0.990	-1.01	-0.87	1.907
S0064	1.251	0.496	0.324	0.905	0.595	0.904	0.899	0.252	0.072	0.123	1.660	0.015	0.123	1.660	0.171	0.715	1.120	-0.50	0.102	0.110	0.099	0.331	0.050	0.235	0.987	0.211	0.095	0.034	0.465	1.008	-0.93	-0.78	2.064
S0064	1.251	0.456	0.308	0.901	0.572	0.894	0.887	0.28	0.116	0.053	1.660	0.007	0.065	1.660	0.168	0.696	1.531	-0.51	0.107	0.106	0.126	0.332	0.050	0.236	0.995	0.220	0.091	0.035	0.435	1.091	-0.93	-0.83	1.983
S0064	1.251	0.437	0.337	0.857	0.542	0.901	0.894	0.281	0.088	0.193	1.660	0.018	0.111	1.660	0.176	0.704	1.475	-0.62	0.107	0.111	0.106	0.344	0.068	0.239	0.992	0.222	0.087	0.035	0.415	1.110	-0.96	-0.80	2.015
S0064	1.251	0.42	0.344	0.883	0.546	0.918	0.895	0.236	0.092	0.128	1.611	0.012	0.095	1.660	0.167	0.699	0.350	-0.57	0.101	0.109	0.056	0.312	0.048	0.241	0.977	0.230	0.086	0.036	0.457	1.035	-0.92	-0.84	2.091
S0064	1.251	0.456	0.332	0.836	0.554	0.915	0.894	0.256	0.116	0.222	1.660	0.022	0.144	1.660	0.161	0.668	0.831	-0.38	0.103	0.107	0.101	0.319	0.054	0.248	0.996	0.219	0.082	0.034	0.417	0.963	-0.95	-0.86	2.044
S0064	1.251	0.444	0.332	0.804	0.507	0.912	0.905	0.288	0.104	0.236	1.660	0.020	0.111	1.660	0.172	0.700	0.763	-0.62	0.102	0.104	0.107	0.337	0.047	0.235	0.993	0.224	0.085	0.032	0.420	1.012	-0.97	-0.90	2.013
S0064	1.251	0.413	0.313	0.803	0.529	0.914	0.908	0.277	0.076	0.094	1.708	0.017	0.101	1.660	0.159	0.685	1.849	-0.50	0.099	0.107	0.078	0.276	0.037	0.263	0.984	0.220	0.081	0.030	0.420	1.076	-1.01	-0.85	1.985
S0064	1.251	0.44	0.296	0.878	0.566	0.918	0.905	0.248	0.08	0.142	1.660	0.022	0.125	1.660	0.163	0.678	1.148	-0.43	0.100	0.110	0.089	0.302	0.053	0.255	0.986	0.215	0.079	0.030	0.408	1.053	-1.02	-0.81	2.023
S0064	1.251	0.452	0.296	0.844	0.565	0.911	0.906	0.288	0.092	0.126	1.660	0.019	0.106	1.660	0.166	0.671	0.496	-0.70	0.102	0.113	0.100	0.311	0.055	0.246	0.993	0.227	0.084	0.028	0.396	0.991	-0.95	-0.81	2.044
S0064	1.251	0.48	0.256	0.828	0.563	0.904	0.905	0.292	0.072	0.203	1.660	0.027	0.146	1.660	0.164	0.683	1.535	-0.46	0.105	0.109	0.101	0.307	0.068	0.256	0.989	0.214	0.087	0.030	0.400	1.048	-0.96	-0.83	1.987
S0064	1.251	0.453	0.321	0.830	0.601	0.905	0.912	0.289	0.076	0.168	1.660	0.024	0.120	1.660	0.169	0.709	1.899	-0.47	0.108	0.112	0.108	0.324	0.053	0.246	0.984	0.220	0.085	0.031	0.382	0.978	-0.99	-0.78	2.010
S0064	1.251	0.476	0.308	0.891	0.542	0.890	0.903	0.272	0.1	0.104	1.611	0.021	0.124	1.660	0.172	0.712	2.548	-0.62	0.110	0.110	0.118	0.335	0.050	0.244	0.993	0.216	0.085	0.032	0.391	1.213	-0.97	-0.82	2.007
S0064	1.251	0.428	0.256	0.869	0.544	0.902	0.910	0.256	0.072	0.050	1.660	0.014	0.068	1.660	0.164	0.674	1.788	-0.53	0.107	0.108	0.101	0.322	0.061	0.254	0.993	0.224	0.081	0.029	0.409	1.087	-0.98	-0.84	2.047
S0064	1.251	0.448	0.316	0.880	0.526	0.911	0.918	0.268	0.112	0.044	1.660	0.009	0.068	1.660	0.172	0.735	1.789	-0.69	0.097	0.106	0.101	0.335	0.049	0.238	0.984	0.222	0.076	0.029	0.396	1.135	-1.02	-0.88	1.963
S0064	1.251	0.449	0.236	0.808	0.504	0.914	0.921	0.257	0.100	0.154	1.708	0.015	0.089	1.660	0.180	0.744	0.727	-0.78	0.103	0.098	0.119	0.341	0.056	0.231	0.984	0.205	0.075	0.024	0.353	1.067	-0.94	-0.95	1.918
S0064	1.251	0.424	0.332	0.846	0.568	0.900	0.888	0.292	0.108	0.102	1.660	0.006	0.065	1.660	0.151	0.645	0.773	-0.30	0.100	0.106	0.148	0.285	0.035	0.271	0.994	0.199	0.078	0.037	0.441	0.974	-1.00	-0.86	1.900
S0064	1.251	0.436	0.344	0.826	0.606	0.897	0.892	0.28	0.088	0.068	1.611	0.009	0.077	1.660	0.155	0.636	0.926	-0.27	0.101	0.113	0.136	0.302	0.053	0.270	0.992	0.205	0.083	0.038	0.437	0.937	-0.97	-0.80	1.987
S0064	1.251	0.412	0.304	0.869	0.613	0.907	0.900	0.256	0.088	0.002	1.660	0.009	0.065	1.660	0.156	0.675	1.108	-0.29	0.101	0.107	0.120	0.289	0.045	0.249	0.987	0.209	0.074	0.031	0.404	0.953	-0.94	-0.82	1.990
S0064	1.251	0.481	0.317	0.885	0.576	0.899	0.898	0.285	0.104	0.174	1.660	0.015	0.093	1.660	0.162	0.671	1.769	-0.36	0.105	0.112	0.087	0.307	0.055	0.267	0.984	0.213	0.091	0.036	0.427	1.039	-0.96	-0.81	1.984
S0064	1.251	0.464	0.316	0.908	0.534	0.903	0.901	0.276	0.076	0.225	1.660	0.020	0.105	1.660	0.152	0.678	1.005	-0.54	0.107	0.107	0.077	0.313	0.070	0.288	0.995	0.214	0.091	0.034	0.438	1.081	-0.91	-0.86	2.057
S0064	1.251	0.464	0.32	0.912	0.556	0.907	0.904	0.268	0.072	0.171	1.660	0.020	0.108	1.660	0.162	0.682	1.515	-0.65	0.105	0.108	0.116	0.319	0.049	0.256	0.992	0.226	0.092	0.032	0.432	1.107	-0.93	-0.81	2.078
S0064	1.251	0.464	0.316	0.843	0.529	0.911	0.912	0.308	0.092	0.113	1.660	0.010	0.072	1.660	0.156	0.674	0.736	-0.43	0.098	0.105	0.149	0.278	0.034	0.270	0.985	0.216	0.081	0.030	0.407	1.052	-0.96	-0.88	1.974
S0064	1.251	0.472	0.324	0.868	0.530	0.907	0.898	0.288	0.096	0.200	1.660	0.016	0.109	1.660	0.164	0.688	1.135	-0.47	0.105	0.108	0.084	0.320	0.062	0.270	0.987	0.199	0.088	0.033	0.437	1.087	-0.93	-0.83	1.999
S0064	1.251	0.481	0.309	0.843	0.572	0.906	0.894	0.261	0.092	0.166	1.660	0.017	0.102	1.660	0.157	0.653	0.776	-0.40	0.105	0.110	0.116	0.304	0.057	0.253	0.997	0.209	0.090	0.035	0.445	0.990	-0.90	-0.82	2.078
S0064	1.251	0.496	0.304	0.925	0.533	0.905	0.904	0.272	0.08	0.225	1.660	0.020	0.136	1.660	0.175	0.702	1.478	-0.78	0.107	0.109	0.098	0.350	0.068	0.238	0.994	0.217	0.093	0.033	0.439	1.288	-0.92	-0.87	2.055
S0064	1.251	0.488	0.348	0.816	0.559	0.903	0.904	0.268	0.104	0.166	1.660	0.022	0.119	1.660	0.158	0.691	1.009	-0.42	0.102	0.109	0.095	0.316	0.060	0.274	0.984	0.219	0.089	0.033	0.432	0.992	-0.95	-0.81	1.997
S0064	1.251	0.512	0.296	0.843	0.571	0.909	0.899	0.292	0.092	0.176	1.660	0.025	0.144	1.660	0.163	0.676	1.126	-0.45	0.100	0.112	0.110	0.315	0.055	0.256	0.985	0.208	0.089	0.033	0.432	1.006	-0.97	-0.79	2.017
S0064	1.251	0.425	0.309	0.838	0.657	0.911	0.898	0.265	0.084	0.110	1.660	0.021	0.112	1.660	0.152	0.658	1.178	-0.11	0.105	0.113	0.117	0.280	0.052	0.283	0.996	0.212	0.082	0.033	0.407	0.858	-0.96	-0.77	2.049
S0064	1.251	0.464	0.288	0.795	0.582	0.910	0.911	0.32	0.08	0.047	1.611	0.014	0.089	1.660	0.161	0.665	1.687	-0.45	0.096	0.116	0.102	0.317	0.038	0.263	0.994	0.207	0.083	0.031	0.436	0.912	-1.06	-0.76	2.022
S0064	1.251	0.46	0.288	0.822	0.563	0.906	0.913	0.312	0.084	0.111	1.660	0.021	0.121	1.660	0.162	0.698	1.774	-0.45	0.102	0.114	0.132	0.286	0.051	0.261	0.984	0.221	0.082	0.030	0.387	1.008	-1.03	-0.79	1.976
S0064	1.251	0.472	0.288	0.825	0.596	0.905	0.920	0.272	0.096	0.184	1.660	0.023	0.117	1.660	0.174	0.732	1.886	-0.63	0.105	0.112	0.098	0.340	0.056	0.246	0.984	0.220	0.085	0.029	0.382	0.948	-1.00	-0.82	2.025
S0064	1.251	0.433	0.269	0.886	0.525	0.914	0.906	0.216	0.084	0.190	1.660	0.018	0.088	1.660	0.161	0.678	0.675	-0.79	0.111	0.106	0.105	0.312	0.066	0.249	0.991	0.239	0.083	0.027	0.360	1.172	-0.88	-0.86	2.082
S0064	1.251	0.46	0.296	0.831	0.619	0.917	0.900	0.232	0.112	0.136	1.660	0.018	0.118	1.660	0.165	0.676	0.514	-0.37	0.100	0.106	0.094	0.335	0.054	0.267	0.994	0.218	0.086	0.031	0.410	0.854	-0.94	-0.85	2.062
S0064	1.251	0.452	0.288	0.845	0.614	0.904	0.899	0.316	0.076	0.109	1.660	0.009	0.086	1.660	0.169	0.724	1.190	-0.60	0.102	0.106	0.107	0.321	0.047	0.253	0.981	0.209	0.091	0.031	0.427	0.967	-0.99	-0.83	2.051
S0064	1.251	0.456	0.3	0.827	0.513	0.888	0.892	0.28	0.076	0.137	1.611	0.011	0.070	1.660	0.172	0.716	1.015	-0.72	0.110	0.099	0.138	0.339	0.044	0.229	0.995	0.211	0.091	0.030	0.407	1.141	-0.95	-0.94	1.996
S0064	1.251	0.464	0.288	0.878	0.592	0.902	0.907	0.288	0.08	0.021	1.660	0.011	0.073	1.660	0.170	0.708	1.326	-0.61	0.105	0.109	0.102	0.309	0.050	0.221	0.991	0.223	0.084	0.031	0.430	1.024	-0.96	-0.80	1.991
S0064	1.251	0.441	0.301	0.903	0.572	0.904	0.895	0.289	0.100	0.152	1.708	0.016	0.132	1.660	0.155	0.669	1.696	-0.28	0.104	0.112	0.083	0.290	0.068	0.274	0.983	0.232	0.084	0.034	0.426	0.995	-0.98	-0.78	1.961
S0064	1.251	0.48	0.32	0.827	0.514	0.902	0.907	0.288	0.096	0.124	1.660	0.017	0.106	1.660	0.176	0.730	1.906	-0.68	0.106	0.107	0.091	0.335	0.044	0.232	0.982	0.223	0.084	0.033	0.380	1.137	-1.02	-0.86	1.931
S0064	1.251	0.508	0.36	0.916	0.591	0.894	0.881	0.3	0.092	0.109	1.660	0.011	0.101	1.660	0.161	0.649	1.402	-0.44	0.110	0.116	0.080	0.325	0.045	0.243	0.993	0.234	0.101	0.041	0.472	1.030	-0.89	-0.75	2.077
S0064	1.251	0.436	0.308	0.900	0.527	0.903	0.905	0.252	0.096	0.076	1.660	0.009	0.078	1.660	0.169	0.705	1.745	-0.61	0.102	0.106	0.071	0.334	0.061	0.258	0.986	0.226	0.081	0.032	0.412	1.200	-0.98	-0.88	1.983
S0064	1.251	0.457	0.261	0.839	0.600	0.914	0.912	0.257	0.084	0.229	1.660	0.029	0.193	1.660	0.164	0.674	1.187	-0.56	0.106	0.107	0.075	0.309	0.060	0.252	0.984	0.220	0.087	0.027	0.394	0.918	-0.99	-0.85	2.071
S0064	1.251	0.464	0.316	0.944	0.555	0.900	0.897	0.28	0.068	0.290	1.660	0.030	0.155	1.660	0.165	0.675	1.521	-0.69	0.115	0.110	0.074	0.321	0.079	0.243	0.995	0.224	0.094	0.033	0.405	1.187	-0.88	-0.82	2.091
S0064	1.251	0.456	0.312	0.819	0.570	0.914	0.909	0.272	0.104	0.092	1.660	0.019	0.111	1.660	0.158	0.671	0.892	-0.48	0.100	0.106	0.102	0.314	0.054	0.267	0.993	0.221	0.082	0.029	0.409	0.971	-0.98	-0.87	2.009
S0064	1.251	0.448	0.304	0.897	0.554	0.910	0.896	0.272	0.092	0.148	1.708	0.012	0.091	1.660	0.161	0.688	1.268	-0.55	0.106	0.106	0.107	0.298	0.056	0.246	0.978	0.228	0.086	0.033	0.414	1.085	-0.92	-0.86	2.033
S0064	1.251	0.473	0.329	0.918	0.491	0.910	0.895	0.257	0.088	0.175	1.660	0.009	0.083	1.660	0.172	0.713	1.112	-0.75	0.105	0.102	0.079	0.338	0.049	0.246	0.985	0.222	0.086	0.033	0.438	1.270	-0.94	-0.90	2.008
S0064	1.251	0.428	0.288	0.877	0.506	0.909	0.901	0.236	0.1	0.184	1.660	0.015	0.090	1.660	0.167	0.677	0.337	-0.76	0.110	0.105	0.088	0.330	0.057	0.246	0.994	0.229	0.086	0.029	0.434	1.043	-0.91	-0.87	2.105
S0064	1.251	0.456	0.312	0.856	0.538	0.908	0.909	0.252	0.096	0.191	1.660	0.021	0.115	1.660	0.166	0.685	0.918	-0.56	0.107	0.105	0.106	0.303	0.064	0.247	0.989	0.224	0.085	0.029	0.418	1.070	-0.94	-0.87	2.053
S0064	1.251	0.44	0.296	0.839	0.538	0.908	0.907	0.26	0.088	0.193	1.660	0.024	0.134	1.660	0.163	0.684	1.689	-0.48	0.108	0.105	0.102	0.299	0.065	0.253	0.983	0.221	0.084	0.029	0.393	1.097	-1.01	-0.89	2.017
S0064	1.251	0.481	0.305	0.785	0.575	0.911	0.896	0.317	0.080	0.171	1.611	0.025	0.127	1.660	0.164	0.680	1.163	-0.55	0.102	0.112	0.127	0.327	0.062	0.256	0.989	0.216	0.085	0.032	0.396	0.936	-1.01	-0.78	2.015
S0064	1.251	0.46	0.296	0.853	0.580	0.911	0.894	0.26	0.092	0.153	1.660	0.020	0.131	1.660	0.159	0.666	1.003	-0.42	0.105	0.111	0.100	0.300	0.075	0.265	0.995	0.222	0.079	0.030	0.399	1.006	-0.97	-0.80	2.033
S0064	1.251	0.448	0.292	0.868	0.574	0.898	0.905	0.3	0.1	0.140	1.660	0.016	0.089	1.660	0.162	0.688	1.561	-0.33	0.104	0.105	0.142	0.290	0.045	0.262	0.991	0.209	0.089	0.029	0.446	1.023	-0.96	-0.84	1.953
S0064	1.251	0.444	0.288	0.855	0.562	0.914	0.911	0.264	0.08	0.185	1.660	0.019	0.099	1.660	0.158	0.678	1.062	-0.50	0.105	0.110	0.106	0.288	0.057	0.290	0.986	0.207	0.080	0.030	0.406	1.026	-0.94	-0.78	2.052
S0064	1.251	0.433	0.309	0.828	0.549	0.914	0.890	0.265	0.092	0.100	1.660	0.014	0.081	1.660	0.154	0.646	0.806	-0.42	0.102	0.110	0.101	0.279	0.055	0.255	0.996	0.213	0.083	0.033	0.418	0.990	-0.96	-0.79	2.022
S0064	1.251	0.468	0.264	0.848	0.551	0.910	0.911	0.264	0.096	0.168	1.660	0.018	0.108	1.660	0.169	0.696	0.991	-0.60	0.107	0.106	0.124	0.318	0.066	0.251	0.992	0.220	0.085	0.026	0.412	1.016	-0.92	-0.87	2.027
S0064	1.251	0.456	0.308	0.784	0.526	0.913	0.909	0.288	0.084	0.141	1.660	0.019	0.115	1.660	0.159	0.682	0.774	-0.48	0.099	0.105	0.097	0.298	0.044	0.283	0.983	0.208	0.087	0.028	0.408	0.969	-0.99	-0.85	2.038
S0064	1.251	0.48	0.34	0.848	0.556	0.896	0.894	0.32	0.124	0.134	1.660	0.015	0.090	1.660	0.159	0.659	1.307	-0.34	0.106	0.107	0.112	0.295	0.045	0.259	0.995	0.210	0.094	0.036	0.452	1.028	-0.94	-0.85	2.039
S0064	1.251	0.464	0.32	0.902	0.522	0.909	0.912	0.3	0.104	0.181	1.660	0.017	0.103	1.660	0.167	0.698	0.758	-0.68	0.101	0.108	0.101	0.341	0.048	0.247	0.993	0.221	0.085	0.030	0.423	1.212	-0.95	-0.86	2.014
S0064	1.251	0.477	0.277	0.898	0.502	0.900	0.911	0.285	0.092	0.077	1.660	0.015	0.096	1.660	0.165	0.712	2.016	-0.61	0.106	0.102	0.108	0.323	0.043	0.261	0.986	0.216	0.087	0.027	0.397	1.254	-0.97	-0.89	1.921
S0064	1.251	0.444	0.264	0.825	0.531	0.914	0.917	0.284	0.088	0.086	1.660	0.011	0.076	1.660	0.167	0.721	0.795	-0.66	0.103	0.103	0.109	0.306	0.038	0.280	0.984	0.209	0.084	0.026	0.398	1.049	-0.96	-0.90	2.026
S0064	1.251	0.456	0.268	0.863	0.503	0.904	0.900	0.288	0.076	0.114	1.660	0.013	0.074	1.660	0.170	0.701	1.089	-0.72	0.107	0.105	0.135	0.321	0.060	0.230	0.998	0.210	0.086	0.029	0.411	1.129	-0.93	-0.87	2.051
S0064	1.251	0.456	0.264	0.839	0.585	0.912	0.909	0.312	0.064	-0.02	1.708	0.012	0.085	1.660	0.175	0.713	2.251	-0.40	0.099	0.110	0.142	0.348	0.040	0.239	0.989	0.219	0.075	0.029	0.395	0.965	-1.04	-0.79	1.982
S0064	1.251	0.473	0.289	0.895	0.539	0.903	0.910	0.281	0.068	0.052	1.660	0.009	0.064	1.660	0.174	0.747	2.433	-0.45	0.104	0.103	0.095	0.344	0.055	0.233	0.981	0.213	0.084	0.029	0.402	1.115	-1.02	-0.86	1.980
S0064	1.251	0.42	0.284	0.808	0.590	0.901	0.894	0.24	0.092	0.113	1.708	0.010	0.063	1.660	0.161	0.686	0.452	-0.47	0.105	0.104	0.105	0.316	0.030	0.270	0.992	0.216	0.085	0.031	0.419	0.879	-0.93	-0.85	2.010
S0064	1.251	0.456	0.272	0.880	0.583	0.914	0.906	0.272	0.064	0.006	1.660	0.014	0.084	1.660	0.165	0.674	1.111	-0.51	0.100	0.113	0.085	0.303	0.045	0.235	0.994	0.213	0.078	0.031	0.402	0.965	-1.00	-0.78	2.060
S0064	1.251	0.468	0.272	0.865	0.617	0.903	0.909	0.292	0.1	0.108	1.708	0.018	0.131	1.660	0.159	0.683	1.572	-0.46	0.103	0.115	0.095	0.281	0.049	0.255	0.986	0.211	0.090	0.031	0.426	0.943	-1.02	-0.75	1.984
S0064	1.251	0.427	0.253	0.705	0.640	0.900	0.940	0.311	0.094	-0.05	0.732	0.008	0.106	1.611	0.078	0.666	1.824	-0.08	0.092	0.134	0.096	0.268	0.099	0.481	0.986	0.214	0.069	0.029	0.414	0.672	-1.16	-0.60	1.022
S0064	1.519	0.416	0.22	1.126	0.625	0.913	0.924	0.288	0.092	-0.00	2.636	0.004	0.149	1.806	0.147	0.643	0.246	-0.49	0.129	0.146	0.113	0.297	0.044	0.373	0.983	0.238	0.111	0.035	0.390	0.950	-0.68	-0.54	2.761
S0064	1.519	0.412	0.24	1.040	0.594	0.919	0.907	0.28	0.088	0.067	1.855	0.008	0.088	1.806	0.164	0.682	0.321	-0.82	0.125	0.132	0.148	0.342	0.054	0.249	0.988	0.232	0.106	0.030	0.367	1.059	-0.78	-0.68	2.698
S0064	1.519	0.412	0.268	1.053	0.706	0.910	0.893	0.276	0.08	-0.08	1.855	0.008	0.051	1.806	0.164	0.685	0.134	-0.81	0.123	0.148	0.139	0.304	0.029	0.246	0.987	0.237	0.107	0.039	0.381	0.896	-0.75	-0.54	2.790
S0064	1.519	0.453	0.244	1.036	0.680	0.905	0.901	0.333	0.080	-0.01	1.757	0.009	0.069	1.806	0.158	0.658	0.433	-0.63	0.129	0.140	0.125	0.313	0.038	0.256	0.988	0.233	0.119	0.037	0.405	1.073	-0.70	-0.58	2.763
S0064	1.519	0.476	0.26	1.175	0.679	0.910	0.904	0.296	0.104	0.053	1.757	0.006	0.080	1.806	0.165	0.680	0.459	-0.77	0.134	0.145	0.078	0.339	0.027	0.255	0.985	0.253	0.130	0.038	0.421	1.219	-0.64	-0.56	2.975
S0064	1.519	0.428	0.26	1.145	0.680	0.907	0.894	0.28	0.128	0.050	1.757	0.006	0.048	1.806	0.155	0.656	0.137	-0.76	0.131	0.143	0.116	0.296	0.042	0.248	0.976	0.280	0.115	0.037	0.374	0.997	-0.69	-0.58	2.801
S0064	1.519	0.452	0.252	1.167	0.754	0.907	0.898	0.296	0.088	-0.06	1.806	0.005	0.045	1.806	0.149	0.637	0.185	-0.57	0.128	0.144	0.121	0.285	0.033	0.279	0.985	0.239	0.118	0.036	0.397	0.999	-0.69	-0.53	2.844
S0064	1.519	0.424	0.3	1.169	0.667	0.903	0.883	0.312	0.1	0.052	1.806	0.010	0.067	1.806	0.160	0.650	0.355	-0.78	0.135	0.143	0.100	0.314	0.039	0.250	0.989	0.251	0.128	0.040	0.387	1.150	-0.63	-0.65	2.936
S0064	1.519	0.393	0.261	1.052	0.692	0.923	0.897	0.257	0.088	-0.05	1.757	0.007	0.049	1.806	0.166	0.680	-0.29	-0.78	0.129	0.147	0.126	0.328	0.039	0.254	0.981	0.259	0.107	0.036	0.379	0.926	-0.69	-0.54	2.930
S0064	1.519	0.348	0.272	1.174	0.645	0.914	0.901	0.268	0.112	0.000	1.806	0.004	0.050	1.806	0.165	0.672	-0.24	-0.87	0.138	0.139	0.121	0.333	0.039	0.238	0.990	0.250	0.110	0.036	0.354	1.103	-0.60	-0.63	2.870
S0064	1.519	0.416	0.272	1.065	0.634	0.915	0.896	0.264	0.096	0.033	1.806	0.007	0.058	1.806	0.164	0.667	0.137	-0.87	0.134	0.138	0.126	0.322	0.041	0.245	0.987	0.246	0.111	0.037	0.386	1.090	-0.66	-0.64	2.864
S0064	1.519	0.368	0.256	1.068	0.598	0.922	0.903	0.248	0.104	-0.02	1.757	0.005	0.048	1.806	0.163	0.664	-0.09	-0.83	0.131	0.135	0.125	0.306	0.042	0.247	0.987	0.240	0.101	0.033	0.352	1.103	-0.67	-0.66	2.729
S0064	1.519	0.369	0.253	1.063	0.644	0.922	0.901	0.240	0.104	-0.00	1.806	0.004	0.038	1.806	0.162	0.671	-0.01	-0.79	0.131	0.139	0.136	0.314	0.042	0.267	0.985	0.241	0.100	0.038	0.380	1.064	-0.67	-0.63	2.805
S0064	1.519	0.4	0.24	1.035	0.581	0.913	0.916	0.284	0.104	-0.00	1.757	0.003	0.025	1.806	0.170	0.711	-0.24	-1.00	0.128	0.137	0.125	0.351	0.038	0.242	0.983	0.250	0.108	0.031	0.378	1.039	-0.68	-0.67	2.802
S0064	1.519	0.416	0.248	1.090	0.626	0.918	0.899	0.28	0.096	0.087	1.757	0.008	0.076	1.806	0.162	0.661	0.181	-0.76	0.132	0.136	0.095	0.320	0.047	0.253	0.986	0.242	0.116	0.036	0.393	1.065	-0.70	-0.65	2.851
S0064	1.519	0.448	0.232	1.108	0.649	0.900	0.899	0.32	0.112	0.007	1.806	0.006	0.049	1.806	0.157	0.645	-0.10	-0.72	0.137	0.140	0.105	0.291	0.037	0.260	0.989	0.232	0.125	0.036	0.390	1.037	-0.64	-0.61	2.808
S0064	1.519	0.441	0.273	1.046	0.641	0.907	0.901	0.269	0.096	0.020	1.757	0.008	0.056	1.806	0.161	0.663	0.213	-0.79	0.129	0.137	0.104	0.314	0.043	0.249	0.985	0.231	0.126	0.037	0.399	0.983	-0.74	-0.62	2.769
S0064	1.519	0.44	0.248	1.039	0.626	0.905	0.902	0.272	0.088	0.004	1.806	0.012	0.069	1.806	0.158	0.659	0.145	-0.64	0.130	0.136	0.117	0.295	0.043	0.262	0.990	0.228	0.123	0.036	0.384	1.055	-0.70	-0.63	2.732
S0064	1.519	0.448	0.248	1.069	0.643	0.911	0.897	0.284	0.096	0.017	1.757	0.011	0.077	1.806	0.157	0.651	0.224	-0.72	0.129	0.137	0.095	0.301	0.052	0.256	0.986	0.237	0.120	0.037	0.391	1.017	-0.70	-0.62	2.784
S0064	1.519	0.4	0.24	1.076	0.704	0.912	0.902	0.296	0.096	0.083	1.806	0.007	0.046	1.806	0.155	0.639	-5.97	-0.71	0.132	0.137	0.098	0.298	0.035	0.266	0.986	0.246	0.122	0.035	0.404	0.952	-0.67	-0.64	2.856
S0064	1.519	0.389	0.257	1.158	0.671	0.909	0.907	0.293	0.096	0.032	1.757	0.008	0.067	1.757	0.152	0.662	0.290	-0.76	0.131	0.145	0.091	0.309	0.050	0.271	0.979	0.254	0.114	0.034	0.385	1.046	-0.67	-0.59	2.766
S0064	1.519	0.416	0.236	1.112	0.734	0.909	0.901	0.264	0.104	-0.00	1.806	0.007	0.045	1.806	0.149	0.624	0.191	-0.61	0.133	0.152	0.108	0.288	0.035	0.262	0.985	0.257	0.114	0.038	0.399	0.992	-0.65	-0.54	2.919
S0064	1.519	0.432	0.232	1.193	0.713	0.912	0.893	0.288	0.112	0.028	1.806	0.012	0.086	1.806	0.146	0.600	0.358	-0.54	0.140	0.141	0.083	0.266	0.059	0.273	0.987	0.244	0.130	0.037	0.392	1.026	-0.64	-0.62	2.938
S0064	1.519	0.42	0.256	1.139	0.657	0.911	0.901	0.284	0.104	0.061	1.757	0.011	0.080	1.806	0.153	0.653	0.206	-0.73	0.134	0.140	0.086	0.298	0.046	0.263	0.985	0.241	0.121	0.037	0.386	1.030	-0.67	-0.67	2.856
S0064	1.519	0.421	0.248	1.075	0.624	0.921	0.900	0.289	0.088	0.068	1.757	0.008	0.058	1.806	0.160	0.665	0.178	-0.90	0.127	0.140	0.099	0.316	0.039	0.250	0.979	0.246	0.110	0.033	0.377	1.039	-0.69	-0.62	2.801
S0064	1.519	0.388	0.272	1.124	0.664	0.910	0.892	0.268	0.08	0.033	1.806	0.011	0.079	1.806	0.154	0.621	0.241	-0.74	0.137	0.138	0.128	0.292	0.038	0.245	0.990	0.235	0.114	0.035	0.356	1.068	-0.64	-0.64	2.850
S0064	1.519	0.4	0.24	1.060	0.630	0.903	0.901	0.248	0.104	0.058	1.806	0.010	0.070	1.806	0.165	0.672	0.027	-0.87	0.135	0.141	0.097	0.319	0.039	0.244	0.987	0.240	0.123	0.036	0.379	1.166	-0.61	-0.64	2.926
S0064	1.519	0.416	0.256	1.129	0.695	0.916	0.898	0.28	0.104	0.083	1.757	0.009	0.066	1.806	0.160	0.662	0.243	-0.79	0.131	0.143	0.130	0.290	0.048	0.253	0.988	0.254	0.114	0.037	0.378	0.963	-0.68	-0.60	2.876
S0064	1.519	0.448	0.256	1.168	0.659	0.913	0.905	0.288	0.104	0.036	1.806	0.007	0.064	1.806	0.156	0.646	0.295	-0.63	0.129	0.144	0.102	0.304	0.065	0.274	0.983	0.242	0.124	0.038	0.402	1.054	-0.68	-0.59	2.858
S0064	1.519	0.373	0.240	1.176	0.670	0.918	0.900	0.297	0.096	0.004	1.806	0.007	0.053	1.806	0.148	0.623	-0.00	-0.73	0.129	0.142	0.084	0.286	0.045	0.284	0.985	0.243	0.114	0.036	0.377	0.978	-0.70	-0.69	2.828
S0064	1.519	0.452	0.252	1.059	0.633	0.913	0.900	0.252	0.088	0.059	1.855	0.011	0.086	1.806	0.157	0.648	0.237	-0.86	0.131	0.139	0.107	0.280	0.041	0.260	0.986	0.238	0.118	0.035	0.381	1.160	-0.67	-0.67	2.809
S0064	1.519	0.412	0.248	1.100	0.620	0.911	0.898	0.296	0.096	0.022	1.806	0.006	0.060	1.806	0.157	0.652	0.343	-0.80	0.138	0.137	0.118	0.296	0.037	0.247	0.986	0.236	0.114	0.036	0.368	1.186	-0.68	-0.64	2.777
S0064	1.519	0.408	0.24	1.138	0.629	0.912	0.907	0.292	0.08	-0.03	1.806	0.009	0.062	1.806	0.159	0.683	0.707	-0.91	0.132	0.141	0.111	0.294	0.044	0.252	0.986	0.243	0.111	0.035	0.362	1.169	-0.72	-0.65	2.783
S0064	1.519	0.401	0.257	1.036	0.656	0.915	0.900	0.289	0.096	-0.01	1.855	0.005	0.041	1.806	0.159	0.662	0.231	-0.85	0.128	0.140	0.149	0.291	0.039	0.262	0.987	0.235	0.106	0.036	0.365	1.029	-0.75	-0.63	2.705
S0064	1.519	0.412	0.276	1.146	0.625	0.906	0.895	0.284	0.1	0.074	1.806	0.010	0.089	1.806	0.152	0.651	0.205	-0.74	0.133	0.134	0.125	0.294	0.049	0.259	0.987	0.224	0.125	0.037	0.370	1.123	-0.64	-0.66	2.808
S0064	1.519	0.424	0.264	1.106	0.673	0.913	0.888	0.296	0.088	-0.11	1.855	0.008	0.059	1.855	0.145	0.627	0.076	-0.70	0.130	0.143	0.122	0.256	0.035	0.258	0.979	0.241	0.115	0.039	0.369	1.024	-0.70	-0.60	2.851
S0064	1.519	0.404	0.28	1.077	0.664	0.911	0.894	0.268	0.104	0.027	1.806	0.008	0.066	1.855	0.155	0.646	-0.05	-0.67	0.134	0.140	0.127	0.305	0.043	0.252	0.984	0.235	0.123	0.038	0.397	1.052	-0.62	-0.62	2.897
S0064	1.519	0.388	0.268	1.078	0.657	0.916	0.894	0.276	0.096	-0.08	1.855	0.008	0.059	1.806	0.151	0.640	0.269	-0.79	0.128	0.145	0.142	0.293	0.030	0.255	0.992	0.227	0.104	0.037	0.366	1.153	-0.69	-0.59	2.818
S0064	1.519	0.369	0.253	1.002	0.666	0.912	0.881	0.269	0.084	-0.06	1.806	0.011	0.057	1.855	0.151	0.645	-0.28	-0.80	0.128	0.141	0.154	0.284	0.027	0.236	0.991	0.240	0.111	0.040	0.374	0.886	-0.73	-0.62	2.839
S0064	1.519	0.432	0.272	1.094	0.690	0.912	0.882	0.272	0.104	-0.02	1.855	0.012	0.080	1.855	0.158	0.639	0.104	-0.67	0.128	0.141	0.136	0.286	0.046	0.240	0.991	0.241	0.119	0.040	0.369	0.947	-0.70	-0.58	2.780
S0064	1.519	0.384	0.276	1.048	0.673	0.926	0.888	0.26	0.1	0.004	1.806	0.012	0.070	1.806	0.141	0.613	0.124	-0.65	0.131	0.136	0.119	0.261	0.036	0.275	0.983	0.247	0.103	0.038	0.384	1.155	-0.64	-0.61	2.854
S0064	1.519	0.448	0.264	1.108	0.641	0.910	0.898	0.28	0.1	0.046	1.855	0.007	0.059	1.806	0.158	0.652	0.789	-0.77	0.131	0.139	0.103	0.301	0.046	0.265	0.984	0.248	0.122	0.038	0.385	1.218	-0.66	-0.61	2.844
S0064	1.519	0.449	0.253	1.098	0.709	0.908	0.899	0.309	0.084	0.005	1.806	0.006	0.054	1.806	0.159	0.654	0.459	-0.72	0.132	0.148	0.123	0.299	0.045	0.252	0.986	0.252	0.119	0.040	0.401	0.954	-0.69	-0.56	2.836
S0064	1.519	0.412	0.248	1.119	0.623	0.913	0.900	0.28	0.1	0.062	1.806	0.010	0.087	1.806	0.155	0.651	0.368	-0.85	0.141	0.139	0.094	0.301	0.053	0.260	0.987	0.255	0.119	0.037	0.362	1.091	-0.67	-0.67	2.944
S0064	1.519	0.356	0.232	1.137	0.633	0.916	0.895	0.252	0.104	0.038	1.806	0.004	0.040	1.806	0.143	0.619	-0.09	-0.76	0.140	0.138	0.082	0.279	0.047	0.274	0.985	0.247	0.110	0.036	0.371	1.070	-0.62	-0.66	2.858
S0064	1.519	0.452	0.256	1.122	0.752	0.912	0.898	0.272	0.104	-0.02	1.855	0.005	0.066	1.855	0.134	0.594	0.001	-0.43	0.134	0.147	0.087	0.242	0.047	0.296	0.985	0.222	0.123	0.038	0.407	0.965	-0.61	-0.54	2.970
S0064	1.519	0.425	0.261	1.083	0.622	0.910	0.908	0.265	0.092	0.048	1.806	0.005	0.055	1.806	0.163	0.677	0.214	-0.91	0.133	0.138	0.089	0.329	0.031	0.268	0.986	0.252	0.119	0.034	0.380	1.211	-0.67	-0.66	2.829
S0064	1.519	0.412	0.272	1.140	0.675	0.912	0.898	0.284	0.092	0.002	1.806	0.007	0.076	1.806	0.159	0.671	0.424	-0.69	0.135	0.146	0.096	0.301	0.052	0.264	0.984	0.241	0.117	0.042	0.382	1.072	-0.65	-0.57	2.931
S0064	1.519	0.432	0.212	1.169	0.691	0.908	0.903	0.28	0.108	0.059	1.806	0.006	0.061	1.806	0.154	0.643	0.110	-0.73	0.146	0.139	0.082	0.299	0.047	0.275	0.987	0.244	0.125	0.036	0.379	1.024	-0.61	-0.63	2.902
S0064	1.519	0.436	0.264	1.235	0.668	0.910	0.895	0.268	0.08	0.099	1.855	0.011	0.088	1.806	0.159	0.652	0.337	-0.80	0.143	0.143	0.110	0.299	0.050	0.249	0.984	0.248	0.125	0.038	0.383	1.106	-0.63	-0.60	2.914
S0064	1.519	0.457	0.253	1.149	0.706	0.909	0.894	0.285	0.104	0.002	1.806	0.006	0.040	1.806	0.154	0.638	-0.01	-0.69	0.136	0.145	0.107	0.296	0.029	0.264	0.987	0.249	0.126	0.043	0.410	0.944	-0.64	-0.56	2.886
S0064	1.519	0.464	0.264	1.210	0.681	0.903	0.892	0.292	0.112	0.029	1.806	0.007	0.074	1.806	0.156	0.645	0.301	-0.70	0.134	0.141	0.088	0.297	0.039	0.259	0.988	0.232	0.134	0.041	0.414	1.056	-0.67	-0.61	2.831
S0064	1.519	0.388	0.248	1.178	0.704	0.907	0.898	0.276	0.104	0.013	1.806	0.008	0.092	1.806	0.155	0.643	0.511	-0.70	0.141	0.140	0.128	0.264	0.045	0.259	0.983	0.238	0.117	0.038	0.393	1.117	-0.63	-0.62	2.845
S0064	1.519	0.368	0.24	1.214	0.675	0.918	0.894	0.284	0.096	0.140	1.806	0.013	0.113	1.806	0.145	0.603	0.628	-0.63	0.140	0.137	0.086	0.276	0.051	0.284	0.986	0.238	0.118	0.035	0.385	1.171	-0.57	-0.65	2.953
S0064	1.519	0.437	0.265	1.140	0.722	0.909	0.895	0.285	0.112	0.065	1.806	0.011	0.083	1.806	0.150	0.622	0.436	-0.62	0.138	0.142	0.082	0.277	0.042	0.261	0.989	0.246	0.127	0.038	0.407	1.048	-0.64	-0.57	2.861
S0064	1.519	0.436	0.288	1.154	0.602	0.901	0.897	0.304	0.088	0.053	1.806	0.010	0.084	1.806	0.164	0.668	0.347	-0.93	0.136	0.141	0.103	0.323	0.038	0.241	0.986	0.252	0.131	0.037	0.390	1.177	-0.65	-0.68	2.836
S0064	1.519	0.428	0.28	1.311	0.732	0.912	0.888	0.28	0.12	0.091	1.855	0.014	0.095	1.806	0.156	0.645	0.615	-0.65	0.139	0.148	0.107	0.303	0.050	0.257	0.986	0.255	0.118	0.043	0.386	1.146	-0.64	-0.52	2.892
S0064	1.519	0.42	0.24	1.073	0.671	0.911	0.901	0.272	0.096	0.123	1.806	0.012	0.092	1.806	0.156	0.664	0.303	-0.84	0.136	0.138	0.123	0.306	0.046	0.267	0.990	0.239	0.118	0.035	0.370	1.042	-0.68	-0.61	2.869
S0064	1.519	0.408	0.256	1.053	0.779	0.910	0.897	0.3	0.088	-0.08	1.855	0.006	0.055	1.806	0.151	0.633	0.169	-0.56	0.134	0.148	0.110	0.292	0.037	0.282	0.983	0.244	0.117	0.038	0.373	0.923	-0.66	-0.57	2.865
S0064	1.519	0.425	0.289	1.061	0.660	0.914	0.892	0.269	0.096	0.022	1.806	0.009	0.069	1.806	0.152	0.633	-0.04	-0.80	0.133	0.141	0.096	0.290	0.041	0.281	0.983	0.246	0.118	0.039	0.402	0.972	-0.67	-0.62	2.849
S0064	1.519	0.408	0.288	1.218	0.754	0.907	0.883	0.304	0.096	0.004	1.806	0.009	0.063	1.806	0.147	0.614	0.309	-0.49	0.137	0.149	0.061	0.254	0.037	0.255	0.982	0.246	0.134	0.046	0.424	1.071	-0.63	-0.53	2.994
S0064	1.519	0.452	0.28	1.174	0.649	0.912	0.889	0.288	0.088	0.039	1.806	0.009	0.085	1.806	0.157	0.643	0.517	-0.71	0.130	0.141	0.106	0.289	0.044	0.261	0.986	0.236	0.119	0.040	0.393	1.089	-0.69	-0.60	2.841
S0064	1.519	0.432	0.256	1.075	0.655	0.907	0.898	0.28	0.096	0.047	1.855	0.016	0.090	1.806	0.164	0.667	0.313	-0.86	0.129	0.143	0.140	0.309	0.041	0.246	0.989	0.225	0.115	0.036	0.368	0.986	-0.71	-0.61	2.773
S0064	1.519	0.401	0.253	1.062	0.647	0.915	0.904	0.297	0.104	-0.03	1.855	0.012	0.071	1.806	0.168	0.720	0.356	-0.89	0.130	0.135	0.158	0.353	0.046	0.221	0.987	0.228	0.099	0.035	0.344	1.036	-0.71	-0.66	2.693
S0064	1.519	0.428	0.264	1.104	0.707	0.909	0.883	0.288	0.096	0.015	1.806	0.016	0.113	1.806	0.151	0.636	0.491	-0.76	0.139	0.148	0.140	0.267	0.048	0.249	0.993	0.226	0.115	0.042	0.342	1.023	-0.65	-0.56	2.852
S0064	1.519	0.388	0.244	1.125	0.660	0.906	0.892	0.264	0.088	-0.03	1.757	0.008	0.065	1.806	0.157	0.639	0.032	-0.75	0.133	0.139	0.143	0.278	0.034	0.242	0.988	0.236	0.109	0.035	0.359	1.085	-0.67	-0.64	2.762
S0064	1.519	0.376	0.268	1.131	0.629	0.905	0.891	0.272	0.08	-0.00	1.806	0.010	0.075	1.806	0.149	0.615	0.176	-0.67	0.141	0.137	0.119	0.266	0.047	0.276	0.992	0.230	0.114	0.036	0.375	1.060	-0.63	-0.64	2.840
S0064	1.519	0.401	0.277	1.122	0.591	0.909	0.892	0.269	0.096	0.017	1.806	0.006	0.050	1.806	0.163	0.669	0.162	-0.86	0.138	0.130	0.145	0.320	0.033	0.238	0.987	0.236	0.114	0.035	0.376	1.294	-0.62	-0.78	2.802
S0064	1.519	0.392	0.268	1.184	0.623	0.915	0.890	0.28	0.128	0.006	1.806	0.007	0.062	1.806	0.155	0.626	0.117	-0.82	0.140	0.138	0.083	0.283	0.037	0.253	0.988	0.237	0.122	0.038	0.384	1.149	-0.64	-0.67	2.936
S0064	1.519	0.344	0.256	1.145	0.661	0.921	0.884	0.272	0.112	0.062	1.806	0.007	0.054	1.806	0.156	0.620	0.176	-0.80	0.140	0.136	0.118	0.289	0.045	0.226	0.985	0.240	0.107	0.037	0.375	1.119	-0.61	-0.69	2.891
S0064	1.519	0.416	0.22	1.024	0.680	0.910	0.897	0.292	0.096	0.123	1.806	0.014	0.076	1.806	0.161	0.682	0.206	-0.84	0.130	0.142	0.121	0.309	0.048	0.224	0.988	0.233	0.115	0.036	0.384	0.933	-0.73	-0.58	2.739
S0064	1.519	0.416	0.252	1.127	0.666	0.905	0.887	0.272	0.104	-0.04	1.806	0.004	0.053	1.806	0.164	0.660	0.011	-0.68	0.130	0.143	0.151	0.307	0.032	0.222	0.987	0.231	0.118	0.039	0.367	0.954	-0.68	-0.60	2.792
S0064	1.519	0.48	0.27	0.968	0.635	0.913	0.875	0.26	0.11	0.037	2.441	0.017	0.211	1.855	0.119	0.658	0.451	-0.45	0.117	0.141	0.108	0.263	0.176	0.460	0.968	0.227	0.098	0.039	0.411	0.891	-0.79	-0.59	1.030
S0028	0.491	0.42	0.26	0.397	0.310	0.915	0.904	0.172	0.12	0.412	1.269	0.131	0.688	1.220	0.085	0.581	0.304	0.283	0.060	0.061	0.234	0.168	0.138	0.563	0.978	0.204	0.041	0.015	0.386	0.806	-1.56	-1.38	0.961
S0028	0.491	0.393	0.248	0.377	0.327	0.921	0.902	0.172	0.104	0.508	1.269	0.129	0.617	1.269	0.121	0.559	-0.16	0.121	0.056	0.055	0.256	0.246	0.140	0.436	0.978	0.195	0.035	0.013	0.393	0.840	-1.57	-1.48	0.965
S0028	0.491	0.388	0.24	0.422	0.288	0.913	0.901	0.176	0.112	0.407	1.269	0.113	0.616	1.269	0.109	0.566	0.287	-0.07	0.057	0.049	0.223	0.216	0.152	0.467	0.977	0.198	0.036	0.012	0.399	0.976	-1.59	-1.60	0.907
S0028	0.491	0.388	0.288	0.435	0.279	0.927	0.893	0.2	0.096	0.482	1.269	0.125	0.657	1.269	0.099	0.514	0.911	0.082	0.052	0.051	0.227	0.202	0.133	0.483	0.977	0.190	0.034	0.013	0.384	0.978	-1.69	-1.54	0.932
S0028	0.491	0.421	0.285	0.426	0.303	0.905	0.870	0.184	0.116	0.386	1.269	0.125	0.582	1.269	0.099	0.494	0.441	-0.14	0.063	0.054	0.227	0.195	0.159	0.482	0.980	0.194	0.043	0.015	0.385	1.093	-1.51	-1.51	1.018
S0028	0.491	0.388	0.252	0.359	0.287	0.938	0.898	0.188	0.108	0.471	1.269	0.121	0.531	1.269	0.104	0.516	0.061	-0.01	0.048	0.051	0.180	0.179	0.109	0.445	0.976	0.208	0.031	0.012	0.405	0.854	-1.65	-1.57	0.991
S0028	0.491	0.42	0.28	0.430	0.341	0.912	0.893	0.14	0.1	0.449	1.269	0.112	0.620	1.318	0.104	0.497	3.086	-0.00	0.068	0.060	0.202	0.208	0.193	0.495	0.980	0.207	0.042	0.015	0.388	1.326	-1.47	-1.40	1.056
S0028	0.491	0.405	0.253	0.407	0.345	0.936	0.882	0.184	0.112	0.496	1.269	0.131	0.638	1.269	0.100	0.456	0.774	0.480	0.058	0.057	0.240	0.210	0.113	0.357	0.973	0.221	0.035	0.014	0.408	0.897	-1.55	-1.46	1.079
S0028	0.491	0.376	0.224	0.399	0.340	0.922	0.892	0.148	0.116	0.487	1.269	0.101	0.624	1.269	0.099	0.541	0.305	-0.11	0.054	0.054	0.191	0.209	0.139	0.500	0.972	0.220	0.033	0.013	0.386	0.865	-1.60	-1.49	0.988
S0028	0.491	0.372	0.228	0.389	0.334	0.903	0.891	0.236	0.092	0.401	1.269	0.114	0.522	1.269	0.104	0.529	1.614	-0.14	0.055	0.060	0.214	0.182	0.121	0.454	0.976	0.218	0.037	0.013	0.387	0.975	-1.63	-1.42	1.010
S0028	0.491	0.377	0.265	0.416	0.379	0.926	0.891	0.156	0.076	0.490	1.269	0.128	0.659	1.269	0.112	0.484	0.962	0.541	0.062	0.061	0.253	0.221	0.159	0.402	0.976	0.213	0.039	0.014	0.403	0.947	-1.51	-1.40	1.072
S0028	0.491	0.372	0.248	0.348	0.274	0.927	0.905	0.192	0.096	0.525	1.171	0.122	0.602	1.171	0.106	0.596	0.254	-0.19	0.052	0.047	0.217	0.209	0.126	0.476	0.971	0.232	0.033	0.011	0.400	0.943	-1.64	-1.62	0.908
S0028	0.491	0.404	0.276	0.439	0.276	0.920	0.905	0.188	0.112	0.557	1.269	0.128	0.606	1.269	0.112	0.552	0.472	-0.39	0.057	0.050	0.257	0.218	0.138	0.436	0.972	0.219	0.037	0.013	0.406	1.038	-1.62	-1.59	0.970
S0028	0.491	0.372	0.248	0.446	0.315	0.933	0.887	0.212	0.108	0.452	1.269	0.113	0.616	1.269	0.099	0.481	0.706	0.604	0.055	0.052	0.241	0.213	0.113	0.470	0.974	0.235	0.033	0.013	0.406	0.968	-1.61	-1.57	1.007
S0028	0.491	0.401	0.240	0.422	0.355	0.903	0.906	0.168	0.096	0.531	1.171	0.112	0.678	1.220	0.088	0.514	1.844	0.300	0.067	0.057	0.203	0.177	0.200	0.543	0.971	0.228	0.041	0.012	0.359	1.173	-1.44	-1.43	1.003
S0028	0.491	0.344	0.24	0.405	0.329	0.922	0.879	0.22	0.128	0.396	1.269	0.111	0.536	1.269	0.089	0.496	0.105	0.467	0.055	0.058	0.203	0.189	0.116	0.457	0.974	0.223	0.036	0.015	0.427	0.934	-1.59	-1.47	1.051
S0028	0.491	0.372	0.268	0.384	0.298	0.925	0.888	0.164	0.088	0.420	1.318	0.132	0.645	1.269	0.095	0.482	2.005	-0.00	0.059	0.053	0.249	0.162	0.116	0.444	0.974	0.222	0.036	0.013	0.386	1.308	-1.55	-1.53	1.050
S0028	0.491	0.393	0.285	0.391	0.314	0.916	0.886	0.196	0.100	0.546	1.318	0.096	0.631	1.269	0.087	0.531	1.058	-0.06	0.059	0.051	0.179	0.160	0.179	0.545	0.974	0.227	0.038	0.014	0.408	1.080	-1.49	-1.55	1.013
S0028	0.491	0.388	0.296	0.421	0.285	0.931	0.888	0.16	0.128	0.454	1.220	0.133	0.628	1.220	0.096	0.458	0.361	0.071	0.058	0.051	0.227	0.186	0.159	0.451	0.975	0.210	0.034	0.014	0.377	1.031	-1.57	-1.55	0.913
S0028	0.491	0.404	0.232	0.383	0.300	0.923	0.924	0.18	0.076	0.546	1.269	0.117	0.571	1.269	0.130	0.582	1.311	-0.52	0.054	0.059	0.238	0.257	0.156	0.402	0.977	0.206	0.033	0.011	0.383	1.083	-1.63	-1.45	0.996
S0028	0.491	0.389	0.224	0.406	0.293	0.910	0.900	0.176	0.104	0.466	1.220	0.130	0.598	1.269	0.118	0.526	1.114	-0.23	0.057	0.056	0.248	0.259	0.129	0.367	0.972	0.227	0.037	0.012	0.385	1.071	-1.62	-1.48	0.965
S0028	0.491	0.372	0.26	0.426	0.318	0.929	0.916	0.168	0.088	0.469	1.269	0.127	0.650	1.269	0.120	0.569	0.259	-0.04	0.055	0.055	0.225	0.258	0.123	0.442	0.974	0.220	0.034	0.011	0.396	1.030	-1.55	-1.50	1.028
S0028	0.491	0.408	0.228	0.483	0.326	0.921	0.907	0.164	0.096	0.496	1.367	0.115	0.570	1.367	0.099	0.499	1.842	0.109	0.060	0.060	0.208	0.199	0.128	0.476	0.977	0.211	0.039	0.013	0.436	1.047	-1.56	-1.43	1.065
S0028	0.491	0.385	0.248	0.401	0.297	0.912	0.906	0.180	0.100	0.492	1.269	0.104	0.518	1.220	0.129	0.630	0.521	-0.21	0.056	0.054	0.218	0.265	0.153	0.378	0.972	0.224	0.036	0.013	0.415	1.010	-1.64	-1.53	0.971
S0028	0.491	0.372	0.248	0.397	0.265	0.932	0.895	0.172	0.104	0.542	1.269	0.147	0.643	1.269	0.129	0.583	0.092	-0.20	0.049	0.048	0.290	0.277	0.108	0.330	0.972	0.219	0.029	0.012	0.403	0.991	-1.68	-1.64	0.896
S0028	0.491	0.384	0.248	0.387	0.287	0.940	0.898	0.164	0.084	0.508	1.269	0.141	0.657	1.269	0.126	0.559	0.391	-0.34	0.050	0.051	0.275	0.270	0.107	0.369	0.975	0.216	0.030	0.012	0.395	0.985	-1.67	-1.56	0.958
S0028	0.491	0.436	0.252	0.379	0.314	0.932	0.927	0.188	0.084	0.583	1.318	0.126	0.590	1.318	0.120	0.596	0.784	-0.30	0.051	0.058	0.257	0.240	0.117	0.457	0.969	0.241	0.033	0.011	0.390	0.936	-1.64	-1.43	0.989
S0028	0.491	0.413	0.265	0.422	0.358	0.911	0.888	0.184	0.104	0.525	1.269	0.131	0.654	1.269	0.104	0.509	2.291	0.400	0.063	0.059	0.240	0.208	0.152	0.422	0.976	0.208	0.041	0.014	0.420	1.244	-1.52	-1.40	1.024
S0028	0.491	0.384	0.256	0.447	0.290	0.912	0.893	0.208	0.1	0.435	1.220	0.125	0.584	1.220	0.114	0.532	0.417	-0.36	0.063	0.057	0.257	0.228	0.142	0.403	0.979	0.212	0.041	0.013	0.374	1.209	-1.52	-1.49	1.066
S0028	0.491	0.4	0.252	0.442	0.280	0.933	0.882	0.188	0.124	0.468	1.269	0.128	0.586	1.269	0.104	0.491	0.070	-0.18	0.055	0.054	0.248	0.240	0.115	0.410	0.974	0.219	0.037	0.014	0.423	0.914	-1.60	-1.50	1.062
S0028	0.491	0.373	0.216	0.382	0.332	0.932	0.889	0.184	0.116	0.452	1.220	0.108	0.577	1.220	0.077	0.450	1.304	0.199	0.054	0.053	0.208	0.144	0.119	0.576	0.974	0.219	0.033	0.012	0.397	0.957	-1.62	-1.51	0.969
S0028	0.491	0.384	0.216	0.370	0.309	0.940	0.907	0.168	0.12	0.473	1.220	0.099	0.503	1.220	0.102	0.562	0.229	-0.07	0.051	0.052	0.184	0.186	0.112	0.435	0.972	0.233	0.031	0.011	0.414	0.870	-1.62	-1.59	0.965
S0028	0.491	0.392	0.228	0.373	0.363	0.913	0.917	0.192	0.128	0.490	1.269	0.106	0.639	1.269	0.100	0.532	4.388	-0.00	0.064	0.061	0.204	0.198	0.195	0.540	0.973	0.225	0.037	0.013	0.373	1.354	-1.54	-1.37	1.004
S0028	0.491	0.424	0.28	0.457	0.472	0.899	0.878	0.176	0.112	0.446	1.269	0.083	0.652	1.269	0.064	0.428	2.041	1.869	0.063	0.059	0.171	0.104	0.198	0.610	0.974	0.229	0.043	0.015	0.395	0.845	-1.54	-1.43	0.991
S0028	0.491	0.385	0.289	0.424	0.278	0.928	0.900	0.208	0.080	0.460	1.171	0.113	0.609	1.220	0.100	0.551	1.306	-0.26	0.044	0.048	0.199	0.208	0.128	0.466	0.973	0.221	0.030	0.012	0.378	0.924	-1.84	-1.64	0.844
S0028	0.491	0.38	0.236	0.329	0.243	0.938	0.915	0.184	0.076	0.466	1.220	0.114	0.567	1.220	0.125	0.600	0.695	-0.42	0.040	0.047	0.209	0.260	0.120	0.420	0.972	0.217	0.023	0.010	0.398	0.945	-1.89	-1.64	0.812
S0028	0.491	0.388	0.28	0.373	0.258	0.939	0.906	0.196	0.096	0.491	1.220	0.106	0.549	1.220	0.128	0.622	0.894	-0.58	0.041	0.048	0.186	0.248	0.086	0.381	0.972	0.221	0.027	0.011	0.389	0.964	-1.92	-1.65	0.889
S0028	0.491	0.357	0.269	0.324	0.263	0.929	0.879	0.216	0.092	0.471	1.220	0.101	0.522	1.220	0.118	0.555	0.075	-0.27	0.040	0.048	0.193	0.220	0.088	0.381	0.970	0.242	0.026	0.011	0.407	0.828	-1.90	-1.62	0.883
S0028	0.491	0.376	0.244	0.347	0.289	0.906	0.887	0.232	0.108	0.458	1.220	0.107	0.605	1.220	0.099	0.555	2.160	-0.03	0.050	0.054	0.219	0.207	0.152	0.467	0.972	0.221	0.032	0.013	0.379	1.111	-1.70	-1.53	0.871
S0028	0.491	0.372	0.248	0.330	0.260	0.927	0.892	0.192	0.096	0.513	1.171	0.116	0.604	1.171	0.115	0.585	0.636	-0.19	0.049	0.046	0.220	0.212	0.149	0.445	0.972	0.226	0.030	0.010	0.399	1.076	-1.72	-1.67	0.848
S0028	0.491	0.385	0.285	0.351	0.294	0.872	0.880	0.220	0.100	0.479	1.269	0.125	0.578	1.269	0.108	0.491	1.119	-0.26	0.061	0.055	0.215	0.217	0.158	0.443	0.979	0.213	0.047	0.015	0.442	1.135	-1.59	-1.47	0.959
S0028	0.491	0.404	0.292	0.349	0.286	0.918	0.897	0.176	0.104	0.417	1.220	0.147	0.630	1.220	0.123	0.569	-0.11	-0.13	0.052	0.057	0.284	0.241	0.135	0.381	0.970	0.222	0.035	0.013	0.397	0.896	-1.63	-1.45	0.955
S0028	0.491	0.436	0.24	0.371	0.284	0.930	0.893	0.192	0.092	0.455	1.269	0.135	0.652	1.269	0.121	0.555	0.862	-0.23	0.053	0.054	0.225	0.228	0.136	0.393	0.975	0.215	0.034	0.013	0.388	1.114	-1.64	-1.51	0.963
S0028	0.491	0.405	0.273	0.401	0.284	0.903	0.907	0.236	0.092	0.508	1.318	0.099	0.541	1.318	0.105	0.518	2.212	-0.36	0.059	0.054	0.189	0.216	0.152	0.497	0.973	0.230	0.040	0.011	0.383	1.314	-1.63	-1.53	0.981
S0028	0.491	0.352	0.268	0.363	0.300	0.914	0.901	0.148	0.104	0.566	1.318	0.125	0.619	1.367	0.112	0.574	0.832	0.092	0.053	0.052	0.245	0.217	0.157	0.392	0.973	0.220	0.032	0.012	0.397	0.900	-1.67	-1.54	0.885
S0028	0.491	0.38	0.26	0.355	0.314	0.910	0.889	0.172	0.108	0.497	1.269	0.128	0.597	1.269	0.100	0.481	0.987	0.014	0.056	0.055	0.225	0.219	0.155	0.474	0.977	0.221	0.036	0.014	0.403	1.147	-1.60	-1.49	0.971
S0028	0.491	0.345	0.269	0.331	0.284	0.934	0.902	0.172	0.064	0.527	1.269	0.120	0.561	1.269	0.121	0.555	0.629	-0.03	0.050	0.049	0.238	0.256	0.149	0.415	0.971	0.226	0.029	0.012	0.373	0.992	-1.65	-1.62	0.915
S0028	0.491	0.404	0.26	0.320	0.279	0.928	0.911	0.184	0.092	0.490	1.269	0.132	0.586	1.269	0.130	0.603	0.262	-0.29	0.047	0.052	0.276	0.255	0.125	0.401	0.972	0.219	0.029	0.012	0.374	0.794	-1.84	-1.53	0.880
S0028	0.491	0.408	0.276	0.389	0.270	0.942	0.914	0.192	0.076	0.602	1.318	0.119	0.558	1.318	0.126	0.596	0.377	-0.44	0.048	0.049	0.208	0.257	0.129	0.396	0.975	0.222	0.028	0.011	0.353	1.066	-1.75	-1.59	0.934
S0028	0.491	0.405	0.261	0.367	0.276	0.936	0.904	0.192	0.084	0.489	1.269	0.114	0.600	1.318	0.114	0.557	1.515	-0.17	0.046	0.050	0.223	0.238	0.124	0.406	0.971	0.225	0.030	0.012	0.412	1.037	-1.78	-1.59	0.905
S0028	0.491	0.352	0.272	0.364	0.263	0.946	0.905	0.18	0.1	0.503	1.269	0.099	0.515	1.318	0.119	0.630	0.576	-0.15	0.046	0.044	0.225	0.283	0.114	0.405	0.975	0.219	0.029	0.011	0.400	1.127	-1.73	-1.69	0.930
S0028	0.491	0.368	0.224	0.445	0.277	0.950	0.917	0.168	0.084	0.614	1.367	0.111	0.554	1.367	0.116	0.559	0.998	-0.47	0.050	0.051	0.230	0.240	0.156	0.446	0.972	0.225	0.026	0.010	0.384	0.963	-1.68	-1.57	0.972
S0028	0.491	0.364	0.244	0.398	0.260	0.944	0.902	0.172	0.092	0.473	1.318	0.124	0.589	1.318	0.116	0.545	0.983	-0.28	0.048	0.050	0.225	0.208	0.125	0.389	0.972	0.221	0.026	0.011	0.394	1.099	-1.73	-1.58	0.917
S0028	0.491	0.389	0.257	0.368	0.252	0.932	0.897	0.176	0.104	0.543	1.269	0.127	0.584	1.269	0.115	0.533	0.863	-0.03	0.048	0.048	0.228	0.220	0.133	0.421	0.974	0.217	0.031	0.011	0.419	1.019	-1.71	-1.62	0.923
S0028	0.491	0.368	0.236	0.437	0.261	0.930	0.929	0.212	0.068	0.555	1.318	0.083	0.544	1.318	0.137	0.641	2.205	-0.56	0.048	0.051	0.149	0.273	0.130	0.411	0.971	0.229	0.029	0.009	0.372	1.285	-1.73	-1.56	0.917
S0028	0.491	0.404	0.272	0.351	0.300	0.911	0.908	0.188	0.076	0.521	1.269	0.129	0.625	1.269	0.108	0.497	1.679	-0.09	0.056	0.057	0.243	0.213	0.153	0.431	0.977	0.213	0.036	0.013	0.381	1.151	-1.61	-1.46	0.976
S0028	0.491	0.369	0.248	0.341	0.277	0.924	0.914	0.204	0.116	0.570	1.318	0.113	0.597	1.318	0.097	0.558	1.210	0.138	0.050	0.047	0.184	0.202	0.126	0.514	0.974	0.215	0.029	0.010	0.405	1.076	-1.72	-1.67	0.904
S0028	0.491	0.372	0.264	0.396	0.280	0.947	0.905	0.16	0.084	0.586	1.367	0.119	0.540	1.367	0.123	0.555	0.132	-0.14	0.050	0.050	0.260	0.263	0.115	0.382	0.972	0.233	0.029	0.011	0.409	0.937	-1.70	-1.58	1.003
S0028	0.491	0.38	0.244	0.384	0.253	0.950	0.908	0.196	0.092	0.612	1.269	0.119	0.550	1.269	0.124	0.572	0.717	-0.48	0.039	0.049	0.252	0.261	0.085	0.401	0.969	0.224	0.022	0.011	0.386	0.970	-1.93	-1.62	0.889
S0028	0.491	0.385	0.265	0.373	0.254	0.920	0.915	0.184	0.080	0.534	1.269	0.118	0.594	1.269	0.108	0.661	0.727	-0.50	0.050	0.047	0.237	0.230	0.156	0.499	0.972	0.231	0.033	0.011	0.371	1.171	-1.66	-1.64	0.902
S0028	0.491	0.416	0.284	0.392	0.347	0.925	0.894	0.196	0.076	0.556	1.318	0.124	0.665	1.318	0.103	0.559	1.554	0.222	0.053	0.055	0.197	0.192	0.141	0.441	0.972	0.224	0.031	0.013	0.391	0.905	-1.64	-1.45	0.945
S0028	0.491	0.416	0.28	0.438	0.282	0.941	0.901	0.152	0.096	0.523	1.367	0.115	0.538	1.367	0.109	0.511	-0.37	-0.14	0.053	0.051	0.227	0.201	0.135	0.426	0.976	0.216	0.032	0.013	0.390	0.861	-1.63	-1.59	0.995
S0028	0.491	0.385	0.244	0.381	0.286	0.921	0.893	0.220	0.100	0.445	1.269	0.112	0.596	1.269	0.115	0.508	0.584	0.126	0.050	0.051	0.202	0.229	0.115	0.387	0.974	0.217	0.034	0.013	0.429	1.026	-1.71	-1.57	0.927
S0028	0.491	0.432	0.276	0.405	0.361	0.919	0.887	0.216	0.136	0.464	1.269	0.106	0.601	1.269	0.098	0.526	0.458	1.213	0.053	0.052	0.215	0.212	0.146	0.495	0.974	0.219	0.038	0.014	0.415	0.737	-1.62	-1.53	0.954
S0028	0.491	0.436	0.232	0.370	0.297	0.931	0.876	0.172	0.1	0.428	1.269	0.111	0.590	1.269	0.103	0.486	2.800	0.633	0.051	0.052	0.193	0.204	0.101	0.471	0.974	0.206	0.035	0.012	0.434	1.024	-1.74	-1.57	0.974
S0028	0.491	0.404	0.256	0.366	0.328	0.922	0.885	0.204	0.116	0.412	1.318	0.130	0.592	1.318	0.095	0.532	0.117	0.758	0.049	0.053	0.223	0.203	0.094	0.482	0.973	0.237	0.038	0.012	0.428	0.771	-1.72	-1.57	0.970
S0028	0.491	0.389	0.248	0.329	0.301	0.915	0.882	0.216	0.076	0.433	1.220	0.107	0.581	1.220	0.099	0.492	0.771	0.095	0.044	0.053	0.215	0.186	0.102	0.457	0.967	0.243	0.033	0.014	0.425	0.803	-1.80	-1.55	0.895
S0028	0.491	0.408	0.232	0.347	0.267	0.941	0.899	0.228	0.076	0.524	1.269	0.103	0.528	1.269	0.112	0.564	1.170	-0.46	0.043	0.052	0.176	0.238	0.099	0.448	0.971	0.244	0.029	0.012	0.423	0.963	-1.88	-1.58	0.944
S0028	0.491	0.348	0.244	0.420	0.277	0.931	0.898	0.172	0.104	0.543	1.269	0.084	0.524	1.269	0.082	0.432	3.601	-0.05	0.052	0.051	0.141	0.161	0.165	0.495	0.966	0.252	0.028	0.012	0.399	1.185	-1.73	-1.57	0.930
S0028	0.491	0.389	0.257	0.409	0.307	0.914	0.891	0.200	0.100	0.511	1.220	0.114	0.646	1.220	0.106	0.510	1.121	0.183	0.059	0.054	0.236	0.239	0.168	0.418	0.972	0.228	0.037	0.013	0.425	0.965	-1.59	-1.53	0.925
S0028	0.491	0.388	0.236	0.385	0.366	0.906	0.903	0.18	0.092	0.517	1.269	0.100	0.634	1.269	0.107	0.522	4.946	0.661	0.054	0.057	0.184	0.219	0.176	0.489	0.973	0.222	0.033	0.012	0.388	1.029	-1.70	-1.45	0.913
S0028	0.491	0.4	0.252	0.361	0.337	0.920	0.895	0.204	0.088	0.591	1.269	0.128	0.621	1.269	0.102	0.512	0.760	0.143	0.056	0.053	0.230	0.188	0.160	0.458	0.971	0.242	0.036	0.013	0.387	1.003	-1.60	-1.54	0.965
S0028	0.491	0.4	0.275	0.334	0.240	0.943	0.884	0.15	0.125	0.339	1.074	0.066	0.516	1.074	0.051	0.410	2.454	-0.31	0.067	0.052	0.133	0.176	0.361	0.677	0.972	0.229	0.029	0.013	0.359	1.486	-1.48	-1.55	0.294
S0028	0.759	0.488	0.28	0.571	0.449	0.883	0.864	0.176	0.132	0.453	1.562	0.127	0.669	1.562	0.092	0.472	1.043	0.426	0.096	0.074	0.184	0.142	0.217	0.424	0.974	0.224	0.072	0.022	0.419	1.188	-1.17	-1.22	1.264
S0028	0.759	0.453	0.281	0.609	0.444	0.881	0.857	0.160	0.144	0.502	1.562	0.151	0.737	1.562	0.094	0.441	1.484	0.790	0.095	0.072	0.255	0.142	0.195	0.431	0.978	0.225	0.074	0.022	0.454	1.060	-1.22	-1.25	1.304
S0028	0.759	0.488	0.244	0.528	0.369	0.914	0.897	0.144	0.084	0.588	1.562	0.145	0.651	1.513	0.122	0.578	1.421	-0.44	0.079	0.069	0.280	0.245	0.171	0.368	0.975	0.237	0.052	0.017	0.392	1.279	-1.35	-1.27	1.251
S0028	0.759	0.416	0.26	0.624	0.386	0.921	0.884	0.124	0.104	0.579	1.513	0.140	0.617	1.513	0.123	0.561	0.387	-0.51	0.081	0.072	0.285	0.245	0.175	0.348	0.972	0.240	0.049	0.018	0.377	0.945	-1.37	-1.24	1.263
S0028	0.759	0.393	0.269	0.568	0.402	0.915	0.879	0.140	0.120	0.553	1.562	0.151	0.637	1.562	0.130	0.576	0.223	-0.07	0.088	0.071	0.267	0.242	0.176	0.318	0.970	0.242	0.053	0.019	0.374	0.979	-1.31	-1.25	1.312
S0028	0.759	0.452	0.248	0.600	0.419	0.906	0.883	0.192	0.108	0.540	1.513	0.125	0.598	1.513	0.108	0.513	0.162	-0.27	0.093	0.075	0.247	0.212	0.174	0.418	0.978	0.233	0.065	0.021	0.380	1.100	-1.20	-1.16	1.351
S0028	0.759	0.46	0.232	0.558	0.389	0.902	0.900	0.164	0.128	0.555	1.513	0.126	0.655	1.513	0.123	0.580	1.931	-0.34	0.081	0.070	0.242	0.228	0.206	0.351	0.975	0.229	0.051	0.017	0.394	1.201	-1.37	-1.29	1.189
S0028	0.759	0.489	0.248	0.599	0.473	0.892	0.867	0.148	0.132	0.537	1.513	0.153	0.655	1.513	0.100	0.426	0.488	0.338	0.085	0.075	0.306	0.175	0.197	0.373	0.969	0.244	0.060	0.020	0.418	0.815	-1.34	-1.18	1.234
S0028	0.759	0.44	0.276	0.597	0.378	0.913	0.887	0.168	0.112	0.527	1.513	0.126	0.631	1.513	0.110	0.563	-0.00	-0.62	0.086	0.077	0.250	0.261	0.178	0.381	0.975	0.242	0.059	0.021	0.382	0.999	-1.28	-1.16	1.335
S0028	0.759	0.428	0.26	0.628	0.334	0.906	0.873	0.14	0.124	0.546	1.562	0.151	0.663	1.513	0.110	0.487	0.806	-0.23	0.087	0.063	0.287	0.174	0.198	0.368	0.977	0.217	0.055	0.017	0.410	1.412	-1.26	-1.37	1.229
S0028	0.759	0.476	0.236	0.612	0.372	0.901	0.887	0.184	0.092	0.551	1.562	0.150	0.681	1.562	0.139	0.621	0.685	-0.27	0.081	0.068	0.268	0.254	0.157	0.319	0.974	0.221	0.055	0.017	0.388	1.154	-1.30	-1.28	1.226
S0028	0.759	0.433	0.257	0.556	0.378	0.915	0.894	0.124	0.116	0.586	1.562	0.145	0.642	1.513	0.123	0.577	0.456	-0.18	0.084	0.067	0.300	0.234	0.195	0.387	0.972	0.240	0.051	0.017	0.397	1.091	-1.30	-1.27	1.198
S0028	0.759	0.432	0.24	0.593	0.406	0.914	0.898	0.132	0.116	0.654	1.513	0.137	0.640	1.513	0.117	0.566	0.289	-0.33	0.089	0.072	0.291	0.269	0.198	0.431	0.973	0.237	0.054	0.018	0.367	1.002	-1.28	-1.25	1.230
S0028	0.759	0.46	0.268	0.617	0.381	0.910	0.890	0.168	0.12	0.532	1.562	0.132	0.653	1.562	0.108	0.562	1.032	0.045	0.076	0.071	0.260	0.203	0.191	0.428	0.974	0.235	0.050	0.018	0.396	1.040	-1.38	-1.23	1.173
S0028	0.759	0.453	0.265	0.658	0.407	0.916	0.878	0.172	0.124	0.590	1.562	0.135	0.618	1.562	0.125	0.562	0.022	-0.21	0.084	0.068	0.266	0.226	0.184	0.334	0.968	0.237	0.054	0.019	0.372	0.956	-1.35	-1.29	1.255
S0028	0.759	0.46	0.272	0.648	0.427	0.915	0.890	0.16	0.112	0.591	1.513	0.133	0.608	1.513	0.116	0.562	0.418	-0.03	0.090	0.067	0.260	0.227	0.189	0.381	0.973	0.246	0.057	0.018	0.383	1.113	-1.29	-1.27	1.265
S0028	0.759	0.432	0.268	0.672	0.448	0.905	0.883	0.132	0.092	0.554	1.513	0.148	0.617	1.513	0.115	0.517	0.405	0.107	0.097	0.079	0.296	0.219	0.213	0.379	0.973	0.246	0.056	0.021	0.368	0.938	-1.29	-1.13	1.333
S0028	0.759	0.405	0.257	0.565	0.379	0.933	0.881	0.132	0.108	0.558	1.562	0.137	0.639	1.562	0.139	0.612	0.580	-0.26	0.079	0.067	0.285	0.243	0.186	0.271	0.971	0.236	0.044	0.016	0.356	1.032	-1.36	-1.30	1.181
S0028	0.759	0.444	0.248	0.695	0.395	0.909	0.882	0.18	0.112	0.543	1.562	0.111	0.553	1.562	0.122	0.623	0.413	-0.67	0.083	0.077	0.229	0.214	0.197	0.338	0.973	0.235	0.058	0.021	0.360	0.983	-1.27	-1.17	1.301
S0028	0.759	0.476	0.248	0.644	0.339	0.911	0.881	0.152	0.104	0.519	1.562	0.129	0.579	1.562	0.127	0.586	-0.18	-0.67	0.087	0.067	0.258	0.237	0.186	0.330	0.975	0.234	0.062	0.020	0.373	1.217	-1.29	-1.28	1.315
S0028	0.759	0.449	0.289	0.627	0.381	0.919	0.877	0.136	0.124	0.490	1.562	0.154	0.654	1.562	0.108	0.515	0.349	0.025	0.086	0.068	0.297	0.196	0.182	0.392	0.975	0.226	0.051	0.019	0.377	1.125	-1.31	-1.30	1.247
S0028	0.759	0.452	0.26	0.519	0.340	0.896	0.877	0.176	0.152	0.559	1.562	0.144	0.632	1.562	0.108	0.524	0.592	-0.15	0.075	0.066	0.258	0.135	0.178	0.372	0.977	0.222	0.051	0.018	0.379	1.070	-1.44	-1.34	1.134
S0028	0.759	0.452	0.264	0.526	0.356	0.906	0.878	0.14	0.132	0.581	1.562	0.134	0.568	1.562	0.104	0.477	0.683	-0.01	0.073	0.068	0.244	0.145	0.172	0.395	0.971	0.226	0.051	0.018	0.386	0.995	-1.45	-1.36	1.147
S0028	0.759	0.461	0.261	0.535	0.365	0.889	0.876	0.200	0.148	0.453	1.513	0.118	0.612	1.513	0.083	0.434	1.658	-0.09	0.078	0.069	0.225	0.139	0.202	0.474	0.977	0.232	0.057	0.019	0.393	1.202	-1.37	-1.29	1.176
S0028	0.759	0.46	0.26	0.478	0.424	0.894	0.879	0.132	0.12	0.552	1.562	0.155	0.644	1.562	0.105	0.469	1.550	0.209	0.076	0.068	0.288	0.149	0.169	0.356	0.973	0.229	0.048	0.019	0.382	1.003	-1.46	-1.29	1.148
S0028	0.759	0.404	0.24	0.517	0.382	0.915	0.883	0.148	0.132	0.558	1.513	0.138	0.621	1.513	0.115	0.509	1.337	-0.08	0.080	0.063	0.259	0.179	0.180	0.379	0.974	0.222	0.050	0.017	0.365	1.314	-1.30	-1.40	1.216
S0028	0.759	0.448	0.292	0.558	0.393	0.921	0.895	0.136	0.096	0.565	1.562	0.149	0.664	1.562	0.119	0.612	0.644	0.064	0.085	0.069	0.263	0.240	0.169	0.432	0.974	0.237	0.056	0.018	0.410	1.221	-1.24	-1.25	1.320
S0028	0.759	0.425	0.273	0.709	0.385	0.921	0.904	0.144	0.088	0.581	1.562	0.144	0.634	1.611	0.123	0.610	0.292	0.053	0.090	0.070	0.310	0.269	0.186	0.389	0.974	0.244	0.056	0.017	0.398	1.127	-1.21	-1.26	1.299
S0028	0.759	0.456	0.248	0.631	0.379	0.916	0.885	0.144	0.14	0.557	1.562	0.155	0.665	1.562	0.116	0.542	0.381	-0.16	0.094	0.072	0.305	0.211	0.181	0.390	0.976	0.237	0.059	0.019	0.393	1.336	-1.20	-1.22	1.370
S0028	0.759	0.46	0.28	0.661	0.365	0.927	0.886	0.124	0.096	0.589	1.562	0.145	0.657	1.562	0.114	0.565	0.637	-0.38	0.087	0.068	0.281	0.219	0.190	0.432	0.971	0.241	0.055	0.019	0.360	1.208	-1.24	-1.29	1.303
S0028	0.759	0.397	0.281	0.699	0.325	0.926	0.894	0.112	0.088	0.656	1.562	0.145	0.683	1.611	0.133	0.606	0.142	-0.33	0.093	0.064	0.316	0.271	0.219	0.335	0.975	0.245	0.049	0.017	0.344	1.240	-1.24	-1.32	1.276
S0028	0.759	0.448	0.264	0.605	0.359	0.927	0.877	0.096	0.136	0.608	1.611	0.146	0.663	1.611	0.120	0.537	0.216	0.067	0.084	0.063	0.301	0.205	0.172	0.323	0.974	0.229	0.048	0.017	0.377	1.185	-1.33	-1.35	1.250
S0028	0.759	0.416	0.236	0.670	0.376	0.923	0.896	0.112	0.104	0.593	1.562	0.141	0.673	1.611	0.127	0.632	0.564	-0.50	0.094	0.065	0.280	0.265	0.205	0.378	0.977	0.218	0.054	0.015	0.375	1.285	-1.18	-1.34	1.327
S0028	0.759	0.449	0.269	0.670	0.361	0.933	0.879	0.084	0.120	0.619	1.562	0.154	0.659	1.562	0.122	0.548	0.709	0.036	0.092	0.062	0.310	0.234	0.225	0.384	0.970	0.239	0.051	0.018	0.381	1.269	-1.22	-1.40	1.259
S0028	0.759	0.432	0.228	0.603	0.363	0.927	0.893	0.112	0.112	0.562	1.611	0.144	0.629	1.611	0.111	0.548	0.306	-0.13	0.087	0.065	0.281	0.212	0.183	0.411	0.975	0.232	0.054	0.016	0.365	1.229	-1.22	-1.30	1.310
S0028	0.759	0.4	0.256	0.602	0.343	0.933	0.900	0.088	0.1	0.639	1.562	0.152	0.635	1.562	0.120	0.545	0.171	-0.15	0.083	0.063	0.294	0.220	0.196	0.390	0.973	0.242	0.046	0.015	0.344	1.062	-1.34	-1.37	1.194
S0028	0.759	0.441	0.240	0.714	0.329	0.928	0.888	0.128	0.120	0.584	1.611	0.130	0.619	1.611	0.131	0.587	0.598	-0.33	0.086	0.064	0.272	0.240	0.181	0.307	0.974	0.234	0.051	0.016	0.340	1.121	-1.32	-1.35	1.266
S0028	0.759	0.408	0.26	0.655	0.365	0.938	0.895	0.144	0.104	0.576	1.611	0.140	0.623	1.611	0.125	0.581	-0.16	-0.03	0.085	0.063	0.285	0.249	0.190	0.374	0.975	0.234	0.043	0.016	0.326	1.151	-1.26	-1.36	1.270
S0028	0.759	0.472	0.28	0.607	0.371	0.932	0.884	0.152	0.128	0.564	1.513	0.148	0.692	1.513	0.119	0.538	0.502	0.060	0.084	0.066	0.308	0.217	0.178	0.358	0.975	0.233	0.051	0.018	0.356	1.103	-1.31	-1.33	1.260
S0028	0.759	0.417	0.273	0.689	0.343	0.929	0.910	0.144	0.076	0.594	1.611	0.136	0.613	1.611	0.145	0.658	0.385	-0.35	0.082	0.063	0.262	0.318	0.182	0.341	0.973	0.238	0.047	0.016	0.327	1.165	-1.31	-1.36	1.259
S0028	0.759	0.416	0.24	0.629	0.349	0.928	0.893	0.132	0.092	0.580	1.562	0.144	0.620	1.562	0.121	0.571	0.588	-0.23	0.084	0.063	0.307	0.231	0.170	0.357	0.972	0.238	0.045	0.016	0.331	1.202	-1.32	-1.35	1.286
S0028	0.759	0.44	0.26	0.629	0.357	0.929	0.876	0.104	0.104	0.607	1.562	0.147	0.645	1.562	0.119	0.534	0.455	0.118	0.082	0.062	0.287	0.226	0.182	0.370	0.975	0.240	0.045	0.016	0.343	1.153	-1.31	-1.38	1.220
S0028	0.759	0.42	0.288	0.683	0.417	0.916	0.878	0.108	0.128	0.602	1.562	0.149	0.655	1.562	0.109	0.510	0.568	0.528	0.088	0.065	0.280	0.212	0.173	0.428	0.971	0.234	0.053	0.017	0.365	0.987	-1.28	-1.34	1.246
S0028	0.759	0.421	0.277	0.675	0.355	0.933	0.864	0.152	0.128	0.545	1.562	0.146	0.641	1.562	0.104	0.479	-0.45	0.023	0.092	0.065	0.323	0.186	0.170	0.394	0.977	0.229	0.052	0.018	0.370	1.042	-1.15	-1.33	1.371
S0028	0.759	0.436	0.236	0.749	0.336	0.931	0.891	0.16	0.108	0.586	1.611	0.137	0.624	1.611	0.121	0.588	0.060	-0.31	0.088	0.062	0.272	0.242	0.191	0.367	0.974	0.234	0.051	0.017	0.339	1.206	-1.20	-1.38	1.277
S0028	0.759	0.464	0.264	0.695	0.362	0.940	0.867	0.128	0.124	0.573	1.611	0.144	0.646	1.611	0.116	0.526	-0.04	-0.12	0.091	0.064	0.278	0.216	0.187	0.348	0.973	0.232	0.052	0.018	0.379	1.110	-1.18	-1.35	1.328
S0028	0.759	0.409	0.261	0.683	0.345	0.937	0.885	0.128	0.096	0.585	1.611	0.140	0.635	1.611	0.131	0.581	-0.12	-0.11	0.088	0.061	0.281	0.271	0.181	0.322	0.975	0.231	0.051	0.017	0.364	1.096	-1.24	-1.37	1.312
S0028	0.759	0.404	0.252	0.649	0.316	0.941	0.897	0.168	0.104	0.589	1.611	0.131	0.646	1.562	0.116	0.572	0.590	-0.21	0.079	0.059	0.269	0.254	0.174	0.383	0.975	0.226	0.046	0.015	0.324	1.260	-1.30	-1.40	1.215
[truncated: 3,497 more rows]
