# Supplementary material for: A machine learning approach for gait speed estimation using skin-mounted wearable sensors: From healthy controls to individuals with multiple sclerosis
Source: PLoS One. 2017 Jun 1;12(6):e0178366. doi: 10.1371/journal.pone.0178366 (PMC5453431; doi:10.1371/journal.pone.0178366)
Supplement: S2 File — (ZIP) [file pone.0178366.s003.zip › S2_File/['SACRUM']_features_impaired.csv]

Subject	Ground Truth Speed	Feature 1	Feature 2	Feature 3	Feature 4	Feature 5	Feature 6	Feature 7	Feature 8	Feature 9	Feature 10	Feature 11	Feature 12	Feature 13	Feature 14	Feature 15	Feature 16	Feature 17	Feature 18	Feature 19	Feature 20	Feature 21	Feature 22	Feature 23	Feature 24	Feature 25	Feature 26	Feature 27	Feature 28	Feature 29	Feature 30	Feature 31	Feature 32
041	0.7	0.4	0.2	0.6	0.5	0.9	0.8	0.2	0.1	0.0	1.6	0.0	0.3	1.6	0.1	0.5	-0.	-0.	0.0	0.1	0.0	0.2	0.1	0.4	0.9	0.3	0.0	0.0	0.4	0.6	-1.	-0.	1.5
041	0.7	0.3	0.2	0.5	0.4	0.9	0.8	0.2	0.1	0.2	1.6	0.0	0.3	1.6	0.1	0.5	0.7	-0.	0.0	0.0	0.0	0.2	0.0	0.2	0.9	0.3	0.0	0.0	0.4	0.8	-1.	-0.	1.4
041	0.7	0.4	0.2	0.5	0.4	0.8	0.8	0.2	0.1	0.1	1.5	0.0	0.3	1.6	0.1	0.6	0.6	-0.	0.0	0.0	0.0	0.2	0.0	0.3	0.9	0.3	0.0	0.0	0.4	0.7	-1.	-0.	1.4
041	0.7	0.4	0.2	0.6	0.5	0.9	0.8	0.3	0.1	0.1	1.5	0.0	0.3	1.6	0.1	0.6	1.5	-0.	0.0	0.1	0.0	0.2	0.1	0.3	0.9	0.3	0.0	0.0	0.4	0.8	-1.	-0.	1.5
041	0.7	0.4	0.2	0.6	0.5	0.8	0.8	0.2	0.1	0.2	1.5	0.0	0.3	1.6	0.1	0.5	3.8	-0.	0.0	0.1	0.0	0.2	0.0	0.2	0.9	0.3	0.0	0.0	0.4	0.7	-1.	-0.	1.5
041	0.7	0.3	0.3	0.6	0.5	0.9	0.8	0.2	0.1	0.1	1.6	0.0	0.3	1.6	0.1	0.5	2.0	-0.	0.0	0.1	0.0	0.2	0.0	0.2	0.9	0.3	0.0	0.0	0.4	0.7	-1.	-0.	1.5
041	0.7	0.3	0.2	0.6	0.5	0.9	0.8	0.3	0.1	0.1	1.6	0.0	0.2	1.6	0.1	0.6	0.9	-0.	0.0	0.0	0.0	0.2	0.0	0.2	0.9	0.3	0.0	0.0	0.4	0.7	-1.	-0.	1.5
041	0.7	0.4	0.2	0.6	0.5	0.9	0.8	0.2	0.1	0.2	1.6	0.0	0.3	1.6	0.1	0.6	1.2	-0.	0.0	0.1	0.0	0.2	0.0	0.2	0.9	0.3	0.0	0.0	0.4	0.8	-1.	-0.	1.5
041	0.7	0.4	0.3	0.6	0.4	0.9	0.8	0.2	0.1	0.2	1.6	0.0	0.3	1.6	0.1	0.6	0.9	-0.	0.0	0.1	0.0	0.2	0.0	0.2	0.9	0.3	0.0	0.0	0.4	0.8	-1.	-0.	1.6
041	0.7	0.3	0.2	0.5	0.4	0.9	0.8	0.2	0.1	0.1	1.6	0.0	0.3	1.6	0.1	0.6	0.4	-0.	0.0	0.1	0.0	0.2	0.0	0.2	0.9	0.3	0.0	0.0	0.4	0.7	-1.	-0.	1.5
041	0.7	0.4	0.2	0.6	0.4	0.8	0.8	0.2	0.1	0.2	1.6	0.0	0.2	1.6	0.1	0.5	1.2	-0.	0.0	0.0	0.0	0.2	0.0	0.2	0.9	0.3	0.0	0.0	0.5	0.8	-1.	-0.	1.5
041	0.7	0.4	0.3	0.6	0.5	0.9	0.8	0.2	0.1	0.1	1.6	0.0	0.3	1.6	0.1	0.5	2.0	-0.	0.0	0.1	0.0	0.2	0.0	0.2	0.9	0.3	0.0	0.0	0.4	0.7	-1.	-0.	1.6
041	0.7	0.4	0.2	0.6	0.4	0.8	0.8	0.2	0.1	0.1	1.6	0.0	0.3	1.6	0.1	0.5	0.0	-0.	0.0	0.1	0.0	0.2	0.1	0.2	0.9	0.3	0.0	0.0	0.4	0.7	-1.	-0.	1.5
041	0.7	0.4	0.2	0.6	0.5	0.9	0.8	0.2	0.1	0.1	1.6	0.0	0.3	1.6	0.1	0.5	3.2	-0.	0.0	0.1	0.0	0.2	0.1	0.2	0.9	0.3	0.0	0.0	0.4	0.9	-1.	-0.	1.5
041	0.7	0.4	0.2	0.6	0.4	0.9	0.8	0.2	0.1	0.2	1.6	0.0	0.3	1.6	0.1	0.6	1.9	-0.	0.0	0.1	0.1	0.2	0.0	0.3	0.9	0.3	0.0	0.0	0.4	0.9	-1.	-0.	1.5
041	0.7	0.3	0.2	0.6	0.5	0.9	0.8	0.2	0.1	0.2	1.6	0.0	0.3	1.6	0.1	0.6	1.2	-0.	0.0	0.1	0.0	0.2	0.0	0.3	0.9	0.3	0.0	0.0	0.4	0.7	-1.	-0.	1.5
041	0.7	0.4	0.3	0.6	0.4	0.9	0.8	0.2	0.1	0.2	1.6	0.0	0.3	1.5	0.1	0.6	0.9	-0.	0.0	0.1	0.0	0.2	0.0	0.3	0.9	0.3	0.0	0.0	0.4	0.7	-1.	-0.	1.5
041	0.7	0.3	0.2	0.6	0.5	0.9	0.8	0.2	0.1	0.1	1.6	0.0	0.3	1.6	0.1	0.6	0.9	-0.	0.0	0.1	0.1	0.2	0.0	0.3	0.9	0.3	0.0	0.0	0.4	0.7	-1.	-0.	1.6
041	0.7	0.4	0.2	0.6	0.5	0.9	0.8	0.2	0.1	0.1	1.6	0.0	0.4	1.6	0.1	0.6	0.8	0.0	0.0	0.1	0.1	0.2	0.0	0.2	0.9	0.3	0.0	0.0	0.4	0.7	-1.	-0.	1.5
041	0.7	0.3	0.3	0.7	0.5	0.9	0.8	0.2	0.1	0.2	1.6	0.0	0.3	1.6	0.1	0.6	1.4	-0.	0.0	0.1	0.1	0.2	0.1	0.2	0.9	0.3	0.0	0.0	0.4	0.8	-1.	-0.	1.6
041	0.7	0.4	0.3	0.7	0.5	0.9	0.8	0.2	0.1	0.2	1.6	0.0	0.3	1.6	0.1	0.6	1.8	-0.	0.0	0.1	0.1	0.2	0.0	0.2	0.9	0.3	0.0	0.0	0.4	0.8	-1.	-0.	1.7
041	0.7	0.3	0.2	0.7	0.5	0.9	0.8	0.2	0.1	0.2	1.6	0.0	0.3	1.6	0.1	0.6	0.6	0.0	0.0	0.1	0.0	0.2	0.0	0.2	0.9	0.3	0.0	0.0	0.4	0.8	-1.	-0.	1.6
041	0.7	0.3	0.2	0.7	0.5	0.9	0.8	0.2	0.1	0.2	1.6	0.0	0.3	1.6	0.1	0.6	0.6	-0.	0.0	0.1	0.1	0.2	0.0	0.2	0.9	0.3	0.0	0.0	0.4	0.8	-1.	-0.	1.6
041	0.7	0.4	0.3	0.6	0.5	0.9	0.8	0.2	0.1	0.2	1.6	0.0	0.3	1.6	0.1	0.6	0.5	0.3	0.0	0.1	0.1	0.2	0.0	0.2	0.9	0.3	0.0	0.0	0.4	0.7	-1.	-0.	1.6
041	0.7	0.3	0.2	0.6	0.5	0.9	0.8	0.2	0.1	0.2	1.6	0.0	0.3	1.6	0.1	0.6	0.3	0.0	0.0	0.1	0.0	0.2	0.0	0.2	0.9	0.3	0.0	0.0	0.4	0.7	-1.	-0.	1.6
041	0.7	0.3	0.3	0.6	0.5	0.9	0.8	0.2	0.1	0.3	1.6	0.0	0.3	1.6	0.1	0.6	1.6	0.0	0.0	0.1	0.0	0.2	0.0	0.2	0.9	0.3	0.0	0.0	0.4	0.7	-1.	-0.	1.6
041	0.7	0.3	0.2	0.6	0.5	0.9	0.8	0.2	0.1	0.1	1.5	0.0	0.4	1.5	0.1	0.6	0.8	0.1	0.0	0.1	0.1	0.2	0.1	0.2	0.9	0.3	0.0	0.0	0.4	0.7	-1.	-0.	1.6
041	0.7	0.4	0.3	0.6	0.5	0.9	0.8	0.2	0.1	0.2	1.6	0.0	0.3	1.6	0.1	0.6	0.9	0.0	0.0	0.1	0.0	0.2	0.0	0.2	0.9	0.3	0.0	0.0	0.4	0.6	-1.	-0.	1.6
041	0.7	0.3	0.2	0.7	0.5	0.9	0.8	0.2	0.1	0.2	1.6	0.0	0.3	1.6	0.1	0.6	0.4	0.2	0.0	0.1	0.0	0.2	0.0	0.2	0.9	0.3	0.0	0.0	0.4	0.6	-1.	-0.	1.6
041	0.7	0.4	0.2	0.6	0.5	0.9	0.8	0.2	0.1	0.3	2.4	0.0	0.4	1.6	0.1	0.5	0.5	0.4	0.0	0.1	0.1	0.2	0.1	0.3	0.9	0.3	0.0	0.0	0.4	0.7	-1.	-0.	1.6
041	0.7	0.4	0.3	0.7	0.5	0.9	0.8	0.2	0.1	0.3	1.5	0.0	0.3	1.6	0.1	0.5	1.0	0.0	0.0	0.1	0.0	0.2	0.0	0.3	0.9	0.3	0.0	0.0	0.4	0.8	-1.	-0.	1.7
041	0.7	0.3	0.2	0.7	0.5	0.9	0.8	0.2	0.1	0.2	1.6	0.0	0.3	1.6	0.1	0.5	0.5	0.6	0.0	0.1	0.0	0.2	0.0	0.3	0.9	0.3	0.0	0.0	0.4	0.6	-1.	-0.	1.7
041	0.7	0.3	0.2	0.7	0.5	0.9	0.8	0.2	0.1	0.1	1.6	0.0	0.3	1.5	0.1	0.6	0.2	0.2	0.0	0.1	0.0	0.2	0.1	0.3	0.9	0.3	0.0	0.0	0.4	0.7	-1.	-0.	1.6
041	0.7	0.3	0.2	0.7	0.5	0.9	0.8	0.2	0.1	0.1	1.6	0.0	0.3	1.6	0.1	0.6	0.6	0.0	0.0	0.1	0.0	0.2	0.0	0.2	0.9	0.3	0.0	0.0	0.4	0.8	-1.	-0.	1.7
041	0.7	0.3	0.2	0.7	0.6	0.9	0.8	0.2	0.1	0.1	1.6	0.0	0.3	1.6	0.1	0.6	0.6	0.1	0.0	0.1	0.1	0.3	0.0	0.2	0.9	0.3	0.0	0.0	0.4	0.7	-1.	-0.	1.7
041	0.7	0.3	0.3	0.7	0.5	0.9	0.8	0.2	0.1	0.3	2.4	0.0	0.4	1.6	0.1	0.6	0.7	0.0	0.0	0.1	0.1	0.2	0.1	0.2	0.9	0.3	0.0	0.0	0.4	0.8	-1.	-0.	1.7
041	0.7	0.4	0.3	0.7	0.5	0.9	0.8	0.2	0.1	0.2	1.6	0.0	0.3	1.6	0.1	0.6	1.4	-0.	0.0	0.1	0.0	0.2	0.0	0.2	0.9	0.3	0.0	0.0	0.4	0.7	-1.	-0.	1.7
041	0.7	0.3	0.2	0.7	0.5	0.9	0.8	0.2	0.1	0.3	2.4	0.0	0.4	1.6	0.1	0.5	0.6	-0.	0.0	0.1	0.0	0.2	0.1	0.2	0.9	0.3	0.0	0.0	0.4	0.7	-1.	-0.	1.7
041	0.7	0.4	0.2	0.7	0.5	0.9	0.8	0.2	0.1	0.1	1.5	0.0	0.3	1.6	0.1	0.6	-0.	-0.	0.0	0.1	0.0	0.2	0.0	0.2	0.9	0.3	0.0	0.0	0.4	0.7	-1.	-0.	1.7
041	0.7	0.3	0.2	0.7	0.5	0.9	0.8	0.2	0.1	0.2	1.5	0.0	0.3	1.5	0.1	0.6	1.2	0.1	0.0	0.1	0.1	0.2	0.0	0.3	0.9	0.3	0.0	0.0	0.4	0.7	-1.	-0.	1.6
041	0.7	0.3	0.2	0.7	0.5	0.9	0.8	0.2	0.1	0.2	2.4	0.0	0.3	1.6	0.1	0.6	0.5	0.0	0.0	0.1	0.0	0.2	0.0	0.2	0.9	0.3	0.0	0.0	0.4	0.7	-1.	-0.	1.6
041	0.7	0.3	0.2	0.7	0.5	0.9	0.8	0.2	0.1	0.2	2.4	0.0	0.3	1.6	0.1	0.6	0.5	0.2	0.0	0.1	0.0	0.2	0.0	0.2	0.9	0.3	0.0	0.0	0.4	0.7	-1.	-0.	1.7
041	0.7	0.3	0.2	0.7	0.5	0.9	0.8	0.2	0.1	0.2	2.3	0.0	0.4	1.6	0.1	0.6	0.9	0.1	0.0	0.1	0.1	0.2	0.1	0.2	0.9	0.3	0.0	0.0	0.4	0.7	-1.	-0.	1.6
041	0.7	0.3	0.2	0.7	0.5	0.9	0.8	0.2	0.1	0.1	1.6	0.0	0.3	1.6	0.1	0.6	0.4	0.0	0.0	0.1	0.1	0.2	0.0	0.2	0.9	0.3	0.0	0.0	0.4	0.7	-1.	-0.	1.7
041	0.7	0.3	0.3	0.6	0.5	0.9	0.8	0.2	0.1	0.1	1.5	0.0	0.4	1.5	0.1	0.6	0.0	-0.	0.0	0.0	0.0	0.2	0.1	0.2	0.9	0.3	0.0	0.0	0.4	0.7	-1.	-0.	1.6
041	0.7	0.3	0.3	0.7	0.5	0.9	0.8	0.2	0.1	0.1	2.3	0.0	0.3	1.5	0.1	0.6	0.2	0.4	0.0	0.0	0.0	0.3	0.0	0.2	0.9	0.3	0.0	0.0	0.4	0.7	-1.	-0.	1.6
041	0.7	0.3	0.2	0.7	0.5	0.9	0.8	0.2	0.1	0.2	2.3	0.0	0.3	1.6	0.1	0.6	0.5	0.4	0.0	0.1	0.0	0.2	0.0	0.3	0.9	0.3	0.0	0.0	0.4	0.7	-1.	-0.	1.6
041	0.7	0.3	0.2	0.6	0.5	0.9	0.8	0.2	0.1	0.2	2.3	0.0	0.3	1.6	0.1	0.6	-0.	0.1	0.0	0.1	0.1	0.3	0.0	0.2	0.9	0.3	0.0	0.0	0.4	0.6	-1.	-0.	1.6
041	0.7	0.3	0.2	0.6	0.5	0.9	0.8	0.2	0.1	0.0	1.5	0.0	0.3	1.5	0.1	0.6	-0.	-0.	0.0	0.1	0.0	0.3	0.0	0.3	0.9	0.3	0.0	0.0	0.4	0.7	-1.	-0.	1.7
041	0.7	0.4	0.2	0.6	0.5	0.9	0.8	0.2	0.1	0.2	2.3	0.0	0.3	1.5	0.1	0.6	0.5	-0.	0.0	0.1	0.0	0.2	0.1	0.3	0.9	0.3	0.0	0.0	0.4	0.7	-1.	-0.	1.6
041	0.7	0.3	0.3	0.6	0.5	0.9	0.8	0.2	0.1	0.0	1.5	0.0	0.3	1.5	0.1	0.6	0.1	0.0	0.0	0.0	0.0	0.2	0.0	0.3	0.9	0.3	0.0	0.0	0.4	0.7	-1.	-0.	1.6
041	0.7	0.3	0.2	0.6	0.5	0.9	0.8	0.2	0.1	0.0	2.3	0.0	0.3	1.5	0.1	0.6	-0.	0.1	0.0	0.1	0.0	0.3	0.1	0.2	0.9	0.3	0.0	0.0	0.4	0.7	-1.	-0.	1.6
041	0.7	0.3	0.2	0.7	0.6	0.9	0.8	0.2	0.1	0.1	1.6	0.0	0.3	1.6	0.1	0.6	0.8	0.3	0.0	0.1	0.0	0.3	0.0	0.2	0.9	0.3	0.0	0.0	0.4	0.7	-1.	-0.	1.6
041	0.7	0.3	0.2	0.6	0.5	0.9	0.8	0.2	0.1	0.1	1.5	0.0	0.3	1.5	0.1	0.7	0.8	-0.	0.0	0.1	0.0	0.2	0.0	0.3	0.9	0.3	0.0	0.0	0.4	0.8	-1.	-0.	1.6
041	0.7	0.3	0.2	0.6	0.6	0.9	0.8	0.2	0.1	0.1	2.2	0.0	0.4	1.5	0.1	0.6	0.1	0.0	0.0	0.1	0.1	0.2	0.0	0.2	0.9	0.3	0.0	0.0	0.4	0.6	-1.	-0.	1.6
041	0.7	0.3	0.2	0.6	0.6	0.9	0.8	0.2	0.1	0.1	1.5	0.0	0.2	1.5	0.1	0.7	0.7	-0.	0.0	0.1	0.0	0.3	0.0	0.2	0.9	0.3	0.0	0.0	0.4	0.6	-1.	-0.	1.6
041	0.7	0.3	0.2	0.6	0.5	0.9	0.9	0.2	0.0	0.0	1.4	0.0	0.4	1.5	0.1	0.7	-0.	0.0	0.0	0.1	0.0	0.3	0.0	0.2	0.9	0.3	0.0	0.0	0.3	0.6	-1.	-0.	1.6
041	0.7	0.3	0.2	0.6	0.5	0.9	0.8	0.2	0.1	0.1	2.3	0.0	0.4	1.5	0.1	0.7	-0.	-0.	0.0	0.1	0.1	0.3	0.0	0.2	0.9	0.3	0.0	0.0	0.4	0.6	-1.	-0.	1.7
041	0.7	0.3	0.2	0.7	0.6	0.9	0.8	0.2	0.1	0.1	1.5	0.0	0.4	1.5	0.1	0.6	0.5	-0.	0.0	0.1	0.0	0.2	0.0	0.3	0.9	0.3	0.0	0.0	0.4	0.7	-1.	-0.	1.7
041	0.7	0.3	0.2	0.7	0.6	0.9	0.8	0.2	0.0	0.1	1.5	0.0	0.3	1.5	0.1	0.6	0.9	0.5	0.0	0.1	0.0	0.2	0.0	0.3	0.9	0.3	0.0	0.0	0.4	0.7	-1.	-0.	1.7
041	0.7	0.3	0.3	0.7	0.5	0.9	0.8	0.2	0.1	0.1	2.3	0.0	0.3	1.5	0.1	0.7	0.5	0.3	0.0	0.1	0.1	0.3	0.0	0.2	0.9	0.3	0.0	0.0	0.4	0.7	-1.	-0.	1.6
041	0.7	0.3	0.2	0.6	0.5	0.9	0.8	0.2	0.1	0.0	2.2	0.0	0.4	1.5	0.1	0.7	0.0	-0.	0.0	0.1	0.0	0.3	0.1	0.2	0.9	0.3	0.0	0.0	0.4	0.6	-1.	-0.	1.7
041	0.7	0.3	0.2	0.6	0.5	0.9	0.8	0.2	0.1	0.1	1.5	0.0	0.4	1.5	0.1	0.7	0.5	-0.	0.0	0.1	0.0	0.3	0.0	0.2	0.9	0.3	0.0	0.0	0.4	0.7	-1.	-0.	1.7
041	0.7	0.3	0.2	0.7	0.5	0.9	0.9	0.2	0.1	0.0	1.5	0.0	0.3	1.5	0.1	0.7	0.2	0.1	0.0	0.1	0.0	0.3	0.0	0.2	0.9	0.3	0.0	0.0	0.4	0.7	-1.	-0.	1.7
041	0.7	0.3	0.2	0.7	0.5	0.9	0.9	0.2	0.1	0.1	2.3	0.0	0.3	1.6	0.1	0.7	0.2	0.3	0.0	0.1	0.0	0.3	0.0	0.2	0.9	0.3	0.0	0.0	0.4	0.6	-1.	-0.	1.6
041	0.7	0.3	0.2	0.6	0.6	0.9	0.8	0.2	0.1	0.0	1.5	0.0	0.3	1.6	0.1	0.7	0.3	0.2	0.0	0.1	0.0	0.3	0.0	0.2	0.9	0.3	0.0	0.0	0.4	0.6	-1.	-0.	1.7
041	0.7	0.3	0.2	0.6	0.5	0.9	0.8	0.2	0.1	0.0	1.5	0.0	0.4	1.5	0.1	0.6	0.2	-0.	0.0	0.1	0.0	0.3	0.0	0.2	0.9	0.3	0.0	0.0	0.4	0.6	-1.	-0.	1.6
041	0.7	0.3	0.2	0.7	0.5	0.9	0.8	0.2	0.1	0.0	0.7	0.0	0.2	1.5	0.1	0.7	0.1	0.1	0.0	0.1	0.0	0.3	0.0	0.2	0.9	0.3	0.0	0.0	0.4	0.7	-1.	-0.	1.6
041	0.7	0.3	0.2	0.7	0.6	0.9	0.8	0.2	0.1	0.1	2.3	0.0	0.4	1.5	0.1	0.6	0.5	0.0	0.0	0.1	0.1	0.3	0.1	0.2	0.9	0.3	0.0	0.0	0.4	0.7	-1.	-0.	1.7
041	0.7	0.4	0.2	0.6	0.6	0.9	0.8	0.2	0.1	0.0	2.3	0.0	0.4	1.5	0.1	0.6	0.2	0.2	0.0	0.1	0.0	0.2	0.0	0.3	0.9	0.3	0.0	0.0	0.4	0.6	-1.	-0.	1.7
041	0.7	0.3	0.2	0.6	0.5	0.9	0.8	0.2	0.1	0.0	1.5	0.0	0.3	1.5	0.1	0.6	0.5	0.0	0.0	0.1	0.0	0.2	0.0	0.2	0.9	0.3	0.0	0.0	0.4	0.6	-1.	-0.	1.7
041	0.7	0.3	0.2	0.7	0.6	0.9	0.8	0.2	0.1	0.1	1.6	0.0	0.3	1.6	0.1	0.7	0.0	0.3	0.0	0.1	0.0	0.3	0.0	0.2	0.9	0.3	0.0	0.0	0.4	0.6	-1.	-0.	1.7
041	0.7	0.3	0.3	0.5	0.5	0.9	0.8	0.2	0.1	0.0	2.4	0.0	0.3	1.6	0.1	0.7	-0.	0.4	0.0	0.1	0.1	0.3	0.1	0.3	0.9	0.3	0.0	0.0	0.4	0.6	-1.	-0.	0.6
041	0.8	0.4	0.2	0.5	0.4	0.9	0.8	0.2	0.1	0.1	1.6	0.0	0.3	1.6	0.1	0.6	1.4	-0.	0.0	0.1	0.1	0.2	0.0	0.3	0.9	0.2	0.0	0.0	0.4	0.8	-1.	-0.	1.5
041	0.8	0.4	0.2	0.6	0.5	0.9	0.8	0.2	0.1	0.1	1.7	0.0	0.3	1.7	0.1	0.6	0.6	-0.	0.0	0.1	0.1	0.2	0.0	0.2	0.9	0.3	0.0	0.0	0.4	0.7	-1.	-0.	1.6
041	0.8	0.4	0.2	0.5	0.5	0.9	0.8	0.2	0.1	0.0	1.6	0.0	0.2	1.7	0.1	0.6	1.0	-0.	0.0	0.1	0.1	0.2	0.0	0.2	0.9	0.3	0.0	0.0	0.4	0.7	-1.	-0.	1.6
041	0.8	0.4	0.3	0.5	0.5	0.9	0.8	0.2	0.1	0.1	1.6	0.0	0.3	1.6	0.1	0.6	1.0	-0.	0.0	0.1	0.1	0.2	0.0	0.2	0.9	0.3	0.0	0.0	0.4	0.7	-1.	-0.	1.6
041	0.8	0.4	0.2	0.6	0.5	0.9	0.8	0.2	0.1	0.0	1.7	0.0	0.2	1.6	0.1	0.6	1.7	-0.	0.0	0.1	0.0	0.2	0.0	0.2	0.9	0.2	0.0	0.0	0.4	0.7	-1.	-0.	1.6
041	0.8	0.4	0.2	0.6	0.5	0.9	0.8	0.2	0.1	0.2	1.6	0.0	0.3	1.6	0.1	0.6	0.8	-0.	0.0	0.1	0.1	0.2	0.0	0.2	0.9	0.3	0.0	0.0	0.4	0.7	-1.	-0.	1.6
041	0.8	0.4	0.3	0.5	0.5	0.9	0.8	0.2	0.1	0.0	1.6	0.0	0.3	1.6	0.1	0.6	0.2	-0.	0.0	0.1	0.1	0.2	0.0	0.2	0.9	0.3	0.0	0.0	0.4	0.7	-1.	-0.	1.5
041	0.8	0.3	0.2	0.6	0.5	0.9	0.8	0.2	0.1	0.1	1.7	0.0	0.3	1.7	0.1	0.6	0.8	-0.	0.0	0.1	0.0	0.2	0.0	0.2	0.9	0.3	0.0	0.0	0.4	0.7	-1.	-0.	1.6
041	0.8	0.4	0.2	0.5	0.5	0.9	0.8	0.2	0.1	0.1	1.6	0.0	0.2	1.6	0.1	0.6	0.2	-0.	0.0	0.1	0.0	0.2	0.0	0.3	0.9	0.2	0.0	0.0	0.4	0.7	-1.	-0.	1.6
041	0.8	0.4	0.2	0.6	0.5	0.9	0.8	0.2	0.1	0.1	1.7	0.0	0.3	1.7	0.1	0.6	0.2	-0.	0.0	0.1	0.0	0.2	0.0	0.2	0.9	0.3	0.0	0.0	0.5	0.7	-1.	-0.	1.7
041	0.8	0.4	0.2	0.5	0.6	0.9	0.8	0.3	0.1	0.0	1.6	0.0	0.2	1.6	0.1	0.6	1.2	-0.	0.0	0.1	0.0	0.2	0.0	0.2	0.9	0.2	0.0	0.0	0.4	0.6	-1.	-0.	1.6
041	0.8	0.4	0.3	0.6	0.5	0.9	0.8	0.2	0.1	0.1	1.7	0.0	0.2	1.6	0.1	0.6	0.8	-0.	0.0	0.1	0.0	0.2	0.0	0.2	0.9	0.3	0.0	0.0	0.4	0.7	-1.	-0.	1.6
041	0.8	0.4	0.2	0.6	0.5	0.9	0.8	0.2	0.1	0.0	1.7	0.0	0.2	1.6	0.1	0.7	1.7	-0.	0.0	0.1	0.0	0.2	0.0	0.2	0.9	0.3	0.0	0.0	0.4	0.8	-1.	-0.	1.7
041	0.8	0.4	0.2	0.6	0.5	0.9	0.8	0.2	0.1	-0.	1.6	0.0	0.2	1.6	0.1	0.6	1.6	-0.	0.0	0.1	0.0	0.2	0.0	0.2	0.9	0.2	0.0	0.0	0.4	0.7	-1.	-0.	1.6
041	0.8	0.4	0.2	0.7	0.5	0.9	0.8	0.3	0.1	0.1	1.6	0.0	0.2	1.6	0.1	0.6	0.9	-0.	0.0	0.1	0.0	0.2	0.0	0.2	0.9	0.3	0.0	0.0	0.4	0.8	-1.	-0.	1.7
041	0.8	0.4	0.2	0.6	0.5	0.9	0.8	0.2	0.1	0.0	1.6	0.0	0.2	1.6	0.1	0.6	1.6	-0.	0.0	0.1	0.0	0.2	0.0	0.2	0.9	0.2	0.0	0.0	0.4	0.8	-1.	-0.	1.5
041	0.8	0.4	0.2	0.6	0.6	0.9	0.8	0.2	0.1	0.1	1.7	0.0	0.3	1.6	0.1	0.6	0.8	-0.	0.0	0.1	0.0	0.2	0.0	0.2	0.9	0.3	0.0	0.0	0.4	0.7	-1.	-0.	1.7
041	0.8	0.3	0.2	0.7	0.5	0.9	0.8	0.2	0.1	0.1	1.6	0.0	0.2	1.6	0.1	0.7	1.3	-0.	0.0	0.1	0.0	0.3	0.0	0.2	0.9	0.3	0.0	0.0	0.4	0.8	-1.	-0.	1.7
041	0.8	0.4	0.2	0.6	0.5	0.9	0.8	0.2	0.1	0.0	1.6	0.0	0.3	1.6	0.1	0.7	1.0	-0.	0.0	0.1	0.0	0.2	0.0	0.2	0.9	0.3	0.0	0.0	0.4	0.7	-1.	-0.	1.7
041	0.8	0.4	0.2	0.6	0.5	0.9	0.8	0.2	0.1	0.0	1.6	0.0	0.3	1.6	0.1	0.6	0.4	-0.	0.0	0.1	0.0	0.3	0.0	0.2	0.9	0.3	0.0	0.0	0.4	0.8	-1.	-0.	1.8
041	0.8	0.4	0.2	0.6	0.5	0.9	0.8	0.2	0.1	0.0	1.6	0.0	0.2	1.6	0.1	0.6	0.5	-0.	0.0	0.1	0.0	0.2	0.0	0.2	0.9	0.3	0.0	0.0	0.4	0.7	-1.	-0.	1.7
041	0.8	0.4	0.2	0.7	0.5	0.9	0.8	0.2	0.1	0.1	2.4	0.0	0.3	1.6	0.1	0.7	0.4	-0.	0.0	0.1	0.0	0.3	0.0	0.2	0.9	0.3	0.0	0.0	0.4	0.7	-1.	-0.	1.8
041	0.8	0.4	0.2	0.7	0.6	0.9	0.8	0.2	0.1	0.0	1.6	0.0	0.3	1.6	0.1	0.7	0.9	-0.	0.0	0.1	0.0	0.3	0.0	0.2	0.9	0.3	0.0	0.0	0.4	0.7	-1.	-0.	1.7
041	0.8	0.4	0.2	0.6	0.6	0.9	0.8	0.2	0.1	0.0	1.6	0.0	0.2	1.6	0.1	0.7	1.1	-0.	0.0	0.1	0.0	0.3	0.0	0.2	0.9	0.3	0.0	0.0	0.4	0.7	-1.	-0.	1.8
041	0.8	0.3	0.2	0.6	0.6	0.9	0.8	0.2	0.1	0.0	1.6	0.0	0.3	1.6	0.1	0.7	-0.	-0.	0.0	0.1	0.0	0.3	0.0	0.2	0.9	0.3	0.0	0.0	0.4	0.6	-1.	-0.	1.8
041	0.8	0.3	0.2	0.7	0.5	0.9	0.8	0.2	0.1	0.1	1.7	0.0	0.3	1.7	0.1	0.7	0.8	-0.	0.0	0.1	0.0	0.2	0.0	0.2	0.9	0.3	0.0	0.0	0.4	0.8	-1.	-0.	1.8
041	0.8	0.3	0.2	0.8	0.6	0.9	0.8	0.2	0.1	0.1	2.4	0.0	0.3	1.6	0.1	0.7	0.1	-0.	0.0	0.1	0.0	0.3	0.1	0.2	0.9	0.3	0.0	0.0	0.4	0.7	-1.	-0.	1.8
041	0.8	0.3	0.2	0.8	0.5	0.9	0.8	0.2	0.1	0.1	2.4	0.0	0.3	1.6	0.1	0.7	0.0	-0.	0.0	0.1	0.0	0.3	0.0	0.2	0.9	0.3	0.0	0.0	0.4	0.7	-1.	-0.	1.8
041	0.8	0.3	0.2	0.7	0.5	0.9	0.8	0.2	0.1	0.0	1.6	0.0	0.3	1.6	0.1	0.7	0.2	-0.	0.0	0.1	0.0	0.3	0.0	0.2	0.9	0.3	0.0	0.0	0.4	0.7	-1.	-0.	1.8
041	0.8	0.3	0.2	0.8	0.6	0.9	0.8	0.2	0.1	0.1	1.6	0.0	0.3	1.6	0.1	0.6	0.2	-0.	0.0	0.1	0.0	0.3	0.0	0.2	0.9	0.3	0.0	0.0	0.4	0.7	-1.	-0.	1.9
041	0.8	0.3	0.2	0.7	0.6	0.9	0.8	0.2	0.1	0.0	1.6	0.0	0.3	1.6	0.1	0.7	0.6	-0.	0.0	0.1	0.0	0.2	0.0	0.2	0.9	0.3	0.0	0.0	0.4	0.7	-1.	-0.	1.8
041	0.8	0.3	0.2	0.6	0.5	0.9	0.8	0.2	0.1	0.0	1.7	0.0	0.3	1.6	0.1	0.7	0.9	-0.	0.0	0.1	0.0	0.2	0.0	0.2	0.9	0.3	0.0	0.0	0.4	0.7	-1.	-0.	1.7
041	0.8	0.3	0.2	0.7	0.5	0.9	0.8	0.2	0.1	0.0	1.6	0.0	0.4	1.6	0.1	0.7	0.3	-0.	0.0	0.1	0.0	0.2	0.0	0.2	0.9	0.3	0.0	0.0	0.4	0.8	-1.	-0.	1.9
041	0.8	0.3	0.2	0.8	0.6	0.9	0.8	0.2	0.1	0.0	1.6	0.0	0.3	1.6	0.1	0.7	0.5	-0.	0.0	0.1	0.0	0.3	0.0	0.2	0.9	0.3	0.0	0.0	0.4	0.6	-1.	-0.	1.9
041	0.8	0.3	0.2	0.6	0.6	0.9	0.8	0.2	0.1	-0.	1.6	0.0	0.3	1.6	0.1	0.7	0.1	-0.	0.0	0.1	0.0	0.3	0.0	0.2	0.9	0.3	0.0	0.0	0.4	0.7	-1.	-0.	1.9
041	0.8	0.3	0.3	0.7	0.6	0.9	0.8	0.2	0.1	0.0	2.5	0.0	0.4	1.6	0.1	0.7	0.6	0.0	0.0	0.1	0.0	0.3	0.0	0.2	0.9	0.3	0.0	0.0	0.4	0.7	-1.	-0.	1.9
041	0.8	0.3	0.2	0.7	0.5	0.9	0.8	0.2	0.1	0.0	1.6	0.0	0.3	1.6	0.1	0.7	0.0	0.0	0.0	0.1	0.0	0.2	0.0	0.2	0.9	0.3	0.0	0.0	0.4	0.7	-1.	-0.	1.8
041	0.8	0.3	0.2	0.7	0.5	0.9	0.8	0.2	0.1	0.0	1.6	0.0	0.3	1.6	0.1	0.6	-0.	-0.	0.0	0.1	0.0	0.2	0.0	0.2	0.9	0.3	0.0	0.0	0.4	0.6	-1.	-0.	1.8
041	0.8	0.3	0.2	0.6	0.5	0.9	0.8	0.2	0.1	-0.	1.6	0.0	0.3	1.6	0.1	0.7	0.2	-0.	0.0	0.1	0.0	0.3	0.0	0.2	0.9	0.3	0.0	0.0	0.4	0.7	-1.	-0.	1.7
041	0.8	0.3	0.2	0.7	0.6	0.9	0.8	0.2	0.1	0.0	1.6	0.0	0.4	1.6	0.1	0.7	0.8	-0.	0.0	0.1	0.0	0.2	0.0	0.2	0.9	0.3	0.0	0.0	0.4	0.7	-1.	-0.	1.9
041	0.8	0.4	0.2	0.7	0.5	0.9	0.8	0.2	0.1	0.0	1.6	0.0	0.2	1.6	0.1	0.7	0.3	-0.	0.0	0.1	0.0	0.2	0.0	0.2	0.9	0.3	0.0	0.0	0.3	0.8	-1.	-0.	1.9
041	0.8	0.3	0.2	0.7	0.5	0.9	0.8	0.2	0.1	0.0	1.6	0.0	0.3	1.6	0.1	0.7	0.2	-0.	0.0	0.1	0.0	0.3	0.0	0.2	0.9	0.3	0.0	0.0	0.4	0.7	-1.	-0.	1.8
041	0.8	0.3	0.2	0.8	0.5	0.9	0.8	0.2	0.1	0.1	2.5	0.0	0.3	1.6	0.1	0.6	0.1	-0.	0.0	0.1	0.0	0.2	0.0	0.2	0.9	0.3	0.0	0.0	0.4	0.7	-1.	-0.	1.8
041	0.8	0.1	0.3	0.4	0.2	0.8	0.5	0.2	0.2	0.6	2.3	0.0	0.2	2.3	0.0	0.0	-1.	-0.	0.1	0.0	0.3	0.3	0.7	0.7	1.0	0.3	0.0	0.0	0.6	1.3	-1.	-1.	0.0
041	0.8	0.3	0.2	0.5	0.5	0.9	0.8	0.2	0.1	0.1	1.6	0.0	0.4	1.7	0.1	0.7	1.0	-0.	0.0	0.1	0.1	0.2	0.1	0.3	0.9	0.3	0.0	0.0	0.4	0.8	-1.	-0.	1.7
041	0.8	0.3	0.2	0.5	0.5	0.9	0.8	0.2	0.1	0.1	2.4	0.0	0.4	1.7	0.1	0.6	-0.	-0.	0.0	0.1	0.0	0.2	0.0	0.2	0.9	0.3	0.0	0.0	0.4	0.6	-1.	-0.	1.7
041	0.8	0.3	0.2	0.5	0.5	0.9	0.8	0.2	0.1	-0.	1.6	0.0	0.2	1.6	0.1	0.7	0.0	-0.	0.0	0.1	0.0	0.3	0.0	0.2	0.9	0.3	0.0	0.0	0.4	0.6	-1.	-0.	1.7
041	0.8	0.3	0.2	0.5	0.5	0.9	0.8	0.2	0.1	0.0	1.6	0.0	0.2	1.6	0.1	0.7	-0.	-0.	0.0	0.1	0.0	0.3	0.0	0.2	0.9	0.3	0.0	0.0	0.4	0.7	-1.	-0.	1.7
041	0.8	0.4	0.2	0.5	0.5	0.9	0.8	0.2	0.1	0.0	1.7	0.0	0.2	1.6	0.1	0.6	0.1	-0.	0.0	0.1	0.0	0.3	0.0	0.2	0.9	0.3	0.0	0.0	0.4	0.7	-1.	-0.	1.6
041	0.8	0.4	0.2	0.6	0.5	0.9	0.8	0.2	0.1	0.0	1.6	0.0	0.3	1.6	0.1	0.7	-0.	-0.	0.0	0.1	0.0	0.3	0.0	0.2	0.9	0.3	0.0	0.0	0.4	0.6	-1.	-0.	1.7
041	0.8	0.3	0.2	0.6	0.5	0.9	0.8	0.2	0.1	0.0	2.4	0.0	0.3	1.6	0.1	0.7	-0.	-0.	0.0	0.1	0.0	0.3	0.0	0.2	0.9	0.3	0.0	0.0	0.4	0.6	-1.	-0.	1.7
041	0.8	0.3	0.2	0.6	0.5	0.9	0.9	0.2	0.1	-0.	2.4	0.0	0.3	1.6	0.1	0.7	-0.	-0.	0.0	0.1	0.0	0.3	0.0	0.2	0.9	0.3	0.0	0.0	0.4	0.6	-1.	-0.	1.7
041	0.8	0.4	0.2	0.7	0.5	0.9	0.9	0.2	0.1	0.1	2.4	0.0	0.3	1.6	0.1	0.7	0.2	-0.	0.0	0.1	0.0	0.3	0.0	0.2	0.9	0.3	0.0	0.0	0.4	0.7	-1.	-0.	1.8
041	0.8	0.4	0.2	0.6	0.5	0.9	0.8	0.2	0.1	-0.	1.6	0.0	0.4	1.6	0.1	0.7	0.2	-0.	0.0	0.1	0.1	0.3	0.0	0.2	0.9	0.3	0.0	0.0	0.4	0.6	-1.	-0.	1.7
041	0.8	0.3	0.2	0.5	0.5	0.9	0.8	0.2	0.1	0.0	1.6	0.0	0.3	1.6	0.1	0.7	-0.	-0.	0.0	0.1	0.0	0.3	0.0	0.2	0.9	0.3	0.0	0.0	0.4	0.7	-1.	-0.	1.7
041	0.8	0.4	0.2	0.5	0.5	0.9	0.8	0.2	0.1	0.0	1.6	0.0	0.4	1.6	0.1	0.6	0.2	-0.	0.0	0.1	0.0	0.3	0.0	0.2	0.9	0.3	0.0	0.0	0.4	0.6	-1.	-0.	1.7
041	0.8	0.4	0.2	0.6	0.5	0.9	0.8	0.2	0.1	0.0	1.6	0.0	0.3	1.6	0.1	0.7	0.4	-0.	0.0	0.1	0.0	0.3	0.1	0.2	0.9	0.3	0.0	0.0	0.4	0.7	-1.	-0.	1.7
041	0.8	0.3	0.2	0.6	0.5	0.9	0.8	0.2	0.1	-0.	1.6	0.0	0.4	1.6	0.1	0.7	0.1	-0.	0.0	0.1	0.1	0.3	0.0	0.2	0.9	0.3	0.0	0.0	0.4	0.6	-1.	-0.	1.7
041	0.8	0.3	0.2	0.6	0.5	0.9	0.8	0.2	0.1	0.1	2.4	0.0	0.3	1.6	0.1	0.7	-0.	-0.	0.0	0.1	0.0	0.3	0.0	0.2	0.9	0.3	0.0	0.0	0.4	0.6	-1.	-0.	1.8
041	0.8	0.4	0.2	0.6	0.5	0.9	0.8	0.2	0.1	0.1	2.4	0.0	0.4	1.6	0.1	0.7	-0.	-0.	0.0	0.1	0.0	0.3	0.0	0.2	0.9	0.3	0.0	0.0	0.4	0.7	-1.	-0.	1.7
041	0.8	0.4	0.2	0.5	0.5	0.9	0.8	0.2	0.1	0.0	1.6	0.0	0.2	1.6	0.1	0.7	-0.	-0.	0.0	0.1	0.0	0.3	0.0	0.2	0.9	0.3	0.0	0.0	0.4	0.6	-1.	-0.	1.7
041	0.8	0.3	0.2	0.7	0.5	0.9	0.9	0.2	0.1	0.0	2.3	0.0	0.3	1.6	0.1	0.7	-0.	-0.	0.0	0.1	0.0	0.3	0.0	0.2	0.9	0.3	0.0	0.0	0.4	0.7	-1.	-0.	1.8
041	0.8	0.3	0.2	0.7	0.5	0.9	0.8	0.2	0.1	0.1	2.4	0.0	0.3	1.6	0.1	0.7	-0.	-0.	0.0	0.1	0.0	0.3	0.0	0.2	0.9	0.3	0.0	0.0	0.4	0.7	-1.	-0.	1.9
041	0.8	0.4	0.2	0.8	0.5	0.9	0.8	0.2	0.1	0.0	2.4	0.0	0.3	1.6	0.1	0.7	0.3	-0.	0.0	0.1	0.0	0.3	0.0	0.2	0.9	0.3	0.0	0.0	0.4	0.8	-1.	-0.	1.8
041	0.8	0.4	0.2	0.6	0.5	0.9	0.8	0.2	0.1	0.0	1.6	0.0	0.3	1.6	0.1	0.6	0.2	-0.	0.0	0.1	0.0	0.3	0.0	0.2	0.9	0.3	0.0	0.0	0.4	0.7	-1.	-0.	1.8
041	0.8	0.4	0.2	0.6	0.5	0.9	0.8	0.2	0.1	0.0	2.4	0.0	0.3	1.6	0.1	0.6	-0.	-0.	0.0	0.1	0.0	0.2	0.0	0.2	0.9	0.3	0.0	0.0	0.4	0.6	-1.	-0.	1.7
041	0.8	0.3	0.3	0.7	0.5	0.9	0.8	0.2	0.1	0.1	1.6	0.0	0.3	1.6	0.1	0.7	0.8	-0.	0.0	0.1	0.0	0.3	0.0	0.2	0.9	0.3	0.0	0.0	0.4	0.8	-1.	-0.	1.8
041	0.8	0.4	0.2	0.5	0.5	0.9	0.8	0.2	0.1	-0.	1.6	0.0	0.3	1.6	0.1	0.7	0.7	-0.	0.0	0.1	0.1	0.3	0.0	0.2	0.9	0.3	0.0	0.0	0.4	0.7	-1.	-0.	1.6
041	0.8	0.3	0.2	0.8	0.5	0.9	0.9	0.2	0.1	0.0	1.6	0.0	0.3	1.6	0.1	0.7	0.4	-0.	0.0	0.1	0.0	0.3	0.1	0.2	0.9	0.3	0.0	0.0	0.4	0.8	-1.	-0.	1.7
041	0.8	0.4	0.2	0.7	0.5	0.9	0.8	0.2	0.1	-0.	1.6	0.0	0.4	1.6	0.1	0.7	0.6	-0.	0.0	0.1	0.1	0.2	0.1	0.2	0.9	0.3	0.0	0.0	0.4	0.8	-1.	-0.	1.8
041	0.8	0.4	0.2	0.6	0.5	0.9	0.8	0.2	0.1	-0.	1.6	0.0	0.3	1.6	0.1	0.7	0.1	-0.	0.0	0.1	0.0	0.3	0.0	0.2	0.9	0.3	0.0	0.0	0.4	0.7	-1.	-0.	1.7
041	0.8	0.3	0.2	0.7	0.5	0.9	0.9	0.2	0.1	0.0	2.4	0.0	0.3	1.6	0.1	0.7	-0.	-0.	0.0	0.1	0.0	0.3	0.0	0.2	0.9	0.3	0.0	0.0	0.4	0.7	-1.	-0.	1.8
041	0.8	0.4	0.2	0.7	0.5	0.9	0.9	0.2	0.1	0.0	1.6	0.0	0.3	1.6	0.1	0.7	0.0	-0.	0.0	0.1	0.0	0.3	0.0	0.2	0.9	0.3	0.0	0.0	0.4	0.7	-1.	-0.	1.7
041	0.8	0.3	0.2	0.7	0.6	0.9	0.8	0.2	0.1	-0.	2.4	0.0	0.4	1.6	0.1	0.7	-0.	-0.	0.0	0.1	0.0	0.3	0.0	0.2	0.9	0.3	0.0	0.0	0.4	0.6	-1.	-0.	1.8
041	0.8	0.3	0.2	0.6	0.5	0.9	0.8	0.1	0.1	0.2	1.4	0.0	0.6	1.4	0.0	0.5	-0.	0.1	0.0	0.1	0.1	0.2	0.2	0.6	0.9	0.3	0.0	0.0	0.4	0.6	-1.	-0.	0.5
041	0.5	0.3	0.2	0.5	0.4	0.9	0.9	0.2	0.1	0.4	1.3	0.0	0.5	1.3	0.1	0.7	-0.	-0.	0.0	0.0	0.1	0.2	0.1	0.4	0.9	0.2	0.0	0.0	0.3	0.6	-1.	-0.	1.3
041	0.5	0.3	0.2	0.5	0.4	0.9	0.8	0.2	0.1	0.3	1.3	0.0	0.5	1.4	0.1	0.6	0.5	-0.	0.0	0.0	0.0	0.2	0.1	0.3	0.9	0.2	0.0	0.0	0.3	0.7	-1.	-1.	1.2
041	0.5	0.4	0.2	0.5	0.4	0.9	0.9	0.1	0.1	0.4	1.4	0.0	0.5	1.4	0.1	0.6	0.6	-0.	0.0	0.0	0.1	0.2	0.1	0.3	0.9	0.2	0.0	0.0	0.4	0.6	-1.	-1.	1.2
041	0.5	0.3	0.2	0.5	0.4	0.9	0.9	0.1	0.1	0.3	1.3	0.0	0.5	1.3	0.1	0.6	0.6	-0.	0.0	0.0	0.1	0.2	0.1	0.3	0.9	0.2	0.0	0.0	0.3	0.6	-1.	-1.	1.1
041	0.5	0.3	0.2	0.3	0.3	0.9	0.9	0.1	0.1	0.2	1.3	0.0	0.4	1.3	0.1	0.7	0.2	-0.	0.0	0.0	0.1	0.2	0.1	0.4	0.9	0.2	0.0	0.0	0.3	0.6	-1.	-1.	1.1
041	0.5	0.3	0.2	0.4	0.4	0.9	0.9	0.1	0.0	0.4	1.3	0.0	0.5	1.3	0.1	0.6	0.4	-0.	0.0	0.0	0.1	0.2	0.1	0.3	0.9	0.2	0.0	0.0	0.3	0.7	-1.	-1.	1.2
041	0.5	0.4	0.2	0.4	0.4	0.9	0.9	0.1	0.1	0.3	1.3	0.0	0.5	1.3	0.1	0.6	0.2	-0.	0.0	0.0	0.0	0.2	0.1	0.3	0.9	0.2	0.0	0.0	0.4	0.6	-1.	-1.	1.2
041	0.5	0.4	0.2	0.5	0.5	0.9	0.9	0.2	0.1	0.3	1.3	0.0	0.4	1.3	0.1	0.6	0.3	-0.	0.0	0.0	0.1	0.2	0.1	0.3	0.9	0.2	0.0	0.0	0.4	0.6	-1.	-1.	1.3
041	0.5	0.3	0.2	0.4	0.4	0.9	0.9	0.1	0.1	0.3	1.3	0.0	0.5	1.3	0.1	0.6	-0.	-0.	0.0	0.0	0.1	0.2	0.1	0.3	0.9	0.2	0.0	0.0	0.3	0.6	-1.	-1.	1.2
041	0.5	0.4	0.2	0.4	0.4	0.9	0.9	0.1	0.1	0.2	0.6	0.0	0.3	1.3	0.1	0.6	0.8	-0.	0.0	0.0	0.0	0.2	0.1	0.4	0.9	0.2	0.0	0.0	0.3	0.7	-1.	-1.	1.1
041	0.5	0.4	0.2	0.5	0.4	0.9	0.9	0.1	0.1	0.3	1.3	0.0	0.4	1.3	0.1	0.6	0.4	-0.	0.0	0.0	0.1	0.3	0.1	0.3	0.9	0.2	0.0	0.0	0.4	0.7	-1.	-1.	1.2
041	0.5	0.3	0.2	0.5	0.4	0.9	0.9	0.1	0.1	0.3	1.3	0.0	0.5	1.3	0.1	0.6	1.5	-0.	0.0	0.0	0.1	0.3	0.1	0.3	0.9	0.2	0.0	0.0	0.3	0.8	-1.	-1.	1.2
041	0.5	0.3	0.2	0.4	0.4	0.9	0.9	0.1	0.1	0.3	1.3	0.0	0.4	1.3	0.1	0.6	0.5	-0.	0.0	0.0	0.0	0.2	0.1	0.3	0.9	0.2	0.0	0.0	0.3	0.7	-1.	-1.	1.1
041	0.5	0.3	0.2	0.4	0.4	0.9	0.9	0.1	0.1	0.3	1.3	0.0	0.4	1.3	0.1	0.7	-0.	-0.	0.0	0.0	0.0	0.2	0.1	0.4	0.9	0.2	0.0	0.0	0.3	0.7	-1.	-1.	1.2
041	0.5	0.4	0.2	0.4	0.4	0.9	0.9	0.1	0.1	0.3	2.0	0.0	0.4	1.3	0.1	0.6	0.0	-0.	0.0	0.0	0.1	0.2	0.1	0.3	0.9	0.2	0.0	0.0	0.4	0.5	-1.	-1.	1.2
041	0.5	0.3	0.2	0.4	0.4	0.9	0.9	0.1	0.1	0.3	1.3	0.0	0.4	1.3	0.1	0.6	0.3	-0.	0.0	0.0	0.1	0.2	0.1	0.4	0.9	0.2	0.0	0.0	0.3	0.6	-1.	-1.	1.2
041	0.5	0.4	0.2	0.4	0.4	0.9	0.9	0.1	0.1	0.4	1.3	0.0	0.5	1.3	0.1	0.6	0.5	-0.	0.0	0.0	0.1	0.2	0.1	0.4	0.9	0.2	0.0	0.0	0.3	0.6	-1.	-1.	1.1
041	0.5	0.3	0.2	0.4	0.4	0.9	0.9	0.1	0.1	0.2	1.3	0.0	0.4	1.3	0.1	0.7	1.5	-0.	0.0	0.0	0.0	0.2	0.1	0.3	0.9	0.2	0.0	0.0	0.3	0.8	-1.	-1.	1.1
041	0.5	0.4	0.2	0.4	0.4	0.9	0.9	0.2	0.1	0.3	1.3	0.0	0.4	1.3	0.1	0.6	0.9	-0.	0.0	0.0	0.1	0.2	0.1	0.3	0.9	0.2	0.0	0.0	0.4	0.8	-1.	-1.	1.3
041	0.5	0.3	0.2	0.5	0.3	0.9	0.9	0.1	0.1	0.3	1.3	0.0	0.5	1.3	0.1	0.6	0.5	-0.	0.0	0.0	0.1	0.2	0.1	0.3	0.9	0.3	0.0	0.0	0.4	0.8	-1.	-1.	1.2
041	0.5	0.3	0.2	0.4	0.4	0.9	0.9	0.1	0.0	0.2	1.3	0.0	0.4	1.3	0.1	0.7	2.3	-0.	0.0	0.0	0.1	0.3	0.1	0.3	0.9	0.2	0.0	0.0	0.3	0.8	-1.	-1.	1.1
041	0.5	0.3	0.2	0.4	0.4	0.9	0.9	0.1	0.0	0.3	1.3	0.0	0.4	1.3	0.1	0.7	0.9	-0.	0.0	0.0	0.1	0.3	0.1	0.3	0.9	0.2	0.0	0.0	0.3	0.8	-1.	-1.	1.2
041	0.5	0.4	0.2	0.5	0.4	0.9	0.9	0.1	0.1	0.4	1.3	0.0	0.4	1.3	0.1	0.6	1.2	-0.	0.0	0.0	0.1	0.2	0.1	0.3	0.9	0.2	0.0	0.0	0.3	0.8	-1.	-1.	1.2
041	0.5	0.3	0.2	0.4	0.4	0.9	0.9	0.1	0.1	0.3	1.3	0.0	0.5	1.3	0.1	0.7	1.6	-0.	0.0	0.0	0.1	0.2	0.1	0.3	0.9	0.2	0.0	0.0	0.3	0.7	-1.	-1.	1.2
041	0.5	0.3	0.2	0.5	0.4	0.9	0.9	0.1	0.1	0.3	1.3	0.0	0.5	1.3	0.1	0.6	1.2	-0.	0.0	0.0	0.1	0.3	0.1	0.3	0.9	0.2	0.0	0.0	0.3	0.8	-1.	-1.	1.2
041	0.5	0.3	0.2	0.4	0.4	0.9	0.9	0.2	0.0	0.3	1.2	0.0	0.4	1.3	0.1	0.6	0.9	-0.	0.0	0.0	0.1	0.2	0.1	0.4	0.9	0.2	0.0	0.0	0.3	0.6	-1.	-1.	1.2
041	0.5	0.4	0.2	0.4	0.4	0.9	0.9	0.1	0.1	0.3	1.2	0.0	0.4	1.2	0.1	0.6	1.9	-0.	0.0	0.0	0.1	0.2	0.1	0.4	0.9	0.2	0.0	0.0	0.3	0.9	-1.	-1.	1.2
041	0.5	0.4	0.2	0.4	0.4	0.9	0.9	0.2	0.1	0.2	1.3	0.0	0.5	1.3	0.1	0.6	1.0	-0.	0.0	0.0	0.0	0.2	0.1	0.3	0.9	0.2	0.0	0.0	0.3	0.7	-1.	-1.	1.1
041	0.5	0.3	0.2	0.4	0.4	0.9	0.8	0.1	0.1	0.3	2.0	0.0	0.4	1.3	0.1	0.6	0.0	-0.	0.0	0.0	0.1	0.2	0.1	0.3	0.9	0.3	0.0	0.0	0.3	0.6	-1.	-1.	1.2
041	0.5	0.4	0.2	0.4	0.4	0.9	0.8	0.1	0.0	0.3	1.3	0.0	0.4	1.3	0.1	0.6	0.4	-0.	0.0	0.0	0.0	0.2	0.1	0.3	0.9	0.2	0.0	0.0	0.3	0.6	-1.	-1.	1.3
041	0.5	0.4	0.2	0.4	0.5	0.9	0.9	0.1	0.0	0.3	1.4	0.0	0.4	1.4	0.1	0.7	0.3	0.0	0.0	0.0	0.1	0.2	0.0	0.3	0.9	0.3	0.0	0.0	0.4	0.5	-1.	-0.	1.3
041	0.5	0.3	0.2	0.4	0.4	0.9	0.9	0.2	0.1	0.2	1.4	0.0	0.4	1.4	0.1	0.7	0.3	0.2	0.0	0.0	0.0	0.3	0.1	0.3	0.9	0.3	0.0	0.0	0.3	0.6	-1.	-1.	1.2
041	0.5	0.3	0.2	0.4	0.4	0.9	0.9	0.2	0.1	0.2	1.4	0.0	0.4	1.3	0.1	0.7	-0.	-0.	0.0	0.0	0.1	0.3	0.1	0.3	0.9	0.3	0.0	0.0	0.4	0.6	-1.	-1.	1.3
041	0.5	0.3	0.2	0.5	0.4	0.9	0.9	0.2	0.1	0.3	1.3	0.0	0.4	1.4	0.1	0.6	0.3	-0.	0.0	0.0	0.0	0.2	0.1	0.3	0.9	0.2	0.0	0.0	0.4	0.7	-1.	-1.	1.3
041	0.5	0.3	0.2	0.4	0.4	0.9	0.9	0.1	0.1	0.4	1.3	0.0	0.5	1.3	0.1	0.7	-0.	-0.	0.0	0.0	0.1	0.2	0.1	0.3	0.9	0.3	0.0	0.0	0.3	0.6	-1.	-1.	1.3
041	0.5	0.3	0.2	0.4	0.4	0.9	0.9	0.2	0.1	0.2	1.4	0.0	0.3	1.4	0.1	0.7	-0.	0.1	0.0	0.0	0.0	0.2	0.0	0.3	0.9	0.3	0.0	0.0	0.4	0.5	-1.	-1.	1.3
041	0.5	0.3	0.2	0.4	0.4	0.9	0.9	0.2	0.0	0.2	1.4	0.0	0.3	1.4	0.1	0.7	0.1	-0.	0.0	0.0	0.1	0.3	0.0	0.3	0.9	0.3	0.0	0.0	0.3	0.5	-1.	-1.	1.3
041	0.5	0.3	0.2	0.4	0.4	0.9	0.9	0.1	0.1	0.2	2.0	0.0	0.4	1.3	0.1	0.7	0.2	0.0	0.0	0.0	0.0	0.3	0.0	0.3	0.9	0.3	0.0	0.0	0.3	0.5	-1.	-1.	1.3
041	0.5	0.3	0.2	0.5	0.4	0.9	0.9	0.1	0.1	0.3	1.3	0.0	0.5	1.4	0.1	0.7	0.2	0.0	0.0	0.0	0.1	0.3	0.1	0.3	0.9	0.3	0.0	0.0	0.3	0.7	-1.	-1.	1.3
041	0.5	0.3	0.2	0.5	0.4	0.9	0.8	0.2	0.1	0.3	2.0	0.0	0.3	1.4	0.1	0.6	-0.	-0.	0.0	0.0	0.1	0.2	0.0	0.3	0.9	0.2	0.0	0.0	0.4	0.7	-1.	-1.	1.3
041	0.5	0.3	0.2	0.4	0.4	0.9	0.8	0.1	0.1	0.4	1.4	0.0	0.4	1.4	0.1	0.6	-0.	-0.	0.0	0.0	0.0	0.2	0.0	0.3	0.9	0.3	0.0	0.0	0.4	0.6	-1.	-1.	1.3
041	0.5	0.3	0.2	0.4	0.4	0.9	0.9	0.1	0.1	0.2	2.0	0.0	0.3	1.4	0.1	0.7	-0.	0.1	0.0	0.0	0.0	0.2	0.0	0.3	0.9	0.3	0.0	0.0	0.4	0.5	-1.	-1.	1.2
041	0.5	0.3	0.2	0.5	0.4	0.9	0.9	0.2	0.1	0.2	2.1	0.0	0.3	1.4	0.1	0.7	0.7	-0.	0.0	0.0	0.0	0.2	0.0	0.3	0.9	0.3	0.0	0.0	0.4	0.6	-1.	-1.	1.4
041	0.5	0.3	0.2	0.5	0.4	0.9	0.9	0.1	0.1	0.2	2.0	0.0	0.3	1.4	0.1	0.7	0.1	0.6	0.0	0.0	0.0	0.3	0.0	0.3	0.9	0.3	0.0	0.0	0.4	0.5	-1.	-1.	1.3
041	0.5	0.3	0.2	0.4	0.4	0.9	0.9	0.1	0.1	0.2	1.3	0.0	0.3	1.4	0.1	0.7	-0.	0.2	0.0	0.0	0.0	0.2	0.0	0.3	0.9	0.3	0.0	0.0	0.4	0.5	-1.	-1.	1.3
041	0.5	0.3	0.2	0.5	0.4	0.9	0.8	0.1	0.1	0.2	2.1	0.0	0.4	1.4	0.1	0.7	0.4	0.6	0.0	0.0	0.1	0.3	0.0	0.3	0.9	0.2	0.0	0.0	0.3	0.6	-1.	-1.	1.3
041	0.5	0.3	0.2	0.5	0.4	0.9	0.8	0.2	0.1	0.2	2.1	0.0	0.4	1.4	0.1	0.7	-0.	0.5	0.0	0.0	0.0	0.3	0.0	0.2	0.9	0.2	0.0	0.0	0.4	0.6	-1.	-1.	1.4
041	0.5	0.3	0.2	0.6	0.5	0.9	0.9	0.1	0.0	0.2	2.1	0.0	0.4	1.4	0.1	0.7	0.1	0.7	0.0	0.0	0.1	0.3	0.0	0.3	0.9	0.3	0.0	0.0	0.3	0.6	-1.	-1.	1.3
041	0.5	0.3	0.2	0.5	0.5	0.9	0.9	0.2	0.1	0.2	2.1	0.0	0.5	1.4	0.1	0.7	0.5	0.0	0.0	0.0	0.1	0.3	0.0	0.2	0.9	0.3	0.0	0.0	0.3	0.6	-1.	-0.	1.4
041	0.5	0.3	0.2	0.5	0.4	0.9	0.8	0.2	0.1	0.3	2.1	0.0	0.5	1.4	0.1	0.7	0.2	0.1	0.0	0.0	0.1	0.2	0.0	0.3	0.9	0.2	0.0	0.0	0.4	0.7	-1.	-1.	1.4
041	0.5	0.3	0.2	0.5	0.4	0.9	0.9	0.2	0.1	0.1	2.1	0.0	0.4	1.4	0.1	0.7	0.1	0.4	0.0	0.0	0.1	0.3	0.0	0.2	0.9	0.3	0.0	0.0	0.4	0.5	-1.	-1.	1.3
041	0.5	0.4	0.2	0.6	0.5	0.9	0.8	0.2	0.1	0.2	2.1	0.0	0.4	1.4	0.1	0.7	0.9	-0.	0.0	0.0	0.1	0.3	0.1	0.2	0.9	0.3	0.0	0.0	0.4	0.7	-1.	-0.	1.4
041	0.5	0.3	0.2	0.6	0.5	0.9	0.8	0.2	0.1	0.2	2.1	0.0	0.3	1.4	0.1	0.6	1.2	0.2	0.0	0.0	0.0	0.2	0.1	0.3	0.9	0.3	0.0	0.0	0.4	0.7	-1.	-1.	1.3
041	0.5	0.3	0.2	0.4	0.4	0.9	0.8	0.2	0.1	0.2	2.2	0.0	0.4	1.4	0.1	0.6	-0.	0.2	0.0	0.0	0.1	0.3	0.1	0.3	0.9	0.2	0.0	0.0	0.4	0.5	-1.	-1.	1.3
041	0.5	0.4	0.2	0.6	0.4	0.9	0.9	0.2	0.0	0.2	2.2	0.0	0.4	1.5	0.1	0.7	0.3	0.3	0.0	0.0	0.1	0.3	0.0	0.2	0.9	0.3	0.0	0.0	0.4	0.7	-1.	-1.	1.4
041	0.5	0.3	0.2	0.5	0.5	0.9	0.8	0.2	0.1	0.3	2.1	0.0	0.4	1.4	0.1	0.6	0.2	-0.	0.0	0.0	0.1	0.2	0.0	0.2	0.9	0.2	0.0	0.0	0.4	0.6	-1.	-0.	1.4
041	0.5	0.3	0.2	0.5	0.4	0.9	0.9	0.2	0.1	0.1	2.1	0.0	0.3	1.4	0.1	0.7	0.0	-0.	0.0	0.0	0.0	0.3	0.0	0.2	0.9	0.2	0.0	0.0	0.4	0.6	-1.	-1.	1.3
041	0.5	0.3	0.2	0.5	0.4	0.9	0.9	0.1	0.1	0.2	0.7	0.0	0.3	1.4	0.1	0.7	-0.	-0.	0.0	0.0	0.0	0.3	0.1	0.2	0.9	0.3	0.0	0.0	0.4	0.6	-1.	-1.	1.3
041	0.5	0.3	0.2	0.5	0.4	0.9	0.9	0.1	0.1	0.1	0.6	0.0	0.3	1.3	0.1	0.7	0.4	0.0	0.0	0.0	0.0	0.3	0.1	0.3	0.9	0.3	0.0	0.0	0.3	0.7	-1.	-1.	1.2
041	0.5	0.3	0.2	0.6	0.5	0.9	0.9	0.2	0.1	0.2	2.2	0.0	0.4	1.5	0.1	0.7	0.4	0.5	0.0	0.0	0.1	0.3	0.0	0.3	0.9	0.3	0.0	0.0	0.4	0.6	-1.	-1.	1.4
041	0.5	0.3	0.2	0.5	0.4	0.9	0.9	0.2	0.1	0.3	2.1	0.0	0.3	1.4	0.1	0.8	-0.	-0.	0.0	0.0	0.0	0.3	0.0	0.2	0.9	0.3	0.0	0.0	0.4	0.6	-1.	-1.	1.3
041	0.5	0.4	0.2	0.5	0.5	0.9	0.9	0.2	0.1	0.3	2.2	0.0	0.3	1.4	0.1	0.7	0.0	-0.	0.0	0.0	0.0	0.3	0.1	0.2	0.9	0.3	0.0	0.0	0.4	0.6	-1.	-1.	1.4
041	0.5	0.3	0.2	0.6	0.4	0.9	0.9	0.1	0.0	0.2	2.1	0.0	0.3	1.4	0.1	0.8	0.4	0.1	0.0	0.0	0.0	0.3	0.0	0.2	0.9	0.3	0.0	0.0	0.3	0.7	-1.	-1.	1.3
041	0.5	0.4	0.2	0.5	0.5	0.9	0.9	0.2	0.1	0.2	2.1	0.0	0.4	1.4	0.1	0.7	-0.	0.0	0.0	0.0	0.1	0.3	0.1	0.3	0.9	0.3	0.0	0.0	0.4	0.6	-1.	-0.	1.4
041	0.5	0.4	0.2	0.6	0.5	0.9	0.8	0.2	0.1	0.2	2.2	0.0	0.4	1.5	0.1	0.7	0.2	0.4	0.0	0.0	0.1	0.3	0.1	0.2	0.9	0.3	0.0	0.0	0.4	0.6	-1.	-1.	1.4
041	0.5	0.3	0.2	0.7	0.5	0.9	0.8	0.2	0.1	0.1	2.2	0.0	0.3	1.5	0.1	0.6	0.8	0.8	0.0	0.1	0.0	0.2	0.0	0.3	0.9	0.3	0.0	0.0	0.4	0.6	-1.	-0.	1.5
041	0.5	0.3	0.2	0.5	0.5	0.9	0.8	0.2	0.1	0.1	2.1	0.0	0.3	1.4	0.1	0.6	-0.	0.4	0.0	0.0	0.1	0.2	0.0	0.3	0.9	0.3	0.0	0.0	0.4	0.6	-1.	-1.	1.5
041	0.5	0.4	0.2	0.5	0.5	0.9	0.8	0.2	0.1	0.0	2.2	0.0	0.4	1.5	0.1	0.7	-0.	0.0	0.0	0.0	0.1	0.3	0.0	0.2	0.9	0.3	0.0	0.0	0.4	0.6	-1.	-1.	1.4
041	0.5	0.3	0.2	0.4	0.5	0.9	0.8	0.2	0.1	0.2	2.1	0.0	0.4	1.4	0.1	0.6	0.0	0.3	0.0	0.0	0.1	0.2	0.1	0.3	0.9	0.3	0.0	0.0	0.4	0.6	-1.	-1.	1.3
041	0.5	0.3	0.2	0.6	0.5	0.9	0.9	0.1	0.1	0.1	2.2	0.0	0.3	1.5	0.1	0.7	-0.	0.6	0.0	0.0	0.1	0.3	0.0	0.3	0.9	0.3	0.0	0.0	0.4	0.7	-1.	-1.	1.4
041	0.5	0.3	0.2	0.5	0.5	0.9	0.8	0.2	0.1	0.2	2.1	0.0	0.3	1.5	0.1	0.7	-0.	0.9	0.0	0.0	0.0	0.3	0.0	0.3	0.9	0.3	0.0	0.0	0.4	0.6	-1.	-1.	1.3
041	0.5	0.3	0.2	0.6	0.5	0.9	0.8	0.2	0.1	0.3	2.2	0.0	0.4	1.4	0.1	0.7	0.0	0.2	0.0	0.0	0.1	0.2	0.0	0.2	0.9	0.3	0.0	0.0	0.4	0.6	-1.	-1.	1.4
041	0.5	0.3	0.3	0.4	0.4	0.8	0.8	0.1	0.1	-0.	1.3	0.0	0.4	1.1	0.0	0.5	0.7	0.9	0.0	0.1	0.1	0.2	0.5	0.7	0.9	0.2	0.0	0.0	0.4	0.7	-1.	-1.	0.1
039	0.3	0.2	0.2	0.3	0.2	0.9	0.9	0.1	0.0	0.3	0.1	0.0	0.3	0.8	0.1	0.7	2.0	-0.	0.0	0.0	0.1	0.2	0.1	0.5	0.9	0.3	0.0	0.0	0.2	1.3	-2.	-2.	0.7
039	0.3	0.2	0.1	0.3	0.2	0.9	0.9	0.1	0.0	0.1	0.9	0.0	0.3	0.8	0.0	0.6	-0.	0.0	0.0	0.0	0.1	0.1	0.1	0.5	0.9	0.3	0.0	0.0	0.3	0.7	-1.	-1.	0.8
039	0.3	0.2	0.1	0.3	0.2	0.9	0.9	0.1	0.1	0.2	0.8	0.0	0.2	0.8	0.0	0.5	-0.	0.9	0.0	0.0	0.0	0.1	0.1	0.6	0.9	0.3	0.0	0.0	0.3	0.7	-1.	-1.	0.8
039	0.3	0.2	0.2	0.4	0.3	0.9	0.9	0.1	0.1	0.3	0.6	0.0	0.4	0.7	0.0	0.4	2.1	1.8	0.0	0.0	0.1	0.1	0.2	0.5	0.9	0.3	0.0	0.0	0.2	0.9	-1.	-1.	0.8
039	0.3	0.3	0.2	0.2	0.2	0.9	0.9	0.1	0.0	0.0	2.0	0.0	0.4	0.5	0.1	0.8	0.5	-1.	0.0	0.0	0.1	0.3	0.1	0.3	0.9	0.3	0.0	0.0	0.2	0.6	-2.	-1.	0.6
039	0.3	0.3	0.2	0.2	0.2	0.9	0.9	0.1	0.0	0.1	0.8	0.0	0.5	0.4	0.1	0.6	1.2	-0.	0.0	0.0	0.0	0.2	0.1	0.5	0.9	0.3	0.0	0.0	0.2	0.6	-2.	-1.	0.6
039	0.3	0.2	0.2	0.3	0.2	0.9	0.8	0.1	0.1	0.3	2.4	0.0	0.4	0.8	0.1	0.5	0.9	0.0	0.0	0.0	0.1	0.2	0.1	0.4	0.9	0.3	0.0	0.0	0.3	1.0	-1.	-1.	0.8
039	0.3	0.2	0.1	0.4	0.3	0.9	0.9	0.1	0.1	0.2	2.8	0.0	0.5	0.9	0.1	0.5	-0.	0.4	0.0	0.0	0.0	0.2	0.1	0.5	0.9	0.3	0.0	0.0	0.3	0.7	-1.	-1.	0.9
039	0.3	0.3	0.1	0.4	0.3	0.9	0.9	0.1	0.0	0.2	0.8	0.0	0.3	0.8	0.1	0.6	2.5	-0.	0.0	0.0	0.1	0.2	0.1	0.4	0.9	0.4	0.0	0.0	0.2	0.9	-1.	-1.	0.8
039	0.3	0.2	0.1	0.3	0.3	0.9	0.9	0.1	0.0	0.2	2.1	0.0	0.4	0.8	0.1	0.6	-0.	-0.	0.0	0.0	0.0	0.3	0.1	0.4	0.9	0.3	0.0	0.0	0.3	0.6	-1.	-1.	0.9
039	0.3	0.2	0.1	0.3	0.2	0.9	0.9	0.1	0.0	0.3	2.2	0.0	0.3	0.7	0.1	0.6	2.2	0.0	0.0	0.0	0.1	0.2	0.1	0.4	0.9	0.3	0.0	0.0	0.3	0.7	-2.	-1.	0.7
039	0.3	0.2	0.2	0.3	0.3	0.9	0.9	0.2	0.0	0.2	1.6	0.0	0.2	0.8	0.1	0.5	2.9	-0.	0.0	0.0	0.0	0.2	0.0	0.4	0.9	0.3	0.0	0.0	0.3	0.9	-2.	-1.	0.8
039	0.3	0.2	0.2	0.3	0.2	0.9	0.9	0.1	0.0	0.3	0.3	0.0	0.1	0.7	0.1	0.5	4.6	-0.	0.0	0.0	0.0	0.2	0.1	0.4	0.9	0.3	0.0	0.0	0.3	0.9	-2.	-1.	0.7
039	0.3	0.2	0.1	0.4	0.3	0.9	0.9	0.1	0.0	0.1	2.7	0.0	0.4	0.9	0.0	0.5	-0.	0.8	0.0	0.0	0.0	0.1	0.1	0.7	0.9	0.4	0.0	0.0	0.3	0.7	-1.	-1.	1.0
039	0.3	0.2	0.2	0.3	0.2	0.9	0.9	0.1	0.0	0.2	0.7	0.0	0.3	0.7	0.1	0.6	2.6	-0.	0.0	0.0	0.0	0.2	0.1	0.4	0.9	0.3	0.0	0.0	0.3	0.9	-2.	-1.	0.8
039	0.3	0.3	0.2	0.3	0.3	0.9	0.9	0.1	0.0	0.3	0.3	0.0	0.2	0.7	0.0	0.5	2.8	1.1	0.0	0.0	0.0	0.1	0.1	0.5	0.9	0.3	0.0	0.0	0.3	0.7	-1.	-1.	0.8
039	0.3	0.2	0.1	0.3	0.3	0.9	0.9	0.1	0.0	0.2	0.3	0.0	0.2	0.7	0.1	0.6	3.9	-0.	0.0	0.0	0.0	0.2	0.1	0.4	0.9	0.3	0.0	0.0	0.3	1.0	-2.	-1.	0.8
039	0.3	0.3	0.2	0.3	0.3	0.9	0.9	0.1	0.1	0.2	0.4	0.0	0.3	0.7	0.1	0.5	0.3	0.6	0.0	0.0	0.0	0.2	0.1	0.4	0.9	0.3	0.0	0.0	0.3	0.7	-1.	-1.	0.8
039	0.3	0.2	0.2	0.2	0.3	0.9	0.9	0.1	0.0	0.3	2.1	0.0	0.3	0.7	0.1	0.6	4.3	0.4	0.0	0.0	0.0	0.1	0.1	0.3	0.9	0.3	0.0	0.0	0.3	0.8	-2.	-1.	0.8
039	0.3	0.3	0.2	0.3	0.3	0.9	0.9	0.1	0.1	0.1	0.7	0.0	0.3	0.7	0.0	0.5	1.5	1.0	0.0	0.0	0.0	0.1	0.1	0.6	0.9	0.3	0.0	0.0	0.3	0.8	-1.	-1.	0.9
039	0.3	0.2	0.1	0.3	0.3	0.9	0.9	0.1	0.1	0.2	0.8	0.0	0.3	0.6	0.1	0.5	8.4	0.0	0.0	0.0	0.0	0.2	0.1	0.4	0.9	0.3	0.0	0.0	0.3	1.0	-2.	-1.	0.9
039	0.3	0.3	0.1	0.3	0.3	0.9	0.9	0.1	0.1	0.4	0.7	0.0	0.3	0.7	0.0	0.5	0.0	1.2	0.0	0.0	0.0	0.1	0.1	0.4	0.9	0.3	0.0	0.0	0.3	0.6	-2.	-1.	0.9
039	0.3	0.3	0.2	0.3	0.3	0.9	0.9	0.1	0.0	0.3	2.2	0.0	0.3	0.7	0.1	0.5	3.5	-0.	0.0	0.0	0.0	0.3	0.1	0.3	0.9	0.3	0.0	0.0	0.3	1.0	-1.	-1.	0.9
039	0.3	0.2	0.2	0.4	0.3	0.9	0.9	0.1	0.1	0.4	2.6	0.0	0.3	0.7	0.1	0.5	1.9	1.5	0.0	0.0	0.0	0.1	0.1	0.4	0.9	0.3	0.0	0.0	0.3	0.7	-1.	-1.	0.9
039	0.3	0.3	0.1	0.3	0.3	0.9	0.9	0.1	0.1	0.4	2.7	0.0	0.3	0.8	0.1	0.6	0.2	1.1	0.0	0.0	0.0	0.2	0.1	0.4	0.9	0.3	0.0	0.0	0.3	0.7	-1.	-1.	0.9
039	0.3	0.2	0.1	0.3	0.3	0.9	0.9	0.1	0.0	0.2	2.3	0.0	0.2	0.8	0.1	0.6	2.5	0.1	0.0	0.0	0.0	0.1	0.1	0.5	0.9	0.3	0.0	0.0	0.2	0.7	-1.	-1.	0.9
039	0.3	0.3	0.2	0.2	0.3	0.9	0.9	0.1	0.0	0.3	2.3	0.0	0.4	0.7	0.1	0.6	-0.	0.0	0.0	0.0	0.0	0.1	0.1	0.5	0.9	0.3	0.0	0.0	0.3	0.6	-1.	-1.	0.9
039	0.3	0.2	0.2	0.3	0.3	0.9	0.9	0.1	0.0	0.3	1.5	0.0	0.3	0.7	0.1	0.6	0.0	0.2	0.0	0.0	0.0	0.2	0.1	0.5	0.9	0.3	0.0	0.0	0.3	0.6	-1.	-1.	0.9
039	0.3	0.2	0.2	0.4	0.3	0.9	0.9	0.1	0.0	0.3	0.8	0.0	0.4	0.8	0.0	0.6	0.4	-0.	0.0	0.0	0.0	0.2	0.1	0.5	0.9	0.3	0.0	0.0	0.2	0.7	-1.	-1.	1.0
039	0.3	0.2	0.2	0.3	0.3	0.9	0.9	0.1	0.1	0.2	2.4	0.0	0.3	0.8	0.1	0.7	0.2	1.0	0.0	0.0	0.0	0.1	0.1	0.5	0.9	0.3	0.0	0.0	0.3	0.6	-1.	-1.	0.8
039	0.3	0.2	0.1	0.3	0.3	0.9	0.9	0.1	0.0	0.2	1.6	0.0	0.3	0.8	0.1	0.7	0.1	0.7	0.0	0.0	0.0	0.2	0.1	0.4	0.9	0.3	0.0	0.0	0.3	0.7	-1.	-1.	0.9
039	0.3	0.2	0.2	0.3	0.3	0.9	0.9	0.1	0.1	0.3	1.5	0.0	0.4	0.8	0.1	0.6	0.1	1.3	0.0	0.0	0.0	0.2	0.1	0.4	0.9	0.3	0.0	0.0	0.3	0.6	-1.	-1.	0.9
039	0.3	0.2	0.2	0.3	0.3	0.9	0.9	0.1	0.0	0.2	2.2	0.0	0.5	0.7	0.1	0.6	-0.	-0.	0.0	0.0	0.1	0.2	0.1	0.4	0.9	0.3	0.0	0.0	0.2	0.5	-1.	-1.	0.9
039	0.3	0.2	0.2	0.3	0.3	0.9	0.9	0.1	0.0	0.2	1.2	0.0	0.3	0.8	0.1	0.5	0.9	1.5	0.0	0.0	0.0	0.2	0.1	0.5	0.9	0.3	0.0	0.0	0.3	0.6	-1.	-1.	0.9
039	0.3	0.2	0.2	0.4	0.4	0.9	0.9	0.1	0.0	0.2	1.7	0.0	0.3	0.8	0.1	0.6	0.0	0.6	0.0	0.0	0.0	0.2	0.1	0.5	0.9	0.3	0.0	0.0	0.3	0.6	-1.	-1.	1.0
039	0.3	0.2	0.2	0.3	0.3	0.9	0.9	0.1	0.0	0.3	0.7	0.0	0.2	0.8	0.1	0.6	0.6	0.8	0.0	0.0	0.0	0.2	0.0	0.4	0.9	0.3	0.0	0.0	0.3	0.6	-1.	-1.	0.9
039	0.3	0.2	0.2	0.4	0.3	0.9	0.9	0.1	0.0	0.1	0.7	0.0	0.3	0.7	0.1	0.6	0.8	1.0	0.0	0.0	0.0	0.2	0.1	0.5	0.9	0.3	0.0	0.0	0.3	0.6	-1.	-1.	0.9
039	0.3	0.2	0.1	0.3	0.3	0.9	0.9	0.1	0.0	0.2	1.2	0.0	0.3	0.8	0.1	0.6	0.0	0.8	0.0	0.0	0.0	0.2	0.0	0.4	0.9	0.3	0.0	0.0	0.2	0.5	-1.	-1.	0.9
039	0.3	0.2	0.1	0.2	0.3	0.9	0.9	0.1	0.0	0.2	0.7	0.0	0.2	0.7	0.1	0.5	2.5	-0.	0.0	0.0	0.0	0.3	0.1	0.3	0.9	0.3	0.0	0.0	0.3	0.8	-2.	-1.	0.8
039	0.3	0.3	0.2	0.3	0.3	0.9	0.9	0.1	0.1	0.2	0.7	0.0	0.3	0.7	0.0	0.6	3.5	0.4	0.0	0.0	0.0	0.2	0.1	0.5	0.9	0.3	0.0	0.0	0.3	0.7	-2.	-1.	0.9
039	0.3	0.2	0.1	0.3	0.3	0.9	0.9	0.1	0.1	0.3	1.6	0.0	0.2	0.8	0.1	0.6	0.4	0.3	0.0	0.0	0.0	0.2	0.1	0.5	0.9	0.3	0.0	0.0	0.3	0.6	-1.	-1.	0.8
039	0.3	0.2	0.1	0.3	0.3	0.9	0.9	0.1	0.1	0.3	1.1	0.0	0.3	0.8	0.1	0.6	-0.	0.7	0.0	0.0	0.0	0.2	0.1	0.5	0.9	0.3	0.0	0.0	0.3	0.6	-1.	-1.	0.9
039	0.3	0.2	0.1	0.3	0.3	0.9	0.9	0.1	0.0	0.2	1.6	0.0	0.3	0.8	0.1	0.6	0.8	0.4	0.0	0.0	0.0	0.1	0.1	0.4	0.9	0.3	0.0	0.0	0.3	0.7	-1.	-1.	0.9
039	0.3	0.2	0.1	0.3	0.3	0.9	0.9	0.1	0.0	0.3	2.3	0.0	0.4	0.7	0.1	0.7	0.0	-0.	0.0	0.0	0.0	0.2	0.1	0.3	0.9	0.3	0.0	0.0	0.3	0.6	-1.	-1.	0.9
039	0.3	0.2	0.2	0.2	0.3	0.9	0.9	0.1	0.0	0.0	0.4	0.0	0.2	0.8	0.1	0.7	1.4	-0.	0.0	0.0	0.1	0.2	0.1	0.3	0.9	0.3	0.0	0.0	0.3	0.7	-2.	-1.	0.9
039	0.3	0.3	0.1	0.3	0.3	0.9	0.9	0.1	0.0	0.2	2.2	0.0	0.4	0.7	0.1	0.6	3.9	0.0	0.0	0.0	0.1	0.2	0.1	0.4	0.9	0.3	0.0	0.0	0.3	0.8	-2.	-1.	0.9
039	0.3	0.3	0.2	0.2	0.3	0.9	0.9	0.1	0.0	0.2	1.5	0.0	0.3	0.7	0.1	0.5	0.7	-0.	0.0	0.0	0.0	0.2	0.1	0.5	0.9	0.3	0.0	0.0	0.3	0.6	-1.	-1.	0.9
039	0.3	0.3	0.1	0.3	0.3	0.9	0.9	0.1	0.0	0.2	2.2	0.0	0.3	0.7	0.1	0.6	2.0	0.6	0.0	0.0	0.0	0.2	0.1	0.4	0.9	0.3	0.0	0.0	0.3	0.7	-1.	-1.	0.9
039	0.3	0.2	0.2	0.3	0.4	0.9	0.9	0.1	0.1	0.2	1.1	0.0	0.3	0.7	0.1	0.5	5.5	1.4	0.0	0.0	0.0	0.2	0.1	0.5	0.9	0.3	0.0	0.0	0.3	0.9	-1.	-1.	1.0
039	0.3	0.2	0.1	0.3	0.3	0.9	0.8	0.1	0.0	0.3	0.8	0.0	0.3	0.7	0.0	0.4	-0.	0.8	0.0	0.0	0.1	0.1	0.1	0.6	0.9	0.3	0.0	0.0	0.3	0.6	-1.	-1.	1.0
039	0.3	0.2	0.1	0.3	0.4	0.9	0.9	0.1	0.1	0.2	1.2	0.0	0.2	0.8	0.0	0.5	0.6	2.2	0.0	0.0	0.0	0.1	0.1	0.5	0.9	0.3	0.0	0.0	0.3	0.5	-1.	-1.	1.0
039	0.3	0.3	0.1	0.2	0.3	0.9	0.9	0.1	0.0	0.2	0.7	0.1	0.5	0.7	0.0	0.4	-1.	0.6	0.0	0.0	0.2	0.1	0.2	0.8	0.9	0.3	0.0	0.0	0.3	0.6	-1.	-1.	0.4
039	0.4	0.2	0.1	0.3	0.3	0.9	0.9	0.1	0.0	0.1	2.3	0.0	0.4	0.8	0.1	0.7	2.4	-0.	0.0	0.0	0.1	0.3	0.1	0.4	0.9	0.3	0.0	0.0	0.2	0.6	-2.	-1.	0.8
039	0.4	0.3	0.2	0.3	0.3	0.9	0.9	0.1	0.0	0.2	2.4	0.0	0.5	0.8	0.1	0.7	4.1	-0.	0.0	0.0	0.1	0.2	0.1	0.3	0.9	0.3	0.0	0.0	0.2	0.9	-2.	-1.	0.8
039	0.4	0.2	0.2	0.2	0.3	0.9	0.9	0.1	0.0	0.1	2.4	0.0	0.4	0.8	0.1	0.7	3.4	-0.	0.0	0.0	0.1	0.3	0.1	0.3	0.9	0.3	0.0	0.0	0.3	0.9	-2.	-1.	0.8
039	0.4	0.2	0.2	0.3	0.2	0.9	0.9	0.1	0.0	0.2	2.4	0.0	0.4	0.8	0.1	0.7	1.8	-0.	0.0	0.0	0.1	0.3	0.1	0.3	0.9	0.3	0.0	0.0	0.3	0.8	-2.	-1.	0.8
039	0.4	0.3	0.1	0.4	0.3	0.9	0.9	0.1	0.0	0.2	2.4	0.0	0.3	0.8	0.1	0.6	3.1	-0.	0.0	0.0	0.0	0.2	0.1	0.4	0.9	0.3	0.0	0.0	0.3	1.0	-1.	-1.	0.9
039	0.4	0.2	0.1	0.3	0.3	0.9	0.9	0.1	0.0	0.2	2.4	0.0	0.3	0.8	0.1	0.7	1.7	-0.	0.0	0.0	0.0	0.2	0.1	0.4	0.9	0.3	0.0	0.0	0.3	0.9	-1.	-1.	0.9
039	0.4	0.2	0.2	0.3	0.3	0.9	0.9	0.1	0.0	0.0	2.4	0.0	0.4	0.8	0.1	0.7	0.5	0.1	0.0	0.0	0.1	0.3	0.1	0.3	0.9	0.4	0.0	0.0	0.3	0.6	-1.	-1.	0.9
039	0.4	0.2	0.1	0.4	0.4	0.9	0.9	0.1	0.0	0.2	2.6	0.0	0.3	0.8	0.1	0.7	0.5	0.4	0.0	0.0	0.0	0.2	0.1	0.5	0.9	0.3	0.0	0.0	0.3	0.6	-1.	-1.	1.0
039	0.4	0.2	0.1	0.3	0.3	0.9	0.9	0.1	0.0	0.1	2.5	0.0	0.4	0.7	0.1	0.7	0.4	-0.	0.0	0.0	0.1	0.3	0.1	0.3	0.9	0.3	0.0	0.0	0.2	0.7	-1.	-1.	0.9
039	0.4	0.2	0.1	0.3	0.3	0.9	0.9	0.1	0.0	0.0	1.9	0.0	0.4	0.8	0.1	0.6	1.3	0.4	0.0	0.0	0.0	0.2	0.1	0.3	0.9	0.4	0.0	0.0	0.3	0.8	-1.	-1.	1.0
039	0.4	0.2	0.1	0.3	0.3	0.9	0.9	0.1	0.0	0.2	2.3	0.0	0.5	0.7	0.1	0.7	2.0	0.0	0.0	0.0	0.2	0.3	0.2	0.3	0.9	0.3	0.0	0.0	0.3	0.7	-1.	-1.	0.9
039	0.4	0.2	0.1	0.3	0.3	0.9	0.9	0.1	0.0	0.2	2.3	0.0	0.4	0.7	0.1	0.6	4.6	-0.	0.0	0.0	0.0	0.3	0.1	0.4	0.9	0.3	0.0	0.0	0.3	1.0	-2.	-1.	0.9
039	0.4	0.2	0.2	0.3	0.3	0.9	0.9	0.1	0.0	0.2	2.4	0.0	0.4	0.7	0.1	0.6	3.9	-0.	0.0	0.0	0.0	0.2	0.1	0.4	0.9	0.3	0.0	0.0	0.3	0.9	-1.	-1.	1.0
039	0.4	0.2	0.2	0.3	0.3	0.9	0.9	0.1	0.0	0.2	0.3	0.0	0.1	0.7	0.1	0.6	4.5	0.0	0.0	0.0	0.0	0.3	0.1	0.4	0.9	0.3	0.0	0.0	0.2	0.9	-1.	-1.	0.9
039	0.4	0.2	0.1	0.3	0.3	0.9	0.9	0.1	0.0	0.1	2.2	0.0	0.4	0.7	0.1	0.8	4.0	0.5	0.0	0.0	0.0	0.3	0.1	0.3	0.9	0.3	0.0	0.0	0.3	0.8	-2.	-1.	0.8
039	0.4	0.3	0.1	0.3	0.3	0.9	0.9	0.1	0.0	0.0	2.3	0.0	0.4	0.7	0.1	0.7	1.9	-0.	0.0	0.0	0.1	0.3	0.1	0.3	0.9	0.3	0.0	0.0	0.2	0.9	-1.	-1.	1.0
039	0.4	0.3	0.1	0.4	0.3	0.9	0.9	0.1	0.0	0.2	2.2	0.0	0.4	0.7	0.1	0.7	3.8	-0.	0.0	0.0	0.1	0.3	0.2	0.3	0.9	0.3	0.0	0.0	0.2	1.1	-1.	-1.	0.9
039	0.4	0.2	0.1	0.4	0.4	0.9	0.9	0.1	0.0	0.2	2.6	0.0	0.4	0.8	0.1	0.7	1.5	0.2	0.0	0.0	0.1	0.3	0.1	0.4	0.9	0.3	0.0	0.0	0.2	0.6	-1.	-1.	1.0
039	0.4	0.2	0.1	0.2	0.3	0.9	0.9	0.1	0.0	0.2	2.3	0.0	0.5	0.7	0.1	0.7	1.0	-0.	0.0	0.0	0.1	0.3	0.1	0.2	0.9	0.3	0.0	0.0	0.2	0.7	-2.	-1.	0.9
039	0.4	0.2	0.1	0.3	0.3	0.9	0.9	0.1	0.0	0.2	2.3	0.0	0.4	0.7	0.1	0.7	1.9	0.0	0.0	0.0	0.0	0.3	0.1	0.3	0.9	0.3	0.0	0.0	0.2	0.8	-1.	-1.	0.9
039	0.4	0.2	0.2	0.4	0.3	0.9	0.9	0.1	0.1	0.3	2.4	0.0	0.4	0.8	0.1	0.6	4.0	0.1	0.0	0.0	0.0	0.2	0.1	0.4	0.9	0.3	0.0	0.0	0.3	1.1	-1.	-1.	1.0
039	0.4	0.2	0.1	0.3	0.3	0.9	0.9	0.1	0.0	0.0	2.4	0.0	0.4	0.8	0.1	0.7	2.9	-0.	0.0	0.0	0.0	0.2	0.1	0.4	0.9	0.3	0.0	0.0	0.3	0.8	-1.	-1.	0.9
039	0.4	0.2	0.1	0.3	0.3	0.9	0.9	0.1	0.0	0.0	1.2	0.0	0.3	0.7	0.1	0.7	0.5	-0.	0.0	0.0	0.0	0.2	0.1	0.4	0.9	0.3	0.0	0.0	0.3	0.6	-1.	-1.	1.0
039	0.4	0.2	0.1	0.2	0.3	0.9	0.9	0.1	0.0	0.2	2.3	0.0	0.5	0.7	0.1	0.7	1.5	-0.	0.0	0.0	0.1	0.3	0.1	0.3	0.9	0.3	0.0	0.0	0.3	0.9	-2.	-1.	0.9
039	0.4	0.2	0.2	0.4	0.3	0.9	0.9	0.1	0.0	0.1	2.5	0.0	0.3	0.8	0.1	0.6	1.3	0.9	0.0	0.0	0.0	0.2	0.1	0.4	0.9	0.4	0.0	0.0	0.3	0.8	-1.	-1.	1.0
039	0.4	0.3	0.1	0.3	0.3	0.9	0.9	0.1	0.0	0.1	2.5	0.0	0.4	0.8	0.1	0.7	1.3	-0.	0.0	0.0	0.1	0.3	0.1	0.3	0.9	0.4	0.0	0.0	0.2	0.8	-1.	-1.	1.0
039	0.4	0.2	0.2	0.4	0.4	0.9	0.9	0.1	0.0	0.1	2.1	0.0	0.3	0.7	0.1	0.6	1.2	1.0	0.0	0.0	0.0	0.2	0.1	0.5	0.9	0.3	0.0	0.0	0.3	0.6	-1.	-1.	1.0
039	0.4	0.2	0.1	0.4	0.4	0.9	0.9	0.1	0.0	0.1	2.3	0.0	0.3	0.7	0.1	0.6	3.5	0.5	0.0	0.0	0.0	0.1	0.1	0.5	0.9	0.3	0.0	0.0	0.3	0.7	-1.	-1.	1.0
039	0.4	0.2	0.1	0.3	0.3	0.9	0.9	0.1	0.0	0.2	2.3	0.0	0.4	0.8	0.1	0.6	2.8	0.1	0.0	0.0	0.1	0.2	0.1	0.4	0.9	0.3	0.0	0.0	0.3	0.8	-1.	-1.	1.0
039	0.4	0.2	0.1	0.3	0.4	0.9	0.9	0.1	0.0	0.2	1.1	0.0	0.3	0.8	0.1	0.7	0.4	0.0	0.0	0.0	0.0	0.2	0.1	0.4	0.9	0.3	0.0	0.0	0.3	0.6	-1.	-1.	1.0
039	0.4	0.2	0.1	0.3	0.3	0.9	0.9	0.1	0.0	0.2	2.3	0.0	0.3	0.8	0.1	0.6	1.2	0.1	0.0	0.0	0.0	0.2	0.1	0.4	0.9	0.3	0.0	0.0	0.2	0.6	-1.	-1.	0.9
039	0.4	0.3	0.1	0.3	0.3	0.9	0.9	0.1	0.0	0.2	2.2	0.0	0.4	0.7	0.1	0.7	1.7	-0.	0.0	0.0	0.1	0.3	0.1	0.3	0.9	0.3	0.0	0.0	0.2	0.8	-2.	-1.	0.9
039	0.4	0.2	0.2	0.2	0.3	0.9	0.9	0.1	0.0	0.0	2.6	0.0	0.3	0.7	0.0	0.6	1.5	0.2	0.0	0.0	0.0	0.1	0.1	0.5	0.9	0.3	0.0	0.0	0.3	0.7	-1.	-1.	1.0
039	0.4	0.3	0.1	0.3	0.3	0.9	0.9	0.1	0.0	0.2	2.3	0.0	0.4	0.8	0.1	0.6	2.1	0.7	0.0	0.0	0.1	0.1	0.1	0.5	0.9	0.3	0.0	0.0	0.3	0.7	-1.	-1.	1.0
039	0.4	0.2	0.2	0.3	0.3	0.9	0.9	0.1	0.0	0.1	2.2	0.0	0.2	0.7	0.1	0.6	2.5	0.5	0.0	0.0	0.0	0.2	0.1	0.4	0.9	0.3	0.0	0.0	0.3	0.7	-2.	-1.	0.9
039	0.4	0.2	0.2	0.3	0.3	0.9	0.9	0.1	0.1	0.2	1.2	0.0	0.3	0.8	0.1	0.6	0.8	0.6	0.0	0.0	0.0	0.2	0.1	0.3	0.9	0.3	0.0	0.0	0.3	0.6	-1.	-1.	1.0
039	0.4	0.2	0.2	0.3	0.3	0.9	0.9	0.1	0.0	0.1	2.3	0.0	0.3	0.7	0.1	0.6	2.3	0.2	0.0	0.0	0.1	0.2	0.1	0.4	0.9	0.3	0.0	0.0	0.3	0.9	-1.	-1.	1.0
039	0.4	0.2	0.2	0.3	0.3	0.9	0.9	0.1	0.0	0.0	2.2	0.0	0.4	0.7	0.1	0.7	2.6	0.5	0.0	0.0	0.1	0.2	0.1	0.4	0.9	0.3	0.0	0.0	0.3	0.7	-2.	-1.	0.9
039	0.4	0.2	0.2	0.3	0.2	0.9	0.9	0.2	0.1	0.0	2.3	0.0	0.3	0.7	0.1	0.7	3.1	-0.	0.0	0.0	0.1	0.3	0.1	0.3	0.9	0.3	0.0	0.0	0.3	0.9	-1.	-1.	0.9
039	0.4	0.2	0.1	0.3	0.3	0.9	0.9	0.1	0.0	0.1	2.4	0.0	0.3	0.7	0.1	0.7	2.5	-0.	0.0	0.0	0.0	0.2	0.1	0.4	0.9	0.3	0.0	0.0	0.3	0.9	-1.	-1.	1.0
039	0.4	0.3	0.1	0.3	0.3	0.9	0.9	0.1	0.0	0.0	2.2	0.0	0.4	0.7	0.1	0.7	1.7	-0.	0.0	0.0	0.0	0.2	0.1	0.4	0.9	0.3	0.0	0.0	0.3	0.8	-1.	-1.	1.0
039	0.4	0.3	0.2	0.4	0.3	0.9	0.9	0.1	0.0	0.2	2.2	0.0	0.2	0.7	0.1	0.5	7.4	0.0	0.0	0.0	0.0	0.2	0.1	0.4	0.9	0.3	0.0	0.0	0.2	1.0	-1.	-1.	1.0
039	0.4	0.2	0.2	0.3	0.3	0.9	0.9	0.1	0.0	0.2	2.3	0.0	0.4	0.7	0.1	0.7	3.9	-0.	0.0	0.0	0.1	0.3	0.1	0.3	0.9	0.3	0.0	0.0	0.3	0.9	-1.	-1.	1.1
039	0.4	0.2	0.2	0.3	0.3	0.9	0.9	0.1	0.0	0.0	2.3	0.1	0.4	0.7	0.2	0.8	2.1	-0.	0.0	0.0	0.1	0.4	0.1	0.2	0.9	0.3	0.0	0.0	0.2	0.7	-1.	-1.	1.0
039	0.4	0.3	0.1	0.3	0.3	0.9	0.9	0.1	0.0	0.2	2.3	0.0	0.4	0.7	0.1	0.7	2.8	-0.	0.0	0.0	0.1	0.3	0.1	0.3	0.9	0.3	0.0	0.0	0.3	0.9	-2.	-1.	0.9
039	0.4	0.2	0.2	0.3	0.3	0.9	0.9	0.1	0.0	0.2	2.4	0.0	0.4	0.8	0.1	0.7	2.7	-0.	0.0	0.0	0.1	0.3	0.1	0.3	0.9	0.3	0.0	0.0	0.3	0.8	-1.	-1.	1.1
039	0.4	0.2	0.1	0.3	0.3	0.9	0.9	0.1	0.0	0.1	2.2	0.0	0.3	0.8	0.1	0.6	1.6	-0.	0.0	0.0	0.0	0.2	0.0	0.4	0.9	0.3	0.0	0.0	0.3	0.8	-1.	-1.	1.0
039	0.4	0.2	0.1	0.2	0.2	0.9	0.9	0.1	0.0	0.2	2.3	0.0	0.3	0.8	0.1	0.7	2.9	-0.	0.0	0.0	0.1	0.2	0.1	0.3	0.9	0.3	0.0	0.0	0.3	0.9	-2.	-1.	0.9
039	0.4	0.2	0.1	0.3	0.3	0.9	0.9	0.1	0.0	0.1	2.4	0.0	0.3	0.8	0.1	0.6	1.3	-0.	0.0	0.0	0.0	0.3	0.1	0.4	0.9	0.3	0.0	0.0	0.2	0.8	-1.	-1.	1.1
039	0.4	0.2	0.1	0.3	0.3	0.9	0.9	0.1	0.0	0.2	2.3	0.0	0.4	0.8	0.1	0.8	1.5	-0.	0.0	0.0	0.1	0.3	0.1	0.2	0.9	0.3	0.0	0.0	0.3	0.8	-1.	-1.	1.0
039	0.4	0.2	0.1	0.2	0.3	0.9	0.9	0.1	0.0	0.2	2.3	0.0	0.5	0.7	0.1	0.8	1.0	-0.	0.0	0.0	0.1	0.3	0.1	0.3	0.9	0.3	0.0	0.0	0.2	0.7	-1.	-1.	0.9
039	0.4	0.3	0.1	0.3	0.3	0.9	0.9	0.1	0.0	0.2	2.0	0.0	0.4	0.7	0.1	0.7	0.2	-0.	0.0	0.0	0.0	0.2	0.1	0.3	0.9	0.3	0.0	0.0	0.2	0.6	-1.	-1.	1.0
039	0.4	0.2	0.1	0.2	0.3	0.9	0.9	0.1	0.0	0.2	2.2	0.0	0.5	0.7	0.1	0.7	-0.	0.3	0.0	0.0	0.1	0.3	0.1	0.3	0.9	0.3	0.0	0.0	0.2	0.5	-2.	-1.	0.9
039	0.4	0.2	0.2	0.3	0.3	0.9	0.9	0.1	0.0	0.1	0.1	0.0	0.2	0.8	0.1	0.6	0.5	-0.	0.0	0.0	0.1	0.2	0.1	0.3	0.9	0.3	0.0	0.0	0.3	0.8	-1.	-1.	1.1
039	0.4	0.2	0.2	0.3	0.3	0.9	0.9	0.1	0.0	0.3	2.3	0.0	0.4	0.7	0.1	0.7	4.5	-0.	0.0	0.0	0.1	0.3	0.1	0.3	0.9	0.3	0.0	0.0	0.2	1.1	-1.	-1.	1.0
039	0.4	0.3	0.1	0.3	0.3	0.9	0.9	0.1	0.0	0.1	2.3	0.0	0.5	0.7	0.1	0.7	5.3	-0.	0.0	0.0	0.1	0.3	0.1	0.3	0.9	0.3	0.0	0.0	0.2	1.0	-1.	-1.	1.0
039	0.4	0.2	0.1	0.3	0.3	0.9	0.9	0.1	0.0	0.2	2.3	0.0	0.4	0.7	0.1	0.8	-0.	-1.	0.0	0.0	0.1	0.3	0.1	0.2	0.9	0.3	0.0	0.0	0.3	0.7	-2.	-1.	1.0
039	0.4	0.2	0.2	0.3	0.3	0.9	0.9	0.1	0.0	0.1	2.4	0.0	0.4	0.8	0.1	0.7	1.7	-0.	0.0	0.0	0.0	0.3	0.1	0.4	0.9	0.3	0.0	0.0	0.3	0.8	-1.	-1.	1.0
039	0.4	0.2	0.1	0.3	0.3	0.9	0.9	0.1	0.0	0.1	2.3	0.0	0.5	0.7	0.1	0.8	0.5	-0.	0.0	0.0	0.2	0.4	0.1	0.3	0.9	0.3	0.0	0.0	0.3	0.7	-1.	-1.	1.0
039	0.4	0.2	0.1	0.3	0.3	0.9	0.9	0.1	0.0	0.3	2.3	0.0	0.3	0.7	0.1	0.7	0.9	-0.	0.0	0.0	0.1	0.2	0.1	0.3	0.9	0.3	0.0	0.0	0.3	0.8	-1.	-1.	1.0
039	0.4	0.2	0.1	0.3	0.3	0.9	0.9	0.1	0.0	0.3	2.4	0.0	0.3	0.7	0.1	0.7	0.6	-0.	0.0	0.0	0.1	0.3	0.1	0.3	0.9	0.3	0.0	0.0	0.3	0.8	-1.	-1.	1.0
039	0.4	0.2	0.1	0.3	0.3	0.9	0.9	0.1	0.0	0.2	2.3	0.0	0.4	0.7	0.1	0.6	2.1	-0.	0.0	0.0	0.1	0.2	0.1	0.3	0.9	0.3	0.0	0.0	0.3	0.8	-1.	-1.	1.0
039	0.4	0.2	0.2	0.3	0.3	0.9	0.9	0.1	0.0	0.1	2.4	0.0	0.4	0.8	0.1	0.7	0.0	-0.	0.0	0.0	0.1	0.3	0.1	0.3	0.9	0.3	0.0	0.0	0.3	0.7	-1.	-1.	1.0
039	0.4	0.2	0.1	0.3	0.4	0.9	0.9	0.1	0.0	0.2	2.4	0.0	0.4	0.8	0.1	0.6	0.3	-0.	0.0	0.0	0.1	0.3	0.1	0.4	0.9	0.3	0.0	0.0	0.3	0.6	-1.	-1.	1.1
039	0.4	0.2	0.1	0.2	0.3	0.9	0.9	0.1	0.0	0.3	2.2	0.0	0.5	0.7	0.1	0.8	-0.	-0.	0.0	0.0	0.1	0.4	0.1	0.3	0.9	0.3	0.0	0.0	0.3	0.5	-1.	-1.	1.0
039	0.4	0.2	0.1	0.3	0.3	0.9	0.9	0.1	0.0	-0.	2.2	0.0	0.4	0.7	0.1	0.8	0.6	-0.	0.0	0.0	0.1	0.3	0.1	0.3	0.9	0.3	0.0	0.0	0.2	0.7	-1.	-1.	1.0
039	0.4	0.2	0.2	0.4	0.3	0.9	0.9	0.1	0.0	0.2	2.3	0.0	0.3	0.8	0.1	0.7	2.3	-0.	0.0	0.0	0.0	0.2	0.1	0.4	0.9	0.3	0.0	0.0	0.2	0.9	-1.	-1.	1.0
039	0.4	0.3	0.2	0.3	0.3	0.9	0.9	0.1	0.0	0.2	2.3	0.0	0.4	0.7	0.1	0.7	3.6	-0.	0.0	0.0	0.0	0.2	0.1	0.4	0.9	0.3	0.0	0.0	0.3	1.0	-1.	-1.	0.9
039	0.4	0.2	0.1	0.4	0.3	0.9	0.9	0.1	0.0	0.2	2.3	0.0	0.5	0.8	0.1	0.7	1.5	-0.	0.0	0.0	0.0	0.3	0.1	0.3	0.9	0.3	0.0	0.0	0.2	0.8	-1.	-1.	1.1
039	0.4	0.2	0.1	0.3	0.3	0.9	0.9	0.1	0.0	0.2	2.2	0.0	0.3	0.7	0.1	0.6	2.0	-0.	0.0	0.0	0.0	0.2	0.1	0.4	0.9	0.3	0.0	0.0	0.3	0.8	-1.	-1.	1.0
039	0.4	0.2	0.1	0.3	0.3	0.9	0.9	0.1	0.0	0.2	2.3	0.0	0.5	0.8	0.1	0.8	0.3	-0.	0.0	0.0	0.1	0.3	0.1	0.3	0.9	0.3	0.0	0.0	0.2	0.7	-1.	-1.	1.0
039	0.4	0.2	0.1	0.3	0.3	0.9	0.9	0.1	0.0	0.2	2.4	0.1	0.5	0.8	0.1	0.7	0.1	-0.	0.0	0.0	0.2	0.3	0.1	0.3	0.9	0.3	0.0	0.0	0.2	0.6	-1.	-1.	1.1
039	0.4	0.2	0.2	0.2	0.2	0.9	0.9	0.1	0.0	0.2	0.2	0.0	0.2	0.7	0.1	0.7	-0.	0.0	0.0	0.0	0.1	0.2	0.2	0.4	0.9	0.3	0.0	0.0	0.3	0.7	-2.	-1.	0.4
039	0.2	0.2	0.2	0.2	0.3	0.9	0.9	0.1	0.0	0.0	1.1	0.0	0.4	0.5	0.1	0.8	0.0	-0.	0.0	0.0	0.1	0.3	0.2	0.3	0.9	0.2	0.0	0.0	0.2	0.5	-2.	-1.	0.6
039	0.2	0.2	0.2	0.2	0.3	0.9	0.9	0.1	0.0	0.1	2.1	0.0	0.3	0.5	0.1	0.8	-0.	0.0	0.0	0.0	0.0	0.3	0.1	0.3	0.9	0.3	0.0	0.0	0.2	0.4	-2.	-1.	0.6
039	0.2	0.2	0.1	0.2	0.2	0.9	0.9	0.1	0.0	-0.	0.4	0.0	0.3	0.5	0.1	0.8	1.6	-0.	0.0	0.0	0.1	0.3	0.1	0.3	0.9	0.3	0.0	0.0	0.2	0.6	-2.	-1.	0.6
039	0.2	0.3	0.2	0.1	0.2	0.9	0.9	0.1	0.0	-0.	0.7	0.0	0.3	0.5	0.0	0.6	4.3	0.1	0.0	0.0	0.0	0.1	0.1	0.4	0.9	0.2	0.0	0.0	0.2	0.8	-2.	-2.	0.6
039	0.2	0.2	0.2	0.2	0.3	0.9	0.9	0.1	0.0	0.2	1.2	0.0	0.3	0.6	0.1	0.7	2.6	0.2	0.0	0.0	0.1	0.2	0.1	0.4	0.9	0.3	0.0	0.0	0.2	0.6	-2.	-1.	0.7
039	0.2	0.2	0.2	0.2	0.3	0.9	0.9	0.1	0.0	0.2	1.1	0.0	0.3	0.5	0.1	0.5	3.5	0.8	0.0	0.0	0.0	0.2	0.1	0.4	0.9	0.3	0.0	0.0	0.3	0.6	-2.	-1.	0.7
039	0.2	0.2	0.2	0.2	0.2	0.9	0.9	0.1	0.0	0.0	0.1	0.0	0.4	0.5	0.0	0.7	0.3	0.4	0.0	0.0	0.1	0.1	0.1	0.5	0.9	0.3	0.0	0.0	0.2	0.6	-2.	-1.	0.7
039	0.2	0.3	0.1	0.2	0.3	0.9	0.9	0.1	0.0	0.3	0.4	0.0	0.3	0.7	0.0	0.4	0.5	0.7	0.0	0.0	0.0	0.0	0.1	0.7	0.9	0.4	0.0	0.0	0.3	0.7	-2.	-2.	0.6
039	0.2	0.3	0.2	0.3	0.3	0.9	0.9	0.1	0.0	0.3	1.4	0.0	0.3	0.3	0.0	0.3	0.6	1.2	0.0	0.0	0.0	0.1	0.1	0.6	0.9	0.4	0.0	0.0	0.3	0.7	-2.	-1.	0.9
039	0.2	0.3	0.2	0.2	0.2	0.9	0.9	0.1	0.1	0.3	1.6	0.0	0.4	0.7	0.0	0.3	0.3	1.6	0.0	0.0	0.1	0.1	0.1	0.7	0.9	0.3	0.0	0.0	0.3	0.6	-2.	-2.	0.6
039	0.2	0.3	0.2	0.3	0.2	0.9	0.9	0.1	0.0	0.1	0.1	0.0	0.2	0.5	0.1	0.6	2.8	0.3	0.0	0.0	0.0	0.2	0.1	0.5	0.9	0.4	0.0	0.0	0.2	0.8	-2.	-1.	0.7
039	0.2	0.2	0.2	0.2	0.2	0.9	0.9	0.1	0.0	0.1	1.2	0.0	0.3	0.5	0.1	0.7	1.1	0.6	0.0	0.0	0.1	0.2	0.1	0.3	0.9	0.4	0.0	0.0	0.2	0.6	-2.	-1.	0.7
039	0.2	0.3	0.1	0.2	0.2	0.9	0.9	0.1	0.0	0.1	0.2	0.0	0.2	0.5	0.1	0.7	5.7	0.0	0.0	0.0	0.0	0.2	0.1	0.4	0.9	0.3	0.0	0.0	0.3	0.8	-2.	-1.	0.6
039	0.2	0.2	0.2	0.1	0.2	0.9	0.9	0.1	0.0	-0.	2.2	0.0	0.3	0.5	0.1	0.7	1.5	-0.	0.0	0.0	0.1	0.3	0.1	0.4	0.9	0.3	0.0	0.0	0.3	0.7	-2.	-1.	0.6
039	0.2	0.2	0.1	0.2	0.2	0.9	0.9	0.1	0.0	0.0	0.4	0.0	0.2	0.5	0.1	0.7	2.1	-0.	0.0	0.0	0.0	0.3	0.1	0.4	0.9	0.3	0.0	0.0	0.2	0.7	-2.	-1.	0.6
039	0.2	0.2	0.2	0.2	0.2	0.9	0.9	0.1	0.0	-0.	0.2	0.0	0.2	0.5	0.1	0.7	1.4	0.4	0.0	0.0	0.0	0.2	0.1	0.4	0.9	0.3	0.0	0.0	0.2	0.5	-2.	-1.	0.6
039	0.2	0.3	0.2	0.1	0.2	0.9	0.9	0.1	0.0	0.0	1.1	0.0	0.3	0.5	0.1	0.6	0.6	-0.	0.0	0.0	0.0	0.2	0.1	0.5	0.9	0.3	0.0	0.0	0.3	0.7	-2.	-2.	0.6
039	0.2	0.3	0.1	0.2	0.2	0.9	0.9	0.1	0.0	-0.	2.4	0.0	0.3	0.5	0.1	0.7	4.2	-0.	0.0	0.0	0.0	0.3	0.1	0.3	0.9	0.3	0.0	0.0	0.2	1.0	-2.	-1.	0.6
039	0.2	0.2	0.1	0.2	0.1	0.9	0.9	0.1	0.0	0.0	1.1	0.0	0.5	0.5	0.1	0.7	6.5	0.1	0.0	0.0	0.1	0.2	0.2	0.4	0.9	0.3	0.0	0.0	0.2	1.1	-2.	-1.	0.6
039	0.2	0.3	0.2	0.1	0.2	0.9	0.9	0.2	0.0	0.1	1.0	0.0	0.3	0.5	0.1	0.7	1.0	-0.	0.0	0.0	0.0	0.3	0.1	0.3	0.9	0.3	0.0	0.0	0.2	0.5	-2.	-1.	0.6
039	0.2	0.3	0.2	0.1	0.2	0.9	0.9	0.1	0.0	0.0	1.1	0.0	0.4	0.5	0.1	0.8	-0.	-0.	0.0	0.0	0.0	0.2	0.1	0.3	0.9	0.3	0.0	0.0	0.2	0.5	-2.	-1.	0.6
039	0.2	0.2	0.2	0.2	0.2	0.9	0.9	0.1	0.0	0.0	2.3	0.0	0.4	0.5	0.1	0.8	0.5	-0.	0.0	0.0	0.0	0.4	0.1	0.3	0.9	0.3	0.0	0.0	0.2	0.7	-2.	-1.	0.7
039	0.2	0.2	0.2	0.2	0.2	0.9	0.9	0.1	0.0	0.0	1.8	0.0	0.3	0.5	0.1	0.7	1.0	0.1	0.0	0.0	0.0	0.1	0.1	0.4	0.9	0.3	0.0	0.0	0.2	0.6	-2.	-1.	0.6
039	0.2	0.2	0.1	0.2	0.1	0.9	0.9	0.1	0.0	0.0	1.2	0.0	0.4	0.5	0.1	0.6	-0.	-0.	0.0	0.0	0.0	0.2	0.1	0.3	0.9	0.3	0.0	0.0	0.2	0.6	-2.	-1.	0.7
039	0.2	0.2	0.1	0.1	0.2	0.9	0.9	0.1	0.0	-0.	0.2	0.0	0.2	2.6	0.0	0.4	1.3	0.8	0.0	0.0	0.0	0.1	0.1	0.6	0.9	0.2	0.0	0.0	0.3	0.6	-2.	-2.	0.6
039	0.2	0.3	0.1	0.2	0.2	0.9	0.9	0.1	0.0	0.0	0.2	0.0	0.3	0.4	0.0	0.6	3.6	0.5	0.0	0.0	0.0	0.1	0.1	0.5	0.9	0.3	0.0	0.0	0.2	1.0	-2.	-2.	0.5
039	0.2	0.2	0.2	0.2	0.2	0.9	0.9	0.1	0.0	-0.	0.6	0.0	0.4	0.5	0.1	0.7	2.0	0.6	0.0	0.0	0.1	0.3	0.1	0.4	0.9	0.3	0.0	0.0	0.2	0.5	-2.	-1.	0.6
039	0.2	0.2	0.1	0.2	0.2	0.9	0.9	0.1	0.0	0.0	2.5	0.0	0.2	0.5	0.0	0.7	2.2	0.4	0.0	0.0	0.1	0.1	0.2	0.5	0.9	0.2	0.0	0.0	0.2	0.6	-2.	-1.	0.6
039	0.2	0.2	0.1	0.1	0.2	0.9	0.9	0.1	0.0	-0.	0.3	0.0	0.2	0.5	0.0	0.6	0.6	0.7	0.0	0.0	0.0	0.1	0.2	0.6	0.9	0.3	0.0	0.0	0.2	0.5	-2.	-2.	0.6
039	0.2	0.2	0.1	0.2	0.2	0.9	0.9	0.1	0.0	-0.	0.4	0.0	0.4	0.5	0.1	0.8	1.1	-0.	0.0	0.0	0.1	0.4	0.1	0.3	0.9	0.2	0.0	0.0	0.2	0.6	-2.	-1.	0.7
039	0.2	0.2	0.2	0.1	0.2	0.9	0.9	0.1	0.0	-0.	0.4	0.0	0.2	0.5	0.1	0.7	0.5	0.3	0.0	0.0	0.1	0.2	0.1	0.4	0.9	0.2	0.0	0.0	0.2	0.5	-2.	-2.	0.5
039	0.2	0.2	0.2	0.2	0.2	0.9	0.9	0.1	0.0	-0.	0.4	0.0	0.3	0.4	0.0	0.6	9.8	2.0	0.0	0.0	0.0	0.2	0.2	0.5	0.9	0.3	0.0	0.0	0.2	0.9	-2.	-2.	0.6
039	0.2	0.3	0.2	0.3	0.3	0.9	0.9	0.1	0.0	0.0	0.4	0.0	0.3	0.5	0.1	0.6	11.	1.3	0.0	0.0	0.0	0.2	0.2	0.5	0.9	0.3	0.0	0.0	0.2	1.2	-2.	-1.	0.8
039	0.2	0.2	0.1	0.2	0.2	0.9	0.9	0.1	0.0	-0.	0.2	0.0	0.4	0.5	0.1	0.6	1.1	1.6	0.0	0.0	0.1	0.1	0.1	0.4	0.9	0.3	0.0	0.0	0.2	0.5	-2.	-1.	0.6
039	0.2	0.3	0.1	0.2	0.2	0.9	0.9	0.1	0.0	0.0	2.5	0.0	0.3	0.6	0.1	0.5	9.2	0.5	0.0	0.0	0.0	0.2	0.1	0.4	0.9	0.3	0.0	0.0	0.3	1.0	-2.	-1.	0.6
039	0.2	0.2	0.1	0.2	0.2	0.9	0.9	0.1	0.0	0.0	2.9	0.0	0.2	0.5	0.1	0.7	1.3	-0.	0.0	0.0	0.0	0.2	0.2	0.4	0.9	0.3	0.0	0.0	0.2	0.7	-2.	-1.	0.6
039	0.2	0.2	0.2	0.1	0.2	0.9	0.9	0.1	0.0	-0.	0.2	0.0	0.2	0.5	0.1	0.8	2.8	1.1	0.0	0.0	0.0	0.1	0.1	0.4	0.9	0.3	0.0	0.0	0.2	0.7	-2.	-2.	0.6
039	0.2	0.3	0.2	0.2	0.2	0.9	0.9	0.1	0.0	-0.	0.3	0.0	0.3	0.5	0.1	0.7	4.2	1.0	0.0	0.0	0.0	0.2	0.2	0.4	0.9	0.3	0.0	0.0	0.2	0.7	-2.	-1.	0.6
039	0.2	0.2	0.2	0.2	0.2	0.9	0.9	0.1	0.0	0.1	2.6	0.0	0.4	0.5	0.0	0.5	0.5	0.0	0.0	0.0	0.1	0.2	0.1	0.5	0.9	0.3	0.0	0.0	0.3	0.7	-2.	-1.	0.7
039	0.2	0.3	0.1	0.2	0.2	0.9	0.9	0.1	0.0	-0.	2.7	0.0	0.2	0.5	0.1	0.6	5.8	0.7	0.0	0.0	0.0	0.2	0.2	0.4	0.9	0.3	0.0	0.0	0.2	1.0	-2.	-2.	0.7
039	0.2	0.2	0.1	0.2	0.2	0.9	0.9	0.1	0.0	-0.	0.1	0.0	0.3	0.5	0.1	0.7	4.9	-0.	0.0	0.0	0.1	0.3	0.1	0.4	0.9	0.3	0.0	0.0	0.2	0.8	-2.	-1.	0.7
039	0.2	0.2	0.2	0.2	0.2	0.9	0.9	0.1	0.0	-0.	0.4	0.0	0.2	0.6	0.0	0.7	7.8	2.8	0.0	0.0	0.1	0.1	0.2	0.5	0.9	0.3	0.0	0.0	0.2	1.1	-2.	-2.	0.6
039	0.2	0.2	0.2	0.2	0.2	0.9	0.9	0.1	0.0	0.2	0.4	0.0	0.3	0.5	0.0	0.6	4.3	0.3	0.0	0.0	0.0	0.1	0.1	0.6	0.9	0.3	0.0	0.0	0.2	0.7	-2.	-1.	0.7
039	0.2	0.2	0.1	0.2	0.2	0.9	0.9	0.1	0.0	-0.	2.4	0.0	0.4	0.5	0.1	0.6	3.6	1.6	0.0	0.0	0.1	0.2	0.1	0.5	0.9	0.3	0.0	0.0	0.2	0.6	-2.	-1.	0.7
039	0.2	0.2	0.2	0.2	0.2	0.9	0.9	0.1	0.0	-0.	0.6	0.0	0.3	0.5	0.1	0.6	3.7	0.2	0.0	0.0	0.0	0.2	0.1	0.4	0.9	0.3	0.0	0.0	0.3	0.9	-2.	-2.	0.6
039	0.2	0.3	0.1	0.2	0.3	0.9	0.9	0.1	0.0	0.0	0.2	0.0	0.2	0.5	0.1	0.7	2.3	0.8	0.0	0.0	0.0	0.3	0.1	0.4	0.9	0.2	0.0	0.0	0.2	0.6	-2.	-1.	0.7
039	0.2	0.3	0.1	0.2	0.2	0.9	0.9	0.1	0.0	-0.	0.2	0.0	0.4	0.5	0.0	0.5	8.7	0.4	0.0	0.0	0.1	0.1	0.1	0.5	0.9	0.3	0.0	0.0	0.2	1.0	-2.	-2.	0.5
039	0.2	0.3	0.2	0.2	0.3	0.9	0.9	0.1	0.0	0.1	1.6	0.0	0.4	0.6	0.1	0.5	4.8	2.8	0.0	0.0	0.0	0.2	0.2	0.5	0.9	0.3	0.0	0.0	0.3	0.6	-2.	-1.	0.8
039	0.2	0.3	0.1	0.2	0.2	0.9	0.9	0.1	0.0	-0.	0.2	0.0	0.2	0.5	0.1	0.7	12.	0.9	0.0	0.0	0.0	0.1	0.1	0.3	0.9	0.3	0.0	0.0	0.2	0.9	-2.	-1.	0.6
039	0.2	0.3	0.1	0.1	0.2	0.9	0.9	0.1	0.0	0.1	1.2	0.0	0.2	0.5	0.1	0.5	0.7	0.3	0.0	0.0	0.0	0.2	0.1	0.5	0.9	0.3	0.0	0.0	0.3	0.5	-2.	-1.	0.7
039	0.2	0.2	0.1	0.3	0.3	0.9	0.9	0.1	0.0	-0.	0.7	0.0	0.3	0.5	0.0	0.6	5.0	1.7	0.0	0.0	0.0	0.1	0.1	0.5	0.9	0.3	0.0	0.0	0.3	0.8	-2.	-1.	0.8
039	0.2	0.3	0.2	0.2	0.2	0.9	0.9	0.1	0.0	-0.	0.8	0.0	0.4	0.5	0.0	0.6	9.7	1.5	0.0	0.0	0.0	0.1	0.2	0.5	0.9	0.3	0.0	0.0	0.3	1.1	-2.	-2.	0.7
039	0.2	0.3	0.1	0.1	0.2	0.9	0.9	0.1	0.0	-0.	0.5	0.0	0.3	0.4	0.0	0.6	0.2	1.1	0.0	0.0	0.0	0.1	0.1	0.5	0.9	0.3	0.0	0.0	0.2	0.5	-2.	-1.	0.7
039	0.2	0.2	0.1	0.2	0.2	0.9	0.9	0.1	0.0	0.0	0.1	0.0	0.2	0.5	0.1	0.6	3.1	0.3	0.0	0.0	0.0	0.2	0.1	0.4	0.9	0.3	0.0	0.0	0.2	0.8	-2.	-1.	0.6
039	0.2	0.2	0.2	0.2	0.2	0.9	0.9	0.1	0.0	-0.	0.8	0.0	0.3	0.5	0.1	0.6	6.7	0.2	0.0	0.0	0.0	0.2	0.1	0.4	0.9	0.3	0.0	0.0	0.2	1.0	-2.	-2.	0.7
039	0.2	0.2	0.1	0.2	0.3	0.9	0.9	0.1	0.0	0.0	2.3	0.0	0.3	0.5	0.1	0.7	5.3	0.3	0.0	0.0	0.0	0.3	0.1	0.4	0.9	0.3	0.0	0.0	0.2	0.8	-2.	-1.	0.7
039	0.2	0.3	0.1	0.2	0.3	0.9	0.9	0.1	0.0	-0.	0.5	0.0	0.4	0.7	0.0	0.6	1.9	0.8	0.0	0.0	0.1	0.1	0.1	0.6	0.9	0.3	0.0	0.0	0.2	0.6	-2.	-1.	0.7
039	0.2	0.3	0.2	0.2	0.2	0.9	0.8	0.1	0.1	0.2	0.5	0.0	0.3	0.5	0.0	0.3	3.2	1.2	0.0	0.0	0.0	0.1	0.1	0.7	0.9	0.3	0.0	0.0	0.3	0.8	-2.	-2.	0.7
039	0.2	0.2	0.2	0.2	0.3	0.9	0.9	0.1	0.0	0.0	0.6	0.0	0.3	0.5	0.1	0.5	1.9	1.3	0.0	0.0	0.0	0.1	0.1	0.5	0.9	0.3	0.0	0.0	0.3	0.5	-2.	-1.	0.8
039	0.2	0.2	0.1	0.2	0.2	0.9	0.9	0.1	0.0	-0.	0.1	0.0	0.4	0.5	0.0	0.6	7.7	1.7	0.0	0.0	0.1	0.0	0.1	0.6	0.9	0.2	0.0	0.0	0.2	1.0	-2.	-2.	0.6
039	0.2	0.3	0.1	0.2	0.2	0.9	0.9	0.1	0.0	-0.	0.2	0.0	0.3	0.6	0.0	0.6	2.9	0.9	0.0	0.0	0.0	0.1	0.1	0.5	0.9	0.3	0.0	0.0	0.2	0.6	-2.	-2.	0.7
039	0.2	0.2	0.1	0.2	0.2	0.9	0.9	0.1	0.0	-0.	2.4	0.0	0.4	0.5	0.1	0.7	3.2	-0.	0.0	0.0	0.0	0.3	0.1	0.4	0.9	0.3	0.0	0.0	0.2	0.7	-2.	-1.	0.7
039	0.2	0.3	0.1	0.2	0.2	0.9	0.9	0.1	0.0	-0.	0.2	0.0	0.3	0.5	0.0	0.7	7.9	1.7	0.0	0.0	0.0	0.0	0.1	0.5	0.9	0.2	0.0	0.0	0.2	0.9	-2.	-2.	0.6
039	0.2	0.3	0.1	0.2	0.3	0.9	0.9	0.1	0.0	-0.	0.2	0.0	0.4	0.5	0.0	0.6	3.9	0.9	0.0	0.0	0.0	0.1	0.2	0.5	0.9	0.3	0.0	0.0	0.2	0.6	-2.	-1.	0.8
039	0.2	0.3	0.1	0.2	0.3	0.9	0.9	0.1	0.0	-0.	2.4	0.0	0.3	0.5	0.1	0.7	1.8	0.5	0.0	0.0	0.0	0.2	0.1	0.5	0.9	0.3	0.0	0.0	0.2	0.6	-2.	-1.	0.8
039	0.2	0.2	0.1	0.2	0.2	0.9	0.9	0.1	0.0	0.1	2.7	0.0	0.4	0.5	0.1	0.8	4.7	0.6	0.0	0.0	0.0	0.1	0.1	0.4	0.9	0.3	0.0	0.0	0.2	0.7	-2.	-1.	0.6
039	0.2	0.3	0.1	0.3	0.3	0.9	0.9	0.1	0.0	0.1	0.2	0.0	0.1	0.5	0.1	0.7	3.1	0.1	0.0	0.0	0.1	0.2	0.1	0.4	0.9	0.3	0.0	0.0	0.2	0.6	-2.	-1.	0.8
039	0.2	0.3	0.1	0.2	0.3	0.9	0.9	0.1	0.0	-0.	0.2	0.0	0.3	0.5	0.1	0.7	2.0	0.4	0.0	0.0	0.1	0.2	0.2	0.4	0.9	0.3	0.0	0.0	0.2	0.6	-2.	-1.	0.9
039	0.2	0.2	0.1	0.2	0.3	0.9	0.9	0.1	0.0	0.0	0.2	0.0	0.2	0.5	0.1	0.7	3.9	1.0	0.0	0.0	0.0	0.1	0.1	0.4	0.9	0.3	0.0	0.0	0.2	0.7	-2.	-1.	0.7
039	0.2	0.3	0.1	0.2	0.2	0.9	0.9	0.1	0.0	-0.	0.5	0.0	0.3	0.8	0.0	0.6	5.1	0.3	0.0	0.0	0.0	0.2	0.1	0.5	0.9	0.3	0.0	0.0	0.3	0.9	-2.	-1.	0.7
039	0.2	0.3	0.2	0.2	0.3	0.9	0.9	0.1	0.0	0.0	0.9	0.0	0.4	0.5	0.0	0.6	2.0	1.9	0.0	0.0	0.1	0.1	0.1	0.5	0.9	0.3	0.0	0.0	0.3	0.6	-2.	-1.	0.8
039	0.2	0.2	0.1	0.2	0.2	0.9	0.9	0.1	0.0	-0.	0.5	0.0	0.4	0.5	0.0	0.6	4.9	1.0	0.0	0.0	0.1	0.1	0.2	0.5	0.9	0.3	0.0	0.0	0.2	0.9	-2.	-2.	0.7
039	0.2	0.2	0.1	0.1	0.1	0.9	0.9	0.1	0.1	-0.	2.9	0.1	0.5	1.9	0.1	0.6	-0.	-0.	0.0	0.0	0.2	0.3	0.3	0.7	0.9	0.3	0.0	0.0	0.3	1.0	-2.	-2.	0.0
036	0.1	0.3	0.2	0.1	0.1	0.9	0.9	0.1	0.0	-0.	0.3	0.0	0.3	0.6	0.1	0.7	3.7	-0.	0.0	0.0	0.0	0.2	0.1	0.4	0.9	0.1	0.0	0.0	0.3	1.0	-2.	-2.	0.3
036	0.1	0.3	0.2	0.1	0.0	0.9	0.9	0.1	0.1	0.3	0.6	0.0	0.4	1.8	0.0	0.6	1.1	0.5	0.0	0.0	0.1	0.1	0.1	0.6	0.9	0.1	0.0	0.0	0.3	1.0	-2.	-2.	0.3
036	0.1	0.3	0.2	0.1	0.0	0.9	0.9	0.1	0.1	0.3	0.6	0.0	0.3	0.5	0.0	0.3	4.1	1.0	0.0	0.0	0.0	0.0	0.2	0.6	0.9	0.1	0.0	0.0	0.3	1.2	-2.	-2.	0.2
036	0.1	0.3	0.2	0.1	0.0	0.9	0.9	0.1	0.0	0.3	2.2	0.0	0.4	1.3	0.0	0.6	0.9	-0.	0.0	0.0	0.0	0.1	0.1	0.6	0.9	0.1	0.0	0.0	0.3	0.9	-3.	-2.	0.3
036	0.1	0.3	0.2	0.1	0.1	0.9	0.9	0.2	0.1	0.4	0.5	0.0	0.2	1.6	0.0	0.6	4.4	-0.	0.0	0.0	0.0	0.1	0.1	0.6	0.9	0.1	0.0	0.0	0.3	1.1	-3.	-2.	0.3
036	0.1	0.3	0.2	0.1	0.0	0.9	0.9	0.1	0.1	0.4	2.1	0.0	0.3	2.1	0.0	0.5	0.4	-0.	0.0	0.0	0.0	0.1	0.1	0.6	0.9	0.1	0.0	0.0	0.3	0.8	-3.	-2.	0.2
036	0.1	0.3	0.2	0.1	0.1	0.9	0.9	0.1	0.0	0.5	2.7	0.0	0.3	1.4	0.0	0.7	0.4	-0.	0.0	0.0	0.0	0.1	0.1	0.5	0.9	0.1	0.0	0.0	0.3	0.9	-2.	-2.	0.3
036	0.1	0.3	0.2	0.1	0.1	0.9	0.9	0.1	0.1	0.3	2.0	0.0	0.4	1.4	0.0	0.6	9.2	0.4	0.0	0.0	0.1	0.1	0.2	0.6	0.9	0.1	0.0	0.0	0.3	1.4	-2.	-2.	0.3
036	0.1	0.3	0.2	0.1	0.1	0.9	0.9	0.1	0.0	0.2	2.2	0.0	0.4	0.6	0.1	0.6	8.6	-0.	0.0	0.0	0.0	0.2	0.1	0.4	0.9	0.2	0.0	0.0	0.3	1.3	-2.	-2.	0.3
036	0.1	0.2	0.1	0.1	0.1	0.9	0.9	0.1	0.0	0.5	1.3	0.0	0.4	0.7	0.0	0.4	0.3	-0.	0.0	0.0	0.0	0.1	0.1	0.7	0.9	0.1	0.0	0.0	0.3	1.0	-2.	-2.	0.3
036	0.1	0.3	0.2	0.1	0.1	0.9	0.9	0.1	0.0	0.5	1.4	0.0	0.4	0.6	0.0	0.5	3.3	0.6	0.0	0.0	0.0	0.1	0.2	0.6	0.9	0.1	0.0	0.0	0.3	1.0	-2.	-2.	0.2
036	0.1	0.3	0.2	0.1	0.1	0.9	0.9	0.1	0.0	0.2	1.8	0.0	0.4	1.4	0.0	0.5	5.6	0.0	0.0	0.0	0.0	0.1	0.2	0.6	0.9	0.1	0.0	0.0	0.3	1.3	-2.	-2.	0.3
036	0.1	0.3	0.2	0.1	0.1	0.9	0.9	0.1	0.0	0.5	1.5	0.0	0.3	1.4	0.1	0.7	4.4	-0.	0.0	0.0	0.0	0.2	0.1	0.4	0.9	0.1	0.0	0.0	0.3	1.4	-2.	-2.	0.3
036	0.1	0.2	0.2	0.1	0.1	0.9	0.9	0.1	0.0	0.4	2.4	0.0	0.3	1.3	0.0	0.6	3.1	-0.	0.0	0.0	0.0	0.1	0.1	0.6	0.9	0.1	0.0	0.0	0.3	1.5	-2.	-2.	0.3
036	0.1	0.3	0.2	0.1	0.1	0.9	0.9	0.1	0.1	0.2	2.1	0.0	0.3	0.6	0.0	0.6	6.0	-0.	0.0	0.0	0.1	0.2	0.1	0.5	0.9	0.1	0.0	0.0	0.3	1.3	-2.	-2.	0.3
036	0.1	0.3	0.2	0.1	0.1	0.9	0.9	0.1	0.0	0.2	1.5	0.0	0.4	1.4	0.0	0.7	0.5	-0.	0.0	0.0	0.1	0.1	0.2	0.6	0.9	0.2	0.0	0.0	0.2	1.2	-2.	-2.	0.3
036	0.1	0.2	0.2	0.1	0.0	0.9	0.9	0.1	0.0	0.3	2.3	0.0	0.4	1.4	0.0	0.7	1.8	-0.	0.0	0.0	0.0	0.1	0.1	0.6	0.9	0.1	0.0	0.0	0.3	1.2	-2.	-2.	0.3
036	0.1	0.2	0.1	0.1	0.1	0.9	0.9	0.1	0.0	0.2	2.4	0.0	0.3	0.6	0.0	0.6	2.4	0.5	0.0	0.0	0.0	0.1	0.1	0.6	0.9	0.2	0.0	0.0	0.2	0.9	-2.	-2.	0.3
036	0.1	0.2	0.1	0.1	0.1	0.9	0.9	0.1	0.1	0.3	2.4	0.0	0.4	1.4	0.0	0.6	1.4	0.1	0.0	0.0	0.0	0.1	0.1	0.6	0.9	0.2	0.0	0.0	0.3	0.9	-2.	-2.	0.3
036	0.1	0.2	0.2	0.1	0.0	0.9	0.9	0.1	0.0	0.3	0.6	0.0	0.2	0.6	0.0	0.6	0.9	-0.	0.0	0.0	0.0	0.1	0.1	0.5	0.9	0.2	0.0	0.0	0.3	1.1	-2.	-2.	0.3
036	0.1	0.2	0.2	0.1	0.1	0.9	0.9	0.1	0.0	0.2	2.3	0.0	0.4	0.6	0.0	0.5	0.5	0.3	0.0	0.0	0.0	0.1	0.1	0.6	0.9	0.2	0.0	0.0	0.2	1.0	-2.	-2.	0.3
036	0.1	0.3	0.2	0.1	0.1	0.9	0.9	0.1	0.0	0.1	0.3	0.0	0.4	1.5	0.1	0.7	0.9	-0.	0.0	0.0	0.1	0.2	0.1	0.4	0.9	0.2	0.0	0.0	0.3	0.8	-2.	-2.	0.3
036	0.1	0.2	0.1	0.2	0.1	0.9	0.9	0.1	0.0	0.1	2.5	0.0	0.3	1.4	0.0	0.6	2.5	1.0	0.0	0.0	0.0	0.1	0.1	0.5	0.9	0.2	0.0	0.0	0.3	1.0	-2.	-2.	0.4
036	0.1	0.2	0.1	0.1	0.1	0.9	0.9	0.1	0.0	0.2	1.4	0.0	0.4	1.5	0.0	0.7	0.3	-0.	0.0	0.0	0.0	0.1	0.1	0.6	0.9	0.2	0.0	0.0	0.3	1.0	-2.	-2.	0.3
036	0.1	0.3	0.2	0.1	0.1	0.9	0.9	0.1	0.1	0.2	2.9	0.0	0.3	1.4	0.0	0.6	3.6	0.8	0.0	0.0	0.0	0.1	0.1	0.6	0.9	0.2	0.0	0.0	0.3	1.0	-2.	-2.	0.3
036	0.1	0.3	0.2	0.1	0.1	0.9	0.9	0.1	0.0	0.2	1.3	0.0	0.4	0.7	0.1	0.8	0.3	-0.	0.0	0.0	0.1	0.2	0.1	0.4	0.9	0.2	0.0	0.0	0.2	0.9	-2.	-2.	0.3
036	0.1	0.2	0.1	0.1	0.1	0.9	0.9	0.1	0.0	0.1	1.3	0.0	0.3	0.5	0.0	0.5	0.9	0.4	0.0	0.0	0.0	0.1	0.1	0.6	0.9	0.2	0.0	0.0	0.3	1.0	-2.	-2.	0.4
036	0.1	0.3	0.2	0.1	0.1	0.9	0.9	0.1	0.0	0.0	1.3	0.0	0.4	1.5	0.0	0.7	0.8	0.8	0.0	0.0	0.0	0.1	0.1	0.5	0.9	0.2	0.0	0.0	0.2	1.2	-2.	-2.	0.4
036	0.1	0.2	0.2	0.1	0.1	0.9	0.9	0.1	0.0	0.3	1.1	0.0	0.3	0.7	0.0	0.7	0.7	-0.	0.0	0.0	0.1	0.1	0.1	0.6	0.9	0.2	0.0	0.0	0.2	1.3	-2.	-2.	0.3
036	0.1	0.3	0.2	0.2	0.1	0.9	0.9	0.1	0.0	0.3	2.9	0.0	0.2	1.3	0.0	0.6	8.4	1.1	0.0	0.0	0.1	0.1	0.1	0.6	0.9	0.2	0.0	0.0	0.3	1.2	-2.	-2.	0.4
036	0.1	0.3	0.1	0.2	0.1	0.9	0.9	0.1	0.1	0.0	1.4	0.0	0.5	1.0	0.0	0.6	3.2	0.5	0.0	0.0	0.1	0.1	0.2	0.6	0.9	0.2	0.0	0.0	0.3	1.2	-2.	-2.	0.4
036	0.1	0.3	0.2	0.2	0.1	0.9	0.9	0.1	0.1	0.0	0.5	0.0	0.3	1.3	0.0	0.5	7.3	-0.	0.0	0.0	0.0	0.1	0.1	0.6	0.9	0.2	0.0	0.0	0.3	1.4	-2.	-2.	0.3
036	0.1	0.3	0.2	0.1	0.2	0.9	0.9	0.1	0.0	-0.	0.1	0.0	0.2	1.3	0.0	0.7	0.9	6.2	0.0	0.0	0.1	0.1	0.1	0.6	0.9	0.2	0.0	0.0	0.2	0.5	-2.	-2.	0.4
036	0.1	0.2	0.2	0.1	0.1	0.9	0.9	0.1	0.0	0.2	2.3	0.0	0.3	0.7	0.0	0.5	1.4	0.2	0.0	0.0	0.0	0.1	0.1	0.6	0.9	0.2	0.0	0.0	0.3	1.1	-2.	-2.	0.4
036	0.1	0.2	0.2	0.2	0.1	0.9	0.9	0.1	0.0	0.1	0.2	0.0	0.2	0.7	0.0	0.5	1.8	0.2	0.0	0.0	0.0	0.1	0.2	0.6	0.9	0.2	0.0	0.0	0.2	1.1	-2.	-2.	0.4
036	0.1	0.3	0.2	0.1	0.1	0.9	0.9	0.1	0.1	0.2	1.5	0.0	0.3	1.5	0.0	0.7	-0.	0.5	0.0	0.0	0.0	0.1	0.1	0.5	0.9	0.2	0.0	0.0	0.3	1.0	-2.	-2.	0.3
036	0.1	0.2	0.2	0.1	0.1	0.9	0.9	0.1	0.0	0.0	1.8	0.0	0.3	0.4	0.0	0.5	4.4	0.4	0.0	0.0	0.0	0.1	0.1	0.6	0.9	0.2	0.0	0.0	0.3	1.2	-2.	-2.	0.4
036	0.1	0.3	0.1	0.1	0.1	0.9	0.9	0.1	0.0	0.0	2.0	0.0	0.4	1.3	0.0	0.8	0.5	0.3	0.0	0.0	0.0	0.2	0.1	0.5	0.9	0.2	0.0	0.0	0.3	1.0	-2.	-2.	0.3
036	0.1	0.2	0.1	0.2	0.1	0.9	0.9	0.1	0.1	0.2	1.8	0.0	0.3	0.7	0.0	0.7	5.2	-0.	0.0	0.0	0.0	0.1	0.1	0.5	0.9	0.2	0.0	0.0	0.2	1.9	-2.	-2.	0.4
036	0.1	0.3	0.2	0.1	0.1	0.9	0.9	0.1	0.1	0.1	1.9	0.0	0.4	1.6	0.0	0.7	1.7	0.5	0.0	0.0	0.1	0.1	0.1	0.6	0.9	0.2	0.0	0.0	0.3	1.3	-2.	-2.	0.3
036	0.1	0.3	0.2	0.1	0.1	0.9	0.9	0.2	0.0	0.0	1.4	0.0	0.3	1.0	0.0	0.7	1.7	-0.	0.0	0.0	0.0	0.1	0.0	0.4	0.9	0.2	0.0	0.0	0.3	1.2	-2.	-2.	0.4
036	0.1	0.3	0.2	0.1	0.1	0.9	0.9	0.1	0.0	0.1	1.5	0.0	0.4	1.4	0.0	0.7	0.9	-0.	0.0	0.0	0.1	0.1	0.1	0.5	0.9	0.2	0.0	0.0	0.3	1.0	-2.	-2.	0.4
036	0.1	0.3	0.2	0.1	0.1	0.9	0.9	0.1	0.0	0.0	2.1	0.0	0.3	0.6	0.0	0.7	0.3	-0.	0.0	0.0	0.0	0.1	0.1	0.5	0.9	0.2	0.0	0.0	0.3	0.9	-2.	-2.	0.3
036	0.1	0.3	0.2	0.1	0.1	0.9	0.9	0.1	0.1	0.0	0.3	0.0	0.3	0.6	0.0	0.5	0.2	0.8	0.0	0.0	0.1	0.1	0.1	0.6	0.9	0.2	0.0	0.0	0.3	1.0	-2.	-2.	0.3
036	0.1	0.3	0.1	0.1	0.1	0.9	0.9	0.1	0.0	0.0	0.7	0.0	0.3	1.5	0.0	0.6	3.1	-0.	0.0	0.0	0.1	0.1	0.2	0.6	0.9	0.2	0.0	0.0	0.2	1.1	-2.	-2.	0.4
036	0.1	0.3	0.2	0.2	0.1	0.9	0.9	0.1	0.0	0.0	1.4	0.0	0.4	0.5	0.1	0.8	4.0	-0.	0.0	0.0	0.1	0.2	0.1	0.3	0.9	0.2	0.0	0.0	0.2	1.3	-2.	-2.	0.4
036	0.1	0.2	0.1	0.2	0.1	0.9	0.9	0.1	0.0	0.2	2.6	0.0	0.3	1.1	0.0	0.6	2.8	0.0	0.0	0.0	0.0	0.1	0.1	0.6	0.9	0.2	0.0	0.0	0.3	1.0	-2.	-2.	0.4
036	0.1	0.2	0.1	0.1	0.1	0.9	0.9	0.1	0.0	0.3	2.7	0.0	0.2	0.7	0.1	0.7	0.1	-1.	0.0	0.0	0.0	0.2	0.1	0.5	0.9	0.2	0.0	0.0	0.2	0.8	-2.	-2.	0.4
036	0.1	0.3	0.2	0.1	0.1	0.9	0.9	0.1	0.0	0.2	0.7	0.0	0.2	0.7	0.0	0.8	1.1	-0.	0.0	0.0	0.1	0.1	0.1	0.5	0.9	0.2	0.0	0.0	0.2	1.1	-2.	-2.	0.3
036	0.1	0.3	0.2	0.1	0.0	0.9	0.9	0.1	0.0	0.0	1.5	0.0	0.3	0.6	0.0	0.6	0.0	-0.	0.0	0.0	0.0	0.1	0.1	0.6	0.9	0.2	0.0	0.0	0.3	1.2	-2.	-2.	0.3
036	0.1	0.2	0.2	0.1	0.1	0.9	0.9	0.1	0.0	0.2	0.4	0.0	0.2	0.6	0.0	0.6	0.4	-0.	0.0	0.0	0.0	0.1	0.1	0.4	0.9	0.2	0.0	0.0	0.2	1.3	-2.	-2.	0.3
036	0.1	0.3	0.2	0.1	0.1	0.9	0.9	0.1	0.0	0.1	2.4	0.0	0.3	1.0	0.0	0.6	0.7	0.5	0.0	0.0	0.0	0.1	0.0	0.5	0.9	0.2	0.0	0.0	0.3	0.7	-2.	-2.	0.3
036	0.1	0.3	0.2	0.1	0.1	0.9	0.9	0.1	0.1	0.3	0.2	0.0	0.2	0.7	0.0	0.5	2.4	-0.	0.0	0.0	0.1	0.1	0.1	0.6	0.9	0.2	0.0	0.0	0.3	1.1	-2.	-2.	0.4
036	0.1	0.2	0.1	0.1	0.1	0.9	0.9	0.1	0.0	0.3	0.2	0.0	0.3	1.5	0.0	0.7	-0.	-0.	0.0	0.0	0.1	0.1	0.1	0.6	0.9	0.2	0.0	0.0	0.3	1.1	-2.	-2.	0.4
036	0.1	0.2	0.2	0.1	0.1	0.9	0.9	0.1	0.0	0.3	0.7	0.0	0.4	0.7	0.0	0.8	-0.	-0.	0.0	0.0	0.1	0.1	0.1	0.4	0.9	0.2	0.0	0.0	0.2	0.8	-2.	-2.	0.3
036	0.1	0.2	0.2	0.2	0.2	0.9	0.9	0.0	0.0	0.3	1.2	0.0	0.4	1.0	0.0	0.6	6.4	-0.	0.0	0.0	0.0	0.1	0.2	0.6	0.9	0.2	0.0	0.0	0.2	1.9	-2.	-2.	0.5
036	0.1	0.3	0.2	0.2	0.2	0.9	0.8	0.1	0.0	-0.	0.5	0.0	0.5	2.2	0.0	0.3	6.4	10.	0.0	0.0	0.0	0.0	0.2	0.8	0.9	0.2	0.0	0.0	0.2	0.6	-2.	-2.	0.3
036	0.1	0.2	0.2	0.2	0.1	0.9	0.8	0.1	0.1	0.2	0.3	0.0	0.4	2.6	0.0	0.2	0.2	-0.	0.0	0.0	0.0	0.1	0.2	0.6	0.9	0.2	0.0	0.0	0.3	1.2	-2.	-2.	0.5
036	0.1	0.2	0.2	0.2	0.1	0.9	0.8	0.1	0.0	0.3	1.5	0.0	0.3	1.5	0.0	0.6	1.7	1.9	0.0	0.0	0.0	0.1	0.1	0.5	0.9	0.2	0.0	0.0	0.3	0.9	-2.	-2.	0.3
036	0.1	0.3	0.2	0.2	0.1	0.9	0.8	0.1	0.1	0.1	0.4	0.0	0.3	0.8	0.0	0.4	1.6	2.8	0.0	0.0	0.1	0.0	0.2	0.7	0.9	0.2	0.0	0.0	0.3	1.1	-2.	-2.	0.4
036	0.1	0.3	0.2	0.2	0.1	0.9	0.9	0.1	0.1	0.1	1.9	0.0	0.3	1.5	0.0	0.6	0.8	1.9	0.0	0.0	0.0	0.2	0.1	0.5	0.9	0.2	0.0	0.0	0.3	0.8	-2.	-2.	0.3
036	0.1	0.3	0.1	0.1	0.1	0.9	0.9	0.1	0.1	0.0	0.3	0.0	0.3	1.4	0.0	0.6	1.9	0.9	0.0	0.0	0.1	0.1	0.1	0.5	0.9	0.2	0.0	0.0	0.3	1.0	-2.	-2.	0.3
036	0.1	0.3	0.2	0.1	0.1	0.9	0.9	0.1	0.0	-0.	2.1	0.0	0.3	0.6	0.0	0.5	0.6	1.4	0.0	0.0	0.1	0.1	0.1	0.6	0.9	0.2	0.0	0.0	0.2	0.7	-2.	-2.	0.4
036	0.1	0.2	0.1	0.1	0.1	0.9	0.9	0.1	0.0	0.1	1.6	0.0	0.5	0.7	0.0	0.6	1.0	-0.	0.0	0.0	0.0	0.1	0.1	0.6	0.9	0.2	0.0	0.0	0.3	1.1	-2.	-2.	0.3
036	0.1	0.3	0.2	0.1	0.0	0.9	0.9	0.1	0.1	0.3	2.3	0.0	0.3	1.5	0.0	0.5	1.4	-0.	0.0	0.0	0.0	0.0	0.1	0.7	0.9	0.2	0.0	0.0	0.3	1.2	-2.	-2.	0.3
036	0.1	0.3	0.2	0.1	0.1	0.9	0.9	0.1	0.0	0.1	1.4	0.0	0.3	0.7	0.0	0.5	0.9	0.7	0.0	0.0	0.0	0.1	0.1	0.6	0.9	0.2	0.0	0.0	0.3	0.9	-2.	-2.	0.4
036	0.1	0.2	0.1	0.2	0.1	0.9	0.9	0.1	0.0	0.1	0.3	0.0	0.4	1.5	0.0	0.6	1.1	0.5	0.0	0.0	0.0	0.1	0.1	0.6	0.9	0.2	0.0	0.0	0.3	1.0	-2.	-2.	0.4
036	0.1	0.3	0.2	0.1	0.1	0.9	0.9	0.1	0.0	0.3	0.4	0.0	0.2	1.1	0.0	0.7	1.2	0.5	0.0	0.0	0.0	0.1	0.0	0.5	0.9	0.2	0.0	0.0	0.3	1.0	-2.	-2.	0.3
036	0.1	0.3	0.2	0.2	0.1	0.9	0.9	0.1	0.0	0.0	0.3	0.0	0.3	1.1	0.0	0.7	0.4	1.1	0.0	0.0	0.1	0.1	0.1	0.5	0.9	0.2	0.0	0.0	0.3	0.9	-2.	-2.	0.4
036	0.1	0.3	0.2	0.2	0.1	0.9	0.9	0.1	0.0	0.1	2.7	0.0	0.2	0.4	0.0	0.4	6.0	1.3	0.0	0.0	0.0	0.1	0.1	0.5	0.9	0.2	0.0	0.0	0.3	1.1	-2.	-2.	0.3
036	0.1	0.3	0.1	0.2	0.1	0.9	0.9	0.1	0.1	0.1	0.3	0.0	0.4	1.5	0.0	0.5	2.8	1.7	0.0	0.0	0.1	0.1	0.1	0.6	0.9	0.2	0.0	0.0	0.3	0.9	-2.	-2.	0.3
036	0.1	0.3	0.2	0.1	0.1	0.9	0.9	0.1	0.0	0.4	0.3	0.0	0.3	1.5	0.0	0.5	0.2	0.4	0.0	0.0	0.1	0.1	0.2	0.6	0.9	0.2	0.0	0.0	0.3	0.9	-2.	-2.	0.3
036	0.1	0.2	0.2	0.1	0.1	0.9	0.9	0.1	0.1	0.2	2.1	0.0	0.3	1.4	0.0	0.5	4.7	2.3	0.0	0.0	0.1	0.2	0.3	0.7	0.9	0.2	0.0	0.0	0.2	1.0	-2.	-2.	0.1
036	0.2	0.3	0.2	0.2	0.1	0.9	0.9	0.1	0.1	0.2	2.3	0.0	0.3	0.9	0.0	0.4	1.8	2.9	0.0	0.0	0.1	0.0	0.1	0.7	0.9	0.2	0.0	0.0	0.3	1.2	-2.	-2.	0.4
036	0.2	0.3	0.1	0.2	0.1	0.9	0.9	0.1	0.1	0.1	1.9	0.0	0.4	1.3	0.0	0.5	2.2	0.7	0.0	0.0	0.0	0.1	0.1	0.6	0.9	0.2	0.0	0.0	0.3	1.2	-2.	-2.	0.5
036	0.2	0.3	0.2	0.2	0.1	0.9	0.9	0.1	0.0	0.2	2.3	0.0	0.3	1.4	0.0	0.6	3.8	1.2	0.0	0.0	0.0	0.1	0.2	0.6	0.9	0.2	0.0	0.0	0.3	1.4	-2.	-2.	0.5
036	0.2	0.3	0.2	0.2	0.1	0.9	0.9	0.1	0.0	0.1	2.2	0.0	0.4	0.9	0.0	0.6	1.1	0.2	0.0	0.0	0.1	0.1	0.1	0.5	0.9	0.2	0.0	0.0	0.3	1.4	-2.	-2.	0.5
036	0.2	0.2	0.1	0.2	0.1	0.9	0.9	0.1	0.0	0.1	1.3	0.0	0.4	0.8	0.0	0.6	1.7	0.0	0.0	0.0	0.0	0.1	0.2	0.6	0.9	0.2	0.0	0.0	0.2	1.1	-2.	-2.	0.5
036	0.2	0.2	0.2	0.2	0.1	0.9	0.9	0.1	0.0	0.1	2.2	0.0	0.4	0.9	0.0	0.6	2.6	0.9	0.0	0.0	0.1	0.1	0.2	0.6	0.9	0.2	0.0	0.0	0.3	1.1	-2.	-2.	0.5
036	0.2	0.2	0.2	0.2	0.1	0.9	0.9	0.1	0.0	0.1	2.0	0.0	0.3	0.8	0.0	0.6	3.8	0.2	0.0	0.0	0.0	0.1	0.1	0.6	0.9	0.2	0.0	0.0	0.3	1.1	-2.	-2.	0.4
036	0.2	0.3	0.2	0.2	0.1	0.9	0.9	0.1	0.1	0.1	0.4	0.0	0.1	1.0	0.0	0.6	2.0	-0.	0.0	0.0	0.0	0.1	0.1	0.6	0.9	0.2	0.0	0.0	0.3	1.3	-2.	-2.	0.4
036	0.2	0.3	0.2	0.2	0.1	0.9	0.9	0.1	0.0	0.0	1.3	0.0	0.4	1.3	0.0	0.6	3.8	0.3	0.0	0.0	0.0	0.0	0.1	0.6	0.9	0.2	0.0	0.0	0.3	1.3	-2.	-2.	0.5
036	0.2	0.3	0.1	0.2	0.1	0.9	0.9	0.1	0.0	0.1	2.0	0.0	0.4	1.2	0.0	0.8	2.2	-0.	0.0	0.0	0.1	0.1	0.2	0.4	0.9	0.2	0.0	0.0	0.2	1.2	-2.	-2.	0.5
036	0.2	0.2	0.2	0.2	0.1	0.9	0.9	0.1	0.0	0.1	1.7	0.0	0.5	0.4	0.0	0.6	0.4	-0.	0.0	0.0	0.1	0.1	0.1	0.5	0.9	0.2	0.0	0.0	0.2	1.3	-2.	-2.	0.4
036	0.2	0.3	0.1	0.2	0.1	0.9	0.9	0.1	0.0	0.2	1.7	0.0	0.5	0.9	0.0	0.6	0.9	-0.	0.0	0.0	0.1	0.2	0.1	0.5	0.9	0.2	0.0	0.0	0.2	1.4	-2.	-2.	0.5
036	0.2	0.2	0.2	0.2	0.2	0.9	0.9	0.1	0.0	0.1	2.1	0.0	0.4	0.4	0.0	0.5	2.6	0.3	0.0	0.0	0.1	0.1	0.2	0.6	0.9	0.2	0.0	0.0	0.2	1.0	-2.	-2.	0.5
036	0.2	0.2	0.2	0.2	0.1	0.9	0.9	0.1	0.0	0.0	2.9	0.0	0.5	1.3	0.0	0.7	1.0	1.0	0.0	0.0	0.0	0.1	0.1	0.6	0.9	0.2	0.0	0.0	0.2	1.2	-2.	-2.	0.4
036	0.2	0.2	0.2	0.2	0.1	0.9	0.9	0.1	0.0	0.0	1.7	0.0	0.5	1.7	0.0	0.5	0.6	0.1	0.0	0.0	0.1	0.1	0.1	0.6	0.9	0.2	0.0	0.0	0.2	0.9	-2.	-2.	0.5
036	0.2	0.2	0.2	0.2	0.1	0.9	0.9	0.1	0.0	0.1	2.9	0.0	0.3	1.3	0.0	0.6	6.1	1.8	0.0	0.0	0.0	0.0	0.1	0.7	0.9	0.2	0.0	0.0	0.3	1.2	-2.	-2.	0.5
036	0.2	0.2	0.1	0.2	0.1	0.9	0.9	0.1	0.0	0.2	1.3	0.0	0.3	0.5	0.0	0.3	6.7	1.0	0.0	0.0	0.0	0.1	0.2	0.6	0.9	0.2	0.0	0.0	0.2	1.2	-2.	-2.	0.4
036	0.2	0.3	0.2	0.2	0.1	0.9	0.9	0.1	0.0	0.1	2.9	0.0	0.3	0.8	0.0	0.5	4.1	0.5	0.0	0.0	0.0	0.1	0.2	0.6	0.9	0.2	0.0	0.0	0.2	1.1	-2.	-2.	0.5
036	0.2	0.3	0.2	0.2	0.1	0.9	0.9	0.1	0.0	0.0	2.5	0.0	0.4	1.2	0.0	0.5	2.7	0.6	0.0	0.0	0.0	0.1	0.1	0.7	0.9	0.2	0.0	0.0	0.2	1.3	-2.	-2.	0.5
036	0.2	0.2	0.2	0.2	0.1	0.9	0.9	0.1	0.0	0.0	1.7	0.0	0.4	0.8	0.0	0.7	1.9	0.4	0.0	0.0	0.0	0.0	0.1	0.6	0.9	0.2	0.0	0.0	0.2	1.0	-2.	-2.	0.5
036	0.2	0.2	0.2	0.2	0.1	0.9	0.9	0.1	0.0	0.0	1.8	0.0	0.4	0.8	0.0	0.7	0.0	0.5	0.0	0.0	0.0	0.1	0.1	0.6	0.9	0.2	0.0	0.0	0.3	0.7	-2.	-2.	0.5
036	0.2	0.3	0.2	0.2	0.2	0.9	0.9	0.1	0.0	0.3	2.6	0.0	0.3	0.4	0.0	0.5	7.1	0.4	0.0	0.0	0.0	0.1	0.1	0.6	0.9	0.2	0.0	0.0	0.2	1.0	-2.	-2.	0.5
036	0.2	0.3	0.2	0.2	0.1	0.9	0.9	0.1	0.0	0.1	2.1	0.0	0.4	0.4	0.0	0.5	4.8	-0.	0.0	0.0	0.0	0.1	0.2	0.6	0.9	0.2	0.0	0.0	0.2	1.4	-2.	-2.	0.5
036	0.2	0.3	0.1	0.2	0.1	0.9	0.9	0.1	0.0	0.2	2.1	0.0	0.4	1.3	0.0	0.7	1.3	0.4	0.0	0.0	0.0	0.1	0.1	0.6	0.9	0.2	0.0	0.0	0.2	0.8	-2.	-2.	0.5
036	0.2	0.3	0.2	0.2	0.1	0.9	0.9	0.1	0.0	0.0	2.0	0.0	0.5	0.4	0.0	0.5	1.8	-0.	0.0	0.0	0.1	0.1	0.1	0.6	0.9	0.2	0.0	0.0	0.2	1.0	-2.	-2.	0.5
036	0.2	0.2	0.2	0.1	0.1	0.9	0.9	0.1	0.0	0.1	1.7	0.0	0.5	1.2	0.0	0.7	-0.	-0.	0.0	0.0	0.1	0.1	0.1	0.6	0.9	0.2	0.0	0.0	0.3	0.7	-2.	-2.	0.5
036	0.2	0.3	0.2	0.2	0.1	0.9	0.9	0.1	0.1	0.1	2.0	0.0	0.5	0.8	0.0	0.6	4.4	0.0	0.0	0.0	0.1	0.0	0.2	0.7	0.9	0.2	0.0	0.0	0.2	1.5	-2.	-2.	0.5
036	0.2	0.2	0.2	0.3	0.1	0.9	0.9	0.1	0.0	0.0	1.8	0.0	0.5	0.4	0.0	0.5	8.3	0.5	0.0	0.0	0.0	0.1	0.2	0.5	0.9	0.2	0.0	0.0	0.2	1.3	-2.	-2.	0.5
036	0.2	0.3	0.1	0.2	0.1	0.9	0.9	0.1	0.0	0.0	2.1	0.0	0.5	0.8	0.0	0.6	3.8	-0.	0.0	0.0	0.0	0.1	0.2	0.6	0.9	0.2	0.0	0.0	0.2	1.2	-2.	-2.	0.5
036	0.2	0.3	0.2	0.2	0.1	0.9	0.9	0.1	0.0	0.0	2.1	0.0	0.4	0.4	0.0	0.5	2.5	0.6	0.0	0.0	0.1	0.1	0.1	0.6	0.9	0.2	0.0	0.0	0.3	1.1	-2.	-2.	0.5
036	0.2	0.3	0.2	0.2	0.1	0.9	0.9	0.1	0.0	0.0	2.2	0.0	0.4	0.4	0.0	0.4	1.4	-0.	0.0	0.0	0.1	0.1	0.1	0.6	0.9	0.2	0.0	0.0	0.3	1.1	-2.	-2.	0.5
036	0.2	0.3	0.1	0.2	0.2	0.9	0.9	0.1	0.0	0.2	2.1	0.0	0.5	1.7	0.0	0.4	3.3	0.5	0.0	0.0	0.1	0.1	0.2	0.5	0.9	0.2	0.0	0.0	0.2	0.9	-2.	-2.	0.5
036	0.2	0.2	0.1	0.2	0.1	0.9	0.9	0.1	0.0	0.0	0.3	0.0	0.3	1.2	0.0	0.6	1.4	1.3	0.0	0.0	0.1	0.1	0.1	0.6	0.9	0.2	0.0	0.0	0.2	0.9	-2.	-2.	0.4
036	0.2	0.2	0.2	0.2	0.2	0.9	0.9	0.1	0.0	0.2	2.6	0.0	0.4	0.4	0.0	0.5	4.9	0.7	0.0	0.0	0.0	0.1	0.1	0.6	0.9	0.2	0.0	0.0	0.2	1.0	-2.	-2.	0.5
036	0.2	0.2	0.1	0.2	0.1	0.9	0.9	0.1	0.0	-0.	2.0	0.0	0.4	1.3	0.0	0.7	0.9	-0.	0.0	0.0	0.0	0.1	0.1	0.6	0.9	0.2	0.0	0.0	0.2	1.1	-2.	-2.	0.5
036	0.2	0.3	0.2	0.2	0.1	0.9	0.9	0.1	0.0	0.1	2.0	0.0	0.5	0.3	0.0	0.5	2.6	-0.	0.0	0.0	0.0	0.1	0.2	0.5	0.9	0.2	0.0	0.0	0.3	1.3	-2.	-2.	0.5
036	0.2	0.3	0.1	0.2	0.1	0.9	0.9	0.1	0.0	0.1	2.2	0.0	0.4	0.4	0.0	0.5	2.4	-0.	0.0	0.0	0.1	0.1	0.1	0.5	0.9	0.2	0.0	0.0	0.2	1.1	-2.	-2.	0.5
036	0.2	0.2	0.2	0.3	0.2	0.9	0.9	0.1	0.0	-0.	0.4	0.0	0.2	0.8	0.0	0.6	3.8	0.3	0.0	0.0	0.0	0.0	0.2	0.6	0.9	0.2	0.0	0.0	0.2	1.3	-2.	-2.	0.5
036	0.2	0.3	0.2	0.2	0.1	0.9	0.9	0.1	0.0	0.1	2.1	0.0	0.4	1.7	0.0	0.6	2.1	-0.	0.0	0.0	0.1	0.1	0.2	0.6	0.9	0.2	0.0	0.0	0.3	1.1	-2.	-2.	0.5
036	0.2	0.3	0.1	0.2	0.1	0.9	0.9	0.1	0.0	0.0	2.1	0.0	0.4	1.7	0.0	0.5	4.0	0.4	0.0	0.0	0.1	0.1	0.2	0.6	0.9	0.2	0.0	0.0	0.2	1.1	-2.	-2.	0.5
036	0.2	0.3	0.2	0.2	0.2	0.9	0.9	0.1	0.0	0.1	2.1	0.0	0.3	0.4	0.0	0.5	2.9	-0.	0.0	0.0	0.1	0.1	0.1	0.6	0.9	0.2	0.0	0.0	0.3	0.9	-2.	-1.	0.5
036	0.2	0.2	0.2	0.2	0.1	0.9	0.9	0.1	0.0	0.0	2.0	0.0	0.3	1.2	0.0	0.7	1.6	0.0	0.0	0.0	0.1	0.1	0.2	0.5	0.9	0.2	0.0	0.0	0.2	1.0	-2.	-2.	0.5
036	0.2	0.3	0.2	0.2	0.1	0.9	0.9	0.1	0.0	0.1	2.1	0.0	0.5	0.4	0.0	0.5	0.8	-0.	0.0	0.0	0.0	0.1	0.2	0.6	0.9	0.2	0.0	0.0	0.2	1.0	-2.	-2.	0.5
036	0.2	0.3	0.2	0.2	0.1	0.9	0.9	0.1	0.0	0.1	0.4	0.0	0.3	0.9	0.0	0.6	0.1	0.1	0.0	0.0	0.1	0.1	0.1	0.6	0.9	0.2	0.0	0.0	0.3	0.8	-2.	-2.	0.5
036	0.2	0.3	0.1	0.2	0.1	0.9	0.9	0.1	0.0	0.1	1.7	0.0	0.4	0.8	0.0	0.7	4.2	-0.	0.0	0.0	0.0	0.1	0.1	0.5	0.9	0.2	0.0	0.0	0.3	1.0	-2.	-2.	0.4
036	0.2	0.3	0.1	0.2	0.1	0.9	0.9	0.1	0.0	0.0	0.3	0.0	0.2	0.8	0.0	0.6	1.1	0.4	0.0	0.0	0.0	0.1	0.1	0.6	0.9	0.2	0.0	0.0	0.3	1.0	-2.	-2.	0.4
036	0.2	0.3	0.2	0.3	0.1	0.9	0.9	0.1	0.0	0.0	2.1	0.0	0.4	0.8	0.0	0.6	4.7	1.0	0.0	0.0	0.1	0.1	0.2	0.6	0.9	0.2	0.0	0.0	0.3	1.2	-2.	-2.	0.4
036	0.2	0.3	0.2	0.2	0.1	0.9	0.9	0.1	0.0	0.1	1.6	0.0	0.3	1.3	0.0	0.6	2.8	0.3	0.0	0.0	0.0	0.1	0.1	0.7	0.9	0.2	0.0	0.0	0.3	1.1	-2.	-2.	0.4
036	0.2	0.3	0.2	0.2	0.1	0.9	0.9	0.1	0.0	-0.	0.4	0.0	0.2	1.3	0.0	0.7	1.7	0.5	0.0	0.0	0.1	0.1	0.1	0.6	0.9	0.2	0.0	0.0	0.3	1.2	-2.	-2.	0.4
036	0.2	0.2	0.2	0.2	0.1	0.9	0.9	0.1	0.0	0.2	2.6	0.0	0.3	0.8	0.0	0.6	1.3	-0.	0.0	0.0	0.1	0.1	0.1	0.5	0.9	0.2	0.0	0.0	0.3	1.0	-2.	-2.	0.4
036	0.2	0.3	0.2	0.2	0.2	0.9	0.9	0.1	0.1	0.0	0.3	0.0	0.2	1.7	0.0	0.6	3.9	1.8	0.0	0.0	0.0	0.1	0.2	0.6	0.9	0.2	0.0	0.0	0.3	1.0	-2.	-2.	0.5
036	0.2	0.3	0.2	0.2	0.1	0.9	0.9	0.1	0.0	0.2	2.1	0.0	0.3	0.8	0.0	0.7	1.8	0.6	0.0	0.0	0.1	0.1	0.2	0.6	0.9	0.2	0.0	0.0	0.3	1.0	-2.	-2.	0.5
036	0.2	0.3	0.2	0.2	0.1	0.9	0.9	0.1	0.0	0.1	0.4	0.0	0.2	0.8	0.0	0.7	3.2	-0.	0.0	0.0	0.0	0.1	0.1	0.5	0.9	0.2	0.0	0.0	0.3	1.2	-2.	-2.	0.4
036	0.2	0.3	0.2	0.3	0.1	0.9	0.9	0.1	0.0	0.0	1.6	0.0	0.4	0.8	0.0	0.7	4.4	-0.	0.0	0.0	0.0	0.1	0.2	0.5	0.9	0.2	0.0	0.0	0.3	1.4	-2.	-2.	0.4
036	0.2	0.3	0.2	0.2	0.1	0.9	0.9	0.1	0.1	-0.	0.3	0.0	0.3	0.8	0.0	0.7	2.8	0.4	0.0	0.0	0.1	0.1	0.1	0.6	0.9	0.2	0.0	0.0	0.3	1.2	-2.	-2.	0.4
036	0.2	0.3	0.2	0.2	0.1	0.9	0.9	0.1	0.0	0.2	2.1	0.0	0.5	1.3	0.0	0.6	1.5	-0.	0.0	0.0	0.1	0.1	0.2	0.6	0.9	0.2	0.0	0.0	0.3	1.0	-2.	-2.	0.4
036	0.2	0.3	0.2	0.2	0.1	0.9	0.9	0.1	0.0	0.1	0.7	0.0	0.3	1.6	0.0	0.6	3.1	0.0	0.0	0.0	0.0	0.1	0.2	0.6	0.9	0.2	0.0	0.0	0.3	1.2	-2.	-2.	0.5
036	0.2	0.3	0.2	0.2	0.1	0.9	0.9	0.1	0.0	0.1	2.1	0.0	0.5	0.7	0.0	0.6	2.6	-0.	0.0	0.0	0.0	0.1	0.2	0.6	0.9	0.2	0.0	0.0	0.3	1.1	-2.	-2.	0.5
036	0.2	0.3	0.1	0.2	0.1	0.9	0.9	0.1	0.0	0.0	0.4	0.0	0.3	0.8	0.0	0.7	4.6	-0.	0.0	0.0	0.0	0.1	0.2	0.6	0.9	0.2	0.0	0.0	0.2	1.3	-2.	-2.	0.4
036	0.2	0.3	0.2	0.2	0.1	0.9	0.9	0.1	0.0	0.1	0.3	0.0	0.2	0.7	0.0	0.7	3.2	-0.	0.0	0.0	0.0	0.1	0.2	0.6	0.9	0.2	0.0	0.0	0.2	1.2	-2.	-2.	0.5
036	0.2	0.3	0.2	0.2	0.1	0.9	0.9	0.1	0.1	-0.	2.0	0.0	0.4	1.1	0.0	0.6	4.2	0.0	0.0	0.0	0.1	0.1	0.2	0.6	0.9	0.2	0.0	0.0	0.3	1.5	-2.	-2.	0.4
036	0.2	0.3	0.2	0.2	0.1	0.9	0.9	0.1	0.0	0.1	2.0	0.0	0.4	1.2	0.0	0.6	1.9	-0.	0.0	0.0	0.1	0.1	0.2	0.6	0.9	0.2	0.0	0.0	0.3	1.2	-2.	-2.	0.4
036	0.2	0.3	0.1	0.2	0.1	0.9	0.9	0.1	0.0	-0.	2.1	0.0	0.4	1.2	0.0	0.7	1.7	0.1	0.0	0.0	0.0	0.1	0.1	0.5	0.9	0.2	0.0	0.0	0.3	1.3	-2.	-2.	0.4
036	0.2	0.3	0.1	0.2	0.1	0.9	0.9	0.1	0.0	-0.	2.1	0.0	0.4	0.9	0.0	0.7	1.6	0.1	0.0	0.0	0.1	0.1	0.2	0.5	0.9	0.2	0.0	0.0	0.3	1.3	-2.	-2.	0.4
036	0.2	0.3	0.1	0.2	0.1	0.9	0.9	0.1	0.0	0.1	2.0	0.0	0.4	1.2	0.0	0.7	3.3	-0.	0.0	0.0	0.1	0.1	0.1	0.5	0.9	0.2	0.0	0.0	0.3	1.2	-2.	-2.	0.4
036	0.2	0.3	0.2	0.2	0.1	0.9	0.9	0.1	0.1	0.0	2.2	0.0	0.4	0.8	0.0	0.7	1.8	-0.	0.0	0.0	0.1	0.1	0.2	0.5	0.9	0.2	0.0	0.0	0.3	1.0	-2.	-2.	0.5
036	0.2	0.3	0.2	0.2	0.1	0.9	0.9	0.1	0.0	0.0	2.0	0.0	0.4	0.8	0.0	0.7	0.1	-0.	0.0	0.0	0.1	0.1	0.2	0.6	0.9	0.2	0.0	0.0	0.2	0.8	-2.	-2.	0.4
036	0.2	0.3	0.1	0.2	0.1	0.9	0.9	0.1	0.0	0.1	2.0	0.0	0.3	1.2	0.0	0.7	-0.	0.3	0.0	0.0	0.1	0.1	0.2	0.7	0.9	0.2	0.0	0.0	0.2	1.0	-2.	-2.	0.4
036	0.2	0.3	0.1	0.2	0.1	0.9	0.9	0.1	0.0	0.0	2.1	0.0	0.4	1.2	0.0	0.7	2.5	-0.	0.0	0.0	0.1	0.1	0.1	0.5	0.9	0.2	0.0	0.0	0.3	1.3	-2.	-2.	0.5
036	0.2	0.3	0.2	0.2	0.1	0.9	0.9	0.1	0.0	0.0	1.7	0.0	0.5	0.8	0.0	0.7	3.5	-0.	0.0	0.0	0.1	0.1	0.2	0.5	0.9	0.2	0.0	0.0	0.2	1.2	-2.	-2.	0.4
036	0.2	0.3	0.2	0.2	0.1	0.9	0.9	0.1	0.1	-0.	0.4	0.0	0.3	1.3	0.0	0.7	0.9	0.3	0.0	0.0	0.1	0.1	0.1	0.6	0.9	0.2	0.0	0.0	0.2	0.9	-2.	-2.	0.5
036	0.2	0.3	0.2	0.2	0.1	0.9	0.9	0.1	0.0	-0.	0.4	0.0	0.3	1.5	0.0	0.6	3.3	-0.	0.0	0.0	0.0	0.1	0.1	0.6	0.9	0.2	0.0	0.0	0.3	1.1	-2.	-2.	0.5
036	0.2	0.2	0.2	0.2	0.1	0.9	0.9	0.1	0.1	0.5	2.3	0.0	0.4	1.7	0.0	0.6	-0.	-0.	0.0	0.0	0.2	0.2	0.4	0.8	0.9	0.1	0.0	0.0	0.3	1.4	-2.	-2.	0.0
036	0.3	0.3	0.2	0.3	0.2	0.9	0.9	0.1	0.1	0.1	0.5	0.0	0.3	1.0	0.0	0.5	0.7	0.4	0.0	0.0	0.1	0.1	0.1	0.6	0.9	0.2	0.0	0.0	0.3	1.2	-1.	-2.	0.6
036	0.3	0.3	0.2	0.4	0.2	0.9	0.8	0.1	0.1	0.2	0.5	0.0	0.2	1.0	0.0	0.4	4.7	-0.	0.0	0.0	0.0	0.1	0.1	0.6	0.9	0.2	0.0	0.0	0.3	1.9	-1.	-2.	0.7
036	0.3	0.2	0.2	0.3	0.1	0.9	0.9	0.1	0.0	0.0	2.6	0.0	0.4	1.6	0.0	0.5	1.7	0.3	0.0	0.0	0.1	0.0	0.1	0.7	0.9	0.2	0.0	0.0	0.3	1.2	-2.	-2.	0.5
036	0.3	0.2	0.2	0.3	0.1	0.9	0.8	0.1	0.0	0.2	2.5	0.0	0.3	0.9	0.0	0.4	2.7	0.4	0.0	0.0	0.1	0.0	0.1	0.6	0.9	0.2	0.0	0.0	0.3	1.4	-1.	-2.	0.6
036	0.3	0.3	0.2	0.3	0.2	0.9	0.9	0.1	0.1	0.3	0.4	0.0	0.3	1.0	0.0	0.6	1.6	1.3	0.0	0.0	0.1	0.1	0.1	0.5	0.9	0.2	0.0	0.0	0.3	1.1	-1.	-2.	0.6
036	0.3	0.2	0.1	0.2	0.1	0.9	0.9	0.1	0.1	0.2	1.9	0.0	0.3	1.0	0.0	0.6	2.3	0.0	0.0	0.0	0.0	0.1	0.2	0.6	0.9	0.2	0.0	0.0	0.3	1.1	-2.	-2.	0.6
036	0.3	0.3	0.2	0.2	0.1	0.9	0.9	0.1	0.1	0.2	2.3	0.0	0.4	0.9	0.0	0.4	1.7	-0.	0.0	0.0	0.0	0.1	0.1	0.6	0.9	0.2	0.0	0.0	0.3	1.4	-2.	-2.	0.5
036	0.3	0.2	0.1	0.3	0.2	0.9	0.9	0.1	0.0	0.0	1.9	0.0	0.5	1.0	0.0	0.6	2.4	-0.	0.0	0.0	0.0	0.2	0.2	0.6	0.9	0.2	0.0	0.0	0.3	1.2	-1.	-1.	0.7
036	0.3	0.3	0.2	0.2	0.2	0.9	0.9	0.1	0.0	0.3	1.8	0.0	0.4	1.8	0.0	0.5	1.9	0.1	0.0	0.0	0.1	0.1	0.2	0.6	0.9	0.2	0.0	0.0	0.3	1.0	-2.	-1.	0.5
036	0.3	0.3	0.2	0.3	0.2	0.9	0.9	0.1	0.0	0.1	1.9	0.0	0.5	0.9	0.0	0.6	3.0	-0.	0.0	0.0	0.1	0.2	0.2	0.5	0.9	0.2	0.0	0.0	0.2	1.0	-2.	-1.	0.6
036	0.3	0.2	0.1	0.3	0.2	0.9	0.9	0.1	0.1	0.0	2.3	0.0	0.4	0.4	0.0	0.6	2.9	-0.	0.0	0.0	0.1	0.1	0.1	0.5	0.9	0.2	0.0	0.0	0.3	1.1	-1.	-1.	0.7
036	0.3	0.3	0.2	0.2	0.2	0.9	0.9	0.1	0.0	0.1	2.2	0.0	0.4	0.9	0.0	0.5	2.2	-0.	0.0	0.0	0.0	0.1	0.1	0.6	0.9	0.2	0.0	0.0	0.2	1.0	-2.	-1.	0.7
036	0.3	0.3	0.2	0.3	0.2	0.9	0.9	0.1	0.0	0.1	2.0	0.0	0.5	0.5	0.0	0.4	1.6	-0.	0.0	0.0	0.1	0.1	0.1	0.6	0.9	0.2	0.0	0.0	0.3	1.0	-1.	-1.	0.6
036	0.3	0.2	0.1	0.3	0.2	0.9	0.9	0.1	0.0	0.2	2.4	0.0	0.5	1.9	0.0	0.4	2.4	-0.	0.0	0.0	0.1	0.0	0.1	0.6	0.9	0.2	0.0	0.0	0.3	1.0	-2.	-1.	0.7
036	0.3	0.2	0.1	0.3	0.2	0.9	0.9	0.1	0.0	0.2	1.8	0.0	0.4	0.4	0.0	0.5	3.8	-0.	0.0	0.0	0.1	0.1	0.1	0.5	0.9	0.2	0.0	0.0	0.2	1.0	-2.	-1.	0.6
036	0.3	0.3	0.1	0.2	0.2	0.9	0.9	0.1	0.0	0.2	2.3	0.0	0.4	0.4	0.0	0.4	1.3	-0.	0.0	0.0	0.1	0.0	0.1	0.6	0.9	0.2	0.0	0.0	0.3	1.0	-1.	-1.	0.6
036	0.3	0.3	0.2	0.3	0.2	0.9	0.9	0.1	0.0	0.3	2.3	0.0	0.4	0.4	0.0	0.4	0.7	-0.	0.0	0.0	0.1	0.1	0.2	0.6	0.9	0.2	0.0	0.0	0.3	0.8	-2.	-1.	0.6
036	0.3	0.3	0.2	0.2	0.2	0.9	0.9	0.1	0.0	0.0	0.9	0.0	0.3	0.4	0.1	0.6	1.2	-0.	0.0	0.0	0.1	0.1	0.1	0.5	0.9	0.2	0.0	0.0	0.2	0.8	-2.	-1.	0.7
036	0.3	0.2	0.1	0.2	0.2	0.9	0.9	0.1	0.0	0.1	2.6	0.0	0.3	0.4	0.0	0.6	1.4	-0.	0.0	0.0	0.0	0.1	0.1	0.5	0.9	0.2	0.0	0.0	0.3	0.9	-1.	-1.	0.7
036	0.3	0.3	0.2	0.3	0.2	0.9	0.9	0.1	0.0	0.3	1.8	0.0	0.5	0.4	0.0	0.5	1.1	-0.	0.0	0.0	0.1	0.1	0.1	0.6	0.9	0.2	0.0	0.0	0.2	1.0	-1.	-1.	0.7
036	0.3	0.3	0.2	0.2	0.1	0.9	0.9	0.1	0.0	0.1	1.9	0.0	0.4	0.4	0.0	0.6	0.6	-0.	0.0	0.0	0.0	0.1	0.1	0.5	0.9	0.2	0.0	0.0	0.2	0.9	-2.	-1.	0.6
036	0.3	0.3	0.2	0.3	0.1	0.9	0.9	0.1	0.0	0.1	1.8	0.0	0.5	0.4	0.0	0.6	2.1	-0.	0.0	0.0	0.1	0.1	0.1	0.5	0.9	0.2	0.0	0.0	0.3	1.2	-2.	-1.	0.6
036	0.3	0.3	0.1	0.3	0.2	0.9	0.9	0.1	0.0	0.2	1.8	0.0	0.5	0.4	0.0	0.5	1.9	-0.	0.0	0.0	0.1	0.0	0.2	0.6	0.9	0.2	0.0	0.0	0.2	1.2	-1.	-1.	0.6
036	0.3	0.2	0.1	0.3	0.2	0.9	0.9	0.1	0.0	0.0	1.8	0.0	0.4	0.9	0.0	0.7	3.4	-0.	0.0	0.0	0.0	0.1	0.1	0.5	0.9	0.2	0.0	0.0	0.2	1.0	-2.	-1.	0.7
036	0.3	0.2	0.2	0.3	0.2	0.9	0.9	0.1	0.0	0.2	2.3	0.0	0.5	0.4	0.0	0.5	2.9	-0.	0.0	0.0	0.1	0.1	0.2	0.6	0.9	0.2	0.0	0.0	0.3	1.1	-1.	-1.	0.6
036	0.3	0.2	0.2	0.3	0.2	0.9	0.9	0.1	0.0	0.3	2.2	0.0	0.4	0.9	0.0	0.5	4.1	0.1	0.0	0.0	0.0	0.1	0.2	0.6	0.9	0.2	0.0	0.0	0.3	0.9	-1.	-1.	0.7
036	0.3	0.3	0.2	0.3	0.2	0.9	0.9	0.1	0.0	0.3	2.1	0.0	0.5	0.9	0.0	0.6	6.0	-0.	0.0	0.0	0.1	0.1	0.1	0.6	0.9	0.2	0.0	0.0	0.2	1.1	-2.	-1.	0.6
036	0.3	0.3	0.2	0.2	0.2	0.9	0.9	0.1	0.0	0.1	2.2	0.0	0.4	0.9	0.0	0.6	5.6	0.3	0.0	0.0	0.0	0.1	0.1	0.6	0.9	0.2	0.0	0.0	0.2	1.1	-2.	-1.	0.6
036	0.3	0.3	0.2	0.3	0.2	0.9	0.9	0.1	0.0	0.0	1.8	0.0	0.4	0.9	0.0	0.7	2.5	-0.	0.0	0.0	0.0	0.2	0.1	0.5	0.9	0.2	0.0	0.0	0.3	1.2	-1.	-1.	0.7
036	0.3	0.3	0.2	0.2	0.2	0.9	0.9	0.1	0.0	0.1	1.8	0.0	0.4	0.8	0.0	0.7	2.5	-0.	0.0	0.0	0.1	0.1	0.2	0.5	0.9	0.2	0.0	0.0	0.3	1.0	-2.	-1.	0.6
036	0.3	0.3	0.1	0.2	0.2	0.9	0.9	0.1	0.0	0.2	2.2	0.0	0.4	0.9	0.0	0.6	3.6	0.0	0.0	0.0	0.0	0.1	0.1	0.5	0.9	0.2	0.0	0.0	0.2	0.9	-2.	-1.	0.6
036	0.3	0.3	0.1	0.3	0.2	0.9	0.9	0.1	0.0	0.1	1.8	0.0	0.5	0.9	0.0	0.6	2.9	-0.	0.0	0.0	0.1	0.1	0.2	0.5	0.9	0.2	0.0	0.0	0.3	1.1	-2.	-1.	0.6
036	0.3	0.2	0.1	0.3	0.2	0.9	0.9	0.1	0.0	0.2	2.3	0.0	0.4	0.9	0.0	0.5	3.7	-0.	0.0	0.0	0.0	0.1	0.2	0.6	0.9	0.2	0.0	0.0	0.2	1.2	-1.	-1.	0.6
036	0.3	0.3	0.2	0.3	0.1	0.9	0.9	0.1	0.0	0.1	1.8	0.0	0.4	0.4	0.0	0.5	2.1	-0.	0.0	0.0	0.0	0.2	0.1	0.5	0.9	0.2	0.0	0.0	0.3	1.1	-2.	-1.	0.6
036	0.3	0.2	0.2	0.3	0.2	0.9	0.9	0.1	0.0	0.1	1.8	0.0	0.5	0.4	0.0	0.5	2.4	-0.	0.0	0.0	0.1	0.1	0.2	0.6	0.9	0.2	0.0	0.0	0.2	1.3	-1.	-1.	0.6
036	0.3	0.3	0.2	0.2	0.2	0.9	0.9	0.1	0.0	0.0	1.3	0.0	0.5	0.8	0.0	0.6	3.7	0.1	0.0	0.0	0.1	0.1	0.2	0.5	0.9	0.2	0.0	0.0	0.3	1.0	-2.	-2.	0.6
036	0.3	0.3	0.2	0.3	0.2	0.9	0.9	0.1	0.0	0.1	2.2	0.0	0.4	0.9	0.0	0.6	1.8	0.2	0.0	0.0	0.0	0.1	0.2	0.6	0.9	0.2	0.0	0.0	0.3	1.1	-1.	-2.	0.6
036	0.3	0.2	0.1	0.3	0.2	0.9	0.9	0.1	0.0	0.1	1.9	0.0	0.4	0.4	0.0	0.6	4.4	-0.	0.0	0.0	0.0	0.2	0.1	0.5	0.9	0.2	0.0	0.0	0.2	1.2	-1.	-1.	0.7
036	0.3	0.3	0.2	0.3	0.2	0.9	0.9	0.1	0.1	0.0	1.8	0.0	0.5	0.9	0.0	0.7	2.2	-0.	0.0	0.0	0.1	0.1	0.2	0.5	0.9	0.2	0.0	0.0	0.2	1.2	-1.	-1.	0.6
036	0.3	0.2	0.2	0.3	0.2	0.9	0.9	0.1	0.0	0.1	1.7	0.0	0.3	0.8	0.0	0.7	4.4	-0.	0.0	0.0	0.0	0.1	0.1	0.5	0.9	0.2	0.0	0.0	0.3	1.3	-2.	-1.	0.6
036	0.3	0.2	0.2	0.3	0.2	0.9	0.9	0.1	0.0	0.1	0.8	0.0	0.3	0.4	0.0	0.5	2.5	-0.	0.0	0.0	0.0	0.1	0.1	0.6	0.9	0.2	0.0	0.0	0.2	1.2	-2.	-2.	0.6
036	0.3	0.3	0.2	0.3	0.2	0.9	0.9	0.1	0.0	0.1	1.8	0.0	0.3	0.9	0.0	0.6	3.4	0.0	0.0	0.0	0.0	0.1	0.2	0.6	0.9	0.2	0.0	0.0	0.3	1.0	-2.	-1.	0.6
036	0.3	0.3	0.2	0.2	0.1	0.9	0.9	0.1	0.0	-0.	1.7	0.0	0.5	0.8	0.0	0.6	2.0	-0.	0.0	0.0	0.1	0.1	0.2	0.5	0.9	0.2	0.0	0.0	0.3	1.2	-2.	-2.	0.6
036	0.3	0.2	0.2	0.3	0.2	0.9	0.9	0.1	0.0	0.2	1.8	0.0	0.5	0.4	0.0	0.5	3.5	0.0	0.0	0.0	0.0	0.1	0.2	0.6	0.9	0.2	0.0	0.0	0.3	1.2	-2.	-2.	0.6
036	0.3	0.2	0.2	0.3	0.2	0.9	0.9	0.1	0.0	-0.	0.4	0.0	0.2	0.4	0.0	0.7	6.2	-0.	0.0	0.0	0.0	0.2	0.1	0.4	0.9	0.2	0.0	0.0	0.2	1.3	-2.	-1.	0.6
036	0.3	0.2	0.1	0.3	0.1	0.9	0.9	0.1	0.0	0.1	1.7	0.0	0.5	0.8	0.0	0.6	2.6	-0.	0.0	0.0	0.1	0.1	0.2	0.6	0.9	0.2	0.0	0.0	0.3	1.3	-1.	-1.	0.6
036	0.3	0.3	0.2	0.2	0.1	0.9	0.9	0.1	0.0	0.1	1.8	0.0	0.3	0.8	0.0	0.6	2.7	-0.	0.0	0.0	0.0	0.1	0.1	0.5	0.9	0.2	0.0	0.0	0.3	1.0	-2.	-1.	0.6
036	0.3	0.3	0.2	0.2	0.1	0.9	0.9	0.1	0.0	0.1	0.3	0.0	0.2	0.8	0.0	0.6	4.2	0.0	0.0	0.0	0.0	0.2	0.1	0.5	0.9	0.2	0.0	0.0	0.3	1.2	-2.	-2.	0.5
036	0.3	0.3	0.1	0.3	0.2	0.9	0.9	0.1	0.1	0.0	1.8	0.0	0.4	0.9	0.0	0.6	5.0	0.1	0.0	0.0	0.0	0.1	0.2	0.5	0.9	0.2	0.0	0.0	0.2	1.2	-2.	-1.	0.6
036	0.3	0.2	0.2	0.3	0.2	0.9	0.9	0.1	0.0	0.2	1.8	0.0	0.5	0.8	0.0	0.5	2.9	-0.	0.0	0.0	0.1	0.1	0.2	0.6	0.9	0.2	0.0	0.0	0.3	1.1	-2.	-1.	0.6
036	0.3	0.3	0.2	0.2	0.1	0.9	0.9	0.1	0.1	0.2	1.7	0.0	0.3	0.8	0.0	0.6	1.7	-0.	0.0	0.0	0.0	0.1	0.2	0.6	0.9	0.2	0.0	0.0	0.3	1.1	-2.	-2.	0.5
036	0.3	0.3	0.2	0.3	0.2	0.9	0.9	0.1	0.0	0.3	1.8	0.0	0.4	0.8	0.0	0.5	5.9	0.1	0.0	0.0	0.0	0.1	0.2	0.6	0.9	0.2	0.0	0.0	0.3	1.2	-2.	-1.	0.6
036	0.3	0.3	0.2	0.3	0.2	0.9	0.9	0.1	0.0	0.0	1.8	0.0	0.4	0.9	0.1	0.7	2.4	0.1	0.0	0.0	0.0	0.2	0.2	0.4	0.9	0.2	0.0	0.0	0.2	1.1	-2.	-1.	0.6
036	0.3	0.3	0.2	0.3	0.2	0.9	0.9	0.1	0.0	0.1	2.1	0.0	0.4	0.8	0.0	0.6	2.6	-0.	0.0	0.0	0.1	0.1	0.2	0.6	0.9	0.2	0.0	0.0	0.3	1.1	-2.	-1.	0.6
036	0.3	0.3	0.2	0.3	0.1	0.9	0.9	0.1	0.0	0.2	1.8	0.0	0.4	0.9	0.0	0.5	4.0	0.4	0.0	0.0	0.0	0.0	0.2	0.6	0.9	0.2	0.0	0.0	0.3	1.0	-2.	-2.	0.5
036	0.3	0.3	0.2	0.2	0.1	0.9	0.9	0.1	0.0	0.1	2.1	0.0	0.4	0.8	0.0	0.5	3.6	-0.	0.0	0.0	0.0	0.1	0.2	0.6	0.9	0.2	0.0	0.0	0.3	1.3	-2.	-2.	0.5
036	0.3	0.3	0.1	0.3	0.1	0.9	0.9	0.1	0.0	0.0	2.1	0.0	0.4	0.9	0.0	0.6	3.3	-0.	0.0	0.0	0.0	0.1	0.1	0.5	0.9	0.2	0.0	0.0	0.2	1.5	-2.	-2.	0.5
036	0.3	0.3	0.2	0.3	0.2	0.9	0.9	0.1	0.0	0.2	1.8	0.0	0.5	0.9	0.0	0.6	6.4	0.1	0.0	0.0	0.0	0.1	0.2	0.5	0.9	0.2	0.0	0.0	0.2	1.1	-2.	-1.	0.6
036	0.3	0.2	0.2	0.3	0.2	0.9	0.9	0.1	0.0	0.0	1.8	0.0	0.4	0.8	0.0	0.7	2.6	-0.	0.0	0.0	0.1	0.1	0.2	0.5	0.9	0.2	0.0	0.0	0.2	1.0	-2.	-1.	0.6
036	0.3	0.3	0.1	0.4	0.2	0.9	0.9	0.1	0.1	0.3	2.2	0.0	0.4	0.9	0.0	0.5	4.4	-0.	0.0	0.0	0.0	0.1	0.2	0.6	0.9	0.2	0.0	0.0	0.3	1.4	-1.	-1.	0.6
036	0.3	0.3	0.1	0.3	0.2	0.9	0.9	0.1	0.0	0.0	2.2	0.0	0.5	0.9	0.0	0.6	4.2	0.3	0.0	0.0	0.0	0.1	0.2	0.5	0.9	0.2	0.0	0.0	0.2	1.0	-2.	-1.	0.6
036	0.3	0.3	0.2	0.3	0.2	0.9	0.9	0.1	0.0	0.0	2.2	0.0	0.4	0.8	0.0	0.6	2.5	0.5	0.0	0.0	0.1	0.1	0.2	0.5	0.9	0.2	0.0	0.0	0.2	1.0	-1.	-1.	0.6
036	0.3	0.3	0.1	0.3	0.2	0.9	0.9	0.1	0.0	0.1	2.2	0.0	0.5	0.8	0.0	0.7	2.2	0.1	0.0	0.0	0.0	0.1	0.2	0.5	0.9	0.2	0.0	0.0	0.2	0.9	-2.	-1.	0.6
036	0.3	0.3	0.2	0.4	0.2	0.9	0.9	0.1	0.0	0.2	2.1	0.0	0.4	0.9	0.0	0.5	4.1	-0.	0.0	0.0	0.0	0.1	0.2	0.6	0.9	0.2	0.0	0.0	0.3	1.6	-1.	-1.	0.6
036	0.3	0.3	0.1	0.2	0.2	0.9	0.9	0.1	0.0	0.0	1.9	0.0	0.5	0.9	0.1	0.7	0.9	-0.	0.0	0.0	0.1	0.2	0.1	0.4	0.9	0.2	0.0	0.0	0.2	1.0	-2.	-1.	0.6
036	0.3	0.3	0.2	0.4	0.2	0.9	0.9	0.1	0.0	0.0	1.8	0.0	0.5	0.8	0.0	0.6	3.4	-0.	0.0	0.0	0.1	0.1	0.2	0.6	0.9	0.2	0.0	0.0	0.3	1.4	-1.	-1.	0.6
036	0.3	0.3	0.2	0.3	0.2	0.9	0.9	0.1	0.0	0.0	2.1	0.0	0.4	0.8	0.0	0.7	4.1	0.2	0.0	0.0	0.1	0.1	0.2	0.5	0.9	0.2	0.0	0.0	0.3	1.2	-2.	-1.	0.6
036	0.3	0.3	0.2	0.3	0.1	0.9	0.9	0.1	0.0	-0.	1.9	0.0	0.3	0.4	0.0	0.5	5.2	-0.	0.0	0.0	0.0	0.1	0.1	0.5	0.9	0.2	0.0	0.0	0.3	1.6	-2.	-2.	0.5
036	0.3	0.3	0.2	0.3	0.2	0.9	0.9	0.1	0.0	0.1	1.8	0.0	0.4	0.8	0.0	0.6	6.5	-0.	0.0	0.0	0.0	0.1	0.2	0.5	0.9	0.2	0.0	0.0	0.3	1.3	-2.	-1.	0.6
036	0.3	0.3	0.2	0.3	0.1	0.9	0.9	0.1	0.0	0.0	1.8	0.0	0.5	0.4	0.0	0.6	2.1	-0.	0.0	0.0	0.1	0.2	0.2	0.5	0.9	0.2	0.0	0.0	0.3	1.3	-1.	-1.	0.6
036	0.3	0.3	0.2	0.3	0.2	0.9	0.9	0.1	0.0	0.0	1.8	0.0	0.5	0.4	0.0	0.6	0.9	-0.	0.0	0.0	0.1	0.1	0.1	0.5	0.9	0.2	0.0	0.0	0.3	1.0	-2.	-1.	0.6
036	0.3	0.3	0.2	0.3	0.2	0.9	0.9	0.1	0.1	0.1	1.8	0.0	0.5	0.9	0.0	0.5	3.1	-0.	0.0	0.0	0.1	0.2	0.2	0.5	0.9	0.2	0.0	0.0	0.3	1.1	-2.	-1.	0.6
036	0.3	0.3	0.2	0.2	0.1	0.9	0.9	0.2	0.0	0.2	2.3	0.0	0.3	2.9	0.0	0.5	-0.	-0.	0.0	0.0	0.2	0.1	0.3	0.8	0.9	0.2	0.0	0.0	0.3	1.1	-1.	-2.	0.1
044	0.4	0.2	0.2	0.3	0.4	0.9	0.9	0.1	0.1	0.0	2.1	0.0	0.3	0.4	0.1	0.7	0.8	-0.	0.0	0.0	0.1	0.2	0.1	0.3	0.9	0.4	0.0	0.0	0.3	0.7	-1.	-1.	1.1
044	0.4	0.3	0.2	0.3	0.4	0.9	0.9	0.1	0.0	-0.	0.5	0.0	0.2	0.5	0.1	0.7	2.3	-0.	0.0	0.0	0.1	0.3	0.1	0.2	0.8	0.4	0.0	0.0	0.3	0.6	-1.	-1.	1.1
044	0.4	0.2	0.2	0.3	0.4	0.9	0.9	0.1	0.0	-0.	1.5	0.0	0.5	0.4	0.1	0.8	1.1	0.2	0.0	0.0	0.0	0.2	0.1	0.2	0.8	0.4	0.0	0.0	0.2	0.6	-1.	-1.	1.1
044	0.4	0.2	0.2	0.4	0.4	0.9	0.9	0.1	0.0	-0.	0.5	0.0	0.2	0.4	0.1	0.8	1.1	-0.	0.0	0.1	0.0	0.3	0.1	0.2	0.9	0.4	0.0	0.0	0.2	0.6	-1.	-0.	1.2
044	0.4	0.2	0.2	0.3	0.4	0.9	0.9	0.1	0.1	-0.	1.4	0.0	0.4	0.4	0.1	0.8	1.4	-0.	0.0	0.0	0.0	0.3	0.1	0.2	0.8	0.4	0.0	0.0	0.3	0.6	-1.	-1.	1.1
044	0.4	0.2	0.2	0.3	0.4	0.9	0.9	0.1	0.0	-0.	0.9	0.0	0.4	0.4	0.1	0.8	1.5	-0.	0.0	0.1	0.1	0.3	0.1	0.2	0.8	0.4	0.0	0.0	0.2	0.6	-1.	-0.	1.2
044	0.4	0.2	0.2	0.3	0.4	0.9	0.9	0.1	0.0	-0.	1.0	0.0	0.3	0.4	0.1	0.8	0.8	-0.	0.0	0.0	0.0	0.3	0.1	0.2	0.8	0.4	0.0	0.0	0.3	0.6	-1.	-1.	1.1
044	0.4	0.3	0.2	0.4	0.4	0.9	0.9	0.1	0.0	-0.	0.9	0.0	0.3	0.4	0.1	0.8	1.9	-0.	0.0	0.1	0.0	0.3	0.1	0.2	0.8	0.4	0.0	0.0	0.2	0.6	-1.	-0.	1.2
044	0.4	0.3	0.2	0.3	0.5	0.9	0.9	0.1	0.0	-0.	0.9	0.0	0.4	0.4	0.1	0.8	0.5	-0.	0.0	0.1	0.1	0.2	0.1	0.2	0.8	0.4	0.0	0.0	0.2	0.5	-1.	-0.	1.3
044	0.4	0.2	0.2	0.4	0.5	0.9	0.9	0.1	0.0	-0.	1.9	0.0	0.3	0.4	0.1	0.8	1.6	-0.	0.0	0.0	0.0	0.3	0.1	0.2	0.8	0.4	0.0	0.0	0.3	0.6	-1.	-0.	1.2
044	0.4	0.2	0.2	0.4	0.4	0.9	0.9	0.1	0.0	-0.	0.5	0.0	0.2	0.4	0.1	0.8	0.1	-0.	0.0	0.0	0.0	0.3	0.1	0.2	0.9	0.4	0.0	0.0	0.3	0.7	-1.	-1.	1.2
044	0.4	0.3	0.2	0.3	0.5	0.9	0.9	0.1	0.1	0.0	2.0	0.0	0.4	0.5	0.1	0.7	1.4	-0.	0.0	0.0	0.0	0.3	0.1	0.2	0.8	0.4	0.0	0.0	0.2	0.5	-1.	-1.	1.1
044	0.4	0.2	0.1	0.3	0.4	0.9	0.9	0.1	0.0	-0.	1.4	0.0	0.3	0.4	0.1	0.8	0.6	-0.	0.0	0.0	0.0	0.3	0.1	0.2	0.9	0.4	0.0	0.0	0.2	0.5	-1.	-0.	1.2
044	0.4	0.2	0.2	0.3	0.4	0.9	0.9	0.1	0.0	-0.	1.5	0.0	0.4	0.4	0.1	0.8	1.2	-0.	0.0	0.1	0.0	0.3	0.1	0.2	0.8	0.4	0.0	0.0	0.2	0.6	-1.	-0.	1.2
044	0.4	0.2	0.2	0.3	0.4	0.9	0.9	0.1	0.0	-0.	2.9	0.0	0.3	0.5	0.1	0.8	-0.	-0.	0.0	0.1	0.1	0.4	0.0	0.2	0.9	0.4	0.0	0.0	0.3	0.5	-1.	-0.	1.2
044	0.4	0.3	0.2	0.3	0.4	0.9	0.9	0.1	0.0	-0.	2.9	0.0	0.3	0.5	0.1	0.8	0.7	-0.	0.0	0.1	0.0	0.4	0.1	0.2	0.9	0.4	0.0	0.0	0.2	0.5	-1.	-0.	1.1
044	0.4	0.2	0.2	0.4	0.4	0.9	0.9	0.1	0.0	-0.	2.0	0.0	0.3	0.5	0.1	0.8	1.0	-0.	0.0	0.0	0.0	0.3	0.1	0.2	0.9	0.4	0.0	0.0	0.2	0.6	-1.	-1.	1.2
044	0.4	0.2	0.2	0.3	0.4	0.9	0.9	0.1	0.0	-0.	0.9	0.0	0.3	0.4	0.1	0.8	0.0	-0.	0.0	0.1	0.0	0.4	0.0	0.2	0.9	0.4	0.0	0.0	0.3	0.5	-1.	-0.	1.2
044	0.4	0.2	0.2	0.3	0.4	0.9	0.9	0.1	0.0	-0.	1.0	0.0	0.3	0.5	0.1	0.8	-0.	-0.	0.0	0.0	0.1	0.4	0.1	0.2	0.9	0.4	0.0	0.0	0.3	0.5	-1.	-0.	1.1
044	0.4	0.2	0.2	0.4	0.4	0.9	0.9	0.1	0.0	-0.	2.0	0.0	0.3	0.5	0.1	0.8	0.1	-1.	0.0	0.1	0.0	0.4	0.1	0.2	0.9	0.4	0.0	0.0	0.2	0.5	-1.	-0.	1.2
044	0.4	0.3	0.2	0.3	0.4	0.9	0.9	0.1	0.0	-0.	2.9	0.0	0.2	0.4	0.1	0.8	1.7	-0.	0.0	0.0	0.0	0.3	0.1	0.2	0.8	0.4	0.0	0.0	0.3	0.7	-1.	-1.	1.2
044	0.4	0.2	0.2	0.3	0.4	0.9	0.9	0.1	0.0	-0.	0.9	0.0	0.4	0.4	0.1	0.8	2.9	-0.	0.0	0.1	0.0	0.4	0.1	0.2	0.8	0.4	0.0	0.0	0.2	0.7	-1.	-0.	1.2
044	0.4	0.3	0.2	0.3	0.4	0.9	0.9	0.1	0.1	0.0	1.0	0.0	0.4	0.4	0.1	0.7	0.5	-0.	0.0	0.1	0.0	0.3	0.1	0.2	0.8	0.4	0.0	0.0	0.3	0.5	-1.	-0.	1.2
044	0.4	0.3	0.2	0.3	0.4	0.9	0.9	0.1	0.0	-0.	1.0	0.0	0.2	0.4	0.1	0.8	0.5	-0.	0.0	0.1	0.0	0.3	0.0	0.2	0.9	0.4	0.0	0.0	0.3	0.5	-1.	-0.	1.2
044	0.4	0.2	0.2	0.4	0.5	0.9	0.9	0.1	0.0	-0.	1.0	0.0	0.4	0.4	0.1	0.8	0.5	-0.	0.0	0.1	0.0	0.3	0.1	0.2	0.8	0.4	0.0	0.0	0.2	0.6	-1.	-0.	1.2
044	0.4	0.2	0.1	0.4	0.5	0.9	0.9	0.2	0.0	-0.	1.0	0.0	0.3	0.4	0.1	0.8	3.6	-0.	0.0	0.1	0.0	0.3	0.1	0.2	0.9	0.4	0.0	0.0	0.3	0.8	-1.	-0.	1.3
044	0.4	0.2	0.2	0.3	0.4	0.9	0.9	0.1	0.0	-0.	1.0	0.0	0.3	0.4	0.1	0.8	0.6	-0.	0.0	0.1	0.0	0.3	0.0	0.2	0.8	0.4	0.0	0.0	0.3	0.5	-1.	-0.	1.1
044	0.4	0.2	0.2	0.3	0.4	0.9	0.9	0.1	0.0	-0.	1.0	0.0	0.3	0.4	0.1	0.8	0.3	-1.	0.0	0.1	0.0	0.4	0.1	0.2	0.9	0.4	0.0	0.0	0.2	0.5	-1.	-0.	1.3
044	0.4	0.2	0.2	0.3	0.4	0.9	0.9	0.1	0.0	-0.	1.0	0.0	0.2	0.4	0.1	0.8	1.1	-0.	0.0	0.1	0.0	0.3	0.1	0.2	0.8	0.4	0.0	0.0	0.3	0.6	-1.	-0.	1.2
044	0.4	0.2	0.2	0.3	0.4	0.9	0.9	0.1	0.0	0.0	2.9	0.0	0.3	0.5	0.1	0.8	0.9	-1.	0.0	0.1	0.0	0.4	0.1	0.2	0.9	0.4	0.0	0.0	0.2	0.6	-1.	-0.	1.3
044	0.4	0.2	0.2	0.3	0.4	0.9	0.9	0.2	0.0	0.0	1.0	0.0	0.2	0.5	0.1	0.8	0.2	-0.	0.0	0.1	0.0	0.4	0.1	0.2	0.9	0.4	0.0	0.0	0.3	0.6	-1.	-0.	1.2
044	0.4	0.2	0.2	0.3	0.5	0.9	0.9	0.1	0.0	0.0	1.0	0.0	0.3	0.5	0.1	0.7	-0.	-0.	0.0	0.1	0.1	0.4	0.1	0.2	0.8	0.4	0.0	0.0	0.3	0.5	-1.	-0.	1.2
044	0.4	0.2	0.2	0.4	0.4	0.9	0.9	0.1	0.0	-0.	1.0	0.0	0.3	0.5	0.1	0.9	3.7	-1.	0.0	0.1	0.0	0.4	0.1	0.2	0.9	0.4	0.0	0.0	0.2	0.7	-1.	-0.	1.3
044	0.4	0.2	0.2	0.3	0.4	0.9	0.9	0.1	0.0	0.0	1.0	0.0	0.3	0.5	0.1	0.8	5.3	-0.	0.0	0.1	0.0	0.3	0.1	0.2	0.8	0.4	0.0	0.0	0.2	0.9	-1.	-0.	1.3
044	0.4	0.2	0.1	0.3	0.5	0.9	0.9	0.1	0.0	-0.	1.0	0.0	0.3	0.5	0.1	0.8	0.6	-0.	0.0	0.1	0.0	0.4	0.0	0.2	0.8	0.4	0.0	0.0	0.2	0.5	-1.	-0.	1.2
044	0.4	0.2	0.2	0.4	0.5	0.9	0.9	0.1	0.0	0.0	1.0	0.0	0.3	0.5	0.1	0.8	4.1	-0.	0.0	0.1	0.0	0.4	0.1	0.2	0.8	0.4	0.0	0.0	0.2	0.7	-1.	-0.	1.3
044	0.4	0.2	0.2	0.3	0.4	0.9	0.9	0.1	0.0	-0.	1.0	0.0	0.3	0.5	0.1	0.8	2.9	-0.	0.0	0.1	0.0	0.4	0.1	0.2	0.8	0.4	0.0	0.0	0.2	0.7	-1.	-0.	1.3
044	0.4	0.2	0.2	0.3	0.5	0.9	0.9	0.1	0.0	0.0	1.0	0.0	0.3	0.5	0.2	0.8	0.9	-0.	0.0	0.1	0.0	0.4	0.1	0.2	0.9	0.4	0.0	0.0	0.2	0.5	-1.	-0.	1.3
044	0.4	0.2	0.2	0.3	0.5	0.9	0.9	0.1	0.0	0.0	1.0	0.0	0.2	0.5	0.1	0.8	0.8	-0.	0.0	0.1	0.0	0.3	0.1	0.1	0.8	0.4	0.0	0.0	0.3	0.6	-1.	-0.	1.2
044	0.4	0.2	0.2	0.4	0.4	0.9	0.9	0.1	0.0	-0.	1.0	0.0	0.3	0.5	0.1	0.8	3.2	-0.	0.0	0.1	0.0	0.4	0.1	0.2	0.8	0.4	0.0	0.0	0.2	0.7	-1.	-0.	1.2
044	0.4	0.2	0.2	0.4	0.4	0.9	0.9	0.2	0.0	-0.	1.0	0.0	0.3	0.5	0.1	0.8	1.0	-0.	0.0	0.1	0.0	0.4	0.1	0.2	0.8	0.4	0.0	0.0	0.2	0.6	-1.	-0.	1.2
044	0.4	0.2	0.2	0.3	0.4	0.9	0.9	0.1	0.0	-0.	1.0	0.0	0.2	0.5	0.2	0.8	0.4	-1.	0.0	0.1	0.0	0.4	0.0	0.1	0.8	0.4	0.0	0.0	0.3	0.5	-1.	-0.	1.3
044	0.4	0.2	0.2	0.3	0.4	0.9	0.9	0.1	0.0	0.0	1.0	0.0	0.3	0.5	0.2	0.8	4.1	-1.	0.0	0.1	0.0	0.4	0.1	0.2	0.8	0.4	0.0	0.0	0.2	0.8	-1.	-0.	1.3
044	0.4	0.3	0.2	0.3	0.4	0.9	0.9	0.1	0.0	0.0	1.0	0.0	0.3	0.5	0.1	0.8	2.4	-0.	0.0	0.1	0.1	0.3	0.1	0.2	0.8	0.4	0.0	0.0	0.2	0.8	-1.	-0.	1.3
044	0.4	0.2	0.2	0.3	0.5	0.9	0.9	0.1	0.0	-0.	1.0	0.0	0.4	0.4	0.1	0.8	1.4	-1.	0.0	0.1	0.0	0.4	0.1	0.2	0.8	0.4	0.0	0.0	0.2	0.5	-1.	-0.	1.3
044	0.4	0.2	0.2	0.4	0.5	0.9	0.9	0.1	0.0	-0.	1.0	0.0	0.3	0.4	0.1	0.8	-0.	-0.	0.0	0.1	0.0	0.3	0.1	0.1	0.8	0.4	0.0	0.0	0.3	0.4	-1.	-0.	1.2
044	0.4	0.2	0.2	0.4	0.5	0.9	0.9	0.1	0.0	-0.	1.0	0.0	0.3	0.4	0.1	0.8	0.2	-0.	0.0	0.1	0.0	0.3	0.1	0.2	0.8	0.4	0.0	0.0	0.2	0.5	-1.	-0.	1.2
044	0.4	0.2	0.2	0.3	0.5	0.9	0.9	0.1	0.0	0.1	1.0	0.0	0.3	0.5	0.1	0.8	2.9	-0.	0.0	0.1	0.1	0.3	0.1	0.2	0.8	0.4	0.0	0.0	0.3	0.7	-1.	-0.	1.3
044	0.4	0.2	0.2	0.4	0.5	0.9	0.9	0.1	0.0	-0.	1.0	0.0	0.4	0.5	0.1	0.8	2.3	-0.	0.0	0.1	0.0	0.4	0.1	0.2	0.8	0.4	0.0	0.0	0.2	0.7	-1.	-0.	1.3
044	0.4	0.3	0.2	0.3	0.5	0.9	0.9	0.2	0.0	0.1	1.0	0.0	0.3	0.5	0.1	0.8	0.8	-0.	0.0	0.1	0.1	0.4	0.0	0.2	0.9	0.4	0.0	0.0	0.3	0.6	-1.	-0.	1.2
044	0.4	0.2	0.2	0.4	0.5	0.9	0.9	0.1	0.0	0.0	1.0	0.0	0.3	0.5	0.1	0.8	1.2	-0.	0.0	0.1	0.0	0.3	0.1	0.2	0.8	0.4	0.0	0.0	0.3	0.6	-1.	-0.	1.3
044	0.4	0.2	0.2	0.3	0.5	0.9	0.9	0.1	0.0	-0.	1.0	0.0	0.4	0.4	0.1	0.8	4.5	-1.	0.0	0.1	0.0	0.4	0.1	0.2	0.9	0.4	0.0	0.0	0.2	0.8	-1.	-0.	1.3
044	0.4	0.3	0.2	0.3	0.5	0.9	0.9	0.1	0.0	-0.	1.0	0.0	0.3	0.5	0.1	0.8	2.0	-0.	0.0	0.1	0.1	0.3	0.1	0.2	0.8	0.4	0.0	0.0	0.3	0.7	-1.	-0.	1.3
044	0.4	0.3	0.2	0.4	0.5	0.9	0.9	0.1	0.0	0.1	1.0	0.0	0.3	0.5	0.1	0.8	0.9	-0.	0.0	0.1	0.0	0.4	0.1	0.1	0.9	0.4	0.0	0.0	0.3	0.5	-1.	-0.	1.3
044	0.4	0.2	0.2	0.3	0.5	0.9	0.9	0.2	0.0	0.1	1.0	0.0	0.3	0.5	0.1	0.8	2.8	-0.	0.0	0.1	0.0	0.4	0.1	0.2	0.9	0.4	0.0	0.0	0.2	0.7	-1.	-0.	1.3
044	0.4	0.2	0.2	0.4	0.5	0.9	0.9	0.1	0.0	0.1	1.0	0.0	0.3	0.5	0.1	0.8	1.4	-0.	0.0	0.1	0.1	0.3	0.1	0.2	0.8	0.4	0.0	0.0	0.3	0.6	-1.	-0.	1.3
044	0.4	0.2	0.2	0.4	0.5	0.9	0.9	0.1	0.0	0.0	1.0	0.0	0.3	0.5	0.2	0.8	4.8	-1.	0.0	0.1	0.0	0.4	0.1	0.2	0.9	0.4	0.0	0.0	0.2	0.8	-1.	-0.	1.4
044	0.4	0.2	0.2	0.3	0.5	0.9	0.9	0.1	0.0	0.1	1.0	0.0	0.2	0.5	0.2	0.8	1.7	-0.	0.0	0.1	0.0	0.4	0.1	0.1	0.9	0.4	0.0	0.0	0.3	0.6	-1.	-0.	1.3
044	0.4	0.3	0.2	0.4	0.5	0.9	0.9	0.2	0.0	0.0	1.0	0.0	0.3	0.5	0.1	0.8	1.2	-0.	0.0	0.1	0.0	0.3	0.1	0.2	0.8	0.4	0.0	0.0	0.3	0.6	-1.	-0.	1.2
044	0.4	0.3	0.2	0.3	0.4	0.9	0.9	0.2	0.0	-0.	1.0	0.0	0.2	0.5	0.2	0.9	3.0	-1.	0.0	0.1	0.0	0.4	0.1	0.2	0.9	0.4	0.0	0.0	0.2	0.8	-1.	-0.	1.3
044	0.4	0.2	0.2	0.4	0.5	0.9	0.9	0.1	0.0	0.0	1.0	0.0	0.3	0.5	0.1	0.8	2.3	-0.	0.0	0.1	0.1	0.3	0.1	0.2	0.8	0.4	0.0	0.0	0.2	0.6	-1.	-0.	1.4
044	0.4	0.2	0.2	0.3	0.5	0.9	0.9	0.2	0.0	-0.	0.9	0.0	0.2	0.5	0.1	0.8	0.0	-0.	0.0	0.1	0.0	0.4	0.0	0.2	0.8	0.4	0.0	0.0	0.3	0.4	-1.	-0.	1.3
044	0.4	0.2	0.1	0.3	0.5	0.9	0.9	0.1	0.0	0.0	0.9	0.0	0.3	0.4	0.1	0.8	1.4	-0.	0.0	0.1	0.0	0.4	0.1	0.2	0.8	0.4	0.0	0.0	0.2	0.6	-1.	-0.	1.4
044	0.4	0.2	0.2	0.3	0.4	0.9	0.9	0.1	0.0	-0.	1.0	0.0	0.3	0.5	0.1	0.8	3.6	-0.	0.0	0.1	0.0	0.4	0.1	0.2	0.8	0.4	0.0	0.0	0.2	0.8	-1.	-0.	1.4
044	0.4	0.2	0.2	0.3	0.5	0.9	0.9	0.1	0.0	0.0	1.0	0.0	0.3	0.5	0.1	0.8	1.4	-0.	0.0	0.1	0.1	0.4	0.1	0.2	0.8	0.4	0.0	0.0	0.2	0.6	-1.	-0.	1.3
044	0.4	0.2	0.2	0.3	0.6	0.9	0.9	0.1	0.0	-0.	1.0	0.0	0.3	0.5	0.1	0.8	6.3	-0.	0.0	0.1	0.0	0.3	0.1	0.2	0.8	0.4	0.0	0.0	0.3	0.7	-1.	-0.	1.3
044	0.4	0.2	0.2	0.3	0.6	0.9	0.9	0.1	0.0	-0.	1.0	0.0	0.3	0.5	0.1	0.8	7.6	-0.	0.0	0.1	0.0	0.4	0.1	0.2	0.8	0.4	0.0	0.0	0.2	0.7	-1.	-0.	1.4
044	0.4	0.3	0.2	0.4	0.5	0.9	0.9	0.1	0.0	0.1	0.9	0.0	0.4	0.4	0.1	0.8	2.4	-0.	0.0	0.1	0.1	0.3	0.1	0.2	0.8	0.4	0.0	0.0	0.2	0.7	-1.	-0.	1.3
044	0.4	0.2	0.2	0.4	0.5	0.9	0.9	0.1	0.0	-0.	1.0	0.0	0.3	0.5	0.1	0.8	1.1	-0.	0.0	0.1	0.1	0.3	0.0	0.2	0.8	0.4	0.0	0.0	0.2	0.5	-1.	-0.	1.3
044	0.4	0.2	0.2	0.3	0.4	0.9	0.9	0.1	0.0	0.0	1.0	0.0	0.4	0.5	0.1	0.8	3.7	-0.	0.0	0.1	0.1	0.3	0.1	0.2	0.8	0.4	0.0	0.0	0.2	0.9	-1.	-0.	1.3
044	0.4	0.2	0.2	0.3	0.5	0.9	0.9	0.2	0.0	0.0	1.0	0.0	0.2	0.5	0.2	0.8	1.2	-0.	0.0	0.1	0.0	0.4	0.0	0.2	0.8	0.4	0.0	0.0	0.3	0.6	-1.	-0.	1.3
044	0.4	0.2	0.2	0.3	0.4	0.9	0.9	0.1	0.0	0.0	1.0	0.0	0.3	0.5	0.1	0.8	4.9	-1.	0.0	0.1	0.0	0.4	0.1	0.2	0.8	0.4	0.0	0.0	0.2	1.0	-1.	-0.	1.4
044	0.4	0.3	0.2	0.3	0.3	0.9	0.8	0.1	0.1	0.3	0.9	0.0	0.5	1.4	0.0	0.2	2.8	0.7	0.0	0.0	0.1	0.1	0.2	0.7	0.8	0.5	0.0	0.0	0.2	1.0	-1.	-1.	0.3
044	0.3	0.2	0.2	0.3	0.4	0.9	0.9	0.1	0.0	0.0	0.4	0.0	0.2	0.4	0.2	0.8	0.7	-0.	0.0	0.0	0.0	0.3	0.1	0.1	0.8	0.4	0.0	0.0	0.2	0.5	-1.	-1.	1.2
044	0.3	0.2	0.2	0.2	0.4	0.9	0.9	0.1	0.0	0.0	0.4	0.0	0.2	0.3	0.1	0.8	0.9	-0.	0.0	0.0	0.0	0.3	0.1	0.2	0.9	0.4	0.0	0.0	0.3	0.6	-1.	-1.	1.1
044	0.3	0.2	0.2	0.2	0.4	0.9	0.9	0.1	0.0	0.0	0.4	0.0	0.1	0.4	0.1	0.8	0.8	-0.	0.0	0.0	0.0	0.2	0.1	0.2	0.8	0.4	0.0	0.0	0.3	0.7	-1.	-1.	1.1
044	0.3	0.2	0.2	0.3	0.5	0.9	0.9	0.1	0.0	-0.	2.9	0.0	0.3	0.4	0.1	0.8	0.0	-0.	0.0	0.0	0.0	0.4	0.1	0.2	0.8	0.4	0.0	0.0	0.3	0.4	-1.	-1.	1.2
044	0.3	0.2	0.2	0.3	0.4	0.9	0.9	0.2	0.0	-0.	2.9	0.0	0.3	0.4	0.1	0.7	-0.	-0.	0.0	0.0	0.0	0.2	0.0	0.2	0.8	0.4	0.0	0.0	0.3	0.5	-1.	-1.	1.1
044	0.3	0.3	0.2	0.3	0.4	0.9	0.9	0.1	0.0	-0.	0.4	0.0	0.1	0.4	0.1	0.7	0.0	-0.	0.0	0.0	0.0	0.2	0.0	0.2	0.9	0.4	0.0	0.0	0.3	0.7	-2.	-1.	1.1
044	0.3	0.3	0.2	0.2	0.3	0.9	0.9	0.1	0.0	0.0	2.0	0.0	0.2	0.4	0.1	0.8	0.2	-0.	0.0	0.0	0.0	0.3	0.0	0.2	0.8	0.4	0.0	0.0	0.3	0.7	-2.	-1.	1.1
044	0.3	0.2	0.2	0.2	0.3	0.9	0.9	0.1	0.0	-0.	1.2	0.0	0.3	0.4	0.1	0.8	1.2	-0.	0.0	0.0	0.1	0.3	0.0	0.2	0.8	0.4	0.0	0.0	0.2	0.8	-1.	-1.	1.1
044	0.3	0.3	0.2	0.3	0.4	0.9	0.9	0.1	0.0	0.0	1.6	0.0	0.2	0.3	0.1	0.8	1.0	-0.	0.0	0.0	0.1	0.3	0.1	0.2	0.8	0.4	0.0	0.0	0.3	0.6	-1.	-1.	1.1
044	0.3	0.3	0.2	0.3	0.4	0.9	0.9	0.1	0.0	-0.	0.4	0.0	0.3	0.4	0.1	0.8	1.3	-0.	0.0	0.0	0.1	0.3	0.1	0.2	0.8	0.4	0.0	0.0	0.2	0.6	-1.	-1.	1.1
044	0.3	0.3	0.2	0.3	0.4	0.9	0.9	0.1	0.0	-0.	0.4	0.0	0.1	0.4	0.1	0.7	-0.	-0.	0.0	0.0	0.0	0.2	0.1	0.2	0.9	0.4	0.0	0.0	0.3	0.6	-1.	-1.	1.1
044	0.3	0.2	0.2	0.3	0.4	0.9	0.9	0.1	0.0	-0.	0.4	0.0	0.1	0.3	0.1	0.7	0.3	-0.	0.0	0.0	0.0	0.2	0.1	0.3	0.9	0.4	0.0	0.0	0.3	0.7	-1.	-1.	1.1
044	0.3	0.2	0.1	0.3	0.4	0.9	0.9	0.1	0.0	0.0	1.5	0.0	0.2	0.3	0.1	0.7	0.3	-0.	0.0	0.0	0.1	0.2	0.1	0.2	0.8	0.4	0.0	0.0	0.2	0.5	-1.	-1.	1.1
044	0.3	0.3	0.2	0.3	0.4	0.9	0.9	0.1	0.0	-0.	0.4	0.0	0.3	0.3	0.1	0.8	-0.	-0.	0.0	0.0	0.0	0.2	0.0	0.2	0.8	0.4	0.0	0.0	0.2	0.4	-1.	-1.	1.1
044	0.3	0.2	0.2	0.3	0.5	0.9	0.9	0.1	0.0	0.0	0.4	0.0	0.1	0.4	0.1	0.8	0.5	-0.	0.0	0.0	0.0	0.3	0.1	0.2	0.8	0.4	0.0	0.0	0.3	0.6	-1.	-1.	1.2
044	0.3	0.2	0.2	0.3	0.4	0.9	0.9	0.1	0.0	-0.	2.9	0.0	0.3	0.4	0.1	0.8	-0.	-0.	0.0	0.0	0.0	0.3	0.0	0.2	0.8	0.4	0.0	0.0	0.3	0.6	-2.	-1.	1.2
044	0.3	0.3	0.2	0.3	0.4	0.9	0.9	0.1	0.0	0.1	2.2	0.0	0.2	0.4	0.1	0.7	-0.	-0.	0.0	0.0	0.0	0.2	0.1	0.2	0.8	0.4	0.0	0.0	0.3	0.5	-1.	-1.	1.2
044	0.3	0.2	0.2	0.3	0.4	0.9	0.9	0.1	0.0	-0.	0.4	0.0	0.2	0.4	0.1	0.8	0.3	-0.	0.0	0.0	0.1	0.4	0.0	0.2	0.8	0.5	0.0	0.0	0.2	0.5	-1.	-1.	1.2
044	0.3	0.2	0.2	0.3	0.4	0.9	0.9	0.1	0.0	0.0	0.8	0.0	0.2	0.4	0.1	0.8	1.1	-0.	0.0	0.0	0.1	0.3	0.0	0.2	0.8	0.4	0.0	0.0	0.2	0.5	-1.	-1.	1.2
044	0.3	0.2	0.2	0.3	0.4	0.9	0.9	0.1	0.0	0.0	0.8	0.0	0.1	0.3	0.1	0.8	1.2	-0.	0.0	0.0	0.0	0.2	0.1	0.2	0.8	0.4	0.0	0.0	0.2	0.5	-1.	-1.	1.2
044	0.3	0.3	0.2	0.2	0.4	0.9	0.9	0.1	0.0	-0.	2.0	0.0	0.4	0.3	0.1	0.7	1.5	-1.	0.0	0.0	0.0	0.2	0.1	0.3	0.8	0.4	0.0	0.0	0.2	0.9	-1.	-1.	1.2
044	0.3	0.2	0.2	0.3	0.5	0.9	0.9	0.1	0.0	-0.	0.8	0.0	0.1	0.3	0.1	0.7	-0.	-0.	0.0	0.0	0.0	0.2	0.0	0.3	0.8	0.4	0.0	0.0	0.3	0.5	-2.	-1.	1.3
044	0.3	0.2	0.2	0.2	0.4	0.9	0.9	0.1	0.0	0.0	0.8	0.0	0.1	0.4	0.1	0.8	2.5	-0.	0.0	0.0	0.1	0.2	0.0	0.2	0.9	0.4	0.0	0.0	0.3	0.6	-2.	-1.	1.3
044	0.3	0.2	0.2	0.3	0.5	0.9	0.9	0.1	0.0	0.0	2.1	0.0	0.3	0.4	0.1	0.8	1.0	-0.	0.0	0.0	0.0	0.3	0.1	0.2	0.8	0.4	0.0	0.0	0.2	0.5	-1.	-1.	1.3
044	0.3	0.2	0.2	0.3	0.4	0.9	0.9	0.1	0.0	-0.	2.0	0.0	0.3	0.3	0.1	0.8	-0.	-0.	0.0	0.0	0.0	0.3	0.0	0.2	0.8	0.4	0.0	0.0	0.2	0.5	-2.	-1.	1.2
044	0.3	0.2	0.2	0.3	0.4	0.9	0.9	0.1	0.0	0.1	0.8	0.0	0.2	0.3	0.1	0.8	1.9	-0.	0.0	0.0	0.0	0.2	0.0	0.2	0.8	0.4	0.0	0.0	0.2	0.7	-2.	-1.	1.3
044	0.3	0.3	0.2	0.3	0.5	0.9	0.9	0.1	0.0	0.0	0.4	0.0	0.1	0.3	0.0	0.7	0.3	-0.	0.0	0.0	0.1	0.1	0.0	0.3	0.8	0.4	0.0	0.0	0.3	0.6	-2.	-1.	1.2
044	0.3	0.3	0.2	0.2	0.4	0.9	0.9	0.1	0.0	-0.	0.9	0.0	0.2	0.3	0.1	0.7	1.6	-0.	0.0	0.0	0.0	0.2	0.1	0.3	0.8	0.4	0.0	0.0	0.2	0.6	-2.	-1.	1.2
044	0.3	0.3	0.2	0.2	0.4	0.9	0.9	0.1	0.0	0.0	2.3	0.0	0.4	0.3	0.1	0.7	-0.	-0.	0.0	0.0	0.0	0.1	0.1	0.3	0.8	0.4	0.0	0.0	0.2	0.6	-2.	-1.	1.2
044	0.3	0.3	0.2	0.3	0.5	0.9	0.9	0.1	0.0	-0.	2.0	0.0	0.2	0.3	0.1	0.7	0.1	-0.	0.0	0.0	0.0	0.2	0.0	0.3	0.8	0.4	0.0	0.0	0.2	0.5	-1.	-1.	1.3
044	0.3	0.3	0.2	0.3	0.4	0.9	0.9	0.1	0.0	0.0	2.0	0.0	0.2	0.3	0.1	0.8	0.8	-0.	0.0	0.0	0.0	0.2	0.0	0.2	0.8	0.4	0.0	0.0	0.2	0.5	-2.	-1.	1.3
044	0.3	0.2	0.2	0.3	0.4	0.9	0.9	0.1	0.0	-0.	0.7	0.0	0.2	0.3	0.1	0.8	1.0	-0.	0.0	0.0	0.1	0.2	0.1	0.2	0.8	0.4	0.0	0.0	0.2	0.6	-1.	-1.	1.3
044	0.3	0.2	0.2	0.3	0.4	0.9	0.9	0.1	0.0	-0.	2.3	0.0	0.4	0.4	0.1	0.8	1.6	-0.	0.0	0.0	0.0	0.2	0.0	0.2	0.8	0.4	0.0	0.0	0.2	0.5	-2.	-1.	1.3
044	0.3	0.3	0.2	0.3	0.4	0.9	0.9	0.1	0.0	0.0	1.6	0.0	0.1	0.4	0.1	0.8	1.5	-0.	0.0	0.0	0.1	0.3	0.0	0.2	0.8	0.4	0.0	0.0	0.3	0.7	-2.	-1.	1.2
044	0.3	0.3	0.2	0.3	0.4	0.9	0.9	0.1	0.0	-0.	1.5	0.0	0.3	0.4	0.1	0.8	0.9	-0.	0.0	0.0	0.0	0.3	0.1	0.2	0.8	0.4	0.0	0.0	0.2	0.8	-1.	-1.	1.3
044	0.3	0.3	0.2	0.3	0.4	0.9	0.9	0.1	0.0	0.0	1.5	0.0	0.3	0.3	0.1	0.8	0.8	-0.	0.0	0.0	0.1	0.2	0.1	0.3	0.8	0.4	0.0	0.0	0.2	0.7	-2.	-1.	1.3
044	0.3	0.3	0.2	0.3	0.5	0.9	0.9	0.1	0.0	-0.	2.3	0.0	0.4	0.4	0.1	0.7	1.8	-0.	0.0	0.0	0.0	0.2	0.1	0.3	0.8	0.4	0.0	0.0	0.2	0.6	-1.	-1.	1.3
044	0.3	0.2	0.2	0.3	0.4	0.9	0.9	0.1	0.0	-0.	2.0	0.0	0.2	0.4	0.1	0.8	0.8	-0.	0.0	0.0	0.0	0.2	0.1	0.2	0.8	0.4	0.0	0.0	0.3	0.6	-1.	-1.	1.3
044	0.3	0.2	0.2	0.2	0.4	0.9	0.9	0.1	0.0	-0.	1.9	0.0	0.2	0.4	0.1	0.8	-0.	-0.	0.0	0.0	0.1	0.2	0.0	0.2	0.8	0.4	0.0	0.0	0.3	0.5	-2.	-1.	1.3
044	0.3	0.2	0.2	0.3	0.4	0.9	0.9	0.1	0.0	-0.	1.6	0.0	0.2	0.4	0.1	0.8	0.3	-0.	0.0	0.0	0.1	0.2	0.0	0.2	0.8	0.4	0.0	0.0	0.2	0.6	-1.	-1.	1.3
044	0.3	0.3	0.2	0.3	0.5	0.9	0.9	0.1	0.1	-0.	0.8	0.0	0.2	0.4	0.1	0.7	1.1	-0.	0.0	0.0	0.0	0.3	0.1	0.2	0.8	0.4	0.0	0.0	0.3	0.6	-1.	-1.	1.2
044	0.3	0.2	0.2	0.3	0.4	0.9	0.9	0.1	0.0	-0.	0.8	0.0	0.2	0.4	0.1	0.8	0.8	-0.	0.0	0.0	0.0	0.3	0.1	0.2	0.8	0.4	0.0	0.0	0.2	0.6	-1.	-1.	1.2
044	0.3	0.2	0.2	0.3	0.5	0.9	0.9	0.1	0.0	-0.	1.5	0.0	0.3	0.4	0.1	0.7	1.3	-0.	0.0	0.0	0.1	0.1	0.1	0.3	0.8	0.4	0.0	0.0	0.3	0.6	-1.	-1.	1.3
044	0.3	0.2	0.2	0.3	0.5	0.9	0.9	0.1	0.0	-0.	0.1	0.0	0.2	0.3	0.0	0.7	0.9	-0.	0.0	0.0	0.0	0.2	0.1	0.3	0.8	0.4	0.0	0.0	0.2	0.6	-1.	-1.	1.4
044	0.3	0.3	0.2	0.3	0.4	0.9	0.9	0.1	0.0	-0.	0.7	0.0	0.2	0.4	0.1	0.7	1.1	-0.	0.0	0.0	0.0	0.2	0.1	0.2	0.8	0.4	0.0	0.0	0.3	0.7	-1.	-1.	1.2
044	0.3	0.3	0.2	0.3	0.4	0.9	0.9	0.2	0.0	0.0	1.9	0.0	0.2	0.4	0.1	0.7	0.0	-0.	0.0	0.0	0.0	0.2	0.0	0.2	0.8	0.4	0.0	0.0	0.3	0.5	-2.	-1.	1.4
044	0.3	0.2	0.2	0.3	0.4	0.9	0.9	0.1	0.0	0.0	0.7	0.0	0.2	0.4	0.1	0.8	1.8	-0.	0.0	0.0	0.0	0.3	0.1	0.2	0.8	0.4	0.0	0.0	0.2	0.6	-1.	-1.	1.3
044	0.3	0.2	0.2	0.3	0.4	0.9	0.9	0.1	0.0	-0.	0.8	0.0	0.2	0.4	0.1	0.8	1.4	-0.	0.0	0.0	0.0	0.2	0.1	0.3	0.8	0.4	0.0	0.0	0.2	0.7	-1.	-1.	1.3
044	0.3	0.2	0.2	0.3	0.5	0.9	0.9	0.2	0.0	0.0	0.8	0.0	0.1	0.3	0.1	0.8	1.2	-0.	0.0	0.0	0.1	0.2	0.1	0.2	0.8	0.4	0.0	0.0	0.2	0.6	-1.	-1.	1.4
044	0.3	0.2	0.2	0.3	0.4	0.9	0.9	0.1	0.0	-0.	0.8	0.0	0.1	0.3	0.1	0.8	0.7	-0.	0.0	0.0	0.1	0.3	0.0	0.2	0.8	0.4	0.0	0.0	0.2	0.6	-1.	-1.	1.3
044	0.3	0.2	0.2	0.3	0.5	0.9	0.9	0.1	0.0	-0.	2.0	0.0	0.3	0.3	0.1	0.8	4.3	-0.	0.0	0.0	0.0	0.3	0.1	0.2	0.8	0.4	0.0	0.0	0.2	0.7	-1.	-1.	1.4
044	0.3	0.2	0.2	0.3	0.4	0.9	0.9	0.1	0.0	-0.	0.8	0.0	0.2	0.4	0.1	0.9	-0.	-1.	0.0	0.0	0.0	0.3	0.0	0.2	0.8	0.4	0.0	0.0	0.2	0.5	-2.	-1.	1.4
044	0.3	0.2	0.2	0.3	0.5	0.9	0.9	0.1	0.0	-0.	2.8	0.0	0.2	0.4	0.1	0.8	1.8	-1.	0.0	0.0	0.0	0.2	0.1	0.2	0.8	0.4	0.0	0.0	0.2	0.6	-1.	-1.	1.4
044	0.3	0.2	0.2	0.3	0.4	0.9	0.9	0.1	0.0	0.0	2.0	0.0	0.2	0.3	0.1	0.8	-0.	-1.	0.0	0.0	0.0	0.2	0.0	0.2	0.8	0.4	0.0	0.0	0.3	0.5	-2.	-1.	1.4
044	0.3	0.2	0.2	0.3	0.4	0.9	0.9	0.2	0.0	-0.	2.0	0.0	0.2	0.3	0.1	0.8	-0.	-0.	0.0	0.0	0.0	0.3	0.0	0.2	0.8	0.4	0.0	0.0	0.3	0.4	-1.	-1.	1.3
044	0.3	0.2	0.2	0.3	0.5	0.9	0.9	0.1	0.0	-0.	0.8	0.0	0.2	0.4	0.1	0.8	1.3	-0.	0.0	0.0	0.0	0.3	0.0	0.2	0.8	0.4	0.0	0.0	0.2	0.6	-1.	-1.	1.4
044	0.3	0.3	0.2	0.3	0.4	0.9	0.9	0.1	0.0	-0.	2.9	0.0	0.3	0.4	0.1	0.8	1.0	-0.	0.0	0.0	0.0	0.3	0.0	0.2	0.8	0.4	0.0	0.0	0.2	0.4	-2.	-1.	1.3
044	0.3	0.2	0.2	0.3	0.5	0.9	0.9	0.1	0.0	0.0	0.8	0.0	0.2	0.4	0.1	0.9	0.9	-1.	0.0	0.0	0.0	0.4	0.1	0.1	0.8	0.4	0.0	0.0	0.2	0.6	-1.	-1.	1.4
044	0.3	0.2	0.2	0.3	0.4	0.9	0.9	0.1	0.0	-0.	0.8	0.0	0.3	0.4	0.2	0.8	-0.	-0.	0.0	0.0	0.0	0.3	0.1	0.1	0.8	0.4	0.0	0.0	0.3	0.4	-1.	-1.	1.3
044	0.3	0.2	0.2	0.3	0.5	0.9	0.9	0.1	0.0	-0.	2.1	0.0	0.3	0.4	0.1	0.8	3.7	-1.	0.0	0.0	0.0	0.2	0.0	0.2	0.8	0.4	0.0	0.0	0.2	0.8	-1.	-1.	1.4
044	0.3	0.2	0.2	0.3	0.4	0.9	0.9	0.1	0.1	-0.	1.9	0.0	0.2	0.3	0.1	0.8	-0.	-0.	0.0	0.0	0.0	0.3	0.0	0.2	0.8	0.4	0.0	0.0	0.3	0.6	-1.	-1.	1.3
044	0.3	0.2	0.2	0.3	0.4	0.9	0.9	0.1	0.0	0.0	2.0	0.0	0.5	0.3	0.1	0.8	4.4	-1.	0.0	0.0	0.0	0.3	0.1	0.2	0.8	0.4	0.0	0.0	0.2	0.9	-1.	-1.	1.3
044	0.3	0.3	0.2	0.3	0.5	0.9	0.9	0.1	0.0	-0.	0.1	0.0	0.2	0.3	0.1	0.8	1.4	-0.	0.0	0.0	0.0	0.2	0.1	0.3	0.8	0.4	0.0	0.0	0.2	0.7	-1.	-1.	1.4
044	0.3	0.2	0.2	0.3	0.4	0.9	0.9	0.1	0.0	0.0	2.0	0.0	0.4	0.3	0.1	0.8	0.2	-0.	0.0	0.0	0.1	0.2	0.0	0.3	0.8	0.4	0.0	0.0	0.3	0.6	-1.	-1.	1.4
044	0.3	0.3	0.2	0.3	0.4	0.9	0.9	0.1	0.0	0.0	0.4	0.0	0.3	0.3	0.1	0.7	3.8	-0.	0.0	0.0	0.0	0.2	0.1	0.3	0.8	0.4	0.0	0.0	0.2	0.8	-1.	-1.	1.4
044	0.3	0.2	0.2	0.3	0.5	0.9	0.9	0.1	0.0	0.0	2.7	0.0	0.4	0.4	0.1	0.8	2.2	-0.	0.0	0.0	0.0	0.2	0.1	0.2	0.8	0.4	0.0	0.0	0.2	0.6	-1.	-1.	1.5
044	0.3	0.2	0.2	0.3	0.5	0.9	0.9	0.1	0.0	0.0	0.8	0.0	0.3	0.4	0.1	0.8	0.8	-0.	0.0	0.0	0.0	0.3	0.1	0.2	0.8	0.4	0.0	0.0	0.2	0.5	-1.	-1.	1.4
044	0.3	0.2	0.2	0.3	0.4	0.9	0.9	0.1	0.0	0.0	2.0	0.0	0.3	0.3	0.1	0.8	1.6	-0.	0.0	0.0	0.0	0.2	0.1	0.3	0.8	0.4	0.0	0.0	0.2	0.7	-1.	-1.	1.4
044	0.3	0.3	0.2	0.3	0.5	0.9	0.9	0.1	0.0	0.0	2.0	0.0	0.3	0.3	0.1	0.8	2.4	-0.	0.0	0.0	0.0	0.2	0.0	0.3	0.8	0.4	0.0	0.0	0.2	0.6	-1.	-1.	1.4
044	0.3	0.2	0.2	0.3	0.5	0.9	0.9	0.1	0.0	0.0	1.7	0.0	0.4	0.3	0.1	0.8	7.3	-0.	0.0	0.0	0.0	0.2	0.1	0.3	0.8	0.4	0.0	0.0	0.2	0.9	-1.	-1.	1.4
044	0.3	0.2	0.2	0.3	0.4	0.9	0.9	0.1	0.0	0.0	2.0	0.0	0.4	0.3	0.1	0.8	4.8	-0.	0.0	0.0	0.1	0.2	0.1	0.3	0.8	0.4	0.0	0.0	0.2	0.8	-1.	-1.	1.3
044	0.3	0.2	0.2	0.3	0.4	0.9	0.9	0.1	0.0	0.0	2.8	0.0	0.3	0.4	0.1	0.7	1.2	-0.	0.0	0.0	0.0	0.3	0.1	0.2	0.8	0.5	0.0	0.0	0.3	0.6	-1.	-1.	1.4
044	0.3	0.3	0.2	0.2	0.4	0.9	0.8	0.1	0.1	0.0	0.4	0.1	0.5	1.1	0.0	0.3	-0.	0.5	0.0	0.0	0.3	0.1	0.2	0.8	0.8	0.5	0.0	0.0	0.2	0.7	-1.	-1.	0.4
044	0.4	0.2	0.2	0.4	0.5	0.9	0.9	0.1	0.0	-0.	1.1	0.0	0.3	0.5	0.1	0.8	1.3	-0.	0.0	0.1	0.0	0.3	0.1	0.2	0.8	0.4	0.0	0.0	0.2	0.6	-1.	-0.	1.4
044	0.4	0.3	0.2	0.4	0.5	0.9	0.9	0.1	0.0	-0.	1.0	0.0	0.3	0.5	0.1	0.8	1.1	-0.	0.0	0.1	0.0	0.4	0.1	0.2	0.8	0.4	0.0	0.0	0.3	0.6	-1.	-0.	1.4
044	0.4	0.3	0.2	0.4	0.6	0.9	0.9	0.1	0.1	-0.	1.1	0.0	0.3	0.5	0.1	0.7	0.3	-0.	0.0	0.1	0.0	0.3	0.1	0.2	0.8	0.4	0.0	0.0	0.3	0.5	-1.	-0.	1.4
044	0.4	0.3	0.2	0.4	0.5	0.9	0.9	0.2	0.0	-0.	1.0	0.0	0.3	0.5	0.1	0.8	0.5	-0.	0.0	0.1	0.0	0.4	0.1	0.2	0.8	0.4	0.0	0.0	0.3	0.6	-1.	-0.	1.4
044	0.4	0.3	0.2	0.4	0.6	0.9	0.9	0.1	0.0	-0.	1.0	0.0	0.3	0.5	0.1	0.8	0.7	-0.	0.0	0.1	0.0	0.3	0.1	0.2	0.9	0.4	0.0	0.0	0.3	0.5	-1.	-0.	1.4
044	0.4	0.3	0.2	0.3	0.5	0.9	0.9	0.1	0.0	0.0	1.1	0.0	0.4	0.5	0.1	0.7	0.3	-0.	0.0	0.1	0.0	0.3	0.1	0.2	0.8	0.4	0.0	0.0	0.3	0.6	-1.	-0.	1.4
044	0.4	0.2	0.2	0.4	0.6	0.9	0.9	0.2	0.0	0.0	1.1	0.0	0.4	0.5	0.1	0.8	1.0	-0.	0.0	0.1	0.1	0.4	0.1	0.2	0.8	0.4	0.0	0.0	0.3	0.5	-1.	-0.	1.6
044	0.4	0.3	0.2	0.5	0.6	0.9	0.9	0.1	0.0	0.0	1.0	0.0	0.4	0.5	0.1	0.8	5.7	-0.	0.0	0.1	0.0	0.3	0.1	0.2	0.8	0.4	0.0	0.0	0.3	0.9	-1.	-0.	1.5
044	0.4	0.2	0.2	0.3	0.5	0.9	0.9	0.2	0.0	0.0	1.1	0.0	0.2	0.5	0.1	0.8	0.9	-0.	0.0	0.1	0.0	0.4	0.1	0.2	0.9	0.4	0.0	0.0	0.3	0.6	-1.	-0.	1.5
044	0.4	0.3	0.2	0.4	0.5	0.9	0.9	0.2	0.1	0.1	1.0	0.0	0.4	0.5	0.1	0.7	2.0	-0.	0.0	0.1	0.1	0.4	0.1	0.2	0.8	0.4	0.0	0.0	0.2	0.6	-1.	-0.	1.6
044	0.4	0.3	0.2	0.5	0.5	0.9	0.9	0.1	0.1	0.0	1.1	0.0	0.2	0.5	0.1	0.7	1.3	-0.	0.0	0.1	0.1	0.3	0.1	0.2	0.8	0.4	0.0	0.0	0.3	0.6	-1.	-0.	1.5
044	0.4	0.3	0.2	0.4	0.5	0.9	0.9	0.1	0.0	0.1	1.1	0.0	0.3	0.5	0.1	0.7	2.7	-0.	0.0	0.1	0.1	0.3	0.1	0.2	0.8	0.4	0.0	0.0	0.3	0.8	-1.	-0.	1.5
044	0.4	0.3	0.2	0.4	0.6	0.9	0.9	0.1	0.0	0.2	1.1	0.0	0.4	0.5	0.1	0.7	3.9	-0.	0.0	0.1	0.1	0.3	0.1	0.2	0.8	0.4	0.0	0.0	0.3	0.8	-1.	-0.	1.6
044	0.4	0.3	0.2	0.5	0.6	0.9	0.9	0.1	0.1	0.1	1.1	0.0	0.3	0.5	0.1	0.7	1.6	-0.	0.0	0.1	0.1	0.3	0.1	0.2	0.8	0.4	0.0	0.0	0.3	0.6	-1.	-0.	1.5
044	0.4	0.3	0.2	0.5	0.6	0.9	0.9	0.1	0.1	0.0	1.1	0.0	0.3	0.5	0.1	0.6	1.4	-0.	0.0	0.1	0.1	0.2	0.1	0.2	0.8	0.4	0.0	0.0	0.3	0.7	-1.	-0.	1.5
044	0.4	0.3	0.2	0.5	0.6	0.9	0.9	0.1	0.0	0.1	1.1	0.0	0.4	0.5	0.1	0.8	4.1	-0.	0.0	0.1	0.0	0.4	0.1	0.2	0.8	0.4	0.0	0.0	0.2	0.8	-1.	-0.	1.7
044	0.4	0.3	0.2	0.4	0.6	0.9	0.9	0.2	0.0	0.0	1.1	0.0	0.3	0.5	0.1	0.8	1.0	-0.	0.0	0.1	0.0	0.3	0.1	0.2	0.9	0.4	0.0	0.0	0.3	0.5	-1.	-0.	1.6
044	0.4	0.3	0.2	0.4	0.5	0.9	0.9	0.2	0.0	0.1	1.1	0.0	0.4	0.5	0.1	0.8	4.2	-1.	0.0	0.1	0.1	0.4	0.1	0.2	0.9	0.4	0.0	0.0	0.2	0.8	-1.	-0.	1.5
044	0.4	0.2	0.2	0.3	0.6	0.9	0.9	0.1	0.0	0.0	1.1	0.0	0.4	0.5	0.1	0.8	0.4	-0.	0.0	0.1	0.1	0.4	0.1	0.1	0.8	0.4	0.0	0.0	0.3	0.5	-1.	-0.	1.5
044	0.4	0.3	0.2	0.3	0.6	0.9	0.9	0.2	0.0	0.1	1.1	0.0	0.4	0.5	0.1	0.7	1.2	-0.	0.0	0.1	0.1	0.3	0.1	0.2	0.8	0.4	0.0	0.0	0.3	0.6	-1.	-0.	1.5
044	0.4	0.3	0.2	0.5	0.6	0.9	0.9	0.1	0.0	0.1	1.1	0.0	0.5	0.5	0.1	0.8	1.9	-0.	0.0	0.1	0.1	0.4	0.1	0.2	0.8	0.4	0.0	0.0	0.3	0.7	-1.	-0.	1.7
044	0.4	0.3	0.2	0.4	0.6	0.9	0.9	0.2	0.0	0.0	1.1	0.0	0.3	0.5	0.1	0.8	1.7	-0.	0.0	0.1	0.0	0.4	0.1	0.2	0.9	0.4	0.0	0.0	0.3	0.6	-1.	-0.	1.5
044	0.4	0.3	0.2	0.4	0.5	0.9	0.9	0.1	0.0	0.1	1.1	0.0	0.4	0.5	0.1	0.7	2.2	-0.	0.0	0.1	0.1	0.3	0.1	0.2	0.8	0.4	0.0	0.0	0.3	0.7	-1.	-0.	1.4
044	0.4	0.3	0.2	0.4	0.6	0.9	0.9	0.1	0.0	0.2	1.1	0.1	0.5	0.5	0.1	0.8	1.8	-0.	0.0	0.1	0.1	0.4	0.1	0.2	0.8	0.4	0.0	0.0	0.3	0.6	-1.	-0.	1.6
044	0.4	0.3	0.2	0.4	0.6	0.9	0.9	0.1	0.0	0.1	1.1	0.0	0.4	0.5	0.1	0.7	1.7	-0.	0.0	0.1	0.1	0.3	0.1	0.2	0.8	0.4	0.0	0.0	0.3	0.6	-1.	-0.	1.5
044	0.4	0.3	0.2	0.5	0.5	0.9	0.9	0.1	0.0	-0.	1.1	0.0	0.4	0.5	0.1	0.7	1.3	-0.	0.0	0.1	0.1	0.3	0.1	0.2	0.8	0.4	0.0	0.0	0.3	0.7	-1.	-0.	1.5
044	0.4	0.3	0.2	0.4	0.6	0.9	0.9	0.1	0.0	0.0	1.1	0.0	0.4	0.5	0.1	0.8	1.0	-0.	0.0	0.1	0.1	0.4	0.0	0.2	0.8	0.4	0.0	0.0	0.3	0.6	-1.	-0.	1.5
044	0.4	0.3	0.2	0.5	0.5	0.9	0.9	0.1	0.0	0.2	1.1	0.0	0.5	0.5	0.1	0.8	3.7	-0.	0.0	0.1	0.1	0.3	0.1	0.2	0.8	0.4	0.0	0.0	0.2	0.9	-1.	-0.	1.6
044	0.4	0.3	0.2	0.4	0.5	0.9	0.9	0.1	0.0	0.1	1.1	0.0	0.4	0.5	0.1	0.7	1.8	-0.	0.0	0.1	0.0	0.4	0.1	0.2	0.8	0.4	0.0	0.0	0.3	0.7	-1.	-0.	1.5
044	0.4	0.3	0.3	0.6	0.5	0.9	0.9	0.1	0.0	0.2	1.1	0.0	0.5	0.5	0.1	0.7	4.9	-0.	0.0	0.1	0.1	0.3	0.1	0.2	0.8	0.4	0.0	0.0	0.3	1.0	-1.	-0.	1.6
044	0.4	0.3	0.2	0.5	0.5	0.9	0.9	0.1	0.0	0.1	1.1	0.0	0.5	0.5	0.1	0.8	5.1	-0.	0.0	0.1	0.1	0.4	0.1	0.2	0.8	0.4	0.0	0.0	0.2	0.9	-1.	-0.	1.6
044	0.4	0.3	0.2	0.4	0.6	0.9	0.9	0.1	0.0	0.1	1.1	0.0	0.4	0.5	0.1	0.8	0.8	-0.	0.0	0.1	0.1	0.4	0.1	0.2	0.8	0.4	0.0	0.0	0.3	0.5	-1.	-0.	1.6
044	0.4	0.3	0.2	0.4	0.5	0.9	0.9	0.2	0.0	0.0	1.1	0.0	0.4	0.5	0.1	0.8	1.4	-0.	0.0	0.1	0.1	0.3	0.0	0.2	0.8	0.4	0.0	0.0	0.3	0.6	-1.	-0.	1.5
044	0.4	0.3	0.2	0.4	0.6	0.9	0.9	0.1	0.0	0.2	1.1	0.0	0.4	0.5	0.1	0.8	1.7	-0.	0.0	0.1	0.1	0.4	0.1	0.2	0.8	0.4	0.0	0.0	0.3	0.6	-1.	-0.	1.6
044	0.4	0.3	0.2	0.5	0.6	0.9	0.9	0.1	0.0	0.2	1.1	0.0	0.5	0.5	0.1	0.7	3.6	-0.	0.0	0.1	0.1	0.3	0.1	0.2	0.8	0.4	0.0	0.0	0.2	0.8	-1.	-0.	1.6
044	0.4	0.2	0.2	0.5	0.6	0.9	0.9	0.1	0.0	0.1	1.1	0.0	0.5	0.5	0.1	0.8	4.4	-0.	0.0	0.1	0.1	0.3	0.1	0.2	0.8	0.4	0.0	0.0	0.3	0.8	-1.	-0.	1.6
044	0.4	0.2	0.2	0.4	0.6	0.9	0.9	0.2	0.0	0.2	1.1	0.0	0.4	0.5	0.1	0.7	3.0	-0.	0.0	0.1	0.1	0.4	0.0	0.2	0.8	0.4	0.0	0.0	0.3	0.6	-1.	-0.	1.5
044	0.4	0.2	0.2	0.6	0.8	0.9	0.9	0.1	0.0	0.2	1.1	0.0	0.5	0.5	0.1	0.8	6.2	0.1	0.0	0.1	0.1	0.3	0.1	0.2	0.8	0.4	0.0	0.0	0.3	0.7	-1.	-0.	1.6
044	0.4	0.3	0.2	0.4	0.5	0.9	0.9	0.1	0.0	0.1	1.1	0.0	0.5	0.5	0.1	0.8	5.6	-1.	0.0	0.1	0.1	0.4	0.1	0.2	0.8	0.4	0.0	0.0	0.2	1.0	-1.	-0.	1.7
044	0.4	0.3	0.2	0.5	0.6	0.9	0.9	0.1	0.0	0.2	1.1	0.0	0.4	0.5	0.1	0.7	2.1	-0.	0.0	0.1	0.1	0.3	0.1	0.2	0.8	0.4	0.0	0.0	0.3	0.7	-1.	-0.	1.6
044	0.4	0.3	0.2	0.4	0.6	0.9	0.9	0.1	0.0	0.0	1.1	0.0	0.4	0.5	0.1	0.7	2.7	-0.	0.0	0.1	0.1	0.4	0.1	0.2	0.8	0.4	0.0	0.0	0.2	0.7	-1.	-0.	1.6
044	0.4	0.3	0.2	0.6	0.6	0.9	0.9	0.1	0.0	0.3	1.1	0.0	0.5	0.5	0.1	0.7	3.8	-0.	0.0	0.1	0.2	0.3	0.1	0.2	0.8	0.4	0.0	0.0	0.3	0.9	-1.	-0.	1.5
044	0.4	0.3	0.2	0.5	0.7	0.9	0.9	0.2	0.0	0.2	1.1	0.1	0.5	0.5	0.1	0.8	1.9	-0.	0.0	0.1	0.2	0.3	0.1	0.2	0.8	0.4	0.0	0.0	0.3	0.5	-1.	-0.	1.6
044	0.4	0.3	0.3	0.5	0.5	0.9	0.9	0.1	0.0	0.1	1.1	0.0	0.4	0.5	0.1	0.7	4.8	-0.	0.0	0.1	0.1	0.4	0.1	0.2	0.8	0.4	0.0	0.0	0.3	1.0	-1.	-0.	1.5
044	0.4	0.3	0.2	0.6	0.7	0.9	0.9	0.1	0.0	0.2	1.1	0.0	0.5	0.5	0.1	0.7	3.3	-0.	0.0	0.1	0.1	0.3	0.1	0.2	0.8	0.5	0.0	0.0	0.2	0.7	-1.	-0.	1.6
044	0.4	0.3	0.2	0.4	0.4	0.9	0.9	0.0	0.0	0.1	0.1	0.1	0.5	0.5	0.0	0.6	9.5	1.8	0.0	0.0	0.2	0.1	0.3	0.4	0.8	0.5	0.0	0.0	0.2	1.4	-1.	-1.	0.9
044	0.4	0.3	0.3	0.1	0.1	0.9	0.9	0.1	0.1	-0.	0.1	0.1	0.5	0.7	0.0	0.6	1.9	1.4	0.0	0.0	0.1	0.1	0.2	0.5	0.8	0.5	0.0	0.0	0.2	0.9	-3.	-3.	0.2
044	0.4	0.3	0.2	0.8	0.8	0.9	0.8	0.0	0.0	0.7	0.1	0.0	0.4	2.7	0.0	0.5	35.	34.	0.0	0.0	0.0	0.0	0.4	0.8	0.7	0.6	0.0	0.0	0.2	0.7	-2.	-2.	1.4
044	0.4	0.3	0.3	0.1	0.0	0.9	0.9	0.0	0.1	0.2	0.1	0.1	0.6	0.4	0.0	0.8	2.7	2.3	0.0	0.0	0.1	0.0	0.2	0.3	0.7	0.6	0.0	0.0	0.2	0.6	-3.	-2.	0.1
044	0.4	0.3	0.2	0.0	0.0	0.9	0.7	0.1	0.2	0.0	1.0	0.0	0.5	0.5	0.0	0.1	0.3	0.7	0.0	0.0	0.1	0.1	0.1	0.6	0.7	0.6	0.0	0.0	0.3	0.5	-4.	-4.	0.0
044	0.4	0.3	0.3	0.1	0.1	0.9	0.6	0.1	0.1	-0.	0.1	0.1	0.6	0.5	0.0	0.1	5.8	10.	0.0	0.0	0.1	0.0	0.3	0.8	0.7	0.6	0.0	0.0	0.2	0.4	-3.	-3.	0.1
044	0.4	0.3	0.3	0.1	0.0	0.9	0.8	0.1	0.1	0.0	0.5	0.0	0.6	0.5	0.0	0.5	4.4	1.4	0.0	0.0	0.1	0.1	0.2	0.5	0.7	0.6	0.0	0.0	0.3	0.9	-3.	-3.	0.1
044	0.4	0.3	0.3	0.0	0.0	0.9	0.7	0.2	0.1	-0.	0.2	0.0	0.2	0.4	0.0	0.1	0.9	2.4	0.0	0.0	0.1	0.1	0.1	0.6	0.7	0.6	0.0	0.0	0.4	0.3	-4.	-3.	0.0
044	0.4	0.3	0.3	0.0	0.0	0.9	0.9	0.1	0.1	-0.	0.4	0.0	0.4	0.4	0.0	0.6	0.6	0.5	0.0	0.0	0.1	0.1	0.1	0.5	0.7	0.6	0.0	0.0	0.3	0.8	-3.	-3.	0.1
044	0.4	0.2	0.3	0.4	0.3	0.9	0.9	0.0	0.0	-0.	0.1	0.1	0.6	0.4	0.1	0.7	1.7	-0.	0.0	0.0	0.3	0.1	0.2	0.4	0.7	0.6	0.0	0.0	0.1	1.1	-2.	-2.	1.1
044	0.4	0.3	0.3	0.2	0.3	0.9	0.7	0.1	0.1	0.0	0.3	0.0	0.4	0.4	0.0	0.4	14.	13.	0.0	0.0	0.1	0.1	0.1	0.5	0.7	0.6	0.0	0.0	0.2	1.0	-2.	-2.	0.9
044	0.4	0.2	0.2	0.2	0.2	0.9	0.9	0.0	0.0	-0.	0.1	0.1	0.6	0.4	0.1	0.7	-0.	0.4	0.0	0.0	0.1	0.1	0.1	0.4	0.8	0.5	0.0	0.0	0.2	0.8	-2.	-1.	0.6
044	0.4	0.2	0.2	0.4	0.4	0.9	0.9	0.1	0.0	-0.	2.0	0.0	0.3	0.5	0.1	0.8	0.7	-0.	0.0	0.0	0.0	0.3	0.1	0.2	0.8	0.4	0.0	0.0	0.2	0.6	-1.	-0.	1.2
044	0.4	0.2	0.2	0.5	0.5	0.9	0.9	0.2	0.0	0.1	1.0	0.0	0.3	0.5	0.1	0.8	3.4	-0.	0.0	0.0	0.0	0.4	0.1	0.2	0.8	0.5	0.0	0.0	0.2	0.9	-1.	-0.	1.4
044	0.4	0.2	0.2	0.4	0.4	0.9	0.9	0.1	0.0	0.1	1.1	0.0	0.3	0.5	0.1	0.7	0.7	-0.	0.0	0.0	0.0	0.3	0.1	0.2	0.8	0.5	0.0	0.0	0.3	0.7	-1.	-0.	1.3
044	0.4	0.2	0.2	0.4	0.5	0.9	0.9	0.1	0.0	0.0	1.0	0.0	0.3	0.5	0.1	0.8	0.0	-0.	0.0	0.1	0.0	0.4	0.1	0.1	0.8	0.4	0.0	0.0	0.3	0.5	-1.	-0.	1.4
044	0.4	0.3	0.3	0.4	0.5	0.9	0.9	0.1	0.0	0.0	1.0	0.0	0.4	0.5	0.1	0.8	2.2	-0.	0.0	0.1	0.0	0.4	0.1	0.2	0.8	0.5	0.0	0.0	0.2	0.7	-1.	-0.	1.3
044	0.4	0.3	0.2	0.4	0.4	0.9	0.9	0.1	0.0	0.1	1.0	0.0	0.3	0.5	0.1	0.8	1.2	-1.	0.0	0.1	0.0	0.3	0.1	0.2	0.8	0.5	0.0	0.0	0.3	0.9	-1.	-0.	1.4
044	0.4	0.3	0.2	0.4	0.5	0.9	0.9	0.1	0.1	0.0	1.1	0.0	0.4	0.5	0.1	0.7	0.4	-0.	0.0	0.1	0.1	0.3	0.1	0.2	0.8	0.5	0.0	0.0	0.3	0.6	-1.	-0.	1.4
044	0.4	0.3	0.2	0.4	0.5	0.9	0.9	0.2	0.0	0.0	1.1	0.0	0.4	0.5	0.1	0.7	1.8	-0.	0.0	0.1	0.1	0.3	0.1	0.2	0.8	0.4	0.0	0.0	0.3	0.6	-1.	-0.	1.4
044	0.4	0.3	0.2	0.4	0.5	0.9	0.9	0.1	0.0	0.1	1.1	0.0	0.4	0.5	0.1	0.6	0.6	-0.	0.0	0.0	0.1	0.3	0.1	0.2	0.8	0.5	0.0	0.0	0.3	0.6	-1.	-0.	1.3
044	0.4	0.3	0.2	0.4	0.5	0.9	0.9	0.1	0.1	0.2	1.1	0.0	0.5	0.5	0.1	0.6	3.6	-0.	0.0	0.0	0.1	0.3	0.1	0.2	0.8	0.5	0.0	0.0	0.3	1.0	-1.	-0.	1.5
044	0.4	0.3	0.3	0.5	0.5	0.9	0.9	0.1	0.0	0.3	1.1	0.1	0.6	0.5	0.1	0.7	3.2	-0.	0.0	0.1	0.1	0.3	0.1	0.2	0.8	0.5	0.0	0.0	0.3	1.0	-1.	-0.	1.6
044	0.4	0.3	0.2	0.4	0.6	0.9	0.9	0.1	0.0	0.1	1.1	0.0	0.5	0.5	0.1	0.6	1.4	-0.	0.0	0.1	0.1	0.2	0.1	0.2	0.8	0.5	0.0	0.0	0.3	0.7	-1.	-0.	1.5
044	0.4	0.3	0.2	0.6	0.6	0.9	0.9	0.1	0.1	0.2	1.1	0.0	0.5	0.5	0.1	0.6	4.1	-0.	0.0	0.1	0.1	0.2	0.1	0.2	0.8	0.5	0.0	0.0	0.3	0.9	-1.	-0.	1.6
044	0.4	0.3	0.2	0.7	0.7	0.9	0.8	0.1	0.1	0.2	1.1	0.1	0.5	0.5	0.1	0.5	3.9	1.7	0.1	0.1	0.1	0.2	0.2	0.3	0.8	0.5	0.0	0.0	0.3	0.8	-1.	-0.	1.5
044	0.4	0.3	0.2	0.6	0.5	0.9	0.9	0.1	0.1	0.2	1.1	0.0	0.5	0.5	0.1	0.6	6.8	-0.	0.1	0.1	0.1	0.3	0.1	0.3	0.8	0.5	0.0	0.0	0.3	1.2	-1.	-0.	1.5
044	0.4	0.3	0.2	0.4	0.4	0.9	0.8	0.1	0.1	0.4	0.6	0.0	0.4	0.6	0.0	0.6	1.0	0.2	0.0	0.0	0.1	0.2	0.3	0.3	0.8	0.5	0.0	0.0	0.3	0.8	-1.	-0.	0.4
038	0.9	0.3	0.2	0.5	0.5	0.9	0.8	0.1	0.1	0.2	1.6	0.0	0.1	1.6	0.1	0.6	2.0	-0.	0.0	0.0	0.1	0.3	0.1	0.3	0.9	0.2	0.0	0.0	0.3	0.7	-1.	-0.	1.3
038	0.9	0.4	0.2	0.5	0.4	0.9	0.8	0.2	0.1	0.1	1.6	0.0	0.1	1.6	0.1	0.6	1.7	-0.	0.0	0.0	0.0	0.3	0.1	0.2	0.9	0.2	0.0	0.0	0.4	0.8	-1.	-1.	1.2
038	0.9	0.3	0.3	0.6	0.5	0.9	0.8	0.2	0.1	0.2	1.7	0.0	0.1	1.6	0.1	0.6	2.0	-0.	0.0	0.0	0.1	0.3	0.1	0.3	0.9	0.2	0.0	0.0	0.3	0.8	-1.	-0.	1.3
038	0.9	0.4	0.2	0.5	0.4	0.9	0.8	0.2	0.1	0.3	1.6	0.0	0.1	1.6	0.1	0.6	3.3	-0.	0.0	0.0	0.0	0.3	0.1	0.2	0.9	0.2	0.0	0.0	0.4	0.7	-1.	-0.	1.2
038	0.9	0.4	0.2	0.6	0.5	0.8	0.8	0.2	0.1	0.3	1.6	0.0	0.1	1.6	0.1	0.6	4.3	-0.	0.0	0.0	0.0	0.2	0.1	0.3	0.9	0.2	0.0	0.0	0.3	0.8	-1.	-0.	1.2
038	0.9	0.4	0.3	0.5	0.5	0.8	0.8	0.2	0.1	0.3	1.6	0.0	0.1	1.6	0.1	0.6	1.9	-0.	0.0	0.1	0.1	0.3	0.1	0.3	0.9	0.2	0.0	0.0	0.4	0.7	-1.	-0.	1.3
038	0.9	0.4	0.2	0.5	0.4	0.8	0.8	0.2	0.1	0.2	1.6	0.0	0.1	1.6	0.1	0.6	3.3	-0.	0.0	0.0	0.1	0.3	0.1	0.2	0.9	0.2	0.0	0.0	0.4	0.8	-1.	-1.	1.2
038	0.9	0.4	0.3	0.5	0.5	0.8	0.8	0.2	0.0	0.3	1.6	0.0	0.1	1.6	0.1	0.6	2.9	-0.	0.0	0.0	0.1	0.3	0.1	0.2	0.9	0.2	0.0	0.0	0.4	0.7	-1.	-0.	1.2
038	0.9	0.3	0.2	0.5	0.4	0.8	0.8	0.2	0.1	0.3	1.6	0.0	0.1	1.6	0.1	0.6	3.4	-0.	0.0	0.0	0.1	0.3	0.1	0.2	0.9	0.2	0.0	0.0	0.3	0.8	-1.	-1.	1.2
038	0.9	0.4	0.2	0.6	0.5	0.8	0.8	0.2	0.1	0.3	1.6	0.0	0.1	1.6	0.1	0.6	3.3	-0.	0.0	0.0	0.0	0.3	0.1	0.2	0.9	0.2	0.0	0.0	0.4	0.8	-1.	-0.	1.2
038	0.9	0.3	0.3	0.5	0.4	0.8	0.8	0.2	0.1	0.2	1.7	0.0	0.1	1.7	0.1	0.6	2.5	-0.	0.0	0.0	0.0	0.3	0.1	0.2	0.9	0.2	0.0	0.0	0.4	0.7	-1.	-1.	1.2
038	0.9	0.4	0.2	0.6	0.6	0.8	0.8	0.2	0.1	0.3	1.6	0.0	0.1	1.6	0.1	0.6	3.3	0.0	0.0	0.0	0.1	0.2	0.1	0.2	0.9	0.2	0.0	0.0	0.4	0.7	-1.	-0.	1.2
038	0.9	0.4	0.3	0.5	0.5	0.8	0.8	0.2	0.1	0.2	1.6	0.0	0.1	1.6	0.1	0.6	3.5	-0.	0.0	0.0	0.1	0.3	0.1	0.2	0.9	0.2	0.0	0.0	0.3	0.7	-1.	-0.	1.2
038	0.9	0.4	0.2	0.5	0.5	0.8	0.8	0.1	0.1	0.3	1.6	0.0	0.1	1.6	0.1	0.6	3.7	0.0	0.0	0.0	0.1	0.2	0.1	0.3	0.9	0.2	0.0	0.0	0.4	0.7	-1.	-0.	1.2
038	0.9	0.4	0.2	0.6	0.5	0.8	0.8	0.2	0.1	0.4	1.6	0.0	0.1	1.6	0.1	0.6	3.0	-0.	0.0	0.0	0.1	0.2	0.1	0.2	0.9	0.2	0.0	0.0	0.3	0.7	-1.	-0.	1.3
038	0.9	0.4	0.2	0.6	0.5	0.8	0.8	0.2	0.1	0.4	1.6	0.0	0.1	1.6	0.1	0.5	4.6	0.1	0.0	0.1	0.0	0.2	0.1	0.2	0.9	0.2	0.0	0.0	0.4	0.7	-1.	-0.	1.2
038	0.9	0.3	0.3	0.5	0.5	0.8	0.8	0.2	0.1	0.3	1.6	0.0	0.1	1.6	0.1	0.6	3.8	-0.	0.0	0.0	0.1	0.3	0.1	0.2	0.9	0.2	0.0	0.0	0.3	0.7	-1.	-0.	1.2
038	0.9	0.4	0.3	0.5	0.5	0.8	0.8	0.2	0.1	0.3	1.6	0.0	0.1	1.7	0.1	0.6	3.2	-0.	0.0	0.0	0.1	0.3	0.1	0.2	0.9	0.2	0.0	0.0	0.4	0.7	-1.	-1.	1.3
038	0.9	0.3	0.3	0.6	0.5	0.8	0.8	0.2	0.1	0.2	1.6	0.0	0.1	1.7	0.1	0.6	4.4	-0.	0.0	0.0	0.1	0.3	0.1	0.3	0.9	0.2	0.0	0.0	0.4	0.9	-1.	-0.	1.2
038	0.9	0.3	0.3	0.5	0.5	0.8	0.8	0.2	0.1	0.3	1.7	0.0	0.1	1.6	0.1	0.7	2.3	-0.	0.0	0.0	0.1	0.3	0.1	0.2	0.9	0.2	0.0	0.0	0.3	0.7	-1.	-0.	1.2
038	0.9	0.4	0.3	0.6	0.5	0.8	0.8	0.2	0.1	0.3	1.6	0.0	0.1	1.6	0.1	0.6	3.0	-0.	0.0	0.0	0.1	0.3	0.1	0.2	0.9	0.2	0.0	0.0	0.4	0.8	-1.	-0.	1.3
038	0.9	0.4	0.3	0.5	0.5	0.8	0.8	0.2	0.1	0.2	1.6	0.0	0.1	1.6	0.1	0.6	2.9	-0.	0.0	0.0	0.1	0.3	0.1	0.2	0.9	0.2	0.0	0.0	0.4	0.8	-1.	-0.	1.2
038	0.9	0.4	0.3	0.6	0.5	0.8	0.8	0.2	0.1	0.4	1.6	0.0	0.1	1.6	0.1	0.5	4.0	-0.	0.0	0.1	0.0	0.2	0.1	0.2	0.9	0.2	0.0	0.0	0.4	0.7	-1.	-0.	1.3
038	0.9	0.4	0.3	0.5	0.5	0.8	0.8	0.2	0.1	0.3	1.6	0.0	0.1	1.6	0.1	0.6	4.0	-0.	0.0	0.0	0.1	0.3	0.1	0.2	0.9	0.2	0.0	0.0	0.4	0.8	-1.	-0.	1.1
038	0.9	0.3	0.3	0.5	0.5	0.8	0.8	0.1	0.1	0.3	1.7	0.0	0.1	1.6	0.1	0.6	2.5	-0.	0.0	0.0	0.1	0.3	0.1	0.2	0.9	0.2	0.0	0.0	0.4	0.8	-1.	-0.	1.2
038	0.9	0.4	0.3	0.6	0.6	0.8	0.8	0.2	0.1	0.3	1.6	0.0	0.1	1.6	0.1	0.6	3.6	-0.	0.0	0.1	0.0	0.2	0.1	0.2	0.9	0.2	0.0	0.0	0.4	0.7	-1.	-0.	1.3
038	0.9	0.4	0.3	0.5	0.4	0.8	0.8	0.2	0.1	0.2	1.6	0.0	0.1	1.6	0.1	0.6	3.4	-0.	0.0	0.0	0.0	0.3	0.1	0.2	0.9	0.2	0.0	0.0	0.4	0.8	-1.	-1.	1.2
038	0.9	0.4	0.2	0.5	0.5	0.8	0.8	0.2	0.1	0.3	1.6	0.0	0.1	1.6	0.1	0.6	2.8	-0.	0.0	0.0	0.1	0.2	0.1	0.2	0.9	0.2	0.0	0.0	0.4	0.7	-1.	-0.	1.3
038	0.9	0.3	0.2	0.5	0.5	0.8	0.8	0.2	0.0	0.2	1.6	0.0	0.1	1.6	0.1	0.6	2.8	-0.	0.0	0.0	0.0	0.3	0.1	0.3	0.9	0.2	0.0	0.0	0.4	0.7	-1.	-0.	1.2
038	0.9	0.3	0.2	0.5	0.5	0.8	0.8	0.2	0.1	0.3	1.6	0.0	0.1	1.6	0.1	0.6	3.3	-0.	0.0	0.0	0.0	0.2	0.1	0.2	0.9	0.2	0.0	0.0	0.4	0.7	-1.	-0.	1.3
038	0.9	0.3	0.3	0.6	0.5	0.8	0.8	0.2	0.1	0.3	1.6	0.0	0.1	1.6	0.1	0.6	3.0	-0.	0.0	0.0	0.1	0.3	0.1	0.2	0.9	0.2	0.0	0.0	0.3	0.8	-1.	-0.	1.3
038	0.9	0.4	0.3	0.6	0.5	0.8	0.8	0.2	0.1	0.3	1.7	0.0	0.1	1.7	0.1	0.6	4.3	-0.	0.0	0.0	0.0	0.2	0.1	0.3	0.9	0.2	0.0	0.0	0.4	0.8	-1.	-0.	1.3
038	0.9	0.4	0.3	0.5	0.4	0.8	0.8	0.2	0.1	0.3	1.6	0.0	0.1	1.7	0.1	0.6	3.2	-0.	0.0	0.0	0.0	0.3	0.1	0.2	0.9	0.2	0.0	0.0	0.4	0.8	-1.	-0.	1.3
038	0.9	0.4	0.3	0.5	0.5	0.8	0.8	0.2	0.1	0.4	1.6	0.0	0.1	1.6	0.1	0.6	4.1	-0.	0.0	0.0	0.0	0.2	0.1	0.2	0.9	0.2	0.0	0.0	0.4	0.7	-1.	-0.	1.2
038	0.9	0.4	0.3	0.6	0.5	0.8	0.8	0.2	0.0	0.3	1.6	0.0	0.1	1.7	0.1	0.6	4.3	-0.	0.0	0.0	0.0	0.3	0.1	0.2	0.9	0.2	0.0	0.0	0.4	0.8	-1.	-0.	1.3
038	0.9	0.3	0.3	0.5	0.4	0.8	0.8	0.1	0.0	0.3	1.7	0.0	0.1	1.7	0.1	0.6	3.3	-0.	0.0	0.0	0.1	0.2	0.1	0.3	0.9	0.2	0.0	0.0	0.3	0.8	-1.	-0.	1.3
038	0.9	0.3	0.3	0.6	0.5	0.8	0.8	0.2	0.1	0.3	1.7	0.0	0.2	1.7	0.1	0.6	3.4	-0.	0.0	0.0	0.0	0.3	0.1	0.2	0.9	0.2	0.0	0.0	0.4	0.8	-1.	-0.	1.3
038	0.9	0.4	0.3	0.5	0.5	0.8	0.8	0.2	0.1	0.3	1.7	0.0	0.1	1.7	0.1	0.6	3.1	-0.	0.0	0.0	0.0	0.3	0.1	0.2	0.9	0.2	0.0	0.0	0.4	0.8	-1.	-0.	1.3
038	0.9	0.4	0.3	0.6	0.5	0.8	0.8	0.2	0.1	0.3	1.6	0.0	0.1	1.7	0.1	0.6	4.3	-0.	0.0	0.0	0.0	0.3	0.1	0.2	0.9	0.2	0.0	0.0	0.4	0.8	-1.	-0.	1.2
038	0.9	0.4	0.3	0.5	0.4	0.8	0.8	0.2	0.1	0.2	1.7	0.0	0.1	1.7	0.1	0.6	3.5	-0.	0.0	0.0	0.1	0.3	0.1	0.2	0.9	0.2	0.0	0.0	0.4	0.9	-1.	-0.	1.3
038	0.9	0.3	0.3	0.5	0.5	0.8	0.8	0.2	0.1	0.3	1.7	0.0	0.1	1.7	0.1	0.6	3.8	-0.	0.0	0.0	0.0	0.3	0.1	0.2	0.9	0.2	0.0	0.0	0.4	0.8	-1.	-0.	1.2
038	0.9	0.4	0.3	0.6	0.4	0.8	0.8	0.2	0.1	0.2	1.7	0.0	0.1	1.7	0.1	0.6	3.2	-0.	0.0	0.0	0.0	0.3	0.1	0.2	0.9	0.2	0.0	0.0	0.4	0.8	-1.	-0.	1.3
038	0.9	0.3	0.3	0.6	0.5	0.8	0.8	0.2	0.1	0.3	1.7	0.0	0.1	1.7	0.1	0.6	3.6	-0.	0.0	0.0	0.0	0.3	0.1	0.2	0.9	0.2	0.0	0.0	0.4	0.8	-1.	-1.	1.3
038	0.9	0.4	0.3	0.6	0.5	0.8	0.8	0.2	0.1	0.3	1.7	0.0	0.1	1.6	0.1	0.6	3.2	-0.	0.0	0.0	0.0	0.2	0.1	0.2	0.9	0.2	0.0	0.0	0.4	0.8	-1.	-0.	1.3
038	0.9	0.3	0.3	0.6	0.5	0.8	0.8	0.2	0.1	0.3	1.7	0.0	0.1	1.7	0.1	0.6	3.6	-0.	0.0	0.0	0.0	0.3	0.1	0.2	0.9	0.2	0.0	0.0	0.4	0.8	-1.	-0.	1.2
038	0.9	0.4	0.3	0.6	0.4	0.8	0.8	0.2	0.1	0.3	1.7	0.0	0.2	1.7	0.1	0.6	2.6	-0.	0.0	0.0	0.0	0.2	0.1	0.3	0.9	0.2	0.0	0.0	0.4	0.8	-1.	-0.	1.3
038	0.9	0.4	0.3	0.6	0.5	0.8	0.8	0.2	0.1	0.2	1.7	0.0	0.1	1.7	0.1	0.6	3.4	-0.	0.0	0.0	0.0	0.3	0.1	0.2	0.9	0.2	0.0	0.0	0.4	0.8	-1.	-0.	1.3
038	0.9	0.3	0.3	0.6	0.5	0.8	0.8	0.2	0.1	0.4	1.7	0.0	0.1	1.7	0.1	0.6	3.6	-0.	0.0	0.0	0.0	0.2	0.1	0.3	0.9	0.2	0.0	0.0	0.4	0.7	-1.	-0.	1.2
038	0.9	0.4	0.3	0.6	0.5	0.8	0.8	0.2	0.1	0.3	1.7	0.0	0.2	1.7	0.1	0.5	3.4	-0.	0.0	0.1	0.0	0.2	0.1	0.2	0.9	0.2	0.0	0.0	0.4	0.9	-1.	-0.	1.3
038	0.9	0.3	0.3	0.5	0.5	0.8	0.8	0.2	0.1	0.3	1.6	0.0	0.1	1.6	0.1	0.6	3.1	-0.	0.0	0.0	0.0	0.3	0.1	0.2	0.9	0.2	0.0	0.0	0.4	0.8	-1.	-0.	1.3
038	0.9	0.4	0.3	0.6	0.5	0.8	0.8	0.2	0.1	0.3	1.7	0.0	0.1	1.7	0.1	0.6	3.2	-0.	0.0	0.0	0.0	0.3	0.1	0.2	0.9	0.2	0.0	0.0	0.4	0.7	-1.	-0.	1.3
038	0.9	0.4	0.3	0.6	0.4	0.8	0.8	0.2	0.1	0.3	1.7	0.0	0.1	1.7	0.1	0.6	3.6	-0.	0.0	0.0	0.0	0.2	0.1	0.2	0.9	0.2	0.0	0.0	0.4	0.8	-1.	-0.	1.3
038	0.9	0.4	0.3	0.6	0.5	0.8	0.8	0.2	0.1	0.3	1.6	0.0	0.1	1.7	0.1	0.6	4.2	-0.	0.0	0.1	0.0	0.3	0.1	0.2	0.9	0.2	0.0	0.0	0.4	0.8	-1.	-0.	1.3
038	0.9	0.4	0.3	0.6	0.5	0.8	0.8	0.2	0.1	0.3	1.7	0.0	0.1	1.7	0.1	0.6	3.4	-0.	0.0	0.0	0.1	0.3	0.1	0.2	0.9	0.2	0.0	0.0	0.4	0.7	-1.	-0.	1.3
038	0.9	0.4	0.3	0.6	0.5	0.8	0.8	0.2	0.1	0.4	1.7	0.0	0.2	1.7	0.1	0.6	3.7	-0.	0.0	0.1	0.0	0.2	0.1	0.2	0.9	0.2	0.0	0.0	0.4	0.7	-1.	-0.	1.3
038	0.9	0.4	0.3	0.5	0.5	0.8	0.8	0.2	0.1	0.3	1.7	0.0	0.1	1.7	0.1	0.6	3.0	-0.	0.0	0.0	0.0	0.3	0.1	0.2	0.9	0.2	0.0	0.0	0.4	0.8	-1.	-0.	1.3
038	0.9	0.4	0.3	0.5	0.5	0.8	0.8	0.2	0.0	0.3	1.6	0.0	0.1	1.6	0.1	0.6	3.7	-0.	0.0	0.0	0.1	0.3	0.1	0.2	0.9	0.2	0.0	0.0	0.4	0.8	-1.	-0.	1.2
038	0.9	0.4	0.3	0.6	0.5	0.8	0.8	0.2	0.1	0.2	1.7	0.0	0.2	1.7	0.1	0.6	3.6	-0.	0.0	0.0	0.0	0.3	0.1	0.3	0.9	0.2	0.0	0.0	0.4	0.9	-1.	-0.	1.3
038	0.9	0.4	0.3	0.5	0.5	0.8	0.8	0.2	0.1	0.3	1.7	0.0	0.1	1.7	0.1	0.6	3.6	-0.	0.0	0.0	0.0	0.3	0.1	0.2	0.9	0.2	0.0	0.0	0.4	0.7	-1.	-0.	1.3
038	0.9	0.4	0.3	0.5	0.5	0.8	0.8	0.2	0.1	0.4	1.7	0.0	0.1	1.7	0.1	0.6	3.2	-0.	0.0	0.1	0.1	0.3	0.1	0.2	0.9	0.2	0.0	0.0	0.4	0.6	-1.	-0.	1.3
038	0.9	0.3	0.3	0.6	0.5	0.8	0.8	0.2	0.1	0.3	1.7	0.0	0.1	1.7	0.1	0.6	4.4	-0.	0.0	0.0	0.1	0.3	0.1	0.2	0.9	0.2	0.0	0.0	0.4	0.8	-1.	-0.	1.3
038	0.9	0.4	0.3	0.6	0.5	0.8	0.8	0.2	0.1	0.3	1.7	0.0	0.2	1.7	0.1	0.6	3.5	-0.	0.0	0.0	0.0	0.2	0.1	0.2	0.9	0.2	0.0	0.0	0.4	0.8	-1.	-0.	1.3
038	0.9	0.3	0.3	0.6	0.6	0.8	0.8	0.1	0.1	0.4	1.7	0.0	0.2	1.7	0.1	0.6	2.9	0.1	0.0	0.0	0.0	0.2	0.1	0.3	0.9	0.2	0.0	0.0	0.4	0.7	-1.	-0.	1.3
038	0.9	0.4	0.3	0.6	0.5	0.8	0.8	0.2	0.1	0.3	1.7	0.0	0.1	1.7	0.1	0.6	4.1	-0.	0.0	0.0	0.0	0.3	0.1	0.2	0.9	0.2	0.0	0.0	0.4	0.8	-1.	-0.	1.4
038	0.9	0.4	0.3	0.6	0.5	0.8	0.8	0.2	0.1	0.3	1.7	0.0	0.1	1.7	0.1	0.6	3.9	-0.	0.0	0.0	0.0	0.2	0.1	0.3	0.9	0.2	0.0	0.0	0.4	0.9	-1.	-0.	1.3
038	0.9	0.4	0.3	0.6	0.4	0.8	0.8	0.2	0.1	0.2	1.7	0.0	0.2	1.7	0.1	0.6	3.1	-0.	0.0	0.0	0.0	0.2	0.1	0.2	0.9	0.2	0.0	0.0	0.4	0.9	-1.	-0.	1.3
038	0.9	0.4	0.3	0.6	0.6	0.8	0.8	0.2	0.1	0.3	1.7	0.0	0.1	1.7	0.1	0.5	3.6	-0.	0.0	0.1	0.0	0.2	0.1	0.2	0.9	0.2	0.0	0.0	0.4	0.8	-1.	-0.	1.4
038	0.9	0.4	0.3	0.5	0.5	0.8	0.8	0.2	0.1	0.2	1.7	0.0	0.1	1.7	0.1	0.6	3.3	-0.	0.0	0.0	0.0	0.3	0.1	0.2	0.9	0.2	0.0	0.0	0.4	0.7	-1.	-0.	1.2
038	0.9	0.4	0.3	0.6	0.5	0.8	0.8	0.2	0.1	0.3	1.7	0.0	0.2	1.7	0.1	0.6	3.8	-0.	0.0	0.1	0.0	0.2	0.1	0.2	0.9	0.2	0.0	0.0	0.4	0.9	-1.	-0.	1.3
038	0.9	0.4	0.3	0.5	0.5	0.8	0.8	0.2	0.1	0.3	1.7	0.0	0.1	1.7	0.1	0.5	3.1	-0.	0.0	0.0	0.0	0.2	0.1	0.2	0.9	0.2	0.0	0.0	0.4	0.7	-1.	-0.	1.3
038	0.9	0.4	0.3	0.6	0.5	0.8	0.8	0.2	0.1	0.2	1.7	0.0	0.2	1.7	0.1	0.6	3.3	-0.	0.0	0.0	0.0	0.3	0.1	0.2	0.9	0.2	0.0	0.0	0.4	0.8	-1.	-0.	1.3
038	0.9	0.4	0.3	0.5	0.5	0.8	0.8	0.2	0.1	0.3	1.7	0.0	0.1	1.7	0.1	0.6	3.3	-0.	0.0	0.1	0.0	0.3	0.1	0.2	0.9	0.2	0.0	0.0	0.4	0.8	-1.	-0.	1.3
038	0.9	0.4	0.3	0.4	0.4	0.8	0.7	0.1	0.1	0.5	1.9	0.1	0.4	1.9	0.1	0.4	4.4	0.0	0.0	0.0	0.1	0.2	0.7	0.7	0.9	0.2	0.0	0.0	0.4	0.9	-1.	-1.	0.1
038	0.8	0.3	0.2	0.4	0.3	0.9	0.9	0.1	0.0	0.3	2.8	0.0	0.2	1.4	0.1	0.6	3.8	-0.	0.0	0.0	0.0	0.2	0.1	0.3	0.9	0.2	0.0	0.0	0.3	0.8	-1.	-1.	1.0
038	0.8	0.3	0.2	0.4	0.4	0.9	0.9	0.1	0.0	0.2	1.4	0.0	0.2	1.4	0.1	0.7	1.8	-0.	0.0	0.0	0.0	0.2	0.1	0.3	0.9	0.2	0.0	0.0	0.3	0.6	-1.	-1.	1.0
038	0.8	0.3	0.2	0.4	0.3	0.9	0.9	0.2	0.0	0.1	2.9	0.0	0.2	1.4	0.1	0.7	3.4	-0.	0.0	0.0	0.0	0.3	0.1	0.2	0.9	0.2	0.0	0.0	0.3	0.7	-1.	-1.	1.0
038	0.8	0.3	0.2	0.4	0.3	0.9	0.9	0.1	0.0	0.3	2.9	0.0	0.2	1.4	0.1	0.7	2.2	-0.	0.0	0.0	0.0	0.2	0.1	0.3	0.9	0.2	0.0	0.0	0.3	0.8	-1.	-1.	1.0
038	0.8	0.4	0.2	0.5	0.4	0.9	0.8	0.2	0.1	0.1	1.4	0.0	0.2	1.5	0.1	0.6	4.0	-0.	0.0	0.0	0.0	0.2	0.1	0.3	0.9	0.2	0.0	0.0	0.3	0.8	-1.	-1.	1.0
038	0.8	0.3	0.2	0.4	0.4	0.9	0.9	0.1	0.1	0.3	2.9	0.0	0.2	1.5	0.1	0.6	2.9	-0.	0.0	0.0	0.0	0.2	0.1	0.3	0.9	0.2	0.0	0.0	0.3	0.9	-1.	-1.	1.1
038	0.8	0.4	0.2	0.5	0.4	0.9	0.9	0.1	0.1	0.2	2.9	0.0	0.2	1.4	0.1	0.7	4.3	-0.	0.0	0.0	0.0	0.3	0.1	0.2	0.9	0.2	0.0	0.0	0.3	0.8	-1.	-1.	1.0
038	0.8	0.3	0.2	0.4	0.4	0.8	0.8	0.1	0.0	0.3	1.5	0.0	0.2	1.5	0.1	0.6	4.3	-0.	0.0	0.0	0.0	0.2	0.1	0.3	0.9	0.2	0.0	0.0	0.3	0.7	-1.	-1.	1.1
038	0.8	0.3	0.2	0.4	0.3	0.8	0.9	0.2	0.0	0.2	2.9	0.0	0.2	1.4	0.1	0.7	4.6	-0.	0.0	0.0	0.0	0.3	0.1	0.2	0.9	0.2	0.0	0.0	0.3	0.8	-1.	-1.	1.0
038	0.8	0.3	0.2	0.4	0.4	0.9	0.9	0.2	0.0	0.2	2.9	0.0	0.2	1.4	0.1	0.7	2.7	-0.	0.0	0.0	0.0	0.3	0.1	0.3	0.9	0.2	0.0	0.0	0.3	0.7	-1.	-1.	1.0
038	0.8	0.3	0.2	0.4	0.4	0.9	0.9	0.1	0.0	0.2	1.5	0.0	0.2	1.5	0.1	0.7	3.5	-0.	0.0	0.0	0.0	0.3	0.1	0.2	0.9	0.2	0.0	0.0	0.3	0.9	-1.	-1.	1.0
038	0.8	0.3	0.2	0.4	0.3	0.9	0.9	0.1	0.0	0.2	1.4	0.0	0.2	1.4	0.1	0.7	3.5	-0.	0.0	0.0	0.0	0.3	0.1	0.3	0.9	0.2	0.0	0.0	0.3	0.8	-1.	-1.	1.0
038	0.8	0.3	0.2	0.4	0.4	0.8	0.8	0.2	0.1	0.2	1.5	0.0	0.2	1.5	0.1	0.6	3.1	-0.	0.0	0.0	0.0	0.2	0.1	0.3	0.9	0.2	0.0	0.0	0.3	0.7	-1.	-1.	1.0
038	0.8	0.3	0.2	0.4	0.4	0.8	0.8	0.1	0.1	0.3	2.9	0.0	0.2	1.5	0.1	0.6	3.5	-0.	0.0	0.0	0.0	0.3	0.1	0.3	0.9	0.2	0.0	0.0	0.3	0.7	-1.	-1.	1.0
038	0.8	0.3	0.2	0.4	0.4	0.8	0.9	0.2	0.1	0.2	2.9	0.0	0.2	1.5	0.1	0.7	4.1	-0.	0.0	0.0	0.0	0.3	0.1	0.2	0.9	0.2	0.0	0.0	0.3	0.8	-1.	-1.	0.9
038	0.8	0.3	0.2	0.5	0.4	0.9	0.8	0.2	0.1	0.3	1.5	0.0	0.2	1.5	0.1	0.7	2.6	-0.	0.0	0.0	0.0	0.3	0.1	0.3	0.9	0.2	0.0	0.0	0.3	1.0	-1.	-1.	1.1
038	0.8	0.3	0.2	0.4	0.4	0.8	0.8	0.1	0.0	0.2	1.5	0.0	0.1	1.5	0.1	0.6	4.9	-0.	0.0	0.0	0.0	0.2	0.1	0.3	0.9	0.2	0.0	0.0	0.3	0.7	-1.	-1.	1.0
038	0.8	0.4	0.2	0.4	0.3	0.8	0.8	0.1	0.0	0.3	2.9	0.0	0.2	1.5	0.1	0.6	3.6	-0.	0.0	0.0	0.0	0.3	0.1	0.2	0.9	0.2	0.0	0.0	0.3	0.8	-1.	-1.	0.9
038	0.8	0.4	0.2	0.4	0.3	0.8	0.8	0.1	0.0	0.3	1.5	0.0	0.1	1.5	0.1	0.6	3.3	-0.	0.0	0.0	0.0	0.3	0.1	0.2	0.9	0.2	0.0	0.0	0.3	0.8	-1.	-1.	1.0
038	0.8	0.4	0.2	0.5	0.4	0.8	0.8	0.2	0.1	0.2	1.5	0.0	0.2	1.5	0.1	0.6	4.4	-0.	0.0	0.0	0.0	0.3	0.1	0.2	0.9	0.2	0.0	0.0	0.3	0.8	-1.	-1.	1.0
038	0.8	0.3	0.2	0.5	0.4	0.8	0.8	0.2	0.0	0.3	1.5	0.0	0.2	1.5	0.1	0.6	4.0	-0.	0.0	0.0	0.0	0.2	0.1	0.2	0.9	0.2	0.0	0.0	0.3	0.9	-1.	-1.	1.1
038	0.8	0.4	0.2	0.4	0.3	0.9	0.9	0.1	0.0	0.3	1.5	0.0	0.2	1.5	0.1	0.7	3.1	-0.	0.0	0.0	0.0	0.3	0.1	0.2	0.9	0.2	0.0	0.0	0.3	0.9	-1.	-1.	1.0
038	0.8	0.3	0.2	0.4	0.3	0.9	0.9	0.1	0.0	0.2	2.9	0.0	0.2	1.5	0.1	0.7	2.9	-0.	0.0	0.0	0.0	0.3	0.1	0.2	0.9	0.2	0.0	0.0	0.3	0.8	-1.	-1.	1.0
038	0.8	0.4	0.2	0.4	0.4	0.9	0.8	0.2	0.1	0.3	2.9	0.0	0.2	1.5	0.1	0.6	4.3	-0.	0.0	0.0	0.0	0.3	0.1	0.3	0.9	0.2	0.0	0.0	0.3	0.8	-1.	-1.	1.0
038	0.8	0.3	0.2	0.5	0.4	0.8	0.8	0.1	0.1	0.3	1.5	0.0	0.2	1.5	0.1	0.6	5.1	-0.	0.0	0.0	0.0	0.3	0.1	0.2	0.9	0.2	0.0	0.0	0.3	0.9	-1.	-1.	1.0
038	0.8	0.4	0.2	0.5	0.4	0.8	0.8	0.2	0.0	0.2	1.5	0.0	0.2	1.5	0.1	0.6	4.4	-0.	0.0	0.0	0.0	0.3	0.1	0.2	0.9	0.2	0.0	0.0	0.3	0.9	-1.	-1.	1.1
038	0.8	0.3	0.2	0.5	0.4	0.9	0.9	0.1	0.0	0.3	1.5	0.0	0.3	1.5	0.1	0.7	3.3	-0.	0.0	0.0	0.0	0.2	0.1	0.4	0.9	0.2	0.0	0.0	0.3	0.9	-1.	-1.	1.1
038	0.8	0.4	0.2	0.4	0.4	0.8	0.8	0.1	0.0	0.2	1.5	0.0	0.2	1.5	0.1	0.6	3.2	-0.	0.0	0.0	0.0	0.2	0.1	0.3	0.9	0.2	0.0	0.0	0.3	0.8	-1.	-1.	1.1
038	0.8	0.3	0.2	0.4	0.4	0.8	0.8	0.2	0.0	0.3	2.9	0.0	0.2	1.5	0.1	0.6	3.3	-0.	0.0	0.0	0.0	0.2	0.1	0.3	0.9	0.2	0.0	0.0	0.3	0.8	-1.	-1.	1.0
038	0.8	0.4	0.2	0.4	0.4	0.9	0.9	0.1	0.0	0.3	1.4	0.0	0.2	1.4	0.1	0.7	4.0	-0.	0.0	0.0	0.0	0.3	0.1	0.3	0.9	0.2	0.0	0.0	0.3	0.8	-1.	-1.	0.9
038	0.8	0.3	0.2	0.5	0.4	0.8	0.8	0.2	0.1	0.3	1.5	0.0	0.2	1.5	0.1	0.6	3.0	-0.	0.0	0.0	0.0	0.2	0.1	0.3	0.9	0.2	0.0	0.0	0.3	0.8	-1.	-1.	1.1
038	0.8	0.3	0.2	0.5	0.4	0.8	0.8	0.2	0.0	0.2	1.5	0.0	0.2	1.5	0.1	0.6	3.4	-0.	0.0	0.0	0.0	0.2	0.1	0.3	0.9	0.2	0.0	0.0	0.3	0.9	-1.	-1.	1.1
038	0.8	0.4	0.2	0.4	0.4	0.8	0.8	0.1	0.1	0.3	1.5	0.0	0.2	1.5	0.1	0.6	4.4	-0.	0.0	0.0	0.0	0.3	0.1	0.3	0.9	0.2	0.0	0.0	0.3	0.9	-1.	-1.	1.0
038	0.8	0.3	0.2	0.5	0.4	0.9	0.8	0.1	0.0	0.2	1.5	0.0	0.2	1.5	0.1	0.7	3.2	-0.	0.0	0.0	0.0	0.2	0.1	0.3	0.9	0.2	0.0	0.0	0.3	1.0	-1.	-1.	1.1
038	0.8	0.3	0.2	0.4	0.3	0.9	0.9	0.1	0.1	0.3	2.9	0.0	0.2	1.4	0.1	0.7	4.0	-0.	0.0	0.0	0.0	0.3	0.1	0.2	0.9	0.2	0.0	0.0	0.3	0.9	-1.	-1.	1.0
038	0.8	0.3	0.2	0.4	0.3	0.9	0.8	0.2	0.0	0.2	1.5	0.0	0.2	1.5	0.1	0.6	3.8	-0.	0.0	0.0	0.0	0.3	0.1	0.2	0.9	0.2	0.0	0.0	0.3	0.9	-1.	-1.	1.1
038	0.8	0.4	0.2	0.4	0.3	0.8	0.8	0.2	0.1	0.3	1.5	0.0	0.2	1.5	0.1	0.6	4.1	-0.	0.0	0.0	0.0	0.2	0.1	0.2	0.9	0.2	0.0	0.0	0.3	0.8	-1.	-1.	1.1
038	0.8	0.4	0.2	0.4	0.4	0.8	0.8	0.1	0.0	0.2	1.5	0.0	0.3	1.5	0.1	0.6	3.9	-0.	0.0	0.0	0.0	0.3	0.1	0.3	0.9	0.2	0.0	0.0	0.3	0.8	-1.	-1.	1.0
038	0.8	0.4	0.2	0.5	0.3	0.9	0.8	0.1	0.1	0.2	1.5	0.0	0.2	1.5	0.1	0.7	3.1	-0.	0.0	0.0	0.0	0.3	0.1	0.2	0.9	0.2	0.0	0.0	0.3	0.9	-1.	-1.	1.1
038	0.8	0.4	0.2	0.4	0.4	0.8	0.8	0.2	0.1	0.3	1.5	0.0	0.2	1.5	0.1	0.6	4.3	-0.	0.0	0.0	0.0	0.3	0.1	0.2	0.9	0.2	0.0	0.0	0.3	0.8	-1.	-1.	1.1
038	0.8	0.3	0.2	0.4	0.4	0.9	0.8	0.2	0.0	0.2	1.5	0.0	0.1	1.5	0.1	0.7	2.5	-0.	0.0	0.0	0.0	0.2	0.1	0.3	0.9	0.2	0.0	0.0	0.3	0.8	-1.	-1.	1.0
038	0.8	0.4	0.2	0.5	0.4	0.9	0.8	0.1	0.0	0.2	2.9	0.0	0.2	1.5	0.1	0.6	4.5	-0.	0.0	0.0	0.0	0.3	0.1	0.2	0.9	0.2	0.0	0.0	0.3	0.9	-1.	-1.	1.1
038	0.8	0.3	0.2	0.4	0.4	0.8	0.8	0.2	0.0	0.2	2.9	0.0	0.3	1.5	0.1	0.6	3.6	-0.	0.0	0.0	0.0	0.3	0.1	0.2	0.9	0.2	0.0	0.0	0.3	0.8	-1.	-1.	1.0
038	0.8	0.3	0.2	0.5	0.4	0.9	0.8	0.1	0.1	0.2	1.5	0.0	0.2	1.5	0.1	0.6	3.2	-0.	0.0	0.0	0.0	0.3	0.1	0.3	0.9	0.2	0.0	0.0	0.3	0.9	-1.	-1.	1.0
038	0.8	0.3	0.2	0.4	0.3	0.8	0.9	0.2	0.0	0.3	2.9	0.0	0.2	1.5	0.1	0.7	4.3	-0.	0.0	0.0	0.0	0.3	0.1	0.2	0.9	0.2	0.0	0.0	0.3	0.9	-1.	-1.	1.0
038	0.8	0.3	0.2	0.5	0.3	0.8	0.9	0.1	0.1	0.3	2.9	0.0	0.2	1.4	0.1	0.7	3.9	-0.	0.0	0.0	0.0	0.3	0.1	0.3	0.9	0.2	0.0	0.0	0.3	0.9	-1.	-1.	1.0
038	0.8	0.3	0.3	0.5	0.3	0.8	0.8	0.2	0.0	0.2	1.5	0.0	0.2	1.5	0.1	0.6	3.8	-0.	0.0	0.0	0.0	0.3	0.1	0.2	0.9	0.2	0.0	0.0	0.3	1.0	-1.	-1.	1.0
038	0.8	0.4	0.2	0.5	0.4	0.8	0.8	0.2	0.1	0.2	1.5	0.0	0.2	1.5	0.1	0.6	5.6	-0.	0.0	0.0	0.0	0.2	0.1	0.2	0.9	0.2	0.0	0.0	0.3	0.8	-1.	-1.	1.0
038	0.8	0.3	0.2	0.4	0.4	0.8	0.8	0.2	0.1	0.2	1.5	0.0	0.2	1.5	0.1	0.6	2.1	-0.	0.0	0.0	0.0	0.2	0.1	0.3	0.9	0.2	0.0	0.0	0.3	0.7	-1.	-1.	1.1
038	0.8	0.3	0.2	0.5	0.4	0.8	0.8	0.1	0.0	0.3	1.5	0.0	0.3	1.5	0.1	0.6	3.3	-0.	0.0	0.0	0.0	0.2	0.1	0.3	0.9	0.2	0.0	0.0	0.3	0.8	-1.	-1.	1.1
038	0.8	0.3	0.2	0.5	0.4	0.8	0.8	0.1	0.0	0.3	1.5	0.0	0.2	1.5	0.1	0.6	3.7	-0.	0.0	0.0	0.0	0.2	0.1	0.3	0.9	0.2	0.0	0.0	0.3	0.8	-1.	-1.	1.1
038	0.8	0.4	0.2	0.4	0.4	0.8	0.8	0.1	0.0	0.2	1.5	0.0	0.2	1.5	0.1	0.7	3.0	-0.	0.0	0.0	0.0	0.3	0.1	0.2	0.9	0.2	0.0	0.0	0.3	0.8	-1.	-1.	1.1
038	0.8	0.3	0.2	0.5	0.4	0.8	0.8	0.2	0.1	0.3	1.5	0.0	0.2	1.5	0.1	0.6	6.0	-0.	0.0	0.0	0.0	0.3	0.1	0.3	0.9	0.2	0.0	0.0	0.3	0.9	-1.	-1.	1.1
038	0.8	0.3	0.2	0.5	0.5	0.8	0.8	0.2	0.1	0.4	2.9	0.0	0.2	1.5	0.1	0.6	4.0	-0.	0.0	0.0	0.0	0.2	0.1	0.3	0.9	0.2	0.0	0.0	0.3	0.7	-1.	-1.	1.0
038	0.8	0.3	0.2	0.4	0.4	0.9	0.8	0.2	0.0	0.3	2.9	0.0	0.2	1.5	0.1	0.6	2.9	-0.	0.0	0.0	0.0	0.2	0.1	0.3	0.9	0.2	0.0	0.0	0.3	0.7	-1.	-1.	1.0
038	0.8	0.3	0.2	0.4	0.4	0.9	0.8	0.1	0.1	0.3	1.5	0.0	0.2	1.5	0.1	0.6	2.5	-0.	0.0	0.0	0.0	0.2	0.1	0.3	0.9	0.2	0.0	0.0	0.3	0.7	-1.	-1.	1.0
038	0.8	0.4	0.2	0.5	0.4	0.8	0.8	0.2	0.1	0.3	1.5	0.0	0.2	1.5	0.1	0.6	5.6	-0.	0.0	0.0	0.0	0.3	0.1	0.3	0.9	0.2	0.0	0.0	0.3	0.8	-1.	-1.	1.1
038	0.8	0.4	0.2	0.5	0.4	0.9	0.8	0.2	0.0	0.2	1.5	0.0	0.2	1.5	0.1	0.7	5.5	-0.	0.0	0.0	0.0	0.3	0.1	0.2	0.9	0.2	0.0	0.0	0.3	0.8	-1.	-1.	1.0
038	0.8	0.4	0.2	0.6	0.4	0.8	0.8	0.2	0.1	0.3	1.5	0.0	0.3	1.5	0.1	0.6	5.2	-0.	0.0	0.0	0.0	0.2	0.2	0.3	0.9	0.2	0.0	0.0	0.3	1.0	-1.	-1.	1.1
038	0.8	0.3	0.2	0.5	0.4	0.8	0.8	0.2	0.0	0.3	1.5	0.0	0.2	1.5	0.1	0.7	3.9	-0.	0.0	0.0	0.0	0.2	0.1	0.3	0.9	0.2	0.0	0.0	0.3	0.8	-1.	-1.	1.1
038	0.8	0.4	0.2	0.4	0.4	0.8	0.9	0.2	0.1	0.3	1.5	0.0	0.3	1.5	0.1	0.7	3.1	-0.	0.0	0.0	0.0	0.2	0.1	0.3	0.9	0.2	0.0	0.0	0.3	0.8	-1.	-1.	1.1
038	0.8	0.3	0.2	0.5	0.4	0.8	0.8	0.2	0.0	0.3	1.4	0.0	0.2	1.4	0.1	0.6	6.3	-0.	0.0	0.0	0.0	0.3	0.1	0.3	0.9	0.2	0.0	0.0	0.3	0.9	-1.	-1.	1.0
038	0.8	0.3	0.2	0.4	0.4	0.8	0.9	0.2	0.0	0.3	1.5	0.0	0.2	1.5	0.1	0.7	4.2	-0.	0.0	0.0	0.0	0.3	0.1	0.3	0.9	0.2	0.0	0.0	0.3	0.8	-1.	-1.	1.0
038	0.8	0.3	0.2	0.5	0.4	0.9	0.8	0.2	0.1	0.2	1.5	0.0	0.2	1.5	0.1	0.7	4.8	-0.	0.0	0.0	0.0	0.3	0.1	0.2	0.9	0.2	0.0	0.0	0.3	1.0	-1.	-1.	1.1
038	0.8	0.3	0.2	0.5	0.4	0.9	0.8	0.1	0.1	0.2	1.5	0.0	0.2	1.5	0.1	0.6	5.4	-0.	0.0	0.0	0.0	0.3	0.1	0.2	0.9	0.2	0.0	0.0	0.3	0.8	-1.	-1.	1.0
038	0.8	0.3	0.2	0.4	0.3	0.9	0.8	0.1	0.0	0.3	2.9	0.0	0.2	1.5	0.1	0.7	3.4	-0.	0.0	0.0	0.0	0.3	0.1	0.2	0.9	0.2	0.0	0.0	0.3	0.9	-1.	-1.	1.1
038	0.8	0.3	0.2	0.4	0.3	0.9	0.9	0.2	0.0	0.3	1.5	0.0	0.2	1.5	0.1	0.7	2.8	-0.	0.0	0.0	0.0	0.3	0.1	0.2	0.9	0.2	0.0	0.0	0.3	0.7	-1.	-1.	1.0
038	0.8	0.4	0.2	0.5	0.4	0.9	0.8	0.2	0.1	0.1	1.5	0.0	0.2	1.5	0.1	0.6	3.4	-0.	0.0	0.0	0.0	0.3	0.1	0.2	0.9	0.2	0.0	0.0	0.4	1.1	-1.	-1.	1.1
038	0.8	0.3	0.2	0.4	0.4	0.9	0.8	0.1	0.0	0.3	1.4	0.0	0.3	1.5	0.1	0.6	3.9	-0.	0.0	0.0	0.0	0.3	0.1	0.2	0.9	0.2	0.0	0.0	0.3	0.7	-1.	-1.	1.0
038	0.8	0.3	0.2	0.5	0.4	0.9	0.8	0.1	0.1	0.3	1.6	0.0	0.3	1.5	0.1	0.6	3.6	-0.	0.0	0.0	0.0	0.2	0.1	0.3	0.9	0.2	0.0	0.0	0.4	0.9	-1.	-1.	1.1
038	0.8	0.4	0.2	0.5	0.4	0.8	0.8	0.1	0.0	0.3	1.5	0.0	0.2	1.5	0.1	0.6	5.1	-0.	0.0	0.0	0.0	0.2	0.1	0.3	0.9	0.2	0.0	0.0	0.4	0.8	-1.	-1.	1.1
038	0.8	0.3	0.3	0.4	0.3	0.8	0.8	0.2	0.0	0.3	1.6	0.0	0.2	1.5	0.1	0.6	3.9	-0.	0.0	0.0	0.0	0.3	0.1	0.2	0.9	0.2	0.0	0.0	0.4	0.9	-1.	-1.	1.0
038	0.8	0.4	0.3	0.5	0.4	0.8	0.8	0.1	0.1	0.2	1.4	0.0	0.4	1.4	0.1	0.7	4.1	-0.	0.0	0.0	0.1	0.3	0.3	0.4	0.9	0.3	0.0	0.0	0.3	0.9	-1.	-1.	0.4
038	1.1	0.3	0.3	0.7	0.6	0.8	0.8	0.2	0.1	0.4	1.8	0.0	0.1	1.8	0.1	0.5	2.1	-0.	0.0	0.1	0.0	0.2	0.1	0.3	0.9	0.2	0.0	0.0	0.4	0.7	-1.	-0.	1.7
038	1.1	0.3	0.3	0.7	0.6	0.8	0.8	0.2	0.1	0.3	1.8	0.0	0.1	1.8	0.1	0.6	1.7	-0.	0.0	0.1	0.1	0.2	0.1	0.2	0.9	0.2	0.0	0.0	0.4	0.6	-1.	-0.	1.7
038	1.1	0.4	0.3	0.7	0.6	0.8	0.8	0.2	0.1	0.4	1.9	0.0	0.1	1.8	0.1	0.5	1.8	-0.	0.0	0.1	0.1	0.2	0.1	0.2	0.9	0.2	0.0	0.0	0.5	0.7	-1.	-0.	1.7
038	1.1	0.4	0.3	0.7	0.7	0.8	0.7	0.2	0.1	0.4	1.8	0.0	0.1	1.9	0.1	0.5	2.9	-0.	0.0	0.1	0.1	0.2	0.1	0.2	0.9	0.2	0.0	0.0	0.4	0.7	-1.	-0.	1.7
038	1.1	0.3	0.3	0.7	0.7	0.9	0.8	0.2	0.1	0.4	1.8	0.0	0.1	1.8	0.1	0.6	2.6	0.0	0.0	0.1	0.1	0.2	0.1	0.2	0.9	0.2	0.0	0.0	0.4	0.7	-1.	-0.	1.7
038	1.1	0.3	0.3	0.7	0.6	0.8	0.8	0.2	0.1	0.4	1.9	0.0	0.1	1.9	0.1	0.5	2.5	-0.	0.1	0.1	0.1	0.2	0.1	0.2	0.9	0.2	0.0	0.0	0.4	0.7	-1.	-0.	1.7
038	1.1	0.4	0.3	0.7	0.7	0.8	0.7	0.2	0.1	0.4	1.8	0.0	0.1	1.8	0.1	0.5	2.6	0.4	0.0	0.1	0.1	0.2	0.1	0.2	0.9	0.2	0.0	0.0	0.4	0.7	-1.	-0.	1.7
038	1.1	0.4	0.3	0.7	0.6	0.9	0.8	0.2	0.1	0.4	1.8	0.0	0.1	1.8	0.1	0.6	2.4	-0.	0.0	0.1	0.0	0.2	0.1	0.2	0.9	0.2	0.0	0.0	0.4	0.7	-1.	-0.	1.7
038	1.1	0.4	0.3	0.7	0.6	0.9	0.7	0.2	0.1	0.4	1.9	0.0	0.2	1.9	0.1	0.5	1.6	0.1	0.1	0.1	0.1	0.2	0.1	0.2	0.9	0.2	0.0	0.0	0.4	0.7	-1.	-0.	1.8
038	1.1	0.3	0.3	0.7	0.9	0.9	0.8	0.2	0.1	0.4	1.8	0.0	0.2	1.9	0.1	0.5	2.5	0.9	0.1	0.1	0.0	0.2	0.1	0.3	0.9	0.2	0.0	0.0	0.4	0.6	-1.	-0.	1.7
038	1.1	0.3	0.3	0.6	0.6	0.8	0.8	0.2	0.1	0.3	1.8	0.0	0.1	1.8	0.1	0.6	2.2	-0.	0.0	0.1	0.1	0.2	0.1	0.2	0.9	0.2	0.0	0.0	0.4	0.7	-1.	-0.	1.6
038	1.1	0.4	0.3	0.7	0.6	0.8	0.7	0.2	0.1	0.4	1.9	0.0	0.1	1.9	0.1	0.5	2.2	0.0	0.1	0.1	0.1	0.2	0.1	0.2	0.9	0.2	0.0	0.0	0.5	0.7	-1.	-0.	1.7
038	1.1	0.4	0.3	0.7	0.7	0.8	0.8	0.2	0.1	0.4	1.9	0.0	0.1	1.8	0.1	0.5	2.9	0.0	0.1	0.1	0.1	0.2	0.1	0.2	0.9	0.2	0.0	0.0	0.4	0.7	-1.	-0.	1.7
038	1.1	0.4	0.3	0.7	0.7	0.8	0.7	0.2	0.1	0.4	1.8	0.0	0.1	1.8	0.1	0.5	2.9	0.0	0.0	0.1	0.1	0.2	0.1	0.2	0.9	0.2	0.0	0.0	0.5	0.7	-1.	-0.	1.7
038	1.1	0.4	0.3	0.7	0.6	0.8	0.8	0.2	0.1	0.4	1.8	0.0	0.1	1.8	0.1	0.5	3.1	-0.	0.1	0.1	0.0	0.2	0.1	0.2	0.9	0.2	0.0	0.0	0.4	0.8	-1.	-0.	1.7
038	1.1	0.4	0.3	0.7	0.7	0.8	0.8	0.2	0.1	0.4	1.9	0.0	0.1	1.9	0.1	0.5	2.9	0.1	0.0	0.1	0.1	0.2	0.1	0.2	0.9	0.2	0.0	0.0	0.4	0.7	-1.	-0.	1.7
038	1.1	0.4	0.3	0.7	0.6	0.8	0.7	0.2	0.1	0.4	1.8	0.0	0.1	1.8	0.1	0.5	2.8	-0.	0.0	0.1	0.1	0.2	0.1	0.2	0.9	0.2	0.0	0.0	0.4	0.7	-1.	-0.	1.7
038	1.1	0.4	0.3	0.7	0.6	0.8	0.8	0.2	0.1	0.4	1.9	0.0	0.1	1.9	0.1	0.5	3.3	0.1	0.0	0.1	0.0	0.2	0.0	0.2	0.9	0.2	0.0	0.0	0.4	0.7	-1.	-0.	1.6
038	1.1	0.4	0.3	0.7	0.6	0.8	0.8	0.2	0.1	0.3	1.9	0.0	0.1	1.9	0.1	0.5	2.8	-0.	0.0	0.1	0.0	0.2	0.1	0.2	0.9	0.2	0.0	0.0	0.4	0.7	-1.	-0.	1.6
038	1.1	0.4	0.3	0.7	0.6	0.8	0.8	0.3	0.1	0.4	1.8	0.0	0.1	1.9	0.1	0.5	3.8	-0.	0.0	0.1	0.1	0.2	0.1	0.2	0.9	0.2	0.0	0.0	0.4	0.8	-1.	-0.	1.6
038	1.1	0.4	0.3	0.7	0.7	0.8	0.8	0.2	0.1	0.4	1.8	0.0	0.1	1.8	0.1	0.5	2.9	0.1	0.0	0.1	0.0	0.2	0.1	0.2	0.9	0.2	0.0	0.0	0.4	0.7	-1.	-0.	1.6
038	1.1	0.3	0.3	0.6	0.8	0.8	0.7	0.2	0.1	0.4	1.8	0.0	0.1	1.8	0.1	0.5	2.2	0.2	0.0	0.1	0.0	0.2	0.1	0.2	0.9	0.2	0.0	0.0	0.4	0.5	-1.	-0.	1.7
038	1.1	0.4	0.3	0.7	0.7	0.8	0.7	0.2	0.1	0.4	1.9	0.0	0.1	1.8	0.1	0.5	2.8	0.3	0.0	0.1	0.0	0.2	0.1	0.2	0.9	0.2	0.0	0.0	0.5	0.6	-1.	-0.	1.7
038	1.1	0.4	0.3	0.7	0.6	0.8	0.8	0.2	0.1	0.4	1.8	0.0	0.1	1.8	0.1	0.5	3.1	0.0	0.0	0.1	0.0	0.2	0.1	0.2	0.9	0.2	0.0	0.0	0.4	0.7	-1.	-0.	1.6
038	1.1	0.4	0.3	0.7	0.6	0.8	0.7	0.2	0.1	0.4	1.9	0.0	0.1	1.8	0.1	0.5	2.4	-0.	0.1	0.1	0.0	0.2	0.1	0.2	0.9	0.2	0.0	0.0	0.4	0.7	-1.	-0.	1.7
038	1.1	0.4	0.3	0.7	0.7	0.8	0.8	0.2	0.1	0.4	1.8	0.0	0.1	1.8	0.1	0.5	2.9	0.2	0.0	0.1	0.1	0.2	0.1	0.2	0.9	0.2	0.0	0.0	0.4	0.7	-1.	-0.	1.6
038	1.1	0.4	0.3	0.7	0.7	0.8	0.7	0.2	0.1	0.4	1.9	0.0	0.1	1.8	0.1	0.5	2.8	0.1	0.0	0.1	0.0	0.2	0.1	0.2	0.9	0.2	0.0	0.0	0.4	0.7	-1.	-0.	1.7
038	1.1	0.4	0.3	0.7	0.7	0.8	0.8	0.2	0.1	0.3	1.8	0.0	0.1	1.8	0.1	0.5	2.7	0.1	0.0	0.1	0.0	0.2	0.1	0.2	0.9	0.2	0.0	0.0	0.4	0.7	-1.	-0.	1.7
038	1.1	0.4	0.3	0.7	0.6	0.8	0.8	0.2	0.1	0.3	1.8	0.0	0.1	1.8	0.1	0.6	3.1	-0.	0.0	0.1	0.0	0.2	0.1	0.2	0.9	0.2	0.0	0.0	0.4	0.7	-1.	-0.	1.7
038	1.1	0.3	0.3	0.7	0.7	0.8	0.7	0.2	0.1	0.4	1.9	0.0	0.1	1.9	0.1	0.5	2.8	0.2	0.1	0.1	0.1	0.2	0.1	0.2	0.9	0.2	0.0	0.0	0.4	0.7	-1.	-0.	1.8
038	1.1	0.4	0.3	0.7	0.6	0.8	0.8	0.2	0.1	0.3	1.9	0.0	0.1	1.9	0.1	0.6	2.7	-0.	0.1	0.1	0.0	0.3	0.1	0.2	0.9	0.2	0.0	0.0	0.4	0.7	-1.	-0.	1.7
038	1.1	0.4	0.3	0.7	0.6	0.8	0.8	0.2	0.1	0.3	1.9	0.0	0.1	1.8	0.1	0.6	2.6	-0.	0.1	0.1	0.0	0.3	0.1	0.2	0.9	0.2	0.0	0.0	0.4	0.8	-1.	-0.	1.6
038	1.1	0.4	0.3	0.7	0.6	0.8	0.8	0.2	0.1	0.3	1.8	0.0	0.1	1.8	0.1	0.5	3.0	-0.	0.0	0.1	0.1	0.3	0.1	0.2	0.9	0.2	0.0	0.0	0.5	0.7	-1.	-0.	1.6
038	1.1	0.4	0.3	0.7	0.6	0.8	0.8	0.2	0.1	0.3	1.8	0.0	0.1	1.8	0.1	0.6	2.8	-0.	0.0	0.1	0.0	0.2	0.0	0.2	0.9	0.2	0.0	0.0	0.4	0.7	-1.	-0.	1.7
038	1.1	0.4	0.3	0.7	0.7	0.8	0.7	0.2	0.1	0.4	1.8	0.0	0.1	1.8	0.1	0.5	2.9	0.1	0.0	0.1	0.1	0.2	0.1	0.2	0.9	0.2	0.0	0.0	0.5	0.7	-1.	-0.	1.7
038	1.1	0.4	0.3	0.7	0.6	0.8	0.7	0.3	0.1	0.3	1.9	0.0	0.1	1.9	0.1	0.5	2.4	-0.	0.1	0.1	0.1	0.3	0.1	0.2	0.9	0.2	0.0	0.0	0.4	0.7	-1.	-0.	1.7
038	1.1	0.4	0.3	0.7	0.6	0.8	0.7	0.3	0.1	0.3	1.9	0.0	0.1	1.9	0.1	0.5	2.7	0.0	0.0	0.1	0.1	0.2	0.1	0.2	0.9	0.2	0.0	0.0	0.4	0.7	-1.	-0.	1.6
038	1.1	0.4	0.3	0.7	0.6	0.8	0.8	0.2	0.1	0.3	1.8	0.0	0.1	1.8	0.1	0.5	3.1	-0.	0.1	0.1	0.0	0.2	0.1	0.2	0.9	0.2	0.0	0.0	0.4	0.8	-1.	-0.	1.7
038	1.1	0.4	0.3	0.7	0.6	0.8	0.7	0.3	0.1	0.3	1.8	0.0	0.1	1.8	0.1	0.5	3.5	0.0	0.1	0.1	0.0	0.2	0.1	0.2	0.9	0.2	0.0	0.0	0.4	0.7	-1.	-0.	1.7
038	1.1	0.4	0.3	0.7	0.5	0.8	0.8	0.2	0.1	0.2	1.9	0.0	0.1	1.8	0.1	0.6	2.7	-0.	0.0	0.1	0.0	0.3	0.1	0.2	0.9	0.2	0.0	0.0	0.4	0.8	-1.	-0.	1.6
038	1.1	0.3	0.3	0.7	0.7	0.8	0.7	0.2	0.1	0.4	1.9	0.0	0.1	1.9	0.1	0.5	2.3	0.2	0.1	0.1	0.0	0.2	0.1	0.2	0.9	0.2	0.0	0.0	0.4	0.7	-1.	-0.	1.7
038	1.1	0.4	0.3	0.7	0.6	0.8	0.8	0.2	0.1	0.4	1.8	0.0	0.1	1.8	0.1	0.5	2.7	0.1	0.0	0.1	0.0	0.2	0.1	0.2	0.9	0.2	0.0	0.0	0.4	0.7	-1.	-0.	1.7
038	1.1	0.3	0.3	0.7	0.8	0.8	0.8	0.2	0.1	0.3	1.9	0.0	0.1	1.9	0.1	0.6	2.4	0.2	0.0	0.1	0.0	0.2	0.1	0.2	0.9	0.2	0.0	0.0	0.4	0.6	-1.	-0.	1.7
038	1.1	0.4	0.3	0.7	0.8	0.8	0.7	0.2	0.1	0.4	1.9	0.0	0.1	1.8	0.1	0.5	2.5	0.5	0.1	0.1	0.1	0.2	0.1	0.2	0.9	0.2	0.0	0.0	0.4	0.7	-1.	-0.	1.7
038	1.1	0.4	0.4	0.8	0.7	0.8	0.7	0.2	0.1	0.4	1.8	0.0	0.1	1.8	0.1	0.5	4.2	0.4	0.1	0.1	0.0	0.2	0.1	0.2	0.9	0.2	0.0	0.0	0.5	0.7	-1.	-0.	1.7
038	1.1	0.4	0.3	0.7	0.7	0.8	0.8	0.2	0.1	0.3	1.9	0.0	0.1	1.9	0.1	0.5	2.4	0.0	0.0	0.1	0.0	0.2	0.1	0.2	0.9	0.2	0.0	0.0	0.4	0.7	-1.	-0.	1.7
038	1.1	0.4	0.3	0.7	0.6	0.8	0.8	0.2	0.1	0.3	1.9	0.0	0.1	1.9	0.1	0.6	2.8	-0.	0.0	0.1	0.0	0.2	0.1	0.2	0.9	0.2	0.0	0.0	0.4	0.7	-1.	-0.	1.6
038	1.1	0.3	0.3	0.7	0.7	0.8	0.8	0.2	0.1	0.4	1.8	0.0	0.1	1.8	0.1	0.5	3.0	0.3	0.0	0.1	0.0	0.2	0.1	0.2	0.9	0.2	0.0	0.0	0.4	0.6	-1.	-0.	1.7
038	1.1	0.4	0.3	0.8	0.6	0.8	0.8	0.2	0.1	0.4	1.9	0.0	0.2	1.8	0.1	0.5	2.7	-0.	0.1	0.1	0.0	0.2	0.1	0.2	0.9	0.2	0.0	0.0	0.4	0.8	-1.	-0.	1.8
038	1.1	0.4	0.3	0.7	0.6	0.8	0.8	0.2	0.1	0.3	1.9	0.0	0.1	1.8	0.1	0.6	2.7	-0.	0.0	0.1	0.0	0.3	0.1	0.2	0.9	0.2	0.0	0.0	0.4	0.8	-1.	-0.	1.7
038	1.1	0.3	0.3	0.7	0.7	0.8	0.8	0.2	0.1	0.3	1.8	0.0	0.1	1.8	0.1	0.5	2.8	0.1	0.0	0.1	0.0	0.2	0.1	0.2	0.9	0.2	0.0	0.0	0.4	0.7	-1.	-0.	1.7
038	1.1	0.4	0.3	0.8	0.6	0.8	0.8	0.2	0.1	0.4	1.8	0.0	0.1	1.8	0.1	0.5	3.2	-0.	0.1	0.1	0.0	0.2	0.1	0.2	0.9	0.2	0.0	0.0	0.4	0.7	-1.	-0.	1.7
038	1.1	0.4	0.3	0.7	0.7	0.8	0.8	0.2	0.1	0.4	1.8	0.0	0.1	1.8	0.1	0.5	3.2	0.0	0.1	0.1	0.1	0.2	0.1	0.2	0.9	0.2	0.0	0.0	0.4	0.7	-1.	-0.	1.6
038	1.1	0.4	0.3	0.7	0.6	0.8	0.7	0.2	0.1	0.3	1.8	0.0	0.1	1.8	0.1	0.5	3.4	-0.	0.0	0.1	0.0	0.2	0.1	0.2	0.9	0.2	0.0	0.0	0.4	0.7	-1.	-0.	1.6
038	1.1	0.4	0.3	0.7	0.6	0.8	0.8	0.2	0.1	0.4	1.8	0.0	0.1	1.8	0.1	0.5	3.4	0.0	0.0	0.1	0.0	0.2	0.0	0.3	0.9	0.2	0.0	0.0	0.4	0.7	-1.	-0.	1.6
038	1.1	0.3	0.3	0.7	0.7	0.8	0.8	0.2	0.1	0.4	1.9	0.0	0.2	1.8	0.1	0.5	2.4	-0.	0.1	0.1	0.0	0.2	0.1	0.2	0.9	0.2	0.0	0.0	0.4	0.6	-1.	-0.	1.7
038	1.1	0.4	0.3	0.7	0.6	0.8	0.8	0.2	0.1	0.4	1.8	0.0	0.1	1.8	0.1	0.5	3.4	-0.	0.0	0.1	0.1	0.2	0.1	0.2	0.9	0.2	0.0	0.0	0.4	0.8	-1.	-0.	1.6
038	1.1	0.4	0.3	0.7	0.6	0.8	0.7	0.3	0.1	0.4	1.9	0.0	0.1	1.9	0.1	0.5	3.2	-0.	0.0	0.1	0.0	0.2	0.0	0.2	0.9	0.2	0.0	0.0	0.4	0.8	-1.	-0.	1.7
038	1.1	0.3	0.3	0.7	0.7	0.8	0.7	0.2	0.1	0.4	1.8	0.0	0.1	1.8	0.1	0.5	3.0	0.1	0.1	0.1	0.0	0.2	0.1	0.2	0.9	0.2	0.0	0.0	0.4	0.8	-1.	-0.	1.7
038	1.1	0.4	0.3	0.7	0.6	0.8	0.7	0.2	0.1	0.3	1.8	0.0	0.1	1.8	0.1	0.5	2.9	-0.	0.1	0.1	0.0	0.2	0.1	0.2	0.9	0.2	0.0	0.0	0.4	0.8	-1.	-0.	1.7
038	1.1	0.4	0.3	0.7	0.6	0.8	0.8	0.3	0.1	0.3	1.8	0.0	0.1	1.8	0.1	0.6	2.7	-0.	0.1	0.1	0.0	0.3	0.1	0.2	0.9	0.2	0.0	0.0	0.4	0.7	-1.	-0.	1.7
038	1.1	0.4	0.3	0.7	0.6	0.8	0.8	0.2	0.1	0.3	1.8	0.0	0.1	1.8	0.1	0.5	2.8	0.0	0.0	0.1	0.0	0.2	0.1	0.2	0.9	0.2	0.0	0.0	0.4	0.7	-1.	-0.	1.6
038	1.1	0.3	0.3	0.7	0.6	0.8	0.7	0.2	0.1	0.3	1.9	0.0	0.1	1.9	0.1	0.5	3.3	0.0	0.1	0.1	0.0	0.2	0.1	0.2	0.9	0.2	0.0	0.0	0.4	0.7	-1.	-0.	1.6
038	1.1	0.4	0.3	0.7	0.6	0.8	0.8	0.2	0.1	0.3	1.8	0.0	0.1	1.8	0.1	0.6	2.9	-0.	0.1	0.1	0.0	0.2	0.1	0.2	0.9	0.2	0.0	0.0	0.4	0.8	-1.	-0.	1.7
038	1.1	0.4	0.2	0.8	0.6	0.8	0.8	0.2	0.1	0.3	1.9	0.0	0.1	1.9	0.1	0.6	3.3	-0.	0.1	0.1	0.0	0.2	0.1	0.2	0.9	0.2	0.0	0.0	0.4	0.8	-1.	-0.	1.7
038	1.1	0.4	0.3	0.8	0.6	0.8	0.7	0.2	0.1	0.4	1.8	0.0	0.2	1.8	0.1	0.5	3.7	-0.	0.1	0.1	0.0	0.2	0.1	0.2	0.9	0.2	0.0	0.0	0.4	0.8	-1.	-0.	1.7
038	1.1	0.4	0.3	0.7	0.6	0.8	0.8	0.2	0.1	0.3	1.8	0.0	0.1	1.8	0.1	0.5	3.2	-0.	0.0	0.1	0.0	0.2	0.0	0.2	0.9	0.2	0.0	0.0	0.4	0.7	-1.	-0.	1.6
038	1.1	0.4	0.3	0.8	0.7	0.8	0.8	0.2	0.1	0.3	1.9	0.0	0.2	1.8	0.1	0.5	2.9	0.3	0.0	0.1	0.0	0.2	0.1	0.2	0.9	0.2	0.0	0.0	0.5	0.7	-1.	-0.	1.7
038	1.1	0.4	0.3	0.8	0.8	0.8	0.7	0.2	0.1	0.4	1.9	0.0	0.1	1.9	0.1	0.5	2.4	0.5	0.1	0.1	0.0	0.2	0.1	0.2	0.9	0.2	0.0	0.0	0.4	0.6	-1.	-0.	1.8
038	1.1	0.4	0.3	0.7	0.6	0.8	0.8	0.2	0.1	0.4	1.8	0.0	0.1	1.8	0.1	0.5	3.4	-0.	0.0	0.1	0.0	0.2	0.0	0.2	0.9	0.2	0.0	0.0	0.4	0.8	-1.	-0.	1.7
038	1.1	0.4	0.3	0.7	0.7	0.8	0.8	0.2	0.1	0.3	1.8	0.0	0.1	1.8	0.1	0.6	3.2	-0.	0.0	0.1	0.0	0.3	0.1	0.2	0.9	0.2	0.0	0.0	0.4	0.7	-1.	-0.	1.6
038	1.1	0.4	0.3	0.7	0.7	0.8	0.8	0.3	0.1	0.3	1.9	0.0	0.1	1.9	0.1	0.5	2.7	-0.	0.1	0.1	0.0	0.3	0.0	0.2	0.9	0.2	0.0	0.0	0.4	0.7	-1.	-0.	1.8
038	1.1	0.3	0.4	0.7	0.6	0.8	0.8	0.3	0.1	0.4	1.7	0.0	0.1	1.9	0.1	0.5	3.0	-0.	0.1	0.1	0.1	0.3	0.2	0.6	0.9	0.2	0.0	0.0	0.4	0.7	-1.	-0.	0.3
035	0.6	0.3	0.2	0.5	0.4	0.9	0.8	0.2	0.1	0.1	2.8	0.0	0.3	1.4	0.1	0.5	0.1	0.0	0.0	0.0	0.1	0.2	0.1	0.3	0.9	0.4	0.0	0.0	0.3	0.6	-1.	-1.	1.3
035	0.6	0.3	0.2	0.6	0.4	0.9	0.8	0.2	0.1	0.2	2.8	0.0	0.2	1.4	0.1	0.4	1.3	0.5	0.0	0.0	0.0	0.2	0.0	0.2	0.9	0.3	0.0	0.0	0.4	0.6	-1.	-1.	1.3
035	0.6	0.3	0.2	0.5	0.4	0.9	0.8	0.2	0.1	0.2	1.4	0.0	0.3	1.4	0.1	0.5	1.2	0.2	0.0	0.0	0.0	0.1	0.1	0.3	0.9	0.3	0.0	0.0	0.4	0.6	-1.	-1.	1.3
035	0.6	0.3	0.2	0.5	0.4	0.9	0.8	0.2	0.1	0.2	2.7	0.0	0.2	1.4	0.1	0.6	0.9	-0.	0.0	0.0	0.0	0.2	0.0	0.3	0.9	0.4	0.0	0.0	0.4	0.6	-1.	-1.	1.2
035	0.6	0.3	0.2	0.6	0.4	0.9	0.8	0.1	0.1	0.2	1.4	0.0	0.3	1.4	0.0	0.4	0.5	0.3	0.0	0.0	0.0	0.1	0.0	0.3	0.9	0.4	0.0	0.0	0.4	0.6	-1.	-1.	1.3
035	0.6	0.3	0.2	0.6	0.5	0.9	0.8	0.2	0.1	0.1	1.4	0.0	0.3	1.4	0.1	0.4	0.3	0.6	0.0	0.0	0.0	0.1	0.0	0.3	0.9	0.4	0.0	0.0	0.4	0.6	-1.	-1.	1.3
035	0.6	0.3	0.2	0.5	0.5	0.9	0.8	0.2	0.1	0.4	2.8	0.0	0.2	1.3	0.1	0.5	1.0	0.1	0.0	0.0	0.0	0.2	0.0	0.3	0.9	0.4	0.0	0.0	0.4	0.5	-1.	-1.	1.2
035	0.6	0.3	0.2	0.6	0.4	0.9	0.8	0.2	0.1	0.2	1.3	0.0	0.2	1.4	0.1	0.4	2.0	0.4	0.0	0.0	0.0	0.1	0.1	0.3	0.9	0.4	0.0	0.0	0.4	0.8	-1.	-1.	1.3
035	0.6	0.3	0.2	0.6	0.5	0.9	0.8	0.2	0.1	0.4	1.4	0.0	0.3	1.4	0.0	0.4	0.8	0.4	0.0	0.0	0.0	0.1	0.1	0.3	0.9	0.4	0.0	0.0	0.4	0.6	-1.	-1.	1.3
035	0.6	0.3	0.2	0.5	0.5	0.9	0.8	0.2	0.1	0.2	2.8	0.0	0.2	1.4	0.1	0.4	0.4	0.4	0.0	0.0	0.0	0.1	0.1	0.3	0.9	0.4	0.0	0.0	0.3	0.6	-1.	-1.	1.3
035	0.6	0.3	0.2	0.6	0.4	0.9	0.8	0.2	0.1	0.3	1.4	0.0	0.2	1.4	0.1	0.4	0.6	0.0	0.0	0.0	0.0	0.2	0.1	0.3	0.9	0.4	0.0	0.0	0.4	0.6	-1.	-1.	1.3
035	0.6	0.4	0.2	0.6	0.5	0.9	0.8	0.2	0.1	0.3	2.7	0.0	0.2	1.4	0.1	0.4	2.7	0.1	0.0	0.0	0.0	0.2	0.1	0.3	0.9	0.4	0.0	0.0	0.4	0.9	-1.	-1.	1.4
035	0.6	0.3	0.2	0.6	0.5	0.9	0.8	0.2	0.1	0.3	1.4	0.0	0.3	1.4	0.0	0.3	0.3	0.4	0.0	0.0	0.0	0.1	0.1	0.3	0.9	0.4	0.0	0.0	0.4	0.6	-1.	-0.	1.4
035	0.6	0.3	0.2	0.6	0.5	0.9	0.8	0.2	0.1	0.3	2.8	0.0	0.2	1.4	0.0	0.3	0.8	1.1	0.0	0.0	0.0	0.1	0.1	0.3	0.9	0.4	0.0	0.0	0.4	0.6	-1.	-1.	1.4
035	0.6	0.3	0.2	0.6	0.6	0.9	0.8	0.2	0.1	0.3	2.7	0.0	0.2	1.3	0.0	0.3	1.1	0.7	0.0	0.0	0.0	0.1	0.1	0.3	0.9	0.4	0.0	0.0	0.4	0.5	-1.	-1.	1.3
035	0.6	0.3	0.2	0.6	0.5	0.9	0.8	0.2	0.1	0.3	1.4	0.0	0.3	1.4	0.0	0.3	1.0	0.4	0.0	0.0	0.0	0.1	0.1	0.3	0.9	0.4	0.0	0.0	0.4	0.7	-1.	-0.	1.4
035	0.6	0.3	0.2	0.6	0.5	0.9	0.8	0.1	0.1	0.3	2.7	0.0	0.2	1.4	0.0	0.4	1.4	0.3	0.0	0.0	0.0	0.1	0.1	0.3	0.9	0.4	0.0	0.0	0.4	0.7	-1.	-0.	1.3
035	0.6	0.3	0.2	0.6	0.4	0.9	0.8	0.2	0.1	0.1	1.4	0.0	0.2	1.3	0.0	0.4	0.5	0.3	0.0	0.0	0.0	0.1	0.1	0.4	0.9	0.4	0.0	0.0	0.4	0.6	-1.	-1.	1.3
035	0.6	0.3	0.2	0.6	0.6	0.9	0.8	0.1	0.1	0.3	2.7	0.0	0.3	1.3	0.0	0.3	0.8	0.5	0.0	0.1	0.1	0.1	0.1	0.3	0.9	0.4	0.0	0.0	0.4	0.6	-1.	-0.	1.5
035	0.6	0.4	0.2	0.5	0.4	0.9	0.8	0.2	0.1	0.2	2.7	0.0	0.3	1.3	0.1	0.5	1.9	-0.	0.0	0.0	0.1	0.2	0.1	0.3	0.9	0.4	0.0	0.0	0.4	0.8	-1.	-1.	1.2
035	0.6	0.3	0.2	0.6	0.5	0.9	0.8	0.2	0.1	0.3	2.8	0.0	0.2	1.4	0.0	0.4	0.6	0.0	0.0	0.0	0.0	0.1	0.1	0.3	0.9	0.4	0.0	0.0	0.4	0.7	-1.	-1.	1.3
035	0.6	0.3	0.2	0.6	0.4	0.9	0.8	0.2	0.1	0.3	2.7	0.0	0.3	1.3	0.0	0.4	1.8	0.1	0.0	0.0	0.0	0.1	0.1	0.3	0.9	0.4	0.0	0.0	0.4	0.8	-1.	-1.	1.4
035	0.6	0.3	0.2	0.6	0.4	0.9	0.8	0.2	0.1	0.2	2.8	0.0	0.2	1.4	0.1	0.4	1.2	0.2	0.0	0.0	0.1	0.1	0.1	0.3	0.9	0.4	0.0	0.0	0.4	0.7	-1.	-1.	1.3
035	0.6	0.3	0.2	0.5	0.5	0.9	0.8	0.2	0.1	0.3	2.7	0.0	0.3	1.3	0.1	0.4	2.7	-0.	0.0	0.0	0.1	0.1	0.1	0.3	0.9	0.4	0.0	0.0	0.4	0.8	-1.	-1.	1.3
035	0.6	0.3	0.2	0.6	0.5	0.9	0.8	0.2	0.1	0.2	2.8	0.0	0.3	1.4	0.0	0.4	2.2	0.3	0.0	0.0	0.0	0.1	0.1	0.3	0.9	0.4	0.0	0.0	0.4	0.8	-1.	-1.	1.4
035	0.6	0.3	0.2	0.7	0.5	0.9	0.8	0.1	0.0	0.2	2.7	0.0	0.2	1.3	0.1	0.5	2.5	0.2	0.0	0.0	0.0	0.2	0.1	0.3	0.9	0.4	0.0	0.0	0.4	0.8	-1.	-1.	1.3
035	0.6	0.3	0.2	0.6	0.4	0.9	0.8	0.2	0.1	0.3	2.8	0.0	0.2	1.4	0.1	0.5	2.1	-0.	0.0	0.0	0.0	0.1	0.1	0.3	0.9	0.4	0.0	0.0	0.4	0.9	-1.	-1.	1.3
035	0.6	0.3	0.2	0.5	0.5	0.9	0.8	0.1	0.1	0.1	2.7	0.0	0.3	1.3	0.0	0.4	1.2	0.4	0.0	0.0	0.1	0.1	0.1	0.3	0.9	0.4	0.0	0.0	0.4	0.7	-1.	-1.	1.3
035	0.6	0.3	0.2	0.5	0.5	0.9	0.8	0.2	0.1	0.3	2.7	0.0	0.3	1.4	0.0	0.4	1.2	0.4	0.0	0.0	0.1	0.1	0.1	0.3	0.9	0.3	0.0	0.0	0.4	0.7	-1.	-1.	1.3
035	0.6	0.3	0.2	0.6	0.5	0.9	0.8	0.2	0.1	0.3	2.6	0.0	0.2	1.3	0.0	0.4	2.6	0.4	0.0	0.0	0.0	0.1	0.1	0.3	0.9	0.4	0.0	0.0	0.4	0.7	-1.	-1.	1.3
035	0.6	0.3	0.2	0.5	0.4	0.9	0.8	0.1	0.0	0.1	2.4	0.0	0.3	1.2	0.1	0.5	1.9	-0.	0.0	0.0	0.1	0.2	0.1	0.3	0.9	0.4	0.0	0.0	0.3	0.7	-1.	-1.	1.3
035	0.6	0.3	0.2	0.5	0.4	0.9	0.8	0.1	0.0	0.1	1.2	0.0	0.3	1.2	0.1	0.5	2.0	-0.	0.0	0.0	0.1	0.2	0.1	0.3	0.9	0.4	0.0	0.0	0.3	1.0	-1.	-1.	1.3
035	0.6	0.3	0.2	0.5	0.5	0.9	0.8	0.1	0.0	0.0	1.2	0.0	0.4	1.2	0.0	0.4	1.3	1.2	0.0	0.0	0.0	0.1	0.1	0.4	0.9	0.4	0.0	0.0	0.3	0.7	-1.	-1.	1.3
035	0.6	0.3	0.2	0.5	0.4	0.9	0.8	0.2	0.1	0.0	2.5	0.0	0.2	1.2	0.1	0.5	1.3	-0.	0.0	0.0	0.0	0.2	0.1	0.3	0.9	0.4	0.0	0.0	0.3	0.9	-1.	-1.	1.2
035	0.6	0.3	0.2	0.6	0.4	0.9	0.9	0.1	0.0	0.1	2.5	0.0	0.1	1.2	0.1	0.5	1.9	-0.	0.0	0.0	0.0	0.2	0.1	0.3	0.9	0.4	0.0	0.0	0.3	0.9	-1.	-1.	1.3
035	0.6	0.3	0.2	0.6	0.4	0.9	0.8	0.2	0.1	0.2	1.2	0.0	0.3	1.2	0.1	0.4	1.5	0.1	0.0	0.0	0.0	0.1	0.1	0.4	0.9	0.4	0.0	0.0	0.3	0.9	-1.	-1.	1.3
035	0.6	0.3	0.2	0.7	0.4	0.9	0.9	0.2	0.1	0.0	0.6	0.0	0.3	1.2	0.1	0.5	4.1	0.1	0.0	0.0	0.0	0.2	0.1	0.4	0.8	0.4	0.0	0.0	0.3	1.0	-1.	-1.	1.3
035	0.6	0.3	0.2	0.7	0.6	0.9	0.8	0.1	0.1	0.2	1.3	0.0	0.3	1.3	0.0	0.4	2.9	1.1	0.0	0.0	0.0	0.1	0.1	0.4	0.9	0.4	0.0	0.0	0.3	0.7	-1.	-0.	1.3
035	0.6	0.3	0.2	0.5	0.4	0.9	0.8	0.1	0.1	0.0	1.3	0.0	0.3	1.3	0.1	0.5	0.2	-0.	0.0	0.0	0.0	0.2	0.1	0.3	0.9	0.4	0.0	0.0	0.4	0.8	-1.	-1.	1.4
035	0.6	0.3	0.2	0.5	0.4	0.9	0.8	0.2	0.0	0.2	1.2	0.0	0.3	1.2	0.1	0.5	0.5	0.0	0.0	0.0	0.1	0.1	0.1	0.4	0.9	0.4	0.0	0.0	0.4	0.7	-1.	-1.	1.4
035	0.6	0.3	0.2	0.6	0.4	0.9	0.8	0.1	0.1	0.0	0.6	0.0	0.3	1.3	0.1	0.5	2.7	0.0	0.0	0.0	0.1	0.1	0.1	0.3	0.9	0.4	0.0	0.0	0.4	0.9	-1.	-1.	1.4
035	0.6	0.3	0.2	0.5	0.5	0.9	0.8	0.1	0.1	0.1	1.3	0.0	0.3	1.3	0.1	0.5	1.6	0.4	0.0	0.0	0.0	0.1	0.1	0.3	0.9	0.4	0.0	0.0	0.4	0.6	-1.	-0.	1.4
035	0.6	0.3	0.2	0.6	0.4	0.9	0.8	0.1	0.1	0.2	1.3	0.0	0.3	1.3	0.0	0.4	0.6	0.0	0.0	0.0	0.1	0.1	0.1	0.4	0.9	0.4	0.0	0.0	0.4	0.7	-1.	-1.	1.4
035	0.6	0.3	0.2	0.6	0.5	0.9	0.8	0.1	0.1	0.2	1.3	0.0	0.4	1.3	0.0	0.4	2.9	0.7	0.0	0.0	0.1	0.1	0.1	0.4	0.9	0.4	0.0	0.0	0.3	0.7	-1.	-0.	1.4
035	0.6	0.3	0.2	0.8	0.5	0.9	0.8	0.2	0.1	0.1	0.6	0.0	0.3	1.3	0.0	0.4	2.9	0.4	0.0	0.0	0.1	0.1	0.1	0.4	0.9	0.4	0.0	0.0	0.4	0.8	-1.	-0.	1.4
035	0.6	0.3	0.2	0.6	0.4	0.9	0.8	0.2	0.1	0.2	1.3	0.0	0.3	1.3	0.0	0.4	2.1	0.0	0.0	0.0	0.0	0.1	0.1	0.4	0.9	0.4	0.0	0.0	0.4	0.9	-1.	-1.	1.4
035	0.6	0.3	0.2	0.7	0.5	0.9	0.8	0.2	0.1	0.2	2.7	0.0	0.2	1.3	0.0	0.3	4.4	0.5	0.0	0.0	0.0	0.1	0.1	0.4	0.9	0.4	0.0	0.0	0.4	0.9	-1.	-0.	1.4
035	0.6	0.3	0.2	0.7	0.5	0.9	0.8	0.1	0.1	0.3	1.3	0.0	0.3	1.3	0.0	0.3	3.4	0.6	0.0	0.0	0.0	0.1	0.1	0.4	0.9	0.4	0.0	0.0	0.4	0.9	-1.	-1.	1.4
035	0.6	0.3	0.2	0.7	0.6	0.9	0.8	0.2	0.1	0.2	0.6	0.0	0.3	1.3	0.0	0.4	1.1	0.6	0.0	0.1	0.0	0.1	0.1	0.4	0.9	0.4	0.0	0.0	0.4	0.6	-1.	-0.	1.5
035	0.6	0.3	0.2	0.6	0.6	0.9	0.8	0.2	0.1	0.1	0.6	0.0	0.3	1.3	0.0	0.3	1.9	1.1	0.0	0.0	0.1	0.1	0.1	0.3	0.9	0.4	0.0	0.0	0.3	0.7	-1.	-1.	1.3
035	0.6	0.3	0.2	0.7	0.5	0.9	0.8	0.2	0.1	0.2	0.6	0.0	0.3	1.3	0.0	0.4	3.3	0.1	0.0	0.0	0.1	0.1	0.1	0.4	0.9	0.4	0.0	0.0	0.4	1.0	-1.	-1.	1.4
035	0.6	0.3	0.2	0.6	0.6	0.9	0.8	0.2	0.1	0.2	2.6	0.0	0.2	1.3	0.0	0.4	1.8	0.2	0.0	0.0	0.0	0.1	0.1	0.4	0.9	0.4	0.0	0.0	0.4	0.7	-1.	-0.	1.4
035	0.6	0.3	0.2	0.5	0.4	0.9	0.8	0.1	0.1	0.2	0.6	0.0	0.2	1.3	0.1	0.5	-0.	-0.	0.0	0.0	0.0	0.1	0.1	0.5	0.9	0.4	0.0	0.0	0.4	0.8	-1.	-1.	1.4
035	0.6	0.3	0.3	0.7	0.6	0.9	0.8	0.2	0.1	0.4	0.6	0.0	0.3	1.3	0.0	0.3	1.5	0.6	0.0	0.1	0.0	0.0	0.1	0.5	0.9	0.4	0.0	0.0	0.4	0.7	-1.	-0.	1.5
035	0.6	0.3	0.2	0.7	0.5	0.9	0.7	0.2	0.1	0.3	1.3	0.0	0.3	1.4	0.0	0.3	1.7	0.5	0.0	0.1	0.1	0.1	0.1	0.4	0.9	0.4	0.0	0.0	0.4	0.8	-1.	-0.	1.5
035	0.6	0.3	0.2	0.8	0.6	0.9	0.8	0.1	0.1	0.2	0.6	0.0	0.4	1.3	0.0	0.3	3.6	1.1	0.0	0.0	0.1	0.1	0.1	0.3	0.9	0.4	0.0	0.0	0.4	0.8	-1.	-0.	1.4
035	0.6	0.3	0.2	0.7	0.5	0.9	0.8	0.2	0.1	0.3	0.6	0.0	0.3	1.3	0.0	0.4	1.5	-0.	0.0	0.0	0.0	0.1	0.1	0.4	0.9	0.4	0.0	0.0	0.4	0.9	-1.	-0.	1.4
035	0.6	0.3	0.2	0.7	0.5	0.9	0.8	0.2	0.1	0.2	0.6	0.0	0.2	1.3	0.0	0.3	2.6	0.9	0.0	0.0	0.0	0.1	0.1	0.3	0.9	0.3	0.0	0.0	0.4	0.8	-1.	-1.	1.4
035	0.6	0.3	0.2	0.6	0.5	0.9	0.8	0.2	0.1	0.4	1.3	0.0	0.3	1.3	0.0	0.3	1.3	0.3	0.0	0.0	0.0	0.1	0.1	0.4	0.9	0.3	0.0	0.0	0.4	0.8	-1.	-0.	1.4
035	0.6	0.3	0.2	0.6	0.5	0.9	0.8	0.2	0.1	0.1	0.6	0.0	0.2	1.3	0.0	0.4	1.7	0.2	0.0	0.1	0.1	0.1	0.1	0.3	0.9	0.3	0.0	0.0	0.4	0.7	-1.	-0.	1.4
035	0.6	0.3	0.3	0.6	0.5	0.9	0.8	0.2	0.1	0.2	0.6	0.0	0.2	1.3	0.0	0.3	0.0	0.5	0.0	0.0	0.0	0.1	0.0	0.3	0.9	0.4	0.0	0.0	0.4	0.6	-1.	-0.	1.4
035	0.6	0.3	0.2	0.7	0.6	0.9	0.8	0.2	0.1	0.3	0.6	0.0	0.3	1.3	0.0	0.4	1.5	0.7	0.0	0.0	0.0	0.1	0.1	0.3	0.9	0.4	0.0	0.0	0.4	0.7	-1.	-0.	1.4
035	0.6	0.3	0.2	0.7	0.5	0.9	0.8	0.2	0.1	0.2	0.7	0.0	0.3	1.3	0.0	0.4	2.2	0.2	0.0	0.0	0.0	0.1	0.1	0.3	0.9	0.4	0.0	0.0	0.4	0.8	-1.	-0.	1.4
035	0.6	0.3	0.2	0.6	0.6	0.9	0.8	0.2	0.1	0.2	2.6	0.0	0.2	1.3	0.0	0.4	1.7	0.9	0.0	0.1	0.0	0.1	0.1	0.4	0.9	0.4	0.0	0.0	0.4	0.6	-1.	-0.	1.4
035	0.6	0.3	0.2	0.6	0.5	0.9	0.8	0.2	0.1	0.2	2.5	0.0	0.2	1.3	0.0	0.4	0.8	0.3	0.0	0.0	0.0	0.1	0.1	0.4	0.9	0.4	0.0	0.0	0.4	0.7	-1.	-0.	1.4
035	0.6	0.3	0.2	0.8	0.7	0.9	0.8	0.2	0.1	0.2	1.3	0.0	0.4	1.3	0.0	0.4	1.9	0.6	0.0	0.1	0.0	0.1	0.1	0.3	0.9	0.4	0.0	0.0	0.4	0.7	-1.	-0.	1.6
035	0.6	0.3	0.2	0.9	0.6	0.9	0.8	0.2	0.1	0.3	1.3	0.0	0.4	1.3	0.0	0.3	5.0	1.1	0.0	0.1	0.0	0.1	0.1	0.4	0.9	0.4	0.0	0.0	0.4	0.8	-1.	-0.	1.5
035	0.6	0.3	0.2	0.8	0.5	0.9	0.8	0.1	0.1	0.1	0.6	0.0	0.3	1.3	0.0	0.4	3.7	0.1	0.0	0.0	0.0	0.1	0.0	0.4	0.9	0.4	0.0	0.0	0.4	0.9	-1.	-0.	1.4
035	0.6	0.3	0.2	0.9	0.5	0.9	0.8	0.1	0.1	0.2	0.6	0.0	0.4	1.3	0.0	0.3	3.9	0.2	0.0	0.0	0.1	0.1	0.1	0.3	0.9	0.4	0.0	0.0	0.4	1.0	-1.	-0.	1.5
035	0.6	0.3	0.2	0.8	0.5	0.9	0.8	0.2	0.1	0.3	0.6	0.0	0.3	1.3	0.0	0.4	4.3	0.4	0.0	0.0	0.0	0.1	0.1	0.4	0.9	0.4	0.0	0.0	0.4	0.9	-1.	-0.	1.4
035	0.6	0.3	0.2	0.6	0.5	0.9	0.8	0.2	0.1	0.2	2.6	0.0	0.2	1.3	0.0	0.4	2.9	0.5	0.0	0.0	0.0	0.1	0.1	0.3	0.9	0.4	0.0	0.0	0.4	0.7	-1.	-0.	1.4
035	0.6	0.3	0.2	0.6	0.4	0.9	0.8	0.2	0.1	0.2	1.3	0.0	0.2	1.3	0.0	0.4	0.8	0.0	0.0	0.0	0.0	0.1	0.1	0.5	0.9	0.4	0.0	0.0	0.4	0.8	-1.	-1.	1.4
035	0.6	0.4	0.3	0.2	0.2	0.9	0.9	0.1	0.1	0.0	2.7	0.0	0.1	0.9	0.1	0.7	0.1	-0.	0.0	0.0	0.3	0.2	0.3	0.5	0.9	0.4	0.0	0.0	0.3	0.7	-2.	-1.	0.2
035	0.8	0.3	0.2	0.7	0.4	0.9	0.8	0.2	0.1	0.2	1.5	0.0	0.3	1.4	0.1	0.5	0.8	-0.	0.0	0.0	0.1	0.2	0.1	0.4	0.9	0.4	0.0	0.0	0.3	0.9	-1.	-1.	1.6
035	0.8	0.3	0.2	0.6	0.5	0.9	0.8	0.2	0.0	0.1	1.4	0.0	0.3	1.4	0.1	0.5	1.6	0.1	0.0	0.0	0.1	0.2	0.1	0.3	0.9	0.3	0.0	0.0	0.3	0.7	-1.	-1.	1.4
035	0.8	0.4	0.2	0.7	0.6	0.9	0.8	0.1	0.0	0.4	2.7	0.0	0.3	1.4	0.1	0.5	1.6	-0.	0.0	0.1	0.1	0.2	0.1	0.3	0.9	0.3	0.0	0.0	0.4	0.7	-1.	-0.	1.5
035	0.8	0.3	0.2	0.8	0.6	0.9	0.8	0.2	0.1	0.3	1.4	0.0	0.3	1.4	0.0	0.4	1.1	0.4	0.0	0.1	0.1	0.1	0.1	0.3	0.9	0.3	0.0	0.0	0.4	0.7	-1.	-0.	1.6
035	0.8	0.3	0.2	0.7	0.5	0.9	0.8	0.1	0.1	0.2	2.9	0.0	0.2	1.4	0.1	0.4	2.2	0.2	0.0	0.0	0.0	0.1	0.1	0.3	0.9	0.3	0.0	0.0	0.4	0.8	-1.	-0.	1.5
035	0.8	0.4	0.2	0.7	0.4	0.9	0.8	0.2	0.1	0.2	1.4	0.0	0.3	1.4	0.1	0.5	0.7	-0.	0.0	0.0	0.1	0.2	0.1	0.3	0.9	0.3	0.0	0.0	0.4	0.8	-1.	-0.	1.5
035	0.8	0.3	0.2	0.7	0.6	0.9	0.8	0.1	0.1	0.2	1.4	0.0	0.4	1.4	0.0	0.4	0.7	0.0	0.0	0.0	0.1	0.1	0.1	0.3	0.9	0.3	0.0	0.0	0.4	0.6	-1.	-0.	1.5
035	0.8	0.3	0.2	0.5	0.5	0.9	0.8	0.1	0.0	0.1	2.9	0.0	0.1	1.5	0.1	0.6	1.2	-0.	0.0	0.0	0.0	0.2	0.1	0.4	0.9	0.3	0.0	0.0	0.4	0.7	-1.	-0.	1.3
035	0.8	0.3	0.3	0.7	0.5	0.9	0.8	0.2	0.1	0.3	1.5	0.0	0.3	1.5	0.0	0.4	1.1	0.0	0.0	0.1	0.1	0.1	0.1	0.3	0.9	0.3	0.0	0.0	0.4	0.8	-1.	-0.	1.6
035	0.8	0.3	0.3	0.6	0.5	0.9	0.8	0.2	0.1	0.3	1.5	0.0	0.3	1.5	0.0	0.4	0.4	0.2	0.0	0.0	0.1	0.1	0.1	0.3	0.9	0.3	0.0	0.0	0.4	0.6	-1.	-0.	1.6
035	0.8	0.4	0.2	0.8	0.5	0.9	0.8	0.2	0.1	0.3	1.4	0.0	0.4	1.4	0.0	0.4	1.9	0.2	0.0	0.1	0.1	0.1	0.1	0.3	0.9	0.3	0.0	0.0	0.4	1.0	-1.	-0.	1.7
035	0.8	0.3	0.2	0.9	0.6	0.9	0.8	0.1	0.1	0.3	1.4	0.0	0.4	1.5	0.0	0.3	1.4	0.6	0.0	0.1	0.1	0.1	0.1	0.4	0.9	0.3	0.0	0.0	0.4	0.7	-1.	-0.	1.5
035	0.8	0.3	0.2	0.8	0.6	0.9	0.8	0.2	0.1	0.2	1.5	0.0	0.3	1.5	0.0	0.4	2.0	0.2	0.0	0.1	0.1	0.1	0.1	0.3	0.9	0.4	0.0	0.0	0.4	0.7	-1.	-0.	1.6
035	0.8	0.3	0.2	0.8	0.6	0.9	0.8	0.2	0.1	0.3	1.4	0.0	0.3	1.4	0.0	0.3	1.2	0.2	0.0	0.1	0.1	0.1	0.1	0.3	0.9	0.4	0.0	0.0	0.4	0.7	-1.	-0.	1.7
035	0.8	0.3	0.2	0.7	0.6	0.9	0.8	0.1	0.1	0.2	1.4	0.0	0.3	1.4	0.0	0.4	1.5	0.4	0.0	0.1	0.1	0.1	0.1	0.3	0.9	0.3	0.0	0.0	0.4	0.6	-1.	-0.	1.6
035	0.8	0.4	0.2	0.7	0.6	0.9	0.8	0.2	0.1	0.3	1.5	0.0	0.3	1.5	0.1	0.5	1.2	-0.	0.0	0.1	0.1	0.1	0.1	0.3	0.9	0.3	0.0	0.0	0.4	0.7	-1.	-0.	1.6
035	0.8	0.3	0.2	0.9	0.6	0.9	0.8	0.1	0.1	0.3	1.5	0.0	0.3	1.5	0.0	0.4	1.8	0.0	0.0	0.1	0.1	0.1	0.1	0.3	0.9	0.3	0.0	0.0	0.4	0.8	-1.	-0.	1.7
035	0.8	0.3	0.2	0.8	0.6	0.9	0.8	0.2	0.1	0.1	1.4	0.0	0.2	1.4	0.0	0.4	1.0	0.0	0.0	0.1	0.0	0.1	0.1	0.4	0.9	0.4	0.0	0.0	0.4	0.7	-1.	-0.	1.6
035	0.8	0.3	0.2	0.7	0.6	0.9	0.8	0.1	0.1	0.2	1.5	0.0	0.4	1.5	0.0	0.3	1.1	0.7	0.0	0.1	0.1	0.0	0.1	0.3	0.9	0.3	0.0	0.0	0.4	0.7	-1.	-0.	1.5
035	0.8	0.4	0.2	0.8	0.6	0.9	0.8	0.2	0.1	0.3	1.5	0.0	0.3	1.5	0.0	0.4	0.3	-0.	0.0	0.1	0.1	0.1	0.1	0.3	0.9	0.3	0.0	0.0	0.4	0.7	-1.	-0.	1.7
035	0.8	0.3	0.2	0.8	0.5	0.9	0.8	0.1	0.1	0.2	1.5	0.0	0.3	1.5	0.1	0.4	1.5	-0.	0.0	0.1	0.0	0.1	0.1	0.3	0.9	0.3	0.0	0.0	0.4	0.9	-1.	-0.	1.6
035	0.8	0.4	0.2	0.9	0.6	0.9	0.8	0.2	0.1	0.3	1.4	0.0	0.3	1.4	0.0	0.3	1.7	0.4	0.0	0.1	0.1	0.1	0.1	0.4	0.9	0.3	0.0	0.0	0.4	0.8	-1.	-0.	1.6
035	0.8	0.3	0.2	0.8	0.6	0.9	0.8	0.1	0.1	0.2	1.5	0.0	0.3	1.5	0.0	0.4	1.8	0.7	0.0	0.1	0.0	0.1	0.1	0.4	0.9	0.3	0.0	0.0	0.4	0.7	-1.	-0.	1.5
035	0.8	0.4	0.2	0.8	0.6	0.9	0.8	0.2	0.1	0.3	1.5	0.0	0.3	1.4	0.0	0.4	2.1	0.1	0.0	0.1	0.1	0.1	0.1	0.4	0.9	0.3	0.0	0.0	0.4	0.8	-1.	-0.	1.6
035	0.8	0.3	0.2	0.8	0.6	0.9	0.8	0.2	0.1	0.2	1.5	0.0	0.4	1.5	0.1	0.4	1.5	0.2	0.0	0.1	0.1	0.1	0.1	0.3	0.9	0.3	0.0	0.0	0.4	0.7	-1.	-0.	1.5
035	0.8	0.3	0.2	0.7	0.5	0.9	0.8	0.1	0.1	0.2	1.4	0.0	0.3	1.4	0.0	0.4	1.1	0.1	0.0	0.1	0.1	0.1	0.1	0.3	0.9	0.3	0.0	0.0	0.4	0.8	-1.	-0.	1.6
035	0.8	0.3	0.3	0.7	0.5	0.9	0.8	0.2	0.1	0.2	1.4	0.0	0.3	1.4	0.0	0.4	0.7	0.3	0.0	0.0	0.0	0.1	0.1	0.3	0.9	0.3	0.0	0.0	0.4	0.8	-1.	-0.	1.5
035	0.8	0.3	0.2	0.9	0.6	0.9	0.7	0.2	0.1	0.4	1.4	0.0	0.3	1.4	0.0	0.3	1.1	0.5	0.1	0.1	0.1	0.1	0.1	0.3	0.9	0.3	0.0	0.0	0.4	0.7	-1.	-0.	1.7
035	0.8	0.3	0.2	0.7	0.5	0.9	0.8	0.1	0.1	0.2	1.4	0.0	0.3	1.4	0.0	0.4	1.2	0.0	0.0	0.0	0.0	0.1	0.1	0.3	0.9	0.3	0.0	0.0	0.4	0.8	-1.	-0.	1.5
035	0.8	0.3	0.3	0.8	0.5	0.9	0.8	0.2	0.1	0.2	1.5	0.0	0.3	1.4	0.0	0.4	1.7	0.2	0.0	0.1	0.0	0.1	0.1	0.3	0.9	0.3	0.0	0.0	0.4	0.8	-1.	-0.	1.6
035	0.8	0.3	0.2	0.9	0.6	0.9	0.8	0.2	0.1	0.3	1.4	0.0	0.3	1.4	0.0	0.3	0.8	0.0	0.1	0.1	0.0	0.1	0.1	0.4	0.9	0.3	0.0	0.0	0.4	0.7	-1.	-0.	1.7
035	0.8	0.4	0.3	0.8	0.6	0.9	0.7	0.2	0.1	0.3	1.4	0.0	0.3	1.5	0.0	0.3	1.8	0.4	0.0	0.1	0.1	0.1	0.1	0.3	0.9	0.3	0.0	0.0	0.4	0.8	-1.	-0.	1.6
035	0.8	0.3	0.2	0.8	0.6	0.9	0.8	0.1	0.1	0.3	1.4	0.0	0.3	1.4	0.0	0.3	1.9	0.4	0.0	0.1	0.1	0.1	0.1	0.3	0.9	0.3	0.0	0.0	0.4	0.8	-1.	-0.	1.7
035	0.8	0.3	0.2	0.8	0.6	0.9	0.8	0.2	0.1	0.3	2.8	0.0	0.3	1.4	0.0	0.4	2.4	-0.	0.0	0.1	0.1	0.1	0.1	0.3	0.9	0.3	0.0	0.0	0.4	0.8	-1.	-0.	1.7
035	0.8	0.3	0.2	0.8	0.6	0.9	0.8	0.1	0.1	0.2	1.4	0.0	0.4	1.4	0.0	0.4	3.0	0.4	0.0	0.1	0.1	0.1	0.1	0.3	0.9	0.3	0.0	0.0	0.3	0.8	-1.	-0.	1.6
035	0.8	0.3	0.2	0.7	0.6	0.9	0.8	0.2	0.1	0.3	2.8	0.0	0.2	1.4	0.0	0.4	1.6	0.2	0.0	0.1	0.0	0.1	0.1	0.3	0.9	0.3	0.0	0.0	0.4	0.7	-1.	-0.	1.6
035	0.8	0.3	0.2	0.8	0.7	0.9	0.8	0.1	0.1	0.3	2.8	0.0	0.2	1.4	0.0	0.3	1.5	0.4	0.1	0.1	0.1	0.1	0.1	0.3	0.9	0.3	0.0	0.0	0.4	0.8	-0.	-0.	1.7
035	0.8	0.3	0.2	0.9	0.6	0.9	0.8	0.1	0.1	0.3	1.4	0.0	0.3	1.4	0.0	0.4	1.9	0.2	0.0	0.1	0.1	0.1	0.1	0.3	0.9	0.3	0.0	0.0	0.4	0.8	-1.	-0.	1.7
035	0.8	0.4	0.3	0.9	0.6	0.9	0.8	0.1	0.1	0.3	1.4	0.0	0.3	1.4	0.0	0.4	1.3	-0.	0.0	0.1	0.0	0.1	0.1	0.3	0.9	0.4	0.0	0.0	0.4	0.8	-1.	-0.	1.7
035	0.8	0.3	0.3	0.8	0.6	0.9	0.8	0.2	0.1	0.3	1.4	0.0	0.4	1.4	0.0	0.4	2.0	0.4	0.0	0.1	0.1	0.1	0.1	0.3	0.9	0.3	0.0	0.0	0.4	0.7	-1.	-0.	1.5
035	0.8	0.3	0.2	0.8	0.6	0.9	0.8	0.2	0.1	0.3	1.4	0.0	0.3	1.4	0.0	0.4	2.3	0.6	0.0	0.1	0.0	0.1	0.1	0.4	0.9	0.3	0.0	0.0	0.4	0.9	-1.	-0.	1.6
035	0.8	0.4	0.2	0.9	0.6	0.9	0.8	0.2	0.1	0.3	1.4	0.0	0.3	1.4	0.0	0.4	1.9	0.0	0.0	0.1	0.1	0.1	0.1	0.3	0.9	0.3	0.0	0.0	0.4	0.7	-1.	-0.	1.7
035	0.8	0.3	0.2	0.7	0.7	0.9	0.8	0.2	0.1	0.2	1.3	0.0	0.4	1.3	0.0	0.4	2.1	0.6	0.0	0.1	0.0	0.1	0.1	0.4	0.9	0.3	0.0	0.0	0.4	0.7	-1.	-0.	1.7
035	0.8	0.3	0.2	0.7	0.6	0.9	0.8	0.2	0.1	0.3	1.4	0.0	0.3	1.4	0.0	0.4	0.4	-0.	0.0	0.1	0.1	0.1	0.1	0.3	0.9	0.3	0.0	0.0	0.4	0.7	-1.	-0.	1.7
035	0.8	0.4	0.2	0.8	0.6	0.9	0.8	0.2	0.1	0.3	1.4	0.0	0.4	1.4	0.0	0.3	1.2	0.3	0.1	0.1	0.1	0.1	0.1	0.4	0.9	0.3	0.0	0.0	0.4	0.8	-1.	-0.	1.7
035	0.8	0.3	0.3	0.9	0.7	0.9	0.8	0.2	0.1	0.3	1.5	0.0	0.3	1.4	0.0	0.4	2.3	0.5	0.0	0.1	0.0	0.1	0.1	0.4	0.9	0.3	0.0	0.0	0.4	0.7	-1.	-0.	1.7
035	0.8	0.3	0.3	0.7	0.5	0.9	0.8	0.2	0.1	0.2	2.9	0.0	0.2	1.5	0.1	0.4	1.0	-0.	0.0	0.1	0.1	0.1	0.1	0.3	0.9	0.3	0.0	0.0	0.4	0.8	-1.	-0.	1.6
035	0.8	0.3	0.2	0.9	0.5	0.9	0.8	0.2	0.1	0.3	1.4	0.0	0.3	1.4	0.0	0.3	1.9	0.0	0.0	0.1	0.1	0.1	0.1	0.3	0.9	0.3	0.0	0.0	0.4	1.0	-1.	-0.	1.6
035	0.8	0.3	0.3	0.7	0.6	0.9	0.7	0.2	0.1	0.3	2.9	0.0	0.2	1.5	0.0	0.4	1.9	-0.	0.0	0.1	0.0	0.1	0.1	0.3	0.9	0.3	0.0	0.0	0.4	0.8	-1.	-0.	1.6
035	0.8	0.3	0.2	0.9	0.7	0.9	0.8	0.1	0.1	0.3	2.9	0.0	0.3	1.4	0.0	0.3	1.3	1.4	0.1	0.1	0.0	0.1	0.1	0.3	0.9	0.3	0.0	0.0	0.4	0.7	-1.	-0.	1.6
035	0.8	0.3	0.3	0.8	0.6	0.9	0.8	0.2	0.1	0.3	2.9	0.0	0.2	1.5	0.0	0.4	1.7	0.0	0.1	0.1	0.0	0.1	0.1	0.4	0.9	0.4	0.0	0.0	0.4	0.9	-1.	-0.	1.7
035	0.8	0.3	0.2	0.7	0.5	0.9	0.8	0.1	0.1	0.2	2.9	0.0	0.2	1.5	0.0	0.4	2.7	0.3	0.0	0.0	0.0	0.1	0.1	0.3	0.9	0.3	0.0	0.0	0.4	0.8	-1.	-0.	1.5
035	0.8	0.3	0.2	0.9	0.7	0.9	0.7	0.1	0.1	0.3	1.5	0.0	0.3	1.5	0.0	0.3	1.8	0.4	0.1	0.1	0.1	0.1	0.1	0.3	0.9	0.3	0.0	0.0	0.4	0.8	-1.	-0.	1.7
035	0.8	0.3	0.3	0.8	0.6	0.9	0.8	0.1	0.1	0.3	1.4	0.0	0.2	1.4	0.0	0.4	1.3	0.3	0.1	0.1	0.0	0.1	0.1	0.4	0.9	0.3	0.0	0.0	0.4	0.8	-1.	-0.	1.7
035	0.8	0.4	0.2	0.8	0.5	0.9	0.8	0.2	0.1	0.1	2.9	0.0	0.3	1.5	0.0	0.4	2.0	-0.	0.0	0.1	0.0	0.2	0.1	0.4	0.9	0.4	0.0	0.0	0.4	0.8	-1.	-0.	1.6
035	0.8	0.3	0.2	0.7	0.6	0.9	0.8	0.2	0.1	0.3	1.4	0.0	0.3	1.5	0.0	0.4	0.5	0.0	0.0	0.1	0.0	0.1	0.1	0.3	0.9	0.3	0.0	0.0	0.4	0.7	-1.	-0.	1.6
035	0.8	0.3	0.2	0.8	0.5	0.9	0.8	0.1	0.1	0.2	0.7	0.0	0.2	1.5	0.1	0.4	1.1	-0.	0.0	0.1	0.0	0.2	0.1	0.3	0.9	0.4	0.0	0.0	0.4	0.8	-1.	-0.	1.5
035	0.8	0.3	0.2	0.8	0.6	0.9	0.7	0.2	0.1	0.3	1.5	0.0	0.3	1.5	0.0	0.3	2.3	0.3	0.1	0.1	0.0	0.1	0.1	0.3	0.9	0.3	0.0	0.0	0.4	0.8	-1.	-0.	1.7
035	0.8	0.4	0.3	0.8	0.6	0.9	0.8	0.2	0.1	0.3	2.9	0.0	0.3	1.4	0.0	0.4	3.9	0.7	0.0	0.1	0.0	0.1	0.1	0.4	0.9	0.3	0.0	0.0	0.4	0.9	-1.	-0.	1.5
035	0.8	0.3	0.2	0.9	0.5	0.9	0.8	0.2	0.1	0.3	2.9	0.0	0.3	1.4	0.0	0.4	2.9	-0.	0.1	0.1	0.1	0.1	0.1	0.3	0.9	0.3	0.0	0.0	0.4	1.1	-1.	-0.	1.7
035	0.8	0.3	0.3	0.7	0.6	0.9	0.8	0.2	0.1	0.3	2.9	0.0	0.3	1.4	0.0	0.4	2.6	0.3	0.0	0.1	0.1	0.1	0.1	0.3	0.9	0.3	0.0	0.0	0.4	0.7	-1.	-0.	1.6
035	0.8	0.3	0.3	0.8	0.6	0.9	0.8	0.2	0.1	0.3	1.5	0.0	0.3	1.5	0.0	0.4	2.5	0.6	0.0	0.1	0.0	0.1	0.1	0.3	0.9	0.3	0.0	0.0	0.3	0.8	-1.	-0.	1.5
035	0.8	0.3	0.2	0.7	0.6	0.9	0.8	0.1	0.1	0.2	2.9	0.0	0.3	1.4	0.0	0.4	1.6	0.1	0.0	0.1	0.1	0.1	0.1	0.4	0.9	0.3	0.0	0.0	0.4	0.8	-1.	-0.	1.6
035	0.8	0.4	0.3	0.7	0.5	0.8	0.8	0.2	0.1	0.4	1.5	0.0	0.3	1.5	0.0	0.4	2.8	0.0	0.0	0.1	0.0	0.1	0.1	0.4	0.9	0.4	0.0	0.0	0.4	0.9	-1.	-0.	1.4
035	0.8	0.3	0.2	0.7	0.5	0.9	0.8	0.2	0.1	0.3	1.4	0.0	0.3	1.4	0.0	0.4	2.2	0.0	0.0	0.1	0.0	0.1	0.1	0.3	0.9	0.3	0.0	0.0	0.4	0.8	-1.	-0.	1.6
035	0.8	0.4	0.2	0.7	0.6	0.9	0.8	0.2	0.1	0.3	2.9	0.0	0.3	1.4	0.0	0.4	3.8	0.5	0.1	0.1	0.1	0.1	0.1	0.3	0.9	0.3	0.0	0.0	0.4	0.9	-1.	-0.	1.6
035	0.8	0.4	0.2	0.9	0.7	0.9	0.8	0.2	0.1	0.3	1.4	0.0	0.3	1.4	0.0	0.3	3.6	0.8	0.1	0.1	0.0	0.1	0.1	0.3	0.9	0.3	0.0	0.0	0.4	0.9	-1.	-0.	1.7
035	0.8	0.3	0.2	0.7	0.6	0.9	0.8	0.2	0.1	0.2	0.7	0.0	0.3	1.5	0.0	0.3	3.1	0.0	0.0	0.1	0.1	0.1	0.1	0.3	0.9	0.3	0.0	0.0	0.4	0.8	-1.	-0.	1.5
035	0.8	0.3	0.3	0.9	0.6	0.9	0.8	0.2	0.1	0.3	1.4	0.0	0.3	1.4	0.0	0.3	3.2	0.7	0.1	0.1	0.1	0.1	0.1	0.3	0.9	0.3	0.0	0.0	0.4	0.9	-1.	-0.	1.6
035	0.8	0.4	0.3	0.7	0.6	0.9	0.8	0.2	0.1	0.3	2.9	0.0	0.3	1.5	0.1	0.4	4.3	-0.	0.1	0.1	0.1	0.1	0.1	0.3	0.9	0.3	0.0	0.0	0.4	1.0	-1.	-0.	1.6
035	0.8	0.4	0.3	0.8	0.6	0.9	0.8	0.2	0.1	0.3	2.9	0.0	0.3	1.5	0.1	0.4	3.1	0.2	0.0	0.1	0.0	0.1	0.1	0.3	0.9	0.3	0.0	0.0	0.4	0.9	-1.	-0.	1.5
035	0.8	0.4	0.2	0.8	0.5	0.9	0.8	0.2	0.1	0.3	2.9	0.0	0.2	1.4	0.0	0.4	2.8	0.1	0.0	0.1	0.0	0.2	0.1	0.4	0.9	0.4	0.0	0.0	0.4	1.0	-1.	-0.	1.6
035	0.8	0.2	0.1	0.4	0.4	0.9	0.8	0.1	0.1	0.3	0.7	0.0	0.3	1.1	0.0	0.4	-0.	-0.	0.0	0.0	0.2	0.2	0.2	0.7	0.8	0.4	0.0	0.0	0.3	0.6	-1.	-1.	0.2
035	0.5	0.3	0.2	0.4	0.3	0.9	0.8	0.2	0.1	0.1	2.3	0.0	0.2	1.1	0.1	0.5	1.3	0.1	0.0	0.0	0.1	0.2	0.1	0.3	0.9	0.3	0.0	0.0	0.3	0.8	-1.	-1.	1.0
035	0.5	0.3	0.2	0.4	0.3	0.9	0.8	0.1	0.1	0.0	1.7	0.0	0.3	1.1	0.1	0.5	-0.	-0.	0.0	0.0	0.1	0.2	0.1	0.3	0.9	0.3	0.0	0.0	0.3	0.8	-1.	-1.	1.0
035	0.5	0.3	0.2	0.4	0.3	0.9	0.8	0.2	0.1	0.1	2.3	0.0	0.1	1.1	0.1	0.5	1.5	0.2	0.0	0.0	0.0	0.2	0.0	0.3	0.9	0.3	0.0	0.0	0.4	0.9	-1.	-1.	1.0
035	0.5	0.3	0.2	0.4	0.3	0.9	0.8	0.2	0.1	0.1	2.4	0.0	0.2	1.2	0.1	0.5	2.5	-0.	0.0	0.0	0.0	0.1	0.0	0.4	0.9	0.3	0.0	0.0	0.4	1.0	-1.	-1.	1.0
035	0.5	0.4	0.2	0.4	0.3	0.9	0.8	0.2	0.1	0.2	0.6	0.0	0.2	1.2	0.1	0.5	2.5	-0.	0.0	0.0	0.0	0.2	0.0	0.3	0.9	0.3	0.0	0.0	0.4	0.9	-1.	-1.	1.1
035	0.5	0.3	0.2	0.5	0.4	0.9	0.8	0.2	0.1	0.3	2.5	0.0	0.3	1.2	0.0	0.5	1.0	0.3	0.0	0.0	0.1	0.1	0.0	0.4	0.9	0.3	0.0	0.0	0.3	0.7	-1.	-1.	1.1
035	0.5	0.3	0.2	0.4	0.3	0.9	0.8	0.2	0.1	0.2	0.5	0.0	0.2	1.1	0.1	0.5	3.1	-0.	0.0	0.0	0.0	0.2	0.1	0.3	0.9	0.3	0.0	0.0	0.3	1.0	-1.	-1.	1.0
035	0.5	0.3	0.2	0.5	0.4	0.9	0.8	0.2	0.1	0.3	2.4	0.0	0.2	1.2	0.0	0.4	2.3	0.3	0.0	0.0	0.0	0.1	0.1	0.4	0.9	0.3	0.0	0.0	0.4	0.7	-1.	-1.	1.1
035	0.5	0.3	0.2	0.4	0.4	0.9	0.8	0.2	0.1	0.1	1.1	0.0	0.3	1.2	0.0	0.3	1.1	0.1	0.0	0.0	0.0	0.1	0.1	0.3	0.9	0.3	0.0	0.0	0.4	0.7	-1.	-1.	1.1
035	0.5	0.3	0.2	0.4	0.3	0.9	0.8	0.2	0.1	0.1	2.3	0.0	0.2	1.2	0.0	0.4	0.4	0.1	0.0	0.0	0.0	0.2	0.0	0.3	0.9	0.3	0.0	0.0	0.4	0.6	-1.	-1.	1.0
035	0.5	0.3	0.2	0.4	0.4	0.9	0.8	0.2	0.1	0.1	2.3	0.0	0.2	1.1	0.1	0.4	1.0	0.1	0.0	0.0	0.0	0.2	0.1	0.3	0.9	0.3	0.0	0.0	0.3	0.7	-1.	-1.	1.0
035	0.5	0.3	0.2	0.4	0.3	0.9	0.8	0.1	0.1	0.0	2.4	0.0	0.2	1.2	0.1	0.5	1.3	0.3	0.0	0.0	0.0	0.2	0.0	0.3	0.9	0.3	0.0	0.0	0.3	0.9	-1.	-1.	1.0
035	0.5	0.3	0.2	0.4	0.3	0.9	0.8	0.2	0.1	0.2	2.3	0.0	0.2	1.1	0.1	0.5	2.1	0.5	0.0	0.0	0.0	0.2	0.1	0.3	0.9	0.3	0.0	0.0	0.3	0.8	-1.	-1.	1.0
035	0.5	0.3	0.2	0.5	0.3	0.9	0.8	0.1	0.1	0.1	2.2	0.0	0.3	1.1	0.1	0.4	0.9	-0.	0.0	0.0	0.1	0.1	0.1	0.3	0.9	0.3	0.0	0.0	0.4	0.7	-1.	-1.	1.0
035	0.5	0.3	0.2	0.4	0.3	0.9	0.8	0.1	0.1	0.1	2.3	0.0	0.2	1.1	0.1	0.5	2.5	0.0	0.0	0.0	0.1	0.2	0.1	0.4	0.9	0.3	0.0	0.0	0.4	0.9	-1.	-1.	1.0
035	0.5	0.3	0.2	0.5	0.4	0.9	0.8	0.1	0.1	0.1	2.0	0.0	0.5	1.0	0.0	0.4	2.0	0.2	0.0	0.0	0.0	0.1	0.1	0.4	0.9	0.4	0.0	0.0	0.3	0.7	-1.	-1.	1.1
035	0.5	0.3	0.2	0.4	0.3	0.9	0.8	0.2	0.1	0.2	2.2	0.0	0.2	1.1	0.0	0.4	0.6	-0.	0.0	0.0	0.0	0.2	0.1	0.5	0.9	0.4	0.0	0.0	0.3	0.7	-1.	-1.	1.1
035	0.5	0.3	0.2	0.4	0.4	0.9	0.8	0.1	0.1	0.2	2.3	0.0	0.3	1.1	0.1	0.4	3.5	0.4	0.0	0.0	0.0	0.1	0.1	0.4	0.9	0.4	0.0	0.0	0.3	1.0	-1.	-1.	1.1
035	0.5	0.3	0.2	0.5	0.3	0.9	0.8	0.2	0.1	0.1	0.6	0.0	0.2	1.2	0.0	0.4	1.3	0.3	0.0	0.0	0.0	0.1	0.0	0.4	0.9	0.4	0.0	0.0	0.4	0.9	-1.	-1.	1.1
035	0.5	0.3	0.2	0.4	0.3	0.9	0.8	0.2	0.1	0.1	0.6	0.0	0.2	1.1	0.1	0.5	3.7	0.2	0.0	0.0	0.0	0.2	0.1	0.3	0.9	0.3	0.0	0.0	0.3	0.9	-1.	-1.	1.0
035	0.5	0.3	0.2	0.4	0.4	0.9	0.8	0.2	0.0	0.1	0.5	0.0	0.2	1.1	0.1	0.5	4.4	0.3	0.0	0.0	0.0	0.2	0.1	0.4	0.9	0.4	0.0	0.0	0.3	0.8	-1.	-1.	1.0
035	0.5	0.3	0.2	0.4	0.3	0.9	0.8	0.2	0.1	0.2	2.3	0.0	0.2	1.1	0.1	0.5	3.2	0.2	0.0	0.0	0.0	0.1	0.1	0.4	0.9	0.3	0.0	0.0	0.4	0.8	-1.	-1.	1.1
035	0.5	0.3	0.2	0.5	0.4	0.9	0.8	0.1	0.1	0.3	2.3	0.0	0.2	1.1	0.0	0.4	2.9	-0.	0.0	0.0	0.0	0.1	0.1	0.4	0.9	0.3	0.0	0.0	0.3	0.9	-1.	-1.	1.1
035	0.5	0.3	0.2	0.4	0.4	0.9	0.8	0.2	0.1	0.2	0.5	0.0	0.3	1.1	0.0	0.4	1.9	0.3	0.0	0.0	0.0	0.2	0.1	0.3	0.9	0.3	0.0	0.0	0.4	0.6	-1.	-1.	1.1
035	0.5	0.3	0.2	0.4	0.4	0.9	0.8	0.2	0.1	0.2	0.5	0.0	0.2	1.1	0.1	0.4	3.7	0.3	0.0	0.0	0.0	0.2	0.1	0.3	0.9	0.3	0.0	0.0	0.3	0.7	-1.	-1.	1.0
035	0.5	0.3	0.2	0.4	0.4	0.9	0.8	0.2	0.1	0.1	2.2	0.0	0.3	1.1	0.0	0.4	3.6	0.6	0.0	0.0	0.0	0.1	0.1	0.3	0.9	0.3	0.0	0.0	0.3	0.7	-1.	-1.	1.1
035	0.5	0.3	0.2	0.4	0.3	0.9	0.8	0.2	0.1	0.1	2.3	0.0	0.3	1.1	0.1	0.5	2.1	-0.	0.0	0.0	0.1	0.2	0.1	0.3	0.9	0.3	0.0	0.0	0.3	0.8	-1.	-1.	1.0
035	0.5	0.3	0.2	0.4	0.4	0.9	0.8	0.2	0.1	0.0	0.5	0.0	0.2	1.2	0.1	0.5	1.4	0.0	0.0	0.0	0.0	0.2	0.1	0.3	0.9	0.3	0.0	0.0	0.3	0.8	-1.	-1.	1.0
035	0.5	0.3	0.2	0.4	0.4	0.9	0.8	0.2	0.1	0.3	2.3	0.0	0.2	1.1	0.0	0.5	0.5	1.0	0.0	0.0	0.0	0.1	0.1	0.4	0.9	0.3	0.0	0.0	0.4	0.6	-1.	-1.	1.0
035	0.5	0.3	0.2	0.4	0.4	0.9	0.8	0.2	0.1	0.3	2.4	0.0	0.2	1.2	0.1	0.5	0.0	-0.	0.0	0.0	0.0	0.2	0.0	0.3	0.9	0.3	0.0	0.0	0.4	0.7	-1.	-1.	1.1
035	0.5	0.3	0.2	0.4	0.3	0.9	0.8	0.2	0.1	0.2	0.5	0.0	0.2	1.1	0.1	0.5	2.1	0.2	0.0	0.0	0.0	0.2	0.1	0.3	0.9	0.3	0.0	0.0	0.3	0.9	-1.	-1.	1.0
035	0.5	0.3	0.2	0.4	0.3	0.9	0.8	0.2	0.1	0.1	2.3	0.0	0.2	1.2	0.1	0.5	3.6	-0.	0.0	0.0	0.0	0.2	0.1	0.3	0.9	0.3	0.0	0.0	0.4	1.0	-1.	-1.	1.0
035	0.5	0.3	0.2	0.4	0.4	0.9	0.8	0.2	0.1	0.2	0.5	0.0	0.2	1.2	0.0	0.5	2.3	0.0	0.0	0.0	0.0	0.1	0.1	0.4	0.9	0.3	0.0	0.0	0.4	0.8	-1.	-1.	1.0
035	0.5	0.3	0.2	0.4	0.3	0.9	0.9	0.1	0.1	0.2	0.5	0.0	0.2	1.1	0.1	0.6	0.2	-0.	0.0	0.0	0.0	0.2	0.1	0.3	0.9	0.3	0.0	0.0	0.3	0.7	-1.	-1.	1.0
035	0.5	0.3	0.2	0.4	0.3	0.9	0.8	0.2	0.1	0.1	0.5	0.0	0.2	1.1	0.1	0.4	2.2	-0.	0.0	0.0	0.0	0.2	0.1	0.3	0.9	0.3	0.0	0.0	0.4	0.9	-1.	-1.	1.0
035	0.5	0.3	0.2	0.3	0.3	0.9	0.8	0.2	0.1	0.1	0.5	0.0	0.1	1.2	0.0	0.5	0.4	0.1	0.0	0.0	0.0	0.1	0.0	0.4	0.9	0.3	0.0	0.0	0.4	0.7	-1.	-1.	1.0
035	0.5	0.3	0.2	0.5	0.4	0.9	0.8	0.2	0.1	0.2	0.5	0.0	0.2	1.2	0.1	0.5	4.8	-0.	0.0	0.0	0.0	0.2	0.1	0.4	0.9	0.3	0.0	0.0	0.3	1.0	-1.	-1.	1.1
035	0.5	0.4	0.2	0.4	0.4	0.9	0.8	0.2	0.1	0.2	0.6	0.0	0.3	1.2	0.0	0.4	0.8	0.1	0.0	0.0	0.1	0.1	0.1	0.3	0.9	0.3	0.0	0.0	0.4	0.7	-1.	-1.	1.1
035	0.5	0.3	0.2	0.5	0.4	0.9	0.8	0.2	0.1	0.3	0.5	0.0	0.3	1.2	0.1	0.5	3.2	-0.	0.0	0.0	0.0	0.2	0.1	0.4	0.9	0.3	0.0	0.0	0.3	0.9	-1.	-1.	1.1
035	0.5	0.3	0.2	0.4	0.4	0.9	0.8	0.2	0.1	0.3	0.6	0.0	0.2	1.1	0.0	0.4	1.7	0.1	0.0	0.0	0.0	0.2	0.1	0.5	0.9	0.3	0.0	0.0	0.4	0.8	-1.	-1.	1.1
035	0.5	0.3	0.2	0.4	0.3	0.9	0.8	0.2	0.1	0.2	2.3	0.0	0.2	1.1	0.1	0.5	1.5	0.0	0.0	0.0	0.0	0.2	0.1	0.3	0.9	0.3	0.0	0.0	0.4	0.8	-1.	-1.	1.0
035	0.5	0.3	0.2	0.4	0.4	0.9	0.8	0.1	0.1	0.2	0.5	0.0	0.2	1.2	0.1	0.5	3.9	0.3	0.0	0.0	0.0	0.1	0.1	0.4	0.9	0.3	0.0	0.0	0.4	0.9	-1.	-1.	1.0
035	0.5	0.3	0.2	0.4	0.4	0.9	0.8	0.2	0.1	0.2	2.3	0.0	0.2	1.1	0.1	0.5	1.0	0.3	0.0	0.0	0.0	0.1	0.1	0.4	0.9	0.3	0.0	0.0	0.3	0.8	-1.	-1.	1.0
035	0.5	0.3	0.2	0.4	0.3	0.9	0.8	0.1	0.1	0.0	0.5	0.0	0.2	1.2	0.1	0.4	1.0	0.1	0.0	0.0	0.0	0.1	0.1	0.3	0.9	0.4	0.0	0.0	0.3	0.8	-1.	-1.	1.1
035	0.5	0.3	0.2	0.5	0.4	0.9	0.8	0.2	0.1	0.2	0.5	0.0	0.2	1.2	0.1	0.4	3.5	0.5	0.0	0.0	0.0	0.2	0.1	0.3	0.9	0.3	0.0	0.0	0.3	0.9	-1.	-1.	1.1
035	0.5	0.3	0.2	0.4	0.4	0.9	0.8	0.2	0.1	0.1	2.3	0.0	0.2	1.1	0.1	0.5	1.7	-0.	0.0	0.0	0.0	0.2	0.1	0.3	0.9	0.3	0.0	0.0	0.3	0.8	-1.	-1.	1.0
035	0.5	0.3	0.2	0.4	0.3	0.9	0.9	0.1	0.1	0.2	0.5	0.0	0.2	1.1	0.1	0.6	3.0	0.1	0.0	0.0	0.0	0.2	0.1	0.3	0.9	0.3	0.0	0.0	0.4	1.0	-1.	-1.	1.0
035	0.5	0.3	0.2	0.5	0.5	0.9	0.8	0.2	0.1	0.3	0.5	0.0	0.2	1.2	0.0	0.4	2.9	0.7	0.0	0.0	0.0	0.1	0.1	0.4	0.9	0.3	0.0	0.0	0.4	0.8	-1.	-1.	1.1
035	0.5	0.3	0.2	0.5	0.4	0.9	0.8	0.2	0.1	0.2	0.5	0.0	0.3	1.2	0.1	0.4	2.8	0.4	0.0	0.0	0.0	0.2	0.1	0.3	0.9	0.3	0.0	0.0	0.3	0.8	-1.	-1.	1.1
035	0.5	0.3	0.2	0.5	0.3	0.9	0.8	0.1	0.1	0.3	0.6	0.0	0.3	1.2	0.1	0.5	2.7	0.0	0.0	0.0	0.1	0.1	0.1	0.4	0.9	0.3	0.0	0.0	0.3	1.0	-1.	-1.	1.1
035	0.5	0.3	0.2	0.4	0.3	0.9	0.8	0.2	0.1	0.1	0.5	0.0	0.2	1.2	0.1	0.5	2.0	-0.	0.0	0.0	0.0	0.2	0.1	0.4	0.9	0.3	0.0	0.0	0.3	1.0	-1.	-1.	1.1
035	0.5	0.3	0.2	0.6	0.4	0.9	0.8	0.2	0.1	0.4	0.5	0.0	0.2	1.2	0.0	0.4	1.6	0.5	0.0	0.0	0.0	0.1	0.1	0.4	0.9	0.3	0.0	0.0	0.4	0.8	-1.	-1.	1.1
035	0.5	0.3	0.2	0.4	0.4	0.9	0.8	0.2	0.1	0.4	0.6	0.0	0.2	1.2	0.1	0.5	1.9	0.2	0.0	0.0	0.0	0.2	0.1	0.4	0.9	0.3	0.0	0.0	0.4	0.8	-1.	-1.	1.1
035	0.5	0.3	0.2	0.4	0.4	0.9	0.8	0.2	0.1	0.3	2.4	0.0	0.2	1.2	0.1	0.4	3.1	-0.	0.0	0.0	0.0	0.1	0.1	0.4	0.9	0.3	0.0	0.0	0.3	1.0	-1.	-1.	1.1
035	0.5	0.3	0.2	0.4	0.4	0.9	0.8	0.2	0.1	0.3	0.5	0.0	0.2	1.2	0.0	0.4	0.7	0.7	0.0	0.0	0.0	0.1	0.1	0.4	0.9	0.3	0.0	0.0	0.4	0.7	-1.	-1.	1.1
035	0.5	0.3	0.2	0.4	0.4	0.9	0.8	0.2	0.1	0.2	0.6	0.0	0.2	1.2	0.0	0.4	1.3	0.6	0.0	0.0	0.0	0.1	0.1	0.4	0.9	0.3	0.0	0.0	0.4	0.7	-1.	-1.	1.1
035	0.5	0.4	0.3	0.6	0.4	0.9	0.8	0.1	0.1	0.4	0.6	0.0	0.3	1.2	0.0	0.4	5.4	0.3	0.0	0.0	0.0	0.1	0.1	0.4	0.9	0.3	0.0	0.0	0.4	1.1	-1.	-1.	1.1
035	0.5	0.3	0.2	0.5	0.4	0.9	0.8	0.1	0.1	0.3	0.6	0.0	0.2	1.2	0.0	0.4	2.8	1.0	0.0	0.0	0.0	0.1	0.1	0.4	0.9	0.3	0.0	0.0	0.3	0.8	-1.	-1.	1.1
035	0.5	0.3	0.2	0.5	0.3	0.9	0.8	0.2	0.1	0.3	2.4	0.0	0.2	1.2	0.1	0.5	2.0	0.3	0.0	0.0	0.0	0.2	0.1	0.3	0.9	0.3	0.0	0.0	0.3	1.0	-1.	-1.	1.0
035	0.5	0.4	0.2	0.5	0.4	0.9	0.8	0.2	0.1	0.2	0.6	0.0	0.2	1.2	0.0	0.4	2.0	0.7	0.0	0.0	0.0	0.1	0.0	0.3	0.9	0.3	0.0	0.0	0.4	0.8	-1.	-1.	1.0
035	0.5	0.3	0.2	0.5	0.4	0.9	0.8	0.2	0.1	0.2	0.5	0.0	0.2	1.2	0.0	0.4	3.6	0.0	0.0	0.0	0.0	0.1	0.1	0.4	0.9	0.3	0.0	0.0	0.4	1.0	-1.	-1.	1.1
035	0.5	0.4	0.2	0.4	0.4	0.9	0.8	0.2	0.1	0.3	2.4	0.0	0.2	1.2	0.0	0.4	2.5	-0.	0.0	0.0	0.0	0.2	0.0	0.4	0.9	0.3	0.0	0.0	0.4	0.8	-1.	-1.	1.2
035	0.5	0.4	0.2	0.4	0.4	0.9	0.8	0.2	0.1	0.2	0.5	0.0	0.3	1.2	0.1	0.5	1.6	-0.	0.0	0.0	0.1	0.2	0.1	0.4	0.9	0.3	0.0	0.0	0.3	0.9	-1.	-1.	1.0
035	0.5	0.3	0.2	0.6	0.4	0.9	0.8	0.2	0.1	0.3	0.5	0.0	0.3	1.2	0.0	0.4	4.2	0.2	0.0	0.0	0.1	0.1	0.1	0.4	0.9	0.3	0.0	0.0	0.3	1.0	-1.	-1.	1.1
035	0.5	0.3	0.2	0.4	0.4	0.9	0.8	0.2	0.1	0.3	2.4	0.0	0.2	1.2	0.1	0.5	1.0	-0.	0.0	0.0	0.0	0.2	0.1	0.3	0.9	0.3	0.0	0.0	0.4	0.7	-1.	-1.	1.1
035	0.5	0.3	0.2	0.4	0.4	0.9	0.8	0.2	0.1	0.3	1.2	0.0	0.3	1.1	0.1	0.5	3.3	-0.	0.0	0.0	0.0	0.2	0.1	0.4	0.9	0.3	0.0	0.0	0.3	1.0	-1.	-1.	1.0
035	0.5	0.3	0.2	0.4	0.4	0.9	0.8	0.2	0.1	0.2	0.6	0.0	0.2	1.2	0.0	0.4	-0.	0.2	0.0	0.0	0.0	0.1	0.0	0.3	0.9	0.3	0.0	0.0	0.4	0.6	-1.	-1.	1.1
035	0.5	0.3	0.2	0.4	0.3	0.9	0.8	0.2	0.1	0.3	0.5	0.0	0.2	1.2	0.1	0.5	1.8	0.1	0.0	0.0	0.0	0.2	0.1	0.3	0.9	0.3	0.0	0.0	0.4	0.9	-1.	-1.	1.1
035	0.5	0.3	0.2	0.5	0.3	0.9	0.8	0.2	0.1	0.2	0.6	0.0	0.3	1.2	0.1	0.5	4.4	-0.	0.0	0.0	0.1	0.2	0.1	0.3	0.9	0.3	0.0	0.0	0.3	1.1	-1.	-1.	1.1
035	0.5	0.3	0.2	0.5	0.4	0.9	0.8	0.2	0.1	0.1	0.5	0.0	0.3	1.1	0.1	0.5	3.2	0.5	0.0	0.0	0.0	0.2	0.1	0.3	0.9	0.3	0.0	0.0	0.3	0.8	-1.	-1.	1.1
035	0.5	0.3	0.2	0.5	0.4	0.9	0.8	0.2	0.1	0.3	2.4	0.0	0.2	1.2	0.0	0.3	1.4	0.7	0.0	0.0	0.0	0.1	0.1	0.5	0.9	0.3	0.0	0.0	0.3	0.8	-1.	-1.	1.1
035	0.5	0.4	0.2	0.5	0.4	0.9	0.8	0.2	0.1	0.3	0.5	0.0	0.2	1.2	0.1	0.5	5.7	-0.	0.0	0.0	0.0	0.2	0.1	0.3	0.9	0.3	0.0	0.0	0.3	1.2	-1.	-1.	1.1
035	0.5	0.3	0.2	0.3	0.2	0.9	0.8	0.1	0.1	0.2	2.1	0.0	0.4	0.7	0.0	0.4	0.3	0.3	0.0	0.0	0.1	0.1	0.3	0.6	0.9	0.4	0.0	0.0	0.4	0.7	-1.	-1.	0.2
031	0.4	0.4	0.3	0.5	0.4	0.9	0.8	0.2	0.1	0.2	1.4	0.1	0.5	1.4	0.0	0.4	0.5	-0.	0.0	0.0	0.1	0.1	0.1	0.6	0.9	0.4	0.0	0.0	0.4	0.9	-1.	-1.	1.4
031	0.4	0.3	0.3	0.8	0.5	0.9	0.8	0.1	0.1	0.4	1.4	0.0	0.4	1.4	0.0	0.4	4.0	0.2	0.0	0.0	0.0	0.1	0.1	0.4	0.9	0.4	0.0	0.0	0.3	0.9	-1.	-1.	1.2
031	0.4	0.3	0.2	0.6	0.5	0.9	0.8	0.1	0.1	0.4	1.4	0.0	0.5	1.4	0.0	0.4	3.0	2.0	0.0	0.0	0.1	0.1	0.1	0.5	0.9	0.4	0.0	0.0	0.3	0.8	-1.	-1.	1.2
031	0.4	0.3	0.3	0.8	0.4	0.9	0.8	0.1	0.1	0.4	1.5	0.0	0.4	1.4	0.0	0.4	7.5	0.1	0.0	0.0	0.1	0.1	0.1	0.4	0.9	0.4	0.0	0.0	0.4	1.2	-1.	-1.	1.2
031	0.4	0.4	0.3	0.6	0.4	0.9	0.8	0.1	0.1	0.4	1.4	0.0	0.5	1.4	0.1	0.5	2.2	-0.	0.0	0.0	0.1	0.1	0.1	0.4	0.9	0.4	0.0	0.0	0.3	1.1	-1.	-1.	1.2
031	0.4	0.4	0.3	0.4	0.4	0.9	0.8	0.2	0.1	0.3	1.4	0.0	0.3	1.4	0.1	0.5	2.5	-0.	0.0	0.0	0.1	0.2	0.1	0.4	0.9	0.4	0.0	0.0	0.4	0.8	-1.	-1.	1.1
031	0.4	0.4	0.3	0.5	0.4	0.9	0.8	0.1	0.1	0.5	1.4	0.0	0.4	1.4	0.1	0.4	1.8	-0.	0.0	0.0	0.1	0.1	0.1	0.3	0.9	0.4	0.0	0.0	0.4	0.8	-1.	-1.	1.1
031	0.4	0.3	0.2	0.4	0.3	0.9	0.8	0.2	0.0	0.3	1.4	0.0	0.3	1.4	0.1	0.5	1.3	-0.	0.0	0.0	0.0	0.2	0.1	0.4	0.9	0.4	0.0	0.0	0.4	0.9	-1.	-1.	1.1
031	0.4	0.4	0.3	0.4	0.4	0.9	0.8	0.1	0.1	0.5	1.4	0.0	0.4	1.4	0.1	0.5	1.7	-0.	0.0	0.0	0.0	0.2	0.1	0.3	0.9	0.4	0.0	0.0	0.4	0.8	-1.	-1.	1.2
031	0.4	0.4	0.3	0.5	0.5	0.9	0.8	0.2	0.1	0.4	1.4	0.0	0.3	1.4	0.0	0.4	1.5	0.3	0.0	0.0	0.0	0.1	0.1	0.4	0.9	0.4	0.0	0.0	0.4	0.7	-1.	-1.	1.2
031	0.4	0.4	0.3	0.5	0.3	0.9	0.8	0.1	0.0	0.5	1.4	0.0	0.4	1.4	0.1	0.5	0.7	-0.	0.0	0.0	0.1	0.2	0.1	0.3	0.9	0.4	0.0	0.0	0.4	0.7	-1.	-1.	1.0
031	0.4	0.4	0.3	0.4	0.3	0.9	0.8	0.2	0.1	0.4	1.4	0.0	0.3	1.4	0.0	0.5	2.8	-0.	0.0	0.0	0.1	0.1	0.1	0.4	0.9	0.4	0.0	0.0	0.3	1.1	-1.	-1.	1.2
031	0.4	0.4	0.2	0.4	0.4	0.8	0.8	0.2	0.0	0.4	1.4	0.0	0.4	1.4	0.1	0.5	1.9	-0.	0.0	0.0	0.1	0.2	0.1	0.3	0.9	0.4	0.0	0.0	0.4	0.9	-1.	-1.	1.1
031	0.4	0.3	0.2	0.5	0.3	0.9	0.8	0.2	0.0	0.4	1.4	0.0	0.3	1.4	0.1	0.5	1.8	-0.	0.0	0.0	0.0	0.2	0.1	0.4	0.9	0.4	0.0	0.0	0.3	0.9	-1.	-1.	1.0
031	0.4	0.4	0.3	0.6	0.5	0.8	0.8	0.2	0.1	0.3	1.4	0.0	0.4	1.4	0.0	0.4	3.8	0.4	0.0	0.0	0.1	0.1	0.1	0.4	0.9	0.4	0.0	0.0	0.4	0.9	-1.	-1.	1.2
031	0.4	0.4	0.3	0.5	0.3	0.9	0.8	0.2	0.1	0.4	1.4	0.0	0.4	1.4	0.1	0.4	1.4	-0.	0.0	0.0	0.0	0.1	0.0	0.3	0.9	0.4	0.0	0.0	0.4	1.0	-1.	-1.	1.1
031	0.4	0.4	0.3	0.5	0.5	0.9	0.8	0.2	0.1	0.5	1.4	0.0	0.4	1.4	0.0	0.4	3.3	0.6	0.0	0.0	0.1	0.1	0.1	0.3	0.9	0.4	0.0	0.0	0.4	0.8	-1.	-1.	1.2
031	0.4	0.4	0.3	0.4	0.3	0.9	0.8	0.2	0.1	0.4	1.4	0.0	0.3	1.4	0.1	0.6	1.4	-1.	0.0	0.0	0.0	0.2	0.1	0.2	0.9	0.4	0.0	0.0	0.3	1.1	-1.	-1.	1.1
031	0.4	0.4	0.3	0.4	0.2	0.8	0.8	0.2	0.1	0.3	1.5	0.0	0.3	1.5	0.1	0.6	1.2	-0.	0.0	0.0	0.0	0.2	0.1	0.3	0.9	0.4	0.0	0.0	0.3	1.1	-1.	-1.	1.0
031	0.4	0.4	0.3	0.4	0.3	0.9	0.8	0.2	0.1	0.4	1.5	0.0	0.4	1.5	0.1	0.5	2.6	-0.	0.0	0.0	0.0	0.1	0.1	0.3	0.9	0.4	0.0	0.0	0.4	1.2	-1.	-1.	1.0
031	0.4	0.4	0.3	0.4	0.3	0.8	0.8	0.2	0.1	0.3	1.5	0.0	0.3	1.5	0.1	0.5	4.3	-0.	0.0	0.0	0.0	0.2	0.1	0.3	0.9	0.4	0.0	0.0	0.4	1.2	-1.	-1.	1.0
031	0.4	0.4	0.3	0.4	0.3	0.9	0.8	0.2	0.1	0.3	1.5	0.0	0.3	1.4	0.1	0.5	3.0	-0.	0.0	0.0	0.1	0.2	0.1	0.3	0.9	0.4	0.0	0.0	0.4	1.0	-1.	-1.	1.0
031	0.4	0.4	0.2	0.5	0.3	0.9	0.8	0.1	0.1	0.4	1.4	0.0	0.4	1.4	0.1	0.5	1.4	-0.	0.0	0.0	0.1	0.2	0.1	0.3	0.9	0.4	0.0	0.0	0.3	1.0	-1.	-1.	1.1
031	0.4	0.4	0.2	0.5	0.4	0.9	0.8	0.2	0.0	0.4	1.4	0.0	0.4	1.4	0.1	0.5	5.2	-0.	0.0	0.0	0.1	0.2	0.1	0.3	0.9	0.4	0.0	0.0	0.3	0.9	-1.	-1.	1.0
031	0.4	0.3	0.3	0.5	0.3	0.9	0.8	0.1	0.1	0.3	1.4	0.0	0.4	1.4	0.1	0.4	1.2	-0.	0.0	0.0	0.1	0.1	0.1	0.3	0.9	0.4	0.0	0.0	0.4	1.0	-1.	-1.	1.1
031	0.4	0.4	0.2	0.4	0.3	0.9	0.8	0.2	0.1	0.3	1.5	0.0	0.4	1.5	0.1	0.5	0.1	-0.	0.0	0.0	0.1	0.2	0.1	0.4	0.9	0.4	0.0	0.0	0.4	0.7	-1.	-1.	1.2
031	0.4	0.4	0.3	0.5	0.3	0.9	0.8	0.1	0.1	0.4	1.4	0.0	0.3	1.4	0.1	0.5	0.8	-0.	0.0	0.0	0.1	0.1	0.1	0.3	0.9	0.4	0.0	0.0	0.4	0.9	-1.	-1.	1.2
031	0.4	0.4	0.3	0.6	0.4	0.9	0.8	0.1	0.1	0.2	1.5	0.0	0.5	1.5	0.1	0.5	3.8	-0.	0.0	0.0	0.1	0.2	0.1	0.3	0.9	0.4	0.0	0.0	0.4	1.3	-1.	-1.	1.2
031	0.4	0.3	0.2	0.4	0.3	0.9	0.8	0.2	0.1	0.3	1.5	0.0	0.3	1.5	0.1	0.6	-0.	-0.	0.0	0.0	0.1	0.2	0.1	0.4	0.9	0.3	0.0	0.0	0.4	0.7	-1.	-1.	1.2
031	0.4	0.4	0.2	0.4	0.3	0.9	0.8	0.2	0.1	0.4	1.5	0.0	0.5	1.5	0.1	0.5	0.7	-0.	0.0	0.0	0.1	0.2	0.1	0.4	0.9	0.4	0.0	0.0	0.3	1.0	-1.	-1.	1.1
031	0.4	0.4	0.2	0.4	0.3	0.9	0.8	0.1	0.1	0.4	1.5	0.0	0.4	1.5	0.1	0.5	-0.	-0.	0.0	0.0	0.1	0.2	0.1	0.4	0.9	0.4	0.0	0.0	0.4	0.8	-1.	-1.	1.2
031	0.4	0.4	0.2	0.8	0.3	0.9	0.8	0.1	0.1	0.3	1.6	0.0	0.4	1.6	0.1	0.5	3.2	-0.	0.0	0.0	0.1	0.2	0.1	0.4	0.9	0.4	0.0	0.0	0.3	1.3	-1.	-1.	1.2
031	0.4	0.3	0.3	0.4	0.3	0.9	0.8	0.2	0.1	0.3	1.5	0.0	0.4	1.5	0.1	0.5	0.4	-0.	0.0	0.0	0.1	0.2	0.1	0.4	0.9	0.4	0.0	0.0	0.4	0.9	-1.	-1.	1.2
031	0.4	0.4	0.3	0.6	0.4	0.9	0.8	0.2	0.1	0.3	1.5	0.0	0.5	1.5	0.1	0.5	2.5	-0.	0.0	0.0	0.1	0.1	0.1	0.4	0.9	0.4	0.0	0.0	0.4	1.0	-1.	-1.	1.2
031	0.4	0.3	0.3	0.6	0.3	0.9	0.8	0.1	0.1	0.4	1.4	0.0	0.3	1.4	0.1	0.5	1.7	-0.	0.0	0.0	0.1	0.2	0.1	0.3	0.9	0.4	0.0	0.0	0.4	1.0	-1.	-1.	1.1
031	0.4	0.4	0.2	0.5	0.4	0.9	0.8	0.2	0.1	0.4	1.4	0.0	0.4	1.4	0.0	0.4	0.6	-0.	0.0	0.0	0.1	0.1	0.1	0.4	0.9	0.4	0.0	0.0	0.4	0.8	-1.	-1.	1.2
031	0.4	0.4	0.3	0.6	0.4	0.9	0.8	0.2	0.1	0.3	1.4	0.0	0.4	1.4	0.0	0.4	2.0	0.0	0.0	0.0	0.1	0.1	0.1	0.3	0.9	0.3	0.0	0.0	0.4	0.9	-1.	-1.	1.2
031	0.4	0.4	0.2	0.4	0.4	0.9	0.8	0.2	0.1	0.3	1.5	0.0	0.5	1.5	0.0	0.5	0.3	-0.	0.0	0.0	0.1	0.1	0.1	0.5	0.9	0.3	0.0	0.0	0.3	0.7	-1.	-1.	1.2
031	0.4	0.4	0.2	1.0	0.5	0.9	0.7	0.2	0.1	0.2	1.5	0.0	0.5	1.5	0.0	0.3	5.4	1.6	0.0	0.0	0.1	0.1	0.1	0.4	0.9	0.4	0.0	0.0	0.4	1.1	-1.	-1.	1.3
031	0.4	0.4	0.2	0.4	0.4	0.9	0.7	0.2	0.1	0.2	1.5	0.0	0.4	1.5	0.0	0.4	1.0	-0.	0.0	0.0	0.1	0.1	0.1	0.3	0.9	0.3	0.0	0.0	0.4	0.9	-1.	-1.	1.3
031	0.4	0.4	0.2	0.5	0.3	0.9	0.8	0.1	0.1	0.2	1.5	0.0	0.3	1.5	0.0	0.4	0.3	-0.	0.0	0.0	0.0	0.1	0.1	0.3	0.9	0.3	0.0	0.0	0.4	0.9	-1.	-1.	1.2
031	0.4	0.3	0.2	0.4	0.4	0.9	0.8	0.2	0.1	0.3	1.5	0.0	0.5	1.5	0.1	0.5	0.3	-0.	0.0	0.0	0.1	0.2	0.1	0.3	0.9	0.3	0.0	0.0	0.4	0.8	-1.	-1.	1.2
031	0.4	0.4	0.3	0.5	0.4	0.9	0.8	0.2	0.1	0.4	1.5	0.0	0.4	1.5	0.0	0.4	0.1	-0.	0.0	0.0	0.1	0.1	0.1	0.3	0.9	0.4	0.0	0.0	0.4	0.7	-1.	-1.	1.2
031	0.4	0.4	0.2	0.4	0.4	0.9	0.8	0.2	0.1	0.4	1.5	0.0	0.4	1.5	0.0	0.5	1.0	-0.	0.0	0.0	0.1	0.1	0.1	0.4	0.9	0.4	0.0	0.0	0.4	0.9	-1.	-1.	1.2
031	0.4	0.4	0.3	0.5	0.4	0.9	0.8	0.1	0.1	0.3	1.5	0.0	0.5	1.5	0.0	0.4	1.8	-0.	0.0	0.0	0.1	0.2	0.1	0.4	0.9	0.4	0.0	0.0	0.4	1.0	-1.	-1.	1.3
031	0.4	0.4	0.3	0.6	0.4	0.9	0.8	0.1	0.1	0.2	1.5	0.0	0.6	1.5	0.0	0.4	1.3	-0.	0.0	0.0	0.1	0.1	0.1	0.4	0.9	0.4	0.0	0.0	0.4	0.9	-1.	-1.	1.3
031	0.4	0.4	0.3	0.5	0.4	0.9	0.8	0.2	0.1	0.3	1.5	0.0	0.4	1.6	0.0	0.4	0.6	-0.	0.0	0.0	0.1	0.2	0.1	0.4	0.9	0.4	0.0	0.0	0.4	0.9	-1.	-1.	1.4
031	0.4	0.3	0.3	0.5	0.3	0.9	0.8	0.1	0.1	0.4	1.5	0.0	0.4	1.5	0.1	0.5	0.4	-0.	0.0	0.0	0.1	0.2	0.0	0.3	0.9	0.4	0.0	0.0	0.4	1.0	-1.	-1.	1.3
031	0.4	0.4	0.3	0.5	0.5	0.9	0.8	0.2	0.1	0.3	1.4	0.0	0.3	1.5	0.0	0.4	0.8	0.4	0.0	0.0	0.1	0.1	0.1	0.3	0.9	0.3	0.0	0.0	0.4	0.7	-1.	-1.	1.2
031	0.4	0.4	0.2	0.5	0.5	0.9	0.7	0.2	0.1	0.2	1.6	0.0	0.5	1.5	0.0	0.4	0.4	0.1	0.0	0.0	0.1	0.1	0.1	0.3	0.9	0.3	0.0	0.0	0.4	0.6	-1.	-1.	1.3
031	0.4	0.4	0.3	0.5	0.3	0.9	0.8	0.2	0.1	0.3	1.4	0.0	0.4	1.4	0.1	0.5	1.2	-0.	0.0	0.0	0.1	0.2	0.1	0.4	0.9	0.3	0.0	0.0	0.4	1.0	-1.	-1.	1.2
031	0.4	0.4	0.3	0.5	0.4	0.9	0.7	0.2	0.1	0.4	1.5	0.1	0.5	1.5	0.0	0.4	0.7	-0.	0.0	0.0	0.1	0.1	0.1	0.4	0.9	0.4	0.0	0.0	0.4	0.7	-1.	-1.	1.2
031	0.4	0.4	0.3	0.6	0.4	0.8	0.7	0.2	0.1	0.3	1.6	0.0	0.4	1.6	0.0	0.4	1.7	-0.	0.0	0.0	0.1	0.1	0.1	0.4	0.9	0.3	0.0	0.0	0.4	1.1	-1.	-1.	1.3
031	0.4	0.4	0.3	0.6	0.5	0.9	0.8	0.2	0.1	0.3	1.6	0.0	0.5	1.6	0.0	0.4	0.6	0.5	0.0	0.0	0.1	0.1	0.1	0.4	0.9	0.4	0.0	0.0	0.4	0.7	-1.	-1.	1.4
031	0.4	0.4	0.3	0.6	0.4	0.8	0.7	0.2	0.1	0.3	1.5	0.0	0.5	1.5	0.0	0.3	1.4	-0.	0.0	0.0	0.1	0.1	0.1	0.5	0.9	0.3	0.0	0.0	0.4	0.9	-1.	-0.	1.4
031	0.4	0.4	0.3	0.5	0.4	0.9	0.8	0.1	0.1	0.3	1.5	0.0	0.5	1.5	0.0	0.4	0.3	-0.	0.0	0.0	0.1	0.1	0.1	0.4	0.9	0.3	0.0	0.0	0.4	0.7	-1.	-1.	1.2
031	0.4	0.3	0.3	0.6	0.4	0.9	0.8	0.2	0.1	0.3	1.5	0.0	0.3	1.5	0.1	0.4	0.5	-0.	0.0	0.0	0.1	0.2	0.0	0.3	0.9	0.4	0.0	0.0	0.4	0.8	-1.	-1.	1.2
031	0.4	0.4	0.3	0.6	0.4	0.9	0.8	0.2	0.1	0.4	1.5	0.0	0.4	1.5	0.0	0.4	2.2	-0.	0.0	0.0	0.0	0.1	0.1	0.4	0.9	0.4	0.0	0.0	0.4	1.2	-1.	-1.	1.4
031	0.4	0.4	0.3	0.6	0.4	0.8	0.8	0.2	0.1	0.3	1.5	0.0	0.4	1.5	0.0	0.4	3.1	-0.	0.0	0.0	0.1	0.1	0.0	0.4	0.9	0.4	0.0	0.0	0.4	0.9	-1.	-1.	1.2
031	0.4	0.3	0.3	0.5	0.3	0.9	0.8	0.2	0.1	0.3	1.5	0.0	0.4	1.5	0.1	0.5	0.8	-0.	0.0	0.0	0.1	0.2	0.1	0.4	0.9	0.4	0.0	0.0	0.4	0.9	-1.	-1.	1.3
031	0.4	0.4	0.2	0.6	0.4	0.9	0.8	0.2	0.1	0.2	1.5	0.0	0.5	1.5	0.0	0.4	0.4	-0.	0.0	0.0	0.1	0.1	0.1	0.4	0.9	0.4	0.0	0.0	0.4	1.0	-1.	-1.	1.3
031	0.4	0.4	0.2	0.5	0.4	0.9	0.8	0.2	0.1	0.3	1.5	0.0	0.4	1.6	0.0	0.4	1.5	-0.	0.0	0.0	0.1	0.1	0.0	0.4	0.9	0.3	0.0	0.0	0.4	0.8	-1.	-1.	1.3
031	0.4	0.4	0.3	0.8	0.4	0.9	0.8	0.2	0.1	0.3	1.6	0.0	0.6	1.6	0.0	0.4	1.8	-0.	0.0	0.0	0.1	0.1	0.1	0.5	0.9	0.4	0.0	0.0	0.4	1.4	-1.	-1.	1.4
031	0.4	0.4	0.3	0.5	0.3	0.9	0.7	0.2	0.1	0.4	1.6	0.0	0.5	1.6	0.0	0.4	1.1	-0.	0.0	0.0	0.1	0.1	0.1	0.4	0.9	0.4	0.0	0.0	0.4	1.2	-1.	-1.	1.3
031	0.4	0.4	0.3	0.5	0.4	0.9	0.7	0.2	0.1	0.2	1.6	0.0	0.4	1.6	0.0	0.3	1.0	-0.	0.0	0.0	0.1	0.1	0.1	0.4	0.9	0.3	0.0	0.0	0.4	1.0	-1.	-1.	1.4
031	0.4	0.4	0.2	0.6	0.4	0.9	0.7	0.2	0.1	0.2	1.6	0.1	0.5	1.6	0.0	0.3	0.8	-0.	0.0	0.0	0.1	0.1	0.1	0.4	0.9	0.4	0.0	0.0	0.4	0.9	-1.	-1.	1.4
031	0.4	0.4	0.2	0.5	0.4	0.8	0.7	0.2	0.2	0.2	1.6	0.0	0.4	1.6	0.0	0.3	1.5	-0.	0.0	0.0	0.1	0.1	0.1	0.3	0.9	0.4	0.0	0.0	0.4	0.9	-1.	-1.	1.3
031	0.4	0.4	0.3	0.5	0.4	0.9	0.7	0.2	0.1	0.2	1.6	0.0	0.5	1.6	0.0	0.4	0.4	-0.	0.0	0.0	0.1	0.1	0.1	0.4	0.9	0.4	0.0	0.0	0.4	0.9	-1.	-1.	1.4
031	0.4	0.4	0.3	0.5	0.4	0.9	0.7	0.2	0.1	0.3	1.5	0.1	0.5	1.5	0.0	0.4	0.2	-0.	0.0	0.0	0.2	0.1	0.1	0.4	0.9	0.4	0.0	0.0	0.4	0.8	-1.	-1.	1.3
031	0.4	0.4	0.2	0.6	0.4	0.9	0.8	0.2	0.1	0.2	1.6	0.0	0.3	1.6	0.0	0.4	0.7	-0.	0.0	0.0	0.0	0.1	0.0	0.4	0.9	0.4	0.0	0.0	0.4	1.0	-1.	-1.	1.4
031	0.4	0.4	0.2	0.5	0.5	0.9	0.7	0.2	0.1	0.3	1.6	0.0	0.4	1.6	0.0	0.4	0.1	0.2	0.0	0.0	0.1	0.1	0.1	0.4	0.9	0.3	0.0	0.0	0.4	0.6	-1.	-1.	1.3
031	0.4	0.4	0.3	0.6	0.4	0.8	0.7	0.2	0.1	0.1	1.7	0.0	0.4	1.6	0.0	0.4	1.8	-0.	0.0	0.0	0.1	0.1	0.1	0.3	0.9	0.3	0.0	0.0	0.4	1.0	-1.	-1.	1.4
031	0.4	0.4	0.2	0.4	0.3	0.8	0.7	0.1	0.2	0.2	1.9	0.0	0.3	1.9	0.0	0.2	-0.	-0.	0.1	0.0	0.2	0.2	0.4	0.7	0.9	0.4	0.0	0.0	0.5	1.3	-0.	-1.	0.2
031	0.5	0.4	0.3	0.8	0.5	0.9	0.8	0.2	0.1	0.4	1.5	0.0	0.5	1.4	0.0	0.3	2.3	0.4	0.1	0.1	0.1	0.1	0.1	0.5	0.9	0.3	0.0	0.0	0.4	0.9	-1.	-0.	1.5
031	0.5	0.4	0.3	0.7	0.6	0.9	0.8	0.1	0.1	0.4	1.4	0.0	0.4	1.4	0.0	0.4	1.4	0.8	0.0	0.0	0.0	0.1	0.1	0.5	0.9	0.4	0.0	0.0	0.4	0.7	-1.	-1.	1.4
031	0.5	0.4	0.3	0.5	0.4	0.8	0.8	0.2	0.1	0.3	1.4	0.0	0.3	1.5	0.0	0.4	3.7	-0.	0.0	0.0	0.0	0.1	0.1	0.4	0.9	0.3	0.0	0.0	0.4	1.0	-1.	-1.	1.3
031	0.5	0.4	0.3	0.6	0.5	0.8	0.8	0.1	0.1	0.4	1.4	0.0	0.4	1.4	0.0	0.4	1.9	0.5	0.0	0.0	0.1	0.1	0.1	0.4	0.9	0.3	0.0	0.0	0.4	0.8	-1.	-1.	1.2
031	0.5	0.4	0.3	0.7	0.5	0.9	0.8	0.2	0.1	0.4	1.5	0.0	0.4	1.5	0.0	0.4	1.3	0.2	0.0	0.0	0.1	0.1	0.1	0.3	0.9	0.4	0.0	0.0	0.4	0.8	-1.	-1.	1.4
031	0.5	0.4	0.3	0.8	0.5	0.9	0.8	0.1	0.1	0.4	1.5	0.0	0.4	1.5	0.0	0.4	4.9	0.4	0.0	0.0	0.1	0.1	0.1	0.3	0.9	0.3	0.0	0.0	0.4	1.0	-1.	-1.	1.3
031	0.5	0.4	0.3	0.9	0.6	0.8	0.8	0.1	0.1	0.4	1.5	0.0	0.6	1.5	0.0	0.3	3.1	1.0	0.1	0.0	0.1	0.1	0.1	0.5	0.9	0.4	0.0	0.0	0.4	0.9	-1.	-0.	1.4
031	0.5	0.4	0.3	1.2	0.7	0.8	0.7	0.1	0.1	0.3	1.5	0.0	0.4	1.5	0.0	0.3	8.5	1.1	0.1	0.1	0.1	0.0	0.1	0.4	0.9	0.4	0.0	0.0	0.4	1.1	-1.	-0.	1.5
031	0.5	0.4	0.3	0.6	0.4	0.8	0.8	0.2	0.1	0.3	1.4	0.0	0.4	1.4	0.0	0.4	1.8	-0.	0.0	0.0	0.1	0.1	0.1	0.4	0.9	0.4	0.0	0.0	0.4	1.1	-1.	-1.	1.3
031	0.5	0.4	0.3	0.6	0.4	0.8	0.8	0.2	0.1	0.3	1.5	0.0	0.4	1.5	0.0	0.4	0.7	-0.	0.0	0.0	0.1	0.1	0.1	0.3	0.9	0.4	0.0	0.0	0.4	0.9	-1.	-1.	1.4
031	0.5	0.4	0.3	0.7	0.5	0.9	0.8	0.1	0.1	0.4	1.4	0.0	0.4	1.5	0.1	0.4	4.0	0.3	0.0	0.0	0.1	0.2	0.1	0.3	0.9	0.4	0.0	0.0	0.4	0.9	-1.	-1.	1.4
031	0.5	0.4	0.3	0.6	0.5	0.9	0.8	0.1	0.1	0.4	1.5	0.0	0.4	1.5	0.1	0.4	1.8	-0.	0.0	0.0	0.1	0.1	0.1	0.3	0.9	0.4	0.0	0.0	0.4	0.8	-1.	-1.	1.4
031	0.5	0.4	0.3	0.7	0.4	0.9	0.8	0.2	0.1	0.4	1.4	0.0	0.4	1.4	0.0	0.4	1.5	-0.	0.0	0.0	0.1	0.1	0.1	0.4	0.9	0.4	0.0	0.0	0.4	0.8	-1.	-1.	1.3
031	0.5	0.4	0.3	0.6	0.4	0.9	0.8	0.1	0.1	0.3	1.5	0.0	0.4	1.5	0.1	0.5	1.1	-0.	0.0	0.0	0.1	0.1	0.1	0.3	0.9	0.4	0.0	0.0	0.4	0.8	-1.	-1.	1.3
031	0.5	0.4	0.2	0.6	0.5	0.9	0.8	0.1	0.1	0.4	1.5	0.0	0.4	1.5	0.1	0.4	1.4	0.0	0.0	0.0	0.1	0.1	0.1	0.3	0.9	0.4	0.0	0.0	0.4	0.7	-1.	-1.	1.2
031	0.5	0.3	0.2	0.6	0.5	0.9	0.8	0.2	0.1	0.4	1.5	0.0	0.3	1.5	0.0	0.4	1.9	0.1	0.0	0.0	0.1	0.1	0.1	0.3	0.9	0.3	0.0	0.0	0.4	0.8	-1.	-1.	1.4
031	0.5	0.4	0.3	1.1	0.8	0.9	0.8	0.1	0.1	0.5	1.5	0.0	0.5	1.5	0.0	0.3	6.1	2.6	0.1	0.1	0.1	0.1	0.2	0.6	0.9	0.4	0.0	0.0	0.4	1.0	-0.	-0.	1.7
031	0.5	0.4	0.3	0.6	0.4	0.9	0.8	0.2	0.1	0.2	1.5	0.0	0.3	1.5	0.0	0.4	1.5	-0.	0.0	0.0	0.1	0.1	0.0	0.4	0.9	0.4	0.0	0.0	0.4	0.9	-1.	-1.	1.4
031	0.5	0.4	0.3	0.6	0.4	0.9	0.8	0.1	0.1	0.4	1.5	0.0	0.3	1.5	0.1	0.4	0.3	-0.	0.0	0.0	0.1	0.2	0.1	0.4	0.9	0.4	0.0	0.0	0.4	0.8	-1.	-1.	1.4
031	0.5	0.4	0.3	0.6	0.3	0.9	0.8	0.1	0.1	0.4	1.5	0.0	0.4	1.5	0.0	0.4	0.4	-0.	0.0	0.0	0.1	0.2	0.1	0.4	0.9	0.4	0.0	0.0	0.4	0.9	-1.	-1.	1.3
031	0.5	0.4	0.3	0.6	0.4	0.9	0.8	0.1	0.1	0.4	1.5	0.1	0.5	1.5	0.0	0.4	0.9	-0.	0.0	0.0	0.1	0.1	0.1	0.3	0.9	0.4	0.0	0.0	0.4	0.8	-1.	-1.	1.3
031	0.5	0.4	0.3	0.8	0.5	0.8	0.8	0.1	0.1	0.4	1.5	0.0	0.5	1.5	0.0	0.3	2.3	0.0	0.1	0.0	0.1	0.1	0.1	0.4	0.9	0.4	0.0	0.0	0.4	1.0	-1.	-0.	1.5
031	0.5	0.4	0.3	0.6	0.4	0.9	0.7	0.2	0.1	0.4	1.5	0.0	0.4	1.5	0.0	0.4	1.6	0.1	0.0	0.0	0.1	0.1	0.1	0.5	0.9	0.4	0.0	0.0	0.4	0.9	-1.	-1.	1.3
031	0.5	0.4	0.3	0.6	0.4	0.8	0.8	0.2	0.1	0.4	1.5	0.0	0.5	1.5	0.0	0.4	0.3	-0.	0.0	0.0	0.1	0.1	0.1	0.4	0.9	0.4	0.0	0.0	0.4	0.8	-1.	-1.	1.3
031	0.5	0.4	0.3	0.9	0.5	0.9	0.8	0.2	0.1	0.4	1.5	0.0	0.5	1.6	0.0	0.4	3.8	0.0	0.0	0.0	0.1	0.1	0.1	0.4	0.9	0.4	0.0	0.0	0.4	1.3	-1.	-1.	1.5
031	0.5	0.4	0.3	0.6	0.5	0.9	0.8	0.1	0.1	0.4	1.5	0.0	0.4	1.5	0.1	0.5	2.2	-0.	0.0	0.0	0.1	0.2	0.1	0.3	0.9	0.4	0.0	0.0	0.4	0.9	-1.	-1.	1.4
031	0.5	0.4	0.3	0.6	0.5	0.9	0.7	0.1	0.1	0.3	1.6	0.1	0.5	1.6	0.0	0.4	0.7	-0.	0.0	0.0	0.2	0.1	0.1	0.5	0.9	0.4	0.0	0.0	0.4	0.8	-1.	-0.	1.5
031	0.5	0.4	0.3	0.5	0.5	0.9	0.8	0.2	0.1	0.4	1.5	0.0	0.4	1.5	0.1	0.5	1.0	-0.	0.0	0.0	0.1	0.1	0.1	0.3	0.9	0.3	0.0	0.0	0.4	0.7	-1.	-1.	1.3
031	0.5	0.4	0.3	0.6	0.4	0.9	0.8	0.1	0.1	0.4	1.4	0.0	0.5	1.4	0.0	0.4	0.7	-0.	0.0	0.0	0.1	0.1	0.1	0.4	0.9	0.4	0.0	0.0	0.3	0.8	-1.	-1.	1.4
031	0.5	0.4	0.3	0.8	0.5	0.8	0.7	0.2	0.1	0.4	1.5	0.0	0.4	1.5	0.0	0.4	2.9	-0.	0.0	0.0	0.1	0.1	0.1	0.4	0.9	0.4	0.0	0.0	0.4	1.0	-1.	-0.	1.5
031	0.5	0.3	0.3	0.6	0.3	0.9	0.8	0.2	0.1	0.4	1.4	0.0	0.4	1.5	0.1	0.5	0.2	-0.	0.0	0.0	0.1	0.2	0.1	0.3	0.9	0.4	0.0	0.0	0.4	1.0	-1.	-1.	1.4
031	0.5	0.4	0.3	0.5	0.3	0.9	0.8	0.2	0.1	0.3	1.6	0.0	0.5	1.6	0.1	0.5	0.2	-0.	0.0	0.0	0.1	0.2	0.1	0.4	0.9	0.4	0.0	0.0	0.4	0.9	-1.	-1.	1.4
031	0.5	0.4	0.3	0.7	0.4	0.9	0.7	0.2	0.1	0.2	1.5	0.0	0.5	1.5	0.0	0.4	2.0	-0.	0.0	0.0	0.1	0.1	0.1	0.5	0.9	0.4	0.0	0.0	0.4	1.3	-1.	-1.	1.5
031	0.5	0.4	0.3	0.7	0.4	0.8	0.8	0.2	0.1	0.3	1.5	0.1	0.4	1.5	0.0	0.4	0.4	-0.	0.0	0.0	0.1	0.1	0.1	0.4	0.9	0.4	0.0	0.0	0.4	0.8	-1.	-0.	1.4
031	0.5	0.4	0.3	0.6	0.4	0.9	0.8	0.2	0.1	0.2	1.5	0.1	0.4	1.5	0.0	0.4	-0.	-0.	0.0	0.0	0.1	0.1	0.1	0.3	0.9	0.4	0.0	0.0	0.4	0.8	-1.	-1.	1.5
031	0.5	0.4	0.3	0.7	0.4	0.9	0.7	0.2	0.1	0.3	1.5	0.0	0.4	1.4	0.0	0.3	1.8	-0.	0.0	0.0	0.1	0.1	0.1	0.4	0.9	0.4	0.0	0.0	0.4	1.1	-1.	-1.	1.4
031	0.5	0.4	0.2	0.8	0.5	0.9	0.7	0.1	0.1	0.4	1.5	0.0	0.4	1.5	0.0	0.3	2.2	0.5	0.0	0.0	0.1	0.1	0.1	0.4	0.9	0.4	0.0	0.0	0.4	0.9	-1.	-1.	1.4
031	0.5	0.4	0.3	0.4	0.3	0.9	0.8	0.2	0.1	0.2	1.5	0.1	0.5	1.5	0.1	0.5	0.1	-0.	0.0	0.0	0.1	0.2	0.1	0.4	0.9	0.3	0.0	0.0	0.4	0.8	-1.	-1.	1.3
031	0.5	0.4	0.3	0.6	0.4	0.9	0.8	0.1	0.1	0.1	1.5	0.1	0.5	1.5	0.0	0.3	-0.	-0.	0.0	0.0	0.2	0.1	0.1	0.3	0.9	0.4	0.0	0.0	0.4	0.8	-1.	-1.	1.4
031	0.5	0.4	0.3	0.6	0.4	0.9	0.8	0.1	0.1	0.3	1.5	0.0	0.4	1.5	0.0	0.4	1.0	-0.	0.0	0.0	0.1	0.1	0.1	0.4	0.9	0.4	0.0	0.0	0.4	0.8	-1.	-1.	1.4
031	0.5	0.4	0.3	0.7	0.5	0.9	0.8	0.1	0.1	0.3	1.6	0.0	0.5	1.5	0.0	0.4	1.7	-0.	0.0	0.0	0.1	0.1	0.1	0.4	0.9	0.4	0.0	0.0	0.4	1.0	-1.	-1.	1.5
031	0.5	0.4	0.3	0.6	0.7	0.8	0.7	0.1	0.1	0.3	1.5	0.0	0.4	1.5	0.0	0.4	2.2	0.9	0.0	0.0	0.1	0.1	0.1	0.4	0.9	0.4	0.0	0.0	0.4	0.7	-1.	-0.	1.5
031	0.5	0.4	0.3	0.7	0.4	0.8	0.8	0.2	0.1	0.3	1.5	0.1	0.5	1.5	0.0	0.4	0.7	-0.	0.0	0.0	0.2	0.1	0.1	0.5	0.9	0.4	0.0	0.0	0.4	1.0	-1.	-1.	1.4
031	0.5	0.4	0.3	0.8	0.5	0.9	0.7	0.2	0.1	0.2	1.5	0.1	0.5	1.5	0.0	0.3	1.8	-0.	0.0	0.0	0.1	0.1	0.1	0.4	0.9	0.4	0.0	0.0	0.4	0.9	-1.	-0.	1.5
031	0.5	0.4	0.2	0.7	0.6	0.8	0.7	0.1	0.1	0.4	1.5	0.1	0.5	1.5	0.0	0.3	1.6	0.0	0.1	0.1	0.1	0.1	0.1	0.4	0.9	0.4	0.0	0.0	0.4	0.8	-1.	-0.	1.5
031	0.5	0.4	0.3	0.6	0.4	0.9	0.8	0.1	0.1	0.3	1.5	0.0	0.5	1.5	0.1	0.4	0.7	-0.	0.0	0.0	0.1	0.2	0.1	0.4	0.9	0.4	0.0	0.0	0.4	0.9	-1.	-1.	1.4
031	0.5	0.4	0.3	0.7	0.5	0.9	0.8	0.2	0.1	0.4	1.5	0.0	0.4	1.4	0.0	0.4	3.0	0.1	0.0	0.0	0.1	0.1	0.1	0.3	0.9	0.4	0.0	0.0	0.4	0.9	-1.	-1.	1.4
031	0.5	0.4	0.3	0.6	0.5	0.9	0.8	0.1	0.1	0.4	1.5	0.1	0.5	1.5	0.0	0.4	0.8	-0.	0.0	0.0	0.1	0.1	0.1	0.4	0.9	0.4	0.0	0.0	0.4	0.8	-1.	-1.	1.3
031	0.5	0.4	0.2	0.7	0.4	0.9	0.8	0.1	0.1	0.3	1.5	0.1	0.5	1.5	0.0	0.4	0.6	-0.	0.0	0.0	0.2	0.1	0.1	0.4	0.9	0.4	0.0	0.0	0.4	1.1	-1.	-1.	1.5
031	0.5	0.4	0.3	0.6	0.4	0.9	0.8	0.1	0.1	0.2	1.5	0.1	0.5	1.5	0.0	0.4	0.5	-0.	0.0	0.0	0.2	0.2	0.1	0.4	0.9	0.4	0.0	0.0	0.4	0.9	-1.	-1.	1.5
031	0.5	0.3	0.3	0.9	0.6	0.9	0.7	0.2	0.1	0.3	1.5	0.0	0.4	1.5	0.0	0.3	6.0	0.9	0.1	0.0	0.1	0.1	0.2	0.5	0.9	0.4	0.0	0.0	0.4	1.1	-1.	-0.	1.5
031	0.5	0.4	0.2	0.5	0.4	0.9	0.8	0.2	0.1	0.2	1.4	0.0	0.5	1.4	0.0	0.4	0.1	-0.	0.0	0.0	0.1	0.2	0.1	0.4	0.9	0.4	0.0	0.0	0.4	0.8	-1.	-1.	1.4
031	0.5	0.4	0.2	0.6	0.4	0.9	0.8	0.2	0.1	0.2	1.5	0.0	0.5	1.5	0.0	0.4	1.3	-0.	0.0	0.0	0.1	0.1	0.1	0.4	0.9	0.4	0.0	0.0	0.4	0.8	-1.	-0.	1.4
031	0.5	0.4	0.3	0.7	0.5	0.9	0.8	0.2	0.1	0.3	1.5	0.0	0.4	1.5	0.0	0.4	1.2	0.0	0.0	0.0	0.1	0.1	0.1	0.5	0.9	0.4	0.0	0.0	0.4	0.8	-1.	-0.	1.4
031	0.5	0.4	0.3	0.6	0.4	0.9	0.8	0.2	0.1	0.3	1.4	0.0	0.4	1.5	0.1	0.5	1.2	-0.	0.0	0.0	0.1	0.2	0.1	0.4	0.9	0.4	0.0	0.0	0.4	1.0	-1.	-1.	1.3
031	0.5	0.4	0.3	0.7	0.4	0.9	0.8	0.1	0.1	0.3	1.5	0.1	0.4	1.5	0.1	0.4	1.5	-0.	0.0	0.0	0.1	0.1	0.1	0.3	0.9	0.4	0.0	0.0	0.4	1.0	-1.	-1.	1.4
031	0.5	0.4	0.3	0.7	0.4	0.9	0.8	0.1	0.1	0.3	1.5	0.0	0.4	1.5	0.0	0.4	1.8	-0.	0.0	0.0	0.1	0.1	0.1	0.4	0.9	0.4	0.0	0.0	0.4	1.3	-1.	-1.	1.5
031	0.5	0.4	0.3	0.6	0.4	0.9	0.8	0.2	0.1	0.1	1.5	0.0	0.4	1.5	0.0	0.4	1.4	-0.	0.0	0.0	0.1	0.1	0.1	0.4	0.9	0.4	0.0	0.0	0.4	1.1	-1.	-1.	1.4
031	0.5	0.3	0.3	0.6	0.4	0.9	0.8	0.2	0.1	0.1	1.5	0.0	0.4	1.5	0.0	0.4	-0.	-0.	0.0	0.0	0.1	0.1	0.1	0.4	0.9	0.4	0.0	0.0	0.4	0.7	-1.	-1.	1.4
031	0.5	0.4	0.3	0.7	0.5	0.8	0.8	0.2	0.1	0.3	1.5	0.0	0.4	1.5	0.0	0.4	0.2	-0.	0.0	0.0	0.1	0.1	0.1	0.4	0.9	0.4	0.0	0.0	0.4	0.7	-1.	-1.	1.4
031	0.5	0.4	0.3	0.9	0.5	0.8	0.8	0.2	0.1	0.3	1.5	0.0	0.6	1.5	0.0	0.3	3.2	-0.	0.1	0.0	0.1	0.1	0.1	0.4	0.9	0.4	0.0	0.0	0.4	1.3	-1.	-0.	1.4
031	0.5	0.4	0.2	0.8	0.5	0.9	0.7	0.1	0.1	0.2	1.5	0.1	0.5	1.5	0.0	0.3	0.6	-0.	0.1	0.1	0.1	0.1	0.1	0.4	0.9	0.4	0.0	0.0	0.4	1.0	-1.	-0.	1.7
031	0.5	0.4	0.3	0.8	0.4	0.9	0.8	0.1	0.1	0.2	1.4	0.0	0.5	1.5	0.0	0.4	3.4	-0.	0.0	0.0	0.1	0.1	0.1	0.4	0.9	0.4	0.0	0.0	0.4	1.3	-1.	-0.	1.4
031	0.5	0.4	0.3	0.8	0.6	0.9	0.8	0.2	0.1	0.2	1.4	0.0	0.5	1.4	0.0	0.3	1.3	0.0	0.0	0.0	0.1	0.1	0.1	0.4	0.9	0.4	0.0	0.0	0.4	0.7	-1.	-0.	1.5
031	0.5	0.4	0.2	0.6	0.5	0.9	0.8	0.1	0.1	0.5	1.4	0.1	0.5	1.4	0.0	0.4	0.0	0.0	0.0	0.0	0.1	0.1	0.1	0.4	0.9	0.4	0.0	0.0	0.4	0.8	-1.	-0.	1.4
031	0.5	0.4	0.3	0.6	0.5	0.9	0.8	0.1	0.1	0.5	1.5	0.1	0.5	1.5	0.0	0.4	0.6	0.2	0.0	0.0	0.1	0.1	0.1	0.3	0.9	0.4	0.0	0.0	0.3	0.8	-1.	-1.	1.5
031	0.5	0.4	0.3	1.0	0.6	0.8	0.7	0.1	0.1	0.3	1.5	0.0	0.5	1.5	0.0	0.3	6.3	1.1	0.1	0.1	0.1	0.0	0.1	0.4	0.9	0.4	0.0	0.0	0.4	1.0	-1.	-0.	1.6
031	0.5	0.4	0.3	0.8	0.6	0.9	0.8	0.2	0.1	0.4	1.5	0.1	0.5	1.5	0.0	0.3	0.9	1.1	0.0	0.0	0.1	0.1	0.1	0.5	0.9	0.4	0.0	0.0	0.4	0.8	-1.	-0.	1.6
031	0.5	0.4	0.2	0.9	0.5	0.8	0.8	0.2	0.1	0.2	1.7	0.0	0.4	1.7	0.0	0.3	1.7	-0.	0.1	0.1	0.0	0.1	0.1	0.6	0.9	0.4	0.0	0.0	0.4	1.1	-0.	-0.	1.8
031	0.5	0.4	0.2	0.8	0.5	0.8	0.8	0.2	0.1	0.3	1.5	0.1	0.5	1.5	0.0	0.3	4.4	-0.	0.1	0.0	0.1	0.1	0.1	0.4	0.9	0.4	0.0	0.0	0.4	1.3	-1.	-0.	1.5
031	0.5	0.4	0.2	0.9	0.5	0.8	0.7	0.1	0.1	0.3	1.5	0.1	0.5	1.5	0.0	0.2	1.9	0.1	0.1	0.1	0.1	0.1	0.1	0.4	0.9	0.4	0.0	0.0	0.4	1.1	-0.	-0.	1.7
031	0.5	0.4	0.2	0.8	0.6	0.8	0.7	0.1	0.1	0.4	1.5	0.1	0.5	1.5	0.0	0.2	1.9	0.1	0.1	0.1	0.2	0.0	0.1	0.4	0.9	0.4	0.0	0.0	0.4	1.1	-0.	-0.	1.7
031	0.5	0.4	0.3	0.8	0.4	0.9	0.8	0.2	0.1	-0.	2.1	0.1	0.5	1.5	0.1	0.5	-0.	-0.	0.1	0.1	0.2	0.2	0.3	0.7	0.9	0.4	0.0	0.0	0.4	0.8	-0.	-0.	0.4
031	0.4	0.4	0.3	0.3	0.4	0.9	0.8	0.2	0.1	0.2	0.5	0.0	0.2	1.2	0.0	0.4	2.3	0.3	0.0	0.0	0.0	0.1	0.0	0.6	0.9	0.3	0.0	0.0	0.4	0.8	-1.	-1.	1.1
031	0.4	0.3	0.3	0.3	0.3	0.9	0.8	0.2	0.1	0.2	1.2	0.0	0.2	1.2	0.0	0.3	-0.	-0.	0.0	0.0	0.0	0.1	0.0	0.4	0.9	0.3	0.0	0.0	0.4	0.6	-1.	-1.	1.0
031	0.4	0.3	0.3	0.6	0.5	0.9	0.8	0.2	0.1	0.1	1.2	0.0	0.3	1.2	0.0	0.3	5.0	2.2	0.0	0.0	0.0	0.1	0.1	0.4	0.9	0.3	0.0	0.0	0.4	0.8	-1.	-1.	0.9
031	0.4	0.4	0.3	0.3	0.3	0.9	0.8	0.2	0.1	0.1	1.2	0.0	0.2	1.3	0.0	0.5	0.8	-0.	0.0	0.0	0.0	0.1	0.1	0.5	0.9	0.3	0.0	0.0	0.4	0.8	-1.	-1.	1.0
031	0.4	0.4	0.2	0.2	0.3	0.9	0.8	0.2	0.1	0.1	1.3	0.0	0.1	1.3	0.0	0.4	4.3	-0.	0.0	0.0	0.0	0.1	0.0	0.4	0.9	0.3	0.0	0.0	0.4	1.0	-1.	-1.	0.9
031	0.4	0.4	0.3	0.3	0.3	0.9	0.8	0.2	0.1	0.1	1.4	0.0	0.2	1.4	0.1	0.5	0.8	-0.	0.0	0.0	0.0	0.2	0.0	0.4	0.9	0.3	0.0	0.0	0.4	0.8	-1.	-1.	1.0
031	0.4	0.4	0.3	0.3	0.3	0.9	0.8	0.2	0.1	0.1	1.3	0.0	0.3	1.3	0.0	0.5	0.0	-0.	0.0	0.0	0.1	0.1	0.1	0.4	0.9	0.3	0.0	0.0	0.4	0.7	-1.	-1.	0.9
031	0.4	0.4	0.2	0.2	0.3	0.9	0.8	0.2	0.1	0.1	1.4	0.0	0.2	1.4	0.1	0.5	0.9	-0.	0.0	0.0	0.0	0.2	0.0	0.3	0.9	0.3	0.0	0.0	0.4	0.8	-1.	-1.	0.9
031	0.4	0.4	0.2	0.3	0.3	0.9	0.8	0.2	0.1	0.0	1.3	0.0	0.3	1.3	0.0	0.4	0.5	-0.	0.0	0.0	0.0	0.2	0.0	0.5	0.9	0.3	0.0	0.0	0.4	0.8	-1.	-1.	0.9
031	0.4	0.4	0.2	0.3	0.2	0.8	0.8	0.2	0.1	0.2	1.4	0.0	0.3	1.4	0.1	0.5	0.9	-0.	0.0	0.0	0.0	0.2	0.0	0.4	0.9	0.3	0.0	0.0	0.4	0.9	-1.	-1.	0.9
031	0.4	0.4	0.2	0.3	0.2	0.9	0.8	0.2	0.1	0.3	1.3	0.0	0.3	1.2	0.1	0.5	2.4	-0.	0.0	0.0	0.0	0.2	0.1	0.4	0.9	0.3	0.0	0.0	0.4	1.2	-1.	-1.	0.9
031	0.4	0.4	0.3	0.3	0.3	0.9	0.8	0.2	0.1	0.2	1.3	0.0	0.2	1.2	0.1	0.5	4.0	-0.	0.0	0.0	0.0	0.2	0.1	0.4	0.9	0.3	0.0	0.0	0.4	1.2	-1.	-1.	0.9
031	0.4	0.4	0.2	0.3	0.3	0.9	0.8	0.2	0.1	0.3	1.3	0.0	0.3	1.3	0.1	0.5	0.9	-0.	0.0	0.0	0.0	0.2	0.1	0.3	0.9	0.3	0.0	0.0	0.4	0.8	-1.	-1.	0.9
031	0.4	0.4	0.2	0.3	0.2	0.9	0.8	0.1	0.1	0.2	1.2	0.0	0.4	1.2	0.1	0.5	1.7	-0.	0.0	0.0	0.1	0.2	0.1	0.3	0.9	0.3	0.0	0.0	0.4	1.0	-1.	-1.	0.9
031	0.4	0.4	0.2	0.2	0.2	0.9	0.8	0.2	0.1	0.1	1.3	0.0	0.3	1.3	0.1	0.5	3.0	-0.	0.0	0.0	0.0	0.2	0.1	0.4	0.9	0.3	0.0	0.0	0.4	0.9	-1.	-1.	0.8
031	0.4	0.4	0.3	0.3	0.3	0.9	0.8	0.2	0.1	0.1	1.3	0.0	0.4	1.3	0.0	0.4	2.7	-0.	0.0	0.0	0.1	0.1	0.1	0.3	0.9	0.3	0.0	0.0	0.4	0.9	-1.	-1.	0.9
031	0.4	0.4	0.3	0.3	0.2	0.9	0.8	0.2	0.1	0.2	1.3	0.0	0.3	1.2	0.1	0.6	0.3	-0.	0.0	0.0	0.0	0.2	0.1	0.4	0.9	0.3	0.0	0.0	0.4	0.8	-1.	-1.	0.8
031	0.4	0.3	0.3	0.3	0.3	0.9	0.8	0.2	0.1	0.3	1.2	0.0	0.3	1.2	0.1	0.6	1.9	-0.	0.0	0.0	0.1	0.2	0.1	0.4	0.9	0.3	0.0	0.0	0.4	0.9	-1.	-1.	0.8
031	0.4	0.4	0.3	0.3	0.3	0.9	0.8	0.2	0.1	0.4	1.3	0.0	0.3	1.3	0.1	0.5	1.2	-0.	0.0	0.0	0.1	0.2	0.0	0.4	0.9	0.3	0.0	0.0	0.4	0.8	-1.	-1.	0.9
031	0.4	0.4	0.2	0.3	0.3	0.9	0.8	0.2	0.1	0.2	1.3	0.0	0.3	1.3	0.1	0.5	-0.	-0.	0.0	0.0	0.0	0.2	0.1	0.3	0.9	0.3	0.0	0.0	0.4	0.6	-1.	-1.	0.9
031	0.4	0.4	0.3	0.2	0.2	0.9	0.8	0.2	0.1	0.2	1.3	0.0	0.3	1.3	0.1	0.5	6.1	-0.	0.0	0.0	0.0	0.2	0.1	0.3	0.9	0.3	0.0	0.0	0.4	1.1	-1.	-1.	0.8
031	0.4	0.4	0.3	0.3	0.3	0.9	0.8	0.2	0.1	0.3	1.3	0.0	0.4	1.3	0.0	0.4	2.3	0.1	0.0	0.0	0.1	0.2	0.1	0.3	0.9	0.3	0.0	0.0	0.4	0.9	-1.	-1.	0.9
031	0.4	0.4	0.2	0.2	0.3	0.9	0.8	0.2	0.1	0.3	1.3	0.0	0.3	1.3	0.1	0.6	0.0	-0.	0.0	0.0	0.1	0.2	0.1	0.3	0.9	0.3	0.0	0.0	0.4	0.6	-1.	-1.	0.9
031	0.4	0.4	0.3	0.2	0.3	0.9	0.8	0.2	0.1	0.0	1.3	0.0	0.2	1.4	0.1	0.5	1.4	-0.	0.0	0.0	0.0	0.2	0.1	0.4	0.9	0.3	0.0	0.0	0.4	0.7	-1.	-1.	0.8
031	0.4	0.4	0.3	0.3	0.3	0.9	0.8	0.2	0.1	0.1	1.3	0.0	0.2	1.3	0.1	0.6	2.8	-0.	0.0	0.0	0.0	0.2	0.1	0.3	0.9	0.3	0.0	0.0	0.4	0.8	-1.	-1.	0.8
031	0.4	0.4	0.3	0.3	0.3	0.9	0.8	0.2	0.1	0.2	1.3	0.0	0.3	1.3	0.1	0.6	-0.	-0.	0.0	0.0	0.0	0.2	0.1	0.4	0.9	0.3	0.0	0.0	0.4	0.5	-1.	-1.	0.9
031	0.4	0.4	0.2	0.3	0.3	0.9	0.8	0.2	0.1	0.2	1.4	0.0	0.2	1.3	0.1	0.6	0.2	-0.	0.0	0.0	0.0	0.2	0.0	0.4	0.9	0.3	0.0	0.0	0.3	0.7	-1.	-1.	0.8
031	0.4	0.4	0.3	0.4	0.3	0.9	0.8	0.1	0.1	0.1	1.4	0.0	0.4	1.4	0.1	0.5	1.3	-0.	0.0	0.0	0.1	0.2	0.1	0.4	0.9	0.3	0.0	0.0	0.4	0.8	-1.	-1.	1.0
031	0.4	0.4	0.3	0.2	0.3	0.9	0.8	0.2	0.1	0.2	1.4	0.0	0.4	1.4	0.0	0.5	1.0	-0.	0.0	0.0	0.1	0.1	0.1	0.4	0.9	0.3	0.0	0.0	0.4	0.8	-1.	-1.	0.9
031	0.4	0.4	0.3	0.3	0.3	0.9	0.8	0.2	0.1	0.1	1.3	0.0	0.3	1.2	0.1	0.5	1.2	-0.	0.0	0.0	0.0	0.2	0.1	0.3	0.9	0.3	0.0	0.0	0.4	0.7	-1.	-1.	0.8
031	0.4	0.4	0.2	0.3	0.2	0.9	0.8	0.1	0.1	0.2	1.3	0.0	0.3	1.3	0.1	0.6	1.0	-0.	0.0	0.0	0.0	0.2	0.1	0.3	0.9	0.3	0.0	0.0	0.4	0.8	-1.	-1.	0.9
031	0.4	0.4	0.3	0.3	0.3	0.9	0.8	0.2	0.1	0.0	1.4	0.0	0.2	1.4	0.1	0.4	-0.	-0.	0.0	0.0	0.0	0.2	0.0	0.3	0.9	0.3	0.0	0.0	0.4	0.6	-1.	-1.	0.9
031	0.4	0.4	0.3	0.4	0.2	0.9	0.8	0.2	0.1	0.2	1.4	0.0	0.3	1.3	0.1	0.4	0.7	-0.	0.0	0.0	0.1	0.2	0.0	0.4	0.9	0.3	0.0	0.0	0.4	1.0	-1.	-1.	0.9
031	0.4	0.3	0.3	0.3	0.3	0.9	0.8	0.1	0.1	0.2	0.7	0.0	0.2	1.4	0.0	0.4	0.2	-0.	0.0	0.0	0.0	0.1	0.0	0.4	0.9	0.3	0.0	0.0	0.4	0.8	-1.	-1.	1.0
031	0.4	0.4	0.3	0.3	0.3	0.9	0.8	0.2	0.1	0.2	1.4	0.0	0.2	1.4	0.1	0.5	1.0	-0.	0.0	0.0	0.0	0.2	0.0	0.3	0.9	0.3	0.0	0.0	0.4	0.8	-1.	-1.	0.9
031	0.4	0.4	0.2	0.4	0.3	0.9	0.8	0.2	0.1	0.1	0.6	0.0	0.3	1.4	0.1	0.4	5.1	-0.	0.0	0.0	0.0	0.2	0.1	0.3	0.9	0.3	0.0	0.0	0.4	1.0	-1.	-1.	1.0
031	0.4	0.4	0.3	0.3	0.3	0.8	0.8	0.2	0.1	0.1	1.4	0.0	0.3	1.4	0.0	0.4	3.4	-0.	0.0	0.0	0.0	0.2	0.1	0.3	0.9	0.3	0.0	0.0	0.4	1.0	-1.	-1.	0.9
031	0.4	0.4	0.3	0.4	0.3	0.9	0.8	0.2	0.1	0.1	1.4	0.0	0.4	1.4	0.0	0.4	3.9	-0.	0.0	0.0	0.0	0.1	0.1	0.4	0.9	0.4	0.0	0.0	0.4	1.0	-1.	-1.	1.0
031	0.4	0.4	0.2	0.4	0.3	0.9	0.8	0.2	0.1	0.0	0.3	0.0	0.2	1.4	0.1	0.4	0.3	-0.	0.0	0.0	0.0	0.2	0.0	0.3	0.9	0.3	0.0	0.0	0.4	0.8	-1.	-1.	1.0
031	0.4	0.4	0.2	0.3	0.2	0.9	0.8	0.2	0.1	0.2	1.3	0.0	0.3	1.3	0.1	0.5	2.0	-0.	0.0	0.0	0.0	0.2	0.1	0.4	0.9	0.3	0.0	0.0	0.4	1.1	-1.	-1.	1.0
031	0.4	0.4	0.2	0.3	0.3	0.9	0.8	0.2	0.1	0.2	1.3	0.0	0.3	1.3	0.0	0.5	1.2	-0.	0.0	0.0	0.0	0.2	0.1	0.4	0.9	0.3	0.0	0.0	0.4	0.9	-1.	-1.	1.0
031	0.4	0.4	0.2	0.3	0.3	0.9	0.8	0.2	0.1	0.3	1.3	0.0	0.3	1.3	0.0	0.5	0.1	-0.	0.0	0.0	0.1	0.2	0.1	0.5	0.9	0.4	0.0	0.0	0.4	0.7	-1.	-1.	1.0
031	0.4	0.4	0.2	0.3	0.2	0.9	0.8	0.2	0.1	0.2	1.4	0.0	0.2	1.4	0.1	0.5	0.5	-0.	0.0	0.0	0.0	0.2	0.1	0.3	0.9	0.3	0.0	0.0	0.4	0.9	-1.	-1.	0.9
031	0.4	0.4	0.3	0.3	0.3	0.9	0.8	0.2	0.1	0.3	1.3	0.0	0.3	1.3	0.1	0.6	0.1	-0.	0.0	0.0	0.1	0.2	0.1	0.3	0.9	0.3	0.0	0.0	0.4	0.7	-1.	-1.	0.9
031	0.4	0.3	0.3	0.3	0.2	0.9	0.8	0.2	0.1	0.2	1.4	0.0	0.3	1.4	0.1	0.5	0.0	-0.	0.0	0.0	0.0	0.2	0.0	0.3	0.9	0.4	0.0	0.0	0.4	0.7	-1.	-1.	0.9
031	0.4	0.4	0.3	0.3	0.3	0.9	0.7	0.2	0.1	0.2	1.4	0.0	0.3	1.4	0.0	0.3	0.5	-0.	0.0	0.0	0.1	0.1	0.0	0.3	0.9	0.4	0.0	0.0	0.4	0.8	-1.	-1.	1.0
031	0.4	0.4	0.3	0.4	0.3	0.9	0.8	0.2	0.1	0.2	1.4	0.0	0.4	1.4	0.1	0.4	0.2	-0.	0.0	0.0	0.1	0.1	0.1	0.3	0.9	0.3	0.0	0.0	0.4	0.7	-1.	-1.	0.9
031	0.4	0.4	0.2	0.3	0.3	0.9	0.8	0.2	0.1	0.2	1.4	0.0	0.3	1.4	0.1	0.5	0.5	-0.	0.0	0.0	0.0	0.2	0.0	0.3	0.9	0.3	0.0	0.0	0.4	0.7	-1.	-1.	0.9
031	0.4	0.4	0.3	0.2	0.3	0.9	0.8	0.2	0.1	0.3	1.3	0.0	0.2	1.3	0.1	0.5	0.1	-0.	0.0	0.0	0.0	0.2	0.0	0.3	0.9	0.3	0.0	0.0	0.4	0.7	-1.	-1.	0.9
031	0.4	0.3	0.3	0.3	0.3	0.9	0.8	0.2	0.1	0.2	1.4	0.0	0.3	1.4	0.1	0.4	0.0	-0.	0.0	0.0	0.0	0.2	0.0	0.4	0.9	0.4	0.0	0.0	0.4	0.7	-1.	-1.	1.0
031	0.4	0.4	0.3	0.3	0.3	0.9	0.8	0.2	0.1	0.2	1.4	0.0	0.3	1.4	0.1	0.5	0.6	-0.	0.0	0.0	0.0	0.2	0.1	0.4	0.9	0.4	0.0	0.0	0.4	0.8	-1.	-1.	1.0
031	0.4	0.4	0.2	0.3	0.3	0.9	0.8	0.2	0.1	0.3	1.4	0.0	0.3	1.4	0.1	0.5	0.9	-0.	0.0	0.0	0.0	0.2	0.1	0.3	0.9	0.4	0.0	0.0	0.4	0.6	-1.	-1.	0.9
031	0.4	0.3	0.2	0.3	0.3	0.9	0.8	0.2	0.1	0.2	1.3	0.0	0.3	1.4	0.1	0.4	0.1	-0.	0.0	0.0	0.0	0.2	0.1	0.4	0.9	0.4	0.0	0.0	0.4	0.8	-1.	-1.	1.0
031	0.4	0.3	0.2	0.4	0.2	0.9	0.8	0.2	0.1	0.3	1.3	0.0	0.4	1.3	0.1	0.5	1.7	-0.	0.0	0.0	0.1	0.2	0.1	0.4	0.9	0.4	0.0	0.0	0.3	1.1	-1.	-1.	0.9
031	0.4	0.3	0.2	0.4	0.3	0.9	0.8	0.2	0.1	0.2	1.4	0.0	0.4	1.4	0.0	0.4	0.2	-0.	0.0	0.0	0.1	0.1	0.1	0.4	0.9	0.4	0.0	0.0	0.4	0.9	-1.	-1.	1.0
031	0.4	0.4	0.3	0.3	0.3	0.9	0.8	0.2	0.1	0.2	1.3	0.0	0.4	1.3	0.1	0.5	0.2	-0.	0.0	0.0	0.0	0.2	0.1	0.3	0.9	0.4	0.0	0.0	0.4	0.7	-1.	-1.	0.9
031	0.4	0.4	0.2	0.4	0.3	0.9	0.8	0.2	0.1	0.3	1.4	0.0	0.3	1.4	0.0	0.5	2.0	-0.	0.0	0.0	0.0	0.1	0.1	0.5	0.9	0.4	0.0	0.0	0.3	0.9	-1.	-1.	1.0
031	0.4	0.3	0.3	0.5	0.3	0.9	0.8	0.2	0.1	0.2	1.4	0.0	0.4	1.4	0.1	0.4	1.4	-0.	0.0	0.0	0.0	0.2	0.0	0.3	0.9	0.4	0.0	0.0	0.4	0.8	-1.	-1.	1.0
031	0.4	0.4	0.3	0.3	0.2	0.9	0.8	0.2	0.1	0.2	1.4	0.0	0.3	1.3	0.1	0.5	0.0	-0.	0.0	0.0	0.1	0.2	0.0	0.4	0.9	0.4	0.0	0.0	0.4	1.1	-1.	-1.	0.9
031	0.4	0.4	0.3	0.3	0.2	0.9	0.8	0.2	0.1	0.3	1.4	0.0	0.3	1.4	0.1	0.5	1.2	-0.	0.0	0.0	0.1	0.2	0.0	0.4	0.9	0.4	0.0	0.0	0.4	0.9	-1.	-1.	1.0
031	0.4	0.3	0.3	0.3	0.2	0.9	0.8	0.2	0.1	0.3	1.3	0.0	0.3	1.3	0.1	0.5	1.2	-0.	0.0	0.0	0.0	0.2	0.1	0.4	0.9	0.4	0.0	0.0	0.4	1.0	-1.	-1.	0.9
031	0.4	0.4	0.3	0.4	0.3	0.9	0.8	0.2	0.1	0.2	1.4	0.0	0.4	1.4	0.0	0.4	1.1	-0.	0.0	0.0	0.1	0.1	0.1	0.4	0.9	0.4	0.0	0.0	0.4	1.0	-1.	-1.	1.0
031	0.4	0.3	0.2	0.3	0.3	0.9	0.8	0.2	0.1	0.3	1.3	0.0	0.4	1.3	0.1	0.5	-0.	-0.	0.0	0.0	0.1	0.2	0.1	0.4	0.9	0.4	0.0	0.0	0.4	0.6	-1.	-1.	0.9
031	0.4	0.3	0.3	0.3	0.2	0.9	0.8	0.2	0.1	0.2	1.3	0.0	0.4	1.3	0.1	0.5	0.6	-0.	0.0	0.0	0.1	0.2	0.1	0.3	0.9	0.4	0.0	0.0	0.4	0.9	-1.	-1.	1.0
031	0.4	0.4	0.3	0.6	0.4	0.9	0.7	0.2	0.1	0.1	1.3	0.0	0.4	1.3	0.0	0.4	3.8	-0.	0.0	0.0	0.0	0.1	0.1	0.5	0.9	0.4	0.0	0.0	0.4	1.0	-1.	-1.	1.1
031	0.4	0.4	0.2	0.3	0.3	0.9	0.8	0.2	0.1	0.4	1.4	0.0	0.4	1.4	0.1	0.5	0.5	-0.	0.0	0.0	0.1	0.2	0.1	0.3	0.9	0.4	0.0	0.0	0.4	0.9	-1.	-1.	1.0
031	0.4	0.3	0.3	0.4	0.2	0.9	0.8	0.2	0.1	0.3	1.3	0.0	0.3	1.3	0.1	0.6	-0.	-0.	0.0	0.0	0.1	0.2	0.0	0.3	0.9	0.4	0.0	0.0	0.3	0.7	-1.	-1.	1.0
031	0.4	0.4	0.3	0.5	0.3	0.9	0.8	0.2	0.1	0.2	1.4	0.0	0.4	1.4	0.0	0.5	1.7	-0.	0.0	0.0	0.1	0.2	0.1	0.4	0.9	0.3	0.0	0.0	0.4	1.0	-1.	-1.	1.0
031	0.4	0.3	0.2	0.3	0.3	0.9	0.8	0.2	0.1	0.3	1.3	0.0	0.4	1.3	0.0	0.4	0.1	-0.	0.0	0.0	0.1	0.1	0.1	0.4	0.9	0.4	0.0	0.0	0.4	0.7	-1.	-1.	1.0
031	0.4	0.4	0.3	0.4	0.3	0.9	0.8	0.2	0.1	0.3	1.4	0.0	0.4	1.4	0.0	0.4	1.6	-0.	0.0	0.0	0.1	0.1	0.1	0.4	0.9	0.4	0.0	0.0	0.4	1.0	-1.	-1.	1.1
031	0.4	0.4	0.3	0.5	0.3	0.9	0.8	0.2	0.1	0.0	0.6	0.0	0.3	1.4	0.0	0.4	2.3	-0.	0.0	0.0	0.0	0.1	0.1	0.4	0.9	0.4	0.0	0.0	0.4	1.2	-1.	-1.	1.1
031	0.4	0.4	0.3	0.5	0.4	0.9	0.7	0.2	0.1	0.2	1.4	0.0	0.5	1.4	0.0	0.4	2.4	-0.	0.0	0.0	0.1	0.2	0.1	0.3	0.9	0.4	0.0	0.0	0.4	1.1	-1.	-1.	1.1
031	0.4	0.3	0.3	0.2	0.1	0.9	0.8	0.2	0.0	0.5	1.5	0.1	0.4	1.5	0.1	0.7	0.2	-1.	0.0	0.0	0.2	0.3	0.4	0.6	0.9	0.4	0.0	0.0	0.3	1.1	-1.	-1.	0.1
032	0.4	0.3	0.3	0.7	0.4	0.9	0.8	0.1	0.1	0.1	0.6	0.0	0.2	0.5	0.0	0.6	6.8	-0.	0.0	0.0	0.0	0.1	0.1	0.3	0.9	0.3	0.0	0.0	0.2	1.4	-1.	-1.	1.5
032	0.4	0.3	0.3	0.7	0.4	0.9	0.8	0.2	0.1	0.2	1.7	0.0	0.2	0.5	0.0	0.6	7.8	-0.	0.0	0.0	0.0	0.1	0.1	0.4	0.9	0.3	0.0	0.0	0.3	1.3	-1.	-1.	1.4
032	0.4	0.2	0.2	0.6	0.4	0.9	0.9	0.1	0.1	0.1	1.7	0.0	0.3	0.5	0.0	0.6	4.8	-0.	0.0	0.0	0.1	0.1	0.1	0.4	0.9	0.3	0.0	0.0	0.2	1.4	-1.	-1.	1.3
032	0.4	0.3	0.2	0.8	0.4	0.9	0.9	0.1	0.1	0.1	1.6	0.0	0.3	0.5	0.0	0.6	6.6	-0.	0.0	0.0	0.1	0.2	0.1	0.4	0.9	0.3	0.0	0.0	0.3	1.4	-1.	-1.	1.4
032	0.4	0.3	0.2	0.7	0.4	0.9	0.9	0.1	0.0	0.1	1.7	0.0	0.3	0.5	0.1	0.6	5.2	-0.	0.0	0.0	0.0	0.2	0.1	0.3	0.9	0.4	0.0	0.0	0.2	1.3	-1.	-1.	1.4
032	0.4	0.2	0.3	0.6	0.5	0.9	0.9	0.1	0.0	-0.	1.7	0.0	0.3	0.5	0.1	0.7	3.2	-0.	0.0	0.0	0.1	0.2	0.1	0.3	0.9	0.4	0.0	0.0	0.2	1.1	-1.	-1.	1.4
032	0.4	0.2	0.2	0.6	0.4	0.9	0.9	0.1	0.0	-0.	1.7	0.0	0.3	0.5	0.1	0.7	3.8	-0.	0.0	0.0	0.0	0.2	0.1	0.4	0.9	0.4	0.0	0.0	0.2	1.0	-1.	-1.	1.4
032	0.4	0.2	0.2	0.5	0.4	0.9	0.9	0.1	0.0	-0.	1.7	0.0	0.3	0.5	0.1	0.7	1.8	-0.	0.0	0.0	0.1	0.1	0.1	0.4	0.9	0.4	0.0	0.0	0.2	1.1	-1.	-1.	1.4
032	0.4	0.2	0.2	0.8	0.4	0.9	0.9	0.1	0.0	-0.	1.8	0.0	0.3	0.5	0.0	0.6	4.4	-0.	0.0	0.0	0.0	0.1	0.1	0.4	0.9	0.4	0.0	0.0	0.2	1.3	-1.	-1.	1.5
032	0.4	0.2	0.2	0.5	0.5	0.9	0.9	0.1	0.0	-0.	1.7	0.0	0.3	0.5	0.1	0.7	0.6	0.3	0.0	0.0	0.1	0.1	0.1	0.4	0.9	0.4	0.0	0.0	0.2	0.8	-1.	-1.	1.4
032	0.4	0.2	0.2	0.7	0.4	0.9	0.9	0.1	0.0	-0.	1.7	0.0	0.3	0.5	0.1	0.8	7.0	-0.	0.0	0.1	0.1	0.3	0.1	0.3	0.9	0.4	0.0	0.0	0.2	1.3	-1.	-1.	1.4
032	0.4	0.2	0.2	0.8	0.5	0.9	0.9	0.1	0.0	-0.	1.6	0.0	0.5	0.6	0.1	0.6	2.9	-0.	0.0	0.0	0.0	0.2	0.1	0.5	0.9	0.4	0.0	0.0	0.2	1.2	-1.	-1.	1.6
032	0.4	0.2	0.2	0.6	0.4	0.9	0.9	0.1	0.1	0.1	1.7	0.0	0.2	1.2	0.0	0.6	2.1	0.1	0.0	0.0	0.0	0.1	0.1	0.5	0.9	0.4	0.0	0.0	0.2	1.4	-1.	-1.	1.4
032	0.4	0.2	0.2	0.6	0.4	0.9	0.9	0.1	0.1	0.0	1.7	0.0	0.2	0.5	0.0	0.6	3.3	-0.	0.0	0.0	0.1	0.1	0.1	0.4	0.9	0.4	0.0	0.0	0.2	1.4	-1.	-1.	1.4
032	0.4	0.2	0.2	0.6	0.4	0.9	0.9	0.1	0.1	-0.	1.8	0.0	0.3	0.5	0.1	0.7	2.6	-0.	0.0	0.0	0.0	0.2	0.1	0.3	0.9	0.4	0.0	0.0	0.2	1.2	-1.	-1.	1.4
032	0.4	0.2	0.2	0.7	0.5	0.9	0.9	0.1	0.1	-0.	1.8	0.0	0.6	0.6	0.0	0.6	-0.	-0.	0.0	0.0	0.1	0.1	0.1	0.5	0.9	0.4	0.0	0.0	0.3	1.0	-1.	-1.	1.6
032	0.4	0.2	0.2	0.7	0.4	0.9	0.9	0.1	0.0	-0.	1.7	0.0	0.3	0.5	0.1	0.7	1.9	-0.	0.0	0.0	0.0	0.2	0.1	0.4	0.9	0.4	0.0	0.0	0.2	1.2	-1.	-1.	1.5
032	0.4	0.2	0.2	0.6	0.4	0.9	0.9	0.1	0.0	-0.	1.7	0.0	0.4	0.5	0.1	0.7	1.1	0.0	0.0	0.0	0.1	0.2	0.1	0.3	0.9	0.4	0.0	0.0	0.2	1.0	-1.	-1.	1.4
032	0.4	0.2	0.2	0.6	0.6	0.9	0.9	0.1	0.1	0.0	1.7	0.1	0.5	0.5	0.0	0.6	0.6	-0.	0.0	0.1	0.2	0.2	0.1	0.5	0.9	0.4	0.0	0.0	0.2	0.8	-1.	-0.	1.6
032	0.4	0.2	0.2	0.5	0.4	0.9	0.9	0.1	0.1	-0.	1.7	0.0	0.4	0.5	0.1	0.7	0.6	-0.	0.0	0.0	0.1	0.2	0.1	0.4	0.9	0.4	0.0	0.0	0.2	1.0	-1.	-1.	1.4
032	0.4	0.2	0.2	0.6	0.5	0.9	0.9	0.1	0.0	-0.	1.7	0.0	0.4	0.5	0.1	0.8	-0.	-0.	0.0	0.1	0.1	0.2	0.1	0.3	0.9	0.4	0.0	0.0	0.2	0.8	-1.	-0.	1.6
032	0.4	0.3	0.2	0.6	0.4	0.9	0.9	0.1	0.0	-0.	1.7	0.0	0.3	0.5	0.1	0.7	2.4	0.3	0.0	0.1	0.1	0.2	0.1	0.4	0.9	0.4	0.0	0.0	0.2	1.1	-1.	-1.	1.5
032	0.4	0.2	0.2	0.8	0.4	0.9	0.9	0.1	0.1	0.1	1.7	0.0	0.3	0.5	0.0	0.6	8.1	0.1	0.0	0.0	0.0	0.1	0.1	0.4	0.9	0.4	0.0	0.0	0.2	1.7	-1.	-1.	1.4
032	0.4	0.2	0.2	0.7	0.4	0.9	0.9	0.1	0.0	-0.	1.8	0.0	0.4	0.5	0.1	0.7	5.2	-0.	0.0	0.0	0.1	0.2	0.1	0.3	0.9	0.4	0.0	0.0	0.2	1.4	-1.	-1.	1.5
032	0.4	0.2	0.2	0.7	0.4	0.9	0.9	0.1	0.1	0.1	1.8	0.0	0.2	0.5	0.0	0.6	6.7	-0.	0.0	0.0	0.0	0.1	0.1	0.4	0.9	0.4	0.0	0.0	0.2	1.4	-1.	-1.	1.5
032	0.4	0.2	0.2	0.8	0.4	0.9	0.9	0.1	0.1	0.1	1.7	0.0	0.4	0.5	0.0	0.6	6.2	0.2	0.0	0.0	0.1	0.1	0.1	0.4	0.9	0.4	0.0	0.0	0.2	1.4	-1.	-1.	1.5
032	0.4	0.2	0.2	0.6	0.4	0.9	0.9	0.1	0.1	-0.	1.8	0.0	0.4	0.5	0.1	0.7	1.4	-0.	0.0	0.0	0.1	0.2	0.1	0.3	0.9	0.4	0.0	0.0	0.2	1.0	-1.	-1.	1.6
032	0.4	0.2	0.2	0.8	0.4	0.9	0.9	0.1	0.1	0.0	1.8	0.0	0.3	0.6	0.1	0.6	3.5	-0.	0.0	0.0	0.1	0.2	0.1	0.4	0.9	0.4	0.0	0.0	0.2	1.3	-1.	-1.	1.4
032	0.4	0.2	0.2	0.6	0.4	0.9	0.9	0.1	0.1	0.0	1.7	0.0	0.3	0.5	0.0	0.6	2.5	0.3	0.0	0.0	0.1	0.1	0.1	0.4	0.9	0.4	0.0	0.0	0.2	1.2	-1.	-1.	1.5
032	0.4	0.2	0.2	0.5	0.4	0.9	0.9	0.1	0.0	-0.	1.7	0.0	0.5	0.5	0.1	0.7	-0.	-0.	0.0	0.0	0.1	0.2	0.0	0.3	0.9	0.4	0.0	0.0	0.2	0.9	-1.	-1.	1.4
032	0.4	0.2	0.2	0.9	0.4	0.9	0.9	0.1	0.0	-0.	1.7	0.0	0.3	0.5	0.1	0.7	7.6	-0.	0.0	0.1	0.1	0.2	0.1	0.3	0.9	0.4	0.0	0.0	0.2	1.5	-1.	-1.	1.6
032	0.4	0.3	0.2	0.6	0.4	0.9	0.9	0.1	0.0	-0.	1.8	0.0	0.4	0.6	0.1	0.7	3.2	0.1	0.0	0.0	0.1	0.2	0.1	0.4	0.9	0.4	0.0	0.0	0.2	1.3	-1.	-1.	1.5
032	0.4	0.2	0.2	0.7	0.4	0.9	0.9	0.1	0.1	-0.	1.8	0.0	0.3	0.6	0.1	0.7	3.1	0.3	0.0	0.0	0.0	0.1	0.1	0.4	0.9	0.4	0.0	0.0	0.2	1.2	-1.	-1.	1.6
032	0.4	0.2	0.2	0.6	0.6	0.9	0.9	0.1	0.1	-0.	1.7	0.0	0.4	0.6	0.0	0.6	1.4	0.2	0.0	0.0	0.1	0.1	0.1	0.5	0.9	0.4	0.0	0.0	0.2	1.0	-1.	-1.	1.5
032	0.4	0.2	0.2	0.7	0.4	0.9	0.9	0.1	0.1	-0.	1.7	0.0	0.4	0.5	0.1	0.7	1.9	-0.	0.0	0.0	0.1	0.2	0.1	0.3	0.9	0.4	0.0	0.0	0.2	1.3	-1.	-1.	1.6
032	0.4	0.2	0.2	0.7	0.4	0.9	0.9	0.1	0.1	-0.	1.7	0.0	0.4	0.5	0.1	0.7	1.6	-0.	0.0	0.0	0.1	0.2	0.1	0.3	0.9	0.4	0.0	0.0	0.2	1.3	-1.	-1.	1.5
032	0.4	0.3	0.2	0.8	0.5	0.9	0.9	0.1	0.1	0.0	1.7	0.0	0.3	0.5	0.0	0.6	7.5	0.7	0.0	0.0	0.1	0.1	0.1	0.4	0.9	0.4	0.0	0.0	0.2	1.4	-1.	-1.	1.5
032	0.4	0.2	0.2	0.6	0.4	0.9	0.9	0.1	0.1	-0.	1.7	0.0	0.3	0.5	0.1	0.7	3.1	0.0	0.0	0.1	0.1	0.2	0.1	0.4	0.9	0.4	0.0	0.0	0.2	1.1	-1.	-1.	1.5
032	0.4	0.2	0.2	0.7	0.4	0.9	0.9	0.1	0.1	0.0	1.7	0.0	0.3	0.5	0.0	0.6	2.8	-0.	0.0	0.0	0.1	0.1	0.1	0.4	0.9	0.4	0.0	0.0	0.2	1.3	-1.	-1.	1.5
032	0.4	0.3	0.2	0.8	0.4	0.9	0.9	0.1	0.0	0.1	1.7	0.0	0.4	0.5	0.0	0.6	7.0	-0.	0.0	0.0	0.1	0.1	0.1	0.4	0.9	0.4	0.0	0.0	0.2	1.4	-1.	-1.	1.4
032	0.4	0.2	0.2	0.7	0.5	0.9	0.9	0.1	0.0	-0.	1.8	0.0	0.3	0.6	0.1	0.7	2.5	0.0	0.0	0.0	0.0	0.2	0.1	0.4	0.9	0.4	0.0	0.0	0.2	1.1	-1.	-1.	1.6
032	0.4	0.2	0.2	0.7	0.4	0.9	0.9	0.1	0.1	-0.	1.8	0.0	0.3	0.5	0.1	0.7	3.9	-0.	0.0	0.0	0.1	0.2	0.1	0.4	0.9	0.4	0.0	0.0	0.2	1.2	-1.	-1.	1.6
032	0.4	0.2	0.2	0.7	0.4	0.9	0.9	0.1	0.0	-0.	1.8	0.0	0.2	0.5	0.1	0.6	7.5	0.0	0.0	0.0	0.0	0.1	0.1	0.4	0.9	0.4	0.0	0.0	0.2	1.5	-1.	-1.	1.5
032	0.4	0.2	0.2	0.7	0.4	0.9	0.9	0.1	0.1	-0.	0.6	0.0	0.3	0.5	0.1	0.6	5.3	0.2	0.0	0.0	0.1	0.1	0.1	0.4	0.9	0.4	0.0	0.0	0.2	1.3	-1.	-1.	1.5
032	0.4	0.2	0.2	0.7	0.5	0.9	0.9	0.1	0.0	-0.	1.7	0.0	0.4	0.5	0.1	0.6	2.9	0.3	0.0	0.0	0.1	0.2	0.1	0.4	0.9	0.4	0.0	0.0	0.2	0.9	-1.	-1.	1.5
032	0.4	0.3	0.2	0.7	0.4	0.9	0.9	0.1	0.1	0.0	0.5	0.0	0.2	0.5	0.0	0.5	6.6	0.6	0.0	0.0	0.0	0.1	0.1	0.5	0.9	0.4	0.0	0.0	0.2	1.2	-1.	-1.	1.5
032	0.4	0.2	0.2	0.7	0.4	0.9	0.9	0.1	0.1	-0.	1.7	0.0	0.2	0.5	0.1	0.7	6.3	-0.	0.0	0.1	0.0	0.2	0.1	0.4	0.9	0.4	0.0	0.0	0.2	1.3	-1.	-0.	1.5
032	0.4	0.3	0.2	0.8	0.5	0.9	0.9	0.1	0.0	0.0	1.7	0.0	0.3	0.5	0.0	0.7	7.7	-0.	0.0	0.0	0.1	0.1	0.1	0.4	0.9	0.4	0.0	0.0	0.2	1.4	-1.	-1.	1.5
032	0.4	0.3	0.2	0.7	0.5	0.9	0.9	0.1	0.1	-0.	1.8	0.0	0.2	0.5	0.1	0.6	8.3	0.5	0.0	0.1	0.0	0.1	0.1	0.4	0.9	0.4	0.0	0.0	0.2	1.4	-1.	-1.	1.5
032	0.4	0.2	0.2	0.6	0.5	0.9	0.9	0.1	0.1	-0.	0.6	0.0	0.3	0.6	0.0	0.6	3.4	0.0	0.0	0.0	0.0	0.1	0.1	0.4	0.9	0.4	0.0	0.0	0.3	1.2	-1.	-1.	1.5
032	0.4	0.2	0.2	0.4	0.4	0.9	0.9	0.1	0.1	-0.	1.9	0.0	0.5	0.6	0.0	0.7	-0.	-0.	0.0	0.0	0.1	0.1	0.1	0.4	0.9	0.4	0.0	0.0	0.3	0.8	-1.	-1.	1.5
032	0.4	0.2	0.2	0.7	0.4	0.9	0.9	0.1	0.0	-0.	1.8	0.0	0.3	0.5	0.1	0.7	4.4	-0.	0.0	0.1	0.1	0.2	0.1	0.4	0.9	0.4	0.0	0.0	0.2	1.3	-1.	-1.	1.6
032	0.4	0.2	0.2	0.6	0.4	0.9	0.9	0.1	0.1	-0.	1.8	0.0	0.3	0.5	0.1	0.7	2.4	-0.	0.0	0.0	0.1	0.2	0.0	0.3	0.9	0.4	0.0	0.0	0.2	1.2	-1.	-1.	1.5
032	0.4	0.2	0.2	0.7	0.4	0.9	0.9	0.1	0.0	-0.	1.8	0.0	0.3	0.5	0.1	0.7	2.8	-0.	0.0	0.1	0.1	0.2	0.1	0.3	0.9	0.4	0.0	0.0	0.2	1.3	-1.	-1.	1.6
032	0.4	0.3	0.2	0.6	0.4	0.9	0.9	0.1	0.1	0.0	1.8	0.0	0.3	0.5	0.1	0.6	4.0	0.1	0.0	0.0	0.0	0.1	0.1	0.4	0.9	0.3	0.0	0.0	0.2	1.2	-1.	-1.	1.5
032	0.4	0.2	0.2	0.8	0.4	0.9	0.9	0.1	0.0	-0.	1.8	0.0	0.3	0.6	0.0	0.6	2.6	0.3	0.0	0.0	0.1	0.1	0.1	0.4	0.9	0.4	0.0	0.0	0.2	1.2	-1.	-1.	1.6
032	0.4	0.2	0.2	0.6	0.4	0.9	0.9	0.1	0.1	0.0	1.7	0.0	0.3	0.5	0.1	0.7	2.6	0.2	0.0	0.1	0.0	0.2	0.1	0.4	0.9	0.4	0.0	0.0	0.2	1.2	-1.	-1.	1.6
032	0.4	0.2	0.2	0.7	0.4	0.9	0.9	0.1	0.1	0.0	1.7	0.0	0.2	0.6	0.1	0.7	5.5	0.0	0.0	0.0	0.0	0.1	0.1	0.4	0.9	0.3	0.0	0.0	0.2	1.3	-1.	-1.	1.5
032	0.4	0.2	0.1	0.5	0.5	0.9	0.9	0.1	0.0	-0.	1.8	0.0	0.4	0.6	0.1	0.7	1.0	-0.	0.0	0.1	0.0	0.2	0.1	0.4	0.9	0.4	0.0	0.0	0.2	0.9	-1.	-0.	1.6
032	0.4	0.2	0.2	0.6	0.4	0.9	0.9	0.1	0.1	-0.	1.8	0.0	0.3	0.6	0.1	0.6	2.7	0.2	0.0	0.0	0.1	0.1	0.1	0.4	0.9	0.4	0.0	0.0	0.2	1.1	-1.	-1.	1.5
032	0.4	0.2	0.2	0.6	0.4	0.9	0.9	0.1	0.1	-0.	1.8	0.0	0.3	0.5	0.1	0.7	2.8	0.2	0.0	0.0	0.0	0.2	0.1	0.4	0.9	0.4	0.0	0.0	0.2	1.4	-1.	-1.	1.4
032	0.4	0.2	0.2	0.8	0.4	0.9	0.9	0.1	0.1	0.0	1.8	0.0	0.3	0.5	0.1	0.6	3.5	-0.	0.0	0.0	0.0	0.1	0.1	0.4	0.9	0.3	0.0	0.0	0.2	1.5	-1.	-1.	1.6
032	0.4	0.2	0.2	0.7	0.4	0.9	0.9	0.1	0.0	-0.	1.3	0.0	0.4	0.6	0.1	0.6	1.5	-0.	0.0	0.0	0.1	0.1	0.1	0.5	0.9	0.4	0.0	0.0	0.2	1.3	-1.	-1.	1.6
032	0.4	0.2	0.2	0.6	0.4	0.9	0.9	0.1	0.1	-0.	1.7	0.0	0.3	0.5	0.1	0.7	1.9	0.1	0.0	0.1	0.1	0.2	0.1	0.4	0.9	0.4	0.0	0.0	0.2	1.1	-1.	-1.	1.5
032	0.4	0.2	0.3	0.6	0.4	0.9	0.9	0.1	0.1	-0.	0.5	0.0	0.2	0.5	0.1	0.7	2.1	0.6	0.0	0.0	0.0	0.2	0.1	0.4	0.9	0.3	0.0	0.0	0.2	1.1	-1.	-1.	1.5
032	0.4	0.2	0.2	0.7	0.4	0.9	0.9	0.1	0.1	-0.	1.8	0.0	0.3	0.5	0.1	0.6	4.7	0.4	0.0	0.1	0.0	0.1	0.1	0.4	0.9	0.3	0.0	0.0	0.2	1.4	-1.	-1.	1.6
032	0.4	0.2	0.2	0.6	0.4	0.9	0.9	0.1	0.1	-0.	1.8	0.0	0.3	0.5	0.1	0.7	0.3	0.2	0.0	0.0	0.1	0.1	0.0	0.4	0.9	0.3	0.0	0.0	0.2	0.8	-1.	-1.	1.6
032	0.4	0.2	0.2	0.6	0.4	0.9	0.9	0.1	0.0	-0.	1.7	0.0	0.4	0.5	0.1	0.7	2.9	0.5	0.0	0.0	0.1	0.1	0.1	0.4	0.9	0.4	0.0	0.0	0.2	1.2	-1.	-1.	1.5
032	0.4	0.3	0.2	0.9	0.5	0.9	0.9	0.1	0.0	0.0	1.7	0.0	0.3	0.5	0.1	0.7	8.6	0.1	0.0	0.1	0.1	0.1	0.1	0.3	0.9	0.3	0.0	0.0	0.2	1.5	-1.	-1.	1.5
032	0.4	0.2	0.2	0.6	0.4	0.9	0.9	0.1	0.0	-0.	1.1	0.0	0.4	0.5	0.1	0.7	0.3	-0.	0.0	0.0	0.0	0.2	0.1	0.4	0.9	0.4	0.0	0.0	0.2	1.0	-1.	-1.	1.6
032	0.4	0.2	0.2	0.7	0.4	0.9	0.9	0.1	0.1	-0.	0.5	0.0	0.2	0.5	0.1	0.7	2.7	0.1	0.0	0.0	0.1	0.1	0.1	0.4	0.9	0.4	0.0	0.0	0.2	1.3	-1.	-1.	1.6
032	0.4	0.2	0.2	0.6	0.4	0.9	0.9	0.1	0.1	-0.	1.8	0.0	0.3	0.5	0.1	0.6	0.1	0.1	0.0	0.0	0.1	0.1	0.0	0.4	0.9	0.4	0.0	0.0	0.2	0.9	-1.	-1.	1.6
032	0.4	0.2	0.3	0.6	0.4	0.9	0.8	0.2	0.1	-0.	0.5	0.0	0.2	1.5	0.0	0.6	3.8	0.2	0.0	0.0	0.1	0.2	0.2	0.7	0.9	0.3	0.0	0.0	0.3	1.3	-1.	-1.	0.4
032	0.3	0.2	0.2	0.5	0.3	0.9	0.9	0.1	0.1	0.1	1.6	0.0	0.4	0.5	0.0	0.6	0.4	0.0	0.0	0.0	0.1	0.1	0.1	0.4	0.9	0.3	0.0	0.0	0.2	1.0	-1.	-1.	1.1
032	0.3	0.2	0.2	0.5	0.3	0.9	0.9	0.1	0.1	0.1	1.5	0.0	0.3	0.5	0.0	0.7	1.6	-0.	0.0	0.0	0.0	0.1	0.1	0.4	0.9	0.3	0.0	0.0	0.2	1.3	-1.	-1.	1.3
032	0.3	0.2	0.2	0.5	0.3	0.9	0.9	0.1	0.0	-0.	1.5	0.0	0.5	0.5	0.1	0.6	0.5	0.0	0.0	0.0	0.1	0.2	0.1	0.4	0.9	0.3	0.0	0.0	0.2	1.1	-1.	-1.	1.2
032	0.3	0.2	0.2	0.5	0.4	0.9	0.9	0.1	0.1	0.0	1.5	0.0	0.4	0.5	0.1	0.6	4.6	-0.	0.0	0.0	0.1	0.1	0.1	0.4	0.9	0.3	0.0	0.0	0.2	1.3	-1.	-1.	1.2
032	0.3	0.2	0.2	0.4	0.3	0.9	0.9	0.1	0.0	0.1	1.5	0.0	0.5	0.4	0.0	0.7	-0.	-0.	0.0	0.0	0.0	0.2	0.1	0.4	0.9	0.3	0.0	0.0	0.2	1.0	-1.	-1.	1.2
032	0.3	0.2	0.2	0.4	0.3	0.9	0.9	0.1	0.0	0.0	1.5	0.0	0.4	0.5	0.1	0.7	0.6	0.0	0.0	0.0	0.1	0.1	0.1	0.4	0.9	0.3	0.0	0.0	0.2	1.0	-1.	-1.	1.2
032	0.3	0.2	0.2	0.5	0.4	0.9	0.9	0.1	0.0	0.1	1.5	0.0	0.3	0.4	0.0	0.7	2.3	-0.	0.0	0.0	0.0	0.1	0.1	0.4	0.9	0.3	0.0	0.0	0.2	1.1	-1.	-1.	1.3
032	0.3	0.2	0.2	0.4	0.4	0.9	0.9	0.1	0.0	-0.	1.5	0.0	0.4	0.4	0.1	0.7	0.9	0.2	0.0	0.0	0.0	0.1	0.1	0.4	0.9	0.3	0.0	0.0	0.2	1.0	-1.	-1.	1.2
032	0.3	0.2	0.2	0.7	0.3	0.9	0.9	0.1	0.0	0.2	1.5	0.0	0.4	0.4	0.0	0.6	7.2	-0.	0.0	0.0	0.1	0.1	0.1	0.4	0.9	0.3	0.0	0.0	0.2	1.6	-1.	-1.	1.2
032	0.3	0.2	0.2	0.4	0.4	0.9	0.9	0.1	0.0	-0.	1.5	0.0	0.5	0.5	0.1	0.7	-0.	0.2	0.0	0.0	0.0	0.2	0.1	0.3	0.9	0.3	0.0	0.0	0.2	0.9	-1.	-1.	1.3
032	0.3	0.2	0.2	0.4	0.3	0.9	0.9	0.1	0.0	0.0	1.4	0.0	0.4	0.4	0.1	0.7	1.2	-0.	0.0	0.0	0.1	0.2	0.1	0.4	0.9	0.3	0.0	0.0	0.2	0.9	-1.	-1.	1.2
032	0.3	0.2	0.2	0.5	0.4	0.9	0.9	0.1	0.0	-0.	1.4	0.0	0.4	0.4	0.1	0.7	3.2	-0.	0.0	0.0	0.1	0.3	0.1	0.3	0.9	0.3	0.0	0.0	0.2	1.1	-1.	-1.	1.3
032	0.3	0.2	0.2	0.5	0.3	0.9	0.9	0.1	0.1	0.0	1.5	0.0	0.3	0.5	0.1	0.6	5.0	0.4	0.0	0.0	0.0	0.1	0.1	0.4	0.9	0.3	0.0	0.0	0.2	1.2	-1.	-1.	1.2
032	0.3	0.2	0.2	0.5	0.4	0.9	0.9	0.1	0.1	-0.	1.5	0.0	0.3	0.5	0.1	0.7	2.7	-0.	0.0	0.0	0.0	0.2	0.1	0.4	0.9	0.3	0.0	0.0	0.2	1.1	-1.	-1.	1.3
032	0.3	0.2	0.2	0.4	0.4	0.9	0.9	0.1	0.1	-0.	1.6	0.0	0.5	0.4	0.1	0.7	0.4	0.7	0.0	0.0	0.2	0.2	0.1	0.4	0.9	0.4	0.0	0.0	0.2	0.9	-1.	-1.	1.2
032	0.3	0.2	0.2	0.5	0.3	0.9	0.9	0.1	0.1	0.0	1.5	0.0	0.3	0.5	0.1	0.7	2.5	-0.	0.0	0.0	0.0	0.2	0.1	0.4	0.9	0.3	0.0	0.0	0.2	1.1	-1.	-1.	1.2
032	0.3	0.2	0.2	0.4	0.3	0.9	0.9	0.1	0.0	-0.	1.5	0.0	0.5	0.5	0.1	0.7	0.6	-0.	0.0	0.0	0.1	0.2	0.1	0.3	0.9	0.4	0.0	0.0	0.2	1.0	-1.	-1.	1.3
032	0.3	0.2	0.2	0.6	0.4	0.9	0.9	0.1	0.1	-0.	1.6	0.0	0.3	0.5	0.1	0.7	4.0	0.4	0.0	0.0	0.0	0.2	0.0	0.3	0.9	0.3	0.0	0.0	0.2	1.1	-1.	-1.	1.3
032	0.3	0.2	0.2	0.4	0.4	0.9	0.9	0.1	0.0	-0.	1.5	0.0	0.4	0.5	0.1	0.7	-0.	-0.	0.0	0.0	0.0	0.2	0.1	0.4	0.9	0.4	0.0	0.0	0.2	0.9	-1.	-1.	1.3
032	0.3	0.2	0.2	0.5	0.4	0.9	0.9	0.1	0.0	-0.	1.6	0.0	0.4	0.5	0.1	0.7	1.8	0.9	0.0	0.0	0.1	0.2	0.1	0.4	0.9	0.4	0.0	0.0	0.2	1.1	-1.	-1.	1.3
032	0.3	0.2	0.2	0.4	0.4	0.9	0.9	0.1	0.0	-0.	1.0	0.0	0.6	0.5	0.1	0.7	-0.	0.2	0.0	0.0	0.0	0.2	0.1	0.4	0.9	0.3	0.0	0.0	0.2	0.6	-1.	-1.	1.3
032	0.3	0.2	0.1	0.4	0.4	0.9	0.9	0.1	0.0	-0.	1.6	0.0	0.5	0.5	0.1	0.8	-0.	-0.	0.0	0.1	0.1	0.3	0.1	0.3	0.9	0.3	0.0	0.0	0.2	0.6	-1.	-1.	1.3
032	0.3	0.2	0.1	0.3	0.5	0.9	0.9	0.1	0.0	-0.	1.6	0.0	0.6	0.5	0.1	0.8	-0.	-0.	0.0	0.1	0.2	0.3	0.1	0.2	0.9	0.3	0.0	0.0	0.2	0.5	-1.	-0.	1.5
032	0.3	0.2	0.1	0.6	0.4	0.9	0.9	0.1	0.0	-0.	1.1	0.0	0.4	0.5	0.1	0.8	0.7	1.1	0.0	0.0	0.1	0.2	0.1	0.4	0.9	0.3	0.0	0.0	0.2	0.8	-1.	-1.	1.3
032	0.3	0.2	0.2	0.4	0.4	0.9	0.9	0.1	0.0	-0.	1.0	0.0	0.4	0.5	0.1	0.7	0.3	0.0	0.0	0.0	0.0	0.2	0.1	0.4	0.9	0.3	0.0	0.0	0.2	0.8	-1.	-1.	1.3
032	0.3	0.2	0.2	0.5	0.4	0.9	0.9	0.1	0.0	-0.	1.1	0.0	0.4	0.5	0.1	0.7	1.8	0.0	0.0	0.0	0.0	0.2	0.1	0.4	0.9	0.4	0.0	0.0	0.2	1.2	-1.	-1.	1.4
032	0.3	0.2	0.2	0.5	0.3	0.9	0.9	0.1	0.0	-0.	1.6	0.0	0.4	0.5	0.1	0.7	1.2	0.4	0.0	0.0	0.1	0.2	0.1	0.4	0.9	0.4	0.0	0.0	0.2	1.0	-1.	-1.	1.3
032	0.3	0.2	0.2	0.4	0.4	0.9	0.9	0.1	0.1	-0.	1.7	0.0	0.4	0.5	0.1	0.7	-0.	0.0	0.0	0.0	0.1	0.2	0.1	0.4	0.9	0.4	0.0	0.0	0.2	0.8	-1.	-1.	1.2
032	0.3	0.2	0.2	0.5	0.4	0.9	0.9	0.1	0.0	-0.	1.7	0.0	0.3	0.5	0.1	0.8	0.5	-0.	0.0	0.0	0.0	0.2	0.1	0.4	0.9	0.3	0.0	0.0	0.2	0.9	-1.	-1.	1.4
032	0.3	0.2	0.2	0.6	0.4	0.9	0.9	0.1	0.1	-0.	1.0	0.0	0.5	0.5	0.1	0.7	1.4	-0.	0.0	0.0	0.1	0.2	0.1	0.3	0.9	0.4	0.0	0.0	0.2	1.0	-1.	-1.	1.3
032	0.3	0.3	0.2	0.4	0.4	0.9	0.9	0.1	0.1	-0.	1.6	0.0	0.5	0.5	0.1	0.7	-0.	-0.	0.0	0.0	0.1	0.2	0.1	0.4	0.9	0.4	0.0	0.0	0.2	0.6	-1.	-1.	1.3
032	0.3	0.2	0.2	0.4	0.4	0.9	0.9	0.1	0.1	-0.	1.6	0.0	0.3	0.5	0.1	0.7	-0.	0.1	0.0	0.0	0.0	0.2	0.1	0.3	0.9	0.4	0.0	0.0	0.2	0.6	-1.	-1.	1.3
032	0.3	0.2	0.2	0.4	0.4	0.9	0.9	0.1	0.1	-0.	1.0	0.0	0.4	0.5	0.1	0.7	0.3	0.1	0.0	0.0	0.0	0.2	0.1	0.4	0.9	0.3	0.0	0.0	0.2	0.9	-1.	-1.	1.3
032	0.3	0.2	0.2	0.4	0.3	0.9	0.9	0.1	0.0	-0.	1.0	0.0	0.4	0.5	0.1	0.7	0.0	0.8	0.0	0.0	0.0	0.2	0.1	0.4	0.9	0.4	0.0	0.0	0.2	1.0	-1.	-1.	1.1
032	0.3	0.2	0.2	0.6	0.4	0.9	0.9	0.1	0.0	-0.	1.0	0.0	0.5	0.5	0.1	0.7	2.0	-0.	0.0	0.0	0.0	0.2	0.1	0.3	0.9	0.4	0.0	0.0	0.2	1.1	-1.	-1.	1.3
032	0.3	0.2	0.2	0.5	0.4	0.9	0.9	0.1	0.1	-0.	0.5	0.0	0.2	0.5	0.1	0.7	2.8	0.0	0.0	0.0	0.0	0.2	0.1	0.4	0.9	0.4	0.0	0.0	0.2	1.2	-1.	-1.	1.4
032	0.3	0.2	0.2	0.5	0.4	0.9	0.9	0.1	0.1	-0.	1.6	0.0	0.4	0.5	0.1	0.7	0.3	0.4	0.0	0.0	0.1	0.2	0.1	0.4	0.9	0.4	0.0	0.0	0.2	0.9	-1.	-1.	1.3
032	0.3	0.3	0.2	0.5	0.4	0.9	0.9	0.1	0.1	-0.	1.5	0.0	0.3	0.5	0.1	0.7	2.7	0.2	0.0	0.0	0.1	0.2	0.1	0.4	0.9	0.3	0.0	0.0	0.2	1.1	-1.	-1.	1.3
032	0.3	0.2	0.2	0.6	0.5	0.9	0.9	0.1	0.0	-0.	1.0	0.0	0.5	0.5	0.1	0.7	1.9	0.1	0.0	0.0	0.0	0.3	0.1	0.4	0.9	0.3	0.0	0.0	0.2	0.9	-1.	-1.	1.2
032	0.3	0.2	0.2	0.4	0.4	0.9	0.9	0.1	0.0	-0.	1.0	0.0	0.5	0.5	0.1	0.7	-0.	0.5	0.0	0.0	0.1	0.2	0.1	0.4	0.9	0.4	0.0	0.0	0.2	0.8	-1.	-1.	1.2
032	0.3	0.2	0.2	0.4	0.4	0.9	0.9	0.1	0.0	-0.	1.1	0.0	0.5	0.5	0.1	0.7	0.6	0.0	0.0	0.0	0.0	0.2	0.1	0.4	0.9	0.4	0.0	0.0	0.2	0.8	-1.	-1.	1.3
032	0.3	0.2	0.2	0.4	0.5	0.9	0.9	0.1	0.0	-0.	1.7	0.0	0.4	1.1	0.0	0.7	-0.	0.2	0.0	0.0	0.0	0.1	0.1	0.4	0.9	0.3	0.0	0.0	0.2	0.6	-1.	-1.	1.3
032	0.3	0.3	0.2	0.5	0.4	0.9	0.9	0.1	0.0	-0.	1.0	0.0	0.5	0.5	0.1	0.6	0.5	0.2	0.0	0.0	0.1	0.1	0.1	0.4	0.9	0.3	0.0	0.0	0.2	0.9	-1.	-1.	1.4
032	0.3	0.2	0.2	0.5	0.4	0.9	0.9	0.1	0.0	-0.	1.1	0.0	0.6	0.5	0.0	0.6	0.1	0.8	0.0	0.0	0.0	0.1	0.1	0.5	0.9	0.4	0.0	0.0	0.2	0.8	-1.	-1.	1.3
032	0.3	0.2	0.2	0.4	0.4	0.9	0.9	0.1	0.1	-0.	1.6	0.0	0.3	0.5	0.0	0.6	-0.	1.0	0.0	0.0	0.0	0.2	0.1	0.5	0.9	0.4	0.0	0.0	0.2	0.8	-1.	-1.	1.2
032	0.3	0.2	0.2	0.6	0.5	0.9	0.9	0.1	0.0	-0.	1.0	0.0	0.5	0.5	0.0	0.7	1.9	0.1	0.0	0.0	0.0	0.1	0.1	0.4	0.9	0.3	0.0	0.0	0.2	1.0	-1.	-1.	1.4
032	0.3	0.2	0.2	0.3	0.3	0.9	0.9	0.1	0.0	-0.	1.1	0.0	0.7	0.5	0.1	0.8	-0.	-0.	0.0	0.0	0.1	0.3	0.1	0.3	0.9	0.4	0.0	0.0	0.2	0.8	-1.	-1.	1.4
032	0.3	0.2	0.2	0.6	0.4	0.9	0.9	0.1	0.0	-0.	1.0	0.0	0.5	0.5	0.1	0.7	-0.	0.7	0.0	0.0	0.1	0.2	0.1	0.4	0.9	0.4	0.0	0.0	0.2	0.8	-1.	-1.	1.3
032	0.3	0.2	0.2	0.5	0.5	0.9	0.9	0.1	0.1	-0.	1.1	0.0	0.4	1.1	0.0	0.8	-0.	0.3	0.0	0.0	0.0	0.1	0.1	0.4	0.9	0.4	0.0	0.0	0.2	0.8	-1.	-1.	1.3
032	0.3	0.2	0.2	0.6	0.5	0.9	0.9	0.1	0.0	-0.	1.1	0.0	0.5	0.5	0.1	0.7	-0.	0.0	0.0	0.0	0.0	0.2	0.1	0.4	0.9	0.4	0.0	0.0	0.2	0.9	-1.	-1.	1.4
032	0.3	0.2	0.2	0.8	0.4	0.9	0.9	0.1	0.0	-0.	1.6	0.0	0.4	0.5	0.1	0.7	5.7	0.7	0.0	0.0	0.0	0.2	0.1	0.3	0.9	0.4	0.0	0.0	0.2	1.2	-1.	-1.	1.4
032	0.3	0.3	0.2	0.8	0.4	0.9	0.9	0.1	0.0	-0.	1.5	0.0	0.3	0.4	0.1	0.7	9.1	1.6	0.0	0.0	0.1	0.2	0.1	0.5	0.9	0.4	0.0	0.0	0.2	1.5	-1.	-1.	1.3
032	0.3	0.3	0.2	0.6	0.4	0.9	0.9	0.1	0.0	-0.	1.5	0.0	0.3	0.5	0.1	0.7	2.8	0.2	0.0	0.1	0.0	0.2	0.1	0.4	0.9	0.3	0.0	0.0	0.2	0.9	-1.	-1.	1.3
032	0.3	0.2	0.2	0.5	0.5	0.9	0.9	0.1	0.0	-0.	1.0	0.0	0.5	0.5	0.1	0.7	-0.	0.4	0.0	0.0	0.0	0.2	0.1	0.4	0.9	0.3	0.0	0.0	0.2	0.7	-1.	-1.	1.4
032	0.3	0.2	0.2	0.6	0.5	0.9	0.9	0.1	0.0	-0.	1.6	0.0	0.4	0.5	0.1	0.7	1.9	1.9	0.0	0.0	0.1	0.2	0.1	0.4	0.9	0.3	0.0	0.0	0.2	0.9	-1.	-1.	1.3
032	0.3	0.2	0.2	0.6	0.6	0.9	0.9	0.1	0.0	-0.	0.5	0.0	0.2	0.5	0.1	0.6	3.7	0.7	0.0	0.1	0.0	0.2	0.1	0.4	0.9	0.3	0.0	0.0	0.2	0.8	-1.	-1.	1.3
032	0.3	0.3	0.2	0.8	0.4	0.9	0.9	0.1	0.0	-0.	1.6	0.0	0.2	0.5	0.1	0.7	7.6	-0.	0.0	0.1	0.0	0.2	0.1	0.4	0.9	0.3	0.0	0.0	0.2	1.6	-1.	-1.	1.4
032	0.3	0.2	0.2	0.6	0.4	0.9	0.9	0.1	0.0	-0.	1.5	0.0	0.3	0.4	0.1	0.7	3.3	1.9	0.0	0.0	0.0	0.2	0.1	0.4	0.9	0.3	0.0	0.0	0.2	1.1	-1.	-1.	1.2
032	0.3	0.2	0.2	0.7	0.4	0.9	0.9	0.1	0.0	-0.	0.4	0.0	0.2	0.5	0.1	0.7	6.5	0.2	0.0	0.0	0.0	0.1	0.1	0.4	0.9	0.3	0.0	0.0	0.2	1.3	-1.	-1.	1.3
032	0.3	0.2	0.2	0.5	0.4	0.9	0.9	0.1	0.0	-0.	0.5	0.0	0.5	0.4	0.0	0.6	1.1	0.6	0.0	0.0	0.1	0.1	0.1	0.5	0.9	0.3	0.0	0.0	0.2	0.9	-1.	-1.	1.2
032	0.3	0.3	0.2	0.6	0.4	0.9	0.9	0.1	0.1	0.0	0.4	0.0	0.2	0.5	0.1	0.7	6.0	0.6	0.0	0.0	0.0	0.1	0.1	0.4	0.9	0.3	0.0	0.0	0.2	1.2	-1.	-1.	1.2
032	0.3	0.3	0.2	0.6	0.4	0.9	0.9	0.1	0.0	-0.	1.1	0.0	0.3	0.5	0.1	0.7	1.7	0.0	0.0	0.0	0.0	0.2	0.1	0.4	0.9	0.4	0.0	0.0	0.2	0.9	-1.	-1.	1.3
032	0.3	0.2	0.2	0.5	0.4	0.9	0.9	0.1	0.0	-0.	0.5	0.0	0.3	0.5	0.1	0.6	1.4	0.7	0.0	0.0	0.1	0.1	0.1	0.5	0.9	0.4	0.0	0.0	0.2	0.9	-1.	-1.	1.2
032	0.3	0.2	0.2	0.5	0.4	0.9	0.9	0.1	0.1	-0.	0.4	0.0	0.3	0.5	0.0	0.6	1.1	1.3	0.0	0.0	0.0	0.1	0.1	0.5	0.9	0.4	0.0	0.0	0.2	0.9	-1.	-1.	1.2
032	0.3	0.2	0.2	0.6	0.4	0.9	0.9	0.1	0.0	-0.	1.0	0.0	0.4	0.5	0.1	0.7	2.2	0.2	0.0	0.1	0.0	0.2	0.1	0.4	0.9	0.3	0.0	0.0	0.2	1.1	-1.	-1.	1.4
032	0.3	0.2	0.2	0.5	0.4	0.9	0.9	0.1	0.1	-0.	1.6	0.0	0.3	0.5	0.1	0.7	2.1	1.9	0.0	0.0	0.1	0.1	0.1	0.4	0.9	0.3	0.0	0.0	0.2	1.0	-1.	-1.	1.1
032	0.3	0.3	0.2	0.7	0.4	0.9	0.9	0.1	0.0	0.0	0.4	0.0	0.2	0.5	0.1	0.7	7.1	0.1	0.0	0.0	0.0	0.2	0.1	0.4	0.9	0.3	0.0	0.0	0.2	1.4	-1.	-1.	1.3
032	0.3	0.2	0.2	0.6	0.5	0.9	0.9	0.1	0.0	-0.	0.5	0.0	0.2	0.5	0.1	0.7	4.4	0.3	0.0	0.1	0.0	0.3	0.1	0.3	0.9	0.3	0.0	0.0	0.2	1.0	-1.	-1.	1.3
032	0.3	0.2	0.2	0.5	0.4	0.9	0.9	0.1	0.1	-0.	1.0	0.0	0.4	0.4	0.1	0.7	1.0	1.4	0.0	0.0	0.0	0.2	0.1	0.4	0.9	0.3	0.0	0.0	0.2	0.9	-1.	-1.	1.2
032	0.3	0.2	0.2	0.6	0.4	0.9	0.9	0.1	0.1	-0.	0.5	0.0	0.3	0.5	0.1	0.7	2.8	0.4	0.0	0.0	0.0	0.1	0.1	0.5	0.9	0.3	0.0	0.0	0.2	1.1	-1.	-1.	1.4
032	0.3	0.2	0.2	0.6	0.5	0.9	0.9	0.1	0.0	-0.	1.1	0.0	0.4	0.5	0.1	0.6	1.8	0.3	0.0	0.0	0.0	0.2	0.1	0.5	0.9	0.4	0.0	0.0	0.2	1.0	-1.	-1.	1.3
032	0.3	0.2	0.2	0.5	0.4	0.9	0.9	0.1	0.0	-0.	1.5	0.0	0.4	0.5	0.1	0.7	1.1	2.1	0.0	0.0	0.0	0.2	0.1	0.4	0.9	0.4	0.0	0.0	0.2	0.9	-1.	-1.	1.1
032	0.3	0.3	0.1	0.3	0.4	0.9	0.9	0.2	0.0	0.0	1.9	0.0	0.2	0.9	0.1	0.7	-0.	-0.	0.0	0.1	0.2	0.2	0.3	0.6	0.9	0.3	0.0	0.0	0.3	0.6	-1.	-0.	0.2
032	0.5	0.2	0.2	0.5	0.5	0.9	0.9	0.1	0.0	-0.	1.8	0.0	0.6	0.5	0.1	0.7	0.3	-0.	0.0	0.1	0.1	0.1	0.1	0.3	0.9	0.4	0.0	0.0	0.2	0.8	-1.	-0.	1.7
032	0.5	0.2	0.2	0.4	0.5	0.9	0.9	0.1	0.0	-0.	1.8	0.0	0.6	0.6	0.0	0.6	0.0	-0.	0.0	0.1	0.1	0.1	0.1	0.4	0.9	0.4	0.0	0.0	0.2	0.6	-1.	-0.	1.6
032	0.5	0.2	0.2	0.5	0.4	0.9	0.9	0.1	0.0	0.0	1.8	0.0	0.6	0.6	0.1	0.7	0.3	-0.	0.0	0.1	0.1	0.2	0.1	0.3	0.9	0.4	0.0	0.0	0.2	0.8	-1.	-0.	1.6
032	0.5	0.2	0.2	0.6	0.5	0.9	0.9	0.1	0.0	-0.	1.8	0.0	0.5	0.5	0.0	0.7	-0.	-0.	0.0	0.1	0.1	0.1	0.1	0.4	0.9	0.4	0.0	0.0	0.2	0.6	-1.	-0.	1.7
032	0.5	0.2	0.2	0.6	0.4	0.9	0.9	0.1	0.0	-0.	1.8	0.0	0.4	0.6	0.1	0.7	-0.	-0.	0.0	0.1	0.1	0.2	0.1	0.3	0.9	0.4	0.0	0.0	0.2	0.8	-1.	-0.	1.7
032	0.5	0.2	0.2	0.4	0.4	0.9	0.9	0.1	0.0	-0.	1.8	0.0	0.5	0.6	0.0	0.7	-0.	-0.	0.0	0.0	0.1	0.1	0.1	0.4	0.9	0.4	0.0	0.0	0.2	0.8	-1.	-1.	1.6
032	0.5	0.2	0.2	0.6	0.5	0.9	0.9	0.1	0.0	-0.	1.7	0.0	0.5	1.1	0.0	0.8	0.4	-0.	0.0	0.1	0.1	0.1	0.1	0.3	0.9	0.4	0.0	0.0	0.2	0.8	-1.	-0.	1.6
032	0.5	0.2	0.2	0.5	0.4	0.9	0.9	0.1	0.0	-0.	1.8	0.0	0.5	1.2	0.0	0.7	-0.	0.0	0.0	0.0	0.1	0.1	0.1	0.4	0.9	0.4	0.0	0.0	0.2	0.7	-1.	-1.	1.6
032	0.5	0.2	0.2	0.6	0.5	0.9	0.9	0.1	0.0	-0.	0.5	0.0	0.3	0.5	0.0	0.7	2.1	-0.	0.0	0.1	0.1	0.1	0.1	0.3	0.9	0.4	0.0	0.0	0.2	1.0	-1.	-0.	1.7
032	0.5	0.2	0.2	0.6	0.5	0.9	0.9	0.1	0.0	-0.	1.8	0.0	0.5	0.6	0.0	0.7	0.7	-0.	0.0	0.1	0.1	0.1	0.1	0.3	0.9	0.4	0.0	0.0	0.2	0.9	-1.	-1.	1.6
032	0.5	0.2	0.2	0.6	0.4	0.9	0.9	0.1	0.0	-0.	0.5	0.0	0.4	1.1	0.0	0.7	-0.	-0.	0.0	0.0	0.1	0.1	0.1	0.4	0.9	0.4	0.0	0.0	0.2	1.0	-1.	-1.	1.7
032	0.5	0.3	0.2	0.6	0.5	0.9	0.9	0.1	0.0	-0.	1.7	0.0	0.4	0.5	0.0	0.7	0.1	-0.	0.0	0.1	0.1	0.1	0.1	0.4	0.9	0.4	0.0	0.0	0.2	0.9	-1.	-0.	1.7
032	0.5	0.2	0.2	0.8	0.5	0.9	0.9	0.1	0.0	-0.	1.8	0.0	0.5	1.2	0.0	0.7	1.9	-0.	0.0	0.1	0.1	0.1	0.1	0.4	0.9	0.4	0.0	0.0	0.2	1.1	-1.	-0.	1.7
032	0.5	0.2	0.2	0.6	0.5	0.9	0.9	0.1	0.0	-0.	1.8	0.0	0.4	0.5	0.0	0.6	0.8	-0.	0.0	0.1	0.1	0.1	0.1	0.4	0.9	0.4	0.0	0.0	0.2	0.9	-1.	-1.	1.6
032	0.5	0.2	0.2	0.7	0.5	0.9	0.9	0.1	0.0	-0.	1.8	0.0	0.5	1.2	0.0	0.7	-0.	-0.	0.0	0.1	0.1	0.1	0.1	0.4	0.9	0.4	0.0	0.0	0.2	0.8	-1.	-0.	1.7
032	0.5	0.2	0.2	0.8	0.6	0.9	0.9	0.1	0.0	-0.	0.6	0.0	0.4	0.6	0.0	0.6	0.0	-0.	0.0	0.1	0.0	0.1	0.1	0.5	0.9	0.4	0.0	0.0	0.2	0.8	-1.	-0.	1.7
032	0.5	0.2	0.2	0.5	0.4	0.9	0.9	0.1	0.0	-0.	1.7	0.0	0.4	1.1	0.0	0.8	0.0	-0.	0.0	0.1	0.0	0.1	0.1	0.3	0.9	0.4	0.0	0.0	0.2	0.9	-1.	-1.	1.6
032	0.5	0.2	0.2	0.7	0.5	0.9	0.9	0.0	0.0	-0.	0.5	0.0	0.3	0.5	0.0	0.7	-0.	-0.	0.0	0.1	0.1	0.1	0.1	0.4	0.9	0.4	0.0	0.0	0.2	0.8	-1.	-1.	1.6
032	0.5	0.2	0.2	0.5	0.6	0.9	0.9	0.1	0.0	-0.	0.5	0.0	0.3	0.5	0.0	0.7	-0.	-0.	0.0	0.1	0.0	0.1	0.1	0.4	0.9	0.4	0.0	0.0	0.2	0.6	-1.	-0.	1.7
032	0.5	0.2	0.2	0.6	0.5	0.9	0.9	0.1	0.0	-0.	1.6	0.0	0.4	0.5	0.0	0.7	0.5	0.1	0.0	0.1	0.1	0.2	0.1	0.4	0.9	0.4	0.0	0.0	0.2	0.9	-1.	-1.	1.6
032	0.5	0.2	0.2	0.5	0.5	0.9	0.9	0.1	0.0	-0.	1.7	0.0	0.5	0.5	0.0	0.6	0.0	-0.	0.0	0.1	0.1	0.1	0.1	0.4	0.9	0.4	0.0	0.0	0.2	0.9	-1.	-1.	1.7
032	0.5	0.2	0.2	0.5	0.4	0.9	0.9	0.1	0.0	-0.	1.7	0.0	0.5	0.5	0.1	0.7	0.0	-0.	0.0	0.1	0.1	0.2	0.1	0.3	0.9	0.4	0.0	0.0	0.2	0.9	-1.	-1.	1.6
032	0.5	0.2	0.2	0.6	0.6	0.9	0.9	0.1	0.0	-0.	1.8	0.0	0.5	0.5	0.1	0.7	-0.	-0.	0.0	0.1	0.1	0.2	0.1	0.3	0.9	0.4	0.0	0.0	0.2	0.7	-1.	-0.	1.8
032	0.5	0.2	0.2	0.6	0.5	0.9	0.9	0.1	0.1	-0.	1.8	0.0	0.5	0.5	0.1	0.7	0.4	-0.	0.0	0.1	0.0	0.2	0.1	0.4	0.9	0.4	0.0	0.0	0.2	0.8	-1.	-0.	1.7
032	0.5	0.2	0.2	0.5	0.5	0.9	0.9	0.1	0.0	-0.	0.5	0.0	0.4	0.5	0.0	0.6	-0.	-0.	0.0	0.1	0.1	0.1	0.1	0.4	0.9	0.4	0.0	0.0	0.2	0.8	-1.	-0.	1.7
032	0.5	0.2	0.2	0.6	0.4	0.9	0.9	0.1	0.0	-0.	1.8	0.0	0.4	0.6	0.1	0.7	-0.	-0.	0.0	0.0	0.1	0.1	0.1	0.4	0.9	0.4	0.0	0.0	0.2	0.8	-1.	-0.	1.6
032	0.5	0.2	0.2	0.7	0.5	0.9	0.9	0.1	0.0	-0.	1.7	0.0	0.5	0.5	0.1	0.7	1.2	-0.	0.0	0.1	0.1	0.2	0.1	0.4	0.9	0.4	0.0	0.0	0.2	1.0	-1.	-0.	1.7
032	0.5	0.2	0.2	0.5	0.4	0.9	0.9	0.0	0.0	-0.	0.5	0.0	0.4	0.5	0.0	0.7	-0.	-0.	0.0	0.1	0.1	0.1	0.1	0.4	0.9	0.4	0.0	0.0	0.2	0.8	-1.	-1.	1.7
032	0.5	0.3	0.2	0.4	0.5	0.9	0.9	0.1	0.1	-0.	0.5	0.0	0.4	0.5	0.0	0.5	-0.	0.6	0.0	0.0	0.1	0.1	0.1	0.5	0.9	0.4	0.0	0.0	0.2	0.7	-1.	-1.	1.6
032	0.5	0.2	0.2	0.6	0.5	0.9	0.9	0.1	0.0	-0.	1.7	0.0	0.4	0.5	0.0	0.6	0.8	-0.	0.0	0.1	0.1	0.1	0.1	0.4	0.9	0.4	0.0	0.0	0.2	0.9	-1.	-0.	1.6
032	0.5	0.2	0.2	0.6	0.5	0.9	0.9	0.1	0.0	-0.	0.5	0.0	0.4	0.5	0.1	0.7	-0.	-0.	0.0	0.1	0.1	0.1	0.1	0.4	0.9	0.4	0.0	0.0	0.2	0.7	-1.	-0.	1.7
032	0.5	0.2	0.2	0.6	0.5	0.9	0.9	0.0	0.0	-0.	0.5	0.0	0.4	0.5	0.0	0.6	-0.	-0.	0.0	0.1	0.1	0.1	0.1	0.4	0.9	0.4	0.0	0.0	0.1	0.8	-1.	-1.	1.7
032	0.5	0.2	0.2	0.5	0.4	0.9	0.9	0.1	0.0	-0.	0.5	0.0	0.4	1.1	0.1	0.8	-0.	-0.	0.0	0.1	0.0	0.1	0.1	0.4	0.9	0.4	0.0	0.0	0.2	0.8	-1.	-1.	1.7
032	0.5	0.2	0.2	0.6	0.5	0.9	0.9	0.1	0.0	-0.	0.5	0.0	0.3	0.5	0.1	0.7	0.8	-0.	0.0	0.1	0.1	0.1	0.1	0.4	0.9	0.4	0.0	0.0	0.2	0.9	-1.	-0.	1.8
032	0.5	0.2	0.2	0.6	0.5	0.9	0.9	0.1	0.0	-0.	1.7	0.0	0.4	0.5	0.1	0.7	-0.	-0.	0.0	0.1	0.1	0.2	0.1	0.4	0.9	0.4	0.0	0.0	0.2	0.9	-1.	-0.	1.7
032	0.5	0.2	0.2	0.6	0.5	0.9	0.9	0.1	0.0	-0.	0.5	0.0	0.3	0.5	0.0	0.7	0.5	-0.	0.0	0.1	0.0	0.1	0.1	0.4	0.9	0.4	0.0	0.0	0.2	0.9	-1.	-0.	1.9
032	0.5	0.2	0.2	0.4	0.5	0.9	0.9	0.1	0.0	-0.	1.7	0.0	0.4	0.5	0.0	0.6	0.0	-0.	0.0	0.1	0.0	0.1	0.1	0.4	0.9	0.4	0.0	0.0	0.2	0.7	-1.	-1.	1.7
032	0.5	0.2	0.2	0.6	0.5	0.9	0.9	0.1	0.0	-0.	1.7	0.0	0.4	0.5	0.0	0.6	0.9	0.0	0.0	0.1	0.1	0.1	0.1	0.4	0.9	0.4	0.0	0.0	0.2	1.1	-1.	-0.	1.7
032	0.5	0.2	0.2	0.6	0.5	0.9	0.9	0.1	0.0	-0.	0.5	0.0	0.4	0.5	0.0	0.6	0.9	0.3	0.0	0.1	0.0	0.1	0.1	0.4	0.9	0.4	0.0	0.0	0.2	0.9	-1.	-1.	1.7
032	0.5	0.2	0.2	0.8	0.5	0.9	0.9	0.1	0.0	-0.	0.5	0.0	0.3	0.5	0.0	0.7	0.6	-0.	0.1	0.1	0.1	0.1	0.2	0.4	0.9	0.4	0.0	0.0	0.2	1.0	-1.	-0.	1.8
032	0.5	0.3	0.2	0.6	0.5	0.9	0.9	0.1	0.0	-0.	0.5	0.0	0.3	0.5	0.0	0.6	0.3	-0.	0.0	0.1	0.0	0.1	0.1	0.4	0.9	0.4	0.0	0.0	0.2	0.8	-1.	-0.	1.7
032	0.5	0.3	0.2	0.6	0.5	0.9	0.9	0.1	0.0	-0.	1.7	0.0	0.4	0.5	0.0	0.7	0.1	-0.	0.0	0.1	0.1	0.2	0.1	0.3	0.9	0.4	0.0	0.0	0.2	0.8	-1.	-0.	1.7
032	0.5	0.2	0.2	0.7	0.5	0.9	0.9	0.1	0.0	-0.	0.5	0.0	0.3	0.5	0.0	0.6	1.1	0.2	0.0	0.1	0.1	0.1	0.2	0.5	0.9	0.4	0.0	0.0	0.2	0.9	-1.	-0.	1.6
032	0.5	0.2	0.2	0.5	0.4	0.9	0.9	0.1	0.0	-0.	0.5	0.0	0.3	1.1	0.1	0.8	0.2	0.3	0.0	0.0	0.0	0.1	0.1	0.4	0.9	0.4	0.0	0.0	0.2	0.9	-1.	-1.	1.5
032	0.5	0.2	0.2	0.5	0.5	0.9	0.9	0.1	0.0	-0.	1.7	0.0	0.4	0.5	0.1	0.7	0.2	-0.	0.0	0.1	0.0	0.1	0.1	0.4	0.9	0.4	0.0	0.0	0.2	0.8	-1.	-1.	1.7
032	0.5	0.2	0.2	0.7	0.5	0.9	0.9	0.1	0.0	-0.	1.7	0.0	0.4	0.5	0.0	0.7	1.1	-0.	0.0	0.1	0.1	0.1	0.1	0.4	0.9	0.4	0.0	0.0	0.2	1.1	-1.	-0.	1.6
032	0.5	0.2	0.2	0.6	0.5	0.9	0.9	0.1	0.0	-0.	0.5	0.0	0.3	1.1	0.0	0.8	0.8	-0.	0.0	0.1	0.0	0.1	0.2	0.3	0.9	0.4	0.0	0.0	0.2	0.9	-1.	-0.	1.7
032	0.5	0.2	0.2	0.6	0.6	0.9	0.9	0.1	0.0	-0.	0.5	0.0	0.4	0.5	0.0	0.7	-0.	-0.	0.0	0.1	0.1	0.2	0.1	0.4	0.9	0.4	0.0	0.0	0.2	0.7	-0.	-0.	1.9
032	0.5	0.2	0.2	0.9	0.6	0.9	0.9	0.1	0.0	-0.	0.5	0.0	0.4	0.5	0.0	0.6	-0.	-0.	0.1	0.1	0.0	0.2	0.1	0.4	0.9	0.4	0.0	0.0	0.2	0.8	-0.	-0.	2.0
032	0.5	0.2	0.2	0.6	0.4	0.9	0.9	0.1	0.0	-0.	1.6	0.0	0.4	0.5	0.0	0.7	0.1	0.9	0.0	0.0	0.1	0.2	0.2	0.4	0.9	0.4	0.0	0.0	0.2	0.9	-1.	-1.	1.4
032	0.5	0.2	0.2	0.6	0.4	0.9	0.9	0.1	0.0	-0.	0.5	0.0	0.3	0.5	0.1	0.7	0.4	-0.	0.0	0.1	0.1	0.2	0.1	0.3	0.9	0.4	0.0	0.0	0.2	0.9	-1.	-0.	1.6
032	0.5	0.2	0.2	0.6	0.5	0.9	0.9	0.0	0.0	-0.	1.7	0.0	0.4	0.5	0.1	0.7	-0.	-0.	0.0	0.1	0.1	0.2	0.1	0.3	0.9	0.4	0.0	0.0	0.2	0.6	-1.	-0.	1.6
032	0.5	0.2	0.2	0.6	0.7	0.9	0.9	0.1	0.0	-0.	0.5	0.0	0.5	0.5	0.1	0.7	1.3	0.8	0.0	0.1	0.1	0.2	0.1	0.4	0.9	0.4	0.0	0.0	0.1	0.7	-1.	-0.	1.6
032	0.5	0.3	0.2	1.1	0.9	0.9	0.9	0.1	0.0	0.1	1.4	0.0	0.4	0.5	0.0	0.4	6.8	1.1	0.1	0.1	0.0	0.1	0.2	0.7	0.9	0.5	0.0	0.0	0.2	0.9	-1.	-0.	1.8
032	0.5	0.2	0.2	0.6	0.4	0.9	0.9	0.1	0.0	-0.	0.5	0.0	0.3	0.5	0.0	0.7	1.0	-0.	0.1	0.1	0.1	0.2	0.2	0.4	0.9	0.4	0.0	0.0	0.2	1.0	-1.	-0.	1.6
032	0.5	0.2	0.2	0.6	0.5	0.9	0.9	0.0	0.0	-0.	0.5	0.0	0.3	0.5	0.0	0.6	0.9	0.4	0.0	0.1	0.1	0.1	0.1	0.4	0.9	0.4	0.0	0.0	0.2	1.0	-1.	-0.	1.7
032	0.5	0.2	0.2	0.5	0.5	0.9	0.9	0.1	0.0	-0.	0.5	0.0	0.3	0.5	0.1	0.7	-0.	-0.	0.0	0.1	0.0	0.2	0.1	0.4	0.9	0.4	0.0	0.0	0.2	0.7	-1.	-0.	1.7
032	0.5	0.2	0.2	0.6	0.6	0.9	0.9	0.1	0.0	-0.	0.5	0.0	0.4	0.5	0.1	0.6	0.3	0.0	0.0	0.1	0.1	0.1	0.1	0.4	0.9	0.4	0.0	0.0	0.2	0.7	-1.	-0.	1.6
032	0.5	0.2	0.2	0.7	0.5	0.9	0.9	0.1	0.1	-0.	1.6	0.0	0.3	1.0	0.0	0.8	3.2	-0.	0.0	0.1	0.0	0.1	0.2	0.4	0.9	0.4	0.0	0.0	0.2	1.0	-1.	-0.	1.7
032	0.5	0.2	0.2	0.6	0.7	0.9	0.9	0.1	0.0	-0.	0.5	0.0	0.4	0.5	0.1	0.6	0.9	-0.	0.1	0.1	0.1	0.2	0.1	0.4	0.9	0.4	0.0	0.0	0.2	0.8	-0.	-0.	1.8
032	0.5	0.2	0.2	0.8	0.5	0.9	0.9	0.1	0.0	-0.	1.6	0.0	0.5	0.5	0.1	0.7	4.5	0.3	0.0	0.1	0.1	0.2	0.2	0.4	0.9	0.4	0.0	0.0	0.2	1.2	-1.	-0.	1.5
032	0.5	0.2	0.2	0.6	0.5	0.9	0.9	0.1	0.0	-0.	0.5	0.0	0.4	0.5	0.1	0.7	0.8	0.2	0.0	0.1	0.0	0.1	0.2	0.4	0.9	0.4	0.0	0.0	0.2	0.8	-1.	-0.	1.6
032	0.5	0.2	0.2	0.6	0.5	0.9	0.9	0.1	0.0	-0.	1.7	0.0	0.5	0.5	0.0	0.6	1.4	-0.	0.0	0.0	0.1	0.1	0.2	0.4	0.9	0.4	0.0	0.0	0.2	1.1	-1.	-0.	1.6
032	0.5	0.3	0.2	0.9	0.9	0.9	0.8	0.1	0.0	-0.	0.4	0.0	0.2	0.4	0.0	0.5	4.5	2.2	0.0	0.1	0.0	0.1	0.1	0.6	0.8	0.5	0.0	0.0	0.2	0.8	-1.	-0.	1.7
032	0.5	0.3	0.2	1.8	1.2	0.8	0.8	0.1	0.0	0.3	0.5	0.0	0.4	1.0	0.0	0.6	22.	6.5	0.1	0.1	0.0	0.1	0.3	0.5	0.9	0.4	0.0	0.0	0.2	1.2	-1.	-0.	1.8
032	0.5	0.2	0.2	0.7	0.7	0.9	0.9	0.1	0.0	-0.	0.5	0.0	0.3	0.5	0.0	0.6	0.4	0.0	0.1	0.1	0.1	0.1	0.2	0.4	0.9	0.4	0.0	0.0	0.2	0.8	-1.	-0.	1.7
032	0.5	0.3	0.2	0.6	0.8	0.9	0.9	0.1	0.0	-0.	0.6	0.0	0.4	0.5	0.0	0.6	0.2	0.3	0.0	0.1	0.0	0.1	0.1	0.6	0.9	0.4	0.0	0.0	0.2	0.6	-1.	-0.	1.8
032	0.5	0.2	0.2	0.4	0.5	0.9	0.9	0.0	0.0	-0.	0.5	0.0	0.3	0.5	0.1	0.8	0.2	0.0	0.0	0.1	0.0	0.2	0.2	0.3	0.9	0.4	0.0	0.0	0.1	0.6	-1.	-0.	1.5
032	0.5	0.2	0.2	0.8	0.7	0.9	0.9	0.1	0.0	-0.	0.5	0.0	0.2	0.5	0.1	0.6	3.9	0.5	0.0	0.1	0.1	0.2	0.2	0.4	0.9	0.4	0.0	0.0	0.2	0.7	-1.	-0.	1.6
032	0.5	0.2	0.2	0.8	0.6	0.9	0.9	0.1	0.0	-0.	0.5	0.0	0.3	0.5	0.1	0.7	1.3	-0.	0.1	0.1	0.1	0.2	0.2	0.4	0.9	0.4	0.0	0.0	0.2	0.9	-1.	-0.	1.8
032	0.5	0.2	0.2	0.5	0.5	0.9	0.9	0.1	0.0	-0.	0.5	0.0	0.3	0.5	0.1	0.7	0.2	-0.	0.0	0.1	0.1	0.2	0.2	0.4	0.9	0.3	0.0	0.0	0.2	0.7	-1.	-0.	1.6
032	0.5	0.2	0.2	0.6	0.5	0.9	0.9	0.1	0.0	-0.	0.5	0.0	0.4	0.5	0.0	0.7	0.4	0.3	0.0	0.1	0.0	0.1	0.2	0.5	0.9	0.4	0.0	0.0	0.1	0.8	-1.	-1.	1.5
032	0.5	0.2	0.2	0.6	0.4	0.9	0.9	0.1	0.0	-0.	0.7	0.1	0.7	1.3	0.1	0.8	-0.	-0.	0.1	0.0	0.2	0.3	0.5	0.5	0.9	0.4	0.0	0.0	0.2	1.1	-0.	-1.	0.3
034	1.2	0.3	0.2	0.7	0.5	0.9	0.8	0.2	0.0	0.5	1.8	0.0	0.1	1.8	0.1	0.6	0.6	-0.	0.1	0.1	0.0	0.3	0.0	0.2	0.9	0.1	0.0	0.0	0.4	0.8	-0.	-0.	2.1
034	1.2	0.4	0.2	0.7	0.5	0.9	0.8	0.2	0.0	0.5	1.8	0.0	0.1	1.8	0.1	0.6	0.9	-0.	0.0	0.1	0.1	0.3	0.0	0.2	0.9	0.1	0.0	0.0	0.5	0.8	-1.	-0.	2.1
034	1.2	0.3	0.2	0.7	0.5	0.9	0.8	0.2	0.0	0.5	1.8	0.0	0.1	1.8	0.1	0.6	1.1	-0.	0.0	0.1	0.0	0.3	0.0	0.2	0.9	0.1	0.0	0.0	0.4	0.8	-1.	-0.	2.1
034	1.2	0.4	0.2	0.7	0.5	0.9	0.8	0.2	0.0	0.6	1.8	0.0	0.1	1.8	0.1	0.6	1.0	-0.	0.0	0.1	0.0	0.2	0.0	0.2	0.9	0.1	0.0	0.0	0.5	0.8	-1.	-0.	2.1
034	1.2	0.4	0.2	0.7	0.6	0.9	0.8	0.3	0.0	0.6	1.8	0.0	0.1	1.8	0.1	0.6	0.8	-0.	0.0	0.1	0.1	0.2	0.0	0.2	0.9	0.1	0.0	0.0	0.4	0.8	-1.	-0.	2.2
034	1.2	0.4	0.2	0.7	0.5	0.9	0.8	0.3	0.0	0.5	1.8	0.0	0.1	1.8	0.1	0.6	0.7	-0.	0.0	0.1	0.1	0.2	0.0	0.2	0.9	0.1	0.0	0.0	0.5	0.8	-1.	-0.	2.1
034	1.2	0.4	0.2	0.8	0.6	0.9	0.8	0.2	0.0	0.5	1.8	0.0	0.1	1.8	0.1	0.6	1.3	-0.	0.0	0.1	0.0	0.2	0.0	0.2	0.9	0.1	0.0	0.0	0.5	0.9	-1.	-0.	2.1
034	1.2	0.3	0.2	0.7	0.6	0.9	0.8	0.2	0.0	0.6	1.8	0.0	0.1	1.8	0.1	0.6	0.9	-0.	0.0	0.1	0.0	0.2	0.0	0.2	0.9	0.1	0.0	0.0	0.4	0.7	-1.	-0.	2.1
034	1.2	0.4	0.2	0.7	0.6	0.9	0.8	0.2	0.0	0.6	1.8	0.0	0.1	1.8	0.1	0.6	1.3	-0.	0.0	0.1	0.0	0.2	0.0	0.2	0.9	0.1	0.0	0.0	0.5	0.8	-1.	-0.	2.1
034	1.2	0.3	0.2	0.7	0.6	0.9	0.8	0.2	0.0	0.5	1.8	0.0	0.1	1.8	0.1	0.6	1.3	-0.	0.0	0.1	0.0	0.2	0.0	0.2	0.9	0.1	0.0	0.0	0.4	0.7	-1.	-0.	2.1
034	1.2	0.3	0.2	0.6	0.5	0.9	0.8	0.2	0.0	0.6	1.8	0.0	0.1	1.8	0.1	0.5	1.1	-0.	0.0	0.1	0.0	0.2	0.0	0.2	0.9	0.1	0.0	0.0	0.4	0.8	-1.	-0.	2.1
034	1.2	0.3	0.2	0.7	0.6	0.9	0.8	0.2	0.0	0.5	1.8	0.0	0.1	1.8	0.1	0.6	1.2	-0.	0.0	0.1	0.0	0.2	0.0	0.2	0.9	0.1	0.0	0.0	0.5	0.7	-1.	-0.	2.1
034	1.2	0.3	0.2	0.8	0.6	0.9	0.8	0.2	0.0	0.6	1.8	0.0	0.1	1.8	0.1	0.6	1.8	-0.	0.0	0.1	0.1	0.2	0.0	0.2	0.9	0.2	0.0	0.0	0.5	0.8	-1.	-0.	2.0
034	1.2	0.3	0.2	0.7	0.5	0.9	0.8	0.2	0.0	0.5	1.8	0.0	0.1	1.8	0.1	0.6	1.0	-0.	0.0	0.1	0.0	0.2	0.0	0.2	0.9	0.1	0.0	0.0	0.4	0.7	-1.	-0.	2.0
034	1.2	0.3	0.2	0.7	0.5	0.9	0.8	0.2	0.0	0.5	1.8	0.0	0.1	1.8	0.1	0.6	0.9	-0.	0.0	0.1	0.0	0.3	0.0	0.2	0.9	0.1	0.0	0.0	0.5	0.8	-1.	-0.	2.1
034	1.2	0.4	0.2	0.7	0.6	0.9	0.8	0.2	0.0	0.6	1.8	0.0	0.1	1.8	0.1	0.6	1.1	-0.	0.0	0.1	0.0	0.2	0.0	0.2	0.9	0.1	0.0	0.0	0.5	0.8	-1.	-0.	2.1
034	1.2	0.4	0.2	0.7	0.6	0.9	0.8	0.2	0.0	0.5	1.8	0.0	0.1	1.8	0.1	0.6	0.7	-0.	0.0	0.1	0.0	0.2	0.0	0.2	0.9	0.1	0.0	0.0	0.4	0.7	-1.	-0.	2.1
034	1.2	0.3	0.2	0.7	0.5	0.9	0.8	0.2	0.0	0.5	1.8	0.0	0.1	1.8	0.1	0.6	1.0	-0.	0.0	0.1	0.0	0.3	0.0	0.2	0.9	0.1	0.0	0.0	0.4	0.8	-1.	-0.	2.1
034	1.2	0.3	0.2	0.7	0.5	0.9	0.8	0.3	0.0	0.4	1.8	0.0	0.0	1.8	0.1	0.6	1.1	-0.	0.0	0.1	0.0	0.2	0.0	0.2	0.9	0.1	0.0	0.0	0.4	0.8	-1.	-0.	2.1
034	1.2	0.4	0.2	0.7	0.5	0.9	0.8	0.2	0.0	0.5	1.8	0.0	0.1	1.8	0.1	0.6	1.1	-0.	0.0	0.1	0.0	0.3	0.0	0.2	0.9	0.1	0.0	0.0	0.4	0.9	-1.	-0.	2.0
034	1.2	0.4	0.2	0.7	0.5	0.9	0.8	0.2	0.0	0.5	1.8	0.0	0.1	1.8	0.1	0.6	0.9	-0.	0.0	0.1	0.0	0.3	0.0	0.2	0.9	0.1	0.0	0.0	0.4	0.8	-1.	-0.	2.1
034	1.2	0.4	0.2	0.7	0.5	0.9	0.8	0.2	0.0	0.5	1.8	0.0	0.1	1.8	0.1	0.6	1.0	-0.	0.0	0.1	0.0	0.2	0.0	0.2	0.9	0.1	0.0	0.0	0.5	0.7	-1.	-0.	2.0
034	1.2	0.4	0.2	0.7	0.6	0.9	0.8	0.3	0.0	0.5	1.8	0.0	0.1	1.8	0.1	0.6	1.1	-0.	0.0	0.1	0.0	0.2	0.0	0.2	0.9	0.1	0.0	0.0	0.4	0.8	-1.	-0.	2.0
034	1.2	0.4	0.2	0.7	0.5	0.9	0.8	0.2	0.0	0.5	1.8	0.0	0.1	1.8	0.1	0.6	1.2	-0.	0.0	0.1	0.0	0.2	0.0	0.2	0.9	0.1	0.0	0.0	0.4	0.8	-1.	-0.	2.1
034	1.2	0.4	0.2	0.7	0.6	0.9	0.8	0.2	0.0	0.5	1.8	0.0	0.1	1.8	0.1	0.6	0.9	-0.	0.0	0.1	0.1	0.2	0.0	0.2	0.9	0.1	0.0	0.0	0.4	0.7	-1.	-0.	2.1
034	1.2	0.4	0.2	0.7	0.5	0.9	0.8	0.2	0.0	0.5	1.8	0.0	0.0	1.8	0.1	0.6	0.8	-0.	0.0	0.1	0.0	0.3	0.0	0.2	0.9	0.1	0.0	0.0	0.4	0.8	-1.	-0.	2.1
034	1.2	0.4	0.2	0.7	0.6	0.9	0.8	0.2	0.0	0.5	1.8	0.0	0.1	1.8	0.1	0.6	0.8	-0.	0.0	0.1	0.0	0.2	0.0	0.2	0.9	0.1	0.0	0.0	0.5	0.7	-1.	-0.	2.1
034	1.2	0.4	0.2	0.7	0.6	0.9	0.8	0.2	0.0	0.5	1.8	0.0	0.1	1.8	0.1	0.6	0.9	-0.	0.0	0.1	0.0	0.3	0.0	0.2	0.9	0.1	0.0	0.0	0.4	0.7	-1.	-0.	2.1
034	1.2	0.4	0.2	0.6	0.6	0.9	0.8	0.2	0.0	0.5	1.8	0.0	0.1	1.8	0.1	0.6	1.1	-0.	0.0	0.1	0.0	0.2	0.0	0.2	0.9	0.1	0.0	0.0	0.5	0.7	-1.	-0.	2.1
034	1.2	0.4	0.2	0.7	0.6	0.9	0.8	0.3	0.0	0.5	1.8	0.0	0.1	1.8	0.1	0.6	1.0	-0.	0.0	0.1	0.0	0.3	0.0	0.2	0.9	0.1	0.0	0.0	0.4	0.8	-1.	-0.	2.1
034	1.2	0.4	0.2	0.7	0.5	0.9	0.8	0.3	0.0	0.5	1.8	0.0	0.1	1.8	0.1	0.6	0.9	-0.	0.0	0.1	0.0	0.3	0.0	0.2	0.9	0.1	0.0	0.0	0.4	0.8	-1.	-0.	2.1
034	1.2	0.4	0.2	0.7	0.6	0.9	0.8	0.2	0.0	0.5	1.8	0.0	0.1	1.8	0.1	0.6	0.9	-0.	0.0	0.1	0.0	0.3	0.0	0.2	0.9	0.1	0.0	0.0	0.4	0.7	-1.	-0.	2.1
034	1.2	0.4	0.2	0.7	0.6	0.9	0.8	0.3	0.0	0.5	1.8	0.0	0.1	1.8	0.1	0.6	0.8	-0.	0.0	0.1	0.0	0.3	0.0	0.2	0.9	0.1	0.0	0.0	0.4	0.7	-1.	-0.	2.2
034	1.2	0.4	0.2	0.7	0.6	0.9	0.8	0.2	0.0	0.5	1.8	0.0	0.1	1.8	0.1	0.5	0.9	-0.	0.0	0.1	0.0	0.2	0.0	0.2	0.9	0.1	0.0	0.0	0.5	0.8	-1.	-0.	2.2
034	1.2	0.4	0.2	0.7	0.6	0.9	0.8	0.2	0.0	0.5	1.8	0.0	0.1	1.8	0.1	0.6	0.8	-0.	0.0	0.1	0.0	0.2	0.0	0.2	0.9	0.1	0.0	0.0	0.4	0.7	-1.	-0.	2.2
034	1.2	0.4	0.2	0.6	0.6	0.9	0.8	0.2	0.0	0.5	1.8	0.0	0.1	1.8	0.1	0.6	0.9	-0.	0.0	0.1	0.0	0.2	0.0	0.2	0.9	0.1	0.0	0.0	0.5	0.7	-1.	-0.	2.1
034	1.2	0.4	0.2	0.7	0.6	0.9	0.8	0.2	0.0	0.5	1.8	0.0	0.1	1.8	0.1	0.6	0.8	-0.	0.0	0.1	0.0	0.3	0.0	0.2	0.9	0.2	0.0	0.0	0.5	0.7	-1.	-0.	2.1
034	1.2	0.4	0.2	0.7	0.5	0.9	0.8	0.2	0.0	0.6	1.8	0.0	0.1	1.8	0.1	0.6	1.1	-0.	0.0	0.1	0.0	0.3	0.0	0.2	0.9	0.1	0.0	0.0	0.4	0.8	-1.	-0.	2.1
034	1.2	0.4	0.2	0.7	0.6	0.9	0.8	0.3	0.0	0.5	1.8	0.0	0.1	1.8	0.1	0.6	0.8	-0.	0.0	0.1	0.0	0.2	0.0	0.2	0.9	0.1	0.0	0.0	0.4	0.6	-1.	-0.	2.1
034	1.2	0.4	0.2	0.7	0.5	0.9	0.8	0.2	0.0	0.5	1.8	0.0	0.1	1.8	0.1	0.6	1.0	-0.	0.0	0.1	0.0	0.3	0.0	0.2	0.9	0.1	0.0	0.0	0.5	0.8	-1.	-0.	2.1
034	1.2	0.4	0.2	0.7	0.6	0.9	0.8	0.3	0.0	0.5	1.8	0.0	0.1	1.8	0.1	0.6	0.9	-0.	0.0	0.1	0.0	0.3	0.0	0.2	0.9	0.1	0.0	0.0	0.4	0.7	-1.	-0.	2.1
034	1.2	0.4	0.2	0.7	0.6	0.9	0.8	0.2	0.0	0.5	1.8	0.0	0.1	1.8	0.1	0.6	1.2	-0.	0.0	0.1	0.0	0.3	0.0	0.2	0.9	0.1	0.0	0.0	0.4	0.8	-1.	-0.	2.1
034	1.2	0.4	0.2	0.7	0.5	0.9	0.8	0.2	0.0	0.5	1.8	0.0	0.1	1.8	0.1	0.6	1.1	-0.	0.0	0.1	0.0	0.3	0.0	0.2	0.9	0.1	0.0	0.0	0.4	0.7	-1.	-0.	2.1
034	1.2	0.4	0.2	0.7	0.5	0.9	0.8	0.2	0.0	0.6	1.8	0.0	0.1	1.8	0.1	0.6	0.8	-0.	0.0	0.1	0.0	0.2	0.0	0.2	0.9	0.1	0.0	0.0	0.5	0.8	-1.	-0.	2.1
034	1.2	0.4	0.2	0.7	0.6	0.9	0.8	0.3	0.0	0.5	1.8	0.0	0.1	1.8	0.1	0.6	1.3	-0.	0.0	0.1	0.0	0.3	0.0	0.2	0.9	0.1	0.0	0.0	0.4	0.8	-1.	-0.	2.1
034	1.2	0.4	0.2	0.7	0.6	0.9	0.8	0.2	0.0	0.5	1.7	0.0	0.1	1.8	0.1	0.6	0.5	-0.	0.0	0.1	0.0	0.3	0.0	0.2	0.9	0.1	0.0	0.0	0.4	0.7	-1.	-0.	2.2
034	1.2	0.4	0.2	0.7	0.6	0.9	0.8	0.2	0.0	0.5	1.8	0.0	0.1	1.8	0.1	0.6	0.9	-0.	0.0	0.1	0.0	0.3	0.0	0.2	0.9	0.1	0.0	0.0	0.4	0.8	-1.	-0.	2.2
034	1.2	0.4	0.2	0.7	0.6	0.9	0.8	0.3	0.0	0.5	1.8	0.0	0.1	1.8	0.1	0.6	0.9	-0.	0.0	0.1	0.0	0.3	0.0	0.2	0.9	0.2	0.0	0.0	0.5	0.7	-1.	-0.	2.2
034	1.2	0.4	0.2	0.7	0.6	0.9	0.8	0.2	0.0	0.5	1.8	0.0	0.1	1.8	0.1	0.6	0.8	-0.	0.0	0.1	0.0	0.2	0.0	0.2	0.9	0.2	0.0	0.0	0.5	0.7	-1.	-0.	2.1
034	1.2	0.4	0.2	0.8	0.6	0.9	0.8	0.3	0.0	0.5	1.8	0.0	0.1	1.8	0.1	0.6	1.0	-0.	0.0	0.1	0.0	0.2	0.0	0.2	0.9	0.1	0.0	0.0	0.4	0.8	-1.	-0.	2.2
034	1.2	0.4	0.2	0.7	0.6	0.9	0.8	0.2	0.0	0.6	1.8	0.0	0.1	1.8	0.1	0.6	0.6	-0.	0.0	0.1	0.0	0.2	0.0	0.2	0.9	0.1	0.0	0.0	0.4	0.7	-1.	-0.	2.2
034	1.2	0.4	0.2	0.7	0.6	0.9	0.8	0.2	0.0	0.5	1.8	0.0	0.1	1.8	0.1	0.6	1.3	-0.	0.0	0.1	0.0	0.3	0.0	0.2	0.9	0.1	0.0	0.0	0.5	0.7	-1.	-0.	2.2
034	1.2	0.4	0.2	0.7	0.6	0.9	0.8	0.3	0.0	0.4	1.8	0.0	0.1	1.8	0.1	0.6	0.7	-0.	0.0	0.1	0.0	0.3	0.0	0.2	0.9	0.1	0.0	0.0	0.5	0.7	-1.	-0.	2.2
034	1.2	0.4	0.2	0.7	0.6	0.9	0.8	0.3	0.0	0.4	1.8	0.0	0.1	1.8	0.1	0.6	1.2	-0.	0.0	0.1	0.0	0.3	0.0	0.2	0.9	0.1	0.0	0.0	0.5	0.8	-1.	-0.	2.1
034	1.2	0.4	0.2	0.7	0.5	0.9	0.8	0.2	0.0	0.5	1.8	0.0	0.1	1.8	0.1	0.6	1.0	-0.	0.0	0.1	0.0	0.3	0.0	0.2	0.9	0.1	0.0	0.0	0.5	0.8	-1.	-0.	2.1
034	1.2	0.4	0.2	0.8	0.6	0.9	0.8	0.3	0.0	0.5	1.8	0.0	0.1	1.8	0.1	0.6	1.0	-0.	0.0	0.1	0.0	0.2	0.0	0.2	0.9	0.1	0.0	0.0	0.5	0.8	-1.	-0.	2.2
034	1.2	0.4	0.2	0.7	0.6	0.9	0.8	0.3	0.0	0.5	1.8	0.0	0.1	1.8	0.1	0.6	1.5	-0.	0.0	0.1	0.0	0.2	0.0	0.2	0.9	0.1	0.0	0.0	0.4	0.7	-1.	-0.	2.2
034	1.2	0.4	0.2	0.7	0.6	0.9	0.8	0.3	0.0	0.5	1.8	0.0	0.1	1.8	0.1	0.6	1.0	-0.	0.0	0.1	0.0	0.3	0.0	0.2	0.9	0.1	0.0	0.0	0.5	0.7	-1.	-0.	2.2
034	1.2	0.4	0.2	0.7	0.6	0.9	0.8	0.3	0.0	0.5	1.8	0.0	0.1	1.8	0.1	0.6	1.0	-0.	0.0	0.1	0.0	0.2	0.0	0.2	0.9	0.1	0.0	0.0	0.5	0.8	-1.	-0.	2.2
034	1.2	0.4	0.2	0.8	0.6	0.9	0.8	0.2	0.0	0.5	1.8	0.0	0.1	1.8	0.1	0.6	1.1	-0.	0.0	0.1	0.0	0.3	0.0	0.2	0.9	0.1	0.0	0.0	0.4	0.8	-1.	-0.	2.2
034	1.2	0.4	0.2	0.7	0.6	0.9	0.8	0.3	0.0	0.5	1.8	0.0	0.1	1.8	0.1	0.6	0.6	-0.	0.0	0.1	0.0	0.3	0.0	0.2	0.9	0.2	0.0	0.0	0.4	0.7	-1.	-0.	2.2
034	1.2	0.4	0.2	0.7	0.6	0.9	0.8	0.3	0.0	0.5	1.8	0.0	0.1	1.8	0.1	0.6	0.9	-0.	0.0	0.1	0.0	0.3	0.0	0.2	0.9	0.1	0.0	0.0	0.4	0.8	-1.	-0.	2.2
034	1.2	0.4	0.2	0.7	0.6	0.9	0.8	0.3	0.0	0.5	1.8	0.0	0.1	1.8	0.1	0.6	0.6	-0.	0.0	0.1	0.0	0.2	0.0	0.2	0.9	0.1	0.0	0.0	0.4	0.7	-1.	-0.	2.2
034	1.2	0.4	0.2	0.7	0.6	0.9	0.8	0.3	0.0	0.5	1.8	0.0	0.1	1.8	0.1	0.6	0.9	-0.	0.0	0.1	0.0	0.3	0.0	0.2	0.9	0.1	0.0	0.0	0.4	0.7	-1.	-0.	2.1
034	1.2	0.4	0.2	0.7	0.6	0.9	0.8	0.3	0.0	0.6	1.8	0.0	0.1	1.8	0.1	0.6	1.0	-0.	0.0	0.1	0.0	0.2	0.0	0.2	0.9	0.1	0.0	0.0	0.5	0.7	-1.	-0.	2.1
034	1.2	0.4	0.2	0.7	0.6	0.9	0.8	0.3	0.0	0.5	1.8	0.0	0.1	1.8	0.1	0.6	0.9	-0.	0.0	0.1	0.0	0.3	0.0	0.2	0.9	0.1	0.0	0.0	0.4	0.7	-1.	-0.	2.2
034	1.2	0.4	0.2	0.8	0.6	0.9	0.8	0.3	0.0	0.5	1.8	0.0	0.1	1.8	0.1	0.6	1.2	-0.	0.0	0.1	0.0	0.3	0.0	0.2	0.9	0.1	0.0	0.0	0.4	0.9	-1.	-0.	2.2
034	1.2	0.4	0.2	0.7	0.5	0.9	0.8	0.3	0.0	0.5	1.8	0.0	0.1	1.8	0.1	0.6	0.7	-0.	0.0	0.1	0.0	0.3	0.0	0.2	0.9	0.1	0.0	0.0	0.5	0.8	-1.	-0.	2.2
034	1.2	0.4	0.2	0.7	0.6	0.9	0.8	0.3	0.0	0.5	1.8	0.0	0.1	1.8	0.1	0.6	0.8	-0.	0.0	0.1	0.0	0.2	0.0	0.2	0.9	0.1	0.0	0.0	0.5	0.8	-1.	-0.	2.1
034	1.2	0.4	0.2	0.8	0.6	0.9	0.8	0.3	0.0	0.5	1.8	0.0	0.1	1.8	0.1	0.6	0.6	-0.	0.0	0.1	0.0	0.3	0.0	0.2	0.9	0.1	0.0	0.0	0.5	0.7	-1.	-0.	2.2
034	1.2	0.4	0.2	0.7	0.6	0.9	0.8	0.3	0.0	0.5	1.8	0.0	0.1	1.8	0.1	0.6	1.1	-0.	0.0	0.1	0.0	0.3	0.0	0.2	0.9	0.1	0.0	0.0	0.5	0.8	-1.	-0.	2.2
034	1.2	0.4	0.2	0.8	0.6	0.9	0.8	0.3	0.0	0.5	1.8	0.0	0.0	1.8	0.1	0.6	1.1	-0.	0.0	0.1	0.0	0.2	0.0	0.2	0.9	0.2	0.0	0.0	0.5	0.8	-1.	-0.	2.2
034	1.2	0.3	0.2	0.7	0.6	0.9	0.8	0.2	0.0	0.5	1.7	0.0	0.1	1.8	0.0	0.5	0.7	-0.	0.0	0.1	0.0	0.2	0.1	0.4	0.9	0.2	0.0	0.0	0.4	0.7	-0.	-0.	1.2
034	1.0	0.3	0.2	0.5	0.4	0.9	0.9	0.2	0.0	0.4	1.6	0.0	0.3	1.6	0.1	0.6	1.4	-0.	0.0	0.1	0.0	0.2	0.0	0.3	0.9	0.1	0.0	0.0	0.3	0.9	-1.	-0.	1.6
034	1.0	0.3	0.2	0.5	0.4	0.9	0.9	0.2	0.0	0.4	1.6	0.0	0.2	1.6	0.1	0.6	1.4	-0.	0.0	0.0	0.1	0.3	0.0	0.2	0.9	0.1	0.0	0.0	0.4	1.0	-1.	-1.	1.5
034	1.0	0.3	0.2	0.5	0.4	0.9	0.9	0.2	0.0	0.5	1.6	0.0	0.2	1.6	0.1	0.6	0.6	-0.	0.0	0.0	0.1	0.3	0.0	0.2	0.9	0.1	0.0	0.0	0.4	0.9	-1.	-0.	1.6
034	1.0	0.3	0.2	0.5	0.4	0.9	0.9	0.2	0.0	0.5	1.6	0.0	0.2	1.6	0.1	0.6	0.7	-0.	0.0	0.0	0.1	0.3	0.0	0.2	0.9	0.1	0.0	0.0	0.4	0.8	-1.	-0.	1.5
034	1.0	0.3	0.2	0.6	0.4	0.9	0.9	0.2	0.0	0.4	1.6	0.0	0.1	1.6	0.1	0.6	0.7	-0.	0.0	0.0	0.1	0.3	0.0	0.2	0.9	0.1	0.0	0.0	0.4	0.9	-1.	-0.	1.5
034	1.0	0.3	0.2	0.6	0.4	0.9	0.8	0.2	0.1	0.4	1.6	0.0	0.1	1.6	0.1	0.6	0.4	-0.	0.0	0.0	0.1	0.2	0.0	0.2	0.9	0.1	0.0	0.0	0.4	0.9	-1.	-0.	1.6
034	1.0	0.3	0.2	0.5	0.4	0.9	0.9	0.2	0.0	0.5	1.6	0.0	0.2	1.6	0.1	0.6	0.8	-0.	0.0	0.0	0.1	0.2	0.0	0.2	0.9	0.2	0.0	0.0	0.4	0.7	-1.	-0.	1.5
034	1.0	0.3	0.2	0.5	0.4	0.9	0.9	0.2	0.1	0.4	1.6	0.0	0.1	1.6	0.1	0.6	1.1	-0.	0.0	0.0	0.1	0.3	0.0	0.2	0.9	0.1	0.0	0.0	0.4	0.9	-1.	-1.	1.5
034	1.0	0.3	0.2	0.5	0.4	0.9	0.9	0.2	0.0	0.4	1.7	0.0	0.2	1.6	0.1	0.6	0.5	-0.	0.0	0.1	0.1	0.3	0.0	0.2	0.9	0.2	0.0	0.0	0.4	0.8	-1.	-0.	1.6
034	1.0	0.3	0.2	0.5	0.5	0.9	0.8	0.2	0.0	0.4	1.6	0.0	0.1	1.6	0.1	0.6	0.7	-0.	0.0	0.1	0.1	0.3	0.0	0.2	0.9	0.1	0.0	0.0	0.4	0.7	-1.	-0.	1.5
034	1.0	0.3	0.2	0.5	0.5	0.9	0.8	0.2	0.0	0.4	1.7	0.0	0.1	1.6	0.1	0.6	0.2	-0.	0.0	0.1	0.1	0.2	0.0	0.2	0.9	0.1	0.0	0.0	0.4	0.7	-1.	-0.	1.6
034	1.0	0.3	0.2	0.5	0.5	0.9	0.8	0.2	0.0	0.4	1.6	0.0	0.1	1.6	0.1	0.6	0.6	-0.	0.0	0.1	0.1	0.2	0.0	0.2	0.9	0.1	0.0	0.0	0.4	0.7	-1.	-0.	1.5
034	1.0	0.3	0.2	0.6	0.4	0.9	0.8	0.2	0.0	0.5	1.6	0.0	0.3	1.6	0.1	0.6	1.2	-0.	0.0	0.1	0.0	0.3	0.0	0.2	0.9	0.1	0.0	0.0	0.4	0.9	-1.	-0.	1.6
034	1.0	0.3	0.2	0.5	0.4	0.9	0.9	0.2	0.0	0.4	1.6	0.0	0.2	1.6	0.1	0.6	1.0	-0.	0.0	0.0	0.1	0.3	0.0	0.2	0.9	0.1	0.0	0.0	0.4	0.8	-1.	-0.	1.6
034	1.0	0.3	0.2	0.5	0.5	0.9	0.9	0.2	0.0	0.5	1.6	0.0	0.2	1.6	0.1	0.6	-0.	-0.	0.0	0.1	0.0	0.2	0.0	0.2	0.9	0.1	0.0	0.0	0.4	0.7	-1.	-0.	1.6
034	1.0	0.3	0.2	0.5	0.4	0.9	0.8	0.2	0.0	0.5	1.6	0.0	0.2	1.6	0.1	0.6	0.5	-0.	0.0	0.0	0.0	0.2	0.0	0.2	0.9	0.1	0.0	0.0	0.4	0.7	-1.	-0.	1.5
034	1.0	0.3	0.2	0.5	0.5	0.9	0.8	0.2	0.0	0.5	1.6	0.0	0.2	1.6	0.1	0.5	0.4	-0.	0.0	0.1	0.0	0.2	0.0	0.2	0.9	0.1	0.0	0.0	0.4	0.7	-1.	-0.	1.6
034	1.0	0.3	0.2	0.6	0.5	0.9	0.8	0.2	0.0	0.5	1.6	0.0	0.1	1.6	0.1	0.6	0.8	-0.	0.0	0.1	0.1	0.3	0.0	0.2	0.9	0.2	0.0	0.0	0.4	0.8	-1.	-0.	1.6
034	1.0	0.3	0.2	0.5	0.5	0.9	0.9	0.2	0.0	0.5	1.6	0.0	0.2	1.6	0.1	0.6	0.6	-0.	0.0	0.1	0.1	0.2	0.0	0.2	0.9	0.1	0.0	0.0	0.4	0.7	-1.	-0.	1.5
034	1.0	0.3	0.2	0.5	0.5	0.9	0.9	0.2	0.0	0.5	1.6	0.0	0.2	1.6	0.1	0.6	1.0	-0.	0.0	0.1	0.0	0.2	0.0	0.2	0.9	0.1	0.0	0.0	0.4	0.8	-1.	-0.	1.5
034	1.0	0.4	0.2	0.5	0.4	0.9	0.9	0.2	0.0	0.4	1.6	0.0	0.2	1.6	0.1	0.6	0.5	-0.	0.0	0.1	0.1	0.3	0.0	0.2	0.9	0.1	0.0	0.0	0.4	0.9	-1.	-0.	1.6
034	1.0	0.3	0.2	0.5	0.4	0.9	0.9	0.2	0.0	0.5	1.6	0.0	0.2	1.6	0.1	0.6	0.4	-0.	0.0	0.1	0.1	0.2	0.0	0.2	0.9	0.1	0.0	0.0	0.4	0.8	-1.	-0.	1.5
034	1.0	0.4	0.2	0.5	0.5	0.9	0.8	0.2	0.1	0.4	1.7	0.0	0.1	1.6	0.1	0.6	0.6	-0.	0.0	0.1	0.1	0.3	0.0	0.2	0.9	0.1	0.0	0.0	0.4	0.7	-1.	-0.	1.5
034	1.0	0.3	0.2	0.5	0.5	0.9	0.9	0.2	0.0	0.5	1.7	0.0	0.1	1.6	0.1	0.6	0.6	-0.	0.0	0.1	0.1	0.2	0.0	0.2	0.9	0.1	0.0	0.0	0.4	0.8	-1.	-0.	1.5
034	1.0	0.3	0.2	0.6	0.4	0.9	0.9	0.2	0.0	0.5	1.6	0.0	0.2	1.6	0.1	0.6	1.8	-0.	0.0	0.0	0.1	0.3	0.0	0.2	0.9	0.1	0.0	0.0	0.4	0.8	-1.	-0.	1.5
034	1.0	0.3	0.2	0.5	0.5	0.9	0.9	0.3	0.0	0.4	1.7	0.0	0.1	1.7	0.1	0.6	0.3	-0.	0.0	0.1	0.1	0.3	0.0	0.2	0.9	0.1	0.0	0.0	0.4	0.7	-1.	-0.	1.5
034	1.0	0.3	0.2	0.5	0.4	0.9	0.9	0.2	0.1	0.4	1.7	0.0	0.1	1.7	0.1	0.6	0.3	-0.	0.0	0.1	0.1	0.3	0.0	0.2	0.9	0.1	0.0	0.0	0.4	0.7	-1.	-0.	1.5
034	1.0	0.3	0.2	0.5	0.5	0.9	0.8	0.2	0.0	0.4	1.7	0.0	0.1	1.7	0.1	0.6	0.0	-0.	0.0	0.1	0.1	0.3	0.0	0.2	0.9	0.1	0.0	0.0	0.4	0.6	-1.	-0.	1.6
034	1.0	0.3	0.2	0.5	0.4	0.9	0.9	0.2	0.0	0.3	1.7	0.0	0.1	1.7	0.1	0.6	0.5	-0.	0.0	0.0	0.1	0.3	0.0	0.2	0.9	0.1	0.0	0.0	0.4	0.7	-1.	-0.	1.5
034	1.0	0.4	0.2	0.5	0.5	0.9	0.9	0.2	0.0	0.4	1.7	0.0	0.1	1.7	0.1	0.6	0.7	-0.	0.0	0.1	0.1	0.3	0.0	0.2	0.9	0.1	0.0	0.0	0.4	0.7	-1.	-0.	1.6
034	1.0	0.3	0.2	0.5	0.4	0.9	0.9	0.2	0.1	0.3	1.6	0.0	0.1	1.7	0.1	0.6	0.5	-0.	0.0	0.1	0.1	0.3	0.0	0.2	0.9	0.1	0.0	0.0	0.4	0.7	-1.	-0.	1.5
034	1.0	0.3	0.2	0.5	0.4	0.9	0.8	0.2	0.0	0.4	1.6	0.0	0.1	1.7	0.1	0.6	0.2	-0.	0.0	0.1	0.1	0.3	0.0	0.2	0.9	0.1	0.0	0.0	0.4	0.6	-1.	-0.	1.5
034	1.0	0.3	0.2	0.5	0.4	0.9	0.9	0.2	0.0	0.4	1.6	0.0	0.2	1.6	0.1	0.6	0.4	-0.	0.0	0.0	0.0	0.3	0.0	0.2	0.9	0.1	0.0	0.0	0.4	0.9	-1.	-0.	1.5
034	1.0	0.4	0.2	0.5	0.4	0.9	0.9	0.2	0.0	0.3	1.7	0.0	0.1	1.6	0.1	0.6	0.2	-0.	0.0	0.0	0.1	0.3	0.0	0.2	0.9	0.1	0.0	0.0	0.4	0.8	-1.	-1.	1.5
034	1.0	0.3	0.2	0.6	0.5	0.9	0.9	0.2	0.0	0.4	1.7	0.0	0.1	1.7	0.1	0.6	0.0	-0.	0.0	0.1	0.1	0.2	0.0	0.2	0.9	0.2	0.0	0.0	0.4	0.7	-1.	-0.	1.6
034	1.0	0.3	0.2	0.5	0.4	0.9	0.9	0.2	0.0	0.4	1.6	0.0	0.1	1.6	0.1	0.6	0.4	-0.	0.0	0.1	0.1	0.3	0.0	0.2	0.9	0.1	0.0	0.0	0.4	0.8	-1.	-0.	1.5
034	1.0	0.3	0.2	0.5	0.4	0.9	0.8	0.2	0.1	0.3	1.6	0.0	0.1	1.6	0.1	0.6	0.1	-0.	0.0	0.1	0.1	0.3	0.0	0.2	0.9	0.1	0.0	0.0	0.4	0.7	-1.	-0.	1.5
034	1.0	0.3	0.2	0.5	0.5	0.9	0.9	0.2	0.1	0.4	1.6	0.0	0.2	1.6	0.1	0.6	0.1	-0.	0.0	0.1	0.1	0.2	0.0	0.2	0.9	0.1	0.0	0.0	0.4	0.7	-1.	-0.	1.5
034	1.0	0.3	0.2	0.5	0.5	0.9	0.9	0.2	0.0	0.5	1.6	0.0	0.2	1.6	0.1	0.6	1.1	-0.	0.0	0.1	0.0	0.3	0.0	0.2	0.9	0.1	0.0	0.0	0.4	0.7	-1.	-0.	1.5
034	1.0	0.3	0.2	0.5	0.5	0.9	0.9	0.2	0.0	0.5	1.6	0.0	0.2	1.6	0.1	0.6	0.6	-0.	0.0	0.1	0.0	0.3	0.0	0.2	0.9	0.1	0.0	0.0	0.4	0.8	-1.	-0.	1.6
034	1.0	0.3	0.2	0.5	0.5	0.9	0.9	0.3	0.0	0.4	1.6	0.0	0.1	1.6	0.1	0.6	1.6	-0.	0.0	0.1	0.0	0.3	0.0	0.2	0.9	0.1	0.0	0.0	0.4	0.8	-1.	-0.	1.5
034	1.0	0.3	0.2	0.5	0.4	0.9	0.9	0.2	0.1	0.3	1.6	0.0	0.1	1.6	0.1	0.6	0.1	-0.	0.0	0.1	0.0	0.3	0.0	0.2	0.9	0.1	0.0	0.0	0.4	0.7	-1.	-0.	1.5
034	1.0	0.3	0.2	0.5	0.4	0.9	0.8	0.2	0.0	0.5	1.6	0.0	0.1	1.6	0.1	0.6	0.0	-0.	0.0	0.1	0.0	0.2	0.0	0.2	0.9	0.1	0.0	0.0	0.4	0.7	-1.	-0.	1.5
034	1.0	0.3	0.2	0.5	0.5	0.9	0.8	0.2	0.0	0.5	1.6	0.0	0.3	1.6	0.1	0.6	0.0	-0.	0.0	0.1	0.0	0.2	0.0	0.2	0.9	0.1	0.0	0.0	0.4	0.7	-1.	-0.	1.6
034	1.0	0.3	0.2	0.5	0.5	0.9	0.9	0.2	0.0	0.4	1.6	0.0	0.2	1.6	0.1	0.6	1.1	-0.	0.0	0.1	0.0	0.3	0.0	0.3	0.9	0.1	0.0	0.0	0.4	0.8	-1.	-0.	1.6
034	1.0	0.3	0.2	0.5	0.4	0.9	0.8	0.2	0.0	0.4	1.6	0.0	0.1	1.6	0.1	0.6	1.1	-0.	0.0	0.0	0.1	0.3	0.0	0.2	0.9	0.1	0.0	0.0	0.4	0.8	-1.	-0.	1.5
034	1.0	0.3	0.2	0.6	0.4	0.9	0.9	0.2	0.0	0.5	1.6	0.0	0.2	1.6	0.1	0.6	0.3	-0.	0.0	0.1	0.0	0.3	0.0	0.2	0.9	0.1	0.0	0.0	0.4	0.9	-1.	-0.	1.6
034	1.0	0.3	0.2	0.6	0.4	0.9	0.9	0.2	0.1	0.5	1.6	0.0	0.2	1.6	0.1	0.6	0.4	-0.	0.0	0.1	0.0	0.3	0.0	0.2	0.9	0.1	0.0	0.0	0.4	0.7	-1.	-0.	1.6
034	1.0	0.3	0.2	0.5	0.5	0.9	0.8	0.2	0.0	0.5	1.6	0.0	0.2	1.6	0.1	0.6	0.1	-0.	0.0	0.1	0.0	0.3	0.0	0.2	0.9	0.1	0.0	0.0	0.4	0.8	-1.	-0.	1.6
034	1.0	0.3	0.2	0.5	0.5	0.9	0.9	0.2	0.1	0.5	1.6	0.0	0.2	1.6	0.1	0.6	0.1	-0.	0.0	0.1	0.1	0.2	0.0	0.2	0.9	0.1	0.0	0.0	0.4	0.8	-1.	-0.	1.6
034	1.0	0.3	0.2	0.5	0.5	0.9	0.8	0.2	0.1	0.5	1.6	0.0	0.2	1.6	0.1	0.6	0.1	-0.	0.0	0.1	0.0	0.3	0.0	0.2	0.9	0.1	0.0	0.0	0.4	0.6	-1.	-0.	1.6
034	1.0	0.4	0.2	0.6	0.5	0.9	0.9	0.2	0.0	0.5	1.6	0.0	0.2	1.6	0.1	0.6	0.5	-0.	0.0	0.1	0.1	0.2	0.0	0.2	0.9	0.1	0.0	0.0	0.4	0.7	-1.	-0.	1.6
034	1.0	0.3	0.2	0.6	0.5	0.9	0.9	0.2	0.0	0.5	1.6	0.0	0.2	1.6	0.1	0.6	0.7	-0.	0.0	0.1	0.0	0.3	0.0	0.2	0.9	0.1	0.0	0.0	0.4	0.8	-1.	-0.	1.6
034	1.0	0.3	0.2	0.5	0.4	0.9	0.9	0.2	0.0	0.5	1.6	0.0	0.2	1.6	0.1	0.6	0.7	-0.	0.0	0.1	0.1	0.3	0.0	0.2	0.9	0.1	0.0	0.0	0.4	0.9	-1.	-0.	1.6
034	1.0	0.3	0.2	0.5	0.5	0.9	0.8	0.2	0.1	0.5	1.6	0.0	0.1	1.6	0.1	0.6	0.2	-0.	0.0	0.1	0.1	0.2	0.0	0.2	0.9	0.1	0.0	0.0	0.4	0.7	-1.	-0.	1.6
034	1.0	0.3	0.2	0.5	0.4	0.9	0.9	0.2	0.1	0.4	1.6	0.0	0.2	1.6	0.1	0.6	0.1	-0.	0.0	0.0	0.0	0.3	0.0	0.2	0.9	0.1	0.0	0.0	0.4	0.8	-1.	-0.	1.6
034	1.0	0.3	0.2	0.5	0.4	0.9	0.9	0.2	0.0	0.4	1.6	0.0	0.2	1.6	0.1	0.6	0.1	-0.	0.0	0.1	0.0	0.2	0.0	0.2	0.9	0.1	0.0	0.0	0.4	0.8	-1.	-0.	1.6
034	1.0	0.3	0.2	0.5	0.4	0.9	0.8	0.2	0.0	0.4	1.6	0.0	0.1	1.6	0.1	0.6	0.5	-0.	0.0	0.1	0.1	0.3	0.0	0.2	0.9	0.2	0.0	0.0	0.4	0.8	-1.	-0.	1.6
034	1.0	0.3	0.2	0.5	0.4	0.9	0.9	0.2	0.0	0.4	1.6	0.0	0.2	1.6	0.1	0.6	0.6	-0.	0.0	0.1	0.1	0.3	0.0	0.2	0.9	0.1	0.0	0.0	0.4	0.8	-1.	-0.	1.6
034	1.0	0.3	0.2	0.5	0.4	0.9	0.9	0.2	0.0	0.4	1.6	0.0	0.1	1.6	0.1	0.6	0.1	-0.	0.0	0.1	0.0	0.3	0.0	0.2	0.9	0.1	0.0	0.0	0.4	0.7	-1.	-0.	1.6
034	1.0	0.3	0.2	0.5	0.4	0.9	0.9	0.3	0.1	0.4	1.6	0.0	0.1	1.6	0.1	0.6	0.6	-0.	0.0	0.1	0.0	0.3	0.0	0.2	0.9	0.1	0.0	0.0	0.4	0.9	-1.	-0.	1.6
034	1.0	0.3	0.2	0.5	0.4	0.9	0.8	0.3	0.0	0.4	1.6	0.0	0.2	1.6	0.1	0.6	0.2	-0.	0.0	0.1	0.0	0.2	0.0	0.2	0.9	0.1	0.0	0.0	0.4	0.7	-1.	-0.	1.6
034	1.0	0.3	0.2	0.6	0.5	0.9	0.8	0.2	0.0	0.5	1.6	0.0	0.2	1.6	0.1	0.6	0.4	-0.	0.0	0.1	0.0	0.3	0.0	0.2	0.9	0.1	0.0	0.0	0.4	0.8	-1.	-0.	1.6
034	1.0	0.4	0.2	0.5	0.5	0.9	0.8	0.2	0.0	0.4	1.6	0.0	0.2	1.6	0.1	0.6	0.1	-0.	0.0	0.1	0.0	0.2	0.0	0.2	0.9	0.1	0.0	0.0	0.4	0.7	-1.	-0.	1.6
034	1.0	0.3	0.2	0.5	0.4	0.9	0.9	0.2	0.0	0.3	1.6	0.0	0.1	1.6	0.1	0.6	0.4	-0.	0.0	0.0	0.1	0.3	0.0	0.2	0.9	0.1	0.0	0.0	0.4	0.8	-1.	-0.	1.6
034	1.0	0.3	0.2	0.6	0.4	0.9	0.8	0.2	0.0	0.4	1.6	0.0	0.2	1.6	0.1	0.6	0.8	-0.	0.0	0.1	0.1	0.3	0.0	0.2	0.9	0.1	0.0	0.0	0.4	0.8	-1.	-0.	1.5
034	1.0	0.3	0.2	0.6	0.5	0.9	0.8	0.2	0.0	0.5	1.6	0.0	0.2	1.6	0.1	0.6	0.8	-0.	0.0	0.1	0.0	0.3	0.0	0.2	0.9	0.1	0.0	0.0	0.4	0.9	-1.	-0.	1.6
034	1.0	0.4	0.2	0.5	0.5	0.9	0.8	0.2	0.0	0.4	1.6	0.0	0.2	1.6	0.1	0.6	0.1	-0.	0.0	0.1	0.1	0.3	0.0	0.2	0.9	0.1	0.0	0.0	0.4	0.7	-1.	-0.	1.6
034	1.0	0.3	0.2	0.6	0.5	0.9	0.8	0.2	0.1	0.4	1.6	0.0	0.1	1.6	0.1	0.6	0.2	-0.	0.0	0.1	0.1	0.2	0.0	0.2	0.9	0.1	0.0	0.0	0.4	0.7	-1.	-0.	1.6
034	1.0	0.3	0.2	0.6	0.5	0.9	0.8	0.2	0.0	0.4	1.6	0.0	0.1	1.6	0.1	0.6	-0.	-0.	0.0	0.1	0.1	0.2	0.0	0.2	0.9	0.1	0.0	0.0	0.4	0.7	-1.	-0.	1.6
034	1.0	0.3	0.2	0.6	0.4	0.9	0.9	0.2	0.0	0.4	1.6	0.0	0.2	1.6	0.1	0.6	-0.	-0.	0.0	0.1	0.1	0.3	0.0	0.2	0.9	0.1	0.0	0.0	0.4	0.8	-1.	-0.	1.6
034	1.0	0.3	0.2	0.6	0.4	0.9	0.8	0.2	0.0	0.4	1.6	0.0	0.1	1.6	0.1	0.6	0.5	-0.	0.0	0.0	0.1	0.3	0.0	0.2	0.9	0.1	0.0	0.0	0.4	0.8	-1.	-0.	1.6
034	1.0	0.3	0.2	0.5	0.4	0.9	0.8	0.2	0.1	0.4	1.4	0.0	0.3	1.6	0.0	0.6	0.0	-0.	0.0	0.1	0.1	0.2	0.2	0.4	0.9	0.1	0.0	0.0	0.4	0.8	-1.	-0.	0.4
034	1.5	0.4	0.2	1.0	0.7	0.9	0.8	0.3	0.0	0.5	1.9	0.0	0.1	1.9	0.1	0.5	0.7	-0.	0.1	0.1	0.1	0.2	0.0	0.3	1.0	0.1	0.1	0.0	0.5	0.8	-0.	-0.	2.8
034	1.5	0.4	0.2	1.0	0.7	0.9	0.8	0.3	0.0	0.6	1.9	0.0	0.1	1.9	0.1	0.6	0.3	-0.	0.1	0.1	0.1	0.3	0.0	0.2	0.9	0.1	0.1	0.0	0.5	0.8	-0.	-0.	2.9
034	1.5	0.3	0.2	1.0	0.7	0.9	0.8	0.2	0.0	0.6	1.9	0.0	0.0	1.9	0.1	0.6	0.6	-0.	0.1	0.1	0.1	0.2	0.0	0.2	1.0	0.1	0.1	0.0	0.5	0.8	-0.	-0.	3.0
034	1.5	0.3	0.2	0.9	0.7	0.9	0.8	0.3	0.0	0.6	1.9	0.0	0.0	1.9	0.1	0.6	0.1	-0.	0.1	0.1	0.1	0.3	0.0	0.2	1.0	0.1	0.1	0.0	0.5	0.8	-0.	-0.	3.0
034	1.5	0.3	0.2	1.0	0.7	0.9	0.8	0.2	0.0	0.6	1.9	0.0	0.0	1.9	0.1	0.6	0.5	-0.	0.1	0.1	0.1	0.3	0.0	0.2	0.9	0.1	0.1	0.0	0.5	1.0	-0.	-0.	2.9
034	1.5	0.3	0.2	1.0	0.7	0.9	0.8	0.2	0.0	0.6	1.9	0.0	0.0	1.9	0.1	0.6	0.4	-0.	0.1	0.1	0.1	0.3	0.0	0.2	1.0	0.1	0.1	0.0	0.5	1.0	-0.	-0.	3.0
034	1.5	0.4	0.2	0.9	0.7	0.9	0.8	0.2	0.0	0.5	1.9	0.0	0.0	1.9	0.1	0.6	0.7	-0.	0.1	0.1	0.1	0.3	0.0	0.2	0.9	0.1	0.1	0.0	0.5	0.9	-0.	-0.	3.0
034	1.5	0.4	0.2	1.0	0.7	0.9	0.8	0.3	0.0	0.5	1.9	0.0	0.0	1.9	0.1	0.6	0.6	-0.	0.1	0.1	0.1	0.3	0.0	0.2	0.9	0.1	0.1	0.0	0.5	0.9	-0.	-0.	3.0
034	1.5	0.4	0.3	1.0	0.7	0.9	0.8	0.3	0.0	0.6	1.9	0.0	0.1	1.9	0.1	0.6	0.5	-0.	0.1	0.1	0.1	0.3	0.0	0.2	1.0	0.1	0.1	0.0	0.5	0.8	-0.	-0.	3.0
034	1.5	0.4	0.2	1.0	0.7	0.9	0.8	0.3	0.0	0.5	1.9	0.0	0.0	1.9	0.1	0.6	0.5	-0.	0.1	0.1	0.1	0.3	0.0	0.2	0.9	0.1	0.1	0.0	0.5	0.9	-0.	-0.	3.0
034	1.5	0.4	0.2	1.0	0.7	0.9	0.8	0.3	0.0	0.6	1.9	0.0	0.0	1.9	0.1	0.6	0.3	-0.	0.1	0.1	0.1	0.3	0.0	0.2	1.0	0.1	0.1	0.0	0.5	0.8	-0.	-0.	3.0
034	1.5	0.4	0.2	0.9	0.8	0.9	0.8	0.3	0.0	0.6	1.9	0.0	0.1	1.9	0.1	0.6	0.3	-0.	0.1	0.1	0.1	0.2	0.0	0.2	0.9	0.1	0.1	0.0	0.5	0.8	-0.	-0.	3.0
034	1.5	0.4	0.2	1.0	0.8	0.9	0.8	0.3	0.0	0.5	1.9	0.0	0.0	1.9	0.1	0.6	0.2	-0.	0.1	0.1	0.1	0.2	0.0	0.2	0.9	0.1	0.1	0.0	0.5	0.7	-0.	-0.	3.0
034	1.5	0.4	0.2	1.0	0.7	0.9	0.8	0.3	0.0	0.6	1.9	0.0	0.0	1.9	0.1	0.6	0.2	-0.	0.1	0.1	0.1	0.3	0.0	0.2	1.0	0.2	0.1	0.0	0.5	0.8	-0.	-0.	3.0
034	1.5	0.4	0.2	1.0	0.7	0.9	0.8	0.3	0.0	0.5	1.9	0.0	0.1	1.9	0.1	0.6	0.4	-0.	0.1	0.1	0.1	0.3	0.0	0.2	0.9	0.1	0.1	0.0	0.5	0.9	-0.	-0.	3.0
034	1.5	0.4	0.2	0.9	0.8	0.9	0.8	0.3	0.0	0.6	1.9	0.0	0.0	1.9	0.1	0.6	0.2	-0.	0.1	0.1	0.1	0.3	0.0	0.2	1.0	0.2	0.1	0.0	0.5	0.8	-0.	-0.	3.0
034	1.5	0.3	0.2	1.0	0.8	0.9	0.8	0.3	0.0	0.6	1.9	0.0	0.0	1.9	0.1	0.5	0.2	0.0	0.1	0.1	0.1	0.2	0.0	0.2	0.9	0.1	0.1	0.0	0.5	0.7	-0.	-0.	3.0
034	1.5	0.3	0.2	1.0	0.8	0.9	0.8	0.2	0.0	0.6	1.9	0.0	0.1	1.9	0.1	0.5	0.3	-0.	0.1	0.1	0.1	0.2	0.0	0.2	1.0	0.1	0.1	0.0	0.5	0.7	-0.	-0.	3.0
034	1.5	0.4	0.3	1.0	0.7	0.9	0.8	0.3	0.0	0.6	1.9	0.0	0.0	1.9	0.1	0.6	0.4	-0.	0.1	0.1	0.1	0.3	0.0	0.2	0.9	0.1	0.1	0.0	0.5	0.8	-0.	-0.	3.0
034	1.5	0.4	0.2	0.9	0.7	0.9	0.8	0.3	0.0	0.6	1.9	0.0	0.1	1.9	0.1	0.6	0.5	-0.	0.1	0.1	0.1	0.3	0.0	0.2	0.9	0.1	0.1	0.0	0.5	0.9	-0.	-0.	3.0
034	1.5	0.3	0.2	1.0	0.8	0.9	0.8	0.3	0.0	0.5	1.9	0.0	0.0	1.9	0.1	0.6	0.5	-0.	0.1	0.1	0.1	0.2	0.0	0.2	1.0	0.1	0.1	0.0	0.5	0.8	-0.	-0.	3.0
034	1.5	0.3	0.2	1.0	0.7	0.9	0.8	0.3	0.0	0.6	1.9	0.0	0.0	1.9	0.1	0.6	0.4	-0.	0.1	0.1	0.1	0.2	0.0	0.2	0.9	0.1	0.1	0.0	0.5	0.7	-0.	-0.	3.0
034	1.5	0.3	0.2	1.0	0.8	0.9	0.8	0.3	0.0	0.6	1.9	0.0	0.0	1.9	0.1	0.5	0.3	-0.	0.1	0.1	0.1	0.2	0.0	0.2	1.0	0.1	0.1	0.0	0.5	0.8	-0.	-0.	3.0
034	1.5	0.4	0.2	1.0	0.8	0.9	0.8	0.2	0.0	0.6	1.9	0.0	0.1	1.9	0.1	0.6	0.9	-0.	0.1	0.1	0.1	0.3	0.0	0.2	0.9	0.1	0.1	0.0	0.5	0.9	-0.	-0.	2.9
034	1.5	0.3	0.3	0.9	0.7	0.9	0.8	0.3	0.0	0.6	1.9	0.0	0.0	1.9	0.1	0.5	0.2	-0.	0.1	0.1	0.1	0.3	0.0	0.2	1.0	0.1	0.1	0.0	0.5	0.8	-0.	-0.	3.0
034	1.5	0.4	0.2	0.9	0.8	0.9	0.8	0.3	0.0	0.5	1.9	0.0	0.0	1.9	0.1	0.6	0.5	-0.	0.1	0.1	0.1	0.3	0.0	0.2	0.9	0.1	0.1	0.0	0.5	0.7	-0.	-0.	3.0
034	1.5	0.3	0.2	0.9	0.8	0.9	0.8	0.3	0.0	0.5	1.9	0.0	0.0	1.9	0.1	0.6	0.4	-0.	0.1	0.1	0.1	0.2	0.0	0.2	1.0	0.1	0.1	0.0	0.5	0.8	-0.	-0.	3.0
034	1.5	0.4	0.2	0.9	0.7	0.9	0.8	0.3	0.0	0.5	1.9	0.0	0.0	1.9	0.1	0.6	0.6	-0.	0.1	0.1	0.1	0.2	0.0	0.2	0.9	0.1	0.1	0.0	0.5	0.8	-0.	-0.	3.0
034	1.5	0.4	0.2	1.0	0.7	0.9	0.8	0.3	0.0	0.6	1.8	0.0	0.0	1.9	0.1	0.6	0.4	-0.	0.1	0.1	0.1	0.3	0.0	0.2	1.0	0.2	0.1	0.0	0.5	0.8	-0.	-0.	3.1
034	1.5	0.4	0.2	1.0	0.8	0.9	0.8	0.3	0.0	0.6	1.9	0.0	0.0	1.9	0.1	0.6	0.5	-0.	0.1	0.1	0.1	0.3	0.0	0.2	0.9	0.1	0.1	0.0	0.5	0.8	-0.	-0.	3.0
034	1.5	0.3	0.2	1.0	0.8	0.9	0.8	0.3	0.0	0.6	1.9	0.0	0.0	1.9	0.1	0.6	0.2	-0.	0.1	0.1	0.1	0.2	0.0	0.2	1.0	0.1	0.1	0.0	0.5	0.8	-0.	-0.	3.1
034	1.5	0.4	0.2	1.0	0.7	0.9	0.8	0.3	0.0	0.6	1.9	0.0	0.0	1.9	0.1	0.6	0.7	-0.	0.1	0.1	0.1	0.2	0.0	0.2	1.0	0.1	0.1	0.0	0.5	0.9	-0.	-0.	3.0
034	1.5	0.4	0.2	1.0	0.8	0.9	0.8	0.3	0.0	0.5	1.9	0.0	0.0	1.9	0.1	0.6	0.4	-0.	0.1	0.1	0.1	0.3	0.0	0.2	0.9	0.1	0.1	0.0	0.5	0.8	-0.	-0.	3.0
034	1.5	0.4	0.2	1.2	0.8	0.9	0.8	0.2	0.0	0.6	1.9	0.0	0.1	1.9	0.1	0.5	0.9	-0.	0.1	0.1	0.1	0.3	0.0	0.2	1.0	0.1	0.1	0.0	0.5	1.1	-0.	-0.	3.3
034	1.5	0.3	0.2	1.3	1.0	0.9	0.8	0.2	0.0	0.7	1.9	0.0	0.1	1.9	0.1	0.5	1.2	0.5	0.1	0.1	0.0	0.2	0.0	0.2	0.9	0.1	0.1	0.0	0.5	0.9	-0.	-0.	3.1
034	1.5	0.3	0.2	1.0	0.8	0.9	0.8	0.2	0.0	0.7	1.9	0.0	0.1	1.9	0.1	0.5	0.4	-0.	0.1	0.1	0.0	0.2	0.0	0.2	1.0	0.2	0.1	0.0	0.5	0.9	-0.	-0.	3.1
034	1.5	0.3	0.2	1.1	0.7	0.9	0.8	0.3	0.0	0.4	0.9	0.0	0.0	1.9	0.1	0.6	0.1	-0.	0.1	0.1	0.1	0.3	0.0	0.2	1.0	0.1	0.1	0.0	0.5	0.8	-0.	-0.	3.2
034	1.5	0.3	0.2	1.1	0.9	0.9	0.8	0.3	0.0	0.4	2.0	0.0	0.0	1.9	0.1	0.6	0.0	0.2	0.1	0.1	0.1	0.2	0.0	0.2	0.9	0.1	0.1	0.0	0.5	0.7	-0.	-0.	3.2
034	1.5	0.3	0.2	1.1	0.7	0.9	0.8	0.3	0.0	0.4	1.9	0.0	0.0	1.9	0.1	0.5	-0.	-0.	0.1	0.1	0.1	0.2	0.0	0.2	1.0	0.1	0.1	0.0	0.5	0.8	-0.	-0.	3.2
034	1.5	0.3	0.2	1.1	0.8	0.9	0.8	0.3	0.0	0.6	1.9	0.0	0.0	1.9	0.1	0.5	0.2	-0.	0.1	0.1	0.1	0.2	0.0	0.2	0.9	0.1	0.1	0.0	0.5	0.7	-0.	-0.	3.2
034	1.5	0.3	0.2	1.1	0.8	0.9	0.8	0.3	0.0	0.6	1.9	0.0	0.1	1.9	0.1	0.5	0.4	0.0	0.1	0.1	0.1	0.2	0.0	0.2	0.9	0.1	0.1	0.0	0.5	0.8	-0.	-0.	3.1
034	1.5	0.3	0.2	1.1	0.8	0.9	0.8	0.3	0.0	0.7	1.9	0.0	0.1	1.9	0.1	0.5	0.2	-0.	0.1	0.1	0.1	0.2	0.0	0.2	1.0	0.2	0.1	0.0	0.5	0.9	-0.	-0.	3.2
034	1.5	0.3	0.2	1.0	0.8	0.9	0.8	0.3	0.0	0.5	1.9	0.0	0.0	1.9	0.1	0.5	-0.	0.0	0.1	0.1	0.1	0.2	0.0	0.2	0.9	0.1	0.1	0.0	0.5	0.7	-0.	-0.	3.1
034	1.5	0.3	0.2	1.1	0.8	0.9	0.8	0.3	0.0	0.6	1.9	0.0	0.0	1.9	0.1	0.5	0.1	-0.	0.1	0.1	0.1	0.2	0.0	0.2	1.0	0.2	0.1	0.0	0.5	0.8	-0.	-0.	3.2
034	1.5	0.3	0.2	1.1	0.7	0.9	0.8	0.3	0.0	0.5	1.8	0.0	0.0	1.9	0.1	0.6	0.0	-0.	0.1	0.1	0.1	0.2	0.0	0.2	0.9	0.1	0.1	0.0	0.5	0.8	-0.	-0.	3.1
034	1.5	0.4	0.2	1.1	0.7	0.9	0.8	0.3	0.0	0.5	1.9	0.0	0.0	1.9	0.1	0.6	0.2	-0.	0.1	0.1	0.1	0.2	0.0	0.2	0.9	0.2	0.1	0.0	0.5	0.9	-0.	-0.	3.2
034	1.5	0.3	0.2	1.1	0.8	0.9	0.8	0.3	0.0	0.6	1.9	0.0	0.0	1.9	0.1	0.5	0.0	-0.	0.1	0.1	0.1	0.2	0.0	0.2	1.0	0.1	0.1	0.0	0.5	0.7	-0.	-0.	3.2
034	1.5	0.3	0.2	1.1	0.7	0.9	0.8	0.3	0.0	0.5	1.9	0.0	0.0	1.9	0.1	0.6	0.3	-0.	0.1	0.1	0.1	0.3	0.0	0.2	0.9	0.1	0.1	0.0	0.5	0.8	-0.	-0.	3.2
034	1.5	0.3	0.2	1.1	0.8	0.9	0.8	0.3	0.0	0.6	1.9	0.0	0.0	1.9	0.1	0.6	0.3	-0.	0.1	0.1	0.1	0.3	0.0	0.2	1.0	0.1	0.1	0.0	0.5	0.8	-0.	-0.	3.2
034	1.5	0.4	0.2	1.1	0.8	0.9	0.8	0.3	0.0	0.5	1.9	0.0	0.0	1.9	0.1	0.6	0.3	-0.	0.1	0.1	0.1	0.3	0.0	0.2	0.9	0.1	0.1	0.0	0.5	0.9	-0.	-0.	3.2
034	1.5	0.4	0.2	1.1	0.8	0.9	0.8	0.3	0.0	0.5	1.9	0.0	0.0	1.9	0.1	0.6	0.4	-0.	0.1	0.1	0.1	0.2	0.0	0.2	0.9	0.1	0.1	0.0	0.5	0.9	-0.	-0.	3.2
034	1.5	0.3	0.2	1.1	0.8	0.9	0.8	0.3	0.0	0.5	1.9	0.0	0.0	1.9	0.1	0.6	0.2	-0.	0.1	0.1	0.1	0.2	0.0	0.2	1.0	0.1	0.1	0.0	0.5	0.8	-0.	-0.	3.3
034	1.5	0.3	0.2	1.0	0.7	0.9	0.8	0.3	0.0	0.4	1.9	0.0	0.0	1.9	0.1	0.6	0.1	-0.	0.1	0.1	0.1	0.3	0.0	0.2	0.9	0.1	0.1	0.0	0.5	0.9	-0.	-0.	3.1
034	1.5	0.3	0.2	1.1	0.8	0.9	0.8	0.3	0.0	0.5	1.9	0.0	0.0	1.9	0.1	0.6	0.2	-0.	0.1	0.1	0.1	0.2	0.0	0.2	1.0	0.1	0.1	0.0	0.5	0.7	-0.	-0.	3.2
034	1.5	0.4	0.2	1.1	0.8	0.9	0.8	0.3	0.0	0.6	1.9	0.0	0.1	1.9	0.1	0.5	1.3	-0.	0.1	0.1	0.1	0.3	0.0	0.2	1.0	0.1	0.1	0.0	0.5	1.1	-0.	-0.	3.3
034	1.5	0.3	0.2	1.3	1.0	0.9	0.8	0.3	0.0	0.5	1.9	0.0	0.0	1.9	0.1	0.5	0.7	0.4	0.1	0.1	0.1	0.2	0.0	0.2	0.9	0.1	0.1	0.0	0.5	0.8	-0.	-0.	3.4
034	1.5	0.3	0.2	1.1	0.7	0.9	0.8	0.3	0.0	0.4	1.9	0.0	0.0	1.9	0.1	0.6	0.2	-0.	0.1	0.1	0.1	0.2	0.0	0.2	1.0	0.1	0.1	0.0	0.5	0.8	-0.	-0.	3.3
034	1.5	0.3	0.2	1.1	0.7	0.9	0.8	0.3	0.0	0.5	1.9	0.0	0.0	1.9	0.1	0.6	0.4	-0.	0.1	0.1	0.1	0.2	0.0	0.2	1.0	0.1	0.1	0.0	0.4	0.9	-0.	-0.	3.2
034	1.5	0.3	0.2	1.1	0.7	0.9	0.8	0.3	0.0	0.4	1.9	0.0	0.0	1.9	0.1	0.6	0.3	-0.	0.1	0.1	0.1	0.2	0.0	0.2	0.9	0.1	0.1	0.0	0.5	0.8	-0.	-0.	3.2
034	1.5	0.3	0.2	1.0	0.7	0.9	0.8	0.3	0.0	0.5	1.9	0.0	0.0	1.9	0.1	0.6	0.3	-0.	0.1	0.1	0.1	0.2	0.0	0.2	1.0	0.1	0.1	0.0	0.5	0.8	-0.	-0.	3.2
034	1.5	0.4	0.2	1.1	0.7	0.9	0.8	0.3	0.0	0.4	1.9	0.0	0.0	1.9	0.1	0.6	0.1	-0.	0.1	0.1	0.1	0.2	0.0	0.2	1.0	0.1	0.1	0.0	0.5	0.9	-0.	-0.	3.3
034	1.5	0.3	0.2	1.1	0.7	0.9	0.8	0.3	0.0	0.4	1.0	0.0	0.0	1.9	0.1	0.6	0.2	-0.	0.1	0.1	0.1	0.2	0.0	0.2	0.9	0.1	0.1	0.0	0.5	0.9	-0.	-0.	3.2
034	1.5	0.3	0.2	1.1	0.8	0.9	0.8	0.3	0.0	0.5	1.9	0.0	0.0	1.9	0.1	0.6	0.4	-0.	0.1	0.1	0.1	0.2	0.0	0.2	0.9	0.1	0.1	0.0	0.5	0.8	-0.	-0.	3.2
034	1.5	0.4	0.2	1.0	0.8	0.9	0.8	0.3	0.0	0.6	1.9	0.0	0.0	1.9	0.1	0.6	0.1	-0.	0.1	0.1	0.1	0.2	0.0	0.2	1.0	0.1	0.1	0.0	0.5	0.8	-0.	-0.	3.2
034	1.5	0.3	0.2	1.1	0.8	0.9	0.8	0.3	0.0	0.5	1.9	0.0	0.0	1.9	0.1	0.6	0.4	-0.	0.1	0.1	0.1	0.2	0.0	0.2	0.9	0.1	0.1	0.0	0.5	0.9	-0.	-0.	3.1
034	1.5	0.3	0.2	1.0	0.8	0.9	0.8	0.3	0.0	0.5	1.9	0.0	0.0	1.9	0.1	0.5	0.2	-0.	0.1	0.1	0.1	0.2	0.0	0.2	1.0	0.1	0.1	0.0	0.5	0.8	-0.	-0.	3.2
034	1.5	0.3	0.1	1.1	0.8	0.9	0.8	0.3	0.0	0.5	1.9	0.0	0.0	1.9	0.1	0.5	0.3	0.1	0.1	0.1	0.1	0.1	0.0	0.2	1.0	0.1	0.1	0.0	0.5	0.7	-0.	-0.	3.2
034	1.5	0.3	0.2	1.0	0.7	0.9	0.8	0.3	0.0	0.5	1.9	0.0	0.0	1.9	0.1	0.6	0.1	-0.	0.1	0.1	0.1	0.3	0.0	0.2	0.9	0.1	0.1	0.0	0.5	0.8	-0.	-0.	3.2
034	1.5	0.3	0.2	1.1	0.8	0.9	0.8	0.3	0.0	0.5	1.9	0.0	0.1	1.9	0.1	0.5	0.2	-0.	0.1	0.1	0.1	0.2	0.0	0.2	1.0	0.1	0.1	0.0	0.5	0.7	-0.	-0.	3.2
034	1.5	0.3	0.2	1.1	0.9	0.9	0.8	0.3	0.0	0.5	1.9	0.0	0.1	1.9	0.1	0.5	0.3	0.2	0.1	0.1	0.1	0.2	0.0	0.2	0.9	0.1	0.1	0.0	0.5	0.7	-0.	-0.	3.2
034	1.5	0.4	0.2	1.1	0.8	0.9	0.8	0.3	0.0	0.6	1.9	0.0	0.1	1.9	0.1	0.6	0.2	-0.	0.1	0.1	0.1	0.2	0.0	0.2	1.0	0.1	0.1	0.0	0.5	0.8	-0.	-0.	3.3
034	1.5	0.3	0.2	1.0	0.8	0.9	0.8	0.3	0.0	0.5	1.9	0.0	0.0	1.9	0.1	0.6	0.4	0.1	0.1	0.1	0.1	0.2	0.0	0.2	0.9	0.1	0.1	0.0	0.5	0.8	-0.	-0.	3.1
034	1.5	0.3	0.1	1.0	0.8	0.9	0.8	0.3	0.0	0.3	2.3	0.0	0.1	1.8	0.0	0.5	0.0	0.1	0.1	0.1	0.1	0.2	0.2	0.4	1.0	0.1	0.1	0.0	0.5	0.8	-0.	-0.	1.0
017	1.1	0.3	0.2	0.5	0.6	0.9	0.9	0.2	0.0	-0.	2.0	0.0	0.0	1.8	0.1	0.6	-0.	-0.	0.0	0.1	0.2	0.2	0.0	0.3	0.9	0.3	0.0	0.0	0.3	0.4	-1.	-0.	1.7
017	1.1	0.3	0.2	0.5	0.6	0.9	0.9	0.2	0.0	-0.	1.9	0.0	0.0	1.8	0.1	0.7	-0.	-0.	0.0	0.1	0.1	0.3	0.0	0.2	0.9	0.3	0.0	0.0	0.4	0.4	-1.	-0.	1.7
017	1.1	0.3	0.2	0.5	0.6	0.9	0.9	0.2	0.0	-0.	1.9	0.0	0.0	1.8	0.1	0.6	-0.	-0.	0.0	0.1	0.1	0.3	0.0	0.2	0.9	0.3	0.0	0.0	0.4	0.4	-1.	-0.	1.7
017	1.1	0.3	0.2	0.5	0.5	0.9	0.9	0.2	0.0	-0.	2.7	0.0	0.2	1.8	0.1	0.6	-0.	-0.	0.0	0.1	0.1	0.2	0.0	0.2	0.9	0.3	0.0	0.0	0.4	0.4	-1.	-0.	1.8
017	1.1	0.3	0.2	0.5	0.6	0.9	0.9	0.2	0.0	-0.	1.8	0.0	0.0	1.9	0.1	0.6	-0.	0.0	0.0	0.1	0.1	0.2	0.0	0.2	0.9	0.3	0.0	0.0	0.4	0.4	-1.	-0.	1.7
017	1.1	0.3	0.2	0.6	0.6	0.9	0.9	0.2	0.0	-0.	1.9	0.0	0.0	1.9	0.1	0.7	-0.	0.0	0.0	0.1	0.1	0.3	0.0	0.2	0.9	0.3	0.0	0.0	0.4	0.4	-1.	-0.	1.7
017	1.1	0.3	0.2	0.5	0.5	0.9	0.9	0.2	0.0	-0.	1.4	0.0	0.0	1.8	0.1	0.7	-0.	-0.	0.0	0.1	0.1	0.3	0.0	0.2	0.9	0.3	0.0	0.0	0.4	0.5	-1.	-0.	1.7
017	1.1	0.3	0.2	0.6	0.6	0.9	0.9	0.2	0.0	-0.	1.8	0.0	0.0	1.8	0.1	0.7	-0.	-0.	0.0	0.1	0.1	0.3	0.0	0.2	0.9	0.3	0.0	0.0	0.4	0.6	-1.	-0.	1.7
017	1.1	0.3	0.1	0.5	0.6	0.9	0.9	0.2	0.0	-0.	1.8	0.0	0.0	1.8	0.1	0.6	-0.	-0.	0.0	0.1	0.1	0.3	0.0	0.2	0.9	0.3	0.0	0.0	0.4	0.5	-1.	-0.	1.7
017	1.1	0.3	0.2	0.6	0.6	0.9	0.9	0.2	0.0	-0.	1.5	0.0	0.0	1.8	0.1	0.6	-0.	-0.	0.0	0.1	0.1	0.3	0.0	0.2	0.9	0.3	0.0	0.0	0.4	0.5	-1.	-0.	1.7
017	1.1	0.3	0.1	0.6	0.6	0.9	0.9	0.2	0.0	-0.	1.1	0.0	0.0	1.8	0.1	0.7	-0.	-0.	0.0	0.1	0.1	0.3	0.0	0.2	0.9	0.3	0.0	0.0	0.4	0.5	-1.	-0.	1.8
017	1.1	0.3	0.2	0.6	0.6	0.9	0.9	0.2	0.0	-0.	2.7	0.0	0.3	1.8	0.1	0.7	-0.	0.0	0.0	0.1	0.1	0.3	0.0	0.2	0.9	0.3	0.0	0.0	0.4	0.5	-1.	-0.	1.8
017	1.1	0.3	0.2	0.6	0.6	0.9	0.9	0.2	0.0	-0.	2.7	0.0	0.4	1.8	0.1	0.6	-0.	-0.	0.0	0.1	0.1	0.3	0.0	0.2	0.9	0.3	0.0	0.0	0.4	0.5	-1.	-0.	1.7
017	1.1	0.3	0.2	0.6	0.6	0.9	0.9	0.2	0.0	0.0	1.0	0.0	0.0	1.8	0.1	0.7	-0.	-0.	0.0	0.1	0.2	0.3	0.0	0.2	0.9	0.3	0.0	0.0	0.4	0.5	-1.	-0.	1.7
017	1.1	0.3	0.1	0.5	0.6	0.9	0.9	0.2	0.0	-0.	0.5	0.0	0.0	1.8	0.1	0.6	-0.	-0.	0.0	0.1	0.1	0.3	0.0	0.2	0.9	0.3	0.0	0.0	0.4	0.4	-1.	-0.	1.7
017	1.1	0.3	0.2	0.6	0.5	0.9	0.9	0.2	0.0	-0.	1.8	0.0	0.0	1.8	0.1	0.6	-0.	-0.	0.0	0.1	0.1	0.3	0.0	0.2	0.9	0.3	0.0	0.0	0.3	0.5	-1.	-0.	1.7
017	1.1	0.3	0.1	0.7	0.6	0.9	0.9	0.2	0.0	-0.	2.0	0.0	0.0	1.8	0.1	0.6	0.1	-0.	0.0	0.1	0.1	0.3	0.0	0.2	0.9	0.3	0.0	0.0	0.4	0.6	-1.	-0.	1.8
017	1.1	0.4	0.1	0.5	0.6	0.9	0.9	0.2	0.0	-0.	2.8	0.0	0.4	1.8	0.1	0.7	-0.	0.0	0.0	0.1	0.1	0.3	0.0	0.2	0.9	0.3	0.0	0.0	0.4	0.5	-1.	-0.	1.7
017	1.1	0.4	0.2	0.5	0.6	0.9	0.9	0.2	0.0	-0.	2.8	0.0	0.3	1.8	0.1	0.7	-0.	-0.	0.0	0.1	0.1	0.2	0.0	0.2	0.9	0.3	0.0	0.0	0.4	0.4	-1.	-0.	1.6
017	1.1	0.4	0.2	0.5	0.6	0.9	0.9	0.2	0.0	0.0	1.8	0.0	0.0	1.8	0.1	0.7	-0.	-0.	0.0	0.1	0.1	0.3	0.0	0.2	0.9	0.3	0.0	0.0	0.4	0.5	-1.	-0.	1.7
017	1.1	0.4	0.2	0.5	0.6	0.9	0.9	0.2	0.0	-0.	0.9	0.0	0.0	1.8	0.1	0.6	-0.	-0.	0.0	0.1	0.1	0.3	0.0	0.2	0.9	0.3	0.0	0.0	0.4	0.5	-1.	-0.	1.7
017	1.1	0.3	0.2	0.5	0.5	0.9	0.9	0.2	0.0	-0.	2.7	0.0	0.2	1.8	0.1	0.6	-0.	-0.	0.0	0.1	0.1	0.3	0.0	0.2	0.9	0.3	0.0	0.0	0.4	0.5	-1.	-0.	1.7
017	1.1	0.3	0.1	0.5	0.6	0.9	0.9	0.2	0.0	-0.	1.8	0.0	0.0	1.8	0.1	0.7	-0.	-0.	0.0	0.1	0.1	0.3	0.0	0.2	0.9	0.3	0.0	0.0	0.4	0.4	-1.	-0.	1.7
017	1.1	0.3	0.2	0.6	0.5	0.9	0.9	0.2	0.0	0.0	2.8	0.0	0.3	1.8	0.1	0.6	-0.	-0.	0.0	0.1	0.1	0.3	0.0	0.2	0.9	0.3	0.0	0.0	0.4	0.5	-1.	-0.	1.7
017	1.1	0.3	0.1	0.5	0.6	0.9	0.9	0.2	0.0	0.0	1.9	0.0	0.0	1.8	0.1	0.7	-0.	-0.	0.0	0.1	0.1	0.3	0.0	0.2	0.9	0.3	0.0	0.0	0.4	0.5	-1.	-0.	1.7
017	1.1	0.3	0.2	0.6	0.6	0.9	0.9	0.2	0.0	0.0	0.9	0.0	0.0	1.8	0.1	0.7	0.0	-0.	0.0	0.1	0.1	0.3	0.0	0.2	0.9	0.3	0.0	0.0	0.4	0.5	-1.	-0.	1.8
017	1.1	0.3	0.2	0.5	0.6	0.9	0.9	0.2	0.0	-0.	1.2	0.0	0.0	1.8	0.1	0.6	-0.	0.1	0.0	0.1	0.1	0.2	0.0	0.2	0.9	0.3	0.0	0.0	0.4	0.5	-1.	-0.	1.6
017	1.1	0.3	0.2	0.5	0.6	0.9	0.9	0.2	0.0	0.0	0.7	0.0	0.0	1.8	0.1	0.6	-0.	-0.	0.0	0.1	0.1	0.3	0.0	0.2	0.9	0.3	0.0	0.0	0.4	0.4	-1.	-0.	1.7
017	1.1	0.3	0.1	0.5	0.5	0.9	0.9	0.2	0.0	-0.	2.9	0.0	0.3	1.8	0.1	0.7	-0.	-0.	0.0	0.1	0.1	0.3	0.0	0.2	0.9	0.3	0.0	0.0	0.4	0.5	-1.	-0.	1.7
017	1.1	0.3	0.2	0.6	0.6	0.9	0.9	0.2	0.0	-0.	2.7	0.0	0.2	1.8	0.1	0.6	-0.	-0.	0.0	0.1	0.1	0.3	0.0	0.2	0.9	0.3	0.0	0.0	0.4	0.5	-1.	-0.	1.7
017	1.1	0.3	0.2	0.5	0.5	0.9	0.9	0.2	0.0	-0.	0.8	0.0	0.0	1.8	0.1	0.6	-0.	-0.	0.0	0.1	0.1	0.3	0.0	0.2	0.9	0.3	0.0	0.0	0.4	0.5	-1.	-0.	1.7
017	1.1	0.4	0.2	0.5	0.6	0.9	0.9	0.2	0.0	-0.	1.9	0.0	0.0	1.8	0.1	0.6	-0.	-0.	0.0	0.1	0.1	0.3	0.0	0.2	0.9	0.3	0.0	0.0	0.4	0.5	-1.	-0.	1.7
017	1.1	0.3	0.1	0.5	0.5	0.9	0.9	0.2	0.0	-0.	0.1	0.0	0.0	1.8	0.1	0.7	-0.	-0.	0.0	0.1	0.1	0.3	0.0	0.2	0.9	0.3	0.0	0.0	0.4	0.5	-1.	-0.	1.7
017	1.1	0.3	0.1	0.6	0.6	0.9	0.9	0.2	0.0	-0.	2.6	0.0	0.1	1.8	0.1	0.7	-0.	-0.	0.0	0.1	0.1	0.3	0.0	0.2	0.9	0.3	0.0	0.0	0.4	0.4	-1.	-0.	1.7
017	1.1	0.4	0.2	0.5	0.6	0.9	0.9	0.2	0.0	-0.	2.7	0.0	0.2	1.8	0.1	0.6	-0.	-0.	0.0	0.1	0.1	0.2	0.0	0.2	0.9	0.3	0.0	0.0	0.4	0.4	-1.	-0.	1.7
017	1.1	0.4	0.1	0.6	0.6	0.9	0.9	0.2	0.0	-0.	1.9	0.0	0.0	1.8	0.1	0.7	-0.	-0.	0.0	0.1	0.0	0.3	0.0	0.2	0.9	0.3	0.0	0.0	0.4	0.5	-1.	-0.	1.7
017	1.1	0.3	0.2	0.5	0.6	0.9	0.9	0.2	0.0	-0.	1.3	0.0	0.0	1.8	0.1	0.7	-0.	-0.	0.0	0.1	0.1	0.3	0.0	0.2	0.9	0.3	0.0	0.0	0.4	0.4	-1.	-0.	1.6
017	1.1	0.3	0.1	0.5	0.6	0.9	0.9	0.2	0.0	-0.	1.7	0.0	0.0	1.8	0.1	0.7	-0.	-0.	0.0	0.1	0.1	0.3	0.0	0.2	0.9	0.3	0.0	0.0	0.4	0.4	-1.	-0.	1.7
017	1.1	0.3	0.2	0.6	0.6	0.9	0.9	0.2	0.0	-0.	0.9	0.0	0.0	1.8	0.1	0.6	-0.	-0.	0.0	0.1	0.1	0.3	0.0	0.2	0.9	0.3	0.0	0.0	0.4	0.5	-1.	-0.	1.8
017	1.1	0.3	0.2	0.6	0.5	0.9	0.9	0.2	0.0	0.0	2.8	0.0	0.3	1.8	0.1	0.6	-0.	-0.	0.0	0.1	0.1	0.2	0.0	0.2	0.9	0.3	0.0	0.0	0.4	0.5	-1.	-0.	1.7
017	1.1	0.3	0.2	0.6	0.5	0.9	0.9	0.2	0.0	-0.	1.9	0.0	0.0	1.8	0.1	0.7	-0.	-0.	0.0	0.1	0.1	0.3	0.0	0.2	0.9	0.3	0.0	0.0	0.4	0.5	-1.	-0.	1.7
017	1.1	0.3	0.2	0.5	0.5	0.9	0.9	0.2	0.0	0.0	1.1	0.0	0.0	1.8	0.1	0.7	-0.	-0.	0.0	0.1	0.1	0.3	0.0	0.2	0.9	0.3	0.0	0.0	0.4	0.5	-1.	-0.	1.7
017	1.1	0.3	0.2	0.6	0.6	0.9	0.9	0.2	0.0	-0.	2.8	0.0	0.3	1.8	0.1	0.7	0.2	-0.	0.0	0.1	0.1	0.3	0.0	0.2	0.9	0.3	0.0	0.0	0.4	0.5	-1.	-0.	1.7
017	1.1	0.3	0.1	0.6	0.6	0.9	0.9	0.2	0.0	-0.	2.9	0.0	0.3	1.8	0.1	0.6	0.2	-0.	0.0	0.1	0.1	0.3	0.0	0.2	0.9	0.3	0.0	0.0	0.4	0.5	-1.	-0.	1.7
017	1.1	0.3	0.1	0.6	0.6	0.9	0.9	0.2	0.0	-0.	1.4	0.0	0.0	1.8	0.1	0.6	-0.	-0.	0.0	0.1	0.1	0.3	0.0	0.2	0.9	0.3	0.0	0.0	0.4	0.4	-1.	-0.	1.8
017	1.1	0.3	0.2	0.5	0.6	0.9	0.9	0.2	0.0	-0.	1.6	0.0	0.0	1.8	0.1	0.6	-0.	-0.	0.0	0.1	0.1	0.2	0.0	0.2	0.9	0.3	0.0	0.0	0.4	0.4	-1.	-0.	1.7
017	1.1	0.3	0.1	0.5	0.6	0.9	0.9	0.2	0.0	0.0	1.8	0.0	0.0	1.8	0.1	0.6	-0.	-0.	0.0	0.1	0.0	0.3	0.0	0.2	0.9	0.3	0.0	0.0	0.4	0.5	-1.	-0.	1.7
[truncated: 4,595 more rows]
