# Supplementary material for: A machine learning approach for gait speed estimation using skin-mounted wearable sensors: From healthy controls to individuals with multiple sclerosis
Source: PLoS One. 2017 Jun 1;12(6):e0178366. doi: 10.1371/journal.pone.0178366 (PMC5453431; doi:10.1371/journal.pone.0178366)
Supplement: S3 File — (ZIP) [file pone.0178366.s004.zip]

Archive with 34 entries (31 files):
- S3_File/
- S3_File/.DS_Store
- __MACOSX/
- __MACOSX/S3_File/
- __MACOSX/S3_File/._.DS_Store
- S3_File/['R:ANTERIOR_THIGH', 'R:TIBIALIS_ANTERIOR']_healthy.csv
- __MACOSX/S3_File/._['R:ANTERIOR_THIGH', 'R:TIBIALIS_ANTERIOR']_healthy.csv
- S3_File/['R:ANTERIOR_THIGH', 'R:TIBIALIS_ANTERIOR']_impaired.csv
- __MACOSX/S3_File/._['R:ANTERIOR_THIGH', 'R:TIBIALIS_ANTERIOR']_impaired.csv
- S3_File/['R:ANTERIOR_THIGH']_healthy.csv
- __MACOSX/S3_File/._['R:ANTERIOR_THIGH']_healthy.csv
- S3_File/['R:ANTERIOR_THIGH']_impaired.csv
- __MACOSX/S3_File/._['R:ANTERIOR_THIGH']_impaired.csv
- S3_File/['R:TIBIALIS_ANTERIOR']_healthy.csv
- __MACOSX/S3_File/._['R:TIBIALIS_ANTERIOR']_healthy.csv
- S3_File/['R:TIBIALIS_ANTERIOR']_impaired.csv
- __MACOSX/S3_File/._['R:TIBIALIS_ANTERIOR']_impaired.csv
- S3_File/['SACRUM', 'R:ANTERIOR_THIGH', 'R:TIBIALIS_ANTERIOR']_healthy.csv
- __MACOSX/S3_File/._['SACRUM', 'R:ANTERIOR_THIGH', 'R:TIBIALIS_ANTERIOR']_healthy.csv
- S3_File/['SACRUM', 'R:ANTERIOR_THIGH', 'R:TIBIALIS_ANTERIOR']_impaired.csv
- __MACOSX/S3_File/._['SACRUM', 'R:ANTERIOR_THIGH', 'R:TIBIALIS_ANTERIOR']_impaired.csv
- S3_File/['SACRUM', 'R:ANTERIOR_THIGH']_healthy.csv
- __MACOSX/S3_File/._['SACRUM', 'R:ANTERIOR_THIGH']_healthy.csv
- S3_File/['SACRUM', 'R:ANTERIOR_THIGH']_impaired.csv
- __MACOSX/S3_File/._['SACRUM', 'R:ANTERIOR_THIGH']_impaired.csv
- S3_File/['SACRUM', 'R:TIBIALIS_ANTERIOR']_healthy.csv
- __MACOSX/S3_File/._['SACRUM', 'R:TIBIALIS_ANTERIOR']_healthy.csv
- S3_File/['SACRUM', 'R:TIBIALIS_ANTERIOR']_impaired.csv
- __MACOSX/S3_File/._['SACRUM', 'R:TIBIALIS_ANTERIOR']_impaired.csv
- S3_File/['SACRUM']_healthy.csv
- __MACOSX/S3_File/._['SACRUM']_healthy.csv
- S3_File/['SACRUM']_impaired.csv
- __MACOSX/S3_File/._['SACRUM']_impaired.csv
- __MACOSX/._S3_File
