# Supplementary material for: A machine learning approach for gait speed estimation using skin-mounted wearable sensors: From healthy controls to individuals with multiple sclerosis
Source: PLoS One. 2017 Jun 1;12(6):e0178366. doi: 10.1371/journal.pone.0178366 (PMC5453431; doi:10.1371/journal.pone.0178366)
Supplement: S3 File — (ZIP) [file pone.0178366.s004.zip › S3_File/['R:ANTERIOR_THIGH', 'R:TIBIALIS_ANTERIOR']_healthy.csv]

Subject	Activity	Impairment Level	Age	Height	Weight	EDSS Score	MSWS Score	Fall History	Predicted Speed	Ground Truth Speed
S0001	Treadmill Walk - 1.1	Healthy/Control	22	1.6002	62.595696	N/A	N/A	N/A	0.511913821424	0.491744
S0001	Treadmill Walk - 1.7	Healthy/Control	22	1.6002	62.595696	N/A	N/A	N/A	0.79999351132	0.759968
S0001	Treadmill Walk - 2.2	Healthy/Control	22	1.6002	62.595696	N/A	N/A	N/A	1.05518248687	0.983488
S0001	Treadmill Walk - 2.8	Healthy/Control	22	1.6002	62.595696	N/A	N/A	N/A	1.37606299169	1.251712
S0001	Treadmill Walk - 3.4	Healthy/Control	22	1.6002	62.595696	N/A	N/A	N/A	1.56616284506	1.519936
S0063	Treadmill Walk - 1.1	Healthy/Control	22	1.8034	78.471416	N/A	N/A	N/A	0.570428097046	0.491744
S0063	Treadmill Walk - 1.7	Healthy/Control	22	1.8034	78.471416	N/A	N/A	N/A	0.782380445831	0.759968
S0063	Treadmill Walk - 2.2	Healthy/Control	22	1.8034	78.471416	N/A	N/A	N/A	0.962082474633	0.983488
S0063	Treadmill Walk - 2.8	Healthy/Control	22	1.8034	78.471416	N/A	N/A	N/A	1.17895669596	1.251712
S0063	Treadmill Walk - 3.4	Healthy/Control	22	1.8034	78.471416	N/A	N/A	N/A	1.42631648481	1.519936
S0040	Treadmill Walk - 1.1	Healthy/Control	28	1.8034	90.7184	N/A	N/A	N/A	0.453263849292	0.491744
S0040	Treadmill Walk - 1.7	Healthy/Control	28	1.8034	90.7184	N/A	N/A	N/A	0.632918072379	0.759968
S0040	Treadmill Walk - 2.2	Healthy/Control	28	1.8034	90.7184	N/A	N/A	N/A	0.962683969082	0.983488
S0040	Treadmill Walk - 2.8	Healthy/Control	28	1.8034	90.7184	N/A	N/A	N/A	1.20619985513	1.251712
S0040	Treadmill Walk - 3.4	Healthy/Control	28	1.8034	90.7184	N/A	N/A	N/A	1.47986514975	1.519936
S0018	Treadmill Walk - 1.1	Healthy/Control	25	1.7526	68.945984	N/A	N/A	N/A	0.626832143907	0.491744
S0018	Treadmill Walk - 1.7	Healthy/Control	25	1.7526	68.945984	N/A	N/A	N/A	0.954426138704	0.759968
S0018	Treadmill Walk - 2.2	Healthy/Control	25	1.7526	68.945984	N/A	N/A	N/A	1.11011905109	0.983488
S0018	Treadmill Walk - 2.8	Healthy/Control	25	1.7526	68.945984	N/A	N/A	N/A	1.40453070851	1.251712
S0018	Treadmill Walk - 3.4	Healthy/Control	25	1.7526	68.945984	N/A	N/A	N/A	1.71634873028	1.519936
S0064	Treadmill Walk - 1.1	Healthy/Control	23	1.778	62.595696	N/A	N/A	N/A	0.418865395003	0.491744
S0064	Treadmill Walk - 1.7	Healthy/Control	23	1.778	62.595696	N/A	N/A	N/A	0.645490163122	0.759968
S0064	Treadmill Walk - 2.2	Healthy/Control	23	1.778	62.595696	N/A	N/A	N/A	0.886657979842	0.983488
S0064	Treadmill Walk - 2.8	Healthy/Control	23	1.778	62.595696	N/A	N/A	N/A	1.10512445251	1.251712
S0064	Treadmill Walk - 3.4	Healthy/Control	23	1.778	62.595696	N/A	N/A	N/A	1.29703289509	1.519936
S0028	Treadmill Walk - 1.1	Healthy/Control	35	1.8034	82.553744	N/A	N/A	N/A	0.48553204255	0.491744
S0028	Treadmill Walk - 1.7	Healthy/Control	35	1.8034	82.553744	N/A	N/A	N/A	0.828863444094	0.759968
S0028	Treadmill Walk - 2.2	Healthy/Control	35	1.8034	82.553744	N/A	N/A	N/A	1.01990976054	0.983488
S0028	Treadmill Walk - 2.8	Healthy/Control	35	1.8034	82.553744	N/A	N/A	N/A	1.28842081153	1.251712
S0028	Treadmill Walk - 3.4	Healthy/Control	35	1.8034	82.553744	N/A	N/A	N/A	1.48283072536	1.519936
S0033	Treadmill Walk - 1.1	Healthy/Control	25	1.8288	99.336648	N/A	N/A	N/A	0.488142222343	0.491744
S0033	Treadmill Walk - 1.7	Healthy/Control	25	1.8288	99.336648	N/A	N/A	N/A	0.758067475615	0.759968
S0033	Treadmill Walk - 2.2	Healthy/Control	25	1.8288	99.336648	N/A	N/A	N/A	1.01138904734	0.983488
S0033	Treadmill Walk - 2.8	Healthy/Control	25	1.8288	99.336648	N/A	N/A	N/A	1.38066428896	1.251712
S0033	Treadmill Walk - 3.4	Healthy/Control	25	1.8288	99.336648	N/A	N/A	N/A	1.67406853782	1.519936
S0045	Treadmill Walk - 1.1	Healthy/Control	30	1.7018	61.23492	N/A	N/A	N/A	0.596401831325	0.491744
S0045	Treadmill Walk - 1.7	Healthy/Control	30	1.7018	61.23492	N/A	N/A	N/A	0.819620473549	0.759968
S0045	Treadmill Walk - 2.2	Healthy/Control	30	1.7018	61.23492	N/A	N/A	N/A	0.953319339272	0.983488
S0045	Treadmill Walk - 2.8	Healthy/Control	30	1.7018	61.23492	N/A	N/A	N/A	1.19599255695	1.251712
S0045	Treadmill Walk - 3.4	Healthy/Control	30	1.7018	61.23492	N/A	N/A	N/A	1.40347735443	1.519936
S0029	Treadmill Walk - 1.1	Healthy/Control	23	1.778	74.84268	N/A	N/A	N/A	0.368591701433	0.491744
S0029	Treadmill Walk - 1.7	Healthy/Control	23	1.778	74.84268	N/A	N/A	N/A	0.584792303011	0.759968
S0029	Treadmill Walk - 2.2	Healthy/Control	23	1.778	74.84268	N/A	N/A	N/A	0.839596410359	0.983488
S0029	Treadmill Walk - 2.8	Healthy/Control	23	1.778	74.84268	N/A	N/A	N/A	1.1626004119	1.251712
S0029	Treadmill Walk - 3.4	Healthy/Control	23	1.778	74.84268	N/A	N/A	N/A	1.59343756566	1.519936
S0047	Treadmill Walk - 1.1	Healthy/Control	28	1.7272	70.30676	N/A	N/A	N/A	0.536009462573	0.491744
S0047	Treadmill Walk - 1.7	Healthy/Control	28	1.7272	70.30676	N/A	N/A	N/A	0.766313506583	0.759968
S0047	Treadmill Walk - 2.2	Healthy/Control	28	1.7272	70.30676	N/A	N/A	N/A	0.958683668451	0.983488
S0047	Treadmill Walk - 2.8	Healthy/Control	28	1.7272	70.30676	N/A	N/A	N/A	1.24439032262	1.251712
S0047	Treadmill Walk - 3.4	Healthy/Control	28	1.7272	70.30676	N/A	N/A	N/A	1.45938132515	1.519936
043	Force Plate - Eyes Open 1	Healthy/Control	71	1.651	70.30676	N/A	N/A	N/A	-0.0779080747493	0.0
043	Force Plate - Eyes Open 2	Healthy/Control	71	1.651	70.30676	N/A	N/A	N/A	-0.0302977920392	0.0
043	Force Plate - Eyes Closed 1	Healthy/Control	71	1.651	70.30676	N/A	N/A	N/A	-0.0198102641177	0.0
043	Force Plate - Eyes Closed 1	Healthy/Control	71	1.651	70.30676	N/A	N/A	N/A	-0.0198102641177	0.0
043	Force Plate - Eyes Closed 2	Healthy/Control	71	1.651	70.30676	N/A	N/A	N/A	-0.059457364387	0.0
043	Force Plate - Foam Eyes Open 1	Healthy/Control	71	1.651	70.30676	N/A	N/A	N/A	0.0577637521075	0.0
043	Force Plate - Foam Eyes Open 2	Healthy/Control	71	1.651	70.30676	N/A	N/A	N/A	0.0679036809054	0.0
043	Six Minute Walk 1	Healthy/Control	71	1.651	70.30676	N/A	N/A	N/A	1.4230569841	1.385824
043	Six Minute Walk 2	Healthy/Control	71	1.651	70.30676	N/A	N/A	N/A	1.9173319687	1.654048
043	Six Minute Walk 3	Healthy/Control	71	1.651	70.30676	N/A	N/A	N/A	1.24569586585	1.1176
037	Force Plate - Eyes Open 1	Healthy/Control	55	1.7272	86.18248	N/A	N/A	N/A	0.0132375136633	0.0
037	Force Plate - Eyes Open 2	Healthy/Control	55	1.7272	86.18248	N/A	N/A	N/A	0.0882194418067	0.0
037	Force Plate - Eyes Closed 1	Healthy/Control	55	1.7272	86.18248	N/A	N/A	N/A	0.0762329693646	0.0
037	Force Plate - Eyes Closed 2	Healthy/Control	55	1.7272	86.18248	N/A	N/A	N/A	0.00062234303669	0.0
037	Force Plate - Foam Eyes Open 1	Healthy/Control	55	1.7272	86.18248	N/A	N/A	N/A	-0.000467045184435	0.0
037	Force Plate - Foam Eyes Open 2	Healthy/Control	55	1.7272	86.18248	N/A	N/A	N/A	-0.0514441495771	0.0
037	Six Minute Walk 1	Healthy/Control	55	1.7272	86.18248	N/A	N/A	N/A	1.18027652225	1.296416
037	Six Minute Walk 2	Healthy/Control	55	1.7272	86.18248	N/A	N/A	N/A	1.34867800165	1.519936
037	Six Minute Walk 3	Healthy/Control	55	1.7272	86.18248	N/A	N/A	N/A	0.920598743642	1.028192
029	Force Plate - Eyes Open 1	Healthy/Control	37	1.8288	90.7184	N/A	N/A	N/A	-0.109199054991	0.0
029	Force Plate - Eyes Open 2	Healthy/Control	37	1.8288	90.7184	N/A	N/A	N/A	-0.0648862445155	0.0
029	Force Plate - Eyes Closed 1	Healthy/Control	37	1.8288	90.7184	N/A	N/A	N/A	-0.152334750511	0.0
029	Force Plate - Eyes Closed 2	Healthy/Control	37	1.8288	90.7184	N/A	N/A	N/A	-0.0903978943733	0.0
029	Force Plate - Foam Eyes Open 1	Healthy/Control	37	1.8288	90.7184	N/A	N/A	N/A	-0.0047440598478	0.0
029	Force Plate - Foam Eyes Open 2	Healthy/Control	37	1.8288	90.7184	N/A	N/A	N/A	-0.0105585386388	0.0
029	Six Minute Walk 1	Healthy/Control	37	1.8288	90.7184	N/A	N/A	N/A	1.25716619822	1.207008
029	Six Minute Walk 2	Healthy/Control	37	1.8288	90.7184	N/A	N/A	N/A	1.43178160716	1.430528
029	Six Minute Walk 3	Healthy/Control	37	1.8288	90.7184	N/A	N/A	N/A	1.05151114234	0.983488
026	Force Plate - Eyes Open 1	Healthy/Control	70	1.778	102.511792	N/A	N/A	N/A	0.01230067595	0.0
026	Force Plate - Eyes Open 2	Healthy/Control	70	1.778	102.511792	N/A	N/A	N/A	-0.0285480617762	0.0
026	Force Plate - Eyes Closed 1	Healthy/Control	70	1.778	102.511792	N/A	N/A	N/A	-0.0906578307044	0.0
026	Force Plate - Eyes Closed 2	Healthy/Control	70	1.778	102.511792	N/A	N/A	N/A	-0.0480572997688	0.0
026	Force Plate - Foam Eyes Open 1	Healthy/Control	70	1.778	102.511792	N/A	N/A	N/A	0.0844561711642	0.0
026	Force Plate - Foam Eyes Open 2	Healthy/Control	70	1.778	102.511792	N/A	N/A	N/A	0.0192284278805	0.0
026	Six Minute Walk 1	Healthy/Control	70	1.778	102.511792	N/A	N/A	N/A	1.49205231012	1.519936
026	Six Minute Walk 2	Healthy/Control	70	1.778	102.511792	N/A	N/A	N/A	1.20406006335	1.207008
026	Six Minute Walk 3	Healthy/Control	70	1.778	102.511792	N/A	N/A	N/A	1.87507180298	1.78816
024	Force Plate - Eyes Open 1	Healthy/Control	69	1.651	76.203456	N/A	N/A	N/A	0.140642370467	0.0
024	Force Plate - Eyes Open 2	Healthy/Control	69	1.651	76.203456	N/A	N/A	N/A	0.235897924376	0.0
024	Force Plate - Eyes Closed 1	Healthy/Control	69	1.651	76.203456	N/A	N/A	N/A	0.267607273715	0.0
024	Force Plate - Eyes Closed 2	Healthy/Control	69	1.651	76.203456	N/A	N/A	N/A	0.264273261807	0.0
024	Force Plate - Foam Eyes Open 1	Healthy/Control	69	1.651	76.203456	N/A	N/A	N/A	0.24030354175	0.0
024	Force Plate - Foam Eyes Open 2	Healthy/Control	69	1.651	76.203456	N/A	N/A	N/A	0.253413466971	0.0
024	Six Minute Walk 1	Healthy/Control	69	1.651	76.203456	N/A	N/A	N/A	1.6338137585	1.475232
024	Six Minute Walk 2	Healthy/Control	69	1.651	76.203456	N/A	N/A	N/A	1.37502965368	1.162304
024	Six Minute Walk 3	Healthy/Control	69	1.651	76.203456	N/A	N/A	N/A	1.76055506853	1.698752
025	Force Plate - Eyes Open 1	Healthy/Control	67	1.6383	64.410064	N/A	N/A	N/A	-0.0573371125518	0.0
025	Force Plate - Eyes Open 2	Healthy/Control	67	1.6383	64.410064	N/A	N/A	N/A	-0.0218590178144	0.0
025	Force Plate - Eyes Closed 1	Healthy/Control	67	1.6383	64.410064	N/A	N/A	N/A	-0.0592496673497	0.0
025	Force Plate - Eyes Closed 2	Healthy/Control	67	1.6383	64.410064	N/A	N/A	N/A	-0.0736240905511	0.0
025	Force Plate - Foam Eyes Open 1	Healthy/Control	67	1.6383	64.410064	N/A	N/A	N/A	0.0784990903483	0.0
025	Force Plate - Foam Eyes Open 2	Healthy/Control	67	1.6383	64.410064	N/A	N/A	N/A	-0.0178914006443	0.0
025	Six Minute Walk 1	Healthy/Control	67	1.6383	64.410064	N/A	N/A	N/A	0.691150869608	0.357632
025	Six Minute Walk 2	Healthy/Control	67	1.6383	64.410064	N/A	N/A	N/A	0.649008271123	0.44704
025	Six Minute Walk 3	Healthy/Control	67	1.6383	64.410064	N/A	N/A	N/A	0.477908093413	0.268224
003	Force Plate - Eyes Open 1	Healthy/Control	66	1.778	68.945984	N/A	N/A	N/A	-0.0237076741458	0.0
003	Force Plate - Eyes Open 2	Healthy/Control	66	1.778	68.945984	N/A	N/A	N/A	-0.110488885898	0.0
003	Force Plate - Eyes Closed 1	Healthy/Control	66	1.778	68.945984	N/A	N/A	N/A	-0.0223302646355	0.0
003	Force Plate - Eyes Closed 2	Healthy/Control	66	1.778	68.945984	N/A	N/A	N/A	0.0010786987379	0.0
003	Force Plate - Foam Eyes Open 1	Healthy/Control	66	1.778	68.945984	N/A	N/A	N/A	0.0568142427084	0.0
003	Force Plate - Foam Eyes Open 2	Healthy/Control	66	1.778	68.945984	N/A	N/A	N/A	0.0747115028955	0.0
003	Six Minute Walk 1	Healthy/Control	66	1.778	68.945984	N/A	N/A	N/A	1.1358703716	1.34112
003	Six Minute Walk 2	Healthy/Control	66	1.778	68.945984	N/A	N/A	N/A	1.41314570603	1.609344
003	Six Minute Walk 3	Healthy/Control	66	1.778	68.945984	N/A	N/A	N/A	0.943236335775	1.072896
