# Supplementary material for: A machine learning approach for gait speed estimation using skin-mounted wearable sensors: From healthy controls to individuals with multiple sclerosis
Source: PLoS One. 2017 Jun 1;12(6):e0178366. doi: 10.1371/journal.pone.0178366 (PMC5453431; doi:10.1371/journal.pone.0178366)
Supplement: S3 File — (ZIP) [file pone.0178366.s004.zip › S3_File/['R:TIBIALIS_ANTERIOR']_healthy.csv]

Subject	Activity	Impairment Level	Age	Height	Weight	EDSS Score	MSWS Score	Fall History	Predicted Speed	Ground Truth Speed
S0001	Treadmill Walk - 1.1	Healthy/Control	22	1.6002	62.595696	N/A	N/A	N/A	0.553585390615	0.491744
S0001	Treadmill Walk - 1.7	Healthy/Control	22	1.6002	62.595696	N/A	N/A	N/A	0.880686507205	0.759968
S0001	Treadmill Walk - 2.2	Healthy/Control	22	1.6002	62.595696	N/A	N/A	N/A	1.12459145015	0.983488
S0001	Treadmill Walk - 2.8	Healthy/Control	22	1.6002	62.595696	N/A	N/A	N/A	1.40380155203	1.251712
S0001	Treadmill Walk - 3.4	Healthy/Control	22	1.6002	62.595696	N/A	N/A	N/A	1.55914093785	1.519936
S0063	Treadmill Walk - 1.1	Healthy/Control	22	1.8034	78.471416	N/A	N/A	N/A	0.592164499771	0.491744
S0063	Treadmill Walk - 1.7	Healthy/Control	22	1.8034	78.471416	N/A	N/A	N/A	0.73202070627	0.759968
S0063	Treadmill Walk - 2.2	Healthy/Control	22	1.8034	78.471416	N/A	N/A	N/A	0.886137648334	0.983488
S0063	Treadmill Walk - 2.8	Healthy/Control	22	1.8034	78.471416	N/A	N/A	N/A	1.13013713321	1.251712
S0063	Treadmill Walk - 3.4	Healthy/Control	22	1.8034	78.471416	N/A	N/A	N/A	1.30033635541	1.519936
S0040	Treadmill Walk - 1.1	Healthy/Control	28	1.8034	90.7184	N/A	N/A	N/A	0.557226075392	0.491744
S0040	Treadmill Walk - 1.7	Healthy/Control	28	1.8034	90.7184	N/A	N/A	N/A	0.678508934645	0.759968
S0040	Treadmill Walk - 2.2	Healthy/Control	28	1.8034	90.7184	N/A	N/A	N/A	0.918502023213	0.983488
S0040	Treadmill Walk - 2.8	Healthy/Control	28	1.8034	90.7184	N/A	N/A	N/A	1.21469389413	1.251712
S0040	Treadmill Walk - 3.4	Healthy/Control	28	1.8034	90.7184	N/A	N/A	N/A	1.49567922766	1.519936
S0018	Treadmill Walk - 1.1	Healthy/Control	25	1.7526	68.945984	N/A	N/A	N/A	0.624413076037	0.491744
S0018	Treadmill Walk - 1.7	Healthy/Control	25	1.7526	68.945984	N/A	N/A	N/A	1.04019901543	0.759968
S0018	Treadmill Walk - 2.2	Healthy/Control	25	1.7526	68.945984	N/A	N/A	N/A	1.17218903156	0.983488
S0018	Treadmill Walk - 2.8	Healthy/Control	25	1.7526	68.945984	N/A	N/A	N/A	1.45808078538	1.251712
S0018	Treadmill Walk - 3.4	Healthy/Control	25	1.7526	68.945984	N/A	N/A	N/A	1.79574284101	1.519936
S0064	Treadmill Walk - 1.1	Healthy/Control	23	1.778	62.595696	N/A	N/A	N/A	0.394933271936	0.491744
S0064	Treadmill Walk - 1.7	Healthy/Control	23	1.778	62.595696	N/A	N/A	N/A	0.641240879165	0.759968
S0064	Treadmill Walk - 2.2	Healthy/Control	23	1.778	62.595696	N/A	N/A	N/A	0.901297683492	0.983488
S0064	Treadmill Walk - 2.8	Healthy/Control	23	1.778	62.595696	N/A	N/A	N/A	1.1787838346	1.251712
S0064	Treadmill Walk - 3.4	Healthy/Control	23	1.778	62.595696	N/A	N/A	N/A	1.43623227153	1.519936
S0028	Treadmill Walk - 1.1	Healthy/Control	35	1.8034	82.553744	N/A	N/A	N/A	0.489432554869	0.491744
S0028	Treadmill Walk - 1.7	Healthy/Control	35	1.8034	82.553744	N/A	N/A	N/A	0.813738850913	0.759968
S0028	Treadmill Walk - 2.2	Healthy/Control	35	1.8034	82.553744	N/A	N/A	N/A	1.0363807858	0.983488
S0028	Treadmill Walk - 2.8	Healthy/Control	35	1.8034	82.553744	N/A	N/A	N/A	1.35179179351	1.251712
S0028	Treadmill Walk - 3.4	Healthy/Control	35	1.8034	82.553744	N/A	N/A	N/A	1.52578177847	1.519936
S0033	Treadmill Walk - 1.1	Healthy/Control	25	1.8288	99.336648	N/A	N/A	N/A	0.399176279866	0.491744
S0033	Treadmill Walk - 1.7	Healthy/Control	25	1.8288	99.336648	N/A	N/A	N/A	0.72488499556	0.759968
S0033	Treadmill Walk - 2.2	Healthy/Control	25	1.8288	99.336648	N/A	N/A	N/A	1.00449826685	0.983488
S0033	Treadmill Walk - 2.8	Healthy/Control	25	1.8288	99.336648	N/A	N/A	N/A	1.30236210148	1.251712
S0033	Treadmill Walk - 3.4	Healthy/Control	25	1.8288	99.336648	N/A	N/A	N/A	1.58315110943	1.519936
S0045	Treadmill Walk - 1.1	Healthy/Control	30	1.7018	61.23492	N/A	N/A	N/A	0.581150014787	0.491744
S0045	Treadmill Walk - 1.7	Healthy/Control	30	1.7018	61.23492	N/A	N/A	N/A	0.72306175716	0.759968
S0045	Treadmill Walk - 2.2	Healthy/Control	30	1.7018	61.23492	N/A	N/A	N/A	0.882799347891	0.983488
S0045	Treadmill Walk - 2.8	Healthy/Control	30	1.7018	61.23492	N/A	N/A	N/A	1.16278620503	1.251712
S0045	Treadmill Walk - 3.4	Healthy/Control	30	1.7018	61.23492	N/A	N/A	N/A	1.40218075329	1.519936
S0029	Treadmill Walk - 1.1	Healthy/Control	23	1.778	74.84268	N/A	N/A	N/A	0.492182317893	0.491744
S0029	Treadmill Walk - 1.7	Healthy/Control	23	1.778	74.84268	N/A	N/A	N/A	0.758798124387	0.759968
S0029	Treadmill Walk - 2.2	Healthy/Control	23	1.778	74.84268	N/A	N/A	N/A	0.956964104319	0.983488
S0029	Treadmill Walk - 2.8	Healthy/Control	23	1.778	74.84268	N/A	N/A	N/A	1.23396083083	1.251712
S0029	Treadmill Walk - 3.4	Healthy/Control	23	1.778	74.84268	N/A	N/A	N/A	1.39539353614	1.519936
S0047	Treadmill Walk - 1.1	Healthy/Control	28	1.7272	70.30676	N/A	N/A	N/A	0.556731906084	0.491744
S0047	Treadmill Walk - 1.7	Healthy/Control	28	1.7272	70.30676	N/A	N/A	N/A	0.906072629338	0.759968
S0047	Treadmill Walk - 2.2	Healthy/Control	28	1.7272	70.30676	N/A	N/A	N/A	1.01280054057	0.983488
S0047	Treadmill Walk - 2.8	Healthy/Control	28	1.7272	70.30676	N/A	N/A	N/A	1.26798644662	1.251712
S0047	Treadmill Walk - 3.4	Healthy/Control	28	1.7272	70.30676	N/A	N/A	N/A	1.53261632406	1.519936
043	Force Plate - Eyes Open 1	Healthy/Control	71	1.651	70.30676	N/A	N/A	N/A	-0.17119543428	0.0
043	Force Plate - Eyes Open 2	Healthy/Control	71	1.651	70.30676	N/A	N/A	N/A	-0.0283270282099	0.0
043	Force Plate - Eyes Closed 1	Healthy/Control	71	1.651	70.30676	N/A	N/A	N/A	-0.0737506156727	0.0
043	Force Plate - Eyes Closed 1	Healthy/Control	71	1.651	70.30676	N/A	N/A	N/A	-0.0737506156727	0.0
043	Force Plate - Eyes Closed 2	Healthy/Control	71	1.651	70.30676	N/A	N/A	N/A	-0.0987068728966	0.0
043	Force Plate - Foam Eyes Open 1	Healthy/Control	71	1.651	70.30676	N/A	N/A	N/A	0.0690462482867	0.0
043	Force Plate - Foam Eyes Open 2	Healthy/Control	71	1.651	70.30676	N/A	N/A	N/A	0.0872491942289	0.0
043	Six Minute Walk 1	Healthy/Control	71	1.651	70.30676	N/A	N/A	N/A	1.41687859581	1.385824
043	Six Minute Walk 2	Healthy/Control	71	1.651	70.30676	N/A	N/A	N/A	1.91615548809	1.654048
043	Six Minute Walk 3	Healthy/Control	71	1.651	70.30676	N/A	N/A	N/A	1.14920645796	1.1176
037	Force Plate - Eyes Open 1	Healthy/Control	55	1.7272	86.18248	N/A	N/A	N/A	-0.0902579909507	0.0
037	Force Plate - Eyes Open 2	Healthy/Control	55	1.7272	86.18248	N/A	N/A	N/A	-0.0485416926247	0.0
037	Force Plate - Eyes Closed 1	Healthy/Control	55	1.7272	86.18248	N/A	N/A	N/A	-0.103976365648	0.0
037	Force Plate - Eyes Closed 2	Healthy/Control	55	1.7272	86.18248	N/A	N/A	N/A	-0.183140989194	0.0
037	Force Plate - Foam Eyes Open 1	Healthy/Control	55	1.7272	86.18248	N/A	N/A	N/A	-0.086990109756	0.0
037	Force Plate - Foam Eyes Open 2	Healthy/Control	55	1.7272	86.18248	N/A	N/A	N/A	-0.0793364964256	0.0
037	Six Minute Walk 1	Healthy/Control	55	1.7272	86.18248	N/A	N/A	N/A	1.14664369233	1.296416
037	Six Minute Walk 2	Healthy/Control	55	1.7272	86.18248	N/A	N/A	N/A	1.30365725061	1.519936
037	Six Minute Walk 3	Healthy/Control	55	1.7272	86.18248	N/A	N/A	N/A	0.841370040641	1.028192
029	Force Plate - Eyes Open 1	Healthy/Control	37	1.8288	90.7184	N/A	N/A	N/A	-0.114501688503	0.0
029	Force Plate - Eyes Open 2	Healthy/Control	37	1.8288	90.7184	N/A	N/A	N/A	-0.0259929188326	0.0
029	Force Plate - Eyes Closed 1	Healthy/Control	37	1.8288	90.7184	N/A	N/A	N/A	-0.124469047089	0.0
029	Force Plate - Eyes Closed 2	Healthy/Control	37	1.8288	90.7184	N/A	N/A	N/A	-0.149621557832	0.0
029	Force Plate - Foam Eyes Open 1	Healthy/Control	37	1.8288	90.7184	N/A	N/A	N/A	-0.0185776492893	0.0
029	Force Plate - Foam Eyes Open 2	Healthy/Control	37	1.8288	90.7184	N/A	N/A	N/A	-0.190579070817	0.0
029	Six Minute Walk 1	Healthy/Control	37	1.8288	90.7184	N/A	N/A	N/A	1.33972490271	1.207008
029	Six Minute Walk 2	Healthy/Control	37	1.8288	90.7184	N/A	N/A	N/A	1.451226989	1.430528
029	Six Minute Walk 3	Healthy/Control	37	1.8288	90.7184	N/A	N/A	N/A	1.20040371821	0.983488
026	Force Plate - Eyes Open 1	Healthy/Control	70	1.778	102.511792	N/A	N/A	N/A	0.0297819511687	0.0
026	Force Plate - Eyes Open 2	Healthy/Control	70	1.778	102.511792	N/A	N/A	N/A	0.0595632251453	0.0
026	Force Plate - Eyes Closed 1	Healthy/Control	70	1.778	102.511792	N/A	N/A	N/A	-0.0340853661834	0.0
026	Force Plate - Eyes Closed 2	Healthy/Control	70	1.778	102.511792	N/A	N/A	N/A	-0.076829954763	0.0
026	Force Plate - Foam Eyes Open 1	Healthy/Control	70	1.778	102.511792	N/A	N/A	N/A	0.107610479105	0.0
026	Force Plate - Foam Eyes Open 2	Healthy/Control	70	1.778	102.511792	N/A	N/A	N/A	0.0595162441702	0.0
026	Six Minute Walk 1	Healthy/Control	70	1.778	102.511792	N/A	N/A	N/A	1.44820786168	1.519936
026	Six Minute Walk 2	Healthy/Control	70	1.778	102.511792	N/A	N/A	N/A	1.15701371299	1.207008
026	Six Minute Walk 3	Healthy/Control	70	1.778	102.511792	N/A	N/A	N/A	1.88310545079	1.78816
024	Force Plate - Eyes Open 1	Healthy/Control	69	1.651	76.203456	N/A	N/A	N/A	0.204082416838	0.0
024	Force Plate - Eyes Open 2	Healthy/Control	69	1.651	76.203456	N/A	N/A	N/A	0.223889223337	0.0
024	Force Plate - Eyes Closed 1	Healthy/Control	69	1.651	76.203456	N/A	N/A	N/A	0.290681601749	0.0
024	Force Plate - Eyes Closed 2	Healthy/Control	69	1.651	76.203456	N/A	N/A	N/A	0.296552240976	0.0
024	Force Plate - Foam Eyes Open 1	Healthy/Control	69	1.651	76.203456	N/A	N/A	N/A	0.0882235908568	0.0
024	Force Plate - Foam Eyes Open 2	Healthy/Control	69	1.651	76.203456	N/A	N/A	N/A	0.0901665930264	0.0
024	Six Minute Walk 1	Healthy/Control	69	1.651	76.203456	N/A	N/A	N/A	1.3780558537	1.475232
024	Six Minute Walk 2	Healthy/Control	69	1.651	76.203456	N/A	N/A	N/A	1.11279573121	1.162304
024	Six Minute Walk 3	Healthy/Control	69	1.651	76.203456	N/A	N/A	N/A	1.52309671865	1.698752
025	Force Plate - Eyes Open 1	Healthy/Control	67	1.6383	64.410064	N/A	N/A	N/A	-0.080189343994	0.0
025	Force Plate - Eyes Open 2	Healthy/Control	67	1.6383	64.410064	N/A	N/A	N/A	0.0106112252541	0.0
025	Force Plate - Eyes Closed 1	Healthy/Control	67	1.6383	64.410064	N/A	N/A	N/A	-0.053043843167	0.0
025	Force Plate - Eyes Closed 2	Healthy/Control	67	1.6383	64.410064	N/A	N/A	N/A	-0.055974481357	0.0
025	Force Plate - Foam Eyes Open 1	Healthy/Control	67	1.6383	64.410064	N/A	N/A	N/A	-0.0311608115848	0.0
025	Force Plate - Foam Eyes Open 2	Healthy/Control	67	1.6383	64.410064	N/A	N/A	N/A	-0.0434316590899	0.0
025	Six Minute Walk 1	Healthy/Control	67	1.6383	64.410064	N/A	N/A	N/A	0.812681955907	0.357632
025	Six Minute Walk 2	Healthy/Control	67	1.6383	64.410064	N/A	N/A	N/A	0.770739730616	0.44704
025	Six Minute Walk 3	Healthy/Control	67	1.6383	64.410064	N/A	N/A	N/A	0.530418938419	0.268224
003	Force Plate - Eyes Open 1	Healthy/Control	66	1.778	68.945984	N/A	N/A	N/A	0.089995547825	0.0
003	Force Plate - Eyes Open 2	Healthy/Control	66	1.778	68.945984	N/A	N/A	N/A	0.0453918381344	0.0
003	Force Plate - Eyes Closed 1	Healthy/Control	66	1.778	68.945984	N/A	N/A	N/A	0.0973504581927	0.0
003	Force Plate - Eyes Closed 2	Healthy/Control	66	1.778	68.945984	N/A	N/A	N/A	0.0271513754954	0.0
003	Force Plate - Foam Eyes Open 1	Healthy/Control	66	1.778	68.945984	N/A	N/A	N/A	0.0426681345478	0.0
003	Force Plate - Foam Eyes Open 2	Healthy/Control	66	1.778	68.945984	N/A	N/A	N/A	0.0292278077773	0.0
003	Six Minute Walk 1	Healthy/Control	66	1.778	68.945984	N/A	N/A	N/A	1.09590508488	1.34112
003	Six Minute Walk 2	Healthy/Control	66	1.778	68.945984	N/A	N/A	N/A	1.33983198275	1.609344
003	Six Minute Walk 3	Healthy/Control	66	1.778	68.945984	N/A	N/A	N/A	0.888585312747	1.072896
