# Supplementary material for: A machine learning approach for gait speed estimation using skin-mounted wearable sensors: From healthy controls to individuals with multiple sclerosis
Source: PLoS One. 2017 Jun 1;12(6):e0178366. doi: 10.1371/journal.pone.0178366 (PMC5453431; doi:10.1371/journal.pone.0178366)
Supplement: S3 File — (ZIP) [file pone.0178366.s004.zip › S3_File/['SACRUM', 'R:ANTERIOR_THIGH']_healthy.csv]

Subject	Activity	Impairment Level	Age	Height	Weight	EDSS Score	MSWS Score	Fall History	Predicted Speed	Ground Truth Speed
S0001	Treadmill Walk - 1.1	Healthy/Control	22	1.6002	62.595696	N/A	N/A	N/A	0.601995917368	0.491744
S0001	Treadmill Walk - 1.7	Healthy/Control	22	1.6002	62.595696	N/A	N/A	N/A	0.970974517679	0.759968
S0001	Treadmill Walk - 2.2	Healthy/Control	22	1.6002	62.595696	N/A	N/A	N/A	1.30600059992	0.983488
S0001	Treadmill Walk - 2.8	Healthy/Control	22	1.6002	62.595696	N/A	N/A	N/A	1.69116409308	1.251712
S0001	Treadmill Walk - 3.4	Healthy/Control	22	1.6002	62.595696	N/A	N/A	N/A	1.83430058115	1.519936
S0063	Treadmill Walk - 1.1	Healthy/Control	22	1.8034	78.471416	N/A	N/A	N/A	0.589137816783	0.491744
S0063	Treadmill Walk - 1.7	Healthy/Control	22	1.8034	78.471416	N/A	N/A	N/A	0.847523829297	0.759968
S0063	Treadmill Walk - 2.2	Healthy/Control	22	1.8034	78.471416	N/A	N/A	N/A	1.04077005709	0.983488
S0063	Treadmill Walk - 2.8	Healthy/Control	22	1.8034	78.471416	N/A	N/A	N/A	1.23811230686	1.251712
S0063	Treadmill Walk - 3.4	Healthy/Control	22	1.8034	78.471416	N/A	N/A	N/A	1.53399918786	1.519936
S0040	Treadmill Walk - 1.1	Healthy/Control	28	1.8034	90.7184	N/A	N/A	N/A	0.355708860692	0.491744
S0040	Treadmill Walk - 1.7	Healthy/Control	28	1.8034	90.7184	N/A	N/A	N/A	0.656101243724	0.759968
S0040	Treadmill Walk - 2.2	Healthy/Control	28	1.8034	90.7184	N/A	N/A	N/A	1.00059759152	0.983488
S0040	Treadmill Walk - 2.8	Healthy/Control	28	1.8034	90.7184	N/A	N/A	N/A	1.20110838032	1.251712
S0040	Treadmill Walk - 3.4	Healthy/Control	28	1.8034	90.7184	N/A	N/A	N/A	1.37160123444	1.519936
S0018	Treadmill Walk - 1.1	Healthy/Control	25	1.7526	68.945984	N/A	N/A	N/A	0.516796058484	0.491744
S0018	Treadmill Walk - 1.7	Healthy/Control	25	1.7526	68.945984	N/A	N/A	N/A	0.776098162705	0.759968
S0018	Treadmill Walk - 2.2	Healthy/Control	25	1.7526	68.945984	N/A	N/A	N/A	1.04166693921	0.983488
S0018	Treadmill Walk - 2.8	Healthy/Control	25	1.7526	68.945984	N/A	N/A	N/A	1.26932863694	1.251712
S0018	Treadmill Walk - 3.4	Healthy/Control	25	1.7526	68.945984	N/A	N/A	N/A	1.41349454998	1.519936
S0064	Treadmill Walk - 1.1	Healthy/Control	23	1.778	62.595696	N/A	N/A	N/A	0.489450363718	0.491744
S0064	Treadmill Walk - 1.7	Healthy/Control	23	1.778	62.595696	N/A	N/A	N/A	0.689808620573	0.759968
S0064	Treadmill Walk - 2.2	Healthy/Control	23	1.778	62.595696	N/A	N/A	N/A	0.854614905056	0.983488
S0064	Treadmill Walk - 2.8	Healthy/Control	23	1.778	62.595696	N/A	N/A	N/A	1.09954436884	1.251712
S0064	Treadmill Walk - 3.4	Healthy/Control	23	1.778	62.595696	N/A	N/A	N/A	1.3643420549	1.519936
S0028	Treadmill Walk - 1.1	Healthy/Control	35	1.8034	82.553744	N/A	N/A	N/A	0.362690403022	0.491744
S0028	Treadmill Walk - 1.7	Healthy/Control	35	1.8034	82.553744	N/A	N/A	N/A	0.598735476943	0.759968
S0028	Treadmill Walk - 2.2	Healthy/Control	35	1.8034	82.553744	N/A	N/A	N/A	0.680473151837	0.983488
S0028	Treadmill Walk - 2.8	Healthy/Control	35	1.8034	82.553744	N/A	N/A	N/A	0.908996455081	1.251712
S0028	Treadmill Walk - 3.4	Healthy/Control	35	1.8034	82.553744	N/A	N/A	N/A	1.22341107431	1.519936
S0033	Treadmill Walk - 1.1	Healthy/Control	25	1.8288	99.336648	N/A	N/A	N/A	0.629941950522	0.491744
S0033	Treadmill Walk - 1.7	Healthy/Control	25	1.8288	99.336648	N/A	N/A	N/A	0.831457189616	0.759968
S0033	Treadmill Walk - 2.2	Healthy/Control	25	1.8288	99.336648	N/A	N/A	N/A	0.995259702794	0.983488
S0033	Treadmill Walk - 2.8	Healthy/Control	25	1.8288	99.336648	N/A	N/A	N/A	1.18120120623	1.251712
S0033	Treadmill Walk - 3.4	Healthy/Control	25	1.8288	99.336648	N/A	N/A	N/A	1.39397435381	1.519936
S0045	Treadmill Walk - 1.1	Healthy/Control	30	1.7018	61.23492	N/A	N/A	N/A	0.571118149019	0.491744
S0045	Treadmill Walk - 1.7	Healthy/Control	30	1.7018	61.23492	N/A	N/A	N/A	0.849993453582	0.759968
S0045	Treadmill Walk - 2.2	Healthy/Control	30	1.7018	61.23492	N/A	N/A	N/A	1.0012197897	0.983488
S0045	Treadmill Walk - 2.8	Healthy/Control	30	1.7018	61.23492	N/A	N/A	N/A	1.33690638345	1.251712
S0045	Treadmill Walk - 3.4	Healthy/Control	30	1.7018	61.23492	N/A	N/A	N/A	1.54726764399	1.519936
S0029	Treadmill Walk - 1.1	Healthy/Control	23	1.778	74.84268	N/A	N/A	N/A	0.495490311508	0.491744
S0029	Treadmill Walk - 1.7	Healthy/Control	23	1.778	74.84268	N/A	N/A	N/A	0.773061594589	0.759968
S0029	Treadmill Walk - 2.2	Healthy/Control	23	1.778	74.84268	N/A	N/A	N/A	1.02550690364	0.983488
S0029	Treadmill Walk - 2.8	Healthy/Control	23	1.778	74.84268	N/A	N/A	N/A	1.40384573349	1.251712
S0029	Treadmill Walk - 3.4	Healthy/Control	23	1.778	74.84268	N/A	N/A	N/A	1.717028057	1.519936
S0047	Treadmill Walk - 1.1	Healthy/Control	28	1.7272	70.30676	N/A	N/A	N/A	0.559081627272	0.491744
S0047	Treadmill Walk - 1.7	Healthy/Control	28	1.7272	70.30676	N/A	N/A	N/A	0.662379981683	0.759968
S0047	Treadmill Walk - 2.2	Healthy/Control	28	1.7272	70.30676	N/A	N/A	N/A	0.855304861157	0.983488
S0047	Treadmill Walk - 2.8	Healthy/Control	28	1.7272	70.30676	N/A	N/A	N/A	1.16035281211	1.251712
S0047	Treadmill Walk - 3.4	Healthy/Control	28	1.7272	70.30676	N/A	N/A	N/A	1.39203504633	1.519936
043	Force Plate - Eyes Open 1	Healthy/Control	71	1.651	70.30676	N/A	N/A	N/A	-0.0408021090487	0.0
043	Force Plate - Eyes Open 2	Healthy/Control	71	1.651	70.30676	N/A	N/A	N/A	-0.100031556893	0.0
043	Force Plate - Eyes Closed 1	Healthy/Control	71	1.651	70.30676	N/A	N/A	N/A	-0.025314516171	0.0
043	Force Plate - Eyes Closed 1	Healthy/Control	71	1.651	70.30676	N/A	N/A	N/A	-0.025314516171	0.0
043	Force Plate - Eyes Closed 2	Healthy/Control	71	1.651	70.30676	N/A	N/A	N/A	-0.108175643085	0.0
043	Force Plate - Foam Eyes Open 1	Healthy/Control	71	1.651	70.30676	N/A	N/A	N/A	0.200087378524	0.0
043	Force Plate - Foam Eyes Open 2	Healthy/Control	71	1.651	70.30676	N/A	N/A	N/A	0.299072336797	0.0
043	Six Minute Walk 1	Healthy/Control	71	1.651	70.30676	N/A	N/A	N/A	1.54172637525	1.385824
043	Six Minute Walk 2	Healthy/Control	71	1.651	70.30676	N/A	N/A	N/A	1.93186329781	1.654048
043	Six Minute Walk 3	Healthy/Control	71	1.651	70.30676	N/A	N/A	N/A	1.28467792845	1.1176
037	Force Plate - Eyes Open 1	Healthy/Control	55	1.7272	86.18248	N/A	N/A	N/A	0.0864570245783	0.0
037	Force Plate - Eyes Open 2	Healthy/Control	55	1.7272	86.18248	N/A	N/A	N/A	0.0984007120497	0.0
037	Force Plate - Eyes Closed 1	Healthy/Control	55	1.7272	86.18248	N/A	N/A	N/A	0.0971361422249	0.0
037	Force Plate - Eyes Closed 2	Healthy/Control	55	1.7272	86.18248	N/A	N/A	N/A	0.0790677019826	0.0
037	Force Plate - Foam Eyes Open 1	Healthy/Control	55	1.7272	86.18248	N/A	N/A	N/A	-0.00145366234562	0.0
037	Force Plate - Foam Eyes Open 2	Healthy/Control	55	1.7272	86.18248	N/A	N/A	N/A	0.102265866479	0.0
037	Six Minute Walk 1	Healthy/Control	55	1.7272	86.18248	N/A	N/A	N/A	1.34691440025	1.296416
037	Six Minute Walk 2	Healthy/Control	55	1.7272	86.18248	N/A	N/A	N/A	1.54224725324	1.519936
037	Six Minute Walk 3	Healthy/Control	55	1.7272	86.18248	N/A	N/A	N/A	1.11471940356	1.028192
029	Force Plate - Eyes Open 1	Healthy/Control	37	1.8288	90.7184	N/A	N/A	N/A	0.0521815167251	0.0
029	Force Plate - Eyes Open 2	Healthy/Control	37	1.8288	90.7184	N/A	N/A	N/A	0.00981060878375	0.0
029	Force Plate - Eyes Closed 1	Healthy/Control	37	1.8288	90.7184	N/A	N/A	N/A	0.0290003516592	0.0
029	Force Plate - Eyes Closed 2	Healthy/Control	37	1.8288	90.7184	N/A	N/A	N/A	0.0235307381693	0.0
029	Force Plate - Foam Eyes Open 1	Healthy/Control	37	1.8288	90.7184	N/A	N/A	N/A	0.00307467485371	0.0
029	Force Plate - Foam Eyes Open 2	Healthy/Control	37	1.8288	90.7184	N/A	N/A	N/A	-0.0459449420231	0.0
029	Six Minute Walk 1	Healthy/Control	37	1.8288	90.7184	N/A	N/A	N/A	1.33672124316	1.207008
029	Six Minute Walk 2	Healthy/Control	37	1.8288	90.7184	N/A	N/A	N/A	1.57335336512	1.430528
029	Six Minute Walk 3	Healthy/Control	37	1.8288	90.7184	N/A	N/A	N/A	1.06417887613	0.983488
026	Force Plate - Eyes Open 1	Healthy/Control	70	1.778	102.511792	N/A	N/A	N/A	-0.176946373805	0.0
026	Force Plate - Eyes Open 2	Healthy/Control	70	1.778	102.511792	N/A	N/A	N/A	-0.249526698001	0.0
026	Force Plate - Eyes Closed 1	Healthy/Control	70	1.778	102.511792	N/A	N/A	N/A	-0.187212822733	0.0
026	Force Plate - Eyes Closed 2	Healthy/Control	70	1.778	102.511792	N/A	N/A	N/A	-0.139110185978	0.0
026	Force Plate - Foam Eyes Open 1	Healthy/Control	70	1.778	102.511792	N/A	N/A	N/A	0.167176158031	0.0
026	Force Plate - Foam Eyes Open 2	Healthy/Control	70	1.778	102.511792	N/A	N/A	N/A	0.0769213487153	0.0
026	Six Minute Walk 1	Healthy/Control	70	1.778	102.511792	N/A	N/A	N/A	1.37818363972	1.519936
026	Six Minute Walk 2	Healthy/Control	70	1.778	102.511792	N/A	N/A	N/A	1.12055554838	1.207008
026	Six Minute Walk 3	Healthy/Control	70	1.778	102.511792	N/A	N/A	N/A	1.52621146594	1.78816
024	Force Plate - Eyes Open 1	Healthy/Control	69	1.651	76.203456	N/A	N/A	N/A	-0.0288080994898	0.0
024	Force Plate - Eyes Open 2	Healthy/Control	69	1.651	76.203456	N/A	N/A	N/A	0.0167152953484	0.0
024	Force Plate - Eyes Closed 1	Healthy/Control	69	1.651	76.203456	N/A	N/A	N/A	-0.0160890844998	0.0
024	Force Plate - Eyes Closed 2	Healthy/Control	69	1.651	76.203456	N/A	N/A	N/A	-0.00942049956497	0.0
024	Force Plate - Foam Eyes Open 1	Healthy/Control	69	1.651	76.203456	N/A	N/A	N/A	0.0558562349767	0.0
024	Force Plate - Foam Eyes Open 2	Healthy/Control	69	1.651	76.203456	N/A	N/A	N/A	0.123796488246	0.0
024	Six Minute Walk 1	Healthy/Control	69	1.651	76.203456	N/A	N/A	N/A	1.85099328643	1.475232
024	Six Minute Walk 2	Healthy/Control	69	1.651	76.203456	N/A	N/A	N/A	1.55999064392	1.162304
024	Six Minute Walk 3	Healthy/Control	69	1.651	76.203456	N/A	N/A	N/A	1.99920047008	1.698752
025	Force Plate - Eyes Open 1	Healthy/Control	67	1.6383	64.410064	N/A	N/A	N/A	0.0939995901874	0.0
025	Force Plate - Eyes Open 2	Healthy/Control	67	1.6383	64.410064	N/A	N/A	N/A	0.18590170242	0.0
025	Force Plate - Eyes Closed 1	Healthy/Control	67	1.6383	64.410064	N/A	N/A	N/A	0.214215803787	0.0
025	Force Plate - Eyes Closed 2	Healthy/Control	67	1.6383	64.410064	N/A	N/A	N/A	0.141018054361	0.0
025	Force Plate - Foam Eyes Open 1	Healthy/Control	67	1.6383	64.410064	N/A	N/A	N/A	0.0838905281759	0.0
025	Force Plate - Foam Eyes Open 2	Healthy/Control	67	1.6383	64.410064	N/A	N/A	N/A	0.129577295042	0.0
025	Six Minute Walk 1	Healthy/Control	67	1.6383	64.410064	N/A	N/A	N/A	0.833332911065	0.357632
025	Six Minute Walk 2	Healthy/Control	67	1.6383	64.410064	N/A	N/A	N/A	0.760134583851	0.44704
025	Six Minute Walk 3	Healthy/Control	67	1.6383	64.410064	N/A	N/A	N/A	0.647770163815	0.268224
003	Force Plate - Eyes Open 1	Healthy/Control	66	1.778	68.945984	N/A	N/A	N/A	-0.154846892155	0.0
003	Force Plate - Eyes Open 2	Healthy/Control	66	1.778	68.945984	N/A	N/A	N/A	-0.0683386852584	0.0
003	Force Plate - Eyes Closed 1	Healthy/Control	66	1.778	68.945984	N/A	N/A	N/A	0.00401617935885	0.0
003	Force Plate - Eyes Closed 2	Healthy/Control	66	1.778	68.945984	N/A	N/A	N/A	-0.0328886068121	0.0
003	Force Plate - Foam Eyes Open 1	Healthy/Control	66	1.778	68.945984	N/A	N/A	N/A	0.0129696108806	0.0
003	Force Plate - Foam Eyes Open 2	Healthy/Control	66	1.778	68.945984	N/A	N/A	N/A	0.0477944720357	0.0
003	Six Minute Walk 1	Healthy/Control	66	1.778	68.945984	N/A	N/A	N/A	1.07348414452	1.34112
003	Six Minute Walk 2	Healthy/Control	66	1.778	68.945984	N/A	N/A	N/A	1.23647114461	1.609344
003	Six Minute Walk 3	Healthy/Control	66	1.778	68.945984	N/A	N/A	N/A	0.861044160814	1.072896
