# Supplementary material for: A machine learning approach for gait speed estimation using skin-mounted wearable sensors: From healthy controls to individuals with multiple sclerosis
Source: PLoS One. 2017 Jun 1;12(6):e0178366. doi: 10.1371/journal.pone.0178366 (PMC5453431; doi:10.1371/journal.pone.0178366)
Supplement: S3 File — (ZIP) [file pone.0178366.s004.zip › S3_File/['SACRUM', 'R:TIBIALIS_ANTERIOR']_healthy.csv]

Subject	Activity	Impairment Level	Age	Height	Weight	EDSS Score	MSWS Score	Fall History	Predicted Speed	Ground Truth Speed
S0001	Treadmill Walk - 1.1	Healthy/Control	22	1.6002	62.595696	N/A	N/A	N/A	0.623556109015	0.491744
S0001	Treadmill Walk - 1.7	Healthy/Control	22	1.6002	62.595696	N/A	N/A	N/A	0.940138360719	0.759968
S0001	Treadmill Walk - 2.2	Healthy/Control	22	1.6002	62.595696	N/A	N/A	N/A	1.18689279829	0.983488
S0001	Treadmill Walk - 2.8	Healthy/Control	22	1.6002	62.595696	N/A	N/A	N/A	1.50926104873	1.251712
S0001	Treadmill Walk - 3.4	Healthy/Control	22	1.6002	62.595696	N/A	N/A	N/A	1.5813103099	1.519936
S0063	Treadmill Walk - 1.1	Healthy/Control	22	1.8034	78.471416	N/A	N/A	N/A	0.59760865634	0.491744
S0063	Treadmill Walk - 1.7	Healthy/Control	22	1.8034	78.471416	N/A	N/A	N/A	0.849825864713	0.759968
S0063	Treadmill Walk - 2.2	Healthy/Control	22	1.8034	78.471416	N/A	N/A	N/A	1.01407077834	0.983488
S0063	Treadmill Walk - 2.8	Healthy/Control	22	1.8034	78.471416	N/A	N/A	N/A	1.13184577969	1.251712
S0063	Treadmill Walk - 3.4	Healthy/Control	22	1.8034	78.471416	N/A	N/A	N/A	1.28672180117	1.519936
S0040	Treadmill Walk - 1.1	Healthy/Control	28	1.8034	90.7184	N/A	N/A	N/A	0.45817012176	0.491744
S0040	Treadmill Walk - 1.7	Healthy/Control	28	1.8034	90.7184	N/A	N/A	N/A	0.695692154139	0.759968
S0040	Treadmill Walk - 2.2	Healthy/Control	28	1.8034	90.7184	N/A	N/A	N/A	0.963803088784	0.983488
S0040	Treadmill Walk - 2.8	Healthy/Control	28	1.8034	90.7184	N/A	N/A	N/A	1.258992848	1.251712
S0040	Treadmill Walk - 3.4	Healthy/Control	28	1.8034	90.7184	N/A	N/A	N/A	1.54318232424	1.519936
S0018	Treadmill Walk - 1.1	Healthy/Control	25	1.7526	68.945984	N/A	N/A	N/A	0.621163920844	0.491744
S0018	Treadmill Walk - 1.7	Healthy/Control	25	1.7526	68.945984	N/A	N/A	N/A	0.928244724703	0.759968
S0018	Treadmill Walk - 2.2	Healthy/Control	25	1.7526	68.945984	N/A	N/A	N/A	1.13407074809	0.983488
S0018	Treadmill Walk - 2.8	Healthy/Control	25	1.7526	68.945984	N/A	N/A	N/A	1.43501844186	1.251712
S0018	Treadmill Walk - 3.4	Healthy/Control	25	1.7526	68.945984	N/A	N/A	N/A	1.77227718795	1.519936
S0064	Treadmill Walk - 1.1	Healthy/Control	23	1.778	62.595696	N/A	N/A	N/A	0.414377052947	0.491744
S0064	Treadmill Walk - 1.7	Healthy/Control	23	1.778	62.595696	N/A	N/A	N/A	0.625969341872	0.759968
S0064	Treadmill Walk - 2.2	Healthy/Control	23	1.778	62.595696	N/A	N/A	N/A	0.879506048916	0.983488
S0064	Treadmill Walk - 2.8	Healthy/Control	23	1.778	62.595696	N/A	N/A	N/A	1.14673843028	1.251712
S0064	Treadmill Walk - 3.4	Healthy/Control	23	1.778	62.595696	N/A	N/A	N/A	1.43339390948	1.519936
S0028	Treadmill Walk - 1.1	Healthy/Control	35	1.8034	82.553744	N/A	N/A	N/A	0.349836656229	0.491744
S0028	Treadmill Walk - 1.7	Healthy/Control	35	1.8034	82.553744	N/A	N/A	N/A	0.625434878599	0.759968
S0028	Treadmill Walk - 2.2	Healthy/Control	35	1.8034	82.553744	N/A	N/A	N/A	0.801613784804	0.983488
S0028	Treadmill Walk - 2.8	Healthy/Control	35	1.8034	82.553744	N/A	N/A	N/A	1.16084183382	1.251712
S0028	Treadmill Walk - 3.4	Healthy/Control	35	1.8034	82.553744	N/A	N/A	N/A	1.52870471231	1.519936
S0033	Treadmill Walk - 1.1	Healthy/Control	25	1.8288	99.336648	N/A	N/A	N/A	0.500886295832	0.491744
S0033	Treadmill Walk - 1.7	Healthy/Control	25	1.8288	99.336648	N/A	N/A	N/A	0.7718829928	0.759968
S0033	Treadmill Walk - 2.2	Healthy/Control	25	1.8288	99.336648	N/A	N/A	N/A	0.97013656284	0.983488
S0033	Treadmill Walk - 2.8	Healthy/Control	25	1.8288	99.336648	N/A	N/A	N/A	1.18919874031	1.251712
S0033	Treadmill Walk - 3.4	Healthy/Control	25	1.8288	99.336648	N/A	N/A	N/A	1.48153246089	1.519936
S0045	Treadmill Walk - 1.1	Healthy/Control	30	1.7018	61.23492	N/A	N/A	N/A	0.544616352556	0.491744
S0045	Treadmill Walk - 1.7	Healthy/Control	30	1.7018	61.23492	N/A	N/A	N/A	0.730472502523	0.759968
S0045	Treadmill Walk - 2.2	Healthy/Control	30	1.7018	61.23492	N/A	N/A	N/A	0.881858926699	0.983488
S0045	Treadmill Walk - 2.8	Healthy/Control	30	1.7018	61.23492	N/A	N/A	N/A	1.17038730199	1.251712
S0045	Treadmill Walk - 3.4	Healthy/Control	30	1.7018	61.23492	N/A	N/A	N/A	1.3547299074	1.519936
S0029	Treadmill Walk - 1.1	Healthy/Control	23	1.778	74.84268	N/A	N/A	N/A	0.536015977463	0.491744
S0029	Treadmill Walk - 1.7	Healthy/Control	23	1.778	74.84268	N/A	N/A	N/A	0.893653691033	0.759968
S0029	Treadmill Walk - 2.2	Healthy/Control	23	1.778	74.84268	N/A	N/A	N/A	1.12790513892	0.983488
S0029	Treadmill Walk - 2.8	Healthy/Control	23	1.778	74.84268	N/A	N/A	N/A	1.49842699602	1.251712
S0029	Treadmill Walk - 3.4	Healthy/Control	23	1.778	74.84268	N/A	N/A	N/A	1.75914511194	1.519936
S0047	Treadmill Walk - 1.1	Healthy/Control	28	1.7272	70.30676	N/A	N/A	N/A	0.573115846757	0.491744
S0047	Treadmill Walk - 1.7	Healthy/Control	28	1.7272	70.30676	N/A	N/A	N/A	0.819327034005	0.759968
S0047	Treadmill Walk - 2.2	Healthy/Control	28	1.7272	70.30676	N/A	N/A	N/A	0.944645463907	0.983488
S0047	Treadmill Walk - 2.8	Healthy/Control	28	1.7272	70.30676	N/A	N/A	N/A	1.18679759888	1.251712
S0047	Treadmill Walk - 3.4	Healthy/Control	28	1.7272	70.30676	N/A	N/A	N/A	1.50015395286	1.519936
043	Force Plate - Eyes Open 1	Healthy/Control	71	1.651	70.30676	N/A	N/A	N/A	-0.138255597515	0.0
043	Force Plate - Eyes Open 2	Healthy/Control	71	1.651	70.30676	N/A	N/A	N/A	-0.0593886626523	0.0
043	Force Plate - Eyes Closed 1	Healthy/Control	71	1.651	70.30676	N/A	N/A	N/A	-0.0518286045558	0.0
043	Force Plate - Eyes Closed 1	Healthy/Control	71	1.651	70.30676	N/A	N/A	N/A	-0.0518286045558	0.0
043	Force Plate - Eyes Closed 2	Healthy/Control	71	1.651	70.30676	N/A	N/A	N/A	-0.0631801390613	0.0
043	Force Plate - Foam Eyes Open 1	Healthy/Control	71	1.651	70.30676	N/A	N/A	N/A	0.00845891409176	0.0
043	Force Plate - Foam Eyes Open 2	Healthy/Control	71	1.651	70.30676	N/A	N/A	N/A	0.0574409564856	0.0
043	Six Minute Walk 1	Healthy/Control	71	1.651	70.30676	N/A	N/A	N/A	1.53581156496	1.385824
043	Six Minute Walk 2	Healthy/Control	71	1.651	70.30676	N/A	N/A	N/A	1.94908956228	1.654048
043	Six Minute Walk 3	Healthy/Control	71	1.651	70.30676	N/A	N/A	N/A	1.26886746627	1.1176
037	Force Plate - Eyes Open 1	Healthy/Control	55	1.7272	86.18248	N/A	N/A	N/A	0.00865934125047	0.0
037	Force Plate - Eyes Open 2	Healthy/Control	55	1.7272	86.18248	N/A	N/A	N/A	0.00329040594321	0.0
037	Force Plate - Eyes Closed 1	Healthy/Control	55	1.7272	86.18248	N/A	N/A	N/A	0.0140207550914	0.0
037	Force Plate - Eyes Closed 2	Healthy/Control	55	1.7272	86.18248	N/A	N/A	N/A	-0.052868785062	0.0
037	Force Plate - Foam Eyes Open 1	Healthy/Control	55	1.7272	86.18248	N/A	N/A	N/A	-0.114943627724	0.0
037	Force Plate - Foam Eyes Open 2	Healthy/Control	55	1.7272	86.18248	N/A	N/A	N/A	-0.0606689577751	0.0
037	Six Minute Walk 1	Healthy/Control	55	1.7272	86.18248	N/A	N/A	N/A	1.10553865173	1.296416
037	Six Minute Walk 2	Healthy/Control	55	1.7272	86.18248	N/A	N/A	N/A	1.34986492225	1.519936
037	Six Minute Walk 3	Healthy/Control	55	1.7272	86.18248	N/A	N/A	N/A	0.884012911968	1.028192
029	Force Plate - Eyes Open 1	Healthy/Control	37	1.8288	90.7184	N/A	N/A	N/A	-0.0747995257229	0.0
029	Force Plate - Eyes Open 2	Healthy/Control	37	1.8288	90.7184	N/A	N/A	N/A	-0.0616053051425	0.0
029	Force Plate - Eyes Closed 1	Healthy/Control	37	1.8288	90.7184	N/A	N/A	N/A	-0.0449417481656	0.0
029	Force Plate - Eyes Closed 2	Healthy/Control	37	1.8288	90.7184	N/A	N/A	N/A	-0.137074519332	0.0
029	Force Plate - Foam Eyes Open 1	Healthy/Control	37	1.8288	90.7184	N/A	N/A	N/A	-0.0913702255358	0.0
029	Force Plate - Foam Eyes Open 2	Healthy/Control	37	1.8288	90.7184	N/A	N/A	N/A	-0.243315138923	0.0
029	Six Minute Walk 1	Healthy/Control	37	1.8288	90.7184	N/A	N/A	N/A	1.25689646298	1.207008
029	Six Minute Walk 2	Healthy/Control	37	1.8288	90.7184	N/A	N/A	N/A	1.39581733599	1.430528
029	Six Minute Walk 3	Healthy/Control	37	1.8288	90.7184	N/A	N/A	N/A	1.1215167614	0.983488
026	Force Plate - Eyes Open 1	Healthy/Control	70	1.778	102.511792	N/A	N/A	N/A	-0.0518273452714	0.0
026	Force Plate - Eyes Open 2	Healthy/Control	70	1.778	102.511792	N/A	N/A	N/A	-0.0711044377543	0.0
026	Force Plate - Eyes Closed 1	Healthy/Control	70	1.778	102.511792	N/A	N/A	N/A	-0.15545570675	0.0
026	Force Plate - Eyes Closed 2	Healthy/Control	70	1.778	102.511792	N/A	N/A	N/A	-0.116814810673	0.0
026	Force Plate - Foam Eyes Open 1	Healthy/Control	70	1.778	102.511792	N/A	N/A	N/A	-0.000278721224118	0.0
026	Force Plate - Foam Eyes Open 2	Healthy/Control	70	1.778	102.511792	N/A	N/A	N/A	-0.0769916604146	0.0
026	Six Minute Walk 1	Healthy/Control	70	1.778	102.511792	N/A	N/A	N/A	1.4419103857	1.519936
026	Six Minute Walk 2	Healthy/Control	70	1.778	102.511792	N/A	N/A	N/A	1.10965034684	1.207008
026	Six Minute Walk 3	Healthy/Control	70	1.778	102.511792	N/A	N/A	N/A	1.92268590538	1.78816
024	Force Plate - Eyes Open 1	Healthy/Control	69	1.651	76.203456	N/A	N/A	N/A	0.0202441077011	0.0
024	Force Plate - Eyes Open 2	Healthy/Control	69	1.651	76.203456	N/A	N/A	N/A	0.0203066024325	0.0
024	Force Plate - Eyes Closed 1	Healthy/Control	69	1.651	76.203456	N/A	N/A	N/A	0.050017112607	0.0
024	Force Plate - Eyes Closed 2	Healthy/Control	69	1.651	76.203456	N/A	N/A	N/A	0.0248886436799	0.0
024	Force Plate - Foam Eyes Open 1	Healthy/Control	69	1.651	76.203456	N/A	N/A	N/A	-0.0666812426145	0.0
024	Force Plate - Foam Eyes Open 2	Healthy/Control	69	1.651	76.203456	N/A	N/A	N/A	-0.0234240670255	0.0
024	Six Minute Walk 1	Healthy/Control	69	1.651	76.203456	N/A	N/A	N/A	1.56679829658	1.475232
024	Six Minute Walk 2	Healthy/Control	69	1.651	76.203456	N/A	N/A	N/A	1.28062290886	1.162304
024	Six Minute Walk 3	Healthy/Control	69	1.651	76.203456	N/A	N/A	N/A	1.70319737698	1.698752
025	Force Plate - Eyes Open 1	Healthy/Control	67	1.6383	64.410064	N/A	N/A	N/A	0.0748315634688	0.0
025	Force Plate - Eyes Open 2	Healthy/Control	67	1.6383	64.410064	N/A	N/A	N/A	0.0911596360717	0.0
025	Force Plate - Eyes Closed 1	Healthy/Control	67	1.6383	64.410064	N/A	N/A	N/A	0.121312240313	0.0
025	Force Plate - Eyes Closed 2	Healthy/Control	67	1.6383	64.410064	N/A	N/A	N/A	0.0688353839503	0.0
025	Force Plate - Foam Eyes Open 1	Healthy/Control	67	1.6383	64.410064	N/A	N/A	N/A	0.00490434455595	0.0
025	Force Plate - Foam Eyes Open 2	Healthy/Control	67	1.6383	64.410064	N/A	N/A	N/A	0.0602919405689	0.0
025	Six Minute Walk 1	Healthy/Control	67	1.6383	64.410064	N/A	N/A	N/A	0.829708277598	0.357632
025	Six Minute Walk 2	Healthy/Control	67	1.6383	64.410064	N/A	N/A	N/A	0.792233110255	0.44704
025	Six Minute Walk 3	Healthy/Control	67	1.6383	64.410064	N/A	N/A	N/A	0.641869614822	0.268224
003	Force Plate - Eyes Open 1	Healthy/Control	66	1.778	68.945984	N/A	N/A	N/A	-0.0334544551028	0.0
003	Force Plate - Eyes Open 2	Healthy/Control	66	1.778	68.945984	N/A	N/A	N/A	-0.0148375254386	0.0
003	Force Plate - Eyes Closed 1	Healthy/Control	66	1.778	68.945984	N/A	N/A	N/A	0.083905132178	0.0
003	Force Plate - Eyes Closed 2	Healthy/Control	66	1.778	68.945984	N/A	N/A	N/A	0.00223704156378	0.0
003	Force Plate - Foam Eyes Open 1	Healthy/Control	66	1.778	68.945984	N/A	N/A	N/A	-0.111329617558	0.0
003	Force Plate - Foam Eyes Open 2	Healthy/Control	66	1.778	68.945984	N/A	N/A	N/A	-0.052976507813	0.0
003	Six Minute Walk 1	Healthy/Control	66	1.778	68.945984	N/A	N/A	N/A	1.1140930558	1.34112
003	Six Minute Walk 2	Healthy/Control	66	1.778	68.945984	N/A	N/A	N/A	1.30076124898	1.609344
003	Six Minute Walk 3	Healthy/Control	66	1.778	68.945984	N/A	N/A	N/A	0.916436624212	1.072896
