# Supplementary material for: A machine learning approach for gait speed estimation using skin-mounted wearable sensors: From healthy controls to individuals with multiple sclerosis
Source: PLoS One. 2017 Jun 1;12(6):e0178366. doi: 10.1371/journal.pone.0178366 (PMC5453431; doi:10.1371/journal.pone.0178366)
Supplement: S3 File — (ZIP) [file pone.0178366.s004.zip › S3_File/['SACRUM']_healthy.csv]

Subject	Activity	Impairment Level	Age	Height	Weight	EDSS Score	MSWS Score	Fall History	Predicted Speed	Ground Truth Speed
S0001	Treadmill Walk - 1.1	Healthy/Control	22	1.6002	62.595696	N/A	N/A	N/A	0.566772695136	0.491744
S0001	Treadmill Walk - 1.7	Healthy/Control	22	1.6002	62.595696	N/A	N/A	N/A	0.925095907193	0.759968
S0001	Treadmill Walk - 2.2	Healthy/Control	22	1.6002	62.595696	N/A	N/A	N/A	1.19145745194	0.983488
S0001	Treadmill Walk - 2.8	Healthy/Control	22	1.6002	62.595696	N/A	N/A	N/A	1.57306181469	1.251712
S0001	Treadmill Walk - 3.4	Healthy/Control	22	1.6002	62.595696	N/A	N/A	N/A	1.75655806707	1.519936
S0063	Treadmill Walk - 1.1	Healthy/Control	22	1.8034	78.471416	N/A	N/A	N/A	0.516485568435	0.491744
S0063	Treadmill Walk - 1.7	Healthy/Control	22	1.8034	78.471416	N/A	N/A	N/A	0.794617709182	0.759968
S0063	Treadmill Walk - 2.2	Healthy/Control	22	1.8034	78.471416	N/A	N/A	N/A	0.997271275383	0.983488
S0063	Treadmill Walk - 2.8	Healthy/Control	22	1.8034	78.471416	N/A	N/A	N/A	1.12744026139	1.251712
S0063	Treadmill Walk - 3.4	Healthy/Control	22	1.8034	78.471416	N/A	N/A	N/A	1.325269484	1.519936
S0040	Treadmill Walk - 1.1	Healthy/Control	28	1.8034	90.7184	N/A	N/A	N/A	0.407776666437	0.491744
S0040	Treadmill Walk - 1.7	Healthy/Control	28	1.8034	90.7184	N/A	N/A	N/A	0.693898631271	0.759968
S0040	Treadmill Walk - 2.2	Healthy/Control	28	1.8034	90.7184	N/A	N/A	N/A	0.98881648315	0.983488
S0040	Treadmill Walk - 2.8	Healthy/Control	28	1.8034	90.7184	N/A	N/A	N/A	1.21036115535	1.251712
S0040	Treadmill Walk - 3.4	Healthy/Control	28	1.8034	90.7184	N/A	N/A	N/A	1.40134941912	1.519936
S0018	Treadmill Walk - 1.1	Healthy/Control	25	1.7526	68.945984	N/A	N/A	N/A	0.527101470787	0.491744
S0018	Treadmill Walk - 1.7	Healthy/Control	25	1.7526	68.945984	N/A	N/A	N/A	0.736450533438	0.759968
S0018	Treadmill Walk - 2.2	Healthy/Control	25	1.7526	68.945984	N/A	N/A	N/A	0.982975589606	0.983488
S0018	Treadmill Walk - 2.8	Healthy/Control	25	1.7526	68.945984	N/A	N/A	N/A	1.15121605821	1.251712
S0018	Treadmill Walk - 3.4	Healthy/Control	25	1.7526	68.945984	N/A	N/A	N/A	1.40799461034	1.519936
S0064	Treadmill Walk - 1.1	Healthy/Control	23	1.778	62.595696	N/A	N/A	N/A	0.493277850231	0.491744
S0064	Treadmill Walk - 1.7	Healthy/Control	23	1.778	62.595696	N/A	N/A	N/A	0.710458884705	0.759968
S0064	Treadmill Walk - 2.2	Healthy/Control	23	1.778	62.595696	N/A	N/A	N/A	0.933690430801	0.983488
S0064	Treadmill Walk - 2.8	Healthy/Control	23	1.778	62.595696	N/A	N/A	N/A	1.20636173882	1.251712
S0064	Treadmill Walk - 3.4	Healthy/Control	23	1.778	62.595696	N/A	N/A	N/A	1.51471911585	1.519936
S0028	Treadmill Walk - 1.1	Healthy/Control	35	1.8034	82.553744	N/A	N/A	N/A	0.366411310893	0.491744
S0028	Treadmill Walk - 1.7	Healthy/Control	35	1.8034	82.553744	N/A	N/A	N/A	0.547839482845	0.759968
S0028	Treadmill Walk - 2.2	Healthy/Control	35	1.8034	82.553744	N/A	N/A	N/A	0.691959867888	0.983488
S0028	Treadmill Walk - 2.8	Healthy/Control	35	1.8034	82.553744	N/A	N/A	N/A	1.0455035071	1.251712
S0028	Treadmill Walk - 3.4	Healthy/Control	35	1.8034	82.553744	N/A	N/A	N/A	1.40862955091	1.519936
S0033	Treadmill Walk - 1.1	Healthy/Control	25	1.8288	99.336648	N/A	N/A	N/A	0.719582763703	0.491744
S0033	Treadmill Walk - 1.7	Healthy/Control	25	1.8288	99.336648	N/A	N/A	N/A	0.823890920492	0.759968
S0033	Treadmill Walk - 2.2	Healthy/Control	25	1.8288	99.336648	N/A	N/A	N/A	0.979364419104	0.983488
S0033	Treadmill Walk - 2.8	Healthy/Control	25	1.8288	99.336648	N/A	N/A	N/A	1.08973127588	1.251712
S0033	Treadmill Walk - 3.4	Healthy/Control	25	1.8288	99.336648	N/A	N/A	N/A	1.3300228432	1.519936
S0045	Treadmill Walk - 1.1	Healthy/Control	30	1.7018	61.23492	N/A	N/A	N/A	0.594910337205	0.491744
S0045	Treadmill Walk - 1.7	Healthy/Control	30	1.7018	61.23492	N/A	N/A	N/A	0.829031697705	0.759968
S0045	Treadmill Walk - 2.2	Healthy/Control	30	1.7018	61.23492	N/A	N/A	N/A	0.949716267785	0.983488
S0045	Treadmill Walk - 2.8	Healthy/Control	30	1.7018	61.23492	N/A	N/A	N/A	1.28750426431	1.251712
S0045	Treadmill Walk - 3.4	Healthy/Control	30	1.7018	61.23492	N/A	N/A	N/A	1.55306104612	1.519936
S0029	Treadmill Walk - 1.1	Healthy/Control	23	1.778	74.84268	N/A	N/A	N/A	0.536647449845	0.491744
S0029	Treadmill Walk - 1.7	Healthy/Control	23	1.778	74.84268	N/A	N/A	N/A	0.830393272914	0.759968
S0029	Treadmill Walk - 2.2	Healthy/Control	23	1.778	74.84268	N/A	N/A	N/A	1.07311827859	0.983488
S0029	Treadmill Walk - 2.8	Healthy/Control	23	1.778	74.84268	N/A	N/A	N/A	1.42564085752	1.251712
S0029	Treadmill Walk - 3.4	Healthy/Control	23	1.778	74.84268	N/A	N/A	N/A	1.71387709181	1.519936
S0047	Treadmill Walk - 1.1	Healthy/Control	28	1.7272	70.30676	N/A	N/A	N/A	0.582772752745	0.491744
S0047	Treadmill Walk - 1.7	Healthy/Control	28	1.7272	70.30676	N/A	N/A	N/A	0.785625122251	0.759968
S0047	Treadmill Walk - 2.2	Healthy/Control	28	1.7272	70.30676	N/A	N/A	N/A	0.92296177586	0.983488
S0047	Treadmill Walk - 2.8	Healthy/Control	28	1.7272	70.30676	N/A	N/A	N/A	1.11578622395	1.251712
S0047	Treadmill Walk - 3.4	Healthy/Control	28	1.7272	70.30676	N/A	N/A	N/A	1.39125723099	1.519936
043	Force Plate - Eyes Open 1	Healthy/Control	71	1.651	70.30676	N/A	N/A	N/A	0.024218257811	0.0
043	Force Plate - Eyes Open 2	Healthy/Control	71	1.651	70.30676	N/A	N/A	N/A	-0.124217378972	0.0
043	Force Plate - Eyes Closed 1	Healthy/Control	71	1.651	70.30676	N/A	N/A	N/A	-0.0915442401204	0.0
043	Force Plate - Eyes Closed 1	Healthy/Control	71	1.651	70.30676	N/A	N/A	N/A	-0.0915442401204	0.0
043	Force Plate - Eyes Closed 2	Healthy/Control	71	1.651	70.30676	N/A	N/A	N/A	-0.0891282209914	0.0
043	Force Plate - Foam Eyes Open 1	Healthy/Control	71	1.651	70.30676	N/A	N/A	N/A	-0.064787087871	0.0
043	Force Plate - Foam Eyes Open 2	Healthy/Control	71	1.651	70.30676	N/A	N/A	N/A	0.124513523443	0.0
043	Six Minute Walk 1	Healthy/Control	71	1.651	70.30676	N/A	N/A	N/A	1.43438808411	1.385824
043	Six Minute Walk 2	Healthy/Control	71	1.651	70.30676	N/A	N/A	N/A	1.77960177361	1.654048
043	Six Minute Walk 3	Healthy/Control	71	1.651	70.30676	N/A	N/A	N/A	1.15923468149	1.1176
037	Force Plate - Eyes Open 1	Healthy/Control	55	1.7272	86.18248	N/A	N/A	N/A	0.0559600662471	0.0
037	Force Plate - Eyes Open 2	Healthy/Control	55	1.7272	86.18248	N/A	N/A	N/A	0.0474940762764	0.0
037	Force Plate - Eyes Closed 1	Healthy/Control	55	1.7272	86.18248	N/A	N/A	N/A	-0.00867041153486	0.0
037	Force Plate - Eyes Closed 2	Healthy/Control	55	1.7272	86.18248	N/A	N/A	N/A	0.0434252609144	0.0
037	Force Plate - Foam Eyes Open 1	Healthy/Control	55	1.7272	86.18248	N/A	N/A	N/A	-0.0279842048408	0.0
037	Force Plate - Foam Eyes Open 2	Healthy/Control	55	1.7272	86.18248	N/A	N/A	N/A	-0.0688381896887	0.0
037	Six Minute Walk 1	Healthy/Control	55	1.7272	86.18248	N/A	N/A	N/A	1.28103300241	1.296416
037	Six Minute Walk 2	Healthy/Control	55	1.7272	86.18248	N/A	N/A	N/A	1.51606464591	1.519936
037	Six Minute Walk 3	Healthy/Control	55	1.7272	86.18248	N/A	N/A	N/A	0.993628202741	1.028192
029	Force Plate - Eyes Open 1	Healthy/Control	37	1.8288	90.7184	N/A	N/A	N/A	-0.00996666402127	0.0
029	Force Plate - Eyes Open 2	Healthy/Control	37	1.8288	90.7184	N/A	N/A	N/A	-0.0330698769503	0.0
029	Force Plate - Eyes Closed 1	Healthy/Control	37	1.8288	90.7184	N/A	N/A	N/A	-0.000513253605992	0.0
029	Force Plate - Eyes Closed 2	Healthy/Control	37	1.8288	90.7184	N/A	N/A	N/A	-0.0187541698039	0.0
029	Force Plate - Foam Eyes Open 1	Healthy/Control	37	1.8288	90.7184	N/A	N/A	N/A	-0.135631558543	0.0
029	Force Plate - Foam Eyes Open 2	Healthy/Control	37	1.8288	90.7184	N/A	N/A	N/A	-0.0617919554753	0.0
029	Six Minute Walk 1	Healthy/Control	37	1.8288	90.7184	N/A	N/A	N/A	1.28131559381	1.207008
029	Six Minute Walk 2	Healthy/Control	37	1.8288	90.7184	N/A	N/A	N/A	1.45493034477	1.430528
029	Six Minute Walk 3	Healthy/Control	37	1.8288	90.7184	N/A	N/A	N/A	1.12367989042	0.983488
026	Force Plate - Eyes Open 1	Healthy/Control	70	1.778	102.511792	N/A	N/A	N/A	-0.102912815623	0.0
026	Force Plate - Eyes Open 2	Healthy/Control	70	1.778	102.511792	N/A	N/A	N/A	-0.161730791414	0.0
026	Force Plate - Eyes Closed 1	Healthy/Control	70	1.778	102.511792	N/A	N/A	N/A	-0.152096311448	0.0
026	Force Plate - Eyes Closed 2	Healthy/Control	70	1.778	102.511792	N/A	N/A	N/A	-0.128024497172	0.0
026	Force Plate - Foam Eyes Open 1	Healthy/Control	70	1.778	102.511792	N/A	N/A	N/A	0.403751760582	0.0
026	Force Plate - Foam Eyes Open 2	Healthy/Control	70	1.778	102.511792	N/A	N/A	N/A	0.455001395948	0.0
026	Six Minute Walk 1	Healthy/Control	70	1.778	102.511792	N/A	N/A	N/A	1.42697400694	1.519936
026	Six Minute Walk 2	Healthy/Control	70	1.778	102.511792	N/A	N/A	N/A	1.13688480214	1.207008
026	Six Minute Walk 3	Healthy/Control	70	1.778	102.511792	N/A	N/A	N/A	1.71546893458	1.78816
024	Force Plate - Eyes Open 1	Healthy/Control	69	1.651	76.203456	N/A	N/A	N/A	-0.0316454550143	0.0
024	Force Plate - Eyes Open 2	Healthy/Control	69	1.651	76.203456	N/A	N/A	N/A	0.0800693174014	0.0
024	Force Plate - Eyes Closed 1	Healthy/Control	69	1.651	76.203456	N/A	N/A	N/A	0.0214045896554	0.0
024	Force Plate - Eyes Closed 2	Healthy/Control	69	1.651	76.203456	N/A	N/A	N/A	0.0447528912133	0.0
024	Force Plate - Foam Eyes Open 1	Healthy/Control	69	1.651	76.203456	N/A	N/A	N/A	-0.13025602278	0.0
024	Force Plate - Foam Eyes Open 2	Healthy/Control	69	1.651	76.203456	N/A	N/A	N/A	-0.0422828334681	0.0
024	Six Minute Walk 1	Healthy/Control	69	1.651	76.203456	N/A	N/A	N/A	1.61159069224	1.475232
024	Six Minute Walk 2	Healthy/Control	69	1.651	76.203456	N/A	N/A	N/A	1.35756330651	1.162304
024	Six Minute Walk 3	Healthy/Control	69	1.651	76.203456	N/A	N/A	N/A	1.80120225216	1.698752
025	Force Plate - Eyes Open 1	Healthy/Control	67	1.6383	64.410064	N/A	N/A	N/A	0.126451121559	0.0
025	Force Plate - Eyes Open 2	Healthy/Control	67	1.6383	64.410064	N/A	N/A	N/A	0.249542324316	0.0
025	Force Plate - Eyes Closed 1	Healthy/Control	67	1.6383	64.410064	N/A	N/A	N/A	0.265317432286	0.0
025	Force Plate - Eyes Closed 2	Healthy/Control	67	1.6383	64.410064	N/A	N/A	N/A	0.153141227325	0.0
025	Force Plate - Foam Eyes Open 1	Healthy/Control	67	1.6383	64.410064	N/A	N/A	N/A	0.0793232837766	0.0
025	Force Plate - Foam Eyes Open 2	Healthy/Control	67	1.6383	64.410064	N/A	N/A	N/A	0.154289061285	0.0
025	Six Minute Walk 1	Healthy/Control	67	1.6383	64.410064	N/A	N/A	N/A	0.959409468426	0.357632
025	Six Minute Walk 2	Healthy/Control	67	1.6383	64.410064	N/A	N/A	N/A	0.871056012136	0.44704
025	Six Minute Walk 3	Healthy/Control	67	1.6383	64.410064	N/A	N/A	N/A	0.726350191892	0.268224
003	Force Plate - Eyes Open 1	Healthy/Control	66	1.778	68.945984	N/A	N/A	N/A	-0.171605178875	0.0
003	Force Plate - Eyes Open 2	Healthy/Control	66	1.778	68.945984	N/A	N/A	N/A	-0.0444235630588	0.0
003	Force Plate - Eyes Closed 1	Healthy/Control	66	1.778	68.945984	N/A	N/A	N/A	-0.018995907079	0.0
003	Force Plate - Eyes Closed 2	Healthy/Control	66	1.778	68.945984	N/A	N/A	N/A	-0.107953366874	0.0
003	Force Plate - Foam Eyes Open 1	Healthy/Control	66	1.778	68.945984	N/A	N/A	N/A	-0.167230729844	0.0
003	Force Plate - Foam Eyes Open 2	Healthy/Control	66	1.778	68.945984	N/A	N/A	N/A	-0.180985367346	0.0
003	Six Minute Walk 1	Healthy/Control	66	1.778	68.945984	N/A	N/A	N/A	1.14785130365	1.34112
003	Six Minute Walk 2	Healthy/Control	66	1.778	68.945984	N/A	N/A	N/A	1.31681862669	1.609344
003	Six Minute Walk 3	Healthy/Control	66	1.778	68.945984	N/A	N/A	N/A	0.948578533977	1.072896
